# Supplementary material for: Lévy foraging patterns of rural humans
Source: PLoS One. 2018 Jun 18;13(6):e0199099. doi: 10.1371/journal.pone.0199099 (PMC6005560; doi:10.1371/journal.pone.0199099)
Supplement: S5 File — (ZIP) [file pone.0199099.s005.zip › H-04-MA/Holux_M-241_Start_20140225-102657_Finish_20140225-112137.kml]

<?xml version="1.0" encoding="UTF-8"?>
<kml xmlns="http://earth.google.com/kml/2.1">
<Document>
<Style id="normalState_TLP_Start">
<IconStyle>
<scale>1.0</scale>
<Icon>
<href>http://maps.google.com/mapfiles/kml/pal4/icon15.png</href>
</Icon>
</IconStyle>
<LabelStyle>
<scale>1.0</scale>
</LabelStyle>
</Style>
<Style id="highlightState_TLP_Start">
<IconStyle>
<scale>1.1</scale>
<Icon>
<href>http://maps.google.com/mapfiles/kml/pal4/icon7.png</href>
</Icon>
</IconStyle>
<LabelStyle>
<scale>1.1</scale>
<color>ff0000ff</color>
</LabelStyle>
</Style>
<StyleMap id="styleMap_TLP_Start">
<Pair>
<key>normal</key>
<styleUrl>#normalState_TLP_Start</styleUrl>
</Pair>
<Pair>
<key>highlight</key>
<styleUrl>#highlightState_TLP_Start</styleUrl>
</Pair>
</StyleMap>
<Style id="normalState_TLP_Finish">
<IconStyle>
<scale>1.0</scale>
<Icon>
<href>http://maps.google.com/mapfiles/kml/pal4/icon15.png</href>
</Icon>
</IconStyle>
<LabelStyle>
<scale>1.0</scale>
</LabelStyle>
</Style>
<Style id="highlightState_TLP_Finish">
<IconStyle>
<scale>1.1</scale>
<Icon>
<href>http://maps.google.com/mapfiles/kml/pal4/icon7.png</href>
</Icon>
</IconStyle>
<LabelStyle>
<scale>1.1</scale>
<color>ff0000ff</color>
</LabelStyle>
</Style>
<StyleMap id="styleMap_TLP_Finish">
<Pair>
<key>normal</key>
<styleUrl>#normalState_TLP_Finish</styleUrl>
</Pair>
<Pair>
<key>highlight</key>
<styleUrl>#highlightState_TLP_Finish</styleUrl>
</Pair>
</StyleMap>
<Style id="normalState_TLP_Normal">
<IconStyle>
<scale>1.0</scale>
<Icon>
<href>http://maps.google.com/mapfiles/kml/pal4/icon31.png</href>
</Icon>
</IconStyle>
<LabelStyle>
<scale>1.0</scale>
</LabelStyle>
</Style>
<Style id="highlightState_TLP_Normal">
<IconStyle>
<scale>1.1</scale>
<Icon>
<href>http://maps.google.com/mapfiles/kml/pal4/icon23.png</href>
</Icon>
</IconStyle>
<LabelStyle>
<scale>1.1</scale>
<color>ff0000ff</color>
</LabelStyle>
</Style>
<StyleMap id="styleMap_TLP_Normal">
<Pair>
<key>normal</key>
<styleUrl>#normalState_TLP_Normal</styleUrl>
</Pair>
<Pair>
<key>highlight</key>
<styleUrl>#highlightState_TLP_Normal</styleUrl>
</Pair>
</StyleMap>
<Style id="normalState_TLP_Photo">
<IconStyle>
<scale>1.0</scale>
<Icon>
<href>http://maps.google.com/mapfiles/kml/pal4/icon46.png</href>
</Icon>
</IconStyle>
<LabelStyle>
<scale>1.0</scale>
</LabelStyle>
</Style>
<Style id="highlightState_TLP_Photo">
<IconStyle>
<scale>1.1</scale>
<Icon>
<href>http://maps.google.com/mapfiles/kml/pal4/icon38.png</href>
</Icon>
</IconStyle>
<LabelStyle>
<scale>1.1</scale>
<color>ff0000ff</color>
</LabelStyle>
</Style>
<StyleMap id="styleMap_TLP_Photo">
<Pair>
<key>normal</key>
<styleUrl>#normalState_TLP_Photo</styleUrl>
</Pair>
<Pair>
<key>highlight</key>
<styleUrl>#highlightState_TLP_Photo</styleUrl>
</Pair>
</StyleMap>
<Style id="roadStyle">
<LineStyle>
<color>ffffff00</color>
<width>6</width>
</LineStyle>
</Style>
<Open>1</Open>
<description>Route</description>
<name>Track Log</name>
<Placemark>
<name>Route</name>
<styleUrl>#roadStyle</styleUrl>
<MultiGeometry>
<LineString>
<coordinates>
-39.4054375,-7.3866644,171.18 -39.4056129,-7.3867426,172.12 -39.4058113,-7.3868690,172.83 -39.4060173,-7.3870397,171.46 -39.4061661,-7.3873258,168.94 -39.4060936,-7.3873982,167.52 -39.4060631,-7.3874259,168.08 -39.4060020,-7.3874516,168.31 -39.4060173,-7.3874521,168.25 -39.4059753,-7.3876300,169.19 -39.4058952,-7.3878074,170.43 -39.4058609,-7.3879514,171.00 -39.4058495,-7.3879695,171.25 -39.4058075,-7.3880014,171.80 -39.4057655,-7.3880153,172.34 -39.4057617,-7.3880100,172.62 -39.4056587,-7.3880548,173.05 -39.4055328,-7.3881421,174.18 -39.4054642,-7.3883691,176.52 -39.4054413,-7.3885002,177.19 -39.4053612,-7.3884864,177.37 -39.4053497,-7.3886924,178.91 -39.4053040,-7.3886814,179.50 -39.4052773,-7.3886528,180.38 -39.4052773,-7.3886285,181.72 -39.4052658,-7.3886237,183.05 -39.4052811,-7.3885732,183.80 -39.4052544,-7.3885126,184.77 -39.4052773,-7.3884530,185.21 -39.4052544,-7.3885527,187.34 -39.4053383,-7.3885798,188.85 -39.4053307,-7.3885212,188.84 -39.4052162,-7.3884406,190.16 -39.4051628,-7.3883505,190.49 -39.4050789,-7.3882947,192.01 -39.4049721,-7.3882165,193.20 -39.4050369,-7.3881774,193.55 -39.4050598,-7.3883262,196.86 -39.4050865,-7.3882837,196.67 -39.4050560,-7.3882818,198.88 -39.4051704,-7.3883286,200.93 -39.4053841,-7.3883996,203.63 -39.4054108,-7.3884425,205.30 -39.4054680,-7.3884277,208.38 -39.4054947,-7.3883920,211.06 -39.4054680,-7.3883166,211.48 -39.4054909,-7.3882256,211.44 -39.4053917,-7.3881512,212.23 -39.4053726,-7.3880787,212.49 -39.4053650,-7.3881021,214.14 -39.4053764,-7.3882790,219.54 -39.4054070,-7.3883920,222.64 -39.4053802,-7.3885455,226.55 -39.4053726,-7.3886518,229.94 -39.4054222,-7.3887134,232.08 -39.4054642,-7.3887138,233.89 -39.4055214,-7.3887210,236.56 -39.4056778,-7.3887153,237.75 -39.4058571,-7.3886209,239.86 -39.4059372,-7.3885875,241.41 -39.4058914,-7.3887420,244.61 -39.4062767,-7.3887863,246.88 -39.4061775,-7.3889446,250.01 -39.4061813,-7.3890238,252.92 -39.4060974,-7.3890190,255.56 -39.4060364,-7.3889360,257.73 -39.4060936,-7.3888979,261.17 -39.4059486,-7.3890119,265.33 -39.4058723,-7.3892131,271.51 -39.4058495,-7.3892436,273.96 -39.4058838,-7.3892236,276.07 -39.4058838,-7.3891826,277.17 -39.4058609,-7.3891120,278.99 -39.4057655,-7.3890662,282.45 -39.4057274,-7.3889813,285.13 -39.4056702,-7.3889203,288.66 -39.4062462,-7.3882098,318.00 -39.4062538,-7.3881435,321.04 -39.4061890,-7.3881121,323.63 -39.4061203,-7.3882170,331.29 -39.4060097,-7.3883195,337.65 -39.4059715,-7.3883243,341.57 -39.4058151,-7.3885250,355.88 -39.4057999,-7.3886132,364.07 -39.4058189,-7.3887296,370.01 -39.4057922,-7.3887529,372.09 -39.4057236,-7.3887477,376.13 -39.4056892,-7.3886952,375.05 -39.4057465,-7.3887239,368.41 -39.4057236,-7.3887691,380.41 -39.4059868,-7.3883052,395.48 -39.4062500,-7.3885665,413.97 -39.4063377,-7.3888001,430.11 -39.4063454,-7.3889780,443.13 -39.4064102,-7.3891735,456.62 -39.4064369,-7.3892269,461.52 -39.4064293,-7.3892961,468.50 -39.4064445,-7.3892965,471.38 -39.4064293,-7.3893881,486.31 -39.4064598,-7.3894782,499.84 -39.4066277,-7.3896465,514.58 -39.4067001,-7.3897214,521.17 -39.4067535,-7.3897715,527.08 -39.4067230,-7.3898149,535.06 -39.4067421,-7.3898931,546.42 -39.4067497,-7.3899274,551.16 -39.4067574,-7.3899541,558.75 -39.4068146,-7.3899903,567.86 -39.4069138,-7.3900504,574.88 -39.4069939,-7.3900967,583.81 -39.4070015,-7.3900933,590.75 -39.4070320,-7.3900499,593.55 -39.4144554,-7.3842187,921.86 -39.4144058,-7.3842182,919.91 -39.4143944,-7.3842297,920.36 -39.4143333,-7.3842621,924.73 -39.4143257,-7.3842711,926.05 -39.4143829,-7.3842716,926.61 -39.4143906,-7.3842716,929.45 -39.4144135,-7.3842740,929.91 -39.4144058,-7.3842673,930.11 -39.4144135,-7.3842602,930.73 -39.4144211,-7.3842287,931.38 -39.4143944,-7.3842187,931.84 -39.4143562,-7.3842249,931.33 -39.4143715,-7.3842368,931.11 -39.4143829,-7.3842740,929.81 -39.4144402,-7.3842793,929.91 -39.4145432,-7.3843412,929.22 -39.4146385,-7.3844156,927.89 -39.4146996,-7.3844709,925.84 -39.4146500,-7.3845501,926.16 -39.4146576,-7.3846307,926.30 -39.4146729,-7.3847065,926.02 -39.4147339,-7.3847718,924.91 -39.4147911,-7.3848610,923.02 -39.4148254,-7.3849874,921.33 -39.4148750,-7.3851018,923.70 -39.4149284,-7.3850851,924.09 -39.4150543,-7.3850803,922.88 -39.4151077,-7.3851452,922.42 -39.4151688,-7.3851976,922.88 -39.4151268,-7.3852801,922.09 -39.4150658,-7.3853989,923.66 -39.4151077,-7.3855162,925.75 -39.4151344,-7.3855944,926.45 -39.4152031,-7.3856411,927.88 -39.4153023,-7.3856797,928.48 -39.4153595,-7.3857155,928.95 -39.4153709,-7.3857493,929.05 -39.4153709,-7.3857689,928.92 -39.4153633,-7.3858428,927.95 -39.4153519,-7.3858933,929.42 -39.4153519,-7.3859763,929.14 -39.4152679,-7.3861003,930.09 -39.4151688,-7.3861504,931.86 -39.4151382,-7.3862038,931.91 -39.4151726,-7.3862925,931.63 -39.4152107,-7.3863935,930.86 -39.4152603,-7.3864722,930.08 -39.4153328,-7.3865623,929.28 -39.4154205,-7.3866501,928.66 -39.4154854,-7.3867159,927.44 -39.4155846,-7.3868041,926.58 -39.4156914,-7.3869352,925.86 -39.4158249,-7.3869762,925.78 -39.4159241,-7.3869734,924.13 -39.4160080,-7.3869996,922.97 -39.4160080,-7.3869929,923.33 -39.4159813,-7.3869624,924.55 -39.4160576,-7.3869662,924.91 -39.4161644,-7.3869534,925.55 -39.4162178,-7.3869162,925.27 -39.4162788,-7.3869143,924.64 -39.4163818,-7.3869228,924.28 -39.4164619,-7.3868909,923.94 -39.4164772,-7.3869047,923.94 -39.4164963,-7.3869395,924.41 -39.4164276,-7.3869686,926.06 -39.4163399,-7.3869343,926.98 -39.4162560,-7.3869419,927.59 -39.4161758,-7.3869567,928.11 -39.4160843,-7.3869772,929.38 -39.4159889,-7.3870115,929.95 -39.4159622,-7.3870683,929.39 -39.4159203,-7.3871155,929.80 -39.4158936,-7.3871317,930.25 -39.4159012,-7.3871255,930.47 -39.4159317,-7.3871398,930.53 -39.4159317,-7.3871408,930.53 -39.4159737,-7.3870859,931.27 -39.4158707,-7.3870358,931.48 -39.4157372,-7.3870392,931.61 -39.4156418,-7.3869853,932.86 -39.4155884,-7.3869309,933.02 -39.4154968,-7.3868451,933.77 -39.4154739,-7.3867640,933.61 -39.4153862,-7.3866715,933.56 -39.4152641,-7.3865867,932.56 -39.4152412,-7.3864985,931.97 -39.4151421,-7.3863716,932.52 -39.4150620,-7.3862824,932.52 -39.4150658,-7.3861957,932.59 -39.4149284,-7.3860745,930.33 -39.4149399,-7.3860092,931.50 -39.4149323,-7.3859582,931.67 -39.4148865,-7.3859148,932.97 -39.4148026,-7.3858109,932.44 -39.4147797,-7.3857222,932.73 -39.4148064,-7.3856769,932.00 -39.4147606,-7.3856239,931.80 -39.4146843,-7.3856010,932.16 -39.4146500,-7.3855786,932.64 -39.4146690,-7.3855681,931.44 -39.4146767,-7.3855624,931.55 -39.4146805,-7.3855472,931.75 -39.4146652,-7.3855247,932.17 -39.4146423,-7.3855281,932.14 -39.4146385,-7.3855042,931.31 -39.4146461,-7.3854985,931.34 -39.4146423,-7.3855090,932.52 -39.4146118,-7.3854904,933.36 -39.4146080,-7.3854904,933.38 -39.4146042,-7.3855104,932.98 -39.4146042,-7.3855267,932.47 -39.4145889,-7.3855090,932.56 -39.4145813,-7.3854828,932.41 -39.4145355,-7.3854542,932.34 -39.4144897,-7.3853621,934.56 -39.4144745,-7.3853278,935.31 -39.4144821,-7.3852763,935.59 -39.4144440,-7.3851881,935.63 -39.4143524,-7.3851810,934.19 -39.4143448,-7.3852706,934.16 -39.4143791,-7.3853393,933.80 -39.4143753,-7.3854198,933.78 -39.4143906,-7.3854389,933.83 -39.4143715,-7.3853722,933.05 -39.4143524,-7.3853288,932.91 -39.4142838,-7.3853021,934.91 -39.4142876,-7.3852997,933.17 -39.4143372,-7.3852196,932.17 -39.4143333,-7.3851385,930.91 -39.4143066,-7.3851018,930.39 -39.4142456,-7.3850536,930.38 -39.4141655,-7.3849649,929.59 -39.4140778,-7.3849206,929.28 -39.4139862,-7.3848419,928.64 -39.4139328,-7.3847332,929.05 -39.4139404,-7.3845987,928.94 -39.4138794,-7.3844914,927.25 -39.4138336,-7.3843875,928.11 -39.4137154,-7.3843498,932.47 -39.4135895,-7.3843379,935.25 -39.4134636,-7.3843670,935.22 -39.4133606,-7.3843927,935.77 -39.4132462,-7.3844137,935.73 -39.4131165,-7.3844423,937.28 -39.4129677,-7.3844743,938.14 -39.4128952,-7.3845134,938.30 -39.4128990,-7.3845887,938.11 -39.4128342,-7.3845582,939.52 -39.4127579,-7.3845181,940.25 -39.4126587,-7.3845134,938.73 -39.4125404,-7.3845572,939.00 -39.4125175,-7.3846321,937.94 -39.4124374,-7.3847685,938.53 -39.4123497,-7.3848438,937.70 -39.4122353,-7.3849010,937.61 -39.4121246,-7.3848710,935.34 -39.4120140,-7.3848648,936.61 -39.4118958,-7.3849282,935.50 -39.4118118,-7.3849998,936.09 -39.4117088,-7.3850398,935.80 -39.4116058,-7.3850942,938.08 -39.4115562,-7.3851647,939.25 -39.4115601,-7.3852401,939.64 -39.4115486,-7.3853846,940.64 -39.4114761,-7.3853774,940.42 -39.4115257,-7.3853855,940.22 -39.4115791,-7.3854332,938.73 -39.4115715,-7.3855190,937.61 -39.4115753,-7.3856196,936.64 -39.4116516,-7.3857055,935.00 -39.4115982,-7.3857689,935.38 -39.4115219,-7.3857532,935.56 -39.4115257,-7.3857565,935.14 -39.4115257,-7.3857598,935.11 -39.4115105,-7.3857527,935.11 -39.4115105,-7.3857503,935.09 -39.4115105,-7.3857460,935.11 -39.4115105,-7.3857455,935.17 -39.4115143,-7.3857460,935.27 -39.4115105,-7.3857512,935.36 -39.4115181,-7.3857508,935.33 -39.4115219,-7.3857517,935.30 -39.4115257,-7.3857551,935.31 -39.4115295,-7.3857589,935.31 -39.4115295,-7.3857594,935.45 -39.4115295,-7.3857627,935.55 -39.4115334,-7.3857622,935.31 -39.4115334,-7.3857584,935.31 -39.4115219,-7.3857522,935.28 -39.4115257,-7.3857622,935.30 -39.4115295,-7.3857641,935.27 -39.4115219,-7.3857675,935.33 -39.4115257,-7.3857698,935.42 -39.4115295,-7.3857694,935.47 -39.4115257,-7.3857703,935.58 -39.4115257,-7.3857732,935.69 -39.4115181,-7.3857751,935.69 -39.4115181,-7.3857741,935.75 -39.4115181,-7.3857789,935.70 -39.4115295,-7.3857837,935.77 -39.4115295,-7.3857827,935.83 -39.4115295,-7.3857832,935.89 -39.4115181,-7.3857861,935.94 -39.4115219,-7.3857908,935.97 -39.4115219,-7.3857899,936.00 -39.4115334,-7.3857956,936.00 -39.4115295,-7.3857832,936.05 -39.4115372,-7.3857894,936.09 -39.4115410,-7.3857889,935.56 -39.4115410,-7.3857894,935.53 -39.4115295,-7.3857946,935.58 -39.4115219,-7.3858004,935.80 -39.4115219,-7.3858013,935.91 -39.4115219,-7.3857989,935.84 -39.4115143,-7.3857932,935.78 </coordinates>
</LineString>
</MultiGeometry>
</Placemark>
<Folder>
<name>waypoints</name>
<Placemark>
<name>
Tue Feb 25 21:56:57 2014 S=10.14 Km/hr
</name>
<styleUrl>
#styleMap_TLP_Start
</styleUrl>
<Point>
<coordinates>
-39.4054375,-7.3866644,171.18
</coordinates>
</Point>
</Placemark>
<Placemark>
<name>
Tue Feb 25 21:57:07 2014 S=6.74 Km/hr
</name>
<styleUrl>
#styleMap_TLP_Normal
</styleUrl>
<Point>
<coordinates>
-39.4056129,-7.3867426,172.12
</coordinates>
</Point>
</Placemark>
<Placemark>
<name>
Tue Feb 25 21:57:17 2014 S=7.60 Km/hr
</name>
<styleUrl>
#styleMap_TLP_Normal
</styleUrl>
<Point>
<coordinates>
-39.4058113,-7.3868690,172.83
</coordinates>
</Point>
</Placemark>
<Placemark>
<name>
Tue Feb 25 21:57:27 2014 S=6.92 Km/hr
</name>
<styleUrl>
#styleMap_TLP_Normal
</styleUrl>
<Point>
<coordinates>
-39.4060173,-7.3870397,171.46
</coordinates>
</Point>
</Placemark>
<Placemark>
<name>
Tue Feb 25 21:57:37 2014 S=4.66 Km/hr
</name>
<styleUrl>
#styleMap_TLP_Normal
</styleUrl>
<Point>
<coordinates>
-39.4061661,-7.3873258,168.94
</coordinates>
</Point>
</Placemark>
<Placemark>
<name>
Tue Feb 25 21:57:47 2014 S=0.78 Km/hr
</name>
<styleUrl>
#styleMap_TLP_Normal
</styleUrl>
<Point>
<coordinates>
-39.4060936,-7.3873982,167.52
</coordinates>
</Point>
</Placemark>
<Placemark>
<name>
Tue Feb 25 21:57:57 2014 S=0.35 Km/hr
</name>
<styleUrl>
#styleMap_TLP_Normal
</styleUrl>
<Point>
<coordinates>
-39.4060631,-7.3874259,168.08
</coordinates>
</Point>
</Placemark>
<Placemark>
<name>
Tue Feb 25 21:58:07 2014 S=1.00 Km/hr
</name>
<styleUrl>
#styleMap_TLP_Normal
</styleUrl>
<Point>
<coordinates>
-39.4060020,-7.3874516,168.31
</coordinates>
</Point>
</Placemark>
<Placemark>
<name>
Tue Feb 25 21:58:17 2014 S=0.24 Km/hr
</name>
<styleUrl>
#styleMap_TLP_Normal
</styleUrl>
<Point>
<coordinates>
-39.4060173,-7.3874521,168.25
</coordinates>
</Point>
</Placemark>
<Placemark>
<name>
Tue Feb 25 21:58:27 2014 S=0.70 Km/hr
</name>
<styleUrl>
#styleMap_TLP_Normal
</styleUrl>
<Point>
<coordinates>
-39.4059753,-7.3876300,169.19
</coordinates>
</Point>
</Placemark>
<Placemark>
<name>
Tue Feb 25 21:58:37 2014 S=2.83 Km/hr
</name>
<styleUrl>
#styleMap_TLP_Normal
</styleUrl>
<Point>
<coordinates>
-39.4058952,-7.3878074,170.43
</coordinates>
</Point>
</Placemark>
<Placemark>
<name>
Tue Feb 25 21:58:47 2014 S=2.33 Km/hr
</name>
<styleUrl>
#styleMap_TLP_Normal
</styleUrl>
<Point>
<coordinates>
-39.4058609,-7.3879514,171.00
</coordinates>
</Point>
</Placemark>
<Placemark>
<name>
Tue Feb 25 21:58:57 2014 S=0.09 Km/hr
</name>
<styleUrl>
#styleMap_TLP_Normal
</styleUrl>
<Point>
<coordinates>
-39.4058495,-7.3879695,171.25
</coordinates>
</Point>
</Placemark>
<Placemark>
<name>
Tue Feb 25 21:59:07 2014 S=0.83 Km/hr
</name>
<styleUrl>
#styleMap_TLP_Normal
</styleUrl>
<Point>
<coordinates>
-39.4058075,-7.3880014,171.80
</coordinates>
</Point>
</Placemark>
<Placemark>
<name>
Tue Feb 25 21:59:17 2014 S=0.69 Km/hr
</name>
<styleUrl>
#styleMap_TLP_Normal
</styleUrl>
<Point>
<coordinates>
-39.4057655,-7.3880153,172.34
</coordinates>
</Point>
</Placemark>
<Placemark>
<name>
Tue Feb 25 21:59:27 2014 S=0.43 Km/hr
</name>
<styleUrl>
#styleMap_TLP_Normal
</styleUrl>
<Point>
<coordinates>
-39.4057617,-7.3880100,172.62
</coordinates>
</Point>
</Placemark>
<Placemark>
<name>
Tue Feb 25 21:59:37 2014 S=3.38 Km/hr
</name>
<styleUrl>
#styleMap_TLP_Normal
</styleUrl>
<Point>
<coordinates>
-39.4056587,-7.3880548,173.05
</coordinates>
</Point>
</Placemark>
<Placemark>
<name>
Tue Feb 25 21:59:47 2014 S=1.79 Km/hr
</name>
<styleUrl>
#styleMap_TLP_Normal
</styleUrl>
<Point>
<coordinates>
-39.4055328,-7.3881421,174.18
</coordinates>
</Point>
</Placemark>
<Placemark>
<name>
Tue Feb 25 21:59:57 2014 S=2.69 Km/hr
</name>
<styleUrl>
#styleMap_TLP_Normal
</styleUrl>
<Point>
<coordinates>
-39.4054642,-7.3883691,176.52
</coordinates>
</Point>
</Placemark>
<Placemark>
<name>
Tue Feb 25 22:00:07 2014 S=2.46 Km/hr
</name>
<styleUrl>
#styleMap_TLP_Normal
</styleUrl>
<Point>
<coordinates>
-39.4054413,-7.3885002,177.19
</coordinates>
</Point>
</Placemark>
<Placemark>
<name>
Tue Feb 25 22:00:17 2014 S=1.94 Km/hr
</name>
<styleUrl>
#styleMap_TLP_Normal
</styleUrl>
<Point>
<coordinates>
-39.4053612,-7.3884864,177.37
</coordinates>
</Point>
</Placemark>
<Placemark>
<name>
Tue Feb 25 22:00:27 2014 S=2.11 Km/hr
</name>
<styleUrl>
#styleMap_TLP_Normal
</styleUrl>
<Point>
<coordinates>
-39.4053497,-7.3886924,178.91
</coordinates>
</Point>
</Placemark>
<Placemark>
<name>
Tue Feb 25 22:00:37 2014 S=1.54 Km/hr
</name>
<styleUrl>
#styleMap_TLP_Normal
</styleUrl>
<Point>
<coordinates>
-39.4053040,-7.3886814,179.50
</coordinates>
</Point>
</Placemark>
<Placemark>
<name>
Tue Feb 25 22:00:47 2014 S=1.22 Km/hr
</name>
<styleUrl>
#styleMap_TLP_Normal
</styleUrl>
<Point>
<coordinates>
-39.4052773,-7.3886528,180.38
</coordinates>
</Point>
</Placemark>
<Placemark>
<name>
Tue Feb 25 22:00:57 2014 S=2.49 Km/hr
</name>
<styleUrl>
#styleMap_TLP_Normal
</styleUrl>
<Point>
<coordinates>
-39.4052773,-7.3886285,181.72
</coordinates>
</Point>
</Placemark>
<Placemark>
<name>
Tue Feb 25 22:01:07 2014 S=1.63 Km/hr
</name>
<styleUrl>
#styleMap_TLP_Normal
</styleUrl>
<Point>
<coordinates>
-39.4052658,-7.3886237,183.05
</coordinates>
</Point>
</Placemark>
<Placemark>
<name>
Tue Feb 25 22:01:17 2014 S=2.54 Km/hr
</name>
<styleUrl>
#styleMap_TLP_Normal
</styleUrl>
<Point>
<coordinates>
-39.4052811,-7.3885732,183.80
</coordinates>
</Point>
</Placemark>
<Placemark>
<name>
Tue Feb 25 22:01:27 2014 S=1.91 Km/hr
</name>
<styleUrl>
#styleMap_TLP_Normal
</styleUrl>
<Point>
<coordinates>
-39.4052544,-7.3885126,184.77
</coordinates>
</Point>
</Placemark>
<Placemark>
<name>
Tue Feb 25 22:01:37 2014 S=0.46 Km/hr
</name>
<styleUrl>
#styleMap_TLP_Normal
</styleUrl>
<Point>
<coordinates>
-39.4052773,-7.3884530,185.21
</coordinates>
</Point>
</Placemark>
<Placemark>
<name>
Tue Feb 25 22:01:47 2014 S=1.16 Km/hr
</name>
<styleUrl>
#styleMap_TLP_Normal
</styleUrl>
<Point>
<coordinates>
-39.4052544,-7.3885527,187.34
</coordinates>
</Point>
</Placemark>
<Placemark>
<name>
Tue Feb 25 22:01:57 2014 S=4.17 Km/hr
</name>
<styleUrl>
#styleMap_TLP_Normal
</styleUrl>
<Point>
<coordinates>
-39.4053383,-7.3885798,188.85
</coordinates>
</Point>
</Placemark>
<Placemark>
<name>
Tue Feb 25 22:02:07 2014 S=2.78 Km/hr
</name>
<styleUrl>
#styleMap_TLP_Normal
</styleUrl>
<Point>
<coordinates>
-39.4053307,-7.3885212,188.84
</coordinates>
</Point>
</Placemark>
<Placemark>
<name>
Tue Feb 25 22:02:17 2014 S=3.65 Km/hr
</name>
<styleUrl>
#styleMap_TLP_Normal
</styleUrl>
<Point>
<coordinates>
-39.4052162,-7.3884406,190.16
</coordinates>
</Point>
</Placemark>
<Placemark>
<name>
Tue Feb 25 22:02:27 2014 S=3.70 Km/hr
</name>
<styleUrl>
#styleMap_TLP_Normal
</styleUrl>
<Point>
<coordinates>
-39.4051628,-7.3883505,190.49
</coordinates>
</Point>
</Placemark>
<Placemark>
<name>
Tue Feb 25 22:02:37 2014 S=3.67 Km/hr
</name>
<styleUrl>
#styleMap_TLP_Normal
</styleUrl>
<Point>
<coordinates>
-39.4050789,-7.3882947,192.01
</coordinates>
</Point>
</Placemark>
<Placemark>
<name>
Tue Feb 25 22:02:47 2014 S=3.72 Km/hr
</name>
<styleUrl>
#styleMap_TLP_Normal
</styleUrl>
<Point>
<coordinates>
-39.4049721,-7.3882165,193.20
</coordinates>
</Point>
</Placemark>
<Placemark>
<name>
Tue Feb 25 22:02:57 2014 S=1.26 Km/hr
</name>
<styleUrl>
#styleMap_TLP_Normal
</styleUrl>
<Point>
<coordinates>
-39.4050369,-7.3881774,193.55
</coordinates>
</Point>
</Placemark>
<Placemark>
<name>
Tue Feb 25 22:03:07 2014 S=2.03 Km/hr
</name>
<styleUrl>
#styleMap_TLP_Normal
</styleUrl>
<Point>
<coordinates>
-39.4050598,-7.3883262,196.86
</coordinates>
</Point>
</Placemark>
<Placemark>
<name>
Tue Feb 25 22:03:17 2014 S=1.65 Km/hr
</name>
<styleUrl>
#styleMap_TLP_Normal
</styleUrl>
<Point>
<coordinates>
-39.4050865,-7.3882837,196.67
</coordinates>
</Point>
</Placemark>
<Placemark>
<name>
Tue Feb 25 22:03:27 2014 S=1.39 Km/hr
</name>
<styleUrl>
#styleMap_TLP_Normal
</styleUrl>
<Point>
<coordinates>
-39.4050560,-7.3882818,198.88
</coordinates>
</Point>
</Placemark>
<Placemark>
<name>
Tue Feb 25 22:03:37 2014 S=2.60 Km/hr
</name>
<styleUrl>
#styleMap_TLP_Normal
</styleUrl>
<Point>
<coordinates>
-39.4051704,-7.3883286,200.93
</coordinates>
</Point>
</Placemark>
<Placemark>
<name>
Tue Feb 25 22:03:47 2014 S=3.36 Km/hr
</name>
<styleUrl>
#styleMap_TLP_Normal
</styleUrl>
<Point>
<coordinates>
-39.4053841,-7.3883996,203.63
</coordinates>
</Point>
</Placemark>
<Placemark>
<name>
Tue Feb 25 22:03:57 2014 S=2.95 Km/hr
</name>
<styleUrl>
#styleMap_TLP_Normal
</styleUrl>
<Point>
<coordinates>
-39.4054108,-7.3884425,205.30
</coordinates>
</Point>
</Placemark>
<Placemark>
<name>
Tue Feb 25 22:04:07 2014 S=3.78 Km/hr
</name>
<styleUrl>
#styleMap_TLP_Normal
</styleUrl>
<Point>
<coordinates>
-39.4054680,-7.3884277,208.38
</coordinates>
</Point>
</Placemark>
<Placemark>
<name>
Tue Feb 25 22:04:17 2014 S=1.91 Km/hr
</name>
<styleUrl>
#styleMap_TLP_Normal
</styleUrl>
<Point>
<coordinates>
-39.4054947,-7.3883920,211.06
</coordinates>
</Point>
</Placemark>
<Placemark>
<name>
Tue Feb 25 22:04:27 2014 S=2.96 Km/hr
</name>
<styleUrl>
#styleMap_TLP_Normal
</styleUrl>
<Point>
<coordinates>
-39.4054680,-7.3883166,211.48
</coordinates>
</Point>
</Placemark>
<Placemark>
<name>
Tue Feb 25 22:04:37 2014 S=1.99 Km/hr
</name>
<styleUrl>
#styleMap_TLP_Normal
</styleUrl>
<Point>
<coordinates>
-39.4054909,-7.3882256,211.44
</coordinates>
</Point>
</Placemark>
<Placemark>
<name>
Tue Feb 25 22:04:47 2014 S=3.05 Km/hr
</name>
<styleUrl>
#styleMap_TLP_Normal
</styleUrl>
<Point>
<coordinates>
-39.4053917,-7.3881512,212.23
</coordinates>
</Point>
</Placemark>
<Placemark>
<name>
Tue Feb 25 22:04:57 2014 S=1.35 Km/hr
</name>
<styleUrl>
#styleMap_TLP_Normal
</styleUrl>
<Point>
<coordinates>
-39.4053726,-7.3880787,212.49
</coordinates>
</Point>
</Placemark>
<Placemark>
<name>
Tue Feb 25 22:05:07 2014 S=1.04 Km/hr
</name>
<styleUrl>
#styleMap_TLP_Normal
</styleUrl>
<Point>
<coordinates>
-39.4053650,-7.3881021,214.14
</coordinates>
</Point>
</Placemark>
<Placemark>
<name>
Tue Feb 25 22:05:17 2014 S=0.78 Km/hr
</name>
<styleUrl>
#styleMap_TLP_Normal
</styleUrl>
<Point>
<coordinates>
-39.4053764,-7.3882790,219.54
</coordinates>
</Point>
</Placemark>
<Placemark>
<name>
Tue Feb 25 22:05:27 2014 S=2.70 Km/hr
</name>
<styleUrl>
#styleMap_TLP_Normal
</styleUrl>
<Point>
<coordinates>
-39.4054070,-7.3883920,222.64
</coordinates>
</Point>
</Placemark>
<Placemark>
<name>
Tue Feb 25 22:05:37 2014 S=1.06 Km/hr
</name>
<styleUrl>
#styleMap_TLP_Normal
</styleUrl>
<Point>
<coordinates>
-39.4053802,-7.3885455,226.55
</coordinates>
</Point>
</Placemark>
<Placemark>
<name>
Tue Feb 25 22:05:47 2014 S=1.73 Km/hr
</name>
<styleUrl>
#styleMap_TLP_Normal
</styleUrl>
<Point>
<coordinates>
-39.4053726,-7.3886518,229.94
</coordinates>
</Point>
</Placemark>
<Placemark>
<name>
Tue Feb 25 22:05:57 2014 S=1.76 Km/hr
</name>
<styleUrl>
#styleMap_TLP_Normal
</styleUrl>
<Point>
<coordinates>
-39.4054222,-7.3887134,232.08
</coordinates>
</Point>
</Placemark>
<Placemark>
<name>
Tue Feb 25 22:06:07 2014 S=1.76 Km/hr
</name>
<styleUrl>
#styleMap_TLP_Normal
</styleUrl>
<Point>
<coordinates>
-39.4054642,-7.3887138,233.89
</coordinates>
</Point>
</Placemark>
<Placemark>
<name>
Tue Feb 25 22:06:17 2014 S=1.84 Km/hr
</name>
<styleUrl>
#styleMap_TLP_Normal
</styleUrl>
<Point>
<coordinates>
-39.4055214,-7.3887210,236.56
</coordinates>
</Point>
</Placemark>
<Placemark>
<name>
Tue Feb 25 22:06:27 2014 S=2.15 Km/hr
</name>
<styleUrl>
#styleMap_TLP_Normal
</styleUrl>
<Point>
<coordinates>
-39.4056778,-7.3887153,237.75
</coordinates>
</Point>
</Placemark>
<Placemark>
<name>
Tue Feb 25 22:06:37 2014 S=1.96 Km/hr
</name>
<styleUrl>
#styleMap_TLP_Normal
</styleUrl>
<Point>
<coordinates>
-39.4058571,-7.3886209,239.86
</coordinates>
</Point>
</Placemark>
<Placemark>
<name>
Tue Feb 25 22:06:47 2014 S=1.96 Km/hr
</name>
<styleUrl>
#styleMap_TLP_Normal
</styleUrl>
<Point>
<coordinates>
-39.4059372,-7.3885875,241.41
</coordinates>
</Point>
</Placemark>
<Placemark>
<name>
Tue Feb 25 22:06:57 2014 S=2.01 Km/hr
</name>
<styleUrl>
#styleMap_TLP_Normal
</styleUrl>
<Point>
<coordinates>
-39.4058914,-7.3887420,244.61
</coordinates>
</Point>
</Placemark>
<Placemark>
<name>
Tue Feb 25 22:07:07 2014 S=3.07 Km/hr
</name>
<styleUrl>
#styleMap_TLP_Normal
</styleUrl>
<Point>
<coordinates>
-39.4062767,-7.3887863,246.88
</coordinates>
</Point>
</Placemark>
<Placemark>
<name>
Tue Feb 25 22:07:17 2014 S=1.67 Km/hr
</name>
<styleUrl>
#styleMap_TLP_Normal
</styleUrl>
<Point>
<coordinates>
-39.4061775,-7.3889446,250.01
</coordinates>
</Point>
</Placemark>
<Placemark>
<name>
Tue Feb 25 22:07:27 2014 S=0.90 Km/hr
</name>
<styleUrl>
#styleMap_TLP_Normal
</styleUrl>
<Point>
<coordinates>
-39.4061813,-7.3890238,252.92
</coordinates>
</Point>
</Placemark>
<Placemark>
<name>
Tue Feb 25 22:07:37 2014 S=3.06 Km/hr
</name>
<styleUrl>
#styleMap_TLP_Normal
</styleUrl>
<Point>
<coordinates>
-39.4060974,-7.3890190,255.56
</coordinates>
</Point>
</Placemark>
<Placemark>
<name>
Tue Feb 25 22:07:47 2014 S=3.86 Km/hr
</name>
<styleUrl>
#styleMap_TLP_Normal
</styleUrl>
<Point>
<coordinates>
-39.4060364,-7.3889360,257.73
</coordinates>
</Point>
</Placemark>
<Placemark>
<name>
Tue Feb 25 22:07:57 2014 S=2.02 Km/hr
</name>
<styleUrl>
#styleMap_TLP_Normal
</styleUrl>
<Point>
<coordinates>
-39.4060936,-7.3888979,261.17
</coordinates>
</Point>
</Placemark>
<Placemark>
<name>
Tue Feb 25 22:08:07 2014 S=1.75 Km/hr
</name>
<styleUrl>
#styleMap_TLP_Normal
</styleUrl>
<Point>
<coordinates>
-39.4059486,-7.3890119,265.33
</coordinates>
</Point>
</Placemark>
<Placemark>
<name>
Tue Feb 25 22:08:17 2014 S=1.92 Km/hr
</name>
<styleUrl>
#styleMap_TLP_Normal
</styleUrl>
<Point>
<coordinates>
-39.4058723,-7.3892131,271.51
</coordinates>
</Point>
</Placemark>
<Placemark>
<name>
Tue Feb 25 22:08:27 2014 S=2.17 Km/hr
</name>
<styleUrl>
#styleMap_TLP_Normal
</styleUrl>
<Point>
<coordinates>
-39.4058495,-7.3892436,273.96
</coordinates>
</Point>
</Placemark>
<Placemark>
<name>
Tue Feb 25 22:08:37 2014 S=1.75 Km/hr
</name>
<styleUrl>
#styleMap_TLP_Normal
</styleUrl>
<Point>
<coordinates>
-39.4058838,-7.3892236,276.07
</coordinates>
</Point>
</Placemark>
<Placemark>
<name>
Tue Feb 25 22:08:47 2014 S=1.99 Km/hr
</name>
<styleUrl>
#styleMap_TLP_Normal
</styleUrl>
<Point>
<coordinates>
-39.4058838,-7.3891826,277.17
</coordinates>
</Point>
</Placemark>
<Placemark>
<name>
Tue Feb 25 22:08:57 2014 S=2.63 Km/hr
</name>
<styleUrl>
#styleMap_TLP_Normal
</styleUrl>
<Point>
<coordinates>
-39.4058609,-7.3891120,278.99
</coordinates>
</Point>
</Placemark>
<Placemark>
<name>
Tue Feb 25 22:09:07 2014 S=1.71 Km/hr
</name>
<styleUrl>
#styleMap_TLP_Normal
</styleUrl>
<Point>
<coordinates>
-39.4057655,-7.3890662,282.45
</coordinates>
</Point>
</Placemark>
<Placemark>
<name>
Tue Feb 25 22:09:17 2014 S=2.80 Km/hr
</name>
<styleUrl>
#styleMap_TLP_Normal
</styleUrl>
<Point>
<coordinates>
-39.4057274,-7.3889813,285.13
</coordinates>
</Point>
</Placemark>
<Placemark>
<name>
Tue Feb 25 22:09:27 2014 S=2.50 Km/hr
</name>
<styleUrl>
#styleMap_TLP_Normal
</styleUrl>
<Point>
<coordinates>
-39.4056702,-7.3889203,288.66
</coordinates>
</Point>
</Placemark>
<Placemark>
<name>
Tue Feb 25 22:09:37 2014 S=1.94 Km/hr
</name>
<styleUrl>
#styleMap_TLP_Normal
</styleUrl>
<Point>
<coordinates>
-39.4062462,-7.3882098,318.00
</coordinates>
</Point>
</Placemark>
<Placemark>
<name>
Tue Feb 25 22:09:47 2014 S=1.36 Km/hr
</name>
<styleUrl>
#styleMap_TLP_Normal
</styleUrl>
<Point>
<coordinates>
-39.4062538,-7.3881435,321.04
</coordinates>
</Point>
</Placemark>
<Placemark>
<name>
Tue Feb 25 22:09:57 2014 S=2.12 Km/hr
</name>
<styleUrl>
#styleMap_TLP_Normal
</styleUrl>
<Point>
<coordinates>
-39.4061890,-7.3881121,323.63
</coordinates>
</Point>
</Placemark>
<Placemark>
<name>
Tue Feb 25 22:10:07 2014 S=1.50 Km/hr
</name>
<styleUrl>
#styleMap_TLP_Normal
</styleUrl>
<Point>
<coordinates>
-39.4061203,-7.3882170,331.29
</coordinates>
</Point>
</Placemark>
<Placemark>
<name>
Tue Feb 25 22:10:17 2014 S=2.18 Km/hr
</name>
<styleUrl>
#styleMap_TLP_Normal
</styleUrl>
<Point>
<coordinates>
-39.4060097,-7.3883195,337.65
</coordinates>
</Point>
</Placemark>
<Placemark>
<name>
Tue Feb 25 22:10:27 2014 S=0.59 Km/hr
</name>
<styleUrl>
#styleMap_TLP_Normal
</styleUrl>
<Point>
<coordinates>
-39.4059715,-7.3883243,341.57
</coordinates>
</Point>
</Placemark>
<Placemark>
<name>
Tue Feb 25 22:10:37 2014 S=2.64 Km/hr
</name>
<styleUrl>
#styleMap_TLP_Normal
</styleUrl>
<Point>
<coordinates>
-39.4058151,-7.3885250,355.88
</coordinates>
</Point>
</Placemark>
<Placemark>
<name>
Tue Feb 25 22:10:47 2014 S=0.24 Km/hr
</name>
<styleUrl>
#styleMap_TLP_Normal
</styleUrl>
<Point>
<coordinates>
-39.4057999,-7.3886132,364.07
</coordinates>
</Point>
</Placemark>
<Placemark>
<name>
Tue Feb 25 22:10:57 2014 S=0.90 Km/hr
</name>
<styleUrl>
#styleMap_TLP_Normal
</styleUrl>
<Point>
<coordinates>
-39.4058189,-7.3887296,370.01
</coordinates>
</Point>
</Placemark>
<Placemark>
<name>
Tue Feb 25 22:11:07 2014 S=0.30 Km/hr
</name>
<styleUrl>
#styleMap_TLP_Normal
</styleUrl>
<Point>
<coordinates>
-39.4057922,-7.3887529,372.09
</coordinates>
</Point>
</Placemark>
<Placemark>
<name>
Tue Feb 25 22:11:17 2014 S=0.66 Km/hr
</name>
<styleUrl>
#styleMap_TLP_Normal
</styleUrl>
<Point>
<coordinates>
-39.4057236,-7.3887477,376.13
</coordinates>
</Point>
</Placemark>
<Placemark>
<name>
Tue Feb 25 22:11:27 2014 S=2.75 Km/hr
</name>
<styleUrl>
#styleMap_TLP_Normal
</styleUrl>
<Point>
<coordinates>
-39.4056892,-7.3886952,375.05
</coordinates>
</Point>
</Placemark>
<Placemark>
<name>
Tue Feb 25 22:11:37 2014 S=0.36 Km/hr
</name>
<styleUrl>
#styleMap_TLP_Normal
</styleUrl>
<Point>
<coordinates>
-39.4057465,-7.3887239,368.41
</coordinates>
</Point>
</Placemark>
<Placemark>
<name>
Tue Feb 25 22:11:47 2014 S=0.09 Km/hr
</name>
<styleUrl>
#styleMap_TLP_Normal
</styleUrl>
<Point>
<coordinates>
-39.4057236,-7.3887691,380.41
</coordinates>
</Point>
</Placemark>
<Placemark>
<name>
Tue Feb 25 22:11:57 2014 S=1.79 Km/hr
</name>
<styleUrl>
#styleMap_TLP_Normal
</styleUrl>
<Point>
<coordinates>
-39.4059868,-7.3883052,395.48
</coordinates>
</Point>
</Placemark>
<Placemark>
<name>
Tue Feb 25 22:12:07 2014 S=3.02 Km/hr
</name>
<styleUrl>
#styleMap_TLP_Normal
</styleUrl>
<Point>
<coordinates>
-39.4062500,-7.3885665,413.97
</coordinates>
</Point>
</Placemark>
<Placemark>
<name>
Tue Feb 25 22:12:17 2014 S=3.60 Km/hr
</name>
<styleUrl>
#styleMap_TLP_Normal
</styleUrl>
<Point>
<coordinates>
-39.4063377,-7.3888001,430.11
</coordinates>
</Point>
</Placemark>
<Placemark>
<name>
Tue Feb 25 22:12:27 2014 S=3.14 Km/hr
</name>
<styleUrl>
#styleMap_TLP_Normal
</styleUrl>
<Point>
<coordinates>
-39.4063454,-7.3889780,443.13
</coordinates>
</Point>
</Placemark>
<Placemark>
<name>
Tue Feb 25 22:12:37 2014 S=2.42 Km/hr
</name>
<styleUrl>
#styleMap_TLP_Normal
</styleUrl>
<Point>
<coordinates>
-39.4064102,-7.3891735,456.62
</coordinates>
</Point>
</Placemark>
<Placemark>
<name>
Tue Feb 25 22:12:47 2014 S=1.09 Km/hr
</name>
<styleUrl>
#styleMap_TLP_Normal
</styleUrl>
<Point>
<coordinates>
-39.4064369,-7.3892269,461.52
</coordinates>
</Point>
</Placemark>
<Placemark>
<name>
Tue Feb 25 22:12:57 2014 S=0.53 Km/hr
</name>
<styleUrl>
#styleMap_TLP_Normal
</styleUrl>
<Point>
<coordinates>
-39.4064293,-7.3892961,468.50
</coordinates>
</Point>
</Placemark>
<Placemark>
<name>
Tue Feb 25 22:13:07 2014 S=1.47 Km/hr
</name>
<styleUrl>
#styleMap_TLP_Normal
</styleUrl>
<Point>
<coordinates>
-39.4064445,-7.3892965,471.38
</coordinates>
</Point>
</Placemark>
<Placemark>
<name>
Tue Feb 25 22:13:17 2014 S=1.49 Km/hr
</name>
<styleUrl>
#styleMap_TLP_Normal
</styleUrl>
<Point>
<coordinates>
-39.4064293,-7.3893881,486.31
</coordinates>
</Point>
</Placemark>
<Placemark>
<name>
Tue Feb 25 22:13:27 2014 S=2.12 Km/hr
</name>
<styleUrl>
#styleMap_TLP_Normal
</styleUrl>
<Point>
<coordinates>
-39.4064598,-7.3894782,499.84
</coordinates>
</Point>
</Placemark>
<Placemark>
<name>
Tue Feb 25 22:13:37 2014 S=1.11 Km/hr
</name>
<styleUrl>
#styleMap_TLP_Normal
</styleUrl>
<Point>
<coordinates>
-39.4066277,-7.3896465,514.58
</coordinates>
</Point>
</Placemark>
<Placemark>
<name>
Tue Feb 25 22:13:47 2014 S=1.47 Km/hr
</name>
<styleUrl>
#styleMap_TLP_Normal
</styleUrl>
<Point>
<coordinates>
-39.4067001,-7.3897214,521.17
</coordinates>
</Point>
</Placemark>
<Placemark>
<name>
Tue Feb 25 22:13:57 2014 S=1.54 Km/hr
</name>
<styleUrl>
#styleMap_TLP_Normal
</styleUrl>
<Point>
<coordinates>
-39.4067535,-7.3897715,527.08
</coordinates>
</Point>
</Placemark>
<Placemark>
<name>
Tue Feb 25 22:14:07 2014 S=0.99 Km/hr
</name>
<styleUrl>
#styleMap_TLP_Normal
</styleUrl>
<Point>
<coordinates>
-39.4067230,-7.3898149,535.06
</coordinates>
</Point>
</Placemark>
<Placemark>
<name>
Tue Feb 25 22:14:17 2014 S=1.51 Km/hr
</name>
<styleUrl>
#styleMap_TLP_Normal
</styleUrl>
<Point>
<coordinates>
-39.4067421,-7.3898931,546.42
</coordinates>
</Point>
</Placemark>
<Placemark>
<name>
Tue Feb 25 22:14:27 2014 S=0.57 Km/hr
</name>
<styleUrl>
#styleMap_TLP_Normal
</styleUrl>
<Point>
<coordinates>
-39.4067497,-7.3899274,551.16
</coordinates>
</Point>
</Placemark>
<Placemark>
<name>
Tue Feb 25 22:14:37 2014 S=0.48 Km/hr
</name>
<styleUrl>
#styleMap_TLP_Normal
</styleUrl>
<Point>
<coordinates>
-39.4067574,-7.3899541,558.75
</coordinates>
</Point>
</Placemark>
<Placemark>
<name>
Tue Feb 25 22:14:47 2014 S=2.09 Km/hr
</name>
<styleUrl>
#styleMap_TLP_Normal
</styleUrl>
<Point>
<coordinates>
-39.4068146,-7.3899903,567.86
</coordinates>
</Point>
</Placemark>
<Placemark>
<name>
Tue Feb 25 22:14:57 2014 S=1.64 Km/hr
</name>
<styleUrl>
#styleMap_TLP_Normal
</styleUrl>
<Point>
<coordinates>
-39.4069138,-7.3900504,574.88
</coordinates>
</Point>
</Placemark>
<Placemark>
<name>
Tue Feb 25 22:15:07 2014 S=2.27 Km/hr
</name>
<styleUrl>
#styleMap_TLP_Normal
</styleUrl>
<Point>
<coordinates>
-39.4069939,-7.3900967,583.81
</coordinates>
</Point>
</Placemark>
<Placemark>
<name>
Tue Feb 25 22:15:17 2014 S=0.30 Km/hr
</name>
<styleUrl>
#styleMap_TLP_Normal
</styleUrl>
<Point>
<coordinates>
-39.4070015,-7.3900933,590.75
</coordinates>
</Point>
</Placemark>
<Placemark>
<name>
Tue Feb 25 22:15:27 2014 S=0.34 Km/hr
</name>
<styleUrl>
#styleMap_TLP_Normal
</styleUrl>
<Point>
<coordinates>
-39.4070320,-7.3900499,593.55
</coordinates>
</Point>
</Placemark>
<Placemark>
<name>
Tue Feb 25 22:15:37 2014 S=0.97 Km/hr
</name>
<styleUrl>
#styleMap_TLP_Normal
</styleUrl>
<Point>
<coordinates>
-39.4144554,-7.3842187,921.86
</coordinates>
</Point>
</Placemark>
<Placemark>
<name>
Tue Feb 25 22:15:47 2014 S=0.95 Km/hr
</name>
<styleUrl>
#styleMap_TLP_Normal
</styleUrl>
<Point>
<coordinates>
-39.4144058,-7.3842182,919.91
</coordinates>
</Point>
</Placemark>
<Placemark>
<name>
Tue Feb 25 22:15:57 2014 S=0.83 Km/hr
</name>
<styleUrl>
#styleMap_TLP_Normal
</styleUrl>
<Point>
<coordinates>
-39.4143944,-7.3842297,920.36
</coordinates>
</Point>
</Placemark>
<Placemark>
<name>
Tue Feb 25 22:16:07 2014 S=0.79 Km/hr
</name>
<styleUrl>
#styleMap_TLP_Normal
</styleUrl>
<Point>
<coordinates>
-39.4143333,-7.3842621,924.73
</coordinates>
</Point>
</Placemark>
<Placemark>
<name>
Tue Feb 25 22:16:17 2014 S=1.55 Km/hr
</name>
<styleUrl>
#styleMap_TLP_Normal
</styleUrl>
<Point>
<coordinates>
-39.4143257,-7.3842711,926.05
</coordinates>
</Point>
</Placemark>
<Placemark>
<name>
Tue Feb 25 22:16:27 2014 S=2.19 Km/hr
</name>
<styleUrl>
#styleMap_TLP_Normal
</styleUrl>
<Point>
<coordinates>
-39.4143829,-7.3842716,926.61
</coordinates>
</Point>
</Placemark>
<Placemark>
<name>
Tue Feb 25 22:16:37 2014 S=1.10 Km/hr
</name>
<styleUrl>
#styleMap_TLP_Normal
</styleUrl>
<Point>
<coordinates>
-39.4143906,-7.3842716,929.45
</coordinates>
</Point>
</Placemark>
<Placemark>
<name>
Tue Feb 25 22:16:47 2014 S=0.77 Km/hr
</name>
<styleUrl>
#styleMap_TLP_Normal
</styleUrl>
<Point>
<coordinates>
-39.4144135,-7.3842740,929.91
</coordinates>
</Point>
</Placemark>
<Placemark>
<name>
Tue Feb 25 22:16:57 2014 S=1.63 Km/hr
</name>
<styleUrl>
#styleMap_TLP_Normal
</styleUrl>
<Point>
<coordinates>
-39.4144058,-7.3842673,930.11
</coordinates>
</Point>
</Placemark>
<Placemark>
<name>
Tue Feb 25 22:17:07 2014 S=1.11 Km/hr
</name>
<styleUrl>
#styleMap_TLP_Normal
</styleUrl>
<Point>
<coordinates>
-39.4144135,-7.3842602,930.73
</coordinates>
</Point>
</Placemark>
<Placemark>
<name>
Tue Feb 25 22:17:17 2014 S=0.32 Km/hr
</name>
<styleUrl>
#styleMap_TLP_Normal
</styleUrl>
<Point>
<coordinates>
-39.4144211,-7.3842287,931.38
</coordinates>
</Point>
</Placemark>
<Placemark>
<name>
Tue Feb 25 22:17:27 2014 S=1.03 Km/hr
</name>
<styleUrl>
#styleMap_TLP_Normal
</styleUrl>
<Point>
<coordinates>
-39.4143944,-7.3842187,931.84
</coordinates>
</Point>
</Placemark>
<Placemark>
<name>
Tue Feb 25 22:17:37 2014 S=0.55 Km/hr
</name>
<styleUrl>
#styleMap_TLP_Normal
</styleUrl>
<Point>
<coordinates>
-39.4143562,-7.3842249,931.33
</coordinates>
</Point>
</Placemark>
<Placemark>
<name>
Tue Feb 25 22:17:47 2014 S=2.46 Km/hr
</name>
<styleUrl>
#styleMap_TLP_Normal
</styleUrl>
<Point>
<coordinates>
-39.4143715,-7.3842368,931.11
</coordinates>
</Point>
</Placemark>
<Placemark>
<name>
Tue Feb 25 22:17:57 2014 S=0.32 Km/hr
</name>
<styleUrl>
#styleMap_TLP_Normal
</styleUrl>
<Point>
<coordinates>
-39.4143829,-7.3842740,929.81
</coordinates>
</Point>
</Placemark>
<Placemark>
<name>
Tue Feb 25 22:18:07 2014 S=2.52 Km/hr
</name>
<styleUrl>
#styleMap_TLP_Normal
</styleUrl>
<Point>
<coordinates>
-39.4144402,-7.3842793,929.91
</coordinates>
</Point>
</Placemark>
<Placemark>
<name>
Tue Feb 25 22:18:17 2014 S=3.81 Km/hr
</name>
<styleUrl>
#styleMap_TLP_Normal
</styleUrl>
<Point>
<coordinates>
-39.4145432,-7.3843412,929.22
</coordinates>
</Point>
</Placemark>
<Placemark>
<name>
Tue Feb 25 22:18:27 2014 S=3.06 Km/hr
</name>
<styleUrl>
#styleMap_TLP_Normal
</styleUrl>
<Point>
<coordinates>
-39.4146385,-7.3844156,927.89
</coordinates>
</Point>
</Placemark>
<Placemark>
<name>
Tue Feb 25 22:18:37 2014 S=2.48 Km/hr
</name>
<styleUrl>
#styleMap_TLP_Normal
</styleUrl>
<Point>
<coordinates>
-39.4146996,-7.3844709,925.84
</coordinates>
</Point>
</Placemark>
<Placemark>
<name>
Tue Feb 25 22:18:47 2014 S=2.67 Km/hr
</name>
<styleUrl>
#styleMap_TLP_Normal
</styleUrl>
<Point>
<coordinates>
-39.4146500,-7.3845501,926.16
</coordinates>
</Point>
</Placemark>
<Placemark>
<name>
Tue Feb 25 22:18:57 2014 S=1.74 Km/hr
</name>
<styleUrl>
#styleMap_TLP_Normal
</styleUrl>
<Point>
<coordinates>
-39.4146576,-7.3846307,926.30
</coordinates>
</Point>
</Placemark>
<Placemark>
<name>
Tue Feb 25 22:19:07 2014 S=1.96 Km/hr
</name>
<styleUrl>
#styleMap_TLP_Normal
</styleUrl>
<Point>
<coordinates>
-39.4146729,-7.3847065,926.02
</coordinates>
</Point>
</Placemark>
<Placemark>
<name>
Tue Feb 25 22:19:17 2014 S=2.66 Km/hr
</name>
<styleUrl>
#styleMap_TLP_Normal
</styleUrl>
<Point>
<coordinates>
-39.4147339,-7.3847718,924.91
</coordinates>
</Point>
</Placemark>
<Placemark>
<name>
Tue Feb 25 22:19:27 2014 S=1.87 Km/hr
</name>
<styleUrl>
#styleMap_TLP_Normal
</styleUrl>
<Point>
<coordinates>
-39.4147911,-7.3848610,923.02
</coordinates>
</Point>
</Placemark>
<Placemark>
<name>
Tue Feb 25 22:19:37 2014 S=2.50 Km/hr
</name>
<styleUrl>
#styleMap_TLP_Normal
</styleUrl>
<Point>
<coordinates>
-39.4148254,-7.3849874,921.33
</coordinates>
</Point>
</Placemark>
<Placemark>
<name>
Tue Feb 25 22:19:47 2014 S=2.81 Km/hr
</name>
<styleUrl>
#styleMap_TLP_Normal
</styleUrl>
<Point>
<coordinates>
-39.4148750,-7.3851018,923.70
</coordinates>
</Point>
</Placemark>
<Placemark>
<name>
Tue Feb 25 22:19:57 2014 S=2.81 Km/hr
</name>
<styleUrl>
#styleMap_TLP_Normal
</styleUrl>
<Point>
<coordinates>
-39.4149284,-7.3850851,924.09
</coordinates>
</Point>
</Placemark>
<Placemark>
<name>
Tue Feb 25 22:20:07 2014 S=3.06 Km/hr
</name>
<styleUrl>
#styleMap_TLP_Normal
</styleUrl>
<Point>
<coordinates>
-39.4150543,-7.3850803,922.88
</coordinates>
</Point>
</Placemark>
<Placemark>
<name>
Tue Feb 25 22:20:17 2014 S=3.05 Km/hr
</name>
<styleUrl>
#styleMap_TLP_Normal
</styleUrl>
<Point>
<coordinates>
-39.4151077,-7.3851452,922.42
</coordinates>
</Point>
</Placemark>
<Placemark>
<name>
Tue Feb 25 22:20:27 2014 S=1.05 Km/hr
</name>
<styleUrl>
#styleMap_TLP_Normal
</styleUrl>
<Point>
<coordinates>
-39.4151688,-7.3851976,922.88
</coordinates>
</Point>
</Placemark>
<Placemark>
<name>
Tue Feb 25 22:20:37 2014 S=4.57 Km/hr
</name>
<styleUrl>
#styleMap_TLP_Normal
</styleUrl>
<Point>
<coordinates>
-39.4151268,-7.3852801,922.09
</coordinates>
</Point>
</Placemark>
<Placemark>
<name>
Tue Feb 25 22:20:47 2014 S=4.36 Km/hr
</name>
<styleUrl>
#styleMap_TLP_Normal
</styleUrl>
<Point>
<coordinates>
-39.4150658,-7.3853989,923.66
</coordinates>
</Point>
</Placemark>
<Placemark>
<name>
Tue Feb 25 22:20:57 2014 S=4.63 Km/hr
</name>
<styleUrl>
#styleMap_TLP_Normal
</styleUrl>
<Point>
<coordinates>
-39.4151077,-7.3855162,925.75
</coordinates>
</Point>
</Placemark>
<Placemark>
<name>
Tue Feb 25 22:21:07 2014 S=1.06 Km/hr
</name>
<styleUrl>
#styleMap_TLP_Normal
</styleUrl>
<Point>
<coordinates>
-39.4151344,-7.3855944,926.45
</coordinates>
</Point>
</Placemark>
<Placemark>
<name>
Tue Feb 25 22:21:17 2014 S=3.53 Km/hr
</name>
<styleUrl>
#styleMap_TLP_Normal
</styleUrl>
<Point>
<coordinates>
-39.4152031,-7.3856411,927.88
</coordinates>
</Point>
</Placemark>
<Placemark>
<name>
Tue Feb 25 22:21:27 2014 S=1.75 Km/hr
</name>
<styleUrl>
#styleMap_TLP_Normal
</styleUrl>
<Point>
<coordinates>
-39.4153023,-7.3856797,928.48
</coordinates>
</Point>
</Placemark>
<Placemark>
<name>
Tue Feb 25 22:21:37 2014 S=2.13 Km/hr
</name>
<styleUrl>
#styleMap_TLP_Normal
</styleUrl>
<Point>
<coordinates>
-39.4153595,-7.3857155,928.95
</coordinates>
</Point>
</Placemark>
<Placemark>
<name>
Tue Feb 25 22:21:47 2014 S=0.77 Km/hr
</name>
<styleUrl>
#styleMap_TLP_Normal
</styleUrl>
<Point>
<coordinates>
-39.4153709,-7.3857493,929.05
</coordinates>
</Point>
</Placemark>
<Placemark>
<name>
Tue Feb 25 22:21:57 2014 S=1.96 Km/hr
</name>
<styleUrl>
#styleMap_TLP_Normal
</styleUrl>
<Point>
<coordinates>
-39.4153709,-7.3857689,928.92
</coordinates>
</Point>
</Placemark>
<Placemark>
<name>
Tue Feb 25 22:22:07 2014 S=0.79 Km/hr
</name>
<styleUrl>
#styleMap_TLP_Normal
</styleUrl>
<Point>
<coordinates>
-39.4153633,-7.3858428,927.95
</coordinates>
</Point>
</Placemark>
<Placemark>
<name>
Tue Feb 25 22:22:17 2014 S=1.84 Km/hr
</name>
<styleUrl>
#styleMap_TLP_Normal
</styleUrl>
<Point>
<coordinates>
-39.4153519,-7.3858933,929.42
</coordinates>
</Point>
</Placemark>
<Placemark>
<name>
Tue Feb 25 22:22:27 2014 S=1.73 Km/hr
</name>
<styleUrl>
#styleMap_TLP_Normal
</styleUrl>
<Point>
<coordinates>
-39.4153519,-7.3859763,929.14
</coordinates>
</Point>
</Placemark>
<Placemark>
<name>
Tue Feb 25 22:22:37 2014 S=3.63 Km/hr
</name>
<styleUrl>
#styleMap_TLP_Normal
</styleUrl>
<Point>
<coordinates>
-39.4152679,-7.3861003,930.09
</coordinates>
</Point>
</Placemark>
<Placemark>
<name>
Tue Feb 25 22:22:47 2014 S=2.57 Km/hr
</name>
<styleUrl>
#styleMap_TLP_Normal
</styleUrl>
<Point>
<coordinates>
-39.4151688,-7.3861504,931.86
</coordinates>
</Point>
</Placemark>
<Placemark>
<name>
Tue Feb 25 22:22:57 2014 S=2.55 Km/hr
</name>
<styleUrl>
#styleMap_TLP_Normal
</styleUrl>
<Point>
<coordinates>
-39.4151382,-7.3862038,931.91
</coordinates>
</Point>
</Placemark>
<Placemark>
<name>
Tue Feb 25 22:23:07 2014 S=3.57 Km/hr
</name>
<styleUrl>
#styleMap_TLP_Normal
</styleUrl>
<Point>
<coordinates>
-39.4151726,-7.3862925,931.63
</coordinates>
</Point>
</Placemark>
<Placemark>
<name>
Tue Feb 25 22:23:17 2014 S=2.41 Km/hr
</name>
<styleUrl>
#styleMap_TLP_Normal
</styleUrl>
<Point>
<coordinates>
-39.4152107,-7.3863935,930.86
</coordinates>
</Point>
</Placemark>
<Placemark>
<name>
Tue Feb 25 22:23:27 2014 S=3.03 Km/hr
</name>
<styleUrl>
#styleMap_TLP_Normal
</styleUrl>
<Point>
<coordinates>
-39.4152603,-7.3864722,930.08
</coordinates>
</Point>
</Placemark>
<Placemark>
<name>
Tue Feb 25 22:23:37 2014 S=3.28 Km/hr
</name>
<styleUrl>
#styleMap_TLP_Normal
</styleUrl>
<Point>
<coordinates>
-39.4153328,-7.3865623,929.28
</coordinates>
</Point>
</Placemark>
<Placemark>
<name>
Tue Feb 25 22:23:47 2014 S=3.81 Km/hr
</name>
<styleUrl>
#styleMap_TLP_Normal
</styleUrl>
<Point>
<coordinates>
-39.4154205,-7.3866501,928.66
</coordinates>
</Point>
</Placemark>
<Placemark>
<name>
Tue Feb 25 22:23:57 2014 S=3.01 Km/hr
</name>
<styleUrl>
#styleMap_TLP_Normal
</styleUrl>
<Point>
<coordinates>
-39.4154854,-7.3867159,927.44
</coordinates>
</Point>
</Placemark>
<Placemark>
<name>
Tue Feb 25 22:24:07 2014 S=3.23 Km/hr
</name>
<styleUrl>
#styleMap_TLP_Normal
</styleUrl>
<Point>
<coordinates>
-39.4155846,-7.3868041,926.58
</coordinates>
</Point>
</Placemark>
<Placemark>
<name>
Tue Feb 25 22:24:17 2014 S=5.43 Km/hr
</name>
<styleUrl>
#styleMap_TLP_Normal
</styleUrl>
<Point>
<coordinates>
-39.4156914,-7.3869352,925.86
</coordinates>
</Point>
</Placemark>
<Placemark>
<name>
Tue Feb 25 22:24:27 2014 S=4.36 Km/hr
</name>
<styleUrl>
#styleMap_TLP_Normal
</styleUrl>
<Point>
<coordinates>
-39.4158249,-7.3869762,925.78
</coordinates>
</Point>
</Placemark>
<Placemark>
<name>
Tue Feb 25 22:24:37 2014 S=1.83 Km/hr
</name>
<styleUrl>
#styleMap_TLP_Normal
</styleUrl>
<Point>
<coordinates>
-39.4159241,-7.3869734,924.13
</coordinates>
</Point>
</Placemark>
<Placemark>
<name>
Tue Feb 25 22:24:47 2014 S=1.37 Km/hr
</name>
<styleUrl>
#styleMap_TLP_Normal
</styleUrl>
<Point>
<coordinates>
-39.4160080,-7.3869996,922.97
</coordinates>
</Point>
</Placemark>
<Placemark>
<name>
Tue Feb 25 22:24:57 2014 S=2.03 Km/hr
</name>
<styleUrl>
#styleMap_TLP_Normal
</styleUrl>
<Point>
<coordinates>
-39.4160080,-7.3869929,923.33
</coordinates>
</Point>
</Placemark>
<Placemark>
<name>
Tue Feb 25 22:25:07 2014 S=1.00 Km/hr
</name>
<styleUrl>
#styleMap_TLP_Normal
</styleUrl>
<Point>
<coordinates>
-39.4159813,-7.3869624,924.55
</coordinates>
</Point>
</Placemark>
<Placemark>
<name>
Tue Feb 25 22:25:17 2014 S=4.30 Km/hr
</name>
<styleUrl>
#styleMap_TLP_Normal
</styleUrl>
<Point>
<coordinates>
-39.4160576,-7.3869662,924.91
</coordinates>
</Point>
</Placemark>
<Placemark>
<name>
Tue Feb 25 22:25:27 2014 S=3.04 Km/hr
</name>
<styleUrl>
#styleMap_TLP_Normal
</styleUrl>
<Point>
<coordinates>
-39.4161644,-7.3869534,925.55
</coordinates>
</Point>
</Placemark>
<Placemark>
<name>
Tue Feb 25 22:25:37 2014 S=1.11 Km/hr
</name>
<styleUrl>
#styleMap_TLP_Normal
</styleUrl>
<Point>
<coordinates>
-39.4162178,-7.3869162,925.27
</coordinates>
</Point>
</Placemark>
<Placemark>
<name>
Tue Feb 25 22:25:47 2014 S=1.65 Km/hr
</name>
<styleUrl>
#styleMap_TLP_Normal
</styleUrl>
<Point>
<coordinates>
-39.4162788,-7.3869143,924.64
</coordinates>
</Point>
</Placemark>
<Placemark>
<name>
Tue Feb 25 22:25:57 2014 S=2.95 Km/hr
</name>
<styleUrl>
#styleMap_TLP_Normal
</styleUrl>
<Point>
<coordinates>
-39.4163818,-7.3869228,924.28
</coordinates>
</Point>
</Placemark>
<Placemark>
<name>
Tue Feb 25 22:26:07 2014 S=1.31 Km/hr
</name>
<styleUrl>
#styleMap_TLP_Normal
</styleUrl>
<Point>
<coordinates>
-39.4164619,-7.3868909,923.94
</coordinates>
</Point>
</Placemark>
<Placemark>
<name>
Tue Feb 25 22:26:17 2014 S=1.60 Km/hr
</name>
<styleUrl>
#styleMap_TLP_Normal
</styleUrl>
<Point>
<coordinates>
-39.4164772,-7.3869047,923.94
</coordinates>
</Point>
</Placemark>
<Placemark>
<name>
Tue Feb 25 22:26:27 2014 S=1.96 Km/hr
</name>
<styleUrl>
#styleMap_TLP_Normal
</styleUrl>
<Point>
<coordinates>
-39.4164963,-7.3869395,924.41
</coordinates>
</Point>
</Placemark>
<Placemark>
<name>
Tue Feb 25 22:26:37 2014 S=2.38 Km/hr
</name>
<styleUrl>
#styleMap_TLP_Normal
</styleUrl>
<Point>
<coordinates>
-39.4164276,-7.3869686,926.06
</coordinates>
</Point>
</Placemark>
<Placemark>
<name>
Tue Feb 25 22:26:47 2014 S=2.57 Km/hr
</name>
<styleUrl>
#styleMap_TLP_Normal
</styleUrl>
<Point>
<coordinates>
-39.4163399,-7.3869343,926.98
</coordinates>
</Point>
</Placemark>
<Placemark>
<name>
Tue Feb 25 22:26:57 2014 S=1.72 Km/hr
</name>
<styleUrl>
#styleMap_TLP_Normal
</styleUrl>
<Point>
<coordinates>
-39.4162560,-7.3869419,927.59
</coordinates>
</Point>
</Placemark>
<Placemark>
<name>
Tue Feb 25 22:27:07 2014 S=2.89 Km/hr
</name>
<styleUrl>
#styleMap_TLP_Normal
</styleUrl>
<Point>
<coordinates>
-39.4161758,-7.3869567,928.11
</coordinates>
</Point>
</Placemark>
<Placemark>
<name>
Tue Feb 25 22:27:17 2014 S=2.87 Km/hr
</name>
<styleUrl>
#styleMap_TLP_Normal
</styleUrl>
<Point>
<coordinates>
-39.4160843,-7.3869772,929.38
</coordinates>
</Point>
</Placemark>
<Placemark>
<name>
Tue Feb 25 22:27:27 2014 S=1.92 Km/hr
</name>
<styleUrl>
#styleMap_TLP_Normal
</styleUrl>
<Point>
<coordinates>
-39.4159889,-7.3870115,929.95
</coordinates>
</Point>
</Placemark>
<Placemark>
<name>
Tue Feb 25 22:27:37 2014 S=0.99 Km/hr
</name>
<styleUrl>
#styleMap_TLP_Normal
</styleUrl>
<Point>
<coordinates>
-39.4159622,-7.3870683,929.39
</coordinates>
</Point>
</Placemark>
<Placemark>
<name>
Tue Feb 25 22:27:47 2014 S=1.34 Km/hr
</name>
<styleUrl>
#styleMap_TLP_Normal
</styleUrl>
<Point>
<coordinates>
-39.4159203,-7.3871155,929.80
</coordinates>
</Point>
</Placemark>
<Placemark>
<name>
Tue Feb 25 22:27:57 2014 S=0.47 Km/hr
</name>
<styleUrl>
#styleMap_TLP_Normal
</styleUrl>
<Point>
<coordinates>
-39.4158936,-7.3871317,930.25
</coordinates>
</Point>
</Placemark>
<Placemark>
<name>
Tue Feb 25 22:28:07 2014 S=0.57 Km/hr
</name>
<styleUrl>
#styleMap_TLP_Normal
</styleUrl>
<Point>
<coordinates>
-39.4159012,-7.3871255,930.47
</coordinates>
</Point>
</Placemark>
<Placemark>
<name>
Tue Feb 25 22:28:17 2014 S=0.34 Km/hr
</name>
<styleUrl>
#styleMap_TLP_Normal
</styleUrl>
<Point>
<coordinates>
-39.4159317,-7.3871398,930.53
</coordinates>
</Point>
</Placemark>
<Placemark>
<name>
Tue Feb 25 22:28:27 2014 S=0.92 Km/hr
</name>
<styleUrl>
#styleMap_TLP_Normal
</styleUrl>
<Point>
<coordinates>
-39.4159317,-7.3871408,930.53
</coordinates>
</Point>
</Placemark>
<Placemark>
<name>
Tue Feb 25 22:28:37 2014 S=2.48 Km/hr
</name>
<styleUrl>
#styleMap_TLP_Normal
</styleUrl>
<Point>
<coordinates>
-39.4159737,-7.3870859,931.27
</coordinates>
</Point>
</Placemark>
<Placemark>
<name>
Tue Feb 25 22:28:47 2014 S=4.59 Km/hr
</name>
<styleUrl>
#styleMap_TLP_Normal
</styleUrl>
<Point>
<coordinates>
-39.4158707,-7.3870358,931.48
</coordinates>
</Point>
</Placemark>
<Placemark>
<name>
Tue Feb 25 22:28:57 2014 S=4.54 Km/hr
</name>
<styleUrl>
#styleMap_TLP_Normal
</styleUrl>
<Point>
<coordinates>
-39.4157372,-7.3870392,931.61
</coordinates>
</Point>
</Placemark>
<Placemark>
<name>
Tue Feb 25 22:29:07 2014 S=2.25 Km/hr
</name>
<styleUrl>
#styleMap_TLP_Normal
</styleUrl>
<Point>
<coordinates>
-39.4156418,-7.3869853,932.86
</coordinates>
</Point>
</Placemark>
<Placemark>
<name>
Tue Feb 25 22:29:17 2014 S=1.95 Km/hr
</name>
<styleUrl>
#styleMap_TLP_Normal
</styleUrl>
<Point>
<coordinates>
-39.4155884,-7.3869309,933.02
</coordinates>
</Point>
</Placemark>
<Placemark>
<name>
Tue Feb 25 22:29:27 2014 S=2.11 Km/hr
</name>
<styleUrl>
#styleMap_TLP_Normal
</styleUrl>
<Point>
<coordinates>
-39.4154968,-7.3868451,933.77
</coordinates>
</Point>
</Placemark>
<Placemark>
<name>
Tue Feb 25 22:29:37 2014 S=2.36 Km/hr
</name>
<styleUrl>
#styleMap_TLP_Normal
</styleUrl>
<Point>
<coordinates>
-39.4154739,-7.3867640,933.61
</coordinates>
</Point>
</Placemark>
<Placemark>
<name>
Tue Feb 25 22:29:47 2014 S=2.13 Km/hr
</name>
<styleUrl>
#styleMap_TLP_Normal
</styleUrl>
<Point>
<coordinates>
-39.4153862,-7.3866715,933.56
</coordinates>
</Point>
</Placemark>
<Placemark>
<name>
Tue Feb 25 22:29:57 2014 S=3.53 Km/hr
</name>
<styleUrl>
#styleMap_TLP_Normal
</styleUrl>
<Point>
<coordinates>
-39.4152641,-7.3865867,932.56
</coordinates>
</Point>
</Placemark>
<Placemark>
<name>
Tue Feb 25 22:30:07 2014 S=2.72 Km/hr
</name>
<styleUrl>
#styleMap_TLP_Normal
</styleUrl>
<Point>
<coordinates>
-39.4152412,-7.3864985,931.97
</coordinates>
</Point>
</Placemark>
<Placemark>
<name>
Tue Feb 25 22:30:17 2014 S=2.83 Km/hr
</name>
<styleUrl>
#styleMap_TLP_Normal
</styleUrl>
<Point>
<coordinates>
-39.4151421,-7.3863716,932.52
</coordinates>
</Point>
</Placemark>
<Placemark>
<name>
Tue Feb 25 22:30:27 2014 S=3.45 Km/hr
</name>
<styleUrl>
#styleMap_TLP_Normal
</styleUrl>
<Point>
<coordinates>
-39.4150620,-7.3862824,932.52
</coordinates>
</Point>
</Placemark>
<Placemark>
<name>
Tue Feb 25 22:30:37 2014 S=2.48 Km/hr
</name>
<styleUrl>
#styleMap_TLP_Normal
</styleUrl>
<Point>
<coordinates>
-39.4150658,-7.3861957,932.59
</coordinates>
</Point>
</Placemark>
<Placemark>
<name>
Tue Feb 25 22:30:47 2014 S=2.33 Km/hr
</name>
<styleUrl>
#styleMap_TLP_Normal
</styleUrl>
<Point>
<coordinates>
-39.4149284,-7.3860745,930.33
</coordinates>
</Point>
</Placemark>
<Placemark>
<name>
Tue Feb 25 22:30:57 2014 S=2.63 Km/hr
</name>
<styleUrl>
#styleMap_TLP_Normal
</styleUrl>
<Point>
<coordinates>
-39.4149399,-7.3860092,931.50
</coordinates>
</Point>
</Placemark>
<Placemark>
<name>
Tue Feb 25 22:31:07 2014 S=1.74 Km/hr
</name>
<styleUrl>
#styleMap_TLP_Normal
</styleUrl>
<Point>
<coordinates>
-39.4149323,-7.3859582,931.67
</coordinates>
</Point>
</Placemark>
<Placemark>
<name>
Tue Feb 25 22:31:17 2014 S=2.06 Km/hr
</name>
<styleUrl>
#styleMap_TLP_Normal
</styleUrl>
<Point>
<coordinates>
-39.4148865,-7.3859148,932.97
</coordinates>
</Point>
</Placemark>
<Placemark>
<name>
Tue Feb 25 22:31:27 2014 S=2.36 Km/hr
</name>
<styleUrl>
#styleMap_TLP_Normal
</styleUrl>
<Point>
<coordinates>
-39.4148026,-7.3858109,932.44
</coordinates>
</Point>
</Placemark>
<Placemark>
<name>
Tue Feb 25 22:31:37 2014 S=1.92 Km/hr
</name>
<styleUrl>
#styleMap_TLP_Normal
</styleUrl>
<Point>
<coordinates>
-39.4147797,-7.3857222,932.73
</coordinates>
</Point>
</Placemark>
<Placemark>
<name>
Tue Feb 25 22:31:47 2014 S=0.18 Km/hr
</name>
<styleUrl>
#styleMap_TLP_Normal
</styleUrl>
<Point>
<coordinates>
-39.4148064,-7.3856769,932.00
</coordinates>
</Point>
</Placemark>
<Placemark>
<name>
Tue Feb 25 22:31:57 2014 S=2.29 Km/hr
</name>
<styleUrl>
#styleMap_TLP_Normal
</styleUrl>
<Point>
<coordinates>
-39.4147606,-7.3856239,931.80
</coordinates>
</Point>
</Placemark>
<Placemark>
<name>
Tue Feb 25 22:32:07 2014 S=2.09 Km/hr
</name>
<styleUrl>
#styleMap_TLP_Normal
</styleUrl>
<Point>
<coordinates>
-39.4146843,-7.3856010,932.16
</coordinates>
</Point>
</Placemark>
<Placemark>
<name>
Tue Feb 25 22:32:17 2014 S=0.46 Km/hr
</name>
<styleUrl>
#styleMap_TLP_Normal
</styleUrl>
<Point>
<coordinates>
-39.4146500,-7.3855786,932.64
</coordinates>
</Point>
</Placemark>
<Placemark>
<name>
Tue Feb 25 22:32:27 2014 S=0.74 Km/hr
</name>
<styleUrl>
#styleMap_TLP_Normal
</styleUrl>
<Point>
<coordinates>
-39.4146690,-7.3855681,931.44
</coordinates>
</Point>
</Placemark>
<Placemark>
<name>
Tue Feb 25 22:32:37 2014 S=0.90 Km/hr
</name>
<styleUrl>
#styleMap_TLP_Normal
</styleUrl>
<Point>
<coordinates>
-39.4146767,-7.3855624,931.55
</coordinates>
</Point>
</Placemark>
<Placemark>
<name>
Tue Feb 25 22:32:47 2014 S=0.64 Km/hr
</name>
<styleUrl>
#styleMap_TLP_Normal
</styleUrl>
<Point>
<coordinates>
-39.4146805,-7.3855472,931.75
</coordinates>
</Point>
</Placemark>
<Placemark>
<name>
Tue Feb 25 22:32:57 2014 S=0.63 Km/hr
</name>
<styleUrl>
#styleMap_TLP_Normal
</styleUrl>
<Point>
<coordinates>
-39.4146652,-7.3855247,932.17
</coordinates>
</Point>
</Placemark>
<Placemark>
<name>
Tue Feb 25 22:33:07 2014 S=0.92 Km/hr
</name>
<styleUrl>
#styleMap_TLP_Normal
</styleUrl>
<Point>
<coordinates>
-39.4146423,-7.3855281,932.14
</coordinates>
</Point>
</Placemark>
<Placemark>
<name>
Tue Feb 25 22:33:17 2014 S=0.47 Km/hr
</name>
<styleUrl>
#styleMap_TLP_Normal
</styleUrl>
<Point>
<coordinates>
-39.4146385,-7.3855042,931.31
</coordinates>
</Point>
</Placemark>
<Placemark>
<name>
Tue Feb 25 22:33:27 2014 S=1.36 Km/hr
</name>
<styleUrl>
#styleMap_TLP_Normal
</styleUrl>
<Point>
<coordinates>
-39.4146461,-7.3854985,931.34
</coordinates>
</Point>
</Placemark>
<Placemark>
<name>
Tue Feb 25 22:33:37 2014 S=1.20 Km/hr
</name>
<styleUrl>
#styleMap_TLP_Normal
</styleUrl>
<Point>
<coordinates>
-39.4146423,-7.3855090,932.52
</coordinates>
</Point>
</Placemark>
<Placemark>
<name>
Tue Feb 25 22:33:47 2014 S=0.73 Km/hr
</name>
<styleUrl>
#styleMap_TLP_Normal
</styleUrl>
<Point>
<coordinates>
-39.4146118,-7.3854904,933.36
</coordinates>
</Point>
</Placemark>
<Placemark>
<name>
Tue Feb 25 22:33:57 2014 S=0.64 Km/hr
</name>
<styleUrl>
#styleMap_TLP_Normal
</styleUrl>
<Point>
<coordinates>
-39.4146080,-7.3854904,933.38
</coordinates>
</Point>
</Placemark>
<Placemark>
<name>
Tue Feb 25 22:34:07 2014 S=0.88 Km/hr
</name>
<styleUrl>
#styleMap_TLP_Normal
</styleUrl>
<Point>
<coordinates>
-39.4146042,-7.3855104,932.98
</coordinates>
</Point>
</Placemark>
<Placemark>
<name>
Tue Feb 25 22:34:17 2014 S=0.48 Km/hr
</name>
<styleUrl>
#styleMap_TLP_Normal
</styleUrl>
<Point>
<coordinates>
-39.4146042,-7.3855267,932.47
</coordinates>
</Point>
</Placemark>
<Placemark>
<name>
Tue Feb 25 22:34:27 2014 S=0.92 Km/hr
</name>
<styleUrl>
#styleMap_TLP_Normal
</styleUrl>
<Point>
<coordinates>
-39.4145889,-7.3855090,932.56
</coordinates>
</Point>
</Placemark>
<Placemark>
<name>
Tue Feb 25 22:34:37 2014 S=0.41 Km/hr
</name>
<styleUrl>
#styleMap_TLP_Normal
</styleUrl>
<Point>
<coordinates>
-39.4145813,-7.3854828,932.41
</coordinates>
</Point>
</Placemark>
<Placemark>
<name>
Tue Feb 25 22:34:47 2014 S=2.44 Km/hr
</name>
<styleUrl>
#styleMap_TLP_Normal
</styleUrl>
<Point>
<coordinates>
-39.4145355,-7.3854542,932.34
</coordinates>
</Point>
</Placemark>
<Placemark>
<name>
Tue Feb 25 22:34:57 2014 S=2.01 Km/hr
</name>
<styleUrl>
#styleMap_TLP_Normal
</styleUrl>
<Point>
<coordinates>
-39.4144897,-7.3853621,934.56
</coordinates>
</Point>
</Placemark>
<Placemark>
<name>
Tue Feb 25 22:35:07 2014 S=0.32 Km/hr
</name>
<styleUrl>
#styleMap_TLP_Normal
</styleUrl>
<Point>
<coordinates>
-39.4144745,-7.3853278,935.31
</coordinates>
</Point>
</Placemark>
<Placemark>
<name>
Tue Feb 25 22:35:17 2014 S=1.53 Km/hr
</name>
<styleUrl>
#styleMap_TLP_Normal
</styleUrl>
<Point>
<coordinates>
-39.4144821,-7.3852763,935.59
</coordinates>
</Point>
</Placemark>
<Placemark>
<name>
Tue Feb 25 22:35:27 2014 S=4.37 Km/hr
</name>
<styleUrl>
#styleMap_TLP_Normal
</styleUrl>
<Point>
<coordinates>
-39.4144440,-7.3851881,935.63
</coordinates>
</Point>
</Placemark>
<Placemark>
<name>
Tue Feb 25 22:35:37 2014 S=2.49 Km/hr
</name>
<styleUrl>
#styleMap_TLP_Normal
</styleUrl>
<Point>
<coordinates>
-39.4143524,-7.3851810,934.19
</coordinates>
</Point>
</Placemark>
<Placemark>
<name>
Tue Feb 25 22:35:47 2014 S=3.08 Km/hr
</name>
<styleUrl>
#styleMap_TLP_Normal
</styleUrl>
<Point>
<coordinates>
-39.4143448,-7.3852706,934.16
</coordinates>
</Point>
</Placemark>
<Placemark>
<name>
Tue Feb 25 22:35:57 2014 S=1.80 Km/hr
</name>
<styleUrl>
#styleMap_TLP_Normal
</styleUrl>
<Point>
<coordinates>
-39.4143791,-7.3853393,933.80
</coordinates>
</Point>
</Placemark>
<Placemark>
<name>
Tue Feb 25 22:36:07 2014 S=1.11 Km/hr
</name>
<styleUrl>
#styleMap_TLP_Normal
</styleUrl>
<Point>
<coordinates>
-39.4143753,-7.3854198,933.78
</coordinates>
</Point>
</Placemark>
<Placemark>
<name>
Tue Feb 25 22:36:17 2014 S=0.76 Km/hr
</name>
<styleUrl>
#styleMap_TLP_Normal
</styleUrl>
<Point>
<coordinates>
-39.4143906,-7.3854389,933.83
</coordinates>
</Point>
</Placemark>
<Placemark>
<name>
Tue Feb 25 22:36:27 2014 S=2.55 Km/hr
</name>
<styleUrl>
#styleMap_TLP_Normal
</styleUrl>
<Point>
<coordinates>
-39.4143715,-7.3853722,933.05
</coordinates>
</Point>
</Placemark>
<Placemark>
<name>
Tue Feb 25 22:36:37 2014 S=0.09 Km/hr
</name>
<styleUrl>
#styleMap_TLP_Normal
</styleUrl>
<Point>
<coordinates>
-39.4143524,-7.3853288,932.91
</coordinates>
</Point>
</Placemark>
<Placemark>
<name>
Tue Feb 25 22:36:47 2014 S=2.82 Km/hr
</name>
<styleUrl>
#styleMap_TLP_Normal
</styleUrl>
<Point>
<coordinates>
-39.4142838,-7.3853021,934.91
</coordinates>
</Point>
</Placemark>
<Placemark>
<name>
Tue Feb 25 22:36:57 2014 S=3.49 Km/hr
</name>
<styleUrl>
#styleMap_TLP_Normal
</styleUrl>
<Point>
<coordinates>
-39.4142876,-7.3852997,933.17
</coordinates>
</Point>
</Placemark>
<Placemark>
<name>
Tue Feb 25 22:37:07 2014 S=3.52 Km/hr
</name>
<styleUrl>
#styleMap_TLP_Normal
</styleUrl>
<Point>
<coordinates>
-39.4143372,-7.3852196,932.17
</coordinates>
</Point>
</Placemark>
<Placemark>
<name>
Tue Feb 25 22:37:17 2014 S=2.62 Km/hr
</name>
<styleUrl>
#styleMap_TLP_Normal
</styleUrl>
<Point>
<coordinates>
-39.4143333,-7.3851385,930.91
</coordinates>
</Point>
</Placemark>
<Placemark>
<name>
Tue Feb 25 22:37:27 2014 S=2.31 Km/hr
</name>
<styleUrl>
#styleMap_TLP_Normal
</styleUrl>
<Point>
<coordinates>
-39.4143066,-7.3851018,930.39
</coordinates>
</Point>
</Placemark>
<Placemark>
<name>
Tue Feb 25 22:37:37 2014 S=3.66 Km/hr
</name>
<styleUrl>
#styleMap_TLP_Normal
</styleUrl>
<Point>
<coordinates>
-39.4142456,-7.3850536,930.38
</coordinates>
</Point>
</Placemark>
<Placemark>
<name>
Tue Feb 25 22:37:47 2014 S=1.72 Km/hr
</name>
<styleUrl>
#styleMap_TLP_Normal
</styleUrl>
<Point>
<coordinates>
-39.4141655,-7.3849649,929.59
</coordinates>
</Point>
</Placemark>
<Placemark>
<name>
Tue Feb 25 22:37:57 2014 S=3.24 Km/hr
</name>
<styleUrl>
#styleMap_TLP_Normal
</styleUrl>
<Point>
<coordinates>
-39.4140778,-7.3849206,929.28
</coordinates>
</Point>
</Placemark>
<Placemark>
<name>
Tue Feb 25 22:38:07 2014 S=3.24 Km/hr
</name>
<styleUrl>
#styleMap_TLP_Normal
</styleUrl>
<Point>
<coordinates>
-39.4139862,-7.3848419,928.64
</coordinates>
</Point>
</Placemark>
<Placemark>
<name>
Tue Feb 25 22:38:17 2014 S=3.21 Km/hr
</name>
<styleUrl>
#styleMap_TLP_Normal
</styleUrl>
<Point>
<coordinates>
-39.4139328,-7.3847332,929.05
</coordinates>
</Point>
</Placemark>
<Placemark>
<name>
Tue Feb 25 22:38:27 2014 S=3.00 Km/hr
</name>
<styleUrl>
#styleMap_TLP_Normal
</styleUrl>
<Point>
<coordinates>
-39.4139404,-7.3845987,928.94
</coordinates>
</Point>
</Placemark>
<Placemark>
<name>
Tue Feb 25 22:38:37 2014 S=3.56 Km/hr
</name>
<styleUrl>
#styleMap_TLP_Normal
</styleUrl>
<Point>
<coordinates>
-39.4138794,-7.3844914,927.25
</coordinates>
</Point>
</Placemark>
<Placemark>
<name>
Tue Feb 25 22:38:47 2014 S=3.83 Km/hr
</name>
<styleUrl>
#styleMap_TLP_Normal
</styleUrl>
<Point>
<coordinates>
-39.4138336,-7.3843875,928.11
</coordinates>
</Point>
</Placemark>
<Placemark>
<name>
Tue Feb 25 22:38:57 2014 S=4.26 Km/hr
</name>
<styleUrl>
#styleMap_TLP_Normal
</styleUrl>
<Point>
<coordinates>
-39.4137154,-7.3843498,932.47
</coordinates>
</Point>
</Placemark>
<Placemark>
<name>
Tue Feb 25 22:39:07 2014 S=4.74 Km/hr
</name>
<styleUrl>
#styleMap_TLP_Normal
</styleUrl>
<Point>
<coordinates>
-39.4135895,-7.3843379,935.25
</coordinates>
</Point>
</Placemark>
<Placemark>
<name>
Tue Feb 25 22:39:17 2014 S=2.26 Km/hr
</name>
<styleUrl>
#styleMap_TLP_Normal
</styleUrl>
<Point>
<coordinates>
-39.4134636,-7.3843670,935.22
</coordinates>
</Point>
</Placemark>
<Placemark>
<name>
Tue Feb 25 22:39:27 2014 S=3.02 Km/hr
</name>
<styleUrl>
#styleMap_TLP_Normal
</styleUrl>
<Point>
<coordinates>
-39.4133606,-7.3843927,935.77
</coordinates>
</Point>
</Placemark>
<Placemark>
<name>
Tue Feb 25 22:39:37 2014 S=2.68 Km/hr
</name>
<styleUrl>
#styleMap_TLP_Normal
</styleUrl>
<Point>
<coordinates>
-39.4132462,-7.3844137,935.73
</coordinates>
</Point>
</Placemark>
<Placemark>
<name>
Tue Feb 25 22:39:47 2014 S=2.67 Km/hr
</name>
<styleUrl>
#styleMap_TLP_Normal
</styleUrl>
<Point>
<coordinates>
-39.4131165,-7.3844423,937.28
</coordinates>
</Point>
</Placemark>
<Placemark>
<name>
Tue Feb 25 22:39:57 2014 S=2.64 Km/hr
</name>
<styleUrl>
#styleMap_TLP_Normal
</styleUrl>
<Point>
<coordinates>
-39.4129677,-7.3844743,938.14
</coordinates>
</Point>
</Placemark>
<Placemark>
<name>
Tue Feb 25 22:40:07 2014 S=1.60 Km/hr
</name>
<styleUrl>
#styleMap_TLP_Normal
</styleUrl>
<Point>
<coordinates>
-39.4128952,-7.3845134,938.30
</coordinates>
</Point>
</Placemark>
<Placemark>
<name>
Tue Feb 25 22:40:17 2014 S=1.46 Km/hr
</name>
<styleUrl>
#styleMap_TLP_Normal
</styleUrl>
<Point>
<coordinates>
-39.4128990,-7.3845887,938.11
</coordinates>
</Point>
</Placemark>
<Placemark>
<name>
Tue Feb 25 22:40:27 2014 S=2.36 Km/hr
</name>
<styleUrl>
#styleMap_TLP_Normal
</styleUrl>
<Point>
<coordinates>
-39.4128342,-7.3845582,939.52
</coordinates>
</Point>
</Placemark>
<Placemark>
<name>
Tue Feb 25 22:40:37 2014 S=3.12 Km/hr
</name>
<styleUrl>
#styleMap_TLP_Normal
</styleUrl>
<Point>
<coordinates>
-39.4127579,-7.3845181,940.25
</coordinates>
</Point>
</Placemark>
<Placemark>
<name>
Tue Feb 25 22:40:47 2014 S=3.80 Km/hr
</name>
<styleUrl>
#styleMap_TLP_Normal
</styleUrl>
<Point>
<coordinates>
-39.4126587,-7.3845134,938.73
</coordinates>
</Point>
</Placemark>
<Placemark>
<name>
Tue Feb 25 22:40:57 2014 S=2.08 Km/hr
</name>
<styleUrl>
#styleMap_TLP_Normal
</styleUrl>
<Point>
<coordinates>
-39.4125404,-7.3845572,939.00
</coordinates>
</Point>
</Placemark>
<Placemark>
<name>
Tue Feb 25 22:41:07 2014 S=2.47 Km/hr
</name>
<styleUrl>
#styleMap_TLP_Normal
</styleUrl>
<Point>
<coordinates>
-39.4125175,-7.3846321,937.94
</coordinates>
</Point>
</Placemark>
<Placemark>
<name>
Tue Feb 25 22:41:17 2014 S=2.56 Km/hr
</name>
<styleUrl>
#styleMap_TLP_Normal
</styleUrl>
<Point>
<coordinates>
-39.4124374,-7.3847685,938.53
</coordinates>
</Point>
</Placemark>
<Placemark>
<name>
Tue Feb 25 22:41:27 2014 S=3.22 Km/hr
</name>
<styleUrl>
#styleMap_TLP_Normal
</styleUrl>
<Point>
<coordinates>
-39.4123497,-7.3848438,937.70
</coordinates>
</Point>
</Placemark>
<Placemark>
<name>
Tue Feb 25 22:41:37 2014 S=4.82 Km/hr
</name>
<styleUrl>
#styleMap_TLP_Normal
</styleUrl>
<Point>
<coordinates>
-39.4122353,-7.3849010,937.61
</coordinates>
</Point>
</Placemark>
<Placemark>
<name>
Tue Feb 25 22:41:47 2014 S=2.73 Km/hr
</name>
<styleUrl>
#styleMap_TLP_Normal
</styleUrl>
<Point>
<coordinates>
-39.4121246,-7.3848710,935.34
</coordinates>
</Point>
</Placemark>
<Placemark>
<name>
Tue Feb 25 22:41:57 2014 S=4.11 Km/hr
</name>
<styleUrl>
#styleMap_TLP_Normal
</styleUrl>
<Point>
<coordinates>
-39.4120140,-7.3848648,936.61
</coordinates>
</Point>
</Placemark>
<Placemark>
<name>
Tue Feb 25 22:42:07 2014 S=4.27 Km/hr
</name>
<styleUrl>
#styleMap_TLP_Normal
</styleUrl>
<Point>
<coordinates>
-39.4118958,-7.3849282,935.50
</coordinates>
</Point>
</Placemark>
<Placemark>
<name>
Tue Feb 25 22:42:17 2014 S=2.44 Km/hr
</name>
<styleUrl>
#styleMap_TLP_Normal
</styleUrl>
<Point>
<coordinates>
-39.4118118,-7.3849998,936.09
</coordinates>
</Point>
</Placemark>
<Placemark>
<name>
Tue Feb 25 22:42:27 2014 S=3.32 Km/hr
</name>
<styleUrl>
#styleMap_TLP_Normal
</styleUrl>
<Point>
<coordinates>
-39.4117088,-7.3850398,935.80
</coordinates>
</Point>
</Placemark>
<Placemark>
<name>
Tue Feb 25 22:42:37 2014 S=3.77 Km/hr
</name>
<styleUrl>
#styleMap_TLP_Normal
</styleUrl>
<Point>
<coordinates>
-39.4116058,-7.3850942,938.08
</coordinates>
</Point>
</Placemark>
<Placemark>
<name>
Tue Feb 25 22:42:47 2014 S=2.36 Km/hr
</name>
<styleUrl>
#styleMap_TLP_Normal
</styleUrl>
<Point>
<coordinates>
-39.4115562,-7.3851647,939.25
</coordinates>
</Point>
</Placemark>
<Placemark>
<name>
Tue Feb 25 22:42:57 2014 S=2.81 Km/hr
</name>
<styleUrl>
#styleMap_TLP_Normal
</styleUrl>
<Point>
<coordinates>
-39.4115601,-7.3852401,939.64
</coordinates>
</Point>
</Placemark>
<Placemark>
<name>
Tue Feb 25 22:43:07 2014 S=1.41 Km/hr
</name>
<styleUrl>
#styleMap_TLP_Normal
</styleUrl>
<Point>
<coordinates>
-39.4115486,-7.3853846,940.64
</coordinates>
</Point>
</Placemark>
<Placemark>
<name>
Tue Feb 25 22:43:17 2014 S=0.71 Km/hr
</name>
<styleUrl>
#styleMap_TLP_Normal
</styleUrl>
<Point>
<coordinates>
-39.4114761,-7.3853774,940.42
</coordinates>
</Point>
</Placemark>
<Placemark>
<name>
Tue Feb 25 22:43:27 2014 S=3.19 Km/hr
</name>
<styleUrl>
#styleMap_TLP_Normal
</styleUrl>
<Point>
<coordinates>
-39.4115257,-7.3853855,940.22
</coordinates>
</Point>
</Placemark>
<Placemark>
<name>
Tue Feb 25 22:43:37 2014 S=3.17 Km/hr
</name>
<styleUrl>
#styleMap_TLP_Normal
</styleUrl>
<Point>
<coordinates>
-39.4115791,-7.3854332,938.73
</coordinates>
</Point>
</Placemark>
<Placemark>
<name>
Tue Feb 25 22:43:47 2014 S=2.68 Km/hr
</name>
<styleUrl>
#styleMap_TLP_Normal
</styleUrl>
<Point>
<coordinates>
-39.4115715,-7.3855190,937.61
</coordinates>
</Point>
</Placemark>
<Placemark>
<name>
Tue Feb 25 22:43:57 2014 S=2.15 Km/hr
</name>
<styleUrl>
#styleMap_TLP_Normal
</styleUrl>
<Point>
<coordinates>
-39.4115753,-7.3856196,936.64
</coordinates>
</Point>
</Placemark>
<Placemark>
<name>
Tue Feb 25 22:44:07 2014 S=3.17 Km/hr
</name>
<styleUrl>
#styleMap_TLP_Normal
</styleUrl>
<Point>
<coordinates>
-39.4116516,-7.3857055,935.00
</coordinates>
</Point>
</Placemark>
<Placemark>
<name>
Tue Feb 25 22:44:17 2014 S=2.03 Km/hr
</name>
<styleUrl>
#styleMap_TLP_Normal
</styleUrl>
<Point>
<coordinates>
-39.4115982,-7.3857689,935.38
</coordinates>
</Point>
</Placemark>
<Placemark>
<name>
Tue Feb 25 22:44:27 2014 S=0.74 Km/hr
</name>
<styleUrl>
#styleMap_TLP_Normal
</styleUrl>
<Point>
<coordinates>
-39.4115219,-7.3857532,935.56
</coordinates>
</Point>
</Placemark>
<Placemark>
<name>
Tue Feb 25 22:44:37 2014 S=0.25 Km/hr
</name>
<styleUrl>
#styleMap_TLP_Normal
</styleUrl>
<Point>
<coordinates>
-39.4115257,-7.3857565,935.14
</coordinates>
</Point>
</Placemark>
<Placemark>
<name>
Tue Feb 25 22:44:47 2014 S=0.48 Km/hr
</name>
<styleUrl>
#styleMap_TLP_Normal
</styleUrl>
<Point>
<coordinates>
-39.4115257,-7.3857598,935.11
</coordinates>
</Point>
</Placemark>
<Placemark>
<name>
Tue Feb 25 22:44:57 2014 S=0.22 Km/hr
</name>
<styleUrl>
#styleMap_TLP_Normal
</styleUrl>
<Point>
<coordinates>
-39.4115105,-7.3857527,935.11
</coordinates>
</Point>
</Placemark>
<Placemark>
<name>
Tue Feb 25 22:45:07 2014 S=0.36 Km/hr
</name>
<styleUrl>
#styleMap_TLP_Normal
</styleUrl>
<Point>
<coordinates>
-39.4115105,-7.3857503,935.09
</coordinates>
</Point>
</Placemark>
<Placemark>
<name>
Tue Feb 25 22:45:17 2014 S=0.19 Km/hr
</name>
<styleUrl>
#styleMap_TLP_Normal
</styleUrl>
<Point>
<coordinates>
-39.4115105,-7.3857460,935.11
</coordinates>
</Point>
</Placemark>
<Placemark>
<name>
Tue Feb 25 22:45:27 2014 S=0.14 Km/hr
</name>
<styleUrl>
#styleMap_TLP_Normal
</styleUrl>
<Point>
<coordinates>
-39.4115105,-7.3857455,935.17
</coordinates>
</Point>
</Placemark>
<Placemark>
<name>
Tue Feb 25 22:45:37 2014 S=0.50 Km/hr
</name>
<styleUrl>
#styleMap_TLP_Normal
</styleUrl>
<Point>
<coordinates>
-39.4115143,-7.3857460,935.27
</coordinates>
</Point>
</Placemark>
<Placemark>
<name>
Tue Feb 25 22:45:47 2014 S=0.48 Km/hr
</name>
<styleUrl>
#styleMap_TLP_Normal
</styleUrl>
<Point>
<coordinates>
-39.4115105,-7.3857512,935.36
</coordinates>
</Point>
</Placemark>
<Placemark>
<name>
Tue Feb 25 22:45:57 2014 S=0.14 Km/hr
</name>
<styleUrl>
#styleMap_TLP_Normal
</styleUrl>
<Point>
<coordinates>
-39.4115181,-7.3857508,935.33
</coordinates>
</Point>
</Placemark>
<Placemark>
<name>
Tue Feb 25 22:46:07 2014 S=0.34 Km/hr
</name>
<styleUrl>
#styleMap_TLP_Normal
</styleUrl>
<Point>
<coordinates>
-39.4115219,-7.3857517,935.30
</coordinates>
</Point>
</Placemark>
<Placemark>
<name>
Tue Feb 25 22:46:17 2014 S=0.86 Km/hr
</name>
<styleUrl>
#styleMap_TLP_Normal
</styleUrl>
<Point>
<coordinates>
-39.4115257,-7.3857551,935.31
</coordinates>
</Point>
</Placemark>
<Placemark>
<name>
Tue Feb 25 22:46:27 2014 S=0.65 Km/hr
</name>
<styleUrl>
#styleMap_TLP_Normal
</styleUrl>
<Point>
<coordinates>
-39.4115295,-7.3857589,935.31
</coordinates>
</Point>
</Placemark>
<Placemark>
<name>
Tue Feb 25 22:46:37 2014 S=0.13 Km/hr
</name>
<styleUrl>
#styleMap_TLP_Normal
</styleUrl>
<Point>
<coordinates>
-39.4115295,-7.3857594,935.45
</coordinates>
</Point>
</Placemark>
<Placemark>
<name>
Tue Feb 25 22:46:47 2014 S=0.11 Km/hr
</name>
<styleUrl>
#styleMap_TLP_Normal
</styleUrl>
<Point>
<coordinates>
-39.4115295,-7.3857627,935.55
</coordinates>
</Point>
</Placemark>
<Placemark>
<name>
Tue Feb 25 22:46:57 2014 S=0.52 Km/hr
</name>
<styleUrl>
#styleMap_TLP_Normal
</styleUrl>
<Point>
<coordinates>
-39.4115334,-7.3857622,935.31
</coordinates>
</Point>
</Placemark>
<Placemark>
<name>
Tue Feb 25 22:47:07 2014 S=0.93 Km/hr
</name>
<styleUrl>
#styleMap_TLP_Normal
</styleUrl>
<Point>
<coordinates>
-39.4115334,-7.3857584,935.31
</coordinates>
</Point>
</Placemark>
<Placemark>
<name>
Tue Feb 25 22:47:17 2014 S=0.43 Km/hr
</name>
<styleUrl>
#styleMap_TLP_Normal
</styleUrl>
<Point>
<coordinates>
-39.4115219,-7.3857522,935.28
</coordinates>
</Point>
</Placemark>
<Placemark>
<name>
Tue Feb 25 22:47:27 2014 S=0.42 Km/hr
</name>
<styleUrl>
#styleMap_TLP_Normal
</styleUrl>
<Point>
<coordinates>
-39.4115257,-7.3857622,935.30
</coordinates>
</Point>
</Placemark>
<Placemark>
<name>
Tue Feb 25 22:47:37 2014 S=0.33 Km/hr
</name>
<styleUrl>
#styleMap_TLP_Normal
</styleUrl>
<Point>
<coordinates>
-39.4115295,-7.3857641,935.27
</coordinates>
</Point>
</Placemark>
<Placemark>
<name>
Tue Feb 25 22:47:47 2014 S=0.43 Km/hr
</name>
<styleUrl>
#styleMap_TLP_Normal
</styleUrl>
<Point>
<coordinates>
-39.4115219,-7.3857675,935.33
</coordinates>
</Point>
</Placemark>
<Placemark>
<name>
Tue Feb 25 22:47:57 2014 S=0.18 Km/hr
</name>
<styleUrl>
#styleMap_TLP_Normal
</styleUrl>
<Point>
<coordinates>
-39.4115257,-7.3857698,935.42
</coordinates>
</Point>
</Placemark>
<Placemark>
<name>
Tue Feb 25 22:48:07 2014 S=0.15 Km/hr
</name>
<styleUrl>
#styleMap_TLP_Normal
</styleUrl>
<Point>
<coordinates>
-39.4115295,-7.3857694,935.47
</coordinates>
</Point>
</Placemark>
<Placemark>
<name>
Tue Feb 25 22:48:17 2014 S=0.29 Km/hr
</name>
<styleUrl>
#styleMap_TLP_Normal
</styleUrl>
<Point>
<coordinates>
-39.4115257,-7.3857703,935.58
</coordinates>
</Point>
</Placemark>
<Placemark>
<name>
Tue Feb 25 22:48:27 2014 S=0.22 Km/hr
</name>
<styleUrl>
#styleMap_TLP_Normal
</styleUrl>
<Point>
<coordinates>
-39.4115257,-7.3857732,935.69
</coordinates>
</Point>
</Placemark>
<Placemark>
<name>
Tue Feb 25 22:48:37 2014 S=0.44 Km/hr
</name>
<styleUrl>
#styleMap_TLP_Normal
</styleUrl>
<Point>
<coordinates>
-39.4115181,-7.3857751,935.69
</coordinates>
</Point>
</Placemark>
<Placemark>
<name>
Tue Feb 25 22:48:47 2014 S=0.10 Km/hr
</name>
<styleUrl>
#styleMap_TLP_Normal
</styleUrl>
<Point>
<coordinates>
-39.4115181,-7.3857741,935.75
</coordinates>
</Point>
</Placemark>
<Placemark>
<name>
Tue Feb 25 22:48:57 2014 S=0.29 Km/hr
</name>
<styleUrl>
#styleMap_TLP_Normal
</styleUrl>
<Point>
<coordinates>
-39.4115181,-7.3857789,935.70
</coordinates>
</Point>
</Placemark>
<Placemark>
<name>
Tue Feb 25 22:49:07 2014 S=0.31 Km/hr
</name>
<styleUrl>
#styleMap_TLP_Normal
</styleUrl>
<Point>
<coordinates>
-39.4115295,-7.3857837,935.77
</coordinates>
</Point>
</Placemark>
<Placemark>
<name>
Tue Feb 25 22:49:17 2014 S=0.37 Km/hr
</name>
<styleUrl>
#styleMap_TLP_Normal
</styleUrl>
<Point>
<coordinates>
-39.4115295,-7.3857827,935.83
</coordinates>
</Point>
</Placemark>
<Placemark>
<name>
Tue Feb 25 22:49:27 2014 S=0.40 Km/hr
</name>
<styleUrl>
#styleMap_TLP_Normal
</styleUrl>
<Point>
<coordinates>
-39.4115295,-7.3857832,935.89
</coordinates>
</Point>
</Placemark>
<Placemark>
<name>
Tue Feb 25 22:49:37 2014 S=0.59 Km/hr
</name>
<styleUrl>
#styleMap_TLP_Normal
</styleUrl>
<Point>
<coordinates>
-39.4115181,-7.3857861,935.94
</coordinates>
</Point>
</Placemark>
<Placemark>
<name>
Tue Feb 25 22:49:47 2014 S=0.06 Km/hr
</name>
<styleUrl>
#styleMap_TLP_Normal
</styleUrl>
<Point>
<coordinates>
-39.4115219,-7.3857908,935.97
</coordinates>
</Point>
</Placemark>
<Placemark>
<name>
Tue Feb 25 22:49:57 2014 S=0.13 Km/hr
</name>
<styleUrl>
#styleMap_TLP_Normal
</styleUrl>
<Point>
<coordinates>
-39.4115219,-7.3857899,936.00
</coordinates>
</Point>
</Placemark>
<Placemark>
<name>
Tue Feb 25 22:50:07 2014 S=0.52 Km/hr
</name>
<styleUrl>
#styleMap_TLP_Normal
</styleUrl>
<Point>
<coordinates>
-39.4115334,-7.3857956,936.00
</coordinates>
</Point>
</Placemark>
<Placemark>
<name>
Tue Feb 25 22:50:17 2014 S=0.71 Km/hr
</name>
<styleUrl>
#styleMap_TLP_Normal
</styleUrl>
<Point>
<coordinates>
-39.4115295,-7.3857832,936.05
</coordinates>
</Point>
</Placemark>
<Placemark>
<name>
Tue Feb 25 22:50:27 2014 S=0.48 Km/hr
</name>
<styleUrl>
#styleMap_TLP_Normal
</styleUrl>
<Point>
<coordinates>
-39.4115372,-7.3857894,936.09
</coordinates>
</Point>
</Placemark>
<Placemark>
<name>
Tue Feb 25 22:50:37 2014 S=0.18 Km/hr
</name>
<styleUrl>
#styleMap_TLP_Normal
</styleUrl>
<Point>
<coordinates>
-39.4115410,-7.3857889,935.56
</coordinates>
</Point>
</Placemark>
<Placemark>
<name>
Tue Feb 25 22:50:47 2014 S=0.46 Km/hr
</name>
<styleUrl>
#styleMap_TLP_Normal
</styleUrl>
<Point>
<coordinates>
-39.4115410,-7.3857894,935.53
</coordinates>
</Point>
</Placemark>
<Placemark>
<name>
Tue Feb 25 22:50:57 2014 S=0.40 Km/hr
</name>
<styleUrl>
#styleMap_TLP_Normal
</styleUrl>
<Point>
<coordinates>
-39.4115295,-7.3857946,935.58
</coordinates>
</Point>
</Placemark>
<Placemark>
<name>
Tue Feb 25 22:51:07 2014 S=0.17 Km/hr
</name>
<styleUrl>
#styleMap_TLP_Normal
</styleUrl>
<Point>
<coordinates>
-39.4115219,-7.3858004,935.80
</coordinates>
</Point>
</Placemark>
<Placemark>
<name>
Tue Feb 25 22:51:17 2014 S=0.63 Km/hr
</name>
<styleUrl>
#styleMap_TLP_Normal
</styleUrl>
<Point>
<coordinates>
-39.4115219,-7.3858013,935.91
</coordinates>
</Point>
</Placemark>
<Placemark>
<name>
Tue Feb 25 22:51:27 2014 S=0.13 Km/hr
</name>
<styleUrl>
#styleMap_TLP_Normal
</styleUrl>
<Point>
<coordinates>
-39.4115219,-7.3857989,935.84
</coordinates>
</Point>
</Placemark>
<Placemark>
<name>
Tue Feb 25 22:51:37 2014 S=0.66 Km/hr
</name>
<styleUrl>
#styleMap_TLP_Finish
</styleUrl>
<Point>
<coordinates>
-39.4115143,-7.3857932,935.78
</coordinates>
</Point>
</Placemark>
</Folder>
</Document>
</kml>
