# Supplementary material for: Lévy foraging patterns of rural humans
Source: PLoS One. 2018 Jun 18;13(6):e0199099. doi: 10.1371/journal.pone.0199099 (PMC6005560; doi:10.1371/journal.pone.0199099)
Supplement: S5 File — (ZIP) [file pone.0199099.s005.zip › H-06-MA/Holux_M-241_Start_20140325-063936_Finish_20140325-084547.kml]

<?xml version="1.0" encoding="UTF-8"?>
<kml xmlns="http://earth.google.com/kml/2.1">
<Document>
<Style id="normalState_TLP_Start">
<IconStyle>
<scale>1.0</scale>
<Icon>
<href>http://maps.google.com/mapfiles/kml/pal4/icon15.png</href>
</Icon>
</IconStyle>
<LabelStyle>
<scale>1.0</scale>
</LabelStyle>
</Style>
<Style id="highlightState_TLP_Start">
<IconStyle>
<scale>1.1</scale>
<Icon>
<href>http://maps.google.com/mapfiles/kml/pal4/icon7.png</href>
</Icon>
</IconStyle>
<LabelStyle>
<scale>1.1</scale>
<color>ff0000ff</color>
</LabelStyle>
</Style>
<StyleMap id="styleMap_TLP_Start">
<Pair>
<key>normal</key>
<styleUrl>#normalState_TLP_Start</styleUrl>
</Pair>
<Pair>
<key>highlight</key>
<styleUrl>#highlightState_TLP_Start</styleUrl>
</Pair>
</StyleMap>
<Style id="normalState_TLP_Finish">
<IconStyle>
<scale>1.0</scale>
<Icon>
<href>http://maps.google.com/mapfiles/kml/pal4/icon15.png</href>
</Icon>
</IconStyle>
<LabelStyle>
<scale>1.0</scale>
</LabelStyle>
</Style>
<Style id="highlightState_TLP_Finish">
<IconStyle>
<scale>1.1</scale>
<Icon>
<href>http://maps.google.com/mapfiles/kml/pal4/icon7.png</href>
</Icon>
</IconStyle>
<LabelStyle>
<scale>1.1</scale>
<color>ff0000ff</color>
</LabelStyle>
</Style>
<StyleMap id="styleMap_TLP_Finish">
<Pair>
<key>normal</key>
<styleUrl>#normalState_TLP_Finish</styleUrl>
</Pair>
<Pair>
<key>highlight</key>
<styleUrl>#highlightState_TLP_Finish</styleUrl>
</Pair>
</StyleMap>
<Style id="normalState_TLP_Normal">
<IconStyle>
<scale>1.0</scale>
<Icon>
<href>http://maps.google.com/mapfiles/kml/pal4/icon31.png</href>
</Icon>
</IconStyle>
<LabelStyle>
<scale>1.0</scale>
</LabelStyle>
</Style>
<Style id="highlightState_TLP_Normal">
<IconStyle>
<scale>1.1</scale>
<Icon>
<href>http://maps.google.com/mapfiles/kml/pal4/icon23.png</href>
</Icon>
</IconStyle>
<LabelStyle>
<scale>1.1</scale>
<color>ff0000ff</color>
</LabelStyle>
</Style>
<StyleMap id="styleMap_TLP_Normal">
<Pair>
<key>normal</key>
<styleUrl>#normalState_TLP_Normal</styleUrl>
</Pair>
<Pair>
<key>highlight</key>
<styleUrl>#highlightState_TLP_Normal</styleUrl>
</Pair>
</StyleMap>
<Style id="normalState_TLP_Photo">
<IconStyle>
<scale>1.0</scale>
<Icon>
<href>http://maps.google.com/mapfiles/kml/pal4/icon46.png</href>
</Icon>
</IconStyle>
<LabelStyle>
<scale>1.0</scale>
</LabelStyle>
</Style>
<Style id="highlightState_TLP_Photo">
<IconStyle>
<scale>1.1</scale>
<Icon>
<href>http://maps.google.com/mapfiles/kml/pal4/icon38.png</href>
</Icon>
</IconStyle>
<LabelStyle>
<scale>1.1</scale>
<color>ff0000ff</color>
</LabelStyle>
</Style>
<StyleMap id="styleMap_TLP_Photo">
<Pair>
<key>normal</key>
<styleUrl>#normalState_TLP_Photo</styleUrl>
</Pair>
<Pair>
<key>highlight</key>
<styleUrl>#highlightState_TLP_Photo</styleUrl>
</Pair>
</StyleMap>
<Style id="roadStyle">
<LineStyle>
<color>ffffff00</color>
<width>6</width>
</LineStyle>
</Style>
<Open>1</Open>
<description>Route</description>
<name>Track Log</name>
<Placemark>
<name>Route</name>
<styleUrl>#roadStyle</styleUrl>
<MultiGeometry>
<LineString>
<coordinates>
-39.4371948,-7.3597455,964.13 -39.4374275,-7.3596482,930.08 -39.4375000,-7.3596253,927.05 -39.4375458,-7.3596139,927.81 -39.4375801,-7.3596034,928.73 -39.4375763,-7.3595996,928.73 -39.4375648,-7.3595972,928.72 -39.4375534,-7.3596015,928.86 -39.4375496,-7.3596048,928.86 -39.4375496,-7.3596110,928.86 -39.4375534,-7.3595934,928.84 -39.4375572,-7.3595843,928.80 -39.4375610,-7.3596115,929.17 -39.4375496,-7.3596392,929.08 -39.4375458,-7.3596292,929.02 -39.4375534,-7.3596306,928.98 -39.4375534,-7.3596239,929.08 -39.4375572,-7.3596210,929.14 -39.4375534,-7.3596210,929.23 -39.4375458,-7.3596187,930.73 -39.4375496,-7.3596053,931.03 -39.4375916,-7.3595877,930.86 -39.4375572,-7.3595977,931.73 -39.4375420,-7.3596196,932.16 -39.4375610,-7.3596277,932.66 -39.4375954,-7.3596997,933.20 -39.4375916,-7.3597350,933.02 -39.4375954,-7.3597398,933.13 -39.4376068,-7.3596864,933.30 -39.4375877,-7.3596444,933.81 -39.4375763,-7.3596225,934.31 -39.4376488,-7.3595815,934.05 -39.4377403,-7.3595915,934.83 -39.4377823,-7.3596082,935.28 -39.4377708,-7.3596225,935.39 -39.4377708,-7.3596215,935.45 -39.4378090,-7.3595972,935.48 -39.4379044,-7.3595624,935.66 -39.4379349,-7.3594799,935.73 -39.4379730,-7.3593884,936.22 -39.4380455,-7.3593688,936.89 -39.4380951,-7.3593912,936.91 -39.4381676,-7.3594384,936.64 -39.4382439,-7.3594413,936.77 -39.4382782,-7.3594594,936.70 -39.4384232,-7.3594713,936.92 -39.4384995,-7.3594894,936.72 -39.4385719,-7.3594818,937.38 -39.4387703,-7.3594608,936.34 -39.4388313,-7.3594003,935.77 -39.4388771,-7.3593903,936.69 -39.4389458,-7.3593760,937.42 -39.4390144,-7.3593183,937.83 -39.4391327,-7.3593054,937.53 -39.4391403,-7.3592319,937.44 -39.4391174,-7.3591433,937.59 -39.4390526,-7.3590693,937.17 -39.4390259,-7.3590035,937.00 -39.4389725,-7.3589153,937.39 -39.4389229,-7.3588462,937.55 -39.4389000,-7.3587761,937.27 -39.4388733,-7.3587461,937.39 -39.4388428,-7.3587255,936.97 -39.4388504,-7.3587275,936.88 -39.4388542,-7.3587265,936.88 -39.4388580,-7.3587189,936.77 -39.4388962,-7.3587389,936.64 -39.4388847,-7.3587203,936.42 -39.4389000,-7.3587441,936.41 -39.4388962,-7.3587532,936.41 -39.4388962,-7.3587561,936.39 -39.4388580,-7.3587484,937.17 -39.4388351,-7.3587456,937.27 -39.4388390,-7.3587418,937.28 -39.4388466,-7.3587327,937.30 -39.4388313,-7.3587265,937.16 -39.4387970,-7.3587041,937.00 -39.4387779,-7.3586831,937.14 -39.4387817,-7.3586679,937.16 -39.4387550,-7.3586240,937.25 -39.4387016,-7.3585658,937.27 -39.4386063,-7.3585634,938.92 -39.4385757,-7.3585157,938.64 -39.4385643,-7.3584752,938.39 -39.4385681,-7.3584728,938.36 -39.4385757,-7.3584433,938.22 -39.4385834,-7.3583565,937.84 -39.4385643,-7.3583112,937.70 -39.4385834,-7.3582420,937.75 -39.4386673,-7.3581967,937.56 -39.4387321,-7.3581624,937.42 -39.4387665,-7.3580880,936.55 -39.4388275,-7.3580952,936.84 -39.4388428,-7.3580914,937.25 -39.4388504,-7.3580904,937.28 -39.4388618,-7.3580794,937.27 -39.4388618,-7.3580794,937.30 -39.4388695,-7.3580952,937.13 -39.4388809,-7.3580828,937.03 -39.4389000,-7.3580704,936.67 -39.4389038,-7.3580642,936.61 -39.4389267,-7.3580823,936.14 -39.4389458,-7.3580799,936.14 -39.4389420,-7.3580918,936.52 -39.4389305,-7.3581152,937.02 -39.4389534,-7.3581066,938.11 -39.4389648,-7.3581166,938.67 -39.4389687,-7.3581166,938.75 -39.4389648,-7.3581014,938.83 -39.4389229,-7.3581133,939.33 -39.4389114,-7.3581033,939.36 -39.4389153,-7.3580813,939.52 -39.4389038,-7.3580556,939.50 -39.4389076,-7.3580565,939.50 -39.4389114,-7.3580608,939.53 -39.4389114,-7.3580565,939.59 -39.4389000,-7.3580508,939.48 -39.4388885,-7.3580294,939.52 -39.4388924,-7.3580198,939.58 -39.4388466,-7.3580370,940.38 -39.4388504,-7.3580623,941.20 -39.4388466,-7.3580651,941.19 -39.4388428,-7.3580718,941.20 -39.4388390,-7.3580847,941.20 -39.4388428,-7.3580933,941.17 -39.4388428,-7.3580947,941.20 -39.4388466,-7.3580952,941.19 -39.4388771,-7.3580804,940.78 -39.4388847,-7.3580818,940.78 -39.4389076,-7.3580818,940.47 -39.4388885,-7.3580413,940.95 -39.4388733,-7.3580227,940.73 -39.4388847,-7.3580022,940.73 -39.4389496,-7.3579693,941.05 -39.4389992,-7.3579040,941.42 -39.4389801,-7.3578529,941.19 -39.4389763,-7.3578415,940.92 -39.4389572,-7.3578129,940.41 -39.4389420,-7.3577967,940.45 -39.4389648,-7.3577271,940.77 -39.4390259,-7.3576884,940.03 -39.4390640,-7.3576703,940.34 -39.4390450,-7.3576736,939.83 -39.4390602,-7.3576965,939.77 -39.4390755,-7.3576984,939.66 -39.4390755,-7.3577027,939.59 -39.4390717,-7.3576536,938.61 -39.4390678,-7.3576469,938.30 -39.4390678,-7.3576331,938.16 -39.4390640,-7.3576179,937.86 -39.4390602,-7.3576131,937.88 -39.4390717,-7.3575888,937.00 -39.4390717,-7.3576002,936.69 -39.4390793,-7.3575749,936.84 -39.4390945,-7.3575025,936.25 -39.4391174,-7.3574672,936.58 -39.4391327,-7.3574543,936.28 -39.4392548,-7.3574033,937.53 -39.4392738,-7.3574657,938.02 -39.4393005,-7.3575392,938.50 -39.4393272,-7.3576212,937.67 -39.4393692,-7.3576732,937.41 -39.4394569,-7.3577056,937.80 -39.4395103,-7.3577228,937.72 -39.4395256,-7.3577204,937.91 -39.4395905,-7.3577199,937.69 -39.4396400,-7.3577595,937.69 -39.4396744,-7.3577905,937.67 -39.4397240,-7.3578448,937.58 -39.4397469,-7.3579216,935.86 -39.4397888,-7.3580251,936.36 -39.4397507,-7.3581123,937.05 -39.4397278,-7.3582039,937.63 -39.4397850,-7.3582869,937.72 -39.4398422,-7.3583207,937.86 -39.4398804,-7.3584127,939.13 -39.4399376,-7.3584933,939.83 -39.4400101,-7.3585539,939.91 -39.4400978,-7.3586164,940.06 -39.4400864,-7.3586502,940.50 -39.4401627,-7.3586459,940.81 -39.4402657,-7.3586602,940.61 -39.4403305,-7.3586974,941.06 -39.4403648,-7.3587680,941.06 -39.4403458,-7.3587828,941.20 -39.4403954,-7.3587389,940.69 -39.4403458,-7.3586674,941.00 -39.4402618,-7.3586354,941.25 -39.4401665,-7.3585858,941.28 -39.4400978,-7.3585410,941.16 -39.4400215,-7.3584871,941.06 -39.4399605,-7.3584461,940.66 -39.4398651,-7.3583484,940.53 -39.4398079,-7.3582850,940.13 -39.4397049,-7.3582296,940.03 -39.4397049,-7.3581371,939.16 -39.4397354,-7.3580308,939.25 -39.4397392,-7.3579412,939.91 -39.4397621,-7.3578510,938.52 -39.4396935,-7.3577571,938.38 -39.4395981,-7.3577056,938.66 -39.4395409,-7.3576932,938.81 -39.4394798,-7.3576589,938.80 -39.4393692,-7.3576269,938.95 -39.4392700,-7.3575854,939.30 -39.4391861,-7.3575673,939.38 -39.4391212,-7.3575983,939.67 -39.4390450,-7.3576040,938.97 -39.4390488,-7.3576050,939.11 -39.4390945,-7.3575349,938.59 -39.4390869,-7.3575058,938.48 -39.4390259,-7.3574677,938.77 -39.4388924,-7.3574548,939.44 -39.4388542,-7.3574166,938.59 -39.4388275,-7.3573670,938.03 -39.4388542,-7.3573532,937.95 -39.4388657,-7.3573394,938.00 -39.4389000,-7.3572674,938.03 -39.4388847,-7.3571792,938.33 -39.4388809,-7.3570943,938.58 -39.4387970,-7.3570023,938.81 -39.4387054,-7.3569183,939.75 -39.4386215,-7.3568220,940.47 -39.4385185,-7.3567986,940.61 -39.4384537,-7.3567343,941.86 -39.4384079,-7.3567142,942.67 -39.4383926,-7.3567872,943.83 -39.4383736,-7.3568406,944.39 -39.4383469,-7.3568101,944.77 -39.4383316,-7.3568401,945.02 -39.4382629,-7.3569050,944.67 -39.4382324,-7.3569274,944.67 -39.4382210,-7.3569179,944.66 -39.4382401,-7.3568606,943.38 -39.4381943,-7.3568044,943.20 -39.4381638,-7.3567777,942.81 -39.4381561,-7.3567538,942.58 -39.4381752,-7.3567333,942.80 -39.4381752,-7.3567247,942.92 -39.4381409,-7.3567295,944.06 -39.4381752,-7.3566589,943.50 -39.4382401,-7.3566427,943.33 -39.4382896,-7.3565636,942.84 -39.4383392,-7.3565397,942.97 -39.4383430,-7.3565383,942.70 -39.4383736,-7.3565426,942.55 -39.4383621,-7.3565655,942.97 -39.4384308,-7.3565345,943.25 -39.4384003,-7.3564343,943.19 -39.4383812,-7.3564448,943.64 -39.4384155,-7.3565145,943.97 -39.4383316,-7.3564959,944.19 -39.4382973,-7.3564677,943.98 -39.4382706,-7.3564863,944.27 -39.4382782,-7.3564525,943.77 -39.4382133,-7.3563952,943.23 -39.4381599,-7.3563647,942.64 -39.4381599,-7.3563070,942.02 -39.4381523,-7.3562799,941.25 -39.4380760,-7.3562489,941.09 -39.4380569,-7.3562093,940.48 -39.4379997,-7.3562198,940.52 -39.4379768,-7.3562880,940.44 -39.4379311,-7.3563261,940.16 -39.4378548,-7.3563623,940.47 -39.4377365,-7.3564329,939.64 -39.4376907,-7.3565183,940.31 -39.4376907,-7.3565364,940.61 -39.4376831,-7.3565331,940.69 -39.4376602,-7.3565531,940.89 -39.4376411,-7.3565645,940.69 -39.4376106,-7.3565793,941.05 -39.4375458,-7.3566427,942.02 -39.4375114,-7.3567286,943.16 -39.4375114,-7.3568192,943.66 -39.4374466,-7.3568721,944.02 -39.4373550,-7.3569212,944.50 -39.4373589,-7.3569613,945.11 -39.4373436,-7.3569427,944.91 -39.4373474,-7.3569517,944.88 -39.4373245,-7.3569646,944.83 -39.4372635,-7.3569593,945.36 -39.4372635,-7.3570247,945.80 -39.4372864,-7.3570862,945.98 -39.4372749,-7.3571105,945.52 -39.4372520,-7.3571200,944.58 -39.4372292,-7.3571506,944.52 -39.4372482,-7.3571658,944.30 -39.4372749,-7.3571682,943.53 -39.4372749,-7.3571420,943.41 -39.4373398,-7.3571486,943.55 -39.4374352,-7.3571510,943.30 -39.4375343,-7.3571911,943.19 -39.4375763,-7.3572569,943.02 -39.4375839,-7.3572445,942.61 -39.4375801,-7.3572402,942.48 -39.4375572,-7.3572760,942.44 -39.4375610,-7.3572826,942.16 -39.4375687,-7.3572841,942.08 -39.4375648,-7.3572116,942.02 -39.4375572,-7.3570948,939.94 -39.4375687,-7.3570271,940.09 -39.4375916,-7.3569789,940.17 -39.4376144,-7.3569679,940.19 -39.4376259,-7.3569546,940.33 -39.4375763,-7.3569455,940.77 -39.4374733,-7.3569674,941.45 -39.4373741,-7.3569927,941.16 -39.4373169,-7.3570614,941.06 -39.4373055,-7.3570971,940.48 -39.4372826,-7.3571553,940.00 -39.4372749,-7.3571568,939.70 -39.4372482,-7.3571715,939.45 -39.4372063,-7.3572145,939.17 -39.4370956,-7.3572359,939.73 -39.4369621,-7.3572230,940.27 -39.4368896,-7.3572736,941.16 -39.4369125,-7.3573594,941.92 -39.4369202,-7.3574753,942.81 -39.4369354,-7.3576045,943.22 -39.4369316,-7.3576903,943.92 -39.4369011,-7.3577385,944.03 -39.4368782,-7.3578157,944.52 -39.4368439,-7.3578954,944.53 -39.4367294,-7.3579230,944.88 -39.4366722,-7.3579454,944.88 -39.4366035,-7.3580375,944.73 -39.4365044,-7.3580551,945.47 -39.4364243,-7.3581376,945.95 -39.4363594,-7.3582015,946.73 -39.4363861,-7.3583074,946.50 -39.4364433,-7.3584056,946.64 -39.4364929,-7.3585167,946.38 -39.4365616,-7.3586245,945.28 -39.4366264,-7.3587255,945.17 -39.4366379,-7.3588252,945.17 -39.4366150,-7.3588791,944.34 -39.4365349,-7.3588800,944.05 -39.4364510,-7.3589292,944.50 -39.4363518,-7.3589935,944.92 -39.4362488,-7.3590527,945.36 -39.4362602,-7.3590617,945.17 -39.4362831,-7.3591037,945.20 -39.4362907,-7.3592038,945.44 -39.4362335,-7.3593163,944.16 -39.4361267,-7.3594213,943.08 -39.4359856,-7.3594532,942.83 -39.4358635,-7.3595109,942.91 -39.4357948,-7.3596239,941.80 -39.4357986,-7.3597341,942.48 -39.4357758,-7.3597884,941.44 -39.4357452,-7.3598738,941.06 -39.4356308,-7.3599324,941.13 -39.4355621,-7.3600082,941.31 -39.4355240,-7.3601079,941.91 -39.4354134,-7.3601704,942.14 -39.4353104,-7.3602152,941.69 -39.4351578,-7.3602042,942.03 -39.4350815,-7.3602271,941.92 -39.4350128,-7.3602123,942.44 -39.4349365,-7.3601961,942.89 -39.4348145,-7.3601685,942.16 -39.4347076,-7.3601284,941.97 -39.4346123,-7.3601136,941.61 -39.4345436,-7.3600526,941.19 -39.4344788,-7.3600821,940.94 -39.4343758,-7.3601284,940.97 -39.4342575,-7.3601055,940.19 -39.4341927,-7.3600440,939.64 -39.4341507,-7.3600159,939.63 -39.4341583,-7.3600092,939.55 -39.4341583,-7.3600054,939.58 -39.4340820,-7.3599644,939.97 -39.4340401,-7.3599072,940.75 -39.4339409,-7.3598547,941.97 -39.4338264,-7.3598657,943.44 -39.4337311,-7.3598924,944.17 -39.4336510,-7.3599329,944.56 -39.4335823,-7.3599501,944.97 -39.4335060,-7.3599610,945.17 -39.4334145,-7.3600264,945.06 -39.4333229,-7.3600764,947.00 -39.4333038,-7.3600993,947.06 -39.4333038,-7.3600998,947.09 -39.4333229,-7.3600960,946.39 -39.4332886,-7.3600874,946.63 -39.4332657,-7.3600922,946.67 -39.4332237,-7.3601084,946.81 -39.4331207,-7.3601747,946.77 -39.4330063,-7.3602180,946.80 -39.4329338,-7.3602123,945.97 -39.4329453,-7.3601871,944.67 -39.4329338,-7.3601847,944.52 -39.4329338,-7.3601789,944.48 -39.4329300,-7.3601818,944.47 -39.4329185,-7.3601737,944.50 -39.4329224,-7.3601828,944.55 -39.4329185,-7.3601823,944.58 -39.4329185,-7.3601799,944.63 -39.4329147,-7.3601723,944.80 -39.4329109,-7.3601708,944.89 -39.4329033,-7.3601699,944.97 -39.4329033,-7.3601618,944.97 -39.4328957,-7.3601608,945.06 -39.4328957,-7.3601632,945.22 -39.4328995,-7.3601618,945.34 -39.4328957,-7.3601604,945.39 -39.4328918,-7.3601599,945.44 -39.4328957,-7.3601665,945.45 -39.4328918,-7.3601708,945.41 -39.4328957,-7.3601632,945.31 -39.4329071,-7.3601665,945.16 -39.4329109,-7.3601713,945.19 -39.4329109,-7.3601737,945.23 -39.4329147,-7.3601766,945.33 -39.4329643,-7.3602519,945.64 -39.4329491,-7.3602400,945.45 -39.4329338,-7.3602476,945.39 -39.4329643,-7.3602567,944.98 -39.4329681,-7.3602433,944.44 -39.4329414,-7.3602319,943.92 -39.4329338,-7.3602300,943.58 -39.4329224,-7.3602324,943.22 -39.4329071,-7.3602195,943.20 -39.4329033,-7.3602104,943.39 -39.4329033,-7.3602133,943.23 -39.4329147,-7.3602710,942.59 -39.4328346,-7.3603601,941.66 -39.4327545,-7.3604589,939.42 -39.4326553,-7.3605309,938.80 -39.4325562,-7.3605962,937.22 -39.4324417,-7.3607035,936.89 -39.4323387,-7.3607702,936.50 -39.4322243,-7.3608398,934.56 -39.4321136,-7.3609104,931.98 -39.4320030,-7.3609843,930.55 -39.4319115,-7.3610706,929.52 -39.4318008,-7.3611512,927.56 -39.4316788,-7.3612084,927.25 -39.4315681,-7.3612785,927.48 -39.4314766,-7.3613667,926.67 -39.4313583,-7.3614583,926.36 -39.4312401,-7.3615460,925.63 -39.4311523,-7.3616128,924.45 -39.4310379,-7.3616929,925.56 -39.4309196,-7.3617630,926.00 -39.4308548,-7.3617744,927.52 -39.4308357,-7.3617940,928.95 -39.4307404,-7.3618989,928.66 -39.4306412,-7.3619676,928.25 -39.4305420,-7.3620472,927.30 -39.4304390,-7.3620524,928.55 -39.4303741,-7.3619671,930.28 -39.4303360,-7.3619518,932.58 -39.4303093,-7.3619580,933.19 -39.4303017,-7.3619623,933.34 -39.4302826,-7.3619065,932.84 -39.4302406,-7.3618431,932.86 -39.4301758,-7.3618164,933.33 -39.4300804,-7.3618026,933.47 -39.4299583,-7.3618131,932.39 -39.4298782,-7.3617454,932.72 -39.4298058,-7.3617020,932.73 -39.4297142,-7.3616514,933.36 -39.4295883,-7.3616486,933.56 -39.4294777,-7.3615870,933.66 -39.4293823,-7.3615012,932.45 -39.4292641,-7.3614626,933.53 -39.4291954,-7.3614688,934.22 -39.4290924,-7.3615150,933.58 -39.4290581,-7.3615260,933.30 -39.4290466,-7.3615222,933.31 -39.4290466,-7.3615150,933.31 -39.4290466,-7.3615088,933.36 -39.4290428,-7.3614945,933.33 -39.4290543,-7.3614798,933.47 -39.4291077,-7.3614988,933.05 -39.4290810,-7.3615189,932.05 -39.4290466,-7.3615346,932.44 -39.4289665,-7.3615279,931.88 -39.4288979,-7.3615017,932.06 -39.4288292,-7.3614917,932.41 -39.4287491,-7.3614540,932.28 -39.4286575,-7.3614068,931.19 -39.4285889,-7.3613420,929.73 -39.4285011,-7.3612366,929.70 -39.4284592,-7.3611369,929.73 -39.4284134,-7.3611255,930.34 -39.4283981,-7.3611498,930.55 -39.4284134,-7.3611717,930.61 -39.4284439,-7.3611917,930.38 -39.4284172,-7.3611684,930.09 -39.4283981,-7.3611627,930.08 -39.4283867,-7.3611355,929.91 -39.4284210,-7.3611293,930.61 -39.4284172,-7.3611965,929.78 -39.4283676,-7.3611507,930.13 -39.4283028,-7.3610816,931.75 -39.4282188,-7.3610501,930.67 -39.4281349,-7.3610168,930.83 -39.4280624,-7.3609996,931.20 -39.4279594,-7.3609691,931.75 -39.4278641,-7.3609004,931.42 -39.4278564,-7.3608418,931.19 -39.4278145,-7.3607979,932.09 -39.4277611,-7.3607392,932.28 -39.4276695,-7.3606553,933.28 -39.4276123,-7.3605833,932.66 -39.4275093,-7.3605533,932.72 -39.4274368,-7.3604989,933.03 -39.4273758,-7.3604193,932.80 -39.4272919,-7.3603630,933.09 -39.4272308,-7.3602653,931.95 -39.4272270,-7.3601871,932.55 -39.4271431,-7.3601437,933.52 -39.4270782,-7.3601065,933.83 -39.4270058,-7.3600593,933.63 -39.4268837,-7.3600731,933.25 -39.4267845,-7.3600326,933.80 -39.4267273,-7.3599815,933.73 -39.4265900,-7.3599396,934.45 -39.4265022,-7.3599730,934.97 -39.4264145,-7.3600049,935.08 -39.4263496,-7.3600268,935.72 -39.4262733,-7.3601084,936.25 -39.4262199,-7.3601394,937.14 -39.4262123,-7.3602209,937.03 -39.4261551,-7.3603568,935.58 -39.4261322,-7.3604350,934.98 -39.4260864,-7.3604965,934.91 -39.4260826,-7.3605986,934.61 -39.4260292,-7.3606515,935.03 -39.4259949,-7.3607240,934.63 -39.4260368,-7.3608012,935.36 -39.4260521,-7.3608794,935.27 -39.4260674,-7.3609452,935.45 -39.4261398,-7.3609829,935.28 -39.4262276,-7.3609996,934.48 -39.4262581,-7.3610187,933.78 -39.4261932,-7.3609667,934.23 -39.4260941,-7.3609605,934.55 -39.4260674,-7.3609390,934.70 -39.4259796,-7.3609123,934.83 -39.4259071,-7.3608932,934.63 -39.4258614,-7.3608313,934.86 -39.4257889,-7.3607931,934.05 -39.4256973,-7.3607411,934.02 -39.4256554,-7.3606820,934.30 -39.4255524,-7.3606191,935.39 -39.4254684,-7.3606248,935.30 -39.4253998,-7.3606701,935.69 -39.4253273,-7.3607168,936.20 -39.4252434,-7.3607574,937.00 -39.4251709,-7.3607802,937.42 -39.4250755,-7.3607893,937.39 -39.4249611,-7.3608131,937.63 -39.4248466,-7.3608036,937.94 -39.4247856,-7.3608594,937.98 -39.4246864,-7.3608584,938.06 -39.4245987,-7.3608308,937.95 -39.4245110,-7.3608384,938.25 -39.4244156,-7.3608904,937.22 -39.4243355,-7.3609185,937.61 -39.4242668,-7.3610168,935.48 -39.4242134,-7.3610415,936.95 -39.4241600,-7.3610582,937.30 -39.4241295,-7.3610826,935.83 -39.4241180,-7.3610802,936.00 -39.4241295,-7.3610673,936.20 -39.4241791,-7.3610358,936.63 -39.4241905,-7.3610344,936.72 -39.4241905,-7.3610263,936.75 -39.4241409,-7.3610377,936.77 -39.4241371,-7.3610411,936.75 -39.4241333,-7.3610330,936.78 -39.4241257,-7.3610363,936.98 -39.4240570,-7.3610535,936.92 -39.4240036,-7.3610911,937.08 -39.4239159,-7.3611689,937.33 -39.4238434,-7.3612103,937.61 -39.4237633,-7.3612208,937.92 -39.4237061,-7.3612742,937.56 -39.4236717,-7.3613067,937.73 -39.4236259,-7.3613710,937.58 -39.4235268,-7.3614082,938.80 -39.4234505,-7.3614259,939.00 -39.4233704,-7.3614430,938.80 -39.4232788,-7.3615170,937.03 -39.4232178,-7.3615594,936.55 -39.4231262,-7.3615685,936.83 -39.4230614,-7.3616123,934.67 -39.4230652,-7.3616128,934.22 -39.4230270,-7.3615861,934.31 -39.4230804,-7.3616214,934.05 -39.4230881,-7.3616519,933.09 -39.4230919,-7.3616362,933.02 -39.4231453,-7.3615894,932.63 -39.4231339,-7.3615823,932.61 -39.4231300,-7.3616061,931.70 -39.4231262,-7.3616123,931.70 -39.4231300,-7.3616323,931.25 -39.4231339,-7.3616319,931.22 -39.4231148,-7.3616533,931.19 -39.4230804,-7.3616767,931.67 -39.4230652,-7.3616858,931.89 -39.4230423,-7.3617024,932.22 -39.4231186,-7.3617373,931.80 -39.4230766,-7.3617020,930.88 -39.4230194,-7.3617411,931.05 -39.4229584,-7.3618121,930.94 -39.4229050,-7.3618731,930.91 -39.4228630,-7.3619494,931.34 -39.4227333,-7.3619800,931.77 -39.4226532,-7.3620567,931.86 -39.4226265,-7.3621373,931.38 -39.4225502,-7.3621426,931.64 -39.4224586,-7.3621426,932.25 -39.4223785,-7.3621793,934.03 -39.4223213,-7.3622141,934.72 -39.4222107,-7.3622074,935.22 -39.4221344,-7.3622613,935.88 -39.4220543,-7.3623195,935.38 -39.4219475,-7.3623610,935.56 -39.4219437,-7.3622961,936.11 -39.4219513,-7.3622284,936.86 -39.4218483,-7.3622746,934.88 -39.4217834,-7.3623252,934.80 -39.4217224,-7.3623557,935.52 -39.4216156,-7.3623629,936.08 -39.4216461,-7.3624616,937.78 -39.4216576,-7.3624659,938.58 -39.4216652,-7.3624320,938.78 -39.4216805,-7.3624220,938.89 -39.4216957,-7.3624287,938.88 -39.4217072,-7.3624287,938.88 -39.4217224,-7.3624277,938.91 -39.4217186,-7.3624172,938.89 -39.4217148,-7.3624125,938.84 -39.4217110,-7.3624105,938.81 -39.4217300,-7.3624535,937.52 -39.4216805,-7.3624368,938.19 -39.4216652,-7.3624682,937.64 -39.4216690,-7.3624616,937.36 -39.4216537,-7.3624549,937.36 -39.4216270,-7.3624697,937.59 -39.4216194,-7.3624783,937.89 -39.4216309,-7.3625011,937.55 -39.4216347,-7.3625131,937.52 -39.4216347,-7.3625145,937.48 -39.4216385,-7.3625150,937.50 -39.4216042,-7.3624439,937.77 -39.4214973,-7.3624525,937.81 -39.4214935,-7.3624363,937.42 -39.4214973,-7.3624220,937.48 -39.4214516,-7.3624301,937.88 -39.4213562,-7.3624582,938.05 -39.4212914,-7.3624563,938.19 -39.4211922,-7.3624802,939.14 -39.4211235,-7.3625193,937.83 -39.4210854,-7.3625851,938.25 -39.4209938,-7.3626151,938.14 -39.4208946,-7.3626575,937.72 -39.4207802,-7.3626566,937.77 -39.4206848,-7.3627110,936.25 -39.4205933,-7.3627210,936.33 -39.4205017,-7.3627267,936.66 -39.4203987,-7.3627825,936.03 -39.4203148,-7.3627872,935.33 -39.4201813,-7.3627553,935.80 -39.4201202,-7.3627629,936.14 -39.4200363,-7.3627810,936.70 -39.4198875,-7.3628206,936.58 -39.4197731,-7.3628430,936.59 -39.4197006,-7.3628335,936.44 -39.4196091,-7.3628087,936.78 -39.4194756,-7.3628168,937.81 -39.4193840,-7.3628335,938.48 -39.4192581,-7.3628278,939.39 -39.4191704,-7.3628125,940.59 -39.4190521,-7.3627949,941.31 -39.4189529,-7.3628020,942.25 -39.4188690,-7.3628511,943.67 -39.4188156,-7.3628330,943.83 -39.4187393,-7.3627515,943.23 -39.4186707,-7.3627253,943.08 -39.4185333,-7.3627343,943.59 -39.4184265,-7.3627400,944.53 -39.4183464,-7.3627434,944.05 -39.4182587,-7.3627548,944.16 -39.4181709,-7.3627715,944.73 -39.4180565,-7.3628187,943.39 -39.4179459,-7.3628101,944.41 -39.4178658,-7.3627625,945.02 -39.4177628,-7.3626847,946.09 -39.4176788,-7.3626466,946.45 -39.4175682,-7.3626213,947.09 -39.4174652,-7.3626289,947.73 -39.4173851,-7.3625841,948.41 -39.4172935,-7.3625431,949.48 -39.4172134,-7.3625169,949.97 -39.4171295,-7.3624506,950.77 -39.4169846,-7.3624287,951.09 -39.4168892,-7.3623943,951.48 -39.4168205,-7.3622956,951.00 -39.4167404,-7.3622704,951.48 -39.4166374,-7.3622532,951.23 -39.4165039,-7.3621874,950.78 -39.4163780,-7.3621526,951.58 -39.4162941,-7.3621001,951.45 -39.4162025,-7.3620491,951.11 -39.4161263,-7.3620214,951.08 -39.4159698,-7.3619990,951.48 -39.4158630,-7.3619781,951.80 -39.4157410,-7.3619738,951.34 -39.4156799,-7.3619399,950.56 -39.4156647,-7.3618770,949.08 -39.4156952,-7.3618326,948.58 -39.4156990,-7.3618317,948.55 -39.4156303,-7.3618183,947.16 -39.4156151,-7.3618212,947.14 -39.4156075,-7.3618193,947.14 -39.4156113,-7.3618135,947.17 -39.4156265,-7.3618121,946.91 -39.4156265,-7.3618040,946.81 -39.4156342,-7.3618259,945.91 -39.4156113,-7.3618512,944.34 -39.4156227,-7.3618932,941.88 -39.4156189,-7.3618922,941.83 -39.4155998,-7.3618798,941.42 -39.4156227,-7.3619175,941.11 -39.4156303,-7.3619609,941.83 -39.4156342,-7.3619452,941.61 -39.4156075,-7.3619409,941.42 -39.4155045,-7.3619790,941.75 -39.4154205,-7.3619795,942.03 -39.4152985,-7.3619370,942.06 -39.4152145,-7.3619170,942.27 -39.4151192,-7.3618765,942.36 -39.4150276,-7.3618274,942.28 -39.4148788,-7.3618097,942.28 -39.4147148,-7.3618331,942.77 -39.4145927,-7.3618174,942.52 -39.4145088,-7.3617535,942.66 -39.4144402,-7.3616505,942.33 -39.4143524,-7.3615627,941.00 -39.4142952,-7.3614693,939.61 -39.4142647,-7.3613935,939.48 -39.4142075,-7.3613367,938.44 -39.4142151,-7.3612523,937.77 -39.4141998,-7.3612494,937.80 -39.4142113,-7.3611736,937.34 -39.4142113,-7.3610554,936.33 -39.4142532,-7.3609867,934.53 -39.4142799,-7.3610358,932.98 -39.4142570,-7.3609681,931.39 -39.4142799,-7.3608775,930.73 -39.4142418,-7.3608322,929.73 -39.4143028,-7.3607316,929.20 </coordinates>
</LineString>
</MultiGeometry>
</Placemark>
<Folder>
<name>waypoints</name>
<Placemark>
<name>
Tue Mar 25 12:39:36 2014 S=0.96 Km/hr
</name>
<styleUrl>
#styleMap_TLP_Start
</styleUrl>
<Point>
<coordinates>
-39.4371948,-7.3597455,964.13
</coordinates>
</Point>
</Placemark>
<Placemark>
<name>
Tue Mar 25 12:39:46 2014 S=0.55 Km/hr
</name>
<styleUrl>
#styleMap_TLP_Normal
</styleUrl>
<Point>
<coordinates>
-39.4374275,-7.3596482,930.08
</coordinates>
</Point>
</Placemark>
<Placemark>
<name>
Tue Mar 25 12:39:56 2014 S=0.46 Km/hr
</name>
<styleUrl>
#styleMap_TLP_Normal
</styleUrl>
<Point>
<coordinates>
-39.4375000,-7.3596253,927.05
</coordinates>
</Point>
</Placemark>
<Placemark>
<name>
Tue Mar 25 12:40:06 2014 S=1.73 Km/hr
</name>
<styleUrl>
#styleMap_TLP_Normal
</styleUrl>
<Point>
<coordinates>
-39.4375458,-7.3596139,927.81
</coordinates>
</Point>
</Placemark>
<Placemark>
<name>
Tue Mar 25 12:40:16 2014 S=0.47 Km/hr
</name>
<styleUrl>
#styleMap_TLP_Normal
</styleUrl>
<Point>
<coordinates>
-39.4375801,-7.3596034,928.73
</coordinates>
</Point>
</Placemark>
<Placemark>
<name>
Tue Mar 25 12:40:26 2014 S=0.39 Km/hr
</name>
<styleUrl>
#styleMap_TLP_Normal
</styleUrl>
<Point>
<coordinates>
-39.4375763,-7.3595996,928.73
</coordinates>
</Point>
</Placemark>
<Placemark>
<name>
Tue Mar 25 12:40:36 2014 S=0.79 Km/hr
</name>
<styleUrl>
#styleMap_TLP_Normal
</styleUrl>
<Point>
<coordinates>
-39.4375648,-7.3595972,928.72
</coordinates>
</Point>
</Placemark>
<Placemark>
<name>
Tue Mar 25 12:40:46 2014 S=0.19 Km/hr
</name>
<styleUrl>
#styleMap_TLP_Normal
</styleUrl>
<Point>
<coordinates>
-39.4375534,-7.3596015,928.86
</coordinates>
</Point>
</Placemark>
<Placemark>
<name>
Tue Mar 25 12:40:56 2014 S=0.39 Km/hr
</name>
<styleUrl>
#styleMap_TLP_Normal
</styleUrl>
<Point>
<coordinates>
-39.4375496,-7.3596048,928.86
</coordinates>
</Point>
</Placemark>
<Placemark>
<name>
Tue Mar 25 12:41:06 2014 S=0.41 Km/hr
</name>
<styleUrl>
#styleMap_TLP_Normal
</styleUrl>
<Point>
<coordinates>
-39.4375496,-7.3596110,928.86
</coordinates>
</Point>
</Placemark>
<Placemark>
<name>
Tue Mar 25 12:41:16 2014 S=0.68 Km/hr
</name>
<styleUrl>
#styleMap_TLP_Normal
</styleUrl>
<Point>
<coordinates>
-39.4375534,-7.3595934,928.84
</coordinates>
</Point>
</Placemark>
<Placemark>
<name>
Tue Mar 25 12:41:26 2014 S=0.24 Km/hr
</name>
<styleUrl>
#styleMap_TLP_Normal
</styleUrl>
<Point>
<coordinates>
-39.4375572,-7.3595843,928.80
</coordinates>
</Point>
</Placemark>
<Placemark>
<name>
Tue Mar 25 12:41:36 2014 S=1.21 Km/hr
</name>
<styleUrl>
#styleMap_TLP_Normal
</styleUrl>
<Point>
<coordinates>
-39.4375610,-7.3596115,929.17
</coordinates>
</Point>
</Placemark>
<Placemark>
<name>
Tue Mar 25 12:41:46 2014 S=0.39 Km/hr
</name>
<styleUrl>
#styleMap_TLP_Normal
</styleUrl>
<Point>
<coordinates>
-39.4375496,-7.3596392,929.08
</coordinates>
</Point>
</Placemark>
<Placemark>
<name>
Tue Mar 25 12:41:56 2014 S=0.26 Km/hr
</name>
<styleUrl>
#styleMap_TLP_Normal
</styleUrl>
<Point>
<coordinates>
-39.4375458,-7.3596292,929.02
</coordinates>
</Point>
</Placemark>
<Placemark>
<name>
Tue Mar 25 12:42:06 2014 S=0.59 Km/hr
</name>
<styleUrl>
#styleMap_TLP_Normal
</styleUrl>
<Point>
<coordinates>
-39.4375534,-7.3596306,928.98
</coordinates>
</Point>
</Placemark>
<Placemark>
<name>
Tue Mar 25 12:42:16 2014 S=0.27 Km/hr
</name>
<styleUrl>
#styleMap_TLP_Normal
</styleUrl>
<Point>
<coordinates>
-39.4375534,-7.3596239,929.08
</coordinates>
</Point>
</Placemark>
<Placemark>
<name>
Tue Mar 25 12:42:26 2014 S=0.26 Km/hr
</name>
<styleUrl>
#styleMap_TLP_Normal
</styleUrl>
<Point>
<coordinates>
-39.4375572,-7.3596210,929.14
</coordinates>
</Point>
</Placemark>
<Placemark>
<name>
Tue Mar 25 12:42:36 2014 S=1.15 Km/hr
</name>
<styleUrl>
#styleMap_TLP_Normal
</styleUrl>
<Point>
<coordinates>
-39.4375534,-7.3596210,929.23
</coordinates>
</Point>
</Placemark>
<Placemark>
<name>
Tue Mar 25 12:42:46 2014 S=1.16 Km/hr
</name>
<styleUrl>
#styleMap_TLP_Normal
</styleUrl>
<Point>
<coordinates>
-39.4375458,-7.3596187,930.73
</coordinates>
</Point>
</Placemark>
<Placemark>
<name>
Tue Mar 25 12:42:56 2014 S=1.05 Km/hr
</name>
<styleUrl>
#styleMap_TLP_Normal
</styleUrl>
<Point>
<coordinates>
-39.4375496,-7.3596053,931.03
</coordinates>
</Point>
</Placemark>
<Placemark>
<name>
Tue Mar 25 12:43:06 2014 S=0.68 Km/hr
</name>
<styleUrl>
#styleMap_TLP_Normal
</styleUrl>
<Point>
<coordinates>
-39.4375916,-7.3595877,930.86
</coordinates>
</Point>
</Placemark>
<Placemark>
<name>
Tue Mar 25 12:43:16 2014 S=1.35 Km/hr
</name>
<styleUrl>
#styleMap_TLP_Normal
</styleUrl>
<Point>
<coordinates>
-39.4375572,-7.3595977,931.73
</coordinates>
</Point>
</Placemark>
<Placemark>
<name>
Tue Mar 25 12:43:26 2014 S=1.25 Km/hr
</name>
<styleUrl>
#styleMap_TLP_Normal
</styleUrl>
<Point>
<coordinates>
-39.4375420,-7.3596196,932.16
</coordinates>
</Point>
</Placemark>
<Placemark>
<name>
Tue Mar 25 12:43:36 2014 S=1.23 Km/hr
</name>
<styleUrl>
#styleMap_TLP_Normal
</styleUrl>
<Point>
<coordinates>
-39.4375610,-7.3596277,932.66
</coordinates>
</Point>
</Placemark>
<Placemark>
<name>
Tue Mar 25 12:43:46 2014 S=1.49 Km/hr
</name>
<styleUrl>
#styleMap_TLP_Normal
</styleUrl>
<Point>
<coordinates>
-39.4375954,-7.3596997,933.20
</coordinates>
</Point>
</Placemark>
<Placemark>
<name>
Tue Mar 25 12:43:56 2014 S=0.92 Km/hr
</name>
<styleUrl>
#styleMap_TLP_Normal
</styleUrl>
<Point>
<coordinates>
-39.4375916,-7.3597350,933.02
</coordinates>
</Point>
</Placemark>
<Placemark>
<name>
Tue Mar 25 12:44:06 2014 S=0.98 Km/hr
</name>
<styleUrl>
#styleMap_TLP_Normal
</styleUrl>
<Point>
<coordinates>
-39.4375954,-7.3597398,933.13
</coordinates>
</Point>
</Placemark>
<Placemark>
<name>
Tue Mar 25 12:44:16 2014 S=1.53 Km/hr
</name>
<styleUrl>
#styleMap_TLP_Normal
</styleUrl>
<Point>
<coordinates>
-39.4376068,-7.3596864,933.30
</coordinates>
</Point>
</Placemark>
<Placemark>
<name>
Tue Mar 25 12:44:26 2014 S=1.50 Km/hr
</name>
<styleUrl>
#styleMap_TLP_Normal
</styleUrl>
<Point>
<coordinates>
-39.4375877,-7.3596444,933.81
</coordinates>
</Point>
</Placemark>
<Placemark>
<name>
Tue Mar 25 12:44:36 2014 S=0.74 Km/hr
</name>
<styleUrl>
#styleMap_TLP_Normal
</styleUrl>
<Point>
<coordinates>
-39.4375763,-7.3596225,934.31
</coordinates>
</Point>
</Placemark>
<Placemark>
<name>
Tue Mar 25 12:44:46 2014 S=1.87 Km/hr
</name>
<styleUrl>
#styleMap_TLP_Normal
</styleUrl>
<Point>
<coordinates>
-39.4376488,-7.3595815,934.05
</coordinates>
</Point>
</Placemark>
<Placemark>
<name>
Tue Mar 25 12:44:56 2014 S=1.40 Km/hr
</name>
<styleUrl>
#styleMap_TLP_Normal
</styleUrl>
<Point>
<coordinates>
-39.4377403,-7.3595915,934.83
</coordinates>
</Point>
</Placemark>
<Placemark>
<name>
Tue Mar 25 12:45:06 2014 S=1.28 Km/hr
</name>
<styleUrl>
#styleMap_TLP_Normal
</styleUrl>
<Point>
<coordinates>
-39.4377823,-7.3596082,935.28
</coordinates>
</Point>
</Placemark>
<Placemark>
<name>
Tue Mar 25 12:45:16 2014 S=0.63 Km/hr
</name>
<styleUrl>
#styleMap_TLP_Normal
</styleUrl>
<Point>
<coordinates>
-39.4377708,-7.3596225,935.39
</coordinates>
</Point>
</Placemark>
<Placemark>
<name>
Tue Mar 25 12:45:26 2014 S=0.83 Km/hr
</name>
<styleUrl>
#styleMap_TLP_Normal
</styleUrl>
<Point>
<coordinates>
-39.4377708,-7.3596215,935.45
</coordinates>
</Point>
</Placemark>
<Placemark>
<name>
Tue Mar 25 12:45:36 2014 S=3.65 Km/hr
</name>
<styleUrl>
#styleMap_TLP_Normal
</styleUrl>
<Point>
<coordinates>
-39.4378090,-7.3595972,935.48
</coordinates>
</Point>
</Placemark>
<Placemark>
<name>
Tue Mar 25 12:45:46 2014 S=1.82 Km/hr
</name>
<styleUrl>
#styleMap_TLP_Normal
</styleUrl>
<Point>
<coordinates>
-39.4379044,-7.3595624,935.66
</coordinates>
</Point>
</Placemark>
<Placemark>
<name>
Tue Mar 25 12:45:56 2014 S=2.80 Km/hr
</name>
<styleUrl>
#styleMap_TLP_Normal
</styleUrl>
<Point>
<coordinates>
-39.4379349,-7.3594799,935.73
</coordinates>
</Point>
</Placemark>
<Placemark>
<name>
Tue Mar 25 12:46:06 2014 S=3.04 Km/hr
</name>
<styleUrl>
#styleMap_TLP_Normal
</styleUrl>
<Point>
<coordinates>
-39.4379730,-7.3593884,936.22
</coordinates>
</Point>
</Placemark>
<Placemark>
<name>
Tue Mar 25 12:46:16 2014 S=3.06 Km/hr
</name>
<styleUrl>
#styleMap_TLP_Normal
</styleUrl>
<Point>
<coordinates>
-39.4380455,-7.3593688,936.89
</coordinates>
</Point>
</Placemark>
<Placemark>
<name>
Tue Mar 25 12:46:26 2014 S=1.27 Km/hr
</name>
<styleUrl>
#styleMap_TLP_Normal
</styleUrl>
<Point>
<coordinates>
-39.4380951,-7.3593912,936.91
</coordinates>
</Point>
</Placemark>
<Placemark>
<name>
Tue Mar 25 12:46:36 2014 S=2.37 Km/hr
</name>
<styleUrl>
#styleMap_TLP_Normal
</styleUrl>
<Point>
<coordinates>
-39.4381676,-7.3594384,936.64
</coordinates>
</Point>
</Placemark>
<Placemark>
<name>
Tue Mar 25 12:46:46 2014 S=0.62 Km/hr
</name>
<styleUrl>
#styleMap_TLP_Normal
</styleUrl>
<Point>
<coordinates>
-39.4382439,-7.3594413,936.77
</coordinates>
</Point>
</Placemark>
<Placemark>
<name>
Tue Mar 25 12:46:56 2014 S=1.81 Km/hr
</name>
<styleUrl>
#styleMap_TLP_Normal
</styleUrl>
<Point>
<coordinates>
-39.4382782,-7.3594594,936.70
</coordinates>
</Point>
</Placemark>
<Placemark>
<name>
Tue Mar 25 12:47:06 2014 S=2.98 Km/hr
</name>
<styleUrl>
#styleMap_TLP_Normal
</styleUrl>
<Point>
<coordinates>
-39.4384232,-7.3594713,936.92
</coordinates>
</Point>
</Placemark>
<Placemark>
<name>
Tue Mar 25 12:47:16 2014 S=3.29 Km/hr
</name>
<styleUrl>
#styleMap_TLP_Normal
</styleUrl>
<Point>
<coordinates>
-39.4384995,-7.3594894,936.72
</coordinates>
</Point>
</Placemark>
<Placemark>
<name>
Tue Mar 25 12:47:26 2014 S=2.33 Km/hr
</name>
<styleUrl>
#styleMap_TLP_Normal
</styleUrl>
<Point>
<coordinates>
-39.4385719,-7.3594818,937.38
</coordinates>
</Point>
</Placemark>
<Placemark>
<name>
Tue Mar 25 12:47:36 2014 S=4.13 Km/hr
</name>
<styleUrl>
#styleMap_TLP_Normal
</styleUrl>
<Point>
<coordinates>
-39.4387703,-7.3594608,936.34
</coordinates>
</Point>
</Placemark>
<Placemark>
<name>
Tue Mar 25 12:47:46 2014 S=1.89 Km/hr
</name>
<styleUrl>
#styleMap_TLP_Normal
</styleUrl>
<Point>
<coordinates>
-39.4388313,-7.3594003,935.77
</coordinates>
</Point>
</Placemark>
<Placemark>
<name>
Tue Mar 25 12:47:56 2014 S=2.45 Km/hr
</name>
<styleUrl>
#styleMap_TLP_Normal
</styleUrl>
<Point>
<coordinates>
-39.4388771,-7.3593903,936.69
</coordinates>
</Point>
</Placemark>
<Placemark>
<name>
Tue Mar 25 12:48:06 2014 S=2.74 Km/hr
</name>
<styleUrl>
#styleMap_TLP_Normal
</styleUrl>
<Point>
<coordinates>
-39.4389458,-7.3593760,937.42
</coordinates>
</Point>
</Placemark>
<Placemark>
<name>
Tue Mar 25 12:48:16 2014 S=2.07 Km/hr
</name>
<styleUrl>
#styleMap_TLP_Normal
</styleUrl>
<Point>
<coordinates>
-39.4390144,-7.3593183,937.83
</coordinates>
</Point>
</Placemark>
<Placemark>
<name>
Tue Mar 25 12:48:26 2014 S=0.85 Km/hr
</name>
<styleUrl>
#styleMap_TLP_Normal
</styleUrl>
<Point>
<coordinates>
-39.4391327,-7.3593054,937.53
</coordinates>
</Point>
</Placemark>
<Placemark>
<name>
Tue Mar 25 12:48:36 2014 S=1.35 Km/hr
</name>
<styleUrl>
#styleMap_TLP_Normal
</styleUrl>
<Point>
<coordinates>
-39.4391403,-7.3592319,937.44
</coordinates>
</Point>
</Placemark>
<Placemark>
<name>
Tue Mar 25 12:48:46 2014 S=1.71 Km/hr
</name>
<styleUrl>
#styleMap_TLP_Normal
</styleUrl>
<Point>
<coordinates>
-39.4391174,-7.3591433,937.59
</coordinates>
</Point>
</Placemark>
<Placemark>
<name>
Tue Mar 25 12:48:56 2014 S=1.19 Km/hr
</name>
<styleUrl>
#styleMap_TLP_Normal
</styleUrl>
<Point>
<coordinates>
-39.4390526,-7.3590693,937.17
</coordinates>
</Point>
</Placemark>
<Placemark>
<name>
Tue Mar 25 12:49:06 2014 S=1.59 Km/hr
</name>
<styleUrl>
#styleMap_TLP_Normal
</styleUrl>
<Point>
<coordinates>
-39.4390259,-7.3590035,937.00
</coordinates>
</Point>
</Placemark>
<Placemark>
<name>
Tue Mar 25 12:49:16 2014 S=1.65 Km/hr
</name>
<styleUrl>
#styleMap_TLP_Normal
</styleUrl>
<Point>
<coordinates>
-39.4389725,-7.3589153,937.39
</coordinates>
</Point>
</Placemark>
<Placemark>
<name>
Tue Mar 25 12:49:26 2014 S=1.87 Km/hr
</name>
<styleUrl>
#styleMap_TLP_Normal
</styleUrl>
<Point>
<coordinates>
-39.4389229,-7.3588462,937.55
</coordinates>
</Point>
</Placemark>
<Placemark>
<name>
Tue Mar 25 12:49:36 2014 S=1.60 Km/hr
</name>
<styleUrl>
#styleMap_TLP_Normal
</styleUrl>
<Point>
<coordinates>
-39.4389000,-7.3587761,937.27
</coordinates>
</Point>
</Placemark>
<Placemark>
<name>
Tue Mar 25 12:49:46 2014 S=1.09 Km/hr
</name>
<styleUrl>
#styleMap_TLP_Normal
</styleUrl>
<Point>
<coordinates>
-39.4388733,-7.3587461,937.39
</coordinates>
</Point>
</Placemark>
<Placemark>
<name>
Tue Mar 25 12:49:56 2014 S=0.98 Km/hr
</name>
<styleUrl>
#styleMap_TLP_Normal
</styleUrl>
<Point>
<coordinates>
-39.4388428,-7.3587255,936.97
</coordinates>
</Point>
</Placemark>
<Placemark>
<name>
Tue Mar 25 12:50:06 2014 S=0.17 Km/hr
</name>
<styleUrl>
#styleMap_TLP_Normal
</styleUrl>
<Point>
<coordinates>
-39.4388504,-7.3587275,936.88
</coordinates>
</Point>
</Placemark>
<Placemark>
<name>
Tue Mar 25 12:50:16 2014 S=0.63 Km/hr
</name>
<styleUrl>
#styleMap_TLP_Normal
</styleUrl>
<Point>
<coordinates>
-39.4388542,-7.3587265,936.88
</coordinates>
</Point>
</Placemark>
<Placemark>
<name>
Tue Mar 25 12:50:26 2014 S=1.02 Km/hr
</name>
<styleUrl>
#styleMap_TLP_Normal
</styleUrl>
<Point>
<coordinates>
-39.4388580,-7.3587189,936.77
</coordinates>
</Point>
</Placemark>
<Placemark>
<name>
Tue Mar 25 12:50:36 2014 S=0.85 Km/hr
</name>
<styleUrl>
#styleMap_TLP_Normal
</styleUrl>
<Point>
<coordinates>
-39.4388962,-7.3587389,936.64
</coordinates>
</Point>
</Placemark>
<Placemark>
<name>
Tue Mar 25 12:50:46 2014 S=0.93 Km/hr
</name>
<styleUrl>
#styleMap_TLP_Normal
</styleUrl>
<Point>
<coordinates>
-39.4388847,-7.3587203,936.42
</coordinates>
</Point>
</Placemark>
<Placemark>
<name>
Tue Mar 25 12:50:56 2014 S=0.31 Km/hr
</name>
<styleUrl>
#styleMap_TLP_Normal
</styleUrl>
<Point>
<coordinates>
-39.4389000,-7.3587441,936.41
</coordinates>
</Point>
</Placemark>
<Placemark>
<name>
Tue Mar 25 12:51:06 2014 S=0.35 Km/hr
</name>
<styleUrl>
#styleMap_TLP_Normal
</styleUrl>
<Point>
<coordinates>
-39.4388962,-7.3587532,936.41
</coordinates>
</Point>
</Placemark>
<Placemark>
<name>
Tue Mar 25 12:51:16 2014 S=0.39 Km/hr
</name>
<styleUrl>
#styleMap_TLP_Normal
</styleUrl>
<Point>
<coordinates>
-39.4388962,-7.3587561,936.39
</coordinates>
</Point>
</Placemark>
<Placemark>
<name>
Tue Mar 25 12:51:26 2014 S=1.31 Km/hr
</name>
<styleUrl>
#styleMap_TLP_Normal
</styleUrl>
<Point>
<coordinates>
-39.4388580,-7.3587484,937.17
</coordinates>
</Point>
</Placemark>
<Placemark>
<name>
Tue Mar 25 12:51:36 2014 S=0.30 Km/hr
</name>
<styleUrl>
#styleMap_TLP_Normal
</styleUrl>
<Point>
<coordinates>
-39.4388351,-7.3587456,937.27
</coordinates>
</Point>
</Placemark>
<Placemark>
<name>
Tue Mar 25 12:51:46 2014 S=0.56 Km/hr
</name>
<styleUrl>
#styleMap_TLP_Normal
</styleUrl>
<Point>
<coordinates>
-39.4388390,-7.3587418,937.28
</coordinates>
</Point>
</Placemark>
<Placemark>
<name>
Tue Mar 25 12:51:56 2014 S=0.34 Km/hr
</name>
<styleUrl>
#styleMap_TLP_Normal
</styleUrl>
<Point>
<coordinates>
-39.4388466,-7.3587327,937.30
</coordinates>
</Point>
</Placemark>
<Placemark>
<name>
Tue Mar 25 12:52:06 2014 S=1.52 Km/hr
</name>
<styleUrl>
#styleMap_TLP_Normal
</styleUrl>
<Point>
<coordinates>
-39.4388313,-7.3587265,937.16
</coordinates>
</Point>
</Placemark>
<Placemark>
<name>
Tue Mar 25 12:52:16 2014 S=1.12 Km/hr
</name>
<styleUrl>
#styleMap_TLP_Normal
</styleUrl>
<Point>
<coordinates>
-39.4387970,-7.3587041,937.00
</coordinates>
</Point>
</Placemark>
<Placemark>
<name>
Tue Mar 25 12:52:26 2014 S=0.37 Km/hr
</name>
<styleUrl>
#styleMap_TLP_Normal
</styleUrl>
<Point>
<coordinates>
-39.4387779,-7.3586831,937.14
</coordinates>
</Point>
</Placemark>
<Placemark>
<name>
Tue Mar 25 12:52:36 2014 S=0.75 Km/hr
</name>
<styleUrl>
#styleMap_TLP_Normal
</styleUrl>
<Point>
<coordinates>
-39.4387817,-7.3586679,937.16
</coordinates>
</Point>
</Placemark>
<Placemark>
<name>
Tue Mar 25 12:52:46 2014 S=1.82 Km/hr
</name>
<styleUrl>
#styleMap_TLP_Normal
</styleUrl>
<Point>
<coordinates>
-39.4387550,-7.3586240,937.25
</coordinates>
</Point>
</Placemark>
<Placemark>
<name>
Tue Mar 25 12:52:56 2014 S=1.52 Km/hr
</name>
<styleUrl>
#styleMap_TLP_Normal
</styleUrl>
<Point>
<coordinates>
-39.4387016,-7.3585658,937.27
</coordinates>
</Point>
</Placemark>
<Placemark>
<name>
Tue Mar 25 12:53:06 2014 S=1.24 Km/hr
</name>
<styleUrl>
#styleMap_TLP_Normal
</styleUrl>
<Point>
<coordinates>
-39.4386063,-7.3585634,938.92
</coordinates>
</Point>
</Placemark>
<Placemark>
<name>
Tue Mar 25 12:53:16 2014 S=1.40 Km/hr
</name>
<styleUrl>
#styleMap_TLP_Normal
</styleUrl>
<Point>
<coordinates>
-39.4385757,-7.3585157,938.64
</coordinates>
</Point>
</Placemark>
<Placemark>
<name>
Tue Mar 25 12:53:26 2014 S=0.66 Km/hr
</name>
<styleUrl>
#styleMap_TLP_Normal
</styleUrl>
<Point>
<coordinates>
-39.4385643,-7.3584752,938.39
</coordinates>
</Point>
</Placemark>
<Placemark>
<name>
Tue Mar 25 12:53:36 2014 S=0.65 Km/hr
</name>
<styleUrl>
#styleMap_TLP_Normal
</styleUrl>
<Point>
<coordinates>
-39.4385681,-7.3584728,938.36
</coordinates>
</Point>
</Placemark>
<Placemark>
<name>
Tue Mar 25 12:53:46 2014 S=1.78 Km/hr
</name>
<styleUrl>
#styleMap_TLP_Normal
</styleUrl>
<Point>
<coordinates>
-39.4385757,-7.3584433,938.22
</coordinates>
</Point>
</Placemark>
<Placemark>
<name>
Tue Mar 25 12:53:56 2014 S=1.12 Km/hr
</name>
<styleUrl>
#styleMap_TLP_Normal
</styleUrl>
<Point>
<coordinates>
-39.4385834,-7.3583565,937.84
</coordinates>
</Point>
</Placemark>
<Placemark>
<name>
Tue Mar 25 12:54:06 2014 S=1.40 Km/hr
</name>
<styleUrl>
#styleMap_TLP_Normal
</styleUrl>
<Point>
<coordinates>
-39.4385643,-7.3583112,937.70
</coordinates>
</Point>
</Placemark>
<Placemark>
<name>
Tue Mar 25 12:54:16 2014 S=1.98 Km/hr
</name>
<styleUrl>
#styleMap_TLP_Normal
</styleUrl>
<Point>
<coordinates>
-39.4385834,-7.3582420,937.75
</coordinates>
</Point>
</Placemark>
<Placemark>
<name>
Tue Mar 25 12:54:26 2014 S=2.31 Km/hr
</name>
<styleUrl>
#styleMap_TLP_Normal
</styleUrl>
<Point>
<coordinates>
-39.4386673,-7.3581967,937.56
</coordinates>
</Point>
</Placemark>
<Placemark>
<name>
Tue Mar 25 12:54:36 2014 S=1.89 Km/hr
</name>
<styleUrl>
#styleMap_TLP_Normal
</styleUrl>
<Point>
<coordinates>
-39.4387321,-7.3581624,937.42
</coordinates>
</Point>
</Placemark>
<Placemark>
<name>
Tue Mar 25 12:54:46 2014 S=0.99 Km/hr
</name>
<styleUrl>
#styleMap_TLP_Normal
</styleUrl>
<Point>
<coordinates>
-39.4387665,-7.3580880,936.55
</coordinates>
</Point>
</Placemark>
<Placemark>
<name>
Tue Mar 25 12:54:56 2014 S=1.39 Km/hr
</name>
<styleUrl>
#styleMap_TLP_Normal
</styleUrl>
<Point>
<coordinates>
-39.4388275,-7.3580952,936.84
</coordinates>
</Point>
</Placemark>
<Placemark>
<name>
Tue Mar 25 12:55:06 2014 S=0.89 Km/hr
</name>
<styleUrl>
#styleMap_TLP_Normal
</styleUrl>
<Point>
<coordinates>
-39.4388428,-7.3580914,937.25
</coordinates>
</Point>
</Placemark>
<Placemark>
<name>
Tue Mar 25 12:55:16 2014 S=0.40 Km/hr
</name>
<styleUrl>
#styleMap_TLP_Normal
</styleUrl>
<Point>
<coordinates>
-39.4388504,-7.3580904,937.28
</coordinates>
</Point>
</Placemark>
<Placemark>
<name>
Tue Mar 25 12:55:26 2014 S=0.57 Km/hr
</name>
<styleUrl>
#styleMap_TLP_Normal
</styleUrl>
<Point>
<coordinates>
-39.4388618,-7.3580794,937.27
</coordinates>
</Point>
</Placemark>
<Placemark>
<name>
Tue Mar 25 12:55:36 2014 S=1.44 Km/hr
</name>
<styleUrl>
#styleMap_TLP_Normal
</styleUrl>
<Point>
<coordinates>
-39.4388618,-7.3580794,937.30
</coordinates>
</Point>
</Placemark>
<Placemark>
<name>
Tue Mar 25 12:55:46 2014 S=0.38 Km/hr
</name>
<styleUrl>
#styleMap_TLP_Normal
</styleUrl>
<Point>
<coordinates>
-39.4388695,-7.3580952,937.13
</coordinates>
</Point>
</Placemark>
<Placemark>
<name>
Tue Mar 25 12:55:56 2014 S=0.69 Km/hr
</name>
<styleUrl>
#styleMap_TLP_Normal
</styleUrl>
<Point>
<coordinates>
-39.4388809,-7.3580828,937.03
</coordinates>
</Point>
</Placemark>
<Placemark>
<name>
Tue Mar 25 12:56:06 2014 S=0.06 Km/hr
</name>
<styleUrl>
#styleMap_TLP_Normal
</styleUrl>
<Point>
<coordinates>
-39.4389000,-7.3580704,936.67
</coordinates>
</Point>
</Placemark>
<Placemark>
<name>
Tue Mar 25 12:56:16 2014 S=0.18 Km/hr
</name>
<styleUrl>
#styleMap_TLP_Normal
</styleUrl>
<Point>
<coordinates>
-39.4389038,-7.3580642,936.61
</coordinates>
</Point>
</Placemark>
<Placemark>
<name>
Tue Mar 25 12:56:26 2014 S=0.66 Km/hr
</name>
<styleUrl>
#styleMap_TLP_Normal
</styleUrl>
<Point>
<coordinates>
-39.4389267,-7.3580823,936.14
</coordinates>
</Point>
</Placemark>
<Placemark>
<name>
Tue Mar 25 12:56:36 2014 S=1.06 Km/hr
</name>
<styleUrl>
#styleMap_TLP_Normal
</styleUrl>
<Point>
<coordinates>
-39.4389458,-7.3580799,936.14
</coordinates>
</Point>
</Placemark>
<Placemark>
<name>
Tue Mar 25 12:56:46 2014 S=0.21 Km/hr
</name>
<styleUrl>
#styleMap_TLP_Normal
</styleUrl>
<Point>
<coordinates>
-39.4389420,-7.3580918,936.52
</coordinates>
</Point>
</Placemark>
<Placemark>
<name>
Tue Mar 25 12:56:56 2014 S=1.06 Km/hr
</name>
<styleUrl>
#styleMap_TLP_Normal
</styleUrl>
<Point>
<coordinates>
-39.4389305,-7.3581152,937.02
</coordinates>
</Point>
</Placemark>
<Placemark>
<name>
Tue Mar 25 12:57:06 2014 S=1.70 Km/hr
</name>
<styleUrl>
#styleMap_TLP_Normal
</styleUrl>
<Point>
<coordinates>
-39.4389534,-7.3581066,938.11
</coordinates>
</Point>
</Placemark>
<Placemark>
<name>
Tue Mar 25 12:57:16 2014 S=0.50 Km/hr
</name>
<styleUrl>
#styleMap_TLP_Normal
</styleUrl>
<Point>
<coordinates>
-39.4389648,-7.3581166,938.67
</coordinates>
</Point>
</Placemark>
<Placemark>
<name>
Tue Mar 25 12:57:26 2014 S=0.44 Km/hr
</name>
<styleUrl>
#styleMap_TLP_Normal
</styleUrl>
<Point>
<coordinates>
-39.4389687,-7.3581166,938.75
</coordinates>
</Point>
</Placemark>
<Placemark>
<name>
Tue Mar 25 12:57:36 2014 S=1.32 Km/hr
</name>
<styleUrl>
#styleMap_TLP_Normal
</styleUrl>
<Point>
<coordinates>
-39.4389648,-7.3581014,938.83
</coordinates>
</Point>
</Placemark>
<Placemark>
<name>
Tue Mar 25 12:57:46 2014 S=0.30 Km/hr
</name>
<styleUrl>
#styleMap_TLP_Normal
</styleUrl>
<Point>
<coordinates>
-39.4389229,-7.3581133,939.33
</coordinates>
</Point>
</Placemark>
<Placemark>
<name>
Tue Mar 25 12:57:56 2014 S=1.09 Km/hr
</name>
<styleUrl>
#styleMap_TLP_Normal
</styleUrl>
<Point>
<coordinates>
-39.4389114,-7.3581033,939.36
</coordinates>
</Point>
</Placemark>
<Placemark>
<name>
Tue Mar 25 12:58:06 2014 S=0.89 Km/hr
</name>
<styleUrl>
#styleMap_TLP_Normal
</styleUrl>
<Point>
<coordinates>
-39.4389153,-7.3580813,939.52
</coordinates>
</Point>
</Placemark>
<Placemark>
<name>
Tue Mar 25 12:58:16 2014 S=0.75 Km/hr
</name>
<styleUrl>
#styleMap_TLP_Normal
</styleUrl>
<Point>
<coordinates>
-39.4389038,-7.3580556,939.50
</coordinates>
</Point>
</Placemark>
<Placemark>
<name>
Tue Mar 25 12:58:26 2014 S=0.91 Km/hr
</name>
<styleUrl>
#styleMap_TLP_Normal
</styleUrl>
<Point>
<coordinates>
-39.4389076,-7.3580565,939.50
</coordinates>
</Point>
</Placemark>
<Placemark>
<name>
Tue Mar 25 12:58:36 2014 S=0.29 Km/hr
</name>
<styleUrl>
#styleMap_TLP_Normal
</styleUrl>
<Point>
<coordinates>
-39.4389114,-7.3580608,939.53
</coordinates>
</Point>
</Placemark>
<Placemark>
<name>
Tue Mar 25 12:58:46 2014 S=1.04 Km/hr
</name>
<styleUrl>
#styleMap_TLP_Normal
</styleUrl>
<Point>
<coordinates>
-39.4389114,-7.3580565,939.59
</coordinates>
</Point>
</Placemark>
<Placemark>
<name>
Tue Mar 25 12:58:56 2014 S=0.31 Km/hr
</name>
<styleUrl>
#styleMap_TLP_Normal
</styleUrl>
<Point>
<coordinates>
-39.4389000,-7.3580508,939.48
</coordinates>
</Point>
</Placemark>
<Placemark>
<name>
Tue Mar 25 12:59:06 2014 S=0.66 Km/hr
</name>
<styleUrl>
#styleMap_TLP_Normal
</styleUrl>
<Point>
<coordinates>
-39.4388885,-7.3580294,939.52
</coordinates>
</Point>
</Placemark>
<Placemark>
<name>
Tue Mar 25 12:59:16 2014 S=0.82 Km/hr
</name>
<styleUrl>
#styleMap_TLP_Normal
</styleUrl>
<Point>
<coordinates>
-39.4388924,-7.3580198,939.58
</coordinates>
</Point>
</Placemark>
<Placemark>
<name>
Tue Mar 25 12:59:26 2014 S=0.90 Km/hr
</name>
<styleUrl>
#styleMap_TLP_Normal
</styleUrl>
<Point>
<coordinates>
-39.4388466,-7.3580370,940.38
</coordinates>
</Point>
</Placemark>
<Placemark>
<name>
Tue Mar 25 12:59:36 2014 S=0.54 Km/hr
</name>
<styleUrl>
#styleMap_TLP_Normal
</styleUrl>
<Point>
<coordinates>
-39.4388504,-7.3580623,941.20
</coordinates>
</Point>
</Placemark>
<Placemark>
<name>
Tue Mar 25 12:59:46 2014 S=0.62 Km/hr
</name>
<styleUrl>
#styleMap_TLP_Normal
</styleUrl>
<Point>
<coordinates>
-39.4388466,-7.3580651,941.19
</coordinates>
</Point>
</Placemark>
<Placemark>
<name>
Tue Mar 25 12:59:56 2014 S=0.69 Km/hr
</name>
<styleUrl>
#styleMap_TLP_Normal
</styleUrl>
<Point>
<coordinates>
-39.4388428,-7.3580718,941.20
</coordinates>
</Point>
</Placemark>
<Placemark>
<name>
Tue Mar 25 13:00:06 2014 S=0.79 Km/hr
</name>
<styleUrl>
#styleMap_TLP_Normal
</styleUrl>
<Point>
<coordinates>
-39.4388390,-7.3580847,941.20
</coordinates>
</Point>
</Placemark>
<Placemark>
<name>
Tue Mar 25 13:00:16 2014 S=0.81 Km/hr
</name>
<styleUrl>
#styleMap_TLP_Normal
</styleUrl>
<Point>
<coordinates>
-39.4388428,-7.3580933,941.17
</coordinates>
</Point>
</Placemark>
<Placemark>
<name>
Tue Mar 25 13:00:26 2014 S=0.25 Km/hr
</name>
<styleUrl>
#styleMap_TLP_Normal
</styleUrl>
<Point>
<coordinates>
-39.4388428,-7.3580947,941.20
</coordinates>
</Point>
</Placemark>
<Placemark>
<name>
Tue Mar 25 13:00:36 2014 S=1.16 Km/hr
</name>
<styleUrl>
#styleMap_TLP_Normal
</styleUrl>
<Point>
<coordinates>
-39.4388466,-7.3580952,941.19
</coordinates>
</Point>
</Placemark>
<Placemark>
<name>
Tue Mar 25 13:00:46 2014 S=0.62 Km/hr
</name>
<styleUrl>
#styleMap_TLP_Normal
</styleUrl>
<Point>
<coordinates>
-39.4388771,-7.3580804,940.78
</coordinates>
</Point>
</Placemark>
<Placemark>
<name>
Tue Mar 25 13:00:56 2014 S=1.16 Km/hr
</name>
<styleUrl>
#styleMap_TLP_Normal
</styleUrl>
<Point>
<coordinates>
-39.4388847,-7.3580818,940.78
</coordinates>
</Point>
</Placemark>
<Placemark>
<name>
Tue Mar 25 13:01:06 2014 S=0.50 Km/hr
</name>
<styleUrl>
#styleMap_TLP_Normal
</styleUrl>
<Point>
<coordinates>
-39.4389076,-7.3580818,940.47
</coordinates>
</Point>
</Placemark>
<Placemark>
<name>
Tue Mar 25 13:01:16 2014 S=0.82 Km/hr
</name>
<styleUrl>
#styleMap_TLP_Normal
</styleUrl>
<Point>
<coordinates>
-39.4388885,-7.3580413,940.95
</coordinates>
</Point>
</Placemark>
<Placemark>
<name>
Tue Mar 25 13:01:26 2014 S=1.04 Km/hr
</name>
<styleUrl>
#styleMap_TLP_Normal
</styleUrl>
<Point>
<coordinates>
-39.4388733,-7.3580227,940.73
</coordinates>
</Point>
</Placemark>
<Placemark>
<name>
Tue Mar 25 13:01:36 2014 S=0.34 Km/hr
</name>
<styleUrl>
#styleMap_TLP_Normal
</styleUrl>
<Point>
<coordinates>
-39.4388847,-7.3580022,940.73
</coordinates>
</Point>
</Placemark>
<Placemark>
<name>
Tue Mar 25 13:01:46 2014 S=2.00 Km/hr
</name>
<styleUrl>
#styleMap_TLP_Normal
</styleUrl>
<Point>
<coordinates>
-39.4389496,-7.3579693,941.05
</coordinates>
</Point>
</Placemark>
<Placemark>
<name>
Tue Mar 25 13:01:56 2014 S=1.30 Km/hr
</name>
<styleUrl>
#styleMap_TLP_Normal
</styleUrl>
<Point>
<coordinates>
-39.4389992,-7.3579040,941.42
</coordinates>
</Point>
</Placemark>
<Placemark>
<name>
Tue Mar 25 13:02:06 2014 S=0.66 Km/hr
</name>
<styleUrl>
#styleMap_TLP_Normal
</styleUrl>
<Point>
<coordinates>
-39.4389801,-7.3578529,941.19
</coordinates>
</Point>
</Placemark>
<Placemark>
<name>
Tue Mar 25 13:02:16 2014 S=0.75 Km/hr
</name>
<styleUrl>
#styleMap_TLP_Normal
</styleUrl>
<Point>
<coordinates>
-39.4389763,-7.3578415,940.92
</coordinates>
</Point>
</Placemark>
<Placemark>
<name>
Tue Mar 25 13:02:26 2014 S=0.75 Km/hr
</name>
<styleUrl>
#styleMap_TLP_Normal
</styleUrl>
<Point>
<coordinates>
-39.4389572,-7.3578129,940.41
</coordinates>
</Point>
</Placemark>
<Placemark>
<name>
Tue Mar 25 13:02:36 2014 S=1.38 Km/hr
</name>
<styleUrl>
#styleMap_TLP_Normal
</styleUrl>
<Point>
<coordinates>
-39.4389420,-7.3577967,940.45
</coordinates>
</Point>
</Placemark>
<Placemark>
<name>
Tue Mar 25 13:02:46 2014 S=1.41 Km/hr
</name>
<styleUrl>
#styleMap_TLP_Normal
</styleUrl>
<Point>
<coordinates>
-39.4389648,-7.3577271,940.77
</coordinates>
</Point>
</Placemark>
<Placemark>
<name>
Tue Mar 25 13:02:56 2014 S=1.99 Km/hr
</name>
<styleUrl>
#styleMap_TLP_Normal
</styleUrl>
<Point>
<coordinates>
-39.4390259,-7.3576884,940.03
</coordinates>
</Point>
</Placemark>
<Placemark>
<name>
Tue Mar 25 13:03:06 2014 S=1.13 Km/hr
</name>
<styleUrl>
#styleMap_TLP_Normal
</styleUrl>
<Point>
<coordinates>
-39.4390640,-7.3576703,940.34
</coordinates>
</Point>
</Placemark>
<Placemark>
<name>
Tue Mar 25 13:03:16 2014 S=0.73 Km/hr
</name>
<styleUrl>
#styleMap_TLP_Normal
</styleUrl>
<Point>
<coordinates>
-39.4390450,-7.3576736,939.83
</coordinates>
</Point>
</Placemark>
<Placemark>
<name>
Tue Mar 25 13:03:26 2014 S=0.74 Km/hr
</name>
<styleUrl>
#styleMap_TLP_Normal
</styleUrl>
<Point>
<coordinates>
-39.4390602,-7.3576965,939.77
</coordinates>
</Point>
</Placemark>
<Placemark>
<name>
Tue Mar 25 13:03:36 2014 S=0.60 Km/hr
</name>
<styleUrl>
#styleMap_TLP_Normal
</styleUrl>
<Point>
<coordinates>
-39.4390755,-7.3576984,939.66
</coordinates>
</Point>
</Placemark>
<Placemark>
<name>
Tue Mar 25 13:03:46 2014 S=1.05 Km/hr
</name>
<styleUrl>
#styleMap_TLP_Normal
</styleUrl>
<Point>
<coordinates>
-39.4390755,-7.3577027,939.59
</coordinates>
</Point>
</Placemark>
<Placemark>
<name>
Tue Mar 25 13:03:56 2014 S=1.17 Km/hr
</name>
<styleUrl>
#styleMap_TLP_Normal
</styleUrl>
<Point>
<coordinates>
-39.4390717,-7.3576536,938.61
</coordinates>
</Point>
</Placemark>
<Placemark>
<name>
Tue Mar 25 13:04:06 2014 S=0.57 Km/hr
</name>
<styleUrl>
#styleMap_TLP_Normal
</styleUrl>
<Point>
<coordinates>
-39.4390678,-7.3576469,938.30
</coordinates>
</Point>
</Placemark>
<Placemark>
<name>
Tue Mar 25 13:04:16 2014 S=1.83 Km/hr
</name>
<styleUrl>
#styleMap_TLP_Normal
</styleUrl>
<Point>
<coordinates>
-39.4390678,-7.3576331,938.16
</coordinates>
</Point>
</Placemark>
<Placemark>
<name>
Tue Mar 25 13:04:26 2014 S=0.48 Km/hr
</name>
<styleUrl>
#styleMap_TLP_Normal
</styleUrl>
<Point>
<coordinates>
-39.4390640,-7.3576179,937.86
</coordinates>
</Point>
</Placemark>
<Placemark>
<name>
Tue Mar 25 13:04:36 2014 S=1.07 Km/hr
</name>
<styleUrl>
#styleMap_TLP_Normal
</styleUrl>
<Point>
<coordinates>
-39.4390602,-7.3576131,937.88
</coordinates>
</Point>
</Placemark>
<Placemark>
<name>
Tue Mar 25 13:04:46 2014 S=0.41 Km/hr
</name>
<styleUrl>
#styleMap_TLP_Normal
</styleUrl>
<Point>
<coordinates>
-39.4390717,-7.3575888,937.00
</coordinates>
</Point>
</Placemark>
<Placemark>
<name>
Tue Mar 25 13:04:56 2014 S=0.69 Km/hr
</name>
<styleUrl>
#styleMap_TLP_Normal
</styleUrl>
<Point>
<coordinates>
-39.4390717,-7.3576002,936.69
</coordinates>
</Point>
</Placemark>
<Placemark>
<name>
Tue Mar 25 13:05:06 2014 S=1.47 Km/hr
</name>
<styleUrl>
#styleMap_TLP_Normal
</styleUrl>
<Point>
<coordinates>
-39.4390793,-7.3575749,936.84
</coordinates>
</Point>
</Placemark>
<Placemark>
<name>
Tue Mar 25 13:05:16 2014 S=0.96 Km/hr
</name>
<styleUrl>
#styleMap_TLP_Normal
</styleUrl>
<Point>
<coordinates>
-39.4390945,-7.3575025,936.25
</coordinates>
</Point>
</Placemark>
<Placemark>
<name>
Tue Mar 25 13:05:26 2014 S=1.77 Km/hr
</name>
<styleUrl>
#styleMap_TLP_Normal
</styleUrl>
<Point>
<coordinates>
-39.4391174,-7.3574672,936.58
</coordinates>
</Point>
</Placemark>
<Placemark>
<name>
Tue Mar 25 13:05:36 2014 S=1.30 Km/hr
</name>
<styleUrl>
#styleMap_TLP_Normal
</styleUrl>
<Point>
<coordinates>
-39.4391327,-7.3574543,936.28
</coordinates>
</Point>
</Placemark>
<Placemark>
<name>
Tue Mar 25 13:05:46 2014 S=2.86 Km/hr
</name>
<styleUrl>
#styleMap_TLP_Normal
</styleUrl>
<Point>
<coordinates>
-39.4392548,-7.3574033,937.53
</coordinates>
</Point>
</Placemark>
<Placemark>
<name>
Tue Mar 25 13:05:56 2014 S=1.90 Km/hr
</name>
<styleUrl>
#styleMap_TLP_Normal
</styleUrl>
<Point>
<coordinates>
-39.4392738,-7.3574657,938.02
</coordinates>
</Point>
</Placemark>
<Placemark>
<name>
Tue Mar 25 13:06:06 2014 S=1.29 Km/hr
</name>
<styleUrl>
#styleMap_TLP_Normal
</styleUrl>
<Point>
<coordinates>
-39.4393005,-7.3575392,938.50
</coordinates>
</Point>
</Placemark>
<Placemark>
<name>
Tue Mar 25 13:06:16 2014 S=2.57 Km/hr
</name>
<styleUrl>
#styleMap_TLP_Normal
</styleUrl>
<Point>
<coordinates>
-39.4393272,-7.3576212,937.67
</coordinates>
</Point>
</Placemark>
<Placemark>
<name>
Tue Mar 25 13:06:26 2014 S=2.35 Km/hr
</name>
<styleUrl>
#styleMap_TLP_Normal
</styleUrl>
<Point>
<coordinates>
-39.4393692,-7.3576732,937.41
</coordinates>
</Point>
</Placemark>
<Placemark>
<name>
Tue Mar 25 13:06:36 2014 S=2.03 Km/hr
</name>
<styleUrl>
#styleMap_TLP_Normal
</styleUrl>
<Point>
<coordinates>
-39.4394569,-7.3577056,937.80
</coordinates>
</Point>
</Placemark>
<Placemark>
<name>
Tue Mar 25 13:06:46 2014 S=0.15 Km/hr
</name>
<styleUrl>
#styleMap_TLP_Normal
</styleUrl>
<Point>
<coordinates>
-39.4395103,-7.3577228,937.72
</coordinates>
</Point>
</Placemark>
<Placemark>
<name>
Tue Mar 25 13:06:56 2014 S=1.05 Km/hr
</name>
<styleUrl>
#styleMap_TLP_Normal
</styleUrl>
<Point>
<coordinates>
-39.4395256,-7.3577204,937.91
</coordinates>
</Point>
</Placemark>
<Placemark>
<name>
Tue Mar 25 13:07:06 2014 S=1.32 Km/hr
</name>
<styleUrl>
#styleMap_TLP_Normal
</styleUrl>
<Point>
<coordinates>
-39.4395905,-7.3577199,937.69
</coordinates>
</Point>
</Placemark>
<Placemark>
<name>
Tue Mar 25 13:07:16 2014 S=1.44 Km/hr
</name>
<styleUrl>
#styleMap_TLP_Normal
</styleUrl>
<Point>
<coordinates>
-39.4396400,-7.3577595,937.69
</coordinates>
</Point>
</Placemark>
<Placemark>
<name>
Tue Mar 25 13:07:26 2014 S=2.15 Km/hr
</name>
<styleUrl>
#styleMap_TLP_Normal
</styleUrl>
<Point>
<coordinates>
-39.4396744,-7.3577905,937.67
</coordinates>
</Point>
</Placemark>
<Placemark>
<name>
Tue Mar 25 13:07:36 2014 S=1.78 Km/hr
</name>
<styleUrl>
#styleMap_TLP_Normal
</styleUrl>
<Point>
<coordinates>
-39.4397240,-7.3578448,937.58
</coordinates>
</Point>
</Placemark>
<Placemark>
<name>
Tue Mar 25 13:07:46 2014 S=2.06 Km/hr
</name>
<styleUrl>
#styleMap_TLP_Normal
</styleUrl>
<Point>
<coordinates>
-39.4397469,-7.3579216,935.86
</coordinates>
</Point>
</Placemark>
<Placemark>
<name>
Tue Mar 25 13:07:56 2014 S=3.49 Km/hr
</name>
<styleUrl>
#styleMap_TLP_Normal
</styleUrl>
<Point>
<coordinates>
-39.4397888,-7.3580251,936.36
</coordinates>
</Point>
</Placemark>
<Placemark>
<name>
Tue Mar 25 13:08:06 2014 S=2.02 Km/hr
</name>
<styleUrl>
#styleMap_TLP_Normal
</styleUrl>
<Point>
<coordinates>
-39.4397507,-7.3581123,937.05
</coordinates>
</Point>
</Placemark>
<Placemark>
<name>
Tue Mar 25 13:08:16 2014 S=2.43 Km/hr
</name>
<styleUrl>
#styleMap_TLP_Normal
</styleUrl>
<Point>
<coordinates>
-39.4397278,-7.3582039,937.63
</coordinates>
</Point>
</Placemark>
<Placemark>
<name>
Tue Mar 25 13:08:26 2014 S=1.99 Km/hr
</name>
<styleUrl>
#styleMap_TLP_Normal
</styleUrl>
<Point>
<coordinates>
-39.4397850,-7.3582869,937.72
</coordinates>
</Point>
</Placemark>
<Placemark>
<name>
Tue Mar 25 13:08:36 2014 S=1.23 Km/hr
</name>
<styleUrl>
#styleMap_TLP_Normal
</styleUrl>
<Point>
<coordinates>
-39.4398422,-7.3583207,937.86
</coordinates>
</Point>
</Placemark>
<Placemark>
<name>
Tue Mar 25 13:08:46 2014 S=1.85 Km/hr
</name>
<styleUrl>
#styleMap_TLP_Normal
</styleUrl>
<Point>
<coordinates>
-39.4398804,-7.3584127,939.13
</coordinates>
</Point>
</Placemark>
<Placemark>
<name>
Tue Mar 25 13:08:56 2014 S=2.23 Km/hr
</name>
<styleUrl>
#styleMap_TLP_Normal
</styleUrl>
<Point>
<coordinates>
-39.4399376,-7.3584933,939.83
</coordinates>
</Point>
</Placemark>
<Placemark>
<name>
Tue Mar 25 13:09:06 2014 S=2.43 Km/hr
</name>
<styleUrl>
#styleMap_TLP_Normal
</styleUrl>
<Point>
<coordinates>
-39.4400101,-7.3585539,939.91
</coordinates>
</Point>
</Placemark>
<Placemark>
<name>
Tue Mar 25 13:09:16 2014 S=0.87 Km/hr
</name>
<styleUrl>
#styleMap_TLP_Normal
</styleUrl>
<Point>
<coordinates>
-39.4400978,-7.3586164,940.06
</coordinates>
</Point>
</Placemark>
<Placemark>
<name>
Tue Mar 25 13:09:26 2014 S=1.31 Km/hr
</name>
<styleUrl>
#styleMap_TLP_Normal
</styleUrl>
<Point>
<coordinates>
-39.4400864,-7.3586502,940.50
</coordinates>
</Point>
</Placemark>
<Placemark>
<name>
Tue Mar 25 13:09:36 2014 S=2.14 Km/hr
</name>
<styleUrl>
#styleMap_TLP_Normal
</styleUrl>
<Point>
<coordinates>
-39.4401627,-7.3586459,940.81
</coordinates>
</Point>
</Placemark>
<Placemark>
<name>
Tue Mar 25 13:09:46 2014 S=3.16 Km/hr
</name>
<styleUrl>
#styleMap_TLP_Normal
</styleUrl>
<Point>
<coordinates>
-39.4402657,-7.3586602,940.61
</coordinates>
</Point>
</Placemark>
<Placemark>
<name>
Tue Mar 25 13:09:56 2014 S=2.02 Km/hr
</name>
<styleUrl>
#styleMap_TLP_Normal
</styleUrl>
<Point>
<coordinates>
-39.4403305,-7.3586974,941.06
</coordinates>
</Point>
</Placemark>
<Placemark>
<name>
Tue Mar 25 13:10:06 2014 S=1.20 Km/hr
</name>
<styleUrl>
#styleMap_TLP_Normal
</styleUrl>
<Point>
<coordinates>
-39.4403648,-7.3587680,941.06
</coordinates>
</Point>
</Placemark>
<Placemark>
<name>
Tue Mar 25 13:10:16 2014 S=0.64 Km/hr
</name>
<styleUrl>
#styleMap_TLP_Normal
</styleUrl>
<Point>
<coordinates>
-39.4403458,-7.3587828,941.20
</coordinates>
</Point>
</Placemark>
<Placemark>
<name>
Tue Mar 25 13:10:26 2014 S=2.15 Km/hr
</name>
<styleUrl>
#styleMap_TLP_Normal
</styleUrl>
<Point>
<coordinates>
-39.4403954,-7.3587389,940.69
</coordinates>
</Point>
</Placemark>
<Placemark>
<name>
Tue Mar 25 13:10:36 2014 S=3.38 Km/hr
</name>
<styleUrl>
#styleMap_TLP_Normal
</styleUrl>
<Point>
<coordinates>
-39.4403458,-7.3586674,941.00
</coordinates>
</Point>
</Placemark>
<Placemark>
<name>
Tue Mar 25 13:10:46 2014 S=2.39 Km/hr
</name>
<styleUrl>
#styleMap_TLP_Normal
</styleUrl>
<Point>
<coordinates>
-39.4402618,-7.3586354,941.25
</coordinates>
</Point>
</Placemark>
<Placemark>
<name>
Tue Mar 25 13:10:56 2014 S=3.46 Km/hr
</name>
<styleUrl>
#styleMap_TLP_Normal
</styleUrl>
<Point>
<coordinates>
-39.4401665,-7.3585858,941.28
</coordinates>
</Point>
</Placemark>
<Placemark>
<name>
Tue Mar 25 13:11:06 2014 S=1.68 Km/hr
</name>
<styleUrl>
#styleMap_TLP_Normal
</styleUrl>
<Point>
<coordinates>
-39.4400978,-7.3585410,941.16
</coordinates>
</Point>
</Placemark>
<Placemark>
<name>
Tue Mar 25 13:11:16 2014 S=2.66 Km/hr
</name>
<styleUrl>
#styleMap_TLP_Normal
</styleUrl>
<Point>
<coordinates>
-39.4400215,-7.3584871,941.06
</coordinates>
</Point>
</Placemark>
<Placemark>
<name>
Tue Mar 25 13:11:26 2014 S=2.27 Km/hr
</name>
<styleUrl>
#styleMap_TLP_Normal
</styleUrl>
<Point>
<coordinates>
-39.4399605,-7.3584461,940.66
</coordinates>
</Point>
</Placemark>
<Placemark>
<name>
Tue Mar 25 13:11:36 2014 S=3.15 Km/hr
</name>
<styleUrl>
#styleMap_TLP_Normal
</styleUrl>
<Point>
<coordinates>
-39.4398651,-7.3583484,940.53
</coordinates>
</Point>
</Placemark>
<Placemark>
<name>
Tue Mar 25 13:11:46 2014 S=1.15 Km/hr
</name>
<styleUrl>
#styleMap_TLP_Normal
</styleUrl>
<Point>
<coordinates>
-39.4398079,-7.3582850,940.13
</coordinates>
</Point>
</Placemark>
<Placemark>
<name>
Tue Mar 25 13:11:56 2014 S=3.58 Km/hr
</name>
<styleUrl>
#styleMap_TLP_Normal
</styleUrl>
<Point>
<coordinates>
-39.4397049,-7.3582296,940.03
</coordinates>
</Point>
</Placemark>
<Placemark>
<name>
Tue Mar 25 13:12:06 2014 S=2.48 Km/hr
</name>
<styleUrl>
#styleMap_TLP_Normal
</styleUrl>
<Point>
<coordinates>
-39.4397049,-7.3581371,939.16
</coordinates>
</Point>
</Placemark>
<Placemark>
<name>
Tue Mar 25 13:12:16 2014 S=2.56 Km/hr
</name>
<styleUrl>
#styleMap_TLP_Normal
</styleUrl>
<Point>
<coordinates>
-39.4397354,-7.3580308,939.25
</coordinates>
</Point>
</Placemark>
<Placemark>
<name>
Tue Mar 25 13:12:26 2014 S=1.97 Km/hr
</name>
<styleUrl>
#styleMap_TLP_Normal
</styleUrl>
<Point>
<coordinates>
-39.4397392,-7.3579412,939.91
</coordinates>
</Point>
</Placemark>
<Placemark>
<name>
Tue Mar 25 13:12:36 2014 S=1.76 Km/hr
</name>
<styleUrl>
#styleMap_TLP_Normal
</styleUrl>
<Point>
<coordinates>
-39.4397621,-7.3578510,938.52
</coordinates>
</Point>
</Placemark>
<Placemark>
<name>
Tue Mar 25 13:12:46 2014 S=2.11 Km/hr
</name>
<styleUrl>
#styleMap_TLP_Normal
</styleUrl>
<Point>
<coordinates>
-39.4396935,-7.3577571,938.38
</coordinates>
</Point>
</Placemark>
<Placemark>
<name>
Tue Mar 25 13:12:56 2014 S=2.66 Km/hr
</name>
<styleUrl>
#styleMap_TLP_Normal
</styleUrl>
<Point>
<coordinates>
-39.4395981,-7.3577056,938.66
</coordinates>
</Point>
</Placemark>
<Placemark>
<name>
Tue Mar 25 13:13:06 2014 S=1.57 Km/hr
</name>
<styleUrl>
#styleMap_TLP_Normal
</styleUrl>
<Point>
<coordinates>
-39.4395409,-7.3576932,938.81
</coordinates>
</Point>
</Placemark>
<Placemark>
<name>
Tue Mar 25 13:13:16 2014 S=2.23 Km/hr
</name>
<styleUrl>
#styleMap_TLP_Normal
</styleUrl>
<Point>
<coordinates>
-39.4394798,-7.3576589,938.80
</coordinates>
</Point>
</Placemark>
<Placemark>
<name>
Tue Mar 25 13:13:26 2014 S=2.42 Km/hr
</name>
<styleUrl>
#styleMap_TLP_Normal
</styleUrl>
<Point>
<coordinates>
-39.4393692,-7.3576269,938.95
</coordinates>
</Point>
</Placemark>
<Placemark>
<name>
Tue Mar 25 13:13:36 2014 S=2.88 Km/hr
</name>
<styleUrl>
#styleMap_TLP_Normal
</styleUrl>
<Point>
<coordinates>
-39.4392700,-7.3575854,939.30
</coordinates>
</Point>
</Placemark>
<Placemark>
<name>
Tue Mar 25 13:13:46 2014 S=2.51 Km/hr
</name>
<styleUrl>
#styleMap_TLP_Normal
</styleUrl>
<Point>
<coordinates>
-39.4391861,-7.3575673,939.38
</coordinates>
</Point>
</Placemark>
<Placemark>
<name>
Tue Mar 25 13:13:56 2014 S=1.23 Km/hr
</name>
<styleUrl>
#styleMap_TLP_Normal
</styleUrl>
<Point>
<coordinates>
-39.4391212,-7.3575983,939.67
</coordinates>
</Point>
</Placemark>
<Placemark>
<name>
Tue Mar 25 13:14:06 2014 S=1.14 Km/hr
</name>
<styleUrl>
#styleMap_TLP_Normal
</styleUrl>
<Point>
<coordinates>
-39.4390450,-7.3576040,938.97
</coordinates>
</Point>
</Placemark>
<Placemark>
<name>
Tue Mar 25 13:14:16 2014 S=0.75 Km/hr
</name>
<styleUrl>
#styleMap_TLP_Normal
</styleUrl>
<Point>
<coordinates>
-39.4390488,-7.3576050,939.11
</coordinates>
</Point>
</Placemark>
<Placemark>
<name>
Tue Mar 25 13:14:26 2014 S=1.83 Km/hr
</name>
<styleUrl>
#styleMap_TLP_Normal
</styleUrl>
<Point>
<coordinates>
-39.4390945,-7.3575349,938.59
</coordinates>
</Point>
</Placemark>
<Placemark>
<name>
Tue Mar 25 13:14:36 2014 S=1.07 Km/hr
</name>
<styleUrl>
#styleMap_TLP_Normal
</styleUrl>
<Point>
<coordinates>
-39.4390869,-7.3575058,938.48
</coordinates>
</Point>
</Placemark>
<Placemark>
<name>
Tue Mar 25 13:14:46 2014 S=1.58 Km/hr
</name>
<styleUrl>
#styleMap_TLP_Normal
</styleUrl>
<Point>
<coordinates>
-39.4390259,-7.3574677,938.77
</coordinates>
</Point>
</Placemark>
<Placemark>
<name>
Tue Mar 25 13:14:56 2014 S=3.53 Km/hr
</name>
<styleUrl>
#styleMap_TLP_Normal
</styleUrl>
<Point>
<coordinates>
-39.4388924,-7.3574548,939.44
</coordinates>
</Point>
</Placemark>
<Placemark>
<name>
Tue Mar 25 13:15:06 2014 S=1.13 Km/hr
</name>
<styleUrl>
#styleMap_TLP_Normal
</styleUrl>
<Point>
<coordinates>
-39.4388542,-7.3574166,938.59
</coordinates>
</Point>
</Placemark>
<Placemark>
<name>
Tue Mar 25 13:15:16 2014 S=0.85 Km/hr
</name>
<styleUrl>
#styleMap_TLP_Normal
</styleUrl>
<Point>
<coordinates>
-39.4388275,-7.3573670,938.03
</coordinates>
</Point>
</Placemark>
<Placemark>
<name>
Tue Mar 25 13:15:26 2014 S=0.43 Km/hr
</name>
<styleUrl>
#styleMap_TLP_Normal
</styleUrl>
<Point>
<coordinates>
-39.4388542,-7.3573532,937.95
</coordinates>
</Point>
</Placemark>
<Placemark>
<name>
Tue Mar 25 13:15:36 2014 S=1.94 Km/hr
</name>
<styleUrl>
#styleMap_TLP_Normal
</styleUrl>
<Point>
<coordinates>
-39.4388657,-7.3573394,938.00
</coordinates>
</Point>
</Placemark>
<Placemark>
<name>
Tue Mar 25 13:15:46 2014 S=1.60 Km/hr
</name>
<styleUrl>
#styleMap_TLP_Normal
</styleUrl>
<Point>
<coordinates>
-39.4389000,-7.3572674,938.03
</coordinates>
</Point>
</Placemark>
<Placemark>
<name>
Tue Mar 25 13:15:56 2014 S=2.16 Km/hr
</name>
<styleUrl>
#styleMap_TLP_Normal
</styleUrl>
<Point>
<coordinates>
-39.4388847,-7.3571792,938.33
</coordinates>
</Point>
</Placemark>
<Placemark>
<name>
Tue Mar 25 13:16:06 2014 S=1.31 Km/hr
</name>
<styleUrl>
#styleMap_TLP_Normal
</styleUrl>
<Point>
<coordinates>
-39.4388809,-7.3570943,938.58
</coordinates>
</Point>
</Placemark>
<Placemark>
<name>
Tue Mar 25 13:16:16 2014 S=2.08 Km/hr
</name>
<styleUrl>
#styleMap_TLP_Normal
</styleUrl>
<Point>
<coordinates>
-39.4387970,-7.3570023,938.81
</coordinates>
</Point>
</Placemark>
<Placemark>
<name>
Tue Mar 25 13:16:26 2014 S=3.40 Km/hr
</name>
<styleUrl>
#styleMap_TLP_Normal
</styleUrl>
<Point>
<coordinates>
-39.4387054,-7.3569183,939.75
</coordinates>
</Point>
</Placemark>
<Placemark>
<name>
Tue Mar 25 13:16:36 2014 S=2.42 Km/hr
</name>
<styleUrl>
#styleMap_TLP_Normal
</styleUrl>
<Point>
<coordinates>
-39.4386215,-7.3568220,940.47
</coordinates>
</Point>
</Placemark>
<Placemark>
<name>
Tue Mar 25 13:16:46 2014 S=2.10 Km/hr
</name>
<styleUrl>
#styleMap_TLP_Normal
</styleUrl>
<Point>
<coordinates>
-39.4385185,-7.3567986,940.61
</coordinates>
</Point>
</Placemark>
<Placemark>
<name>
Tue Mar 25 13:16:56 2014 S=1.52 Km/hr
</name>
<styleUrl>
#styleMap_TLP_Normal
</styleUrl>
<Point>
<coordinates>
-39.4384537,-7.3567343,941.86
</coordinates>
</Point>
</Placemark>
<Placemark>
<name>
Tue Mar 25 13:17:06 2014 S=1.95 Km/hr
</name>
<styleUrl>
#styleMap_TLP_Normal
</styleUrl>
<Point>
<coordinates>
-39.4384079,-7.3567142,942.67
</coordinates>
</Point>
</Placemark>
<Placemark>
<name>
Tue Mar 25 13:17:16 2014 S=2.82 Km/hr
</name>
<styleUrl>
#styleMap_TLP_Normal
</styleUrl>
<Point>
<coordinates>
-39.4383926,-7.3567872,943.83
</coordinates>
</Point>
</Placemark>
<Placemark>
<name>
Tue Mar 25 13:17:26 2014 S=1.99 Km/hr
</name>
<styleUrl>
#styleMap_TLP_Normal
</styleUrl>
<Point>
<coordinates>
-39.4383736,-7.3568406,944.39
</coordinates>
</Point>
</Placemark>
<Placemark>
<name>
Tue Mar 25 13:17:36 2014 S=0.53 Km/hr
</name>
<styleUrl>
#styleMap_TLP_Normal
</styleUrl>
<Point>
<coordinates>
-39.4383469,-7.3568101,944.77
</coordinates>
</Point>
</Placemark>
<Placemark>
<name>
Tue Mar 25 13:17:46 2014 S=0.94 Km/hr
</name>
<styleUrl>
#styleMap_TLP_Normal
</styleUrl>
<Point>
<coordinates>
-39.4383316,-7.3568401,945.02
</coordinates>
</Point>
</Placemark>
<Placemark>
<name>
Tue Mar 25 13:17:56 2014 S=1.67 Km/hr
</name>
<styleUrl>
#styleMap_TLP_Normal
</styleUrl>
<Point>
<coordinates>
-39.4382629,-7.3569050,944.67
</coordinates>
</Point>
</Placemark>
<Placemark>
<name>
Tue Mar 25 13:18:06 2014 S=1.04 Km/hr
</name>
<styleUrl>
#styleMap_TLP_Normal
</styleUrl>
<Point>
<coordinates>
-39.4382324,-7.3569274,944.67
</coordinates>
</Point>
</Placemark>
<Placemark>
<name>
Tue Mar 25 13:18:16 2014 S=0.93 Km/hr
</name>
<styleUrl>
#styleMap_TLP_Normal
</styleUrl>
<Point>
<coordinates>
-39.4382210,-7.3569179,944.66
</coordinates>
</Point>
</Placemark>
<Placemark>
<name>
Tue Mar 25 13:18:26 2014 S=2.47 Km/hr
</name>
<styleUrl>
#styleMap_TLP_Normal
</styleUrl>
<Point>
<coordinates>
-39.4382401,-7.3568606,943.38
</coordinates>
</Point>
</Placemark>
<Placemark>
<name>
Tue Mar 25 13:18:36 2014 S=0.69 Km/hr
</name>
<styleUrl>
#styleMap_TLP_Normal
</styleUrl>
<Point>
<coordinates>
-39.4381943,-7.3568044,943.20
</coordinates>
</Point>
</Placemark>
<Placemark>
<name>
Tue Mar 25 13:18:46 2014 S=1.56 Km/hr
</name>
<styleUrl>
#styleMap_TLP_Normal
</styleUrl>
<Point>
<coordinates>
-39.4381638,-7.3567777,942.81
</coordinates>
</Point>
</Placemark>
<Placemark>
<name>
Tue Mar 25 13:18:56 2014 S=0.83 Km/hr
</name>
<styleUrl>
#styleMap_TLP_Normal
</styleUrl>
<Point>
<coordinates>
-39.4381561,-7.3567538,942.58
</coordinates>
</Point>
</Placemark>
<Placemark>
<name>
Tue Mar 25 13:19:06 2014 S=1.04 Km/hr
</name>
<styleUrl>
#styleMap_TLP_Normal
</styleUrl>
<Point>
<coordinates>
-39.4381752,-7.3567333,942.80
</coordinates>
</Point>
</Placemark>
<Placemark>
<name>
Tue Mar 25 13:19:16 2014 S=0.73 Km/hr
</name>
<styleUrl>
#styleMap_TLP_Normal
</styleUrl>
<Point>
<coordinates>
-39.4381752,-7.3567247,942.92
</coordinates>
</Point>
</Placemark>
<Placemark>
<name>
Tue Mar 25 13:19:26 2014 S=0.92 Km/hr
</name>
<styleUrl>
#styleMap_TLP_Normal
</styleUrl>
<Point>
<coordinates>
-39.4381409,-7.3567295,944.06
</coordinates>
</Point>
</Placemark>
<Placemark>
<name>
Tue Mar 25 13:19:36 2014 S=3.04 Km/hr
</name>
<styleUrl>
#styleMap_TLP_Normal
</styleUrl>
<Point>
<coordinates>
-39.4381752,-7.3566589,943.50
</coordinates>
</Point>
</Placemark>
<Placemark>
<name>
Tue Mar 25 13:19:46 2014 S=1.75 Km/hr
</name>
<styleUrl>
#styleMap_TLP_Normal
</styleUrl>
<Point>
<coordinates>
-39.4382401,-7.3566427,943.33
</coordinates>
</Point>
</Placemark>
<Placemark>
<name>
Tue Mar 25 13:19:56 2014 S=2.37 Km/hr
</name>
<styleUrl>
#styleMap_TLP_Normal
</styleUrl>
<Point>
<coordinates>
-39.4382896,-7.3565636,942.84
</coordinates>
</Point>
</Placemark>
<Placemark>
<name>
Tue Mar 25 13:20:06 2014 S=1.96 Km/hr
</name>
<styleUrl>
#styleMap_TLP_Normal
</styleUrl>
<Point>
<coordinates>
-39.4383392,-7.3565397,942.97
</coordinates>
</Point>
</Placemark>
<Placemark>
<name>
Tue Mar 25 13:20:16 2014 S=1.11 Km/hr
</name>
<styleUrl>
#styleMap_TLP_Normal
</styleUrl>
<Point>
<coordinates>
-39.4383430,-7.3565383,942.70
</coordinates>
</Point>
</Placemark>
<Placemark>
<name>
Tue Mar 25 13:20:26 2014 S=0.59 Km/hr
</name>
<styleUrl>
#styleMap_TLP_Normal
</styleUrl>
<Point>
<coordinates>
-39.4383736,-7.3565426,942.55
</coordinates>
</Point>
</Placemark>
<Placemark>
<name>
Tue Mar 25 13:20:36 2014 S=1.18 Km/hr
</name>
<styleUrl>
#styleMap_TLP_Normal
</styleUrl>
<Point>
<coordinates>
-39.4383621,-7.3565655,942.97
</coordinates>
</Point>
</Placemark>
<Placemark>
<name>
Tue Mar 25 13:20:46 2014 S=1.82 Km/hr
</name>
<styleUrl>
#styleMap_TLP_Normal
</styleUrl>
<Point>
<coordinates>
-39.4384308,-7.3565345,943.25
</coordinates>
</Point>
</Placemark>
<Placemark>
<name>
Tue Mar 25 13:20:56 2014 S=3.21 Km/hr
</name>
<styleUrl>
#styleMap_TLP_Normal
</styleUrl>
<Point>
<coordinates>
-39.4384003,-7.3564343,943.19
</coordinates>
</Point>
</Placemark>
<Placemark>
<name>
Tue Mar 25 13:21:06 2014 S=1.52 Km/hr
</name>
<styleUrl>
#styleMap_TLP_Normal
</styleUrl>
<Point>
<coordinates>
-39.4383812,-7.3564448,943.64
</coordinates>
</Point>
</Placemark>
<Placemark>
<name>
Tue Mar 25 13:21:16 2014 S=1.69 Km/hr
</name>
<styleUrl>
#styleMap_TLP_Normal
</styleUrl>
<Point>
<coordinates>
-39.4384155,-7.3565145,943.97
</coordinates>
</Point>
</Placemark>
<Placemark>
<name>
Tue Mar 25 13:21:26 2014 S=2.72 Km/hr
</name>
<styleUrl>
#styleMap_TLP_Normal
</styleUrl>
<Point>
<coordinates>
-39.4383316,-7.3564959,944.19
</coordinates>
</Point>
</Placemark>
<Placemark>
<name>
Tue Mar 25 13:21:36 2014 S=0.51 Km/hr
</name>
<styleUrl>
#styleMap_TLP_Normal
</styleUrl>
<Point>
<coordinates>
-39.4382973,-7.3564677,943.98
</coordinates>
</Point>
</Placemark>
<Placemark>
<name>
Tue Mar 25 13:21:46 2014 S=0.02 Km/hr
</name>
<styleUrl>
#styleMap_TLP_Normal
</styleUrl>
<Point>
<coordinates>
-39.4382706,-7.3564863,944.27
</coordinates>
</Point>
</Placemark>
<Placemark>
<name>
Tue Mar 25 13:21:56 2014 S=2.00 Km/hr
</name>
<styleUrl>
#styleMap_TLP_Normal
</styleUrl>
<Point>
<coordinates>
-39.4382782,-7.3564525,943.77
</coordinates>
</Point>
</Placemark>
<Placemark>
<name>
Tue Mar 25 13:22:06 2014 S=2.04 Km/hr
</name>
<styleUrl>
#styleMap_TLP_Normal
</styleUrl>
<Point>
<coordinates>
-39.4382133,-7.3563952,943.23
</coordinates>
</Point>
</Placemark>
<Placemark>
<name>
Tue Mar 25 13:22:16 2014 S=1.29 Km/hr
</name>
<styleUrl>
#styleMap_TLP_Normal
</styleUrl>
<Point>
<coordinates>
-39.4381599,-7.3563647,942.64
</coordinates>
</Point>
</Placemark>
<Placemark>
<name>
Tue Mar 25 13:22:26 2014 S=1.44 Km/hr
</name>
<styleUrl>
#styleMap_TLP_Normal
</styleUrl>
<Point>
<coordinates>
-39.4381599,-7.3563070,942.02
</coordinates>
</Point>
</Placemark>
<Placemark>
<name>
Tue Mar 25 13:22:36 2014 S=0.23 Km/hr
</name>
<styleUrl>
#styleMap_TLP_Normal
</styleUrl>
<Point>
<coordinates>
-39.4381523,-7.3562799,941.25
</coordinates>
</Point>
</Placemark>
<Placemark>
<name>
Tue Mar 25 13:22:46 2014 S=1.64 Km/hr
</name>
<styleUrl>
#styleMap_TLP_Normal
</styleUrl>
<Point>
<coordinates>
-39.4380760,-7.3562489,941.09
</coordinates>
</Point>
</Placemark>
<Placemark>
<name>
Tue Mar 25 13:22:56 2014 S=0.72 Km/hr
</name>
<styleUrl>
#styleMap_TLP_Normal
</styleUrl>
<Point>
<coordinates>
-39.4380569,-7.3562093,940.48
</coordinates>
</Point>
</Placemark>
<Placemark>
<name>
Tue Mar 25 13:23:06 2014 S=1.73 Km/hr
</name>
<styleUrl>
#styleMap_TLP_Normal
</styleUrl>
<Point>
<coordinates>
-39.4379997,-7.3562198,940.52
</coordinates>
</Point>
</Placemark>
<Placemark>
<name>
Tue Mar 25 13:23:16 2014 S=2.71 Km/hr
</name>
<styleUrl>
#styleMap_TLP_Normal
</styleUrl>
<Point>
<coordinates>
-39.4379768,-7.3562880,940.44
</coordinates>
</Point>
</Placemark>
<Placemark>
<name>
Tue Mar 25 13:23:26 2014 S=0.71 Km/hr
</name>
<styleUrl>
#styleMap_TLP_Normal
</styleUrl>
<Point>
<coordinates>
-39.4379311,-7.3563261,940.16
</coordinates>
</Point>
</Placemark>
<Placemark>
<name>
Tue Mar 25 13:23:36 2014 S=1.27 Km/hr
</name>
<styleUrl>
#styleMap_TLP_Normal
</styleUrl>
<Point>
<coordinates>
-39.4378548,-7.3563623,940.47
</coordinates>
</Point>
</Placemark>
<Placemark>
<name>
Tue Mar 25 13:23:46 2014 S=3.13 Km/hr
</name>
<styleUrl>
#styleMap_TLP_Normal
</styleUrl>
<Point>
<coordinates>
-39.4377365,-7.3564329,939.64
</coordinates>
</Point>
</Placemark>
<Placemark>
<name>
Tue Mar 25 13:23:56 2014 S=2.31 Km/hr
</name>
<styleUrl>
#styleMap_TLP_Normal
</styleUrl>
<Point>
<coordinates>
-39.4376907,-7.3565183,940.31
</coordinates>
</Point>
</Placemark>
<Placemark>
<name>
Tue Mar 25 13:24:06 2014 S=0.62 Km/hr
</name>
<styleUrl>
#styleMap_TLP_Normal
</styleUrl>
<Point>
<coordinates>
-39.4376907,-7.3565364,940.61
</coordinates>
</Point>
</Placemark>
<Placemark>
<name>
Tue Mar 25 13:24:16 2014 S=1.25 Km/hr
</name>
<styleUrl>
#styleMap_TLP_Normal
</styleUrl>
<Point>
<coordinates>
-39.4376831,-7.3565331,940.69
</coordinates>
</Point>
</Placemark>
<Placemark>
<name>
Tue Mar 25 13:24:26 2014 S=0.72 Km/hr
</name>
<styleUrl>
#styleMap_TLP_Normal
</styleUrl>
<Point>
<coordinates>
-39.4376602,-7.3565531,940.89
</coordinates>
</Point>
</Placemark>
<Placemark>
<name>
Tue Mar 25 13:24:36 2014 S=1.15 Km/hr
</name>
<styleUrl>
#styleMap_TLP_Normal
</styleUrl>
<Point>
<coordinates>
-39.4376411,-7.3565645,940.69
</coordinates>
</Point>
</Placemark>
<Placemark>
<name>
Tue Mar 25 13:24:46 2014 S=2.09 Km/hr
</name>
<styleUrl>
#styleMap_TLP_Normal
</styleUrl>
<Point>
<coordinates>
-39.4376106,-7.3565793,941.05
</coordinates>
</Point>
</Placemark>
<Placemark>
<name>
Tue Mar 25 13:24:56 2014 S=2.05 Km/hr
</name>
<styleUrl>
#styleMap_TLP_Normal
</styleUrl>
<Point>
<coordinates>
-39.4375458,-7.3566427,942.02
</coordinates>
</Point>
</Placemark>
<Placemark>
<name>
Tue Mar 25 13:25:06 2014 S=2.66 Km/hr
</name>
<styleUrl>
#styleMap_TLP_Normal
</styleUrl>
<Point>
<coordinates>
-39.4375114,-7.3567286,943.16
</coordinates>
</Point>
</Placemark>
<Placemark>
<name>
Tue Mar 25 13:25:16 2014 S=1.89 Km/hr
</name>
<styleUrl>
#styleMap_TLP_Normal
</styleUrl>
<Point>
<coordinates>
-39.4375114,-7.3568192,943.66
</coordinates>
</Point>
</Placemark>
<Placemark>
<name>
Tue Mar 25 13:25:26 2014 S=2.05 Km/hr
</name>
<styleUrl>
#styleMap_TLP_Normal
</styleUrl>
<Point>
<coordinates>
-39.4374466,-7.3568721,944.02
</coordinates>
</Point>
</Placemark>
<Placemark>
<name>
Tue Mar 25 13:25:36 2014 S=1.61 Km/hr
</name>
<styleUrl>
#styleMap_TLP_Normal
</styleUrl>
<Point>
<coordinates>
-39.4373550,-7.3569212,944.50
</coordinates>
</Point>
</Placemark>
<Placemark>
<name>
Tue Mar 25 13:25:46 2014 S=0.31 Km/hr
</name>
<styleUrl>
#styleMap_TLP_Normal
</styleUrl>
<Point>
<coordinates>
-39.4373589,-7.3569613,945.11
</coordinates>
</Point>
</Placemark>
<Placemark>
<name>
Tue Mar 25 13:25:56 2014 S=1.16 Km/hr
</name>
<styleUrl>
#styleMap_TLP_Normal
</styleUrl>
<Point>
<coordinates>
-39.4373436,-7.3569427,944.91
</coordinates>
</Point>
</Placemark>
<Placemark>
<name>
Tue Mar 25 13:26:06 2014 S=0.85 Km/hr
</name>
<styleUrl>
#styleMap_TLP_Normal
</styleUrl>
<Point>
<coordinates>
-39.4373474,-7.3569517,944.88
</coordinates>
</Point>
</Placemark>
<Placemark>
<name>
Tue Mar 25 13:26:16 2014 S=0.76 Km/hr
</name>
<styleUrl>
#styleMap_TLP_Normal
</styleUrl>
<Point>
<coordinates>
-39.4373245,-7.3569646,944.83
</coordinates>
</Point>
</Placemark>
<Placemark>
<name>
Tue Mar 25 13:26:26 2014 S=2.69 Km/hr
</name>
<styleUrl>
#styleMap_TLP_Normal
</styleUrl>
<Point>
<coordinates>
-39.4372635,-7.3569593,945.36
</coordinates>
</Point>
</Placemark>
<Placemark>
<name>
Tue Mar 25 13:26:36 2014 S=1.98 Km/hr
</name>
<styleUrl>
#styleMap_TLP_Normal
</styleUrl>
<Point>
<coordinates>
-39.4372635,-7.3570247,945.80
</coordinates>
</Point>
</Placemark>
<Placemark>
<name>
Tue Mar 25 13:26:46 2014 S=1.99 Km/hr
</name>
<styleUrl>
#styleMap_TLP_Normal
</styleUrl>
<Point>
<coordinates>
-39.4372864,-7.3570862,945.98
</coordinates>
</Point>
</Placemark>
<Placemark>
<name>
Tue Mar 25 13:26:56 2014 S=1.60 Km/hr
</name>
<styleUrl>
#styleMap_TLP_Normal
</styleUrl>
<Point>
<coordinates>
-39.4372749,-7.3571105,945.52
</coordinates>
</Point>
</Placemark>
<Placemark>
<name>
Tue Mar 25 13:27:06 2014 S=0.65 Km/hr
</name>
<styleUrl>
#styleMap_TLP_Normal
</styleUrl>
<Point>
<coordinates>
-39.4372520,-7.3571200,944.58
</coordinates>
</Point>
</Placemark>
<Placemark>
<name>
Tue Mar 25 13:27:16 2014 S=0.34 Km/hr
</name>
<styleUrl>
#styleMap_TLP_Normal
</styleUrl>
<Point>
<coordinates>
-39.4372292,-7.3571506,944.52
</coordinates>
</Point>
</Placemark>
<Placemark>
<name>
Tue Mar 25 13:27:26 2014 S=0.99 Km/hr
</name>
<styleUrl>
#styleMap_TLP_Normal
</styleUrl>
<Point>
<coordinates>
-39.4372482,-7.3571658,944.30
</coordinates>
</Point>
</Placemark>
<Placemark>
<name>
Tue Mar 25 13:27:36 2014 S=1.33 Km/hr
</name>
<styleUrl>
#styleMap_TLP_Normal
</styleUrl>
<Point>
<coordinates>
-39.4372749,-7.3571682,943.53
</coordinates>
</Point>
</Placemark>
<Placemark>
<name>
Tue Mar 25 13:27:46 2014 S=0.16 Km/hr
</name>
<styleUrl>
#styleMap_TLP_Normal
</styleUrl>
<Point>
<coordinates>
-39.4372749,-7.3571420,943.41
</coordinates>
</Point>
</Placemark>
<Placemark>
<name>
Tue Mar 25 13:27:56 2014 S=3.34 Km/hr
</name>
<styleUrl>
#styleMap_TLP_Normal
</styleUrl>
<Point>
<coordinates>
-39.4373398,-7.3571486,943.55
</coordinates>
</Point>
</Placemark>
<Placemark>
<name>
Tue Mar 25 13:28:06 2014 S=3.14 Km/hr
</name>
<styleUrl>
#styleMap_TLP_Normal
</styleUrl>
<Point>
<coordinates>
-39.4374352,-7.3571510,943.30
</coordinates>
</Point>
</Placemark>
<Placemark>
<name>
Tue Mar 25 13:28:16 2014 S=3.69 Km/hr
</name>
<styleUrl>
#styleMap_TLP_Normal
</styleUrl>
<Point>
<coordinates>
-39.4375343,-7.3571911,943.19
</coordinates>
</Point>
</Placemark>
<Placemark>
<name>
Tue Mar 25 13:28:26 2014 S=2.77 Km/hr
</name>
<styleUrl>
#styleMap_TLP_Normal
</styleUrl>
<Point>
<coordinates>
-39.4375763,-7.3572569,943.02
</coordinates>
</Point>
</Placemark>
<Placemark>
<name>
Tue Mar 25 13:28:36 2014 S=0.18 Km/hr
</name>
<styleUrl>
#styleMap_TLP_Normal
</styleUrl>
<Point>
<coordinates>
-39.4375839,-7.3572445,942.61
</coordinates>
</Point>
</Placemark>
<Placemark>
<name>
Tue Mar 25 13:28:46 2014 S=0.52 Km/hr
</name>
<styleUrl>
#styleMap_TLP_Normal
</styleUrl>
<Point>
<coordinates>
-39.4375801,-7.3572402,942.48
</coordinates>
</Point>
</Placemark>
<Placemark>
<name>
Tue Mar 25 13:28:56 2014 S=1.61 Km/hr
</name>
<styleUrl>
#styleMap_TLP_Normal
</styleUrl>
<Point>
<coordinates>
-39.4375572,-7.3572760,942.44
</coordinates>
</Point>
</Placemark>
<Placemark>
<name>
Tue Mar 25 13:29:06 2014 S=0.45 Km/hr
</name>
<styleUrl>
#styleMap_TLP_Normal
</styleUrl>
<Point>
<coordinates>
-39.4375610,-7.3572826,942.16
</coordinates>
</Point>
</Placemark>
<Placemark>
<name>
Tue Mar 25 13:29:16 2014 S=1.06 Km/hr
</name>
<styleUrl>
#styleMap_TLP_Normal
</styleUrl>
<Point>
<coordinates>
-39.4375687,-7.3572841,942.08
</coordinates>
</Point>
</Placemark>
<Placemark>
<name>
Tue Mar 25 13:29:26 2014 S=2.85 Km/hr
</name>
<styleUrl>
#styleMap_TLP_Normal
</styleUrl>
<Point>
<coordinates>
-39.4375648,-7.3572116,942.02
</coordinates>
</Point>
</Placemark>
<Placemark>
<name>
Tue Mar 25 13:29:36 2014 S=3.11 Km/hr
</name>
<styleUrl>
#styleMap_TLP_Normal
</styleUrl>
<Point>
<coordinates>
-39.4375572,-7.3570948,939.94
</coordinates>
</Point>
</Placemark>
<Placemark>
<name>
Tue Mar 25 13:29:46 2014 S=1.91 Km/hr
</name>
<styleUrl>
#styleMap_TLP_Normal
</styleUrl>
<Point>
<coordinates>
-39.4375687,-7.3570271,940.09
</coordinates>
</Point>
</Placemark>
<Placemark>
<name>
Tue Mar 25 13:29:56 2014 S=0.20 Km/hr
</name>
<styleUrl>
#styleMap_TLP_Normal
</styleUrl>
<Point>
<coordinates>
-39.4375916,-7.3569789,940.17
</coordinates>
</Point>
</Placemark>
<Placemark>
<name>
Tue Mar 25 13:30:06 2014 S=1.14 Km/hr
</name>
<styleUrl>
#styleMap_TLP_Normal
</styleUrl>
<Point>
<coordinates>
-39.4376144,-7.3569679,940.19
</coordinates>
</Point>
</Placemark>
<Placemark>
<name>
Tue Mar 25 13:30:16 2014 S=0.46 Km/hr
</name>
<styleUrl>
#styleMap_TLP_Normal
</styleUrl>
<Point>
<coordinates>
-39.4376259,-7.3569546,940.33
</coordinates>
</Point>
</Placemark>
<Placemark>
<name>
Tue Mar 25 13:30:26 2014 S=0.20 Km/hr
</name>
<styleUrl>
#styleMap_TLP_Normal
</styleUrl>
<Point>
<coordinates>
-39.4375763,-7.3569455,940.77
</coordinates>
</Point>
</Placemark>
<Placemark>
<name>
Tue Mar 25 13:30:36 2014 S=3.37 Km/hr
</name>
<styleUrl>
#styleMap_TLP_Normal
</styleUrl>
<Point>
<coordinates>
-39.4374733,-7.3569674,941.45
</coordinates>
</Point>
</Placemark>
<Placemark>
<name>
Tue Mar 25 13:30:46 2014 S=2.88 Km/hr
</name>
<styleUrl>
#styleMap_TLP_Normal
</styleUrl>
<Point>
<coordinates>
-39.4373741,-7.3569927,941.16
</coordinates>
</Point>
</Placemark>
<Placemark>
<name>
Tue Mar 25 13:30:56 2014 S=2.44 Km/hr
</name>
<styleUrl>
#styleMap_TLP_Normal
</styleUrl>
<Point>
<coordinates>
-39.4373169,-7.3570614,941.06
</coordinates>
</Point>
</Placemark>
<Placemark>
<name>
Tue Mar 25 13:31:06 2014 S=2.47 Km/hr
</name>
<styleUrl>
#styleMap_TLP_Normal
</styleUrl>
<Point>
<coordinates>
-39.4373055,-7.3570971,940.48
</coordinates>
</Point>
</Placemark>
<Placemark>
<name>
Tue Mar 25 13:31:16 2014 S=1.03 Km/hr
</name>
<styleUrl>
#styleMap_TLP_Normal
</styleUrl>
<Point>
<coordinates>
-39.4372826,-7.3571553,940.00
</coordinates>
</Point>
</Placemark>
<Placemark>
<name>
Tue Mar 25 13:31:26 2014 S=0.36 Km/hr
</name>
<styleUrl>
#styleMap_TLP_Normal
</styleUrl>
<Point>
<coordinates>
-39.4372749,-7.3571568,939.70
</coordinates>
</Point>
</Placemark>
<Placemark>
<name>
Tue Mar 25 13:31:36 2014 S=2.85 Km/hr
</name>
<styleUrl>
#styleMap_TLP_Normal
</styleUrl>
<Point>
<coordinates>
-39.4372482,-7.3571715,939.45
</coordinates>
</Point>
</Placemark>
<Placemark>
<name>
Tue Mar 25 13:31:46 2014 S=2.03 Km/hr
</name>
<styleUrl>
#styleMap_TLP_Normal
</styleUrl>
<Point>
<coordinates>
-39.4372063,-7.3572145,939.17
</coordinates>
</Point>
</Placemark>
<Placemark>
<name>
Tue Mar 25 13:31:56 2014 S=4.46 Km/hr
</name>
<styleUrl>
#styleMap_TLP_Normal
</styleUrl>
<Point>
<coordinates>
-39.4370956,-7.3572359,939.73
</coordinates>
</Point>
</Placemark>
<Placemark>
<name>
Tue Mar 25 13:32:06 2014 S=4.95 Km/hr
</name>
<styleUrl>
#styleMap_TLP_Normal
</styleUrl>
<Point>
<coordinates>
-39.4369621,-7.3572230,940.27
</coordinates>
</Point>
</Placemark>
<Placemark>
<name>
Tue Mar 25 13:32:16 2014 S=2.68 Km/hr
</name>
<styleUrl>
#styleMap_TLP_Normal
</styleUrl>
<Point>
<coordinates>
-39.4368896,-7.3572736,941.16
</coordinates>
</Point>
</Placemark>
<Placemark>
<name>
Tue Mar 25 13:32:26 2014 S=2.71 Km/hr
</name>
<styleUrl>
#styleMap_TLP_Normal
</styleUrl>
<Point>
<coordinates>
-39.4369125,-7.3573594,941.92
</coordinates>
</Point>
</Placemark>
<Placemark>
<name>
Tue Mar 25 13:32:36 2014 S=3.88 Km/hr
</name>
<styleUrl>
#styleMap_TLP_Normal
</styleUrl>
<Point>
<coordinates>
-39.4369202,-7.3574753,942.81
</coordinates>
</Point>
</Placemark>
<Placemark>
<name>
Tue Mar 25 13:32:46 2014 S=2.34 Km/hr
</name>
<styleUrl>
#styleMap_TLP_Normal
</styleUrl>
<Point>
<coordinates>
-39.4369354,-7.3576045,943.22
</coordinates>
</Point>
</Placemark>
<Placemark>
<name>
Tue Mar 25 13:32:56 2014 S=1.96 Km/hr
</name>
<styleUrl>
#styleMap_TLP_Normal
</styleUrl>
<Point>
<coordinates>
-39.4369316,-7.3576903,943.92
</coordinates>
</Point>
</Placemark>
<Placemark>
<name>
Tue Mar 25 13:33:06 2014 S=2.28 Km/hr
</name>
<styleUrl>
#styleMap_TLP_Normal
</styleUrl>
<Point>
<coordinates>
-39.4369011,-7.3577385,944.03
</coordinates>
</Point>
</Placemark>
<Placemark>
<name>
Tue Mar 25 13:33:16 2014 S=2.48 Km/hr
</name>
<styleUrl>
#styleMap_TLP_Normal
</styleUrl>
<Point>
<coordinates>
-39.4368782,-7.3578157,944.52
</coordinates>
</Point>
</Placemark>
<Placemark>
<name>
Tue Mar 25 13:33:26 2014 S=2.02 Km/hr
</name>
<styleUrl>
#styleMap_TLP_Normal
</styleUrl>
<Point>
<coordinates>
-39.4368439,-7.3578954,944.53
</coordinates>
</Point>
</Placemark>
<Placemark>
<name>
Tue Mar 25 13:33:36 2014 S=2.53 Km/hr
</name>
<styleUrl>
#styleMap_TLP_Normal
</styleUrl>
<Point>
<coordinates>
-39.4367294,-7.3579230,944.88
</coordinates>
</Point>
</Placemark>
<Placemark>
<name>
Tue Mar 25 13:33:46 2014 S=0.94 Km/hr
</name>
<styleUrl>
#styleMap_TLP_Normal
</styleUrl>
<Point>
<coordinates>
-39.4366722,-7.3579454,944.88
</coordinates>
</Point>
</Placemark>
<Placemark>
<name>
Tue Mar 25 13:33:56 2014 S=2.87 Km/hr
</name>
<styleUrl>
#styleMap_TLP_Normal
</styleUrl>
<Point>
<coordinates>
-39.4366035,-7.3580375,944.73
</coordinates>
</Point>
</Placemark>
<Placemark>
<name>
Tue Mar 25 13:34:06 2014 S=1.34 Km/hr
</name>
<styleUrl>
#styleMap_TLP_Normal
</styleUrl>
<Point>
<coordinates>
-39.4365044,-7.3580551,945.47
</coordinates>
</Point>
</Placemark>
<Placemark>
<name>
Tue Mar 25 13:34:16 2014 S=0.74 Km/hr
</name>
<styleUrl>
#styleMap_TLP_Normal
</styleUrl>
<Point>
<coordinates>
-39.4364243,-7.3581376,945.95
</coordinates>
</Point>
</Placemark>
<Placemark>
<name>
Tue Mar 25 13:34:26 2014 S=1.16 Km/hr
</name>
<styleUrl>
#styleMap_TLP_Normal
</styleUrl>
<Point>
<coordinates>
-39.4363594,-7.3582015,946.73
</coordinates>
</Point>
</Placemark>
<Placemark>
<name>
Tue Mar 25 13:34:36 2014 S=3.40 Km/hr
</name>
<styleUrl>
#styleMap_TLP_Normal
</styleUrl>
<Point>
<coordinates>
-39.4363861,-7.3583074,946.50
</coordinates>
</Point>
</Placemark>
<Placemark>
<name>
Tue Mar 25 13:34:46 2014 S=2.43 Km/hr
</name>
<styleUrl>
#styleMap_TLP_Normal
</styleUrl>
<Point>
<coordinates>
-39.4364433,-7.3584056,946.64
</coordinates>
</Point>
</Placemark>
<Placemark>
<name>
Tue Mar 25 13:34:56 2014 S=2.60 Km/hr
</name>
<styleUrl>
#styleMap_TLP_Normal
</styleUrl>
<Point>
<coordinates>
-39.4364929,-7.3585167,946.38
</coordinates>
</Point>
</Placemark>
<Placemark>
<name>
Tue Mar 25 13:35:06 2014 S=3.29 Km/hr
</name>
<styleUrl>
#styleMap_TLP_Normal
</styleUrl>
<Point>
<coordinates>
-39.4365616,-7.3586245,945.28
</coordinates>
</Point>
</Placemark>
<Placemark>
<name>
Tue Mar 25 13:35:16 2014 S=2.53 Km/hr
</name>
<styleUrl>
#styleMap_TLP_Normal
</styleUrl>
<Point>
<coordinates>
-39.4366264,-7.3587255,945.17
</coordinates>
</Point>
</Placemark>
<Placemark>
<name>
Tue Mar 25 13:35:26 2014 S=2.71 Km/hr
</name>
<styleUrl>
#styleMap_TLP_Normal
</styleUrl>
<Point>
<coordinates>
-39.4366379,-7.3588252,945.17
</coordinates>
</Point>
</Placemark>
<Placemark>
<name>
Tue Mar 25 13:35:36 2014 S=2.36 Km/hr
</name>
<styleUrl>
#styleMap_TLP_Normal
</styleUrl>
<Point>
<coordinates>
-39.4366150,-7.3588791,944.34
</coordinates>
</Point>
</Placemark>
<Placemark>
<name>
Tue Mar 25 13:35:46 2014 S=2.18 Km/hr
</name>
<styleUrl>
#styleMap_TLP_Normal
</styleUrl>
<Point>
<coordinates>
-39.4365349,-7.3588800,944.05
</coordinates>
</Point>
</Placemark>
<Placemark>
<name>
Tue Mar 25 13:35:56 2014 S=1.70 Km/hr
</name>
<styleUrl>
#styleMap_TLP_Normal
</styleUrl>
<Point>
<coordinates>
-39.4364510,-7.3589292,944.50
</coordinates>
</Point>
</Placemark>
<Placemark>
<name>
Tue Mar 25 13:36:06 2014 S=2.35 Km/hr
</name>
<styleUrl>
#styleMap_TLP_Normal
</styleUrl>
<Point>
<coordinates>
-39.4363518,-7.3589935,944.92
</coordinates>
</Point>
</Placemark>
<Placemark>
<name>
Tue Mar 25 13:36:16 2014 S=0.93 Km/hr
</name>
<styleUrl>
#styleMap_TLP_Normal
</styleUrl>
<Point>
<coordinates>
-39.4362488,-7.3590527,945.36
</coordinates>
</Point>
</Placemark>
<Placemark>
<name>
Tue Mar 25 13:36:26 2014 S=0.63 Km/hr
</name>
<styleUrl>
#styleMap_TLP_Normal
</styleUrl>
<Point>
<coordinates>
-39.4362602,-7.3590617,945.17
</coordinates>
</Point>
</Placemark>
<Placemark>
<name>
Tue Mar 25 13:36:36 2014 S=1.64 Km/hr
</name>
<styleUrl>
#styleMap_TLP_Normal
</styleUrl>
<Point>
<coordinates>
-39.4362831,-7.3591037,945.20
</coordinates>
</Point>
</Placemark>
<Placemark>
<name>
Tue Mar 25 13:36:46 2014 S=1.77 Km/hr
</name>
<styleUrl>
#styleMap_TLP_Normal
</styleUrl>
<Point>
<coordinates>
-39.4362907,-7.3592038,945.44
</coordinates>
</Point>
</Placemark>
<Placemark>
<name>
Tue Mar 25 13:36:56 2014 S=3.53 Km/hr
</name>
<styleUrl>
#styleMap_TLP_Normal
</styleUrl>
<Point>
<coordinates>
-39.4362335,-7.3593163,944.16
</coordinates>
</Point>
</Placemark>
<Placemark>
<name>
Tue Mar 25 13:37:06 2014 S=5.21 Km/hr
</name>
<styleUrl>
#styleMap_TLP_Normal
</styleUrl>
<Point>
<coordinates>
-39.4361267,-7.3594213,943.08
</coordinates>
</Point>
</Placemark>
<Placemark>
<name>
Tue Mar 25 13:37:16 2014 S=3.54 Km/hr
</name>
<styleUrl>
#styleMap_TLP_Normal
</styleUrl>
<Point>
<coordinates>
-39.4359856,-7.3594532,942.83
</coordinates>
</Point>
</Placemark>
<Placemark>
<name>
Tue Mar 25 13:37:26 2014 S=4.98 Km/hr
</name>
<styleUrl>
#styleMap_TLP_Normal
</styleUrl>
<Point>
<coordinates>
-39.4358635,-7.3595109,942.91
</coordinates>
</Point>
</Placemark>
<Placemark>
<name>
Tue Mar 25 13:37:36 2014 S=4.24 Km/hr
</name>
<styleUrl>
#styleMap_TLP_Normal
</styleUrl>
<Point>
<coordinates>
-39.4357948,-7.3596239,941.80
</coordinates>
</Point>
</Placemark>
<Placemark>
<name>
Tue Mar 25 13:37:46 2014 S=3.12 Km/hr
</name>
<styleUrl>
#styleMap_TLP_Normal
</styleUrl>
<Point>
<coordinates>
-39.4357986,-7.3597341,942.48
</coordinates>
</Point>
</Placemark>
<Placemark>
<name>
Tue Mar 25 13:37:56 2014 S=2.06 Km/hr
</name>
<styleUrl>
#styleMap_TLP_Normal
</styleUrl>
<Point>
<coordinates>
-39.4357758,-7.3597884,941.44
</coordinates>
</Point>
</Placemark>
<Placemark>
<name>
Tue Mar 25 13:38:06 2014 S=2.20 Km/hr
</name>
<styleUrl>
#styleMap_TLP_Normal
</styleUrl>
<Point>
<coordinates>
-39.4357452,-7.3598738,941.06
</coordinates>
</Point>
</Placemark>
<Placemark>
<name>
Tue Mar 25 13:38:16 2014 S=1.73 Km/hr
</name>
<styleUrl>
#styleMap_TLP_Normal
</styleUrl>
<Point>
<coordinates>
-39.4356308,-7.3599324,941.13
</coordinates>
</Point>
</Placemark>
<Placemark>
<name>
Tue Mar 25 13:38:26 2014 S=3.08 Km/hr
</name>
<styleUrl>
#styleMap_TLP_Normal
</styleUrl>
<Point>
<coordinates>
-39.4355621,-7.3600082,941.31
</coordinates>
</Point>
</Placemark>
<Placemark>
<name>
Tue Mar 25 13:38:36 2014 S=3.11 Km/hr
</name>
<styleUrl>
#styleMap_TLP_Normal
</styleUrl>
<Point>
<coordinates>
-39.4355240,-7.3601079,941.91
</coordinates>
</Point>
</Placemark>
<Placemark>
<name>
Tue Mar 25 13:38:46 2014 S=3.84 Km/hr
</name>
<styleUrl>
#styleMap_TLP_Normal
</styleUrl>
<Point>
<coordinates>
-39.4354134,-7.3601704,942.14
</coordinates>
</Point>
</Placemark>
<Placemark>
<name>
Tue Mar 25 13:38:56 2014 S=3.81 Km/hr
</name>
<styleUrl>
#styleMap_TLP_Normal
</styleUrl>
<Point>
<coordinates>
-39.4353104,-7.3602152,941.69
</coordinates>
</Point>
</Placemark>
<Placemark>
<name>
Tue Mar 25 13:39:06 2014 S=3.70 Km/hr
</name>
<styleUrl>
#styleMap_TLP_Normal
</styleUrl>
<Point>
<coordinates>
-39.4351578,-7.3602042,942.03
</coordinates>
</Point>
</Placemark>
<Placemark>
<name>
Tue Mar 25 13:39:16 2014 S=1.38 Km/hr
</name>
<styleUrl>
#styleMap_TLP_Normal
</styleUrl>
<Point>
<coordinates>
-39.4350815,-7.3602271,941.92
</coordinates>
</Point>
</Placemark>
<Placemark>
<name>
Tue Mar 25 13:39:26 2014 S=1.90 Km/hr
</name>
<styleUrl>
#styleMap_TLP_Normal
</styleUrl>
<Point>
<coordinates>
-39.4350128,-7.3602123,942.44
</coordinates>
</Point>
</Placemark>
<Placemark>
<name>
Tue Mar 25 13:39:36 2014 S=2.29 Km/hr
</name>
<styleUrl>
#styleMap_TLP_Normal
</styleUrl>
<Point>
<coordinates>
-39.4349365,-7.3601961,942.89
</coordinates>
</Point>
</Placemark>
<Placemark>
<name>
Tue Mar 25 13:39:46 2014 S=3.60 Km/hr
</name>
<styleUrl>
#styleMap_TLP_Normal
</styleUrl>
<Point>
<coordinates>
-39.4348145,-7.3601685,942.16
</coordinates>
</Point>
</Placemark>
<Placemark>
<name>
Tue Mar 25 13:39:56 2014 S=4.28 Km/hr
</name>
<styleUrl>
#styleMap_TLP_Normal
</styleUrl>
<Point>
<coordinates>
-39.4347076,-7.3601284,941.97
</coordinates>
</Point>
</Placemark>
<Placemark>
<name>
Tue Mar 25 13:40:06 2014 S=3.05 Km/hr
</name>
<styleUrl>
#styleMap_TLP_Normal
</styleUrl>
<Point>
<coordinates>
-39.4346123,-7.3601136,941.61
</coordinates>
</Point>
</Placemark>
<Placemark>
<name>
Tue Mar 25 13:40:16 2014 S=1.71 Km/hr
</name>
<styleUrl>
#styleMap_TLP_Normal
</styleUrl>
<Point>
<coordinates>
-39.4345436,-7.3600526,941.19
</coordinates>
</Point>
</Placemark>
<Placemark>
<name>
Tue Mar 25 13:40:26 2014 S=3.08 Km/hr
</name>
<styleUrl>
#styleMap_TLP_Normal
</styleUrl>
<Point>
<coordinates>
-39.4344788,-7.3600821,940.94
</coordinates>
</Point>
</Placemark>
<Placemark>
<name>
Tue Mar 25 13:40:36 2014 S=3.04 Km/hr
</name>
<styleUrl>
#styleMap_TLP_Normal
</styleUrl>
<Point>
<coordinates>
-39.4343758,-7.3601284,940.97
</coordinates>
</Point>
</Placemark>
<Placemark>
<name>
Tue Mar 25 13:40:46 2014 S=3.57 Km/hr
</name>
<styleUrl>
#styleMap_TLP_Normal
</styleUrl>
<Point>
<coordinates>
-39.4342575,-7.3601055,940.19
</coordinates>
</Point>
</Placemark>
<Placemark>
<name>
Tue Mar 25 13:40:56 2014 S=3.15 Km/hr
</name>
<styleUrl>
#styleMap_TLP_Normal
</styleUrl>
<Point>
<coordinates>
-39.4341927,-7.3600440,939.64
</coordinates>
</Point>
</Placemark>
<Placemark>
<name>
Tue Mar 25 13:41:06 2014 S=0.47 Km/hr
</name>
<styleUrl>
#styleMap_TLP_Normal
</styleUrl>
<Point>
<coordinates>
-39.4341507,-7.3600159,939.63
</coordinates>
</Point>
</Placemark>
<Placemark>
<name>
Tue Mar 25 13:41:16 2014 S=0.55 Km/hr
</name>
<styleUrl>
#styleMap_TLP_Normal
</styleUrl>
<Point>
<coordinates>
-39.4341583,-7.3600092,939.55
</coordinates>
</Point>
</Placemark>
<Placemark>
<name>
Tue Mar 25 13:41:26 2014 S=0.99 Km/hr
</name>
<styleUrl>
#styleMap_TLP_Normal
</styleUrl>
<Point>
<coordinates>
-39.4341583,-7.3600054,939.58
</coordinates>
</Point>
</Placemark>
<Placemark>
<name>
Tue Mar 25 13:41:36 2014 S=2.54 Km/hr
</name>
<styleUrl>
#styleMap_TLP_Normal
</styleUrl>
<Point>
<coordinates>
-39.4340820,-7.3599644,939.97
</coordinates>
</Point>
</Placemark>
<Placemark>
<name>
Tue Mar 25 13:41:46 2014 S=1.90 Km/hr
</name>
<styleUrl>
#styleMap_TLP_Normal
</styleUrl>
<Point>
<coordinates>
-39.4340401,-7.3599072,940.75
</coordinates>
</Point>
</Placemark>
<Placemark>
<name>
Tue Mar 25 13:41:56 2014 S=3.04 Km/hr
</name>
<styleUrl>
#styleMap_TLP_Normal
</styleUrl>
<Point>
<coordinates>
-39.4339409,-7.3598547,941.97
</coordinates>
</Point>
</Placemark>
<Placemark>
<name>
Tue Mar 25 13:42:06 2014 S=3.76 Km/hr
</name>
<styleUrl>
#styleMap_TLP_Normal
</styleUrl>
<Point>
<coordinates>
-39.4338264,-7.3598657,943.44
</coordinates>
</Point>
</Placemark>
<Placemark>
<name>
Tue Mar 25 13:42:16 2014 S=3.14 Km/hr
</name>
<styleUrl>
#styleMap_TLP_Normal
</styleUrl>
<Point>
<coordinates>
-39.4337311,-7.3598924,944.17
</coordinates>
</Point>
</Placemark>
<Placemark>
<name>
Tue Mar 25 13:42:26 2014 S=2.89 Km/hr
</name>
<styleUrl>
#styleMap_TLP_Normal
</styleUrl>
<Point>
<coordinates>
-39.4336510,-7.3599329,944.56
</coordinates>
</Point>
</Placemark>
<Placemark>
<name>
Tue Mar 25 13:42:36 2014 S=2.47 Km/hr
</name>
<styleUrl>
#styleMap_TLP_Normal
</styleUrl>
<Point>
<coordinates>
-39.4335823,-7.3599501,944.97
</coordinates>
</Point>
</Placemark>
<Placemark>
<name>
Tue Mar 25 13:42:46 2014 S=2.32 Km/hr
</name>
<styleUrl>
#styleMap_TLP_Normal
</styleUrl>
<Point>
<coordinates>
-39.4335060,-7.3599610,945.17
</coordinates>
</Point>
</Placemark>
<Placemark>
<name>
Tue Mar 25 13:42:56 2014 S=2.14 Km/hr
</name>
<styleUrl>
#styleMap_TLP_Normal
</styleUrl>
<Point>
<coordinates>
-39.4334145,-7.3600264,945.06
</coordinates>
</Point>
</Placemark>
<Placemark>
<name>
Tue Mar 25 13:43:06 2014 S=1.19 Km/hr
</name>
<styleUrl>
#styleMap_TLP_Normal
</styleUrl>
<Point>
<coordinates>
-39.4333229,-7.3600764,947.00
</coordinates>
</Point>
</Placemark>
<Placemark>
<name>
Tue Mar 25 13:43:16 2014 S=0.28 Km/hr
</name>
<styleUrl>
#styleMap_TLP_Normal
</styleUrl>
<Point>
<coordinates>
-39.4333038,-7.3600993,947.06
</coordinates>
</Point>
</Placemark>
<Placemark>
<name>
Tue Mar 25 13:43:26 2014 S=0.99 Km/hr
</name>
<styleUrl>
#styleMap_TLP_Normal
</styleUrl>
<Point>
<coordinates>
-39.4333038,-7.3600998,947.09
</coordinates>
</Point>
</Placemark>
<Placemark>
<name>
Tue Mar 25 13:43:36 2014 S=0.55 Km/hr
</name>
<styleUrl>
#styleMap_TLP_Normal
</styleUrl>
<Point>
<coordinates>
-39.4333229,-7.3600960,946.39
</coordinates>
</Point>
</Placemark>
<Placemark>
<name>
Tue Mar 25 13:43:46 2014 S=0.83 Km/hr
</name>
<styleUrl>
#styleMap_TLP_Normal
</styleUrl>
<Point>
<coordinates>
-39.4332886,-7.3600874,946.63
</coordinates>
</Point>
</Placemark>
<Placemark>
<name>
Tue Mar 25 13:43:56 2014 S=1.81 Km/hr
</name>
<styleUrl>
#styleMap_TLP_Normal
</styleUrl>
<Point>
<coordinates>
-39.4332657,-7.3600922,946.67
</coordinates>
</Point>
</Placemark>
<Placemark>
<name>
Tue Mar 25 13:44:06 2014 S=3.27 Km/hr
</name>
<styleUrl>
#styleMap_TLP_Normal
</styleUrl>
<Point>
<coordinates>
-39.4332237,-7.3601084,946.81
</coordinates>
</Point>
</Placemark>
<Placemark>
<name>
Tue Mar 25 13:44:16 2014 S=3.16 Km/hr
</name>
<styleUrl>
#styleMap_TLP_Normal
</styleUrl>
<Point>
<coordinates>
-39.4331207,-7.3601747,946.77
</coordinates>
</Point>
</Placemark>
<Placemark>
<name>
Tue Mar 25 13:44:26 2014 S=4.27 Km/hr
</name>
<styleUrl>
#styleMap_TLP_Normal
</styleUrl>
<Point>
<coordinates>
-39.4330063,-7.3602180,946.80
</coordinates>
</Point>
</Placemark>
<Placemark>
<name>
Tue Mar 25 13:44:36 2014 S=1.33 Km/hr
</name>
<styleUrl>
#styleMap_TLP_Normal
</styleUrl>
<Point>
<coordinates>
-39.4329338,-7.3602123,945.97
</coordinates>
</Point>
</Placemark>
<Placemark>
<name>
Tue Mar 25 13:44:46 2014 S=0.31 Km/hr
</name>
<styleUrl>
#styleMap_TLP_Normal
</styleUrl>
<Point>
<coordinates>
-39.4329453,-7.3601871,944.67
</coordinates>
</Point>
</Placemark>
<Placemark>
<name>
Tue Mar 25 13:44:56 2014 S=0.49 Km/hr
</name>
<styleUrl>
#styleMap_TLP_Normal
</styleUrl>
<Point>
<coordinates>
-39.4329338,-7.3601847,944.52
</coordinates>
</Point>
</Placemark>
<Placemark>
<name>
Tue Mar 25 13:45:06 2014 S=0.32 Km/hr
</name>
<styleUrl>
#styleMap_TLP_Normal
</styleUrl>
<Point>
<coordinates>
-39.4329338,-7.3601789,944.48
</coordinates>
</Point>
</Placemark>
<Placemark>
<name>
Tue Mar 25 13:45:16 2014 S=0.62 Km/hr
</name>
<styleUrl>
#styleMap_TLP_Normal
</styleUrl>
<Point>
<coordinates>
-39.4329300,-7.3601818,944.47
</coordinates>
</Point>
</Placemark>
<Placemark>
<name>
Tue Mar 25 13:45:26 2014 S=0.16 Km/hr
</name>
<styleUrl>
#styleMap_TLP_Normal
</styleUrl>
<Point>
<coordinates>
-39.4329185,-7.3601737,944.50
</coordinates>
</Point>
</Placemark>
<Placemark>
<name>
Tue Mar 25 13:45:36 2014 S=0.23 Km/hr
</name>
<styleUrl>
#styleMap_TLP_Normal
</styleUrl>
<Point>
<coordinates>
-39.4329224,-7.3601828,944.55
</coordinates>
</Point>
</Placemark>
<Placemark>
<name>
Tue Mar 25 13:45:46 2014 S=0.28 Km/hr
</name>
<styleUrl>
#styleMap_TLP_Normal
</styleUrl>
<Point>
<coordinates>
-39.4329185,-7.3601823,944.58
</coordinates>
</Point>
</Placemark>
<Placemark>
<name>
Tue Mar 25 13:45:56 2014 S=0.31 Km/hr
</name>
<styleUrl>
#styleMap_TLP_Normal
</styleUrl>
<Point>
<coordinates>
-39.4329185,-7.3601799,944.63
</coordinates>
</Point>
</Placemark>
<Placemark>
<name>
Tue Mar 25 13:46:06 2014 S=0.24 Km/hr
</name>
<styleUrl>
#styleMap_TLP_Normal
</styleUrl>
<Point>
<coordinates>
-39.4329147,-7.3601723,944.80
</coordinates>
</Point>
</Placemark>
<Placemark>
<name>
Tue Mar 25 13:46:16 2014 S=0.48 Km/hr
</name>
<styleUrl>
#styleMap_TLP_Normal
</styleUrl>
<Point>
<coordinates>
-39.4329109,-7.3601708,944.89
</coordinates>
</Point>
</Placemark>
<Placemark>
<name>
Tue Mar 25 13:46:26 2014 S=0.28 Km/hr
</name>
<styleUrl>
#styleMap_TLP_Normal
</styleUrl>
<Point>
<coordinates>
-39.4329033,-7.3601699,944.97
</coordinates>
</Point>
</Placemark>
<Placemark>
<name>
Tue Mar 25 13:46:36 2014 S=0.29 Km/hr
</name>
<styleUrl>
#styleMap_TLP_Normal
</styleUrl>
<Point>
<coordinates>
-39.4329033,-7.3601618,944.97
</coordinates>
</Point>
</Placemark>
<Placemark>
<name>
Tue Mar 25 13:46:46 2014 S=0.28 Km/hr
</name>
<styleUrl>
#styleMap_TLP_Normal
</styleUrl>
<Point>
<coordinates>
-39.4328957,-7.3601608,945.06
</coordinates>
</Point>
</Placemark>
<Placemark>
<name>
Tue Mar 25 13:46:56 2014 S=0.42 Km/hr
</name>
<styleUrl>
#styleMap_TLP_Normal
</styleUrl>
<Point>
<coordinates>
-39.4328957,-7.3601632,945.22
</coordinates>
</Point>
</Placemark>
<Placemark>
<name>
Tue Mar 25 13:47:06 2014 S=0.79 Km/hr
</name>
<styleUrl>
#styleMap_TLP_Normal
</styleUrl>
<Point>
<coordinates>
-39.4328995,-7.3601618,945.34
</coordinates>
</Point>
</Placemark>
<Placemark>
<name>
Tue Mar 25 13:47:16 2014 S=0.17 Km/hr
</name>
<styleUrl>
#styleMap_TLP_Normal
</styleUrl>
<Point>
<coordinates>
-39.4328957,-7.3601604,945.39
</coordinates>
</Point>
</Placemark>
<Placemark>
<name>
Tue Mar 25 13:47:26 2014 S=0.84 Km/hr
</name>
<styleUrl>
#styleMap_TLP_Normal
</styleUrl>
<Point>
<coordinates>
-39.4328918,-7.3601599,945.44
</coordinates>
</Point>
</Placemark>
<Placemark>
<name>
Tue Mar 25 13:47:36 2014 S=0.15 Km/hr
</name>
<styleUrl>
#styleMap_TLP_Normal
</styleUrl>
<Point>
<coordinates>
-39.4328957,-7.3601665,945.45
</coordinates>
</Point>
</Placemark>
<Placemark>
<name>
Tue Mar 25 13:47:46 2014 S=0.19 Km/hr
</name>
<styleUrl>
#styleMap_TLP_Normal
</styleUrl>
<Point>
<coordinates>
-39.4328918,-7.3601708,945.41
</coordinates>
</Point>
</Placemark>
<Placemark>
<name>
Tue Mar 25 13:47:56 2014 S=0.06 Km/hr
</name>
<styleUrl>
#styleMap_TLP_Normal
</styleUrl>
<Point>
<coordinates>
-39.4328957,-7.3601632,945.31
</coordinates>
</Point>
</Placemark>
<Placemark>
<name>
Tue Mar 25 13:48:06 2014 S=0.20 Km/hr
</name>
<styleUrl>
#styleMap_TLP_Normal
</styleUrl>
<Point>
<coordinates>
-39.4329071,-7.3601665,945.16
</coordinates>
</Point>
</Placemark>
<Placemark>
<name>
Tue Mar 25 13:48:16 2014 S=0.37 Km/hr
</name>
<styleUrl>
#styleMap_TLP_Normal
</styleUrl>
<Point>
<coordinates>
-39.4329109,-7.3601713,945.19
</coordinates>
</Point>
</Placemark>
<Placemark>
<name>
Tue Mar 25 13:48:26 2014 S=0.23 Km/hr
</name>
<styleUrl>
#styleMap_TLP_Normal
</styleUrl>
<Point>
<coordinates>
-39.4329109,-7.3601737,945.23
</coordinates>
</Point>
</Placemark>
<Placemark>
<name>
Tue Mar 25 13:48:36 2014 S=0.25 Km/hr
</name>
<styleUrl>
#styleMap_TLP_Normal
</styleUrl>
<Point>
<coordinates>
-39.4329147,-7.3601766,945.33
</coordinates>
</Point>
</Placemark>
<Placemark>
<name>
Tue Mar 25 13:48:46 2014 S=0.27 Km/hr
</name>
<styleUrl>
#styleMap_TLP_Normal
</styleUrl>
<Point>
<coordinates>
-39.4329643,-7.3602519,945.64
</coordinates>
</Point>
</Placemark>
<Placemark>
<name>
Tue Mar 25 13:48:56 2014 S=0.46 Km/hr
</name>
<styleUrl>
#styleMap_TLP_Normal
</styleUrl>
<Point>
<coordinates>
-39.4329491,-7.3602400,945.45
</coordinates>
</Point>
</Placemark>
<Placemark>
<name>
Tue Mar 25 13:49:06 2014 S=0.11 Km/hr
</name>
<styleUrl>
#styleMap_TLP_Normal
</styleUrl>
<Point>
<coordinates>
-39.4329338,-7.3602476,945.39
</coordinates>
</Point>
</Placemark>
<Placemark>
<name>
Tue Mar 25 13:49:16 2014 S=0.59 Km/hr
</name>
<styleUrl>
#styleMap_TLP_Normal
</styleUrl>
<Point>
<coordinates>
-39.4329643,-7.3602567,944.98
</coordinates>
</Point>
</Placemark>
<Placemark>
<name>
Tue Mar 25 13:49:26 2014 S=0.35 Km/hr
</name>
<styleUrl>
#styleMap_TLP_Normal
</styleUrl>
<Point>
<coordinates>
-39.4329681,-7.3602433,944.44
</coordinates>
</Point>
</Placemark>
<Placemark>
<name>
Tue Mar 25 13:49:36 2014 S=0.53 Km/hr
</name>
<styleUrl>
#styleMap_TLP_Normal
</styleUrl>
<Point>
<coordinates>
-39.4329414,-7.3602319,943.92
</coordinates>
</Point>
</Placemark>
<Placemark>
<name>
Tue Mar 25 13:49:46 2014 S=0.48 Km/hr
</name>
<styleUrl>
#styleMap_TLP_Normal
</styleUrl>
<Point>
<coordinates>
-39.4329338,-7.3602300,943.58
</coordinates>
</Point>
</Placemark>
<Placemark>
<name>
Tue Mar 25 13:49:56 2014 S=0.87 Km/hr
</name>
<styleUrl>
#styleMap_TLP_Normal
</styleUrl>
<Point>
<coordinates>
-39.4329224,-7.3602324,943.22
</coordinates>
</Point>
</Placemark>
<Placemark>
<name>
Tue Mar 25 13:50:06 2014 S=0.53 Km/hr
</name>
<styleUrl>
#styleMap_TLP_Normal
</styleUrl>
<Point>
<coordinates>
-39.4329071,-7.3602195,943.20
</coordinates>
</Point>
</Placemark>
<Placemark>
<name>
Tue Mar 25 13:50:16 2014 S=0.14 Km/hr
</name>
<styleUrl>
#styleMap_TLP_Normal
</styleUrl>
<Point>
<coordinates>
-39.4329033,-7.3602104,943.39
</coordinates>
</Point>
</Placemark>
<Placemark>
<name>
Tue Mar 25 13:50:26 2014 S=1.10 Km/hr
</name>
<styleUrl>
#styleMap_TLP_Normal
</styleUrl>
<Point>
<coordinates>
-39.4329033,-7.3602133,943.23
</coordinates>
</Point>
</Placemark>
<Placemark>
<name>
Tue Mar 25 13:50:36 2014 S=2.01 Km/hr
</name>
<styleUrl>
#styleMap_TLP_Normal
</styleUrl>
<Point>
<coordinates>
-39.4329147,-7.3602710,942.59
</coordinates>
</Point>
</Placemark>
<Placemark>
<name>
Tue Mar 25 13:50:46 2014 S=3.28 Km/hr
</name>
<styleUrl>
#styleMap_TLP_Normal
</styleUrl>
<Point>
<coordinates>
-39.4328346,-7.3603601,941.66
</coordinates>
</Point>
</Placemark>
<Placemark>
<name>
Tue Mar 25 13:50:56 2014 S=4.01 Km/hr
</name>
<styleUrl>
#styleMap_TLP_Normal
</styleUrl>
<Point>
<coordinates>
-39.4327545,-7.3604589,939.42
</coordinates>
</Point>
</Placemark>
<Placemark>
<name>
Tue Mar 25 13:51:06 2014 S=3.76 Km/hr
</name>
<styleUrl>
#styleMap_TLP_Normal
</styleUrl>
<Point>
<coordinates>
-39.4326553,-7.3605309,938.80
</coordinates>
</Point>
</Placemark>
<Placemark>
<name>
Tue Mar 25 13:51:16 2014 S=4.15 Km/hr
</name>
<styleUrl>
#styleMap_TLP_Normal
</styleUrl>
<Point>
<coordinates>
-39.4325562,-7.3605962,937.22
</coordinates>
</Point>
</Placemark>
<Placemark>
<name>
Tue Mar 25 13:51:26 2014 S=5.05 Km/hr
</name>
<styleUrl>
#styleMap_TLP_Normal
</styleUrl>
<Point>
<coordinates>
-39.4324417,-7.3607035,936.89
</coordinates>
</Point>
</Placemark>
<Placemark>
<name>
Tue Mar 25 13:51:36 2014 S=3.58 Km/hr
</name>
<styleUrl>
#styleMap_TLP_Normal
</styleUrl>
<Point>
<coordinates>
-39.4323387,-7.3607702,936.50
</coordinates>
</Point>
</Placemark>
<Placemark>
<name>
Tue Mar 25 13:51:46 2014 S=3.81 Km/hr
</name>
<styleUrl>
#styleMap_TLP_Normal
</styleUrl>
<Point>
<coordinates>
-39.4322243,-7.3608398,934.56
</coordinates>
</Point>
</Placemark>
<Placemark>
<name>
Tue Mar 25 13:51:56 2014 S=3.66 Km/hr
</name>
<styleUrl>
#styleMap_TLP_Normal
</styleUrl>
<Point>
<coordinates>
-39.4321136,-7.3609104,931.98
</coordinates>
</Point>
</Placemark>
<Placemark>
<name>
Tue Mar 25 13:52:06 2014 S=3.88 Km/hr
</name>
<styleUrl>
#styleMap_TLP_Normal
</styleUrl>
<Point>
<coordinates>
-39.4320030,-7.3609843,930.55
</coordinates>
</Point>
</Placemark>
<Placemark>
<name>
Tue Mar 25 13:52:16 2014 S=3.94 Km/hr
</name>
<styleUrl>
#styleMap_TLP_Normal
</styleUrl>
<Point>
<coordinates>
-39.4319115,-7.3610706,929.52
</coordinates>
</Point>
</Placemark>
<Placemark>
<name>
Tue Mar 25 13:52:26 2014 S=3.72 Km/hr
</name>
<styleUrl>
#styleMap_TLP_Normal
</styleUrl>
<Point>
<coordinates>
-39.4318008,-7.3611512,927.56
</coordinates>
</Point>
</Placemark>
<Placemark>
<name>
Tue Mar 25 13:52:36 2014 S=4.18 Km/hr
</name>
<styleUrl>
#styleMap_TLP_Normal
</styleUrl>
<Point>
<coordinates>
-39.4316788,-7.3612084,927.25
</coordinates>
</Point>
</Placemark>
<Placemark>
<name>
Tue Mar 25 13:52:46 2014 S=4.11 Km/hr
</name>
<styleUrl>
#styleMap_TLP_Normal
</styleUrl>
<Point>
<coordinates>
-39.4315681,-7.3612785,927.48
</coordinates>
</Point>
</Placemark>
<Placemark>
<name>
Tue Mar 25 13:52:56 2014 S=3.79 Km/hr
</name>
<styleUrl>
#styleMap_TLP_Normal
</styleUrl>
<Point>
<coordinates>
-39.4314766,-7.3613667,926.67
</coordinates>
</Point>
</Placemark>
<Placemark>
<name>
Tue Mar 25 13:53:06 2014 S=4.27 Km/hr
</name>
<styleUrl>
#styleMap_TLP_Normal
</styleUrl>
<Point>
<coordinates>
-39.4313583,-7.3614583,926.36
</coordinates>
</Point>
</Placemark>
<Placemark>
<name>
Tue Mar 25 13:53:16 2014 S=3.49 Km/hr
</name>
<styleUrl>
#styleMap_TLP_Normal
</styleUrl>
<Point>
<coordinates>
-39.4312401,-7.3615460,925.63
</coordinates>
</Point>
</Placemark>
<Placemark>
<name>
Tue Mar 25 13:53:26 2014 S=2.81 Km/hr
</name>
<styleUrl>
#styleMap_TLP_Normal
</styleUrl>
<Point>
<coordinates>
-39.4311523,-7.3616128,924.45
</coordinates>
</Point>
</Placemark>
<Placemark>
<name>
Tue Mar 25 13:53:36 2014 S=3.15 Km/hr
</name>
<styleUrl>
#styleMap_TLP_Normal
</styleUrl>
<Point>
<coordinates>
-39.4310379,-7.3616929,925.56
</coordinates>
</Point>
</Placemark>
<Placemark>
<name>
Tue Mar 25 13:53:46 2014 S=5.59 Km/hr
</name>
<styleUrl>
#styleMap_TLP_Normal
</styleUrl>
<Point>
<coordinates>
-39.4309196,-7.3617630,926.00
</coordinates>
</Point>
</Placemark>
<Placemark>
<name>
Tue Mar 25 13:53:56 2014 S=1.90 Km/hr
</name>
<styleUrl>
#styleMap_TLP_Normal
</styleUrl>
<Point>
<coordinates>
-39.4308548,-7.3617744,927.52
</coordinates>
</Point>
</Placemark>
<Placemark>
<name>
Tue Mar 25 13:54:06 2014 S=2.23 Km/hr
</name>
<styleUrl>
#styleMap_TLP_Normal
</styleUrl>
<Point>
<coordinates>
-39.4308357,-7.3617940,928.95
</coordinates>
</Point>
</Placemark>
<Placemark>
<name>
Tue Mar 25 13:54:16 2014 S=4.90 Km/hr
</name>
<styleUrl>
#styleMap_TLP_Normal
</styleUrl>
<Point>
<coordinates>
-39.4307404,-7.3618989,928.66
</coordinates>
</Point>
</Placemark>
<Placemark>
<name>
Tue Mar 25 13:54:26 2014 S=4.17 Km/hr
</name>
<styleUrl>
#styleMap_TLP_Normal
</styleUrl>
<Point>
<coordinates>
-39.4306412,-7.3619676,928.25
</coordinates>
</Point>
</Placemark>
<Placemark>
<name>
Tue Mar 25 13:54:36 2014 S=3.52 Km/hr
</name>
<styleUrl>
#styleMap_TLP_Normal
</styleUrl>
<Point>
<coordinates>
-39.4305420,-7.3620472,927.30
</coordinates>
</Point>
</Placemark>
<Placemark>
<name>
Tue Mar 25 13:54:46 2014 S=3.07 Km/hr
</name>
<styleUrl>
#styleMap_TLP_Normal
</styleUrl>
<Point>
<coordinates>
-39.4304390,-7.3620524,928.55
</coordinates>
</Point>
</Placemark>
<Placemark>
<name>
Tue Mar 25 13:54:56 2014 S=2.52 Km/hr
</name>
<styleUrl>
#styleMap_TLP_Normal
</styleUrl>
<Point>
<coordinates>
-39.4303741,-7.3619671,930.28
</coordinates>
</Point>
</Placemark>
<Placemark>
<name>
Tue Mar 25 13:55:06 2014 S=0.25 Km/hr
</name>
<styleUrl>
#styleMap_TLP_Normal
</styleUrl>
<Point>
<coordinates>
-39.4303360,-7.3619518,932.58
</coordinates>
</Point>
</Placemark>
<Placemark>
<name>
Tue Mar 25 13:55:16 2014 S=0.65 Km/hr
</name>
<styleUrl>
#styleMap_TLP_Normal
</styleUrl>
<Point>
<coordinates>
-39.4303093,-7.3619580,933.19
</coordinates>
</Point>
</Placemark>
<Placemark>
<name>
Tue Mar 25 13:55:26 2014 S=0.68 Km/hr
</name>
<styleUrl>
#styleMap_TLP_Normal
</styleUrl>
<Point>
<coordinates>
-39.4303017,-7.3619623,933.34
</coordinates>
</Point>
</Placemark>
<Placemark>
<name>
Tue Mar 25 13:55:36 2014 S=1.99 Km/hr
</name>
<styleUrl>
#styleMap_TLP_Normal
</styleUrl>
<Point>
<coordinates>
-39.4302826,-7.3619065,932.84
</coordinates>
</Point>
</Placemark>
<Placemark>
<name>
Tue Mar 25 13:55:46 2014 S=2.07 Km/hr
</name>
<styleUrl>
#styleMap_TLP_Normal
</styleUrl>
<Point>
<coordinates>
-39.4302406,-7.3618431,932.86
</coordinates>
</Point>
</Placemark>
<Placemark>
<name>
Tue Mar 25 13:55:56 2014 S=1.32 Km/hr
</name>
<styleUrl>
#styleMap_TLP_Normal
</styleUrl>
<Point>
<coordinates>
-39.4301758,-7.3618164,933.33
</coordinates>
</Point>
</Placemark>
<Placemark>
<name>
Tue Mar 25 13:56:06 2014 S=2.22 Km/hr
</name>
<styleUrl>
#styleMap_TLP_Normal
</styleUrl>
<Point>
<coordinates>
-39.4300804,-7.3618026,933.47
</coordinates>
</Point>
</Placemark>
<Placemark>
<name>
Tue Mar 25 13:56:16 2014 S=3.45 Km/hr
</name>
<styleUrl>
#styleMap_TLP_Normal
</styleUrl>
<Point>
<coordinates>
-39.4299583,-7.3618131,932.39
</coordinates>
</Point>
</Placemark>
<Placemark>
<name>
Tue Mar 25 13:56:26 2014 S=2.51 Km/hr
</name>
<styleUrl>
#styleMap_TLP_Normal
</styleUrl>
<Point>
<coordinates>
-39.4298782,-7.3617454,932.72
</coordinates>
</Point>
</Placemark>
<Placemark>
<name>
Tue Mar 25 13:56:36 2014 S=2.01 Km/hr
</name>
<styleUrl>
#styleMap_TLP_Normal
</styleUrl>
<Point>
<coordinates>
-39.4298058,-7.3617020,932.73
</coordinates>
</Point>
</Placemark>
<Placemark>
<name>
Tue Mar 25 13:56:46 2014 S=2.93 Km/hr
</name>
<styleUrl>
#styleMap_TLP_Normal
</styleUrl>
<Point>
<coordinates>
-39.4297142,-7.3616514,933.36
</coordinates>
</Point>
</Placemark>
<Placemark>
<name>
Tue Mar 25 13:56:56 2014 S=3.97 Km/hr
</name>
<styleUrl>
#styleMap_TLP_Normal
</styleUrl>
<Point>
<coordinates>
-39.4295883,-7.3616486,933.56
</coordinates>
</Point>
</Placemark>
<Placemark>
<name>
Tue Mar 25 13:57:06 2014 S=3.05 Km/hr
</name>
<styleUrl>
#styleMap_TLP_Normal
</styleUrl>
<Point>
<coordinates>
-39.4294777,-7.3615870,933.66
</coordinates>
</Point>
</Placemark>
<Placemark>
<name>
Tue Mar 25 13:57:16 2014 S=3.35 Km/hr
</name>
<styleUrl>
#styleMap_TLP_Normal
</styleUrl>
<Point>
<coordinates>
-39.4293823,-7.3615012,932.45
</coordinates>
</Point>
</Placemark>
<Placemark>
<name>
Tue Mar 25 13:57:26 2014 S=1.38 Km/hr
</name>
<styleUrl>
#styleMap_TLP_Normal
</styleUrl>
<Point>
<coordinates>
-39.4292641,-7.3614626,933.53
</coordinates>
</Point>
</Placemark>
<Placemark>
<name>
Tue Mar 25 13:57:36 2014 S=2.27 Km/hr
</name>
<styleUrl>
#styleMap_TLP_Normal
</styleUrl>
<Point>
<coordinates>
-39.4291954,-7.3614688,934.22
</coordinates>
</Point>
</Placemark>
<Placemark>
<name>
Tue Mar 25 13:57:46 2014 S=3.28 Km/hr
</name>
<styleUrl>
#styleMap_TLP_Normal
</styleUrl>
<Point>
<coordinates>
-39.4290924,-7.3615150,933.58
</coordinates>
</Point>
</Placemark>
<Placemark>
<name>
Tue Mar 25 13:57:56 2014 S=0.46 Km/hr
</name>
<styleUrl>
#styleMap_TLP_Normal
</styleUrl>
<Point>
<coordinates>
-39.4290581,-7.3615260,933.30
</coordinates>
</Point>
</Placemark>
<Placemark>
<name>
Tue Mar 25 13:58:06 2014 S=0.42 Km/hr
</name>
<styleUrl>
#styleMap_TLP_Normal
</styleUrl>
<Point>
<coordinates>
-39.4290466,-7.3615222,933.31
</coordinates>
</Point>
</Placemark>
<Placemark>
<name>
Tue Mar 25 13:58:16 2014 S=0.31 Km/hr
</name>
<styleUrl>
#styleMap_TLP_Normal
</styleUrl>
<Point>
<coordinates>
-39.4290466,-7.3615150,933.31
</coordinates>
</Point>
</Placemark>
<Placemark>
<name>
Tue Mar 25 13:58:26 2014 S=0.37 Km/hr
</name>
<styleUrl>
#styleMap_TLP_Normal
</styleUrl>
<Point>
<coordinates>
-39.4290466,-7.3615088,933.36
</coordinates>
</Point>
</Placemark>
<Placemark>
<name>
Tue Mar 25 13:58:36 2014 S=0.65 Km/hr
</name>
<styleUrl>
#styleMap_TLP_Normal
</styleUrl>
<Point>
<coordinates>
-39.4290428,-7.3614945,933.33
</coordinates>
</Point>
</Placemark>
<Placemark>
<name>
Tue Mar 25 13:58:46 2014 S=0.83 Km/hr
</name>
<styleUrl>
#styleMap_TLP_Normal
</styleUrl>
<Point>
<coordinates>
-39.4290543,-7.3614798,933.47
</coordinates>
</Point>
</Placemark>
<Placemark>
<name>
Tue Mar 25 13:58:56 2014 S=1.32 Km/hr
</name>
<styleUrl>
#styleMap_TLP_Normal
</styleUrl>
<Point>
<coordinates>
-39.4291077,-7.3614988,933.05
</coordinates>
</Point>
</Placemark>
<Placemark>
<name>
Tue Mar 25 13:59:06 2014 S=0.79 Km/hr
</name>
<styleUrl>
#styleMap_TLP_Normal
</styleUrl>
<Point>
<coordinates>
-39.4290810,-7.3615189,932.05
</coordinates>
</Point>
</Placemark>
<Placemark>
<name>
Tue Mar 25 13:59:16 2014 S=2.22 Km/hr
</name>
<styleUrl>
#styleMap_TLP_Normal
</styleUrl>
<Point>
<coordinates>
-39.4290466,-7.3615346,932.44
</coordinates>
</Point>
</Placemark>
<Placemark>
<name>
Tue Mar 25 13:59:26 2014 S=2.65 Km/hr
</name>
<styleUrl>
#styleMap_TLP_Normal
</styleUrl>
<Point>
<coordinates>
-39.4289665,-7.3615279,931.88
</coordinates>
</Point>
</Placemark>
<Placemark>
<name>
Tue Mar 25 13:59:36 2014 S=2.30 Km/hr
</name>
<styleUrl>
#styleMap_TLP_Normal
</styleUrl>
<Point>
<coordinates>
-39.4288979,-7.3615017,932.06
</coordinates>
</Point>
</Placemark>
<Placemark>
<name>
Tue Mar 25 13:59:46 2014 S=2.23 Km/hr
</name>
<styleUrl>
#styleMap_TLP_Normal
</styleUrl>
<Point>
<coordinates>
-39.4288292,-7.3614917,932.41
</coordinates>
</Point>
</Placemark>
<Placemark>
<name>
Tue Mar 25 13:59:56 2014 S=2.23 Km/hr
</name>
<styleUrl>
#styleMap_TLP_Normal
</styleUrl>
<Point>
<coordinates>
-39.4287491,-7.3614540,932.28
</coordinates>
</Point>
</Placemark>
<Placemark>
<name>
Tue Mar 25 14:00:06 2014 S=2.01 Km/hr
</name>
<styleUrl>
#styleMap_TLP_Normal
</styleUrl>
<Point>
<coordinates>
-39.4286575,-7.3614068,931.19
</coordinates>
</Point>
</Placemark>
<Placemark>
<name>
Tue Mar 25 14:00:16 2014 S=2.89 Km/hr
</name>
<styleUrl>
#styleMap_TLP_Normal
</styleUrl>
<Point>
<coordinates>
-39.4285889,-7.3613420,929.73
</coordinates>
</Point>
</Placemark>
<Placemark>
<name>
Tue Mar 25 14:00:26 2014 S=3.25 Km/hr
</name>
<styleUrl>
#styleMap_TLP_Normal
</styleUrl>
<Point>
<coordinates>
-39.4285011,-7.3612366,929.70
</coordinates>
</Point>
</Placemark>
<Placemark>
<name>
Tue Mar 25 14:00:36 2014 S=2.55 Km/hr
</name>
<styleUrl>
#styleMap_TLP_Normal
</styleUrl>
<Point>
<coordinates>
-39.4284592,-7.3611369,929.73
</coordinates>
</Point>
</Placemark>
<Placemark>
<name>
Tue Mar 25 14:00:46 2014 S=1.44 Km/hr
</name>
<styleUrl>
#styleMap_TLP_Normal
</styleUrl>
<Point>
<coordinates>
-39.4284134,-7.3611255,930.34
</coordinates>
</Point>
</Placemark>
<Placemark>
<name>
Tue Mar 25 14:00:56 2014 S=0.69 Km/hr
</name>
<styleUrl>
#styleMap_TLP_Normal
</styleUrl>
<Point>
<coordinates>
-39.4283981,-7.3611498,930.55
</coordinates>
</Point>
</Placemark>
<Placemark>
<name>
Tue Mar 25 14:01:06 2014 S=1.48 Km/hr
</name>
<styleUrl>
#styleMap_TLP_Normal
</styleUrl>
<Point>
<coordinates>
-39.4284134,-7.3611717,930.61
</coordinates>
</Point>
</Placemark>
<Placemark>
<name>
Tue Mar 25 14:01:16 2014 S=1.25 Km/hr
</name>
<styleUrl>
#styleMap_TLP_Normal
</styleUrl>
<Point>
<coordinates>
-39.4284439,-7.3611917,930.38
</coordinates>
</Point>
</Placemark>
<Placemark>
<name>
Tue Mar 25 14:01:26 2014 S=0.79 Km/hr
</name>
<styleUrl>
#styleMap_TLP_Normal
</styleUrl>
<Point>
<coordinates>
-39.4284172,-7.3611684,930.09
</coordinates>
</Point>
</Placemark>
<Placemark>
<name>
Tue Mar 25 14:01:36 2014 S=1.07 Km/hr
</name>
<styleUrl>
#styleMap_TLP_Normal
</styleUrl>
<Point>
<coordinates>
-39.4283981,-7.3611627,930.08
</coordinates>
</Point>
</Placemark>
<Placemark>
<name>
Tue Mar 25 14:01:46 2014 S=1.45 Km/hr
</name>
<styleUrl>
#styleMap_TLP_Normal
</styleUrl>
<Point>
<coordinates>
-39.4283867,-7.3611355,929.91
</coordinates>
</Point>
</Placemark>
<Placemark>
<name>
Tue Mar 25 14:01:56 2014 S=1.44 Km/hr
</name>
<styleUrl>
#styleMap_TLP_Normal
</styleUrl>
<Point>
<coordinates>
-39.4284210,-7.3611293,930.61
</coordinates>
</Point>
</Placemark>
<Placemark>
<name>
Tue Mar 25 14:02:06 2014 S=0.45 Km/hr
</name>
<styleUrl>
#styleMap_TLP_Normal
</styleUrl>
<Point>
<coordinates>
-39.4284172,-7.3611965,929.78
</coordinates>
</Point>
</Placemark>
<Placemark>
<name>
Tue Mar 25 14:02:16 2014 S=2.65 Km/hr
</name>
<styleUrl>
#styleMap_TLP_Normal
</styleUrl>
<Point>
<coordinates>
-39.4283676,-7.3611507,930.13
</coordinates>
</Point>
</Placemark>
<Placemark>
<name>
Tue Mar 25 14:02:26 2014 S=2.53 Km/hr
</name>
<styleUrl>
#styleMap_TLP_Normal
</styleUrl>
<Point>
<coordinates>
-39.4283028,-7.3610816,931.75
</coordinates>
</Point>
</Placemark>
<Placemark>
<name>
Tue Mar 25 14:02:36 2014 S=2.46 Km/hr
</name>
<styleUrl>
#styleMap_TLP_Normal
</styleUrl>
<Point>
<coordinates>
-39.4282188,-7.3610501,930.67
</coordinates>
</Point>
</Placemark>
<Placemark>
<name>
Tue Mar 25 14:02:46 2014 S=1.97 Km/hr
</name>
<styleUrl>
#styleMap_TLP_Normal
</styleUrl>
<Point>
<coordinates>
-39.4281349,-7.3610168,930.83
</coordinates>
</Point>
</Placemark>
<Placemark>
<name>
Tue Mar 25 14:02:56 2014 S=1.91 Km/hr
</name>
<styleUrl>
#styleMap_TLP_Normal
</styleUrl>
<Point>
<coordinates>
-39.4280624,-7.3609996,931.20
</coordinates>
</Point>
</Placemark>
<Placemark>
<name>
Tue Mar 25 14:03:06 2014 S=2.81 Km/hr
</name>
<styleUrl>
#styleMap_TLP_Normal
</styleUrl>
<Point>
<coordinates>
-39.4279594,-7.3609691,931.75
</coordinates>
</Point>
</Placemark>
<Placemark>
<name>
Tue Mar 25 14:03:16 2014 S=2.60 Km/hr
</name>
<styleUrl>
#styleMap_TLP_Normal
</styleUrl>
<Point>
<coordinates>
-39.4278641,-7.3609004,931.42
</coordinates>
</Point>
</Placemark>
<Placemark>
<name>
Tue Mar 25 14:03:26 2014 S=1.63 Km/hr
</name>
<styleUrl>
#styleMap_TLP_Normal
</styleUrl>
<Point>
<coordinates>
-39.4278564,-7.3608418,931.19
</coordinates>
</Point>
</Placemark>
<Placemark>
<name>
Tue Mar 25 14:03:36 2014 S=1.91 Km/hr
</name>
<styleUrl>
#styleMap_TLP_Normal
</styleUrl>
<Point>
<coordinates>
-39.4278145,-7.3607979,932.09
</coordinates>
</Point>
</Placemark>
<Placemark>
<name>
Tue Mar 25 14:03:46 2014 S=1.94 Km/hr
</name>
<styleUrl>
#styleMap_TLP_Normal
</styleUrl>
<Point>
<coordinates>
-39.4277611,-7.3607392,932.28
</coordinates>
</Point>
</Placemark>
<Placemark>
<name>
Tue Mar 25 14:03:56 2014 S=3.14 Km/hr
</name>
<styleUrl>
#styleMap_TLP_Normal
</styleUrl>
<Point>
<coordinates>
-39.4276695,-7.3606553,933.28
</coordinates>
</Point>
</Placemark>
<Placemark>
<name>
Tue Mar 25 14:04:06 2014 S=3.15 Km/hr
</name>
<styleUrl>
#styleMap_TLP_Normal
</styleUrl>
<Point>
<coordinates>
-39.4276123,-7.3605833,932.66
</coordinates>
</Point>
</Placemark>
<Placemark>
<name>
Tue Mar 25 14:04:16 2014 S=3.88 Km/hr
</name>
<styleUrl>
#styleMap_TLP_Normal
</styleUrl>
<Point>
<coordinates>
-39.4275093,-7.3605533,932.72
</coordinates>
</Point>
</Placemark>
<Placemark>
<name>
Tue Mar 25 14:04:26 2014 S=2.32 Km/hr
</name>
<styleUrl>
#styleMap_TLP_Normal
</styleUrl>
<Point>
<coordinates>
-39.4274368,-7.3604989,933.03
</coordinates>
</Point>
</Placemark>
<Placemark>
<name>
Tue Mar 25 14:04:36 2014 S=2.51 Km/hr
</name>
<styleUrl>
#styleMap_TLP_Normal
</styleUrl>
<Point>
<coordinates>
-39.4273758,-7.3604193,932.80
</coordinates>
</Point>
</Placemark>
<Placemark>
<name>
Tue Mar 25 14:04:46 2014 S=1.38 Km/hr
</name>
<styleUrl>
#styleMap_TLP_Normal
</styleUrl>
<Point>
<coordinates>
-39.4272919,-7.3603630,933.09
</coordinates>
</Point>
</Placemark>
<Placemark>
<name>
Tue Mar 25 14:04:56 2014 S=2.71 Km/hr
</name>
<styleUrl>
#styleMap_TLP_Normal
</styleUrl>
<Point>
<coordinates>
-39.4272308,-7.3602653,931.95
</coordinates>
</Point>
</Placemark>
<Placemark>
<name>
Tue Mar 25 14:05:06 2014 S=1.76 Km/hr
</name>
<styleUrl>
#styleMap_TLP_Normal
</styleUrl>
<Point>
<coordinates>
-39.4272270,-7.3601871,932.55
</coordinates>
</Point>
</Placemark>
<Placemark>
<name>
Tue Mar 25 14:05:16 2014 S=1.39 Km/hr
</name>
<styleUrl>
#styleMap_TLP_Normal
</styleUrl>
<Point>
<coordinates>
-39.4271431,-7.3601437,933.52
</coordinates>
</Point>
</Placemark>
<Placemark>
<name>
Tue Mar 25 14:05:26 2014 S=2.87 Km/hr
</name>
<styleUrl>
#styleMap_TLP_Normal
</styleUrl>
<Point>
<coordinates>
-39.4270782,-7.3601065,933.83
</coordinates>
</Point>
</Placemark>
<Placemark>
<name>
Tue Mar 25 14:05:36 2014 S=2.59 Km/hr
</name>
<styleUrl>
#styleMap_TLP_Normal
</styleUrl>
<Point>
<coordinates>
-39.4270058,-7.3600593,933.63
</coordinates>
</Point>
</Placemark>
<Placemark>
<name>
Tue Mar 25 14:05:46 2014 S=3.16 Km/hr
</name>
<styleUrl>
#styleMap_TLP_Normal
</styleUrl>
<Point>
<coordinates>
-39.4268837,-7.3600731,933.25
</coordinates>
</Point>
</Placemark>
<Placemark>
<name>
Tue Mar 25 14:05:56 2014 S=1.79 Km/hr
</name>
<styleUrl>
#styleMap_TLP_Normal
</styleUrl>
<Point>
<coordinates>
-39.4267845,-7.3600326,933.80
</coordinates>
</Point>
</Placemark>
<Placemark>
<name>
Tue Mar 25 14:06:06 2014 S=1.23 Km/hr
</name>
<styleUrl>
#styleMap_TLP_Normal
</styleUrl>
<Point>
<coordinates>
-39.4267273,-7.3599815,933.73
</coordinates>
</Point>
</Placemark>
<Placemark>
<name>
Tue Mar 25 14:06:16 2014 S=3.75 Km/hr
</name>
<styleUrl>
#styleMap_TLP_Normal
</styleUrl>
<Point>
<coordinates>
-39.4265900,-7.3599396,934.45
</coordinates>
</Point>
</Placemark>
<Placemark>
<name>
Tue Mar 25 14:06:26 2014 S=2.90 Km/hr
</name>
<styleUrl>
#styleMap_TLP_Normal
</styleUrl>
<Point>
<coordinates>
-39.4265022,-7.3599730,934.97
</coordinates>
</Point>
</Placemark>
<Placemark>
<name>
Tue Mar 25 14:06:36 2014 S=2.85 Km/hr
</name>
<styleUrl>
#styleMap_TLP_Normal
</styleUrl>
<Point>
<coordinates>
-39.4264145,-7.3600049,935.08
</coordinates>
</Point>
</Placemark>
<Placemark>
<name>
Tue Mar 25 14:06:46 2014 S=2.31 Km/hr
</name>
<styleUrl>
#styleMap_TLP_Normal
</styleUrl>
<Point>
<coordinates>
-39.4263496,-7.3600268,935.72
</coordinates>
</Point>
</Placemark>
<Placemark>
<name>
Tue Mar 25 14:06:56 2014 S=2.01 Km/hr
</name>
<styleUrl>
#styleMap_TLP_Normal
</styleUrl>
<Point>
<coordinates>
-39.4262733,-7.3601084,936.25
</coordinates>
</Point>
</Placemark>
<Placemark>
<name>
Tue Mar 25 14:07:06 2014 S=2.06 Km/hr
</name>
<styleUrl>
#styleMap_TLP_Normal
</styleUrl>
<Point>
<coordinates>
-39.4262199,-7.3601394,937.14
</coordinates>
</Point>
</Placemark>
<Placemark>
<name>
Tue Mar 25 14:07:16 2014 S=2.16 Km/hr
</name>
<styleUrl>
#styleMap_TLP_Normal
</styleUrl>
<Point>
<coordinates>
-39.4262123,-7.3602209,937.03
</coordinates>
</Point>
</Placemark>
<Placemark>
<name>
Tue Mar 25 14:07:26 2014 S=3.70 Km/hr
</name>
<styleUrl>
#styleMap_TLP_Normal
</styleUrl>
<Point>
<coordinates>
-39.4261551,-7.3603568,935.58
</coordinates>
</Point>
</Placemark>
<Placemark>
<name>
Tue Mar 25 14:07:36 2014 S=1.84 Km/hr
</name>
<styleUrl>
#styleMap_TLP_Normal
</styleUrl>
<Point>
<coordinates>
-39.4261322,-7.3604350,934.98
</coordinates>
</Point>
</Placemark>
<Placemark>
<name>
Tue Mar 25 14:07:46 2014 S=2.34 Km/hr
</name>
<styleUrl>
#styleMap_TLP_Normal
</styleUrl>
<Point>
<coordinates>
-39.4260864,-7.3604965,934.91
</coordinates>
</Point>
</Placemark>
<Placemark>
<name>
Tue Mar 25 14:07:56 2014 S=1.96 Km/hr
</name>
<styleUrl>
#styleMap_TLP_Normal
</styleUrl>
<Point>
<coordinates>
-39.4260826,-7.3605986,934.61
</coordinates>
</Point>
</Placemark>
<Placemark>
<name>
Tue Mar 25 14:08:06 2014 S=1.48 Km/hr
</name>
<styleUrl>
#styleMap_TLP_Normal
</styleUrl>
<Point>
<coordinates>
-39.4260292,-7.3606515,935.03
</coordinates>
</Point>
</Placemark>
<Placemark>
<name>
Tue Mar 25 14:08:16 2014 S=1.81 Km/hr
</name>
<styleUrl>
#styleMap_TLP_Normal
</styleUrl>
<Point>
<coordinates>
-39.4259949,-7.3607240,934.63
</coordinates>
</Point>
</Placemark>
<Placemark>
<name>
Tue Mar 25 14:08:26 2014 S=2.31 Km/hr
</name>
<styleUrl>
#styleMap_TLP_Normal
</styleUrl>
<Point>
<coordinates>
-39.4260368,-7.3608012,935.36
</coordinates>
</Point>
</Placemark>
<Placemark>
<name>
Tue Mar 25 14:08:36 2014 S=2.42 Km/hr
</name>
<styleUrl>
#styleMap_TLP_Normal
</styleUrl>
<Point>
<coordinates>
-39.4260521,-7.3608794,935.27
</coordinates>
</Point>
</Placemark>
<Placemark>
<name>
Tue Mar 25 14:08:46 2014 S=1.61 Km/hr
</name>
<styleUrl>
#styleMap_TLP_Normal
</styleUrl>
<Point>
<coordinates>
-39.4260674,-7.3609452,935.45
</coordinates>
</Point>
</Placemark>
<Placemark>
<name>
Tue Mar 25 14:08:56 2014 S=2.61 Km/hr
</name>
<styleUrl>
#styleMap_TLP_Normal
</styleUrl>
<Point>
<coordinates>
-39.4261398,-7.3609829,935.28
</coordinates>
</Point>
</Placemark>
<Placemark>
<name>
Tue Mar 25 14:09:06 2014 S=2.28 Km/hr
</name>
<styleUrl>
#styleMap_TLP_Normal
</styleUrl>
<Point>
<coordinates>
-39.4262276,-7.3609996,934.48
</coordinates>
</Point>
</Placemark>
<Placemark>
<name>
Tue Mar 25 14:09:16 2014 S=0.76 Km/hr
</name>
<styleUrl>
#styleMap_TLP_Normal
</styleUrl>
<Point>
<coordinates>
-39.4262581,-7.3610187,933.78
</coordinates>
</Point>
</Placemark>
<Placemark>
<name>
Tue Mar 25 14:09:26 2014 S=2.97 Km/hr
</name>
<styleUrl>
#styleMap_TLP_Normal
</styleUrl>
<Point>
<coordinates>
-39.4261932,-7.3609667,934.23
</coordinates>
</Point>
</Placemark>
<Placemark>
<name>
Tue Mar 25 14:09:36 2014 S=2.43 Km/hr
</name>
<styleUrl>
#styleMap_TLP_Normal
</styleUrl>
<Point>
<coordinates>
-39.4260941,-7.3609605,934.55
</coordinates>
</Point>
</Placemark>
<Placemark>
<name>
Tue Mar 25 14:09:46 2014 S=2.69 Km/hr
</name>
<styleUrl>
#styleMap_TLP_Normal
</styleUrl>
<Point>
<coordinates>
-39.4260674,-7.3609390,934.70
</coordinates>
</Point>
</Placemark>
<Placemark>
<name>
Tue Mar 25 14:09:56 2014 S=2.21 Km/hr
</name>
<styleUrl>
#styleMap_TLP_Normal
</styleUrl>
<Point>
<coordinates>
-39.4259796,-7.3609123,934.83
</coordinates>
</Point>
</Placemark>
<Placemark>
<name>
Tue Mar 25 14:10:06 2014 S=1.96 Km/hr
</name>
<styleUrl>
#styleMap_TLP_Normal
</styleUrl>
<Point>
<coordinates>
-39.4259071,-7.3608932,934.63
</coordinates>
</Point>
</Placemark>
<Placemark>
<name>
Tue Mar 25 14:10:16 2014 S=2.36 Km/hr
</name>
<styleUrl>
#styleMap_TLP_Normal
</styleUrl>
<Point>
<coordinates>
-39.4258614,-7.3608313,934.86
</coordinates>
</Point>
</Placemark>
<Placemark>
<name>
Tue Mar 25 14:10:26 2014 S=1.57 Km/hr
</name>
<styleUrl>
#styleMap_TLP_Normal
</styleUrl>
<Point>
<coordinates>
-39.4257889,-7.3607931,934.05
</coordinates>
</Point>
</Placemark>
<Placemark>
<name>
Tue Mar 25 14:10:36 2014 S=2.70 Km/hr
</name>
<styleUrl>
#styleMap_TLP_Normal
</styleUrl>
<Point>
<coordinates>
-39.4256973,-7.3607411,934.02
</coordinates>
</Point>
</Placemark>
<Placemark>
<name>
Tue Mar 25 14:10:46 2014 S=2.38 Km/hr
</name>
<styleUrl>
#styleMap_TLP_Normal
</styleUrl>
<Point>
<coordinates>
-39.4256554,-7.3606820,934.30
</coordinates>
</Point>
</Placemark>
<Placemark>
<name>
Tue Mar 25 14:10:56 2014 S=1.95 Km/hr
</name>
<styleUrl>
#styleMap_TLP_Normal
</styleUrl>
<Point>
<coordinates>
-39.4255524,-7.3606191,935.39
</coordinates>
</Point>
</Placemark>
<Placemark>
<name>
Tue Mar 25 14:11:06 2014 S=2.62 Km/hr
</name>
<styleUrl>
#styleMap_TLP_Normal
</styleUrl>
<Point>
<coordinates>
-39.4254684,-7.3606248,935.30
</coordinates>
</Point>
</Placemark>
<Placemark>
<name>
Tue Mar 25 14:11:16 2014 S=2.04 Km/hr
</name>
<styleUrl>
#styleMap_TLP_Normal
</styleUrl>
<Point>
<coordinates>
-39.4253998,-7.3606701,935.69
</coordinates>
</Point>
</Placemark>
<Placemark>
<name>
Tue Mar 25 14:11:26 2014 S=2.81 Km/hr
</name>
<styleUrl>
#styleMap_TLP_Normal
</styleUrl>
<Point>
<coordinates>
-39.4253273,-7.3607168,936.20
</coordinates>
</Point>
</Placemark>
<Placemark>
<name>
Tue Mar 25 14:11:36 2014 S=1.59 Km/hr
</name>
<styleUrl>
#styleMap_TLP_Normal
</styleUrl>
<Point>
<coordinates>
-39.4252434,-7.3607574,937.00
</coordinates>
</Point>
</Placemark>
<Placemark>
<name>
Tue Mar 25 14:11:46 2014 S=2.06 Km/hr
</name>
<styleUrl>
#styleMap_TLP_Normal
</styleUrl>
<Point>
<coordinates>
-39.4251709,-7.3607802,937.42
</coordinates>
</Point>
</Placemark>
<Placemark>
<name>
Tue Mar 25 14:11:56 2014 S=2.84 Km/hr
</name>
<styleUrl>
#styleMap_TLP_Normal
</styleUrl>
<Point>
<coordinates>
-39.4250755,-7.3607893,937.39
</coordinates>
</Point>
</Placemark>
<Placemark>
<name>
Tue Mar 25 14:12:06 2014 S=2.06 Km/hr
</name>
<styleUrl>
#styleMap_TLP_Normal
</styleUrl>
<Point>
<coordinates>
-39.4249611,-7.3608131,937.63
</coordinates>
</Point>
</Placemark>
<Placemark>
<name>
Tue Mar 25 14:12:16 2014 S=3.13 Km/hr
</name>
<styleUrl>
#styleMap_TLP_Normal
</styleUrl>
<Point>
<coordinates>
-39.4248466,-7.3608036,937.94
</coordinates>
</Point>
</Placemark>
<Placemark>
<name>
Tue Mar 25 14:12:26 2014 S=2.04 Km/hr
</name>
<styleUrl>
#styleMap_TLP_Normal
</styleUrl>
<Point>
<coordinates>
-39.4247856,-7.3608594,937.98
</coordinates>
</Point>
</Placemark>
<Placemark>
<name>
Tue Mar 25 14:12:36 2014 S=2.81 Km/hr
</name>
<styleUrl>
#styleMap_TLP_Normal
</styleUrl>
<Point>
<coordinates>
-39.4246864,-7.3608584,938.06
</coordinates>
</Point>
</Placemark>
<Placemark>
<name>
Tue Mar 25 14:12:46 2014 S=1.80 Km/hr
</name>
<styleUrl>
#styleMap_TLP_Normal
</styleUrl>
<Point>
<coordinates>
-39.4245987,-7.3608308,937.95
</coordinates>
</Point>
</Placemark>
<Placemark>
<name>
Tue Mar 25 14:12:56 2014 S=1.34 Km/hr
</name>
<styleUrl>
#styleMap_TLP_Normal
</styleUrl>
<Point>
<coordinates>
-39.4245110,-7.3608384,938.25
</coordinates>
</Point>
</Placemark>
<Placemark>
<name>
Tue Mar 25 14:13:06 2014 S=1.73 Km/hr
</name>
<styleUrl>
#styleMap_TLP_Normal
</styleUrl>
<Point>
<coordinates>
-39.4244156,-7.3608904,937.22
</coordinates>
</Point>
</Placemark>
<Placemark>
<name>
Tue Mar 25 14:13:16 2014 S=2.53 Km/hr
</name>
<styleUrl>
#styleMap_TLP_Normal
</styleUrl>
<Point>
<coordinates>
-39.4243355,-7.3609185,937.61
</coordinates>
</Point>
</Placemark>
<Placemark>
<name>
Tue Mar 25 14:13:26 2014 S=2.29 Km/hr
</name>
<styleUrl>
#styleMap_TLP_Normal
</styleUrl>
<Point>
<coordinates>
-39.4242668,-7.3610168,935.48
</coordinates>
</Point>
</Placemark>
<Placemark>
<name>
Tue Mar 25 14:13:36 2014 S=2.25 Km/hr
</name>
<styleUrl>
#styleMap_TLP_Normal
</styleUrl>
<Point>
<coordinates>
-39.4242134,-7.3610415,936.95
</coordinates>
</Point>
</Placemark>
<Placemark>
<name>
Tue Mar 25 14:13:46 2014 S=2.14 Km/hr
</name>
<styleUrl>
#styleMap_TLP_Normal
</styleUrl>
<Point>
<coordinates>
-39.4241600,-7.3610582,937.30
</coordinates>
</Point>
</Placemark>
<Placemark>
<name>
Tue Mar 25 14:13:56 2014 S=1.41 Km/hr
</name>
<styleUrl>
#styleMap_TLP_Normal
</styleUrl>
<Point>
<coordinates>
-39.4241295,-7.3610826,935.83
</coordinates>
</Point>
</Placemark>
<Placemark>
<name>
Tue Mar 25 14:14:06 2014 S=0.79 Km/hr
</name>
<styleUrl>
#styleMap_TLP_Normal
</styleUrl>
<Point>
<coordinates>
-39.4241180,-7.3610802,936.00
</coordinates>
</Point>
</Placemark>
<Placemark>
<name>
Tue Mar 25 14:14:16 2014 S=1.27 Km/hr
</name>
<styleUrl>
#styleMap_TLP_Normal
</styleUrl>
<Point>
<coordinates>
-39.4241295,-7.3610673,936.20
</coordinates>
</Point>
</Placemark>
<Placemark>
<name>
Tue Mar 25 14:14:26 2014 S=0.85 Km/hr
</name>
<styleUrl>
#styleMap_TLP_Normal
</styleUrl>
<Point>
<coordinates>
-39.4241791,-7.3610358,936.63
</coordinates>
</Point>
</Placemark>
<Placemark>
<name>
Tue Mar 25 14:14:36 2014 S=0.76 Km/hr
</name>
<styleUrl>
#styleMap_TLP_Normal
</styleUrl>
<Point>
<coordinates>
-39.4241905,-7.3610344,936.72
</coordinates>
</Point>
</Placemark>
<Placemark>
<name>
Tue Mar 25 14:14:46 2014 S=1.43 Km/hr
</name>
<styleUrl>
#styleMap_TLP_Normal
</styleUrl>
<Point>
<coordinates>
-39.4241905,-7.3610263,936.75
</coordinates>
</Point>
</Placemark>
<Placemark>
<name>
Tue Mar 25 14:14:56 2014 S=0.44 Km/hr
</name>
<styleUrl>
#styleMap_TLP_Normal
</styleUrl>
<Point>
<coordinates>
-39.4241409,-7.3610377,936.77
</coordinates>
</Point>
</Placemark>
<Placemark>
<name>
Tue Mar 25 14:15:06 2014 S=0.70 Km/hr
</name>
<styleUrl>
#styleMap_TLP_Normal
</styleUrl>
<Point>
<coordinates>
-39.4241371,-7.3610411,936.75
</coordinates>
</Point>
</Placemark>
<Placemark>
<name>
Tue Mar 25 14:15:16 2014 S=0.84 Km/hr
</name>
<styleUrl>
#styleMap_TLP_Normal
</styleUrl>
<Point>
<coordinates>
-39.4241333,-7.3610330,936.78
</coordinates>
</Point>
</Placemark>
<Placemark>
<name>
Tue Mar 25 14:15:26 2014 S=1.74 Km/hr
</name>
<styleUrl>
#styleMap_TLP_Normal
</styleUrl>
<Point>
<coordinates>
-39.4241257,-7.3610363,936.98
</coordinates>
</Point>
</Placemark>
<Placemark>
<name>
Tue Mar 25 14:15:36 2014 S=1.69 Km/hr
</name>
<styleUrl>
#styleMap_TLP_Normal
</styleUrl>
<Point>
<coordinates>
-39.4240570,-7.3610535,936.92
</coordinates>
</Point>
</Placemark>
<Placemark>
<name>
Tue Mar 25 14:15:46 2014 S=1.83 Km/hr
</name>
<styleUrl>
#styleMap_TLP_Normal
</styleUrl>
<Point>
<coordinates>
-39.4240036,-7.3610911,937.08
</coordinates>
</Point>
</Placemark>
<Placemark>
<name>
Tue Mar 25 14:15:56 2014 S=2.73 Km/hr
</name>
<styleUrl>
#styleMap_TLP_Normal
</styleUrl>
<Point>
<coordinates>
-39.4239159,-7.3611689,937.33
</coordinates>
</Point>
</Placemark>
<Placemark>
<name>
Tue Mar 25 14:16:06 2014 S=2.25 Km/hr
</name>
<styleUrl>
#styleMap_TLP_Normal
</styleUrl>
<Point>
<coordinates>
-39.4238434,-7.3612103,937.61
</coordinates>
</Point>
</Placemark>
<Placemark>
<name>
Tue Mar 25 14:16:16 2014 S=2.34 Km/hr
</name>
<styleUrl>
#styleMap_TLP_Normal
</styleUrl>
<Point>
<coordinates>
-39.4237633,-7.3612208,937.92
</coordinates>
</Point>
</Placemark>
<Placemark>
<name>
Tue Mar 25 14:16:26 2014 S=1.53 Km/hr
</name>
<styleUrl>
#styleMap_TLP_Normal
</styleUrl>
<Point>
<coordinates>
-39.4237061,-7.3612742,937.56
</coordinates>
</Point>
</Placemark>
<Placemark>
<name>
Tue Mar 25 14:16:36 2014 S=0.81 Km/hr
</name>
<styleUrl>
#styleMap_TLP_Normal
</styleUrl>
<Point>
<coordinates>
-39.4236717,-7.3613067,937.73
</coordinates>
</Point>
</Placemark>
<Placemark>
<name>
Tue Mar 25 14:16:46 2014 S=1.99 Km/hr
</name>
<styleUrl>
#styleMap_TLP_Normal
</styleUrl>
<Point>
<coordinates>
-39.4236259,-7.3613710,937.58
</coordinates>
</Point>
</Placemark>
<Placemark>
<name>
Tue Mar 25 14:16:56 2014 S=1.95 Km/hr
</name>
<styleUrl>
#styleMap_TLP_Normal
</styleUrl>
<Point>
<coordinates>
-39.4235268,-7.3614082,938.80
</coordinates>
</Point>
</Placemark>
<Placemark>
<name>
Tue Mar 25 14:17:06 2014 S=2.95 Km/hr
</name>
<styleUrl>
#styleMap_TLP_Normal
</styleUrl>
<Point>
<coordinates>
-39.4234505,-7.3614259,939.00
</coordinates>
</Point>
</Placemark>
<Placemark>
<name>
Tue Mar 25 14:17:16 2014 S=2.21 Km/hr
</name>
<styleUrl>
#styleMap_TLP_Normal
</styleUrl>
<Point>
<coordinates>
-39.4233704,-7.3614430,938.80
</coordinates>
</Point>
</Placemark>
<Placemark>
<name>
Tue Mar 25 14:17:26 2014 S=3.23 Km/hr
</name>
<styleUrl>
#styleMap_TLP_Normal
</styleUrl>
<Point>
<coordinates>
-39.4232788,-7.3615170,937.03
</coordinates>
</Point>
</Placemark>
<Placemark>
<name>
Tue Mar 25 14:17:36 2014 S=1.89 Km/hr
</name>
<styleUrl>
#styleMap_TLP_Normal
</styleUrl>
<Point>
<coordinates>
-39.4232178,-7.3615594,936.55
</coordinates>
</Point>
</Placemark>
<Placemark>
<name>
Tue Mar 25 14:17:46 2014 S=2.77 Km/hr
</name>
<styleUrl>
#styleMap_TLP_Normal
</styleUrl>
<Point>
<coordinates>
-39.4231262,-7.3615685,936.83
</coordinates>
</Point>
</Placemark>
<Placemark>
<name>
Tue Mar 25 14:17:56 2014 S=1.27 Km/hr
</name>
<styleUrl>
#styleMap_TLP_Normal
</styleUrl>
<Point>
<coordinates>
-39.4230614,-7.3616123,934.67
</coordinates>
</Point>
</Placemark>
<Placemark>
<name>
Tue Mar 25 14:18:06 2014 S=0.30 Km/hr
</name>
<styleUrl>
#styleMap_TLP_Normal
</styleUrl>
<Point>
<coordinates>
-39.4230652,-7.3616128,934.22
</coordinates>
</Point>
</Placemark>
<Placemark>
<name>
Tue Mar 25 14:18:16 2014 S=2.63 Km/hr
</name>
<styleUrl>
#styleMap_TLP_Normal
</styleUrl>
<Point>
<coordinates>
-39.4230270,-7.3615861,934.31
</coordinates>
</Point>
</Placemark>
<Placemark>
<name>
Tue Mar 25 14:18:26 2014 S=2.95 Km/hr
</name>
<styleUrl>
#styleMap_TLP_Normal
</styleUrl>
<Point>
<coordinates>
-39.4230804,-7.3616214,934.05
</coordinates>
</Point>
</Placemark>
<Placemark>
<name>
Tue Mar 25 14:18:36 2014 S=0.13 Km/hr
</name>
<styleUrl>
#styleMap_TLP_Normal
</styleUrl>
<Point>
<coordinates>
-39.4230881,-7.3616519,933.09
</coordinates>
</Point>
</Placemark>
<Placemark>
<name>
Tue Mar 25 14:18:46 2014 S=1.80 Km/hr
</name>
<styleUrl>
#styleMap_TLP_Normal
</styleUrl>
<Point>
<coordinates>
-39.4230919,-7.3616362,933.02
</coordinates>
</Point>
</Placemark>
<Placemark>
<name>
Tue Mar 25 14:18:56 2014 S=0.99 Km/hr
</name>
<styleUrl>
#styleMap_TLP_Normal
</styleUrl>
<Point>
<coordinates>
-39.4231453,-7.3615894,932.63
</coordinates>
</Point>
</Placemark>
<Placemark>
<name>
Tue Mar 25 14:19:06 2014 S=0.60 Km/hr
</name>
<styleUrl>
#styleMap_TLP_Normal
</styleUrl>
<Point>
<coordinates>
-39.4231339,-7.3615823,932.61
</coordinates>
</Point>
</Placemark>
<Placemark>
<name>
Tue Mar 25 14:19:16 2014 S=0.24 Km/hr
</name>
<styleUrl>
#styleMap_TLP_Normal
</styleUrl>
<Point>
<coordinates>
-39.4231300,-7.3616061,931.70
</coordinates>
</Point>
</Placemark>
<Placemark>
<name>
Tue Mar 25 14:19:26 2014 S=0.58 Km/hr
</name>
<styleUrl>
#styleMap_TLP_Normal
</styleUrl>
<Point>
<coordinates>
-39.4231262,-7.3616123,931.70
</coordinates>
</Point>
</Placemark>
<Placemark>
<name>
Tue Mar 25 14:19:36 2014 S=0.40 Km/hr
</name>
<styleUrl>
#styleMap_TLP_Normal
</styleUrl>
<Point>
<coordinates>
-39.4231300,-7.3616323,931.25
</coordinates>
</Point>
</Placemark>
<Placemark>
<name>
Tue Mar 25 14:19:46 2014 S=0.42 Km/hr
</name>
<styleUrl>
#styleMap_TLP_Normal
</styleUrl>
<Point>
<coordinates>
-39.4231339,-7.3616319,931.22
</coordinates>
</Point>
</Placemark>
<Placemark>
<name>
Tue Mar 25 14:19:56 2014 S=1.17 Km/hr
</name>
<styleUrl>
#styleMap_TLP_Normal
</styleUrl>
<Point>
<coordinates>
-39.4231148,-7.3616533,931.19
</coordinates>
</Point>
</Placemark>
<Placemark>
<name>
Tue Mar 25 14:20:06 2014 S=0.38 Km/hr
</name>
<styleUrl>
#styleMap_TLP_Normal
</styleUrl>
<Point>
<coordinates>
-39.4230804,-7.3616767,931.67
</coordinates>
</Point>
</Placemark>
<Placemark>
<name>
Tue Mar 25 14:20:16 2014 S=0.36 Km/hr
</name>
<styleUrl>
#styleMap_TLP_Normal
</styleUrl>
<Point>
<coordinates>
-39.4230652,-7.3616858,931.89
</coordinates>
</Point>
</Placemark>
<Placemark>
<name>
Tue Mar 25 14:20:26 2014 S=1.77 Km/hr
</name>
<styleUrl>
#styleMap_TLP_Normal
</styleUrl>
<Point>
<coordinates>
-39.4230423,-7.3617024,932.22
</coordinates>
</Point>
</Placemark>
<Placemark>
<name>
Tue Mar 25 14:20:36 2014 S=0.75 Km/hr
</name>
<styleUrl>
#styleMap_TLP_Normal
</styleUrl>
<Point>
<coordinates>
-39.4231186,-7.3617373,931.80
</coordinates>
</Point>
</Placemark>
<Placemark>
<name>
Tue Mar 25 14:20:46 2014 S=1.54 Km/hr
</name>
<styleUrl>
#styleMap_TLP_Normal
</styleUrl>
<Point>
<coordinates>
-39.4230766,-7.3617020,930.88
</coordinates>
</Point>
</Placemark>
<Placemark>
<name>
Tue Mar 25 14:20:56 2014 S=2.33 Km/hr
</name>
<styleUrl>
#styleMap_TLP_Normal
</styleUrl>
<Point>
<coordinates>
-39.4230194,-7.3617411,931.05
</coordinates>
</Point>
</Placemark>
<Placemark>
<name>
Tue Mar 25 14:21:06 2014 S=2.02 Km/hr
</name>
<styleUrl>
#styleMap_TLP_Normal
</styleUrl>
<Point>
<coordinates>
-39.4229584,-7.3618121,930.94
</coordinates>
</Point>
</Placemark>
<Placemark>
<name>
Tue Mar 25 14:21:16 2014 S=2.39 Km/hr
</name>
<styleUrl>
#styleMap_TLP_Normal
</styleUrl>
<Point>
<coordinates>
-39.4229050,-7.3618731,930.91
</coordinates>
</Point>
</Placemark>
<Placemark>
<name>
Tue Mar 25 14:21:26 2014 S=1.78 Km/hr
</name>
<styleUrl>
#styleMap_TLP_Normal
</styleUrl>
<Point>
<coordinates>
-39.4228630,-7.3619494,931.34
</coordinates>
</Point>
</Placemark>
<Placemark>
<name>
Tue Mar 25 14:21:36 2014 S=2.72 Km/hr
</name>
<styleUrl>
#styleMap_TLP_Normal
</styleUrl>
<Point>
<coordinates>
-39.4227333,-7.3619800,931.77
</coordinates>
</Point>
</Placemark>
<Placemark>
<name>
Tue Mar 25 14:21:46 2014 S=1.39 Km/hr
</name>
<styleUrl>
#styleMap_TLP_Normal
</styleUrl>
<Point>
<coordinates>
-39.4226532,-7.3620567,931.86
</coordinates>
</Point>
</Placemark>
<Placemark>
<name>
Tue Mar 25 14:21:56 2014 S=1.31 Km/hr
</name>
<styleUrl>
#styleMap_TLP_Normal
</styleUrl>
<Point>
<coordinates>
-39.4226265,-7.3621373,931.38
</coordinates>
</Point>
</Placemark>
<Placemark>
<name>
Tue Mar 25 14:22:06 2014 S=2.01 Km/hr
</name>
<styleUrl>
#styleMap_TLP_Normal
</styleUrl>
<Point>
<coordinates>
-39.4225502,-7.3621426,931.64
</coordinates>
</Point>
</Placemark>
<Placemark>
<name>
Tue Mar 25 14:22:16 2014 S=2.21 Km/hr
</name>
<styleUrl>
#styleMap_TLP_Normal
</styleUrl>
<Point>
<coordinates>
-39.4224586,-7.3621426,932.25
</coordinates>
</Point>
</Placemark>
<Placemark>
<name>
Tue Mar 25 14:22:26 2014 S=1.88 Km/hr
</name>
<styleUrl>
#styleMap_TLP_Normal
</styleUrl>
<Point>
<coordinates>
-39.4223785,-7.3621793,934.03
</coordinates>
</Point>
</Placemark>
<Placemark>
<name>
Tue Mar 25 14:22:36 2014 S=1.68 Km/hr
</name>
<styleUrl>
#styleMap_TLP_Normal
</styleUrl>
<Point>
<coordinates>
-39.4223213,-7.3622141,934.72
</coordinates>
</Point>
</Placemark>
<Placemark>
<name>
Tue Mar 25 14:22:46 2014 S=3.02 Km/hr
</name>
<styleUrl>
#styleMap_TLP_Normal
</styleUrl>
<Point>
<coordinates>
-39.4222107,-7.3622074,935.22
</coordinates>
</Point>
</Placemark>
<Placemark>
<name>
Tue Mar 25 14:22:56 2014 S=2.26 Km/hr
</name>
<styleUrl>
#styleMap_TLP_Normal
</styleUrl>
<Point>
<coordinates>
-39.4221344,-7.3622613,935.88
</coordinates>
</Point>
</Placemark>
<Placemark>
<name>
Tue Mar 25 14:23:06 2014 S=4.07 Km/hr
</name>
<styleUrl>
#styleMap_TLP_Normal
</styleUrl>
<Point>
<coordinates>
-39.4220543,-7.3623195,935.38
</coordinates>
</Point>
</Placemark>
<Placemark>
<name>
Tue Mar 25 14:23:16 2014 S=3.14 Km/hr
</name>
<styleUrl>
#styleMap_TLP_Normal
</styleUrl>
<Point>
<coordinates>
-39.4219475,-7.3623610,935.56
</coordinates>
</Point>
</Placemark>
<Placemark>
<name>
Tue Mar 25 14:23:26 2014 S=1.74 Km/hr
</name>
<styleUrl>
#styleMap_TLP_Normal
</styleUrl>
<Point>
<coordinates>
-39.4219437,-7.3622961,936.11
</coordinates>
</Point>
</Placemark>
<Placemark>
<name>
Tue Mar 25 14:23:36 2014 S=1.26 Km/hr
</name>
<styleUrl>
#styleMap_TLP_Normal
</styleUrl>
<Point>
<coordinates>
-39.4219513,-7.3622284,936.86
</coordinates>
</Point>
</Placemark>
<Placemark>
<name>
Tue Mar 25 14:23:46 2014 S=3.27 Km/hr
</name>
<styleUrl>
#styleMap_TLP_Normal
</styleUrl>
<Point>
<coordinates>
-39.4218483,-7.3622746,934.88
</coordinates>
</Point>
</Placemark>
<Placemark>
<name>
Tue Mar 25 14:23:56 2014 S=2.38 Km/hr
</name>
<styleUrl>
#styleMap_TLP_Normal
</styleUrl>
<Point>
<coordinates>
-39.4217834,-7.3623252,934.80
</coordinates>
</Point>
</Placemark>
<Placemark>
<name>
Tue Mar 25 14:24:06 2014 S=2.11 Km/hr
</name>
<styleUrl>
#styleMap_TLP_Normal
</styleUrl>
<Point>
<coordinates>
-39.4217224,-7.3623557,935.52
</coordinates>
</Point>
</Placemark>
<Placemark>
<name>
Tue Mar 25 14:24:16 2014 S=1.67 Km/hr
</name>
<styleUrl>
#styleMap_TLP_Normal
</styleUrl>
<Point>
<coordinates>
-39.4216156,-7.3623629,936.08
</coordinates>
</Point>
</Placemark>
<Placemark>
<name>
Tue Mar 25 14:24:26 2014 S=0.59 Km/hr
</name>
<styleUrl>
#styleMap_TLP_Normal
</styleUrl>
<Point>
<coordinates>
-39.4216461,-7.3624616,937.78
</coordinates>
</Point>
</Placemark>
<Placemark>
<name>
Tue Mar 25 14:24:36 2014 S=0.48 Km/hr
</name>
<styleUrl>
#styleMap_TLP_Normal
</styleUrl>
<Point>
<coordinates>
-39.4216576,-7.3624659,938.58
</coordinates>
</Point>
</Placemark>
<Placemark>
<name>
Tue Mar 25 14:24:46 2014 S=1.11 Km/hr
</name>
<styleUrl>
#styleMap_TLP_Normal
</styleUrl>
<Point>
<coordinates>
-39.4216652,-7.3624320,938.78
</coordinates>
</Point>
</Placemark>
<Placemark>
<name>
Tue Mar 25 14:24:56 2014 S=0.63 Km/hr
</name>
<styleUrl>
#styleMap_TLP_Normal
</styleUrl>
<Point>
<coordinates>
-39.4216805,-7.3624220,938.89
</coordinates>
</Point>
</Placemark>
<Placemark>
<name>
Tue Mar 25 14:25:06 2014 S=0.81 Km/hr
</name>
<styleUrl>
#styleMap_TLP_Normal
</styleUrl>
<Point>
<coordinates>
-39.4216957,-7.3624287,938.88
</coordinates>
</Point>
</Placemark>
<Placemark>
<name>
Tue Mar 25 14:25:16 2014 S=0.96 Km/hr
</name>
<styleUrl>
#styleMap_TLP_Normal
</styleUrl>
<Point>
<coordinates>
-39.4217072,-7.3624287,938.88
</coordinates>
</Point>
</Placemark>
<Placemark>
<name>
Tue Mar 25 14:25:26 2014 S=0.28 Km/hr
</name>
<styleUrl>
#styleMap_TLP_Normal
</styleUrl>
<Point>
<coordinates>
-39.4217224,-7.3624277,938.91
</coordinates>
</Point>
</Placemark>
<Placemark>
<name>
Tue Mar 25 14:25:36 2014 S=0.74 Km/hr
</name>
<styleUrl>
#styleMap_TLP_Normal
</styleUrl>
<Point>
<coordinates>
-39.4217186,-7.3624172,938.89
</coordinates>
</Point>
</Placemark>
<Placemark>
<name>
Tue Mar 25 14:25:46 2014 S=0.66 Km/hr
</name>
<styleUrl>
#styleMap_TLP_Normal
</styleUrl>
<Point>
<coordinates>
-39.4217148,-7.3624125,938.84
</coordinates>
</Point>
</Placemark>
<Placemark>
<name>
Tue Mar 25 14:25:56 2014 S=0.22 Km/hr
</name>
<styleUrl>
#styleMap_TLP_Normal
</styleUrl>
<Point>
<coordinates>
-39.4217110,-7.3624105,938.81
</coordinates>
</Point>
</Placemark>
<Placemark>
<name>
Tue Mar 25 14:26:06 2014 S=1.23 Km/hr
</name>
<styleUrl>
#styleMap_TLP_Normal
</styleUrl>
<Point>
<coordinates>
-39.4217300,-7.3624535,937.52
</coordinates>
</Point>
</Placemark>
<Placemark>
<name>
Tue Mar 25 14:26:16 2014 S=1.19 Km/hr
</name>
<styleUrl>
#styleMap_TLP_Normal
</styleUrl>
<Point>
<coordinates>
-39.4216805,-7.3624368,938.19
</coordinates>
</Point>
</Placemark>
<Placemark>
<name>
Tue Mar 25 14:26:26 2014 S=1.64 Km/hr
</name>
<styleUrl>
#styleMap_TLP_Normal
</styleUrl>
<Point>
<coordinates>
-39.4216652,-7.3624682,937.64
</coordinates>
</Point>
</Placemark>
<Placemark>
<name>
Tue Mar 25 14:26:36 2014 S=0.84 Km/hr
</name>
<styleUrl>
#styleMap_TLP_Normal
</styleUrl>
<Point>
<coordinates>
-39.4216690,-7.3624616,937.36
</coordinates>
</Point>
</Placemark>
<Placemark>
<name>
Tue Mar 25 14:26:46 2014 S=0.92 Km/hr
</name>
<styleUrl>
#styleMap_TLP_Normal
</styleUrl>
<Point>
<coordinates>
-39.4216537,-7.3624549,937.36
</coordinates>
</Point>
</Placemark>
<Placemark>
<name>
Tue Mar 25 14:26:56 2014 S=0.93 Km/hr
</name>
<styleUrl>
#styleMap_TLP_Normal
</styleUrl>
<Point>
<coordinates>
-39.4216270,-7.3624697,937.59
</coordinates>
</Point>
</Placemark>
<Placemark>
<name>
Tue Mar 25 14:27:06 2014 S=0.53 Km/hr
</name>
<styleUrl>
#styleMap_TLP_Normal
</styleUrl>
<Point>
<coordinates>
-39.4216194,-7.3624783,937.89
</coordinates>
</Point>
</Placemark>
<Placemark>
<name>
Tue Mar 25 14:27:16 2014 S=0.42 Km/hr
</name>
<styleUrl>
#styleMap_TLP_Normal
</styleUrl>
<Point>
<coordinates>
-39.4216309,-7.3625011,937.55
</coordinates>
</Point>
</Placemark>
<Placemark>
<name>
Tue Mar 25 14:27:26 2014 S=0.42 Km/hr
</name>
<styleUrl>
#styleMap_TLP_Normal
</styleUrl>
<Point>
<coordinates>
-39.4216347,-7.3625131,937.52
</coordinates>
</Point>
</Placemark>
<Placemark>
<name>
Tue Mar 25 14:27:36 2014 S=0.53 Km/hr
</name>
<styleUrl>
#styleMap_TLP_Normal
</styleUrl>
<Point>
<coordinates>
-39.4216347,-7.3625145,937.48
</coordinates>
</Point>
</Placemark>
<Placemark>
<name>
Tue Mar 25 14:27:46 2014 S=0.31 Km/hr
</name>
<styleUrl>
#styleMap_TLP_Normal
</styleUrl>
<Point>
<coordinates>
-39.4216385,-7.3625150,937.50
</coordinates>
</Point>
</Placemark>
<Placemark>
<name>
Tue Mar 25 14:27:56 2014 S=2.51 Km/hr
</name>
<styleUrl>
#styleMap_TLP_Normal
</styleUrl>
<Point>
<coordinates>
-39.4216042,-7.3624439,937.77
</coordinates>
</Point>
</Placemark>
<Placemark>
<name>
Tue Mar 25 14:28:06 2014 S=1.61 Km/hr
</name>
<styleUrl>
#styleMap_TLP_Normal
</styleUrl>
<Point>
<coordinates>
-39.4214973,-7.3624525,937.81
</coordinates>
</Point>
</Placemark>
<Placemark>
<name>
Tue Mar 25 14:28:16 2014 S=0.35 Km/hr
</name>
<styleUrl>
#styleMap_TLP_Normal
</styleUrl>
<Point>
<coordinates>
-39.4214935,-7.3624363,937.42
</coordinates>
</Point>
</Placemark>
<Placemark>
<name>
Tue Mar 25 14:28:26 2014 S=0.76 Km/hr
</name>
<styleUrl>
#styleMap_TLP_Normal
</styleUrl>
<Point>
<coordinates>
-39.4214973,-7.3624220,937.48
</coordinates>
</Point>
</Placemark>
<Placemark>
<name>
Tue Mar 25 14:28:36 2014 S=1.79 Km/hr
</name>
<styleUrl>
#styleMap_TLP_Normal
</styleUrl>
<Point>
<coordinates>
-39.4214516,-7.3624301,937.88
</coordinates>
</Point>
</Placemark>
<Placemark>
<name>
Tue Mar 25 14:28:46 2014 S=2.84 Km/hr
</name>
<styleUrl>
#styleMap_TLP_Normal
</styleUrl>
<Point>
<coordinates>
-39.4213562,-7.3624582,938.05
</coordinates>
</Point>
</Placemark>
<Placemark>
<name>
Tue Mar 25 14:28:56 2014 S=2.41 Km/hr
</name>
<styleUrl>
#styleMap_TLP_Normal
</styleUrl>
<Point>
<coordinates>
-39.4212914,-7.3624563,938.19
</coordinates>
</Point>
</Placemark>
<Placemark>
<name>
Tue Mar 25 14:29:06 2014 S=1.85 Km/hr
</name>
<styleUrl>
#styleMap_TLP_Normal
</styleUrl>
<Point>
<coordinates>
-39.4211922,-7.3624802,939.14
</coordinates>
</Point>
</Placemark>
<Placemark>
<name>
Tue Mar 25 14:29:16 2014 S=2.38 Km/hr
</name>
<styleUrl>
#styleMap_TLP_Normal
</styleUrl>
<Point>
<coordinates>
-39.4211235,-7.3625193,937.83
</coordinates>
</Point>
</Placemark>
<Placemark>
<name>
Tue Mar 25 14:29:26 2014 S=2.09 Km/hr
</name>
<styleUrl>
#styleMap_TLP_Normal
</styleUrl>
<Point>
<coordinates>
-39.4210854,-7.3625851,938.25
</coordinates>
</Point>
</Placemark>
<Placemark>
<name>
Tue Mar 25 14:29:36 2014 S=2.59 Km/hr
</name>
<styleUrl>
#styleMap_TLP_Normal
</styleUrl>
<Point>
<coordinates>
-39.4209938,-7.3626151,938.14
</coordinates>
</Point>
</Placemark>
<Placemark>
<name>
Tue Mar 25 14:29:46 2014 S=2.21 Km/hr
</name>
<styleUrl>
#styleMap_TLP_Normal
</styleUrl>
<Point>
<coordinates>
-39.4208946,-7.3626575,937.72
</coordinates>
</Point>
</Placemark>
<Placemark>
<name>
Tue Mar 25 14:29:56 2014 S=1.67 Km/hr
</name>
<styleUrl>
#styleMap_TLP_Normal
</styleUrl>
<Point>
<coordinates>
-39.4207802,-7.3626566,937.77
</coordinates>
</Point>
</Placemark>
<Placemark>
<name>
Tue Mar 25 14:30:06 2014 S=1.92 Km/hr
</name>
<styleUrl>
#styleMap_TLP_Normal
</styleUrl>
<Point>
<coordinates>
-39.4206848,-7.3627110,936.25
</coordinates>
</Point>
</Placemark>
<Placemark>
<name>
Tue Mar 25 14:30:16 2014 S=2.89 Km/hr
</name>
<styleUrl>
#styleMap_TLP_Normal
</styleUrl>
<Point>
<coordinates>
-39.4205933,-7.3627210,936.33
</coordinates>
</Point>
</Placemark>
<Placemark>
<name>
Tue Mar 25 14:30:26 2014 S=2.25 Km/hr
</name>
<styleUrl>
#styleMap_TLP_Normal
</styleUrl>
<Point>
<coordinates>
-39.4205017,-7.3627267,936.66
</coordinates>
</Point>
</Placemark>
<Placemark>
<name>
Tue Mar 25 14:30:36 2014 S=2.91 Km/hr
</name>
<styleUrl>
#styleMap_TLP_Normal
</styleUrl>
<Point>
<coordinates>
-39.4203987,-7.3627825,936.03
</coordinates>
</Point>
</Placemark>
<Placemark>
<name>
Tue Mar 25 14:30:46 2014 S=1.97 Km/hr
</name>
<styleUrl>
#styleMap_TLP_Normal
</styleUrl>
<Point>
<coordinates>
-39.4203148,-7.3627872,935.33
</coordinates>
</Point>
</Placemark>
<Placemark>
<name>
Tue Mar 25 14:30:56 2014 S=3.05 Km/hr
</name>
<styleUrl>
#styleMap_TLP_Normal
</styleUrl>
<Point>
<coordinates>
-39.4201813,-7.3627553,935.80
</coordinates>
</Point>
</Placemark>
<Placemark>
<name>
Tue Mar 25 14:31:06 2014 S=2.60 Km/hr
</name>
<styleUrl>
#styleMap_TLP_Normal
</styleUrl>
<Point>
<coordinates>
-39.4201202,-7.3627629,936.14
</coordinates>
</Point>
</Placemark>
<Placemark>
<name>
Tue Mar 25 14:31:16 2014 S=2.87 Km/hr
</name>
<styleUrl>
#styleMap_TLP_Normal
</styleUrl>
<Point>
<coordinates>
-39.4200363,-7.3627810,936.70
</coordinates>
</Point>
</Placemark>
<Placemark>
<name>
Tue Mar 25 14:31:26 2014 S=2.84 Km/hr
</name>
<styleUrl>
#styleMap_TLP_Normal
</styleUrl>
<Point>
<coordinates>
-39.4198875,-7.3628206,936.58
</coordinates>
</Point>
</Placemark>
<Placemark>
<name>
Tue Mar 25 14:31:36 2014 S=2.28 Km/hr
</name>
<styleUrl>
#styleMap_TLP_Normal
</styleUrl>
<Point>
<coordinates>
-39.4197731,-7.3628430,936.59
</coordinates>
</Point>
</Placemark>
<Placemark>
<name>
Tue Mar 25 14:31:46 2014 S=2.77 Km/hr
</name>
<styleUrl>
#styleMap_TLP_Normal
</styleUrl>
<Point>
<coordinates>
-39.4197006,-7.3628335,936.44
</coordinates>
</Point>
</Placemark>
<Placemark>
<name>
Tue Mar 25 14:31:56 2014 S=2.48 Km/hr
</name>
<styleUrl>
#styleMap_TLP_Normal
</styleUrl>
<Point>
<coordinates>
-39.4196091,-7.3628087,936.78
</coordinates>
</Point>
</Placemark>
<Placemark>
<name>
Tue Mar 25 14:32:06 2014 S=3.15 Km/hr
</name>
<styleUrl>
#styleMap_TLP_Normal
</styleUrl>
<Point>
<coordinates>
-39.4194756,-7.3628168,937.81
</coordinates>
</Point>
</Placemark>
<Placemark>
<name>
Tue Mar 25 14:32:16 2014 S=2.25 Km/hr
</name>
<styleUrl>
#styleMap_TLP_Normal
</styleUrl>
<Point>
<coordinates>
-39.4193840,-7.3628335,938.48
</coordinates>
</Point>
</Placemark>
<Placemark>
<name>
Tue Mar 25 14:32:26 2014 S=3.33 Km/hr
</name>
<styleUrl>
#styleMap_TLP_Normal
</styleUrl>
<Point>
<coordinates>
-39.4192581,-7.3628278,939.39
</coordinates>
</Point>
</Placemark>
<Placemark>
<name>
Tue Mar 25 14:32:36 2014 S=1.87 Km/hr
</name>
<styleUrl>
#styleMap_TLP_Normal
</styleUrl>
<Point>
<coordinates>
-39.4191704,-7.3628125,940.59
</coordinates>
</Point>
</Placemark>
<Placemark>
<name>
Tue Mar 25 14:32:46 2014 S=2.45 Km/hr
</name>
<styleUrl>
#styleMap_TLP_Normal
</styleUrl>
<Point>
<coordinates>
-39.4190521,-7.3627949,941.31
</coordinates>
</Point>
</Placemark>
<Placemark>
<name>
Tue Mar 25 14:32:56 2014 S=2.85 Km/hr
</name>
<styleUrl>
#styleMap_TLP_Normal
</styleUrl>
<Point>
<coordinates>
-39.4189529,-7.3628020,942.25
</coordinates>
</Point>
</Placemark>
<Placemark>
<name>
Tue Mar 25 14:33:06 2014 S=2.57 Km/hr
</name>
<styleUrl>
#styleMap_TLP_Normal
</styleUrl>
<Point>
<coordinates>
-39.4188690,-7.3628511,943.67
</coordinates>
</Point>
</Placemark>
<Placemark>
<name>
Tue Mar 25 14:33:16 2014 S=1.94 Km/hr
</name>
<styleUrl>
#styleMap_TLP_Normal
</styleUrl>
<Point>
<coordinates>
-39.4188156,-7.3628330,943.83
</coordinates>
</Point>
</Placemark>
<Placemark>
<name>
Tue Mar 25 14:33:26 2014 S=2.44 Km/hr
</name>
<styleUrl>
#styleMap_TLP_Normal
</styleUrl>
<Point>
<coordinates>
-39.4187393,-7.3627515,943.23
</coordinates>
</Point>
</Placemark>
<Placemark>
<name>
Tue Mar 25 14:33:36 2014 S=2.24 Km/hr
</name>
<styleUrl>
#styleMap_TLP_Normal
</styleUrl>
<Point>
<coordinates>
-39.4186707,-7.3627253,943.08
</coordinates>
</Point>
</Placemark>
<Placemark>
<name>
Tue Mar 25 14:33:46 2014 S=3.06 Km/hr
</name>
<styleUrl>
#styleMap_TLP_Normal
</styleUrl>
<Point>
<coordinates>
-39.4185333,-7.3627343,943.59
</coordinates>
</Point>
</Placemark>
<Placemark>
<name>
Tue Mar 25 14:33:56 2014 S=2.84 Km/hr
</name>
<styleUrl>
#styleMap_TLP_Normal
</styleUrl>
<Point>
<coordinates>
-39.4184265,-7.3627400,944.53
</coordinates>
</Point>
</Placemark>
<Placemark>
<name>
Tue Mar 25 14:34:06 2014 S=1.41 Km/hr
</name>
<styleUrl>
#styleMap_TLP_Normal
</styleUrl>
<Point>
<coordinates>
-39.4183464,-7.3627434,944.05
</coordinates>
</Point>
</Placemark>
<Placemark>
<name>
Tue Mar 25 14:34:16 2014 S=2.73 Km/hr
</name>
<styleUrl>
#styleMap_TLP_Normal
</styleUrl>
<Point>
<coordinates>
-39.4182587,-7.3627548,944.16
</coordinates>
</Point>
</Placemark>
<Placemark>
<name>
Tue Mar 25 14:34:26 2014 S=2.54 Km/hr
</name>
<styleUrl>
#styleMap_TLP_Normal
</styleUrl>
<Point>
<coordinates>
-39.4181709,-7.3627715,944.73
</coordinates>
</Point>
</Placemark>
<Placemark>
<name>
Tue Mar 25 14:34:36 2014 S=1.89 Km/hr
</name>
<styleUrl>
#styleMap_TLP_Normal
</styleUrl>
<Point>
<coordinates>
-39.4180565,-7.3628187,943.39
</coordinates>
</Point>
</Placemark>
<Placemark>
<name>
Tue Mar 25 14:34:46 2014 S=2.39 Km/hr
</name>
<styleUrl>
#styleMap_TLP_Normal
</styleUrl>
<Point>
<coordinates>
-39.4179459,-7.3628101,944.41
</coordinates>
</Point>
</Placemark>
<Placemark>
<name>
Tue Mar 25 14:34:56 2014 S=2.15 Km/hr
</name>
<styleUrl>
#styleMap_TLP_Normal
</styleUrl>
<Point>
<coordinates>
-39.4178658,-7.3627625,945.02
</coordinates>
</Point>
</Placemark>
<Placemark>
<name>
Tue Mar 25 14:35:06 2014 S=2.62 Km/hr
</name>
<styleUrl>
#styleMap_TLP_Normal
</styleUrl>
<Point>
<coordinates>
-39.4177628,-7.3626847,946.09
</coordinates>
</Point>
</Placemark>
<Placemark>
<name>
Tue Mar 25 14:35:16 2014 S=2.53 Km/hr
</name>
<styleUrl>
#styleMap_TLP_Normal
</styleUrl>
<Point>
<coordinates>
-39.4176788,-7.3626466,946.45
</coordinates>
</Point>
</Placemark>
<Placemark>
<name>
Tue Mar 25 14:35:26 2014 S=2.95 Km/hr
</name>
<styleUrl>
#styleMap_TLP_Normal
</styleUrl>
<Point>
<coordinates>
-39.4175682,-7.3626213,947.09
</coordinates>
</Point>
</Placemark>
<Placemark>
<name>
Tue Mar 25 14:35:36 2014 S=2.93 Km/hr
</name>
<styleUrl>
#styleMap_TLP_Normal
</styleUrl>
<Point>
<coordinates>
-39.4174652,-7.3626289,947.73
</coordinates>
</Point>
</Placemark>
<Placemark>
<name>
Tue Mar 25 14:35:46 2014 S=2.76 Km/hr
</name>
<styleUrl>
#styleMap_TLP_Normal
</styleUrl>
<Point>
<coordinates>
-39.4173851,-7.3625841,948.41
</coordinates>
</Point>
</Placemark>
<Placemark>
<name>
Tue Mar 25 14:35:56 2014 S=2.12 Km/hr
</name>
<styleUrl>
#styleMap_TLP_Normal
</styleUrl>
<Point>
<coordinates>
-39.4172935,-7.3625431,949.48
</coordinates>
</Point>
</Placemark>
<Placemark>
<name>
Tue Mar 25 14:36:06 2014 S=1.73 Km/hr
</name>
<styleUrl>
#styleMap_TLP_Normal
</styleUrl>
<Point>
<coordinates>
-39.4172134,-7.3625169,949.97
</coordinates>
</Point>
</Placemark>
<Placemark>
<name>
Tue Mar 25 14:36:16 2014 S=2.42 Km/hr
</name>
<styleUrl>
#styleMap_TLP_Normal
</styleUrl>
<Point>
<coordinates>
-39.4171295,-7.3624506,950.77
</coordinates>
</Point>
</Placemark>
<Placemark>
<name>
Tue Mar 25 14:36:26 2014 S=3.40 Km/hr
</name>
<styleUrl>
#styleMap_TLP_Normal
</styleUrl>
<Point>
<coordinates>
-39.4169846,-7.3624287,951.09
</coordinates>
</Point>
</Placemark>
<Placemark>
<name>
Tue Mar 25 14:36:36 2014 S=2.25 Km/hr
</name>
<styleUrl>
#styleMap_TLP_Normal
</styleUrl>
<Point>
<coordinates>
-39.4168892,-7.3623943,951.48
</coordinates>
</Point>
</Placemark>
<Placemark>
<name>
Tue Mar 25 14:36:46 2014 S=2.60 Km/hr
</name>
<styleUrl>
#styleMap_TLP_Normal
</styleUrl>
<Point>
<coordinates>
-39.4168205,-7.3622956,951.00
</coordinates>
</Point>
</Placemark>
<Placemark>
<name>
Tue Mar 25 14:36:56 2014 S=1.22 Km/hr
</name>
<styleUrl>
#styleMap_TLP_Normal
</styleUrl>
<Point>
<coordinates>
-39.4167404,-7.3622704,951.48
</coordinates>
</Point>
</Placemark>
<Placemark>
<name>
Tue Mar 25 14:37:06 2014 S=1.23 Km/hr
</name>
<styleUrl>
#styleMap_TLP_Normal
</styleUrl>
<Point>
<coordinates>
-39.4166374,-7.3622532,951.23
</coordinates>
</Point>
</Placemark>
<Placemark>
<name>
Tue Mar 25 14:37:16 2014 S=2.09 Km/hr
</name>
<styleUrl>
#styleMap_TLP_Normal
</styleUrl>
<Point>
<coordinates>
-39.4165039,-7.3621874,950.78
</coordinates>
</Point>
</Placemark>
<Placemark>
<name>
Tue Mar 25 14:37:26 2014 S=2.83 Km/hr
</name>
<styleUrl>
#styleMap_TLP_Normal
</styleUrl>
<Point>
<coordinates>
-39.4163780,-7.3621526,951.58
</coordinates>
</Point>
</Placemark>
<Placemark>
<name>
Tue Mar 25 14:37:36 2014 S=2.39 Km/hr
</name>
<styleUrl>
#styleMap_TLP_Normal
</styleUrl>
<Point>
<coordinates>
-39.4162941,-7.3621001,951.45
</coordinates>
</Point>
</Placemark>
<Placemark>
<name>
Tue Mar 25 14:37:46 2014 S=1.99 Km/hr
</name>
<styleUrl>
#styleMap_TLP_Normal
</styleUrl>
<Point>
<coordinates>
-39.4162025,-7.3620491,951.11
</coordinates>
</Point>
</Placemark>
<Placemark>
<name>
Tue Mar 25 14:37:56 2014 S=2.22 Km/hr
</name>
<styleUrl>
#styleMap_TLP_Normal
</styleUrl>
<Point>
<coordinates>
-39.4161263,-7.3620214,951.08
</coordinates>
</Point>
</Placemark>
<Placemark>
<name>
Tue Mar 25 14:38:06 2014 S=3.22 Km/hr
</name>
<styleUrl>
#styleMap_TLP_Normal
</styleUrl>
<Point>
<coordinates>
-39.4159698,-7.3619990,951.48
</coordinates>
</Point>
</Placemark>
<Placemark>
<name>
Tue Mar 25 14:38:16 2014 S=3.20 Km/hr
</name>
<styleUrl>
#styleMap_TLP_Normal
</styleUrl>
<Point>
<coordinates>
-39.4158630,-7.3619781,951.80
</coordinates>
</Point>
</Placemark>
<Placemark>
<name>
Tue Mar 25 14:38:26 2014 S=2.21 Km/hr
</name>
<styleUrl>
#styleMap_TLP_Normal
</styleUrl>
<Point>
<coordinates>
-39.4157410,-7.3619738,951.34
</coordinates>
</Point>
</Placemark>
<Placemark>
<name>
Tue Mar 25 14:38:36 2014 S=0.85 Km/hr
</name>
<styleUrl>
#styleMap_TLP_Normal
</styleUrl>
<Point>
<coordinates>
-39.4156799,-7.3619399,950.56
</coordinates>
</Point>
</Placemark>
<Placemark>
<name>
Tue Mar 25 14:38:46 2014 S=2.66 Km/hr
</name>
<styleUrl>
#styleMap_TLP_Normal
</styleUrl>
<Point>
<coordinates>
-39.4156647,-7.3618770,949.08
</coordinates>
</Point>
</Placemark>
<Placemark>
<name>
Tue Mar 25 14:38:56 2014 S=0.44 Km/hr
</name>
<styleUrl>
#styleMap_TLP_Normal
</styleUrl>
<Point>
<coordinates>
-39.4156952,-7.3618326,948.58
</coordinates>
</Point>
</Placemark>
<Placemark>
<name>
Tue Mar 25 14:39:06 2014 S=0.63 Km/hr
</name>
<styleUrl>
#styleMap_TLP_Normal
</styleUrl>
<Point>
<coordinates>
-39.4156990,-7.3618317,948.55
</coordinates>
</Point>
</Placemark>
<Placemark>
<name>
Tue Mar 25 14:39:16 2014 S=0.73 Km/hr
</name>
<styleUrl>
#styleMap_TLP_Normal
</styleUrl>
<Point>
<coordinates>
-39.4156303,-7.3618183,947.16
</coordinates>
</Point>
</Placemark>
<Placemark>
<name>
Tue Mar 25 14:39:26 2014 S=0.64 Km/hr
</name>
<styleUrl>
#styleMap_TLP_Normal
</styleUrl>
<Point>
<coordinates>
-39.4156151,-7.3618212,947.14
</coordinates>
</Point>
</Placemark>
<Placemark>
<name>
Tue Mar 25 14:39:36 2014 S=0.48 Km/hr
</name>
<styleUrl>
#styleMap_TLP_Normal
</styleUrl>
<Point>
<coordinates>
-39.4156075,-7.3618193,947.14
</coordinates>
</Point>
</Placemark>
<Placemark>
<name>
Tue Mar 25 14:39:46 2014 S=0.26 Km/hr
</name>
<styleUrl>
#styleMap_TLP_Normal
</styleUrl>
<Point>
<coordinates>
-39.4156113,-7.3618135,947.17
</coordinates>
</Point>
</Placemark>
<Placemark>
<name>
Tue Mar 25 14:39:56 2014 S=0.71 Km/hr
</name>
<styleUrl>
#styleMap_TLP_Normal
</styleUrl>
<Point>
<coordinates>
-39.4156265,-7.3618121,946.91
</coordinates>
</Point>
</Placemark>
<Placemark>
<name>
Tue Mar 25 14:40:06 2014 S=0.27 Km/hr
</name>
<styleUrl>
#styleMap_TLP_Normal
</styleUrl>
<Point>
<coordinates>
-39.4156265,-7.3618040,946.81
</coordinates>
</Point>
</Placemark>
<Placemark>
<name>
Tue Mar 25 14:40:16 2014 S=0.95 Km/hr
</name>
<styleUrl>
#styleMap_TLP_Normal
</styleUrl>
<Point>
<coordinates>
-39.4156342,-7.3618259,945.91
</coordinates>
</Point>
</Placemark>
<Placemark>
<name>
Tue Mar 25 14:40:26 2014 S=0.50 Km/hr
</name>
<styleUrl>
#styleMap_TLP_Normal
</styleUrl>
<Point>
<coordinates>
-39.4156113,-7.3618512,944.34
</coordinates>
</Point>
</Placemark>
<Placemark>
<name>
Tue Mar 25 14:40:36 2014 S=1.12 Km/hr
</name>
<styleUrl>
#styleMap_TLP_Normal
</styleUrl>
<Point>
<coordinates>
-39.4156227,-7.3618932,941.88
</coordinates>
</Point>
</Placemark>
<Placemark>
<name>
Tue Mar 25 14:40:46 2014 S=0.98 Km/hr
</name>
<styleUrl>
#styleMap_TLP_Normal
</styleUrl>
<Point>
<coordinates>
-39.4156189,-7.3618922,941.83
</coordinates>
</Point>
</Placemark>
<Placemark>
<name>
Tue Mar 25 14:40:56 2014 S=0.84 Km/hr
</name>
<styleUrl>
#styleMap_TLP_Normal
</styleUrl>
<Point>
<coordinates>
-39.4155998,-7.3618798,941.42
</coordinates>
</Point>
</Placemark>
<Placemark>
<name>
Tue Mar 25 14:41:06 2014 S=1.97 Km/hr
</name>
<styleUrl>
#styleMap_TLP_Normal
</styleUrl>
<Point>
<coordinates>
-39.4156227,-7.3619175,941.11
</coordinates>
</Point>
</Placemark>
<Placemark>
<name>
Tue Mar 25 14:41:16 2014 S=0.63 Km/hr
</name>
<styleUrl>
#styleMap_TLP_Normal
</styleUrl>
<Point>
<coordinates>
-39.4156303,-7.3619609,941.83
</coordinates>
</Point>
</Placemark>
<Placemark>
<name>
Tue Mar 25 14:41:26 2014 S=0.30 Km/hr
</name>
<styleUrl>
#styleMap_TLP_Normal
</styleUrl>
<Point>
<coordinates>
-39.4156342,-7.3619452,941.61
</coordinates>
</Point>
</Placemark>
<Placemark>
<name>
Tue Mar 25 14:41:36 2014 S=1.73 Km/hr
</name>
<styleUrl>
#styleMap_TLP_Normal
</styleUrl>
<Point>
<coordinates>
-39.4156075,-7.3619409,941.42
</coordinates>
</Point>
</Placemark>
<Placemark>
<name>
Tue Mar 25 14:41:46 2014 S=1.89 Km/hr
</name>
<styleUrl>
#styleMap_TLP_Normal
</styleUrl>
<Point>
<coordinates>
-39.4155045,-7.3619790,941.75
</coordinates>
</Point>
</Placemark>
<Placemark>
<name>
Tue Mar 25 14:41:56 2014 S=2.35 Km/hr
</name>
<styleUrl>
#styleMap_TLP_Normal
</styleUrl>
<Point>
<coordinates>
-39.4154205,-7.3619795,942.03
</coordinates>
</Point>
</Placemark>
<Placemark>
<name>
Tue Mar 25 14:42:06 2014 S=3.83 Km/hr
</name>
<styleUrl>
#styleMap_TLP_Normal
</styleUrl>
<Point>
<coordinates>
-39.4152985,-7.3619370,942.06
</coordinates>
</Point>
</Placemark>
<Placemark>
<name>
Tue Mar 25 14:42:16 2014 S=2.03 Km/hr
</name>
<styleUrl>
#styleMap_TLP_Normal
</styleUrl>
<Point>
<coordinates>
-39.4152145,-7.3619170,942.27
</coordinates>
</Point>
</Placemark>
<Placemark>
<name>
Tue Mar 25 14:42:26 2014 S=1.87 Km/hr
</name>
<styleUrl>
#styleMap_TLP_Normal
</styleUrl>
<Point>
<coordinates>
-39.4151192,-7.3618765,942.36
</coordinates>
</Point>
</Placemark>
<Placemark>
<name>
Tue Mar 25 14:42:36 2014 S=2.11 Km/hr
</name>
<styleUrl>
#styleMap_TLP_Normal
</styleUrl>
<Point>
<coordinates>
-39.4150276,-7.3618274,942.28
</coordinates>
</Point>
</Placemark>
<Placemark>
<name>
Tue Mar 25 14:42:46 2014 S=4.06 Km/hr
</name>
<styleUrl>
#styleMap_TLP_Normal
</styleUrl>
<Point>
<coordinates>
-39.4148788,-7.3618097,942.28
</coordinates>
</Point>
</Placemark>
<Placemark>
<name>
Tue Mar 25 14:42:56 2014 S=4.50 Km/hr
</name>
<styleUrl>
#styleMap_TLP_Normal
</styleUrl>
<Point>
<coordinates>
-39.4147148,-7.3618331,942.77
</coordinates>
</Point>
</Placemark>
<Placemark>
<name>
Tue Mar 25 14:43:06 2014 S=4.10 Km/hr
</name>
<styleUrl>
#styleMap_TLP_Normal
</styleUrl>
<Point>
<coordinates>
-39.4145927,-7.3618174,942.52
</coordinates>
</Point>
</Placemark>
<Placemark>
<name>
Tue Mar 25 14:43:16 2014 S=3.39 Km/hr
</name>
<styleUrl>
#styleMap_TLP_Normal
</styleUrl>
<Point>
<coordinates>
-39.4145088,-7.3617535,942.66
</coordinates>
</Point>
</Placemark>
<Placemark>
<name>
Tue Mar 25 14:43:26 2014 S=3.60 Km/hr
</name>
<styleUrl>
#styleMap_TLP_Normal
</styleUrl>
<Point>
<coordinates>
-39.4144402,-7.3616505,942.33
</coordinates>
</Point>
</Placemark>
<Placemark>
<name>
Tue Mar 25 14:43:36 2014 S=4.04 Km/hr
</name>
<styleUrl>
#styleMap_TLP_Normal
</styleUrl>
<Point>
<coordinates>
-39.4143524,-7.3615627,941.00
</coordinates>
</Point>
</Placemark>
<Placemark>
<name>
Tue Mar 25 14:43:46 2014 S=3.56 Km/hr
</name>
<styleUrl>
#styleMap_TLP_Normal
</styleUrl>
<Point>
<coordinates>
-39.4142952,-7.3614693,939.61
</coordinates>
</Point>
</Placemark>
<Placemark>
<name>
Tue Mar 25 14:43:56 2014 S=2.76 Km/hr
</name>
<styleUrl>
#styleMap_TLP_Normal
</styleUrl>
<Point>
<coordinates>
-39.4142647,-7.3613935,939.48
</coordinates>
</Point>
</Placemark>
<Placemark>
<name>
Tue Mar 25 14:44:06 2014 S=2.45 Km/hr
</name>
<styleUrl>
#styleMap_TLP_Normal
</styleUrl>
<Point>
<coordinates>
-39.4142075,-7.3613367,938.44
</coordinates>
</Point>
</Placemark>
<Placemark>
<name>
Tue Mar 25 14:44:16 2014 S=1.17 Km/hr
</name>
<styleUrl>
#styleMap_TLP_Normal
</styleUrl>
<Point>
<coordinates>
-39.4142151,-7.3612523,937.77
</coordinates>
</Point>
</Placemark>
<Placemark>
<name>
Tue Mar 25 14:44:26 2014 S=1.36 Km/hr
</name>
<styleUrl>
#styleMap_TLP_Normal
</styleUrl>
<Point>
<coordinates>
-39.4141998,-7.3612494,937.80
</coordinates>
</Point>
</Placemark>
<Placemark>
<name>
Tue Mar 25 14:44:36 2014 S=1.83 Km/hr
</name>
<styleUrl>
#styleMap_TLP_Normal
</styleUrl>
<Point>
<coordinates>
-39.4142113,-7.3611736,937.34
</coordinates>
</Point>
</Placemark>
<Placemark>
<name>
Tue Mar 25 14:44:46 2014 S=2.20 Km/hr
</name>
<styleUrl>
#styleMap_TLP_Normal
</styleUrl>
<Point>
<coordinates>
-39.4142113,-7.3610554,936.33
</coordinates>
</Point>
</Placemark>
<Placemark>
<name>
Tue Mar 25 14:44:56 2014 S=2.47 Km/hr
</name>
<styleUrl>
#styleMap_TLP_Normal
</styleUrl>
<Point>
<coordinates>
-39.4142532,-7.3609867,934.53
</coordinates>
</Point>
</Placemark>
<Placemark>
<name>
Tue Mar 25 14:45:06 2014 S=0.59 Km/hr
</name>
<styleUrl>
#styleMap_TLP_Normal
</styleUrl>
<Point>
<coordinates>
-39.4142799,-7.3610358,932.98
</coordinates>
</Point>
</Placemark>
<Placemark>
<name>
Tue Mar 25 14:45:16 2014 S=2.36 Km/hr
</name>
<styleUrl>
#styleMap_TLP_Normal
</styleUrl>
<Point>
<coordinates>
-39.4142570,-7.3609681,931.39
</coordinates>
</Point>
</Placemark>
<Placemark>
<name>
Tue Mar 25 14:45:26 2014 S=1.88 Km/hr
</name>
<styleUrl>
#styleMap_TLP_Normal
</styleUrl>
<Point>
<coordinates>
-39.4142799,-7.3608775,930.73
</coordinates>
</Point>
</Placemark>
<Placemark>
<name>
Tue Mar 25 14:45:36 2014 S=1.33 Km/hr
</name>
<styleUrl>
#styleMap_TLP_Normal
</styleUrl>
<Point>
<coordinates>
-39.4142418,-7.3608322,929.73
</coordinates>
</Point>
</Placemark>
<Placemark>
<name>
Tue Mar 25 14:45:47 2014 S=1.39 Km/hr
</name>
<styleUrl>
#styleMap_TLP_Finish
</styleUrl>
<Point>
<coordinates>
-39.4143028,-7.3607316,929.20
</coordinates>
</Point>
</Placemark>
</Folder>
</Document>
</kml>
