# Supplementary material for: Lévy foraging patterns of rural humans
Source: PLoS One. 2018 Jun 18;13(6):e0199099. doi: 10.1371/journal.pone.0199099 (PMC6005560; doi:10.1371/journal.pone.0199099)
Supplement: S5 File — (ZIP) [file pone.0199099.s005.zip › H-06-MA/Holux_M-241_Start_20140318-043532_Finish_20140318-064120.kml]

<?xml version="1.0" encoding="UTF-8"?>
<kml xmlns="http://earth.google.com/kml/2.1">
<Document>
<Style id="normalState_TLP_Start">
<IconStyle>
<scale>1.0</scale>
<Icon>
<href>http://maps.google.com/mapfiles/kml/pal4/icon15.png</href>
</Icon>
</IconStyle>
<LabelStyle>
<scale>1.0</scale>
</LabelStyle>
</Style>
<Style id="highlightState_TLP_Start">
<IconStyle>
<scale>1.1</scale>
<Icon>
<href>http://maps.google.com/mapfiles/kml/pal4/icon7.png</href>
</Icon>
</IconStyle>
<LabelStyle>
<scale>1.1</scale>
<color>ff0000ff</color>
</LabelStyle>
</Style>
<StyleMap id="styleMap_TLP_Start">
<Pair>
<key>normal</key>
<styleUrl>#normalState_TLP_Start</styleUrl>
</Pair>
<Pair>
<key>highlight</key>
<styleUrl>#highlightState_TLP_Start</styleUrl>
</Pair>
</StyleMap>
<Style id="normalState_TLP_Finish">
<IconStyle>
<scale>1.0</scale>
<Icon>
<href>http://maps.google.com/mapfiles/kml/pal4/icon15.png</href>
</Icon>
</IconStyle>
<LabelStyle>
<scale>1.0</scale>
</LabelStyle>
</Style>
<Style id="highlightState_TLP_Finish">
<IconStyle>
<scale>1.1</scale>
<Icon>
<href>http://maps.google.com/mapfiles/kml/pal4/icon7.png</href>
</Icon>
</IconStyle>
<LabelStyle>
<scale>1.1</scale>
<color>ff0000ff</color>
</LabelStyle>
</Style>
<StyleMap id="styleMap_TLP_Finish">
<Pair>
<key>normal</key>
<styleUrl>#normalState_TLP_Finish</styleUrl>
</Pair>
<Pair>
<key>highlight</key>
<styleUrl>#highlightState_TLP_Finish</styleUrl>
</Pair>
</StyleMap>
<Style id="normalState_TLP_Normal">
<IconStyle>
<scale>1.0</scale>
<Icon>
<href>http://maps.google.com/mapfiles/kml/pal4/icon31.png</href>
</Icon>
</IconStyle>
<LabelStyle>
<scale>1.0</scale>
</LabelStyle>
</Style>
<Style id="highlightState_TLP_Normal">
<IconStyle>
<scale>1.1</scale>
<Icon>
<href>http://maps.google.com/mapfiles/kml/pal4/icon23.png</href>
</Icon>
</IconStyle>
<LabelStyle>
<scale>1.1</scale>
<color>ff0000ff</color>
</LabelStyle>
</Style>
<StyleMap id="styleMap_TLP_Normal">
<Pair>
<key>normal</key>
<styleUrl>#normalState_TLP_Normal</styleUrl>
</Pair>
<Pair>
<key>highlight</key>
<styleUrl>#highlightState_TLP_Normal</styleUrl>
</Pair>
</StyleMap>
<Style id="normalState_TLP_Photo">
<IconStyle>
<scale>1.0</scale>
<Icon>
<href>http://maps.google.com/mapfiles/kml/pal4/icon46.png</href>
</Icon>
</IconStyle>
<LabelStyle>
<scale>1.0</scale>
</LabelStyle>
</Style>
<Style id="highlightState_TLP_Photo">
<IconStyle>
<scale>1.1</scale>
<Icon>
<href>http://maps.google.com/mapfiles/kml/pal4/icon38.png</href>
</Icon>
</IconStyle>
<LabelStyle>
<scale>1.1</scale>
<color>ff0000ff</color>
</LabelStyle>
</Style>
<StyleMap id="styleMap_TLP_Photo">
<Pair>
<key>normal</key>
<styleUrl>#normalState_TLP_Photo</styleUrl>
</Pair>
<Pair>
<key>highlight</key>
<styleUrl>#highlightState_TLP_Photo</styleUrl>
</Pair>
</StyleMap>
<Style id="roadStyle">
<LineStyle>
<color>ffffff00</color>
<width>6</width>
</LineStyle>
</Style>
<Open>1</Open>
<description>Route</description>
<name>Track Log</name>
<Placemark>
<name>Route</name>
<styleUrl>#roadStyle</styleUrl>
<MultiGeometry>
<LineString>
<coordinates>
-39.4083557,-7.3569021,720.45 -39.4083176,-7.3569016,715.41 -39.4083443,-7.3569117,718.52 -39.4083405,-7.3569307,717.81 -39.4083366,-7.3569322,717.80 -39.4083366,-7.3569322,717.77 -39.4083366,-7.3569307,717.83 -39.4083366,-7.3569293,717.91 -39.4083366,-7.3569283,718.00 -39.4083366,-7.3569279,718.05 -39.4083366,-7.3569274,718.14 -39.4083405,-7.3569283,718.30 -39.4083405,-7.3569279,718.55 -39.4083405,-7.3569274,718.70 -39.4084167,-7.3569398,720.44 -39.4084778,-7.3569841,724.02 -39.4085121,-7.3570709,725.59 -39.4085999,-7.3571215,729.06 -39.4086342,-7.3571773,731.50 -39.4086723,-7.3572302,733.95 -39.4087296,-7.3572812,736.34 -39.4087715,-7.3573327,738.94 -39.4088287,-7.3573952,741.16 -39.4088745,-7.3574486,743.41 -39.4089470,-7.3575277,746.47 -39.4090347,-7.3575778,748.47 -39.4090958,-7.3576303,750.95 -39.4091377,-7.3576679,753.73 -39.4091988,-7.3577075,753.89 -39.4092216,-7.3576860,754.88 -39.4092407,-7.3576865,756.34 -39.4092751,-7.3576941,758.28 -39.4093513,-7.3577209,758.72 -39.4094276,-7.3577790,759.38 -39.4095039,-7.3578391,760.44 -39.4095955,-7.3579092,760.78 -39.4096985,-7.3579693,762.67 -39.4097443,-7.3580146,763.92 -39.4097862,-7.3580503,763.89 -39.4098549,-7.3580689,763.42 -39.4099236,-7.3580852,764.38 -39.4099579,-7.3580890,765.67 -39.4100227,-7.3581247,766.11 -39.4100990,-7.3581681,766.28 -39.4101677,-7.3582020,767.28 -39.4102516,-7.3582377,768.56 -39.4103508,-7.3582501,768.95 -39.4103928,-7.3582659,769.50 -39.4104004,-7.3582664,769.80 -39.4104347,-7.3583069,770.13 -39.4105034,-7.3583379,771.36 -39.4105949,-7.3583603,772.42 -39.4106865,-7.3584056,772.08 -39.4107895,-7.3584476,771.09 -39.4108849,-7.3584619,769.91 -39.4109879,-7.3585105,770.83 -39.4110947,-7.3585238,772.28 -39.4111938,-7.3585744,773.80 -39.4112701,-7.3586426,775.81 -39.4113235,-7.3587141,777.34 -39.4113655,-7.3587742,780.09 -39.4114304,-7.3588667,781.52 -39.4114723,-7.3589158,784.30 -39.4115410,-7.3589916,786.02 -39.4115906,-7.3590817,788.09 -39.4116096,-7.3591485,790.28 -39.4116020,-7.3592348,791.89 -39.4115906,-7.3593445,793.06 -39.4115677,-7.3594637,794.53 -39.4115448,-7.3595591,796.27 -39.4115105,-7.3596292,797.84 -39.4114799,-7.3596907,800.48 -39.4114418,-7.3597431,803.22 -39.4114151,-7.3598118,805.19 -39.4113884,-7.3598828,807.94 -39.4113846,-7.3599396,809.44 -39.4113998,-7.3599768,811.98 -39.4114075,-7.3600125,814.06 -39.4114532,-7.3600779,816.20 -39.4114914,-7.3601451,818.61 -39.4115334,-7.3602896,819.92 -39.4116211,-7.3603892,820.25 -39.4116974,-7.3604579,821.28 -39.4117928,-7.3605022,820.23 -39.4118881,-7.3605251,819.39 -39.4119720,-7.3605633,819.31 -39.4120445,-7.3605957,819.44 -39.4121017,-7.3606076,820.34 -39.4121666,-7.3606153,821.63 -39.4122200,-7.3606343,823.09 -39.4122696,-7.3606367,824.98 -39.4122810,-7.3605824,827.23 -39.4123611,-7.3605027,829.59 -39.4124031,-7.3604460,831.45 -39.4124641,-7.3603745,834.25 -39.4124718,-7.3603454,837.31 -39.4124985,-7.3603325,839.56 -39.4125671,-7.3603029,842.69 -39.4126587,-7.3602443,844.25 -39.4127235,-7.3601923,846.64 -39.4127808,-7.3601570,847.78 -39.4128876,-7.3601465,848.28 -39.4129753,-7.3601232,849.95 -39.4130669,-7.3600740,850.97 -39.4131088,-7.3600869,853.69 -39.4131546,-7.3600807,856.23 -39.4132423,-7.3600664,857.78 -39.4133224,-7.3600764,860.38 -39.4133530,-7.3600678,863.02 -39.4133720,-7.3600473,864.70 -39.4134140,-7.3599958,862.17 -39.4134941,-7.3599725,860.61 -39.4135742,-7.3599415,860.39 -39.4136391,-7.3599248,860.50 -39.4137306,-7.3598928,860.41 -39.4137955,-7.3598428,860.48 -39.4138374,-7.3598113,860.20 -39.4139099,-7.3597870,860.81 -39.4139633,-7.3597789,861.48 -39.4140205,-7.3597584,862.39 -39.4140854,-7.3597126,863.55 -39.4141464,-7.3596368,865.06 -39.4142227,-7.3596559,866.56 -39.4143562,-7.3595905,867.86 -39.4144135,-7.3595562,868.67 -39.4145126,-7.3595271,869.92 -39.4145279,-7.3594432,870.84 -39.4146461,-7.3593497,872.13 -39.4146500,-7.3593059,874.00 -39.4146652,-7.3592620,875.45 -39.4147949,-7.3592529,873.47 -39.4148636,-7.3592997,873.45 -39.4148293,-7.3593616,873.33 -39.4148445,-7.3594298,874.14 -39.4148445,-7.3594885,874.81 -39.4148293,-7.3595562,875.88 -39.4148140,-7.3596096,876.61 -39.4147873,-7.3596950,877.23 -39.4147263,-7.3597431,878.31 -39.4147224,-7.3598771,879.06 -39.4146881,-7.3598762,881.41 -39.4146805,-7.3599157,882.88 -39.4146576,-7.3599486,885.19 -39.4146080,-7.3600063,887.95 -39.4146347,-7.3600316,892.05 -39.4146309,-7.3601203,893.64 -39.4146385,-7.3601794,895.45 -39.4146004,-7.3602328,896.67 -39.4145775,-7.3602853,898.44 -39.4145546,-7.3603392,900.30 -39.4145164,-7.3604279,902.20 -39.4145279,-7.3604712,904.66 -39.4145355,-7.3605189,905.86 -39.4144897,-7.3605657,906.80 -39.4144630,-7.3606186,909.69 -39.4144173,-7.3606501,910.45 -39.4144325,-7.3606820,912.30 -39.4143753,-7.3607063,914.44 -39.4143524,-7.3607516,916.72 -39.4143295,-7.3608136,919.47 -39.4143181,-7.3608713,921.61 -39.4143257,-7.3608932,924.20 -39.4143257,-7.3609209,926.00 -39.4143143,-7.3609705,926.92 -39.4142685,-7.3610067,928.08 -39.4143028,-7.3609905,929.28 -39.4142914,-7.3609858,930.81 -39.4142570,-7.3609953,932.69 -39.4142456,-7.3610291,932.77 -39.4142227,-7.3610458,933.09 -39.4141731,-7.3610563,934.50 -39.4141884,-7.3611617,934.63 -39.4141731,-7.3612328,935.06 -39.4141769,-7.3612576,937.22 -39.4142075,-7.3612895,939.00 -39.4142532,-7.3613286,941.22 -39.4142914,-7.3613849,944.92 -39.4143372,-7.3614688,946.02 -39.4143600,-7.3615041,948.98 -39.4143944,-7.3615713,950.17 -39.4144249,-7.3616300,951.28 -39.4144592,-7.3616734,953.25 -39.4145088,-7.3617139,956.66 -39.4145584,-7.3617692,959.00 -39.4146156,-7.3618636,961.28 -39.4146461,-7.3619843,959.64 -39.4146881,-7.3621230,959.39 -39.4147339,-7.3622317,958.91 -39.4148140,-7.3623462,956.28 -39.4148788,-7.3624229,958.53 -39.4149323,-7.3625588,959.23 -39.4149933,-7.3626542,957.77 -39.4150352,-7.3627367,954.92 -39.4151001,-7.3628650,953.59 -39.4151802,-7.3629384,953.72 -39.4152184,-7.3630033,954.44 -39.4152451,-7.3631072,954.89 -39.4153023,-7.3632307,955.17 -39.4154015,-7.3633251,953.94 -39.4154854,-7.3633986,952.75 -39.4155502,-7.3634801,951.97 -39.4156494,-7.3635764,951.00 -39.4157410,-7.3636470,947.27 -39.4158287,-7.3637104,946.63 -39.4159546,-7.3637419,945.22 -39.4160767,-7.3637934,944.48 -39.4162216,-7.3638935,943.70 -39.4162674,-7.3639908,943.09 -39.4162979,-7.3640909,942.95 -39.4163475,-7.3641739,942.47 -39.4164009,-7.3643060,941.73 -39.4165726,-7.3643732,941.20 -39.4166985,-7.3644166,940.94 -39.4168091,-7.3644762,940.56 -39.4168892,-7.3645563,939.63 -39.4169350,-7.3646321,939.00 -39.4169884,-7.3647480,937.59 -39.4169884,-7.3648624,939.38 -39.4170456,-7.3649573,939.27 -39.4171524,-7.3650784,939.52 -39.4172173,-7.3651853,939.52 -39.4173241,-7.3652816,941.20 -39.4174614,-7.3653789,941.88 -39.4175568,-7.3654757,941.06 -39.4176559,-7.3655262,939.98 -39.4177704,-7.3655815,939.73 -39.4178658,-7.3656726,940.33 -39.4179802,-7.3657336,941.70 -39.4181061,-7.3658104,942.22 -39.4182129,-7.3658667,943.52 -39.4182854,-7.3659344,943.41 -39.4183655,-7.3660245,943.44 -39.4185143,-7.3661184,943.30 -39.4185944,-7.3661351,941.83 -39.4187088,-7.3661909,939.59 -39.4188538,-7.3662376,939.11 -39.4189758,-7.3662257,936.27 -39.4191093,-7.3662677,933.58 -39.4192619,-7.3662629,931.20 -39.4193878,-7.3662801,930.94 -39.4195442,-7.3662419,929.25 -39.4196434,-7.3662457,930.09 -39.4197578,-7.3662868,929.94 -39.4198608,-7.3663015,928.52 -39.4199715,-7.3663321,928.27 -39.4201012,-7.3663330,927.58 -39.4202232,-7.3663592,926.16 -39.4203148,-7.3663750,925.02 -39.4204369,-7.3664122,923.89 -39.4205666,-7.3664274,922.77 -39.4206963,-7.3665080,922.69 -39.4208374,-7.3665123,922.16 -39.4209671,-7.3665395,921.69 -39.4211082,-7.3665538,921.36 -39.4212418,-7.3665509,921.83 -39.4213524,-7.3665724,921.80 -39.4214897,-7.3665781,922.84 -39.4215813,-7.3666143,923.52 -39.4217262,-7.3666558,923.75 -39.4218140,-7.3666935,925.50 -39.4219322,-7.3667588,925.88 -39.4220543,-7.3667703,926.19 -39.4221878,-7.3668008,926.86 -39.4222984,-7.3667970,927.41 -39.4224091,-7.3668156,927.09 -39.4225693,-7.3668213,926.75 -39.4227066,-7.3668265,926.34 -39.4228172,-7.3668480,925.98 -39.4229546,-7.3668399,925.61 -39.4230957,-7.3668656,925.31 -39.4232063,-7.3669143,925.44 -39.4233208,-7.3669376,925.66 -39.4234314,-7.3669548,925.20 -39.4235497,-7.3669462,924.47 -39.4236679,-7.3669705,922.33 -39.4238167,-7.3669920,920.81 -39.4239578,-7.3670011,919.73 -39.4240913,-7.3670211,918.94 -39.4242210,-7.3670611,919.61 -39.4243469,-7.3670678,920.89 -39.4244423,-7.3670173,922.63 -39.4245720,-7.3670144,925.13 -39.4246902,-7.3669920,928.77 -39.4248161,-7.3669686,930.73 -39.4249420,-7.3669291,930.95 -39.4250641,-7.3668637,931.63 -39.4251785,-7.3668084,934.34 -39.4253006,-7.3667674,933.75 -39.4253883,-7.3667479,932.34 -39.4254417,-7.3668246,929.86 -39.4254761,-7.3668656,929.34 -39.4254875,-7.3668880,930.67 -39.4254646,-7.3669171,930.39 -39.4254837,-7.3669019,930.67 -39.4254684,-7.3668532,930.84 -39.4254150,-7.3668542,930.48 -39.4253998,-7.3668232,931.22 -39.4254417,-7.3667383,927.94 -39.4255409,-7.3666778,930.86 -39.4256477,-7.3666148,930.81 -39.4257736,-7.3665557,930.30 -39.4258957,-7.3665223,928.25 -39.4260330,-7.3664794,926.98 -39.4261436,-7.3664670,926.36 -39.4262695,-7.3664837,927.38 -39.4264069,-7.3664618,926.16 -39.4265327,-7.3664665,926.77 -39.4266548,-7.3664565,927.94 -39.4267731,-7.3664470,926.88 -39.4268875,-7.3664250,927.73 -39.4270172,-7.3663568,925.67 -39.4271240,-7.3662887,926.05 -39.4272308,-7.3661985,926.33 -39.4273148,-7.3661013,925.83 -39.4274063,-7.3659906,924.27 -39.4274826,-7.3659015,926.88 -39.4275589,-7.3657827,926.61 -39.4276123,-7.3656616,927.08 -39.4276962,-7.3655410,925.95 -39.4277840,-7.3654423,925.38 -39.4278336,-7.3653579,927.36 -39.4279366,-7.3653030,928.34 -39.4280510,-7.3652325,929.36 -39.4281540,-7.3651700,928.61 -39.4282455,-7.3651123,928.00 -39.4282951,-7.3650570,927.30 -39.4283028,-7.3650446,930.03 -39.4283028,-7.3650441,930.22 -39.4283066,-7.3650360,930.25 -39.4283104,-7.3650336,930.23 -39.4283142,-7.3650227,930.27 -39.4283409,-7.3650255,930.69 -39.4284439,-7.3650017,930.17 -39.4284515,-7.3650088,930.22 -39.4284744,-7.3650098,929.47 -39.4285011,-7.3649778,930.14 -39.4285507,-7.3649416,929.47 -39.4286537,-7.3648868,928.67 -39.4287567,-7.3648176,928.41 -39.4288559,-7.3647695,926.42 -39.4289818,-7.3647194,922.98 -39.4290543,-7.3646531,921.47 -39.4291344,-7.3646188,921.17 -39.4291496,-7.3646436,921.45 -39.4291382,-7.3646450,922.67 -39.4291344,-7.3646412,922.78 -39.4292145,-7.3645477,925.95 -39.4293060,-7.3644423,929.42 -39.4293900,-7.3643312,932.25 -39.4294586,-7.3642263,933.56 -39.4294739,-7.3641047,936.09 -39.4295044,-7.3641028,935.63 -39.4295349,-7.3641014,935.56 -39.4295769,-7.3641286,934.72 -39.4296494,-7.3641372,932.39 -39.4296265,-7.3641400,932.73 -39.4295731,-7.3641024,932.56 -39.4294968,-7.3640585,932.59 -39.4295425,-7.3639483,931.63 -39.4295654,-7.3638225,932.28 -39.4295921,-7.3637080,932.42 -39.4296532,-7.3635702,929.69 -39.4296417,-7.3634267,927.75 -39.4296951,-7.3633332,929.31 -39.4297409,-7.3631887,931.63 -39.4298134,-7.3630843,930.91 -39.4298553,-7.3629332,932.31 -39.4299011,-7.3628182,932.97 -39.4299545,-7.3627062,930.63 -39.4299965,-7.3625932,930.48 -39.4300804,-7.3625078,930.03 -39.4301682,-7.3624167,930.44 -39.4302711,-7.3623257,930.48 -39.4303818,-7.3621955,931.72 -39.4305000,-7.3621268,928.84 -39.4306030,-7.3620491,928.80 -39.4307175,-7.3620100,927.03 -39.4308319,-7.3619218,925.69 -39.4308853,-7.3618431,925.44 -39.4308777,-7.3618522,926.45 -39.4308586,-7.3618355,926.97 -39.4308586,-7.3618331,926.95 -39.4308624,-7.3618131,926.66 -39.4308662,-7.3618069,926.45 -39.4309502,-7.3617887,926.97 -39.4310570,-7.3616958,926.55 -39.4311752,-7.3616381,925.56 -39.4312820,-7.3615770,923.28 -39.4313812,-7.3614788,921.66 -39.4314728,-7.3613973,923.39 -39.4315948,-7.3613434,924.84 -39.4317055,-7.3612614,924.48 -39.4317513,-7.3612304,924.88 -39.4317703,-7.3611846,925.78 -39.4318428,-7.3611202,926.91 -39.4319572,-7.3610487,927.52 -39.4320564,-7.3609834,925.59 -39.4321404,-7.3609366,924.52 -39.4322281,-7.3608732,922.91 -39.4323311,-7.3608036,921.14 -39.4324379,-7.3607192,922.72 -39.4325142,-7.3606548,921.39 -39.4326134,-7.3605871,922.08 -39.4326897,-7.3605022,925.06 -39.4328117,-7.3604136,927.08 -39.4328918,-7.3603191,928.47 -39.4330063,-7.3602343,929.50 -39.4331207,-7.3601446,928.61 -39.4332390,-7.3600669,928.94 -39.4332581,-7.3600750,929.59 -39.4332657,-7.3600793,929.39 -39.4332657,-7.3600698,929.19 -39.4332581,-7.3600578,929.20 -39.4332542,-7.3600512,930.17 -39.4333153,-7.3600187,928.70 -39.4334183,-7.3599901,928.03 -39.4335403,-7.3599629,926.98 -39.4336586,-7.3598909,923.56 -39.4337845,-7.3598456,923.89 -39.4338531,-7.3597813,921.92 -39.4338226,-7.3597093,920.38 -39.4338264,-7.3596516,924.17 -39.4338112,-7.3595686,925.98 -39.4338036,-7.3594880,926.45 -39.4338646,-7.3594232,927.78 -39.4339104,-7.3593292,928.95 -39.4339256,-7.3592620,928.27 -39.4339333,-7.3591714,927.70 -39.4339180,-7.3591576,926.95 -39.4339485,-7.3591123,927.39 -39.4338989,-7.3591022,927.13 -39.4338112,-7.3590789,926.80 -39.4337997,-7.3590922,927.03 -39.4337959,-7.3590922,927.17 -39.4337997,-7.3590879,927.20 -39.4338036,-7.3590956,927.20 -39.4337959,-7.3591075,927.23 -39.4337997,-7.3591137,927.27 -39.4338036,-7.3591242,927.50 -39.4337311,-7.3591104,927.53 -39.4337273,-7.3590941,927.67 -39.4337692,-7.3590631,927.91 -39.4338188,-7.3590493,927.22 -39.4338875,-7.3591099,928.08 -39.4338951,-7.3591948,930.03 -39.4338799,-7.3592887,930.86 -39.4338646,-7.3593664,932.77 -39.4338264,-7.3594046,934.33 -39.4338188,-7.3594599,936.50 -39.4337921,-7.3595734,938.02 -39.4338074,-7.3596158,938.27 -39.4338379,-7.3596926,937.89 -39.4338417,-7.3597589,936.77 -39.4338417,-7.3597574,936.64 -39.4338455,-7.3597507,936.66 -39.4338455,-7.3597479,936.72 -39.4338493,-7.3597465,936.78 -39.4338455,-7.3597474,936.94 -39.4338264,-7.3597589,938.55 -39.4338913,-7.3597631,936.97 -39.4339981,-7.3597794,935.41 -39.4340210,-7.3598328,934.83 -39.4340897,-7.3598952,933.33 -39.4341812,-7.3599515,932.27 -39.4342270,-7.3600149,932.36 -39.4342232,-7.3600440,932.03 -39.4342117,-7.3600521,932.00 -39.4342117,-7.3600512,932.00 -39.4342194,-7.3600512,931.97 -39.4342155,-7.3600574,931.83 -39.4342575,-7.3600554,931.45 -39.4343491,-7.3600993,930.20 -39.4344559,-7.3600416,933.06 -39.4345665,-7.3600063,933.22 -39.4346428,-7.3600473,934.84 -39.4347305,-7.3600550,934.50 -39.4348412,-7.3600950,934.28 -39.4349365,-7.3601360,934.41 -39.4350204,-7.3601542,933.36 -39.4351006,-7.3601632,931.83 -39.4351883,-7.3601508,929.55 -39.4352150,-7.3601379,929.33 -39.4352188,-7.3601379,929.45 -39.4352417,-7.3601294,928.95 -39.4352875,-7.3601356,927.31 -39.4353447,-7.3601718,926.75 -39.4354210,-7.3602209,927.09 -39.4354439,-7.3602557,926.59 -39.4354591,-7.3602643,926.36 -39.4354630,-7.3602676,925.94 -39.4354668,-7.3602681,925.53 -39.4354401,-7.3602505,925.44 -39.4354362,-7.3601618,921.86 -39.4354706,-7.3600612,922.72 -39.4355392,-7.3600020,923.89 -39.4356308,-7.3599310,924.14 -39.4356728,-7.3598294,925.52 -39.4357491,-7.3597641,926.30 -39.4357910,-7.3596439,926.06 -39.4358292,-7.3594990,925.91 -39.4359665,-7.3594294,925.50 -39.4360962,-7.3594060,924.61 -39.4361954,-7.3593678,924.08 -39.4362679,-7.3592782,923.06 -39.4363060,-7.3591552,921.17 -39.4362907,-7.3590407,921.00 -39.4364014,-7.3589616,921.55 -39.4365044,-7.3589082,922.81 -39.4366302,-7.3588815,921.66 -39.4367256,-7.3588109,921.80 -39.4366493,-7.3586798,923.23 -39.4365540,-7.3585877,924.42 -39.4364700,-7.3584776,925.31 -39.4363899,-7.3583617,925.84 -39.4363213,-7.3582458,927.19 -39.4363327,-7.3581781,929.66 -39.4363747,-7.3581243,931.69 -39.4364319,-7.3580618,932.70 -39.4365273,-7.3579865,932.33 -39.4365921,-7.3579545,933.69 -39.4366989,-7.3579235,933.92 -39.4367561,-7.3578830,934.05 -39.4367943,-7.3577752,934.25 -39.4368706,-7.3577042,934.45 -39.4369125,-7.3575749,932.88 -39.4369240,-7.3574958,929.28 -39.4369392,-7.3573942,928.67 -39.4368782,-7.3572769,927.86 -39.4369698,-7.3572221,928.80 -39.4370956,-7.3572183,928.23 -39.4372025,-7.3572059,925.48 -39.4372940,-7.3571773,924.91 -39.4373550,-7.3570819,922.47 -39.4374275,-7.3570027,922.89 -39.4375076,-7.3569498,922.41 -39.4375076,-7.3568459,924.44 -39.4375381,-7.3567696,925.52 -39.4375381,-7.3566842,926.39 -39.4375992,-7.3566222,928.09 -39.4376602,-7.3565764,928.56 -39.4376564,-7.3565583,929.05 -39.4376602,-7.3565536,929.13 -39.4376564,-7.3565464,928.95 -39.4376678,-7.3565435,928.97 -39.4376717,-7.3565412,928.91 -39.4376717,-7.3565421,928.80 -39.4376717,-7.3565488,928.70 -39.4376717,-7.3565531,928.64 -39.4376640,-7.3565550,928.52 -39.4376907,-7.3565555,927.97 -39.4377136,-7.3565302,928.11 -39.4377747,-7.3564420,928.09 -39.4378204,-7.3563843,928.20 -39.4378204,-7.3563604,928.34 -39.4378204,-7.3563375,928.14 -39.4378319,-7.3563209,928.03 -39.4378586,-7.3563042,927.80 -39.4378738,-7.3563080,927.83 -39.4379425,-7.3562603,927.50 -39.4379807,-7.3562136,927.36 -39.4379921,-7.3562064,927.50 -39.4380379,-7.3561940,927.20 -39.4380264,-7.3561983,927.31 -39.4380302,-7.3561807,927.22 -39.4380608,-7.3561883,928.31 -39.4381065,-7.3561692,928.84 -39.4381142,-7.3561645,928.88 -39.4381218,-7.3561563,928.94 -39.4380989,-7.3561716,929.09 -39.4380951,-7.3561831,929.11 -39.4380989,-7.3561926,929.30 -39.4381218,-7.3561864,929.30 -39.4381485,-7.3561878,929.30 -39.4381638,-7.3561926,929.42 -39.4381676,-7.3561912,929.58 -39.4381676,-7.3561935,929.66 -39.4381599,-7.3562036,929.70 -39.4381676,-7.3562489,930.66 -39.4382019,-7.3563313,930.66 -39.4382629,-7.3563557,930.59 -39.4382820,-7.3563986,929.88 -39.4382744,-7.3564916,930.36 -39.4382057,-7.3565631,931.13 -39.4381866,-7.3566279,932.19 -39.4382095,-7.3566761,933.02 -39.4381905,-7.3567047,933.88 -39.4382324,-7.3567624,935.17 -39.4382210,-7.3568091,936.22 -39.4381676,-7.3568873,935.53 -39.4381599,-7.3569417,934.56 -39.4381561,-7.3569465,934.69 -39.4381714,-7.3569269,934.44 -39.4382362,-7.3569012,933.14 -39.4382935,-7.3568730,932.25 -39.4383316,-7.3568277,930.83 -39.4383545,-7.3567991,930.03 -39.4383812,-7.3567519,930.06 -39.4384384,-7.3566732,930.03 -39.4385033,-7.3566718,931.02 -39.4385567,-7.3567033,930.98 -39.4386292,-7.3567457,931.73 -39.4386902,-7.3567977,932.28 -39.4387627,-7.3568535,933.03 -39.4387856,-7.3569002,933.23 -39.4388161,-7.3570228,933.25 -39.4388390,-7.3570962,933.64 -39.4388657,-7.3571725,933.27 -39.4388924,-7.3572330,932.94 -39.4388733,-7.3573074,933.56 -39.4389114,-7.3573890,933.19 -39.4389381,-7.3574295,933.55 -39.4389954,-7.3574624,933.48 -39.4390640,-7.3575411,933.05 -39.4390907,-7.3575730,933.09 -39.4390945,-7.3575602,933.20 -39.4390717,-7.3575878,933.11 -39.4390678,-7.3575816,933.09 -39.4390488,-7.3575931,932.50 -39.4390831,-7.3575382,932.14 -39.4391861,-7.3575473,931.30 -39.4393120,-7.3575606,930.64 -39.4393806,-7.3576136,929.66 -39.4394531,-7.3576503,929.02 -39.4395523,-7.3576608,929.64 -39.4396133,-7.3576565,931.05 -39.4396553,-7.3576775,931.25 -39.4396935,-7.3577042,930.88 -39.4397049,-7.3577056,930.91 -39.4397316,-7.3576984,930.64 -39.4397583,-7.3577571,931.02 -39.4397964,-7.3578353,931.23 -39.4397659,-7.3579707,932.17 -39.4397469,-7.3580627,931.23 -39.4397507,-7.3581605,931.83 -39.4398193,-7.3582067,932.48 -39.4398766,-7.3582783,932.98 -39.4399300,-7.3583694,932.78 -39.4399605,-7.3584137,932.16 -39.4400291,-7.3584538,932.36 -39.4401016,-7.3584971,931.48 -39.4401207,-7.3585691,931.25 -39.4400978,-7.3586597,930.44 -39.4401207,-7.3587360,931.14 -39.4401474,-7.3587909,931.20 -39.4401703,-7.3588376,932.36 -39.4401894,-7.3588762,932.25 -39.4401894,-7.3588929,932.31 -39.4402008,-7.3588896,932.33 -39.4401932,-7.3588305,931.03 -39.4402313,-7.3588080,930.73 -39.4403038,-7.3587842,931.41 -39.4403687,-7.3587537,931.53 -39.4404488,-7.3587437,931.70 -39.4405479,-7.3587670,932.92 -39.4406013,-7.3587804,933.58 -39.4406738,-7.3588047,934.86 -39.4407463,-7.3588114,935.28 -39.4407921,-7.3588276,935.80 -39.4407845,-7.3589053,936.17 -39.4408035,-7.3589826,936.69 -39.4408150,-7.3590822,937.25 -39.4408112,-7.3591838,937.42 -39.4408569,-7.3592286,938.06 -39.4409027,-7.3593187,937.16 -39.4409027,-7.3593183,937.39 -39.4409027,-7.3593230,937.48 -39.4409103,-7.3593197,937.47 -39.4409180,-7.3593225,937.44 -39.4409142,-7.3593292,937.31 -39.4409294,-7.3593493,937.34 -39.4409523,-7.3593893,935.58 -39.4410057,-7.3594780,935.55 -39.4410400,-7.3595390,936.00 -39.4409714,-7.3595772,936.33 -39.4409027,-7.3596668,936.55 -39.4408150,-7.3597355,936.06 -39.4407921,-7.3598075,935.92 -39.4407692,-7.3598194,932.28 -39.4407768,-7.3597856,932.05 -39.4407043,-7.3597779,931.22 -39.4405746,-7.3597703,930.00 -39.4405251,-7.3598380,929.03 -39.4405136,-7.3599124,928.27 -39.4405136,-7.3600168,927.31 -39.4405098,-7.3601017,926.72 -39.4405518,-7.3601670,926.09 -39.4405975,-7.3602147,926.88 -39.4406319,-7.3602252,927.34 -39.4406662,-7.3602204,927.58 -39.4406662,-7.3602290,927.56 -39.4406624,-7.3602285,927.52 -39.4406624,-7.3602257,927.56 -39.4406700,-7.3602381,927.58 -39.4406776,-7.3602514,927.59 -39.4406776,-7.3602591,927.61 -39.4406853,-7.3602638,927.59 -39.4407005,-7.3602800,927.34 -39.4407082,-7.3602915,927.28 -39.4407196,-7.3602920,927.28 -39.4407158,-7.3602929,927.25 -39.4407196,-7.3602881,927.25 -39.4407005,-7.3603029,926.77 -39.4406776,-7.3603153,926.52 -39.4406776,-7.3603148,926.42 -39.4406853,-7.3603196,926.33 -39.4406853,-7.3603234,926.28 -39.4406853,-7.3603220,926.33 -39.4406853,-7.3603225,926.30 -39.4406815,-7.3603230,926.30 -39.4406853,-7.3603239,926.30 -39.4406853,-7.3603244,926.25 -39.4406815,-7.3603253,925.91 -39.4406776,-7.3603258,925.84 -39.4406776,-7.3603258,925.86 -39.4406776,-7.3603263,925.78 -39.4406776,-7.3603263,925.70 -39.4406776,-7.3603258,925.67 -39.4406776,-7.3603253,925.58 -39.4406776,-7.3603239,925.56 -39.4406776,-7.3603234,925.55 -39.4406776,-7.3603230,925.53 -39.4406776,-7.3603234,925.52 -39.4406776,-7.3603230,925.45 -39.4406776,-7.3603225,925.39 -39.4406776,-7.3603215,925.39 -39.4406776,-7.3603210,925.34 -39.4406776,-7.3603210,925.33 -39.4406776,-7.3603210,925.31 -39.4406738,-7.3603249,925.28 -39.4406662,-7.3603182,924.88 -39.4406700,-7.3603110,923.91 -39.4406815,-7.3603039,922.81 -39.4407005,-7.3602986,921.39 -39.4407082,-7.3603048,919.81 -39.4407158,-7.3603082,918.16 -39.4407158,-7.3603086,916.66 -39.4407158,-7.3603086,916.69 -39.4407120,-7.3603063,916.81 -39.4407120,-7.3603067,916.83 -39.4407120,-7.3603110,916.86 -39.4407158,-7.3603196,916.86 -39.4407120,-7.3603315,916.73 -39.4407082,-7.3603354,916.36 -39.4406967,-7.3603382,916.27 -39.4407005,-7.3603354,916.31 -39.4407043,-7.3603249,916.67 -39.4407196,-7.3603187,917.38 -39.4408150,-7.3603120,920.41 -39.4408913,-7.3603458,922.06 -39.4410019,-7.3603911,925.00 -39.4410744,-7.3604574,924.64 -39.4411201,-7.3604956,923.48 -39.4411926,-7.3605313,922.97 </coordinates>
</LineString>
</MultiGeometry>
</Placemark>
<Folder>
<name>waypoints</name>
<Placemark>
<name>
Tue Mar 18 10:35:32 2014 S=0.80 Km/hr
</name>
<styleUrl>
#styleMap_TLP_Start
</styleUrl>
<Point>
<coordinates>
-39.4083557,-7.3569021,720.45
</coordinates>
</Point>
</Placemark>
<Placemark>
<name>
Tue Mar 18 10:35:42 2014 S=0.22 Km/hr
</name>
<styleUrl>
#styleMap_TLP_Normal
</styleUrl>
<Point>
<coordinates>
-39.4083176,-7.3569016,715.41
</coordinates>
</Point>
</Placemark>
<Placemark>
<name>
Tue Mar 18 10:35:52 2014 S=0.53 Km/hr
</name>
<styleUrl>
#styleMap_TLP_Normal
</styleUrl>
<Point>
<coordinates>
-39.4083443,-7.3569117,718.52
</coordinates>
</Point>
</Placemark>
<Placemark>
<name>
Tue Mar 18 10:36:02 2014 S=0.22 Km/hr
</name>
<styleUrl>
#styleMap_TLP_Normal
</styleUrl>
<Point>
<coordinates>
-39.4083405,-7.3569307,717.81
</coordinates>
</Point>
</Placemark>
<Placemark>
<name>
Tue Mar 18 10:36:12 2014 S=0.21 Km/hr
</name>
<styleUrl>
#styleMap_TLP_Normal
</styleUrl>
<Point>
<coordinates>
-39.4083366,-7.3569322,717.80
</coordinates>
</Point>
</Placemark>
<Placemark>
<name>
Tue Mar 18 10:36:22 2014 S=0.03 Km/hr
</name>
<styleUrl>
#styleMap_TLP_Normal
</styleUrl>
<Point>
<coordinates>
-39.4083366,-7.3569322,717.77
</coordinates>
</Point>
</Placemark>
<Placemark>
<name>
Tue Mar 18 10:36:32 2014 S=0.04 Km/hr
</name>
<styleUrl>
#styleMap_TLP_Normal
</styleUrl>
<Point>
<coordinates>
-39.4083366,-7.3569307,717.83
</coordinates>
</Point>
</Placemark>
<Placemark>
<name>
Tue Mar 18 10:36:42 2014 S=0.01 Km/hr
</name>
<styleUrl>
#styleMap_TLP_Normal
</styleUrl>
<Point>
<coordinates>
-39.4083366,-7.3569293,717.91
</coordinates>
</Point>
</Placemark>
<Placemark>
<name>
Tue Mar 18 10:36:52 2014 S=0.01 Km/hr
</name>
<styleUrl>
#styleMap_TLP_Normal
</styleUrl>
<Point>
<coordinates>
-39.4083366,-7.3569283,718.00
</coordinates>
</Point>
</Placemark>
<Placemark>
<name>
Tue Mar 18 10:37:02 2014 S=0.02 Km/hr
</name>
<styleUrl>
#styleMap_TLP_Normal
</styleUrl>
<Point>
<coordinates>
-39.4083366,-7.3569279,718.05
</coordinates>
</Point>
</Placemark>
<Placemark>
<name>
Tue Mar 18 10:37:12 2014 S=0.02 Km/hr
</name>
<styleUrl>
#styleMap_TLP_Normal
</styleUrl>
<Point>
<coordinates>
-39.4083366,-7.3569274,718.14
</coordinates>
</Point>
</Placemark>
<Placemark>
<name>
Tue Mar 18 10:37:22 2014 S=0.05 Km/hr
</name>
<styleUrl>
#styleMap_TLP_Normal
</styleUrl>
<Point>
<coordinates>
-39.4083405,-7.3569283,718.30
</coordinates>
</Point>
</Placemark>
<Placemark>
<name>
Tue Mar 18 10:37:32 2014 S=0.02 Km/hr
</name>
<styleUrl>
#styleMap_TLP_Normal
</styleUrl>
<Point>
<coordinates>
-39.4083405,-7.3569279,718.55
</coordinates>
</Point>
</Placemark>
<Placemark>
<name>
Tue Mar 18 10:37:42 2014 S=0.34 Km/hr
</name>
<styleUrl>
#styleMap_TLP_Normal
</styleUrl>
<Point>
<coordinates>
-39.4083405,-7.3569274,718.70
</coordinates>
</Point>
</Placemark>
<Placemark>
<name>
Tue Mar 18 10:37:52 2014 S=2.08 Km/hr
</name>
<styleUrl>
#styleMap_TLP_Normal
</styleUrl>
<Point>
<coordinates>
-39.4084167,-7.3569398,720.44
</coordinates>
</Point>
</Placemark>
<Placemark>
<name>
Tue Mar 18 10:38:02 2014 S=2.16 Km/hr
</name>
<styleUrl>
#styleMap_TLP_Normal
</styleUrl>
<Point>
<coordinates>
-39.4084778,-7.3569841,724.02
</coordinates>
</Point>
</Placemark>
<Placemark>
<name>
Tue Mar 18 10:38:12 2014 S=2.63 Km/hr
</name>
<styleUrl>
#styleMap_TLP_Normal
</styleUrl>
<Point>
<coordinates>
-39.4085121,-7.3570709,725.59
</coordinates>
</Point>
</Placemark>
<Placemark>
<name>
Tue Mar 18 10:38:22 2014 S=2.16 Km/hr
</name>
<styleUrl>
#styleMap_TLP_Normal
</styleUrl>
<Point>
<coordinates>
-39.4085999,-7.3571215,729.06
</coordinates>
</Point>
</Placemark>
<Placemark>
<name>
Tue Mar 18 10:38:32 2014 S=2.33 Km/hr
</name>
<styleUrl>
#styleMap_TLP_Normal
</styleUrl>
<Point>
<coordinates>
-39.4086342,-7.3571773,731.50
</coordinates>
</Point>
</Placemark>
<Placemark>
<name>
Tue Mar 18 10:38:42 2014 S=2.78 Km/hr
</name>
<styleUrl>
#styleMap_TLP_Normal
</styleUrl>
<Point>
<coordinates>
-39.4086723,-7.3572302,733.95
</coordinates>
</Point>
</Placemark>
<Placemark>
<name>
Tue Mar 18 10:38:52 2014 S=2.82 Km/hr
</name>
<styleUrl>
#styleMap_TLP_Normal
</styleUrl>
<Point>
<coordinates>
-39.4087296,-7.3572812,736.34
</coordinates>
</Point>
</Placemark>
<Placemark>
<name>
Tue Mar 18 10:39:02 2014 S=2.60 Km/hr
</name>
<styleUrl>
#styleMap_TLP_Normal
</styleUrl>
<Point>
<coordinates>
-39.4087715,-7.3573327,738.94
</coordinates>
</Point>
</Placemark>
<Placemark>
<name>
Tue Mar 18 10:39:12 2014 S=2.80 Km/hr
</name>
<styleUrl>
#styleMap_TLP_Normal
</styleUrl>
<Point>
<coordinates>
-39.4088287,-7.3573952,741.16
</coordinates>
</Point>
</Placemark>
<Placemark>
<name>
Tue Mar 18 10:39:22 2014 S=3.11 Km/hr
</name>
<styleUrl>
#styleMap_TLP_Normal
</styleUrl>
<Point>
<coordinates>
-39.4088745,-7.3574486,743.41
</coordinates>
</Point>
</Placemark>
<Placemark>
<name>
Tue Mar 18 10:39:32 2014 S=3.35 Km/hr
</name>
<styleUrl>
#styleMap_TLP_Normal
</styleUrl>
<Point>
<coordinates>
-39.4089470,-7.3575277,746.47
</coordinates>
</Point>
</Placemark>
<Placemark>
<name>
Tue Mar 18 10:39:42 2014 S=3.23 Km/hr
</name>
<styleUrl>
#styleMap_TLP_Normal
</styleUrl>
<Point>
<coordinates>
-39.4090347,-7.3575778,748.47
</coordinates>
</Point>
</Placemark>
<Placemark>
<name>
Tue Mar 18 10:39:52 2014 S=3.80 Km/hr
</name>
<styleUrl>
#styleMap_TLP_Normal
</styleUrl>
<Point>
<coordinates>
-39.4090958,-7.3576303,750.95
</coordinates>
</Point>
</Placemark>
<Placemark>
<name>
Tue Mar 18 10:40:02 2014 S=3.04 Km/hr
</name>
<styleUrl>
#styleMap_TLP_Normal
</styleUrl>
<Point>
<coordinates>
-39.4091377,-7.3576679,753.73
</coordinates>
</Point>
</Placemark>
<Placemark>
<name>
Tue Mar 18 10:40:12 2014 S=1.69 Km/hr
</name>
<styleUrl>
#styleMap_TLP_Normal
</styleUrl>
<Point>
<coordinates>
-39.4091988,-7.3577075,753.89
</coordinates>
</Point>
</Placemark>
<Placemark>
<name>
Tue Mar 18 10:40:22 2014 S=0.41 Km/hr
</name>
<styleUrl>
#styleMap_TLP_Normal
</styleUrl>
<Point>
<coordinates>
-39.4092216,-7.3576860,754.88
</coordinates>
</Point>
</Placemark>
<Placemark>
<name>
Tue Mar 18 10:40:32 2014 S=0.27 Km/hr
</name>
<styleUrl>
#styleMap_TLP_Normal
</styleUrl>
<Point>
<coordinates>
-39.4092407,-7.3576865,756.34
</coordinates>
</Point>
</Placemark>
<Placemark>
<name>
Tue Mar 18 10:40:42 2014 S=2.97 Km/hr
</name>
<styleUrl>
#styleMap_TLP_Normal
</styleUrl>
<Point>
<coordinates>
-39.4092751,-7.3576941,758.28
</coordinates>
</Point>
</Placemark>
<Placemark>
<name>
Tue Mar 18 10:40:52 2014 S=3.67 Km/hr
</name>
<styleUrl>
#styleMap_TLP_Normal
</styleUrl>
<Point>
<coordinates>
-39.4093513,-7.3577209,758.72
</coordinates>
</Point>
</Placemark>
<Placemark>
<name>
Tue Mar 18 10:41:02 2014 S=3.49 Km/hr
</name>
<styleUrl>
#styleMap_TLP_Normal
</styleUrl>
<Point>
<coordinates>
-39.4094276,-7.3577790,759.38
</coordinates>
</Point>
</Placemark>
<Placemark>
<name>
Tue Mar 18 10:41:12 2014 S=3.27 Km/hr
</name>
<styleUrl>
#styleMap_TLP_Normal
</styleUrl>
<Point>
<coordinates>
-39.4095039,-7.3578391,760.44
</coordinates>
</Point>
</Placemark>
<Placemark>
<name>
Tue Mar 18 10:41:22 2014 S=3.93 Km/hr
</name>
<styleUrl>
#styleMap_TLP_Normal
</styleUrl>
<Point>
<coordinates>
-39.4095955,-7.3579092,760.78
</coordinates>
</Point>
</Placemark>
<Placemark>
<name>
Tue Mar 18 10:41:32 2014 S=3.96 Km/hr
</name>
<styleUrl>
#styleMap_TLP_Normal
</styleUrl>
<Point>
<coordinates>
-39.4096985,-7.3579693,762.67
</coordinates>
</Point>
</Placemark>
<Placemark>
<name>
Tue Mar 18 10:41:42 2014 S=1.50 Km/hr
</name>
<styleUrl>
#styleMap_TLP_Normal
</styleUrl>
<Point>
<coordinates>
-39.4097443,-7.3580146,763.92
</coordinates>
</Point>
</Placemark>
<Placemark>
<name>
Tue Mar 18 10:41:52 2014 S=3.02 Km/hr
</name>
<styleUrl>
#styleMap_TLP_Normal
</styleUrl>
<Point>
<coordinates>
-39.4097862,-7.3580503,763.89
</coordinates>
</Point>
</Placemark>
<Placemark>
<name>
Tue Mar 18 10:42:02 2014 S=2.98 Km/hr
</name>
<styleUrl>
#styleMap_TLP_Normal
</styleUrl>
<Point>
<coordinates>
-39.4098549,-7.3580689,763.42
</coordinates>
</Point>
</Placemark>
<Placemark>
<name>
Tue Mar 18 10:42:12 2014 S=2.28 Km/hr
</name>
<styleUrl>
#styleMap_TLP_Normal
</styleUrl>
<Point>
<coordinates>
-39.4099236,-7.3580852,764.38
</coordinates>
</Point>
</Placemark>
<Placemark>
<name>
Tue Mar 18 10:42:22 2014 S=2.24 Km/hr
</name>
<styleUrl>
#styleMap_TLP_Normal
</styleUrl>
<Point>
<coordinates>
-39.4099579,-7.3580890,765.67
</coordinates>
</Point>
</Placemark>
<Placemark>
<name>
Tue Mar 18 10:42:32 2014 S=3.12 Km/hr
</name>
<styleUrl>
#styleMap_TLP_Normal
</styleUrl>
<Point>
<coordinates>
-39.4100227,-7.3581247,766.11
</coordinates>
</Point>
</Placemark>
<Placemark>
<name>
Tue Mar 18 10:42:42 2014 S=3.53 Km/hr
</name>
<styleUrl>
#styleMap_TLP_Normal
</styleUrl>
<Point>
<coordinates>
-39.4100990,-7.3581681,766.28
</coordinates>
</Point>
</Placemark>
<Placemark>
<name>
Tue Mar 18 10:42:52 2014 S=3.34 Km/hr
</name>
<styleUrl>
#styleMap_TLP_Normal
</styleUrl>
<Point>
<coordinates>
-39.4101677,-7.3582020,767.28
</coordinates>
</Point>
</Placemark>
<Placemark>
<name>
Tue Mar 18 10:43:02 2014 S=3.23 Km/hr
</name>
<styleUrl>
#styleMap_TLP_Normal
</styleUrl>
<Point>
<coordinates>
-39.4102516,-7.3582377,768.56
</coordinates>
</Point>
</Placemark>
<Placemark>
<name>
Tue Mar 18 10:43:12 2014 S=2.82 Km/hr
</name>
<styleUrl>
#styleMap_TLP_Normal
</styleUrl>
<Point>
<coordinates>
-39.4103508,-7.3582501,768.95
</coordinates>
</Point>
</Placemark>
<Placemark>
<name>
Tue Mar 18 10:43:22 2014 S=0.26 Km/hr
</name>
<styleUrl>
#styleMap_TLP_Normal
</styleUrl>
<Point>
<coordinates>
-39.4103928,-7.3582659,769.50
</coordinates>
</Point>
</Placemark>
<Placemark>
<name>
Tue Mar 18 10:43:32 2014 S=1.21 Km/hr
</name>
<styleUrl>
#styleMap_TLP_Normal
</styleUrl>
<Point>
<coordinates>
-39.4104004,-7.3582664,769.80
</coordinates>
</Point>
</Placemark>
<Placemark>
<name>
Tue Mar 18 10:43:42 2014 S=0.87 Km/hr
</name>
<styleUrl>
#styleMap_TLP_Normal
</styleUrl>
<Point>
<coordinates>
-39.4104347,-7.3583069,770.13
</coordinates>
</Point>
</Placemark>
<Placemark>
<name>
Tue Mar 18 10:43:52 2014 S=3.66 Km/hr
</name>
<styleUrl>
#styleMap_TLP_Normal
</styleUrl>
<Point>
<coordinates>
-39.4105034,-7.3583379,771.36
</coordinates>
</Point>
</Placemark>
<Placemark>
<name>
Tue Mar 18 10:44:02 2014 S=4.25 Km/hr
</name>
<styleUrl>
#styleMap_TLP_Normal
</styleUrl>
<Point>
<coordinates>
-39.4105949,-7.3583603,772.42
</coordinates>
</Point>
</Placemark>
<Placemark>
<name>
Tue Mar 18 10:44:12 2014 S=3.24 Km/hr
</name>
<styleUrl>
#styleMap_TLP_Normal
</styleUrl>
<Point>
<coordinates>
-39.4106865,-7.3584056,772.08
</coordinates>
</Point>
</Placemark>
<Placemark>
<name>
Tue Mar 18 10:44:22 2014 S=2.77 Km/hr
</name>
<styleUrl>
#styleMap_TLP_Normal
</styleUrl>
<Point>
<coordinates>
-39.4107895,-7.3584476,771.09
</coordinates>
</Point>
</Placemark>
<Placemark>
<name>
Tue Mar 18 10:44:32 2014 S=3.00 Km/hr
</name>
<styleUrl>
#styleMap_TLP_Normal
</styleUrl>
<Point>
<coordinates>
-39.4108849,-7.3584619,769.91
</coordinates>
</Point>
</Placemark>
<Placemark>
<name>
Tue Mar 18 10:44:42 2014 S=3.61 Km/hr
</name>
<styleUrl>
#styleMap_TLP_Normal
</styleUrl>
<Point>
<coordinates>
-39.4109879,-7.3585105,770.83
</coordinates>
</Point>
</Placemark>
<Placemark>
<name>
Tue Mar 18 10:44:52 2014 S=3.75 Km/hr
</name>
<styleUrl>
#styleMap_TLP_Normal
</styleUrl>
<Point>
<coordinates>
-39.4110947,-7.3585238,772.28
</coordinates>
</Point>
</Placemark>
<Placemark>
<name>
Tue Mar 18 10:45:02 2014 S=3.45 Km/hr
</name>
<styleUrl>
#styleMap_TLP_Normal
</styleUrl>
<Point>
<coordinates>
-39.4111938,-7.3585744,773.80
</coordinates>
</Point>
</Placemark>
<Placemark>
<name>
Tue Mar 18 10:45:12 2014 S=3.70 Km/hr
</name>
<styleUrl>
#styleMap_TLP_Normal
</styleUrl>
<Point>
<coordinates>
-39.4112701,-7.3586426,775.81
</coordinates>
</Point>
</Placemark>
<Placemark>
<name>
Tue Mar 18 10:45:22 2014 S=3.26 Km/hr
</name>
<styleUrl>
#styleMap_TLP_Normal
</styleUrl>
<Point>
<coordinates>
-39.4113235,-7.3587141,777.34
</coordinates>
</Point>
</Placemark>
<Placemark>
<name>
Tue Mar 18 10:45:32 2014 S=3.18 Km/hr
</name>
<styleUrl>
#styleMap_TLP_Normal
</styleUrl>
<Point>
<coordinates>
-39.4113655,-7.3587742,780.09
</coordinates>
</Point>
</Placemark>
<Placemark>
<name>
Tue Mar 18 10:45:42 2014 S=3.10 Km/hr
</name>
<styleUrl>
#styleMap_TLP_Normal
</styleUrl>
<Point>
<coordinates>
-39.4114304,-7.3588667,781.52
</coordinates>
</Point>
</Placemark>
<Placemark>
<name>
Tue Mar 18 10:45:52 2014 S=2.28 Km/hr
</name>
<styleUrl>
#styleMap_TLP_Normal
</styleUrl>
<Point>
<coordinates>
-39.4114723,-7.3589158,784.30
</coordinates>
</Point>
</Placemark>
<Placemark>
<name>
Tue Mar 18 10:46:02 2014 S=2.80 Km/hr
</name>
<styleUrl>
#styleMap_TLP_Normal
</styleUrl>
<Point>
<coordinates>
-39.4115410,-7.3589916,786.02
</coordinates>
</Point>
</Placemark>
<Placemark>
<name>
Tue Mar 18 10:46:12 2014 S=3.12 Km/hr
</name>
<styleUrl>
#styleMap_TLP_Normal
</styleUrl>
<Point>
<coordinates>
-39.4115906,-7.3590817,788.09
</coordinates>
</Point>
</Placemark>
<Placemark>
<name>
Tue Mar 18 10:46:22 2014 S=2.65 Km/hr
</name>
<styleUrl>
#styleMap_TLP_Normal
</styleUrl>
<Point>
<coordinates>
-39.4116096,-7.3591485,790.28
</coordinates>
</Point>
</Placemark>
<Placemark>
<name>
Tue Mar 18 10:46:32 2014 S=2.96 Km/hr
</name>
<styleUrl>
#styleMap_TLP_Normal
</styleUrl>
<Point>
<coordinates>
-39.4116020,-7.3592348,791.89
</coordinates>
</Point>
</Placemark>
<Placemark>
<name>
Tue Mar 18 10:46:42 2014 S=3.09 Km/hr
</name>
<styleUrl>
#styleMap_TLP_Normal
</styleUrl>
<Point>
<coordinates>
-39.4115906,-7.3593445,793.06
</coordinates>
</Point>
</Placemark>
<Placemark>
<name>
Tue Mar 18 10:46:52 2014 S=3.21 Km/hr
</name>
<styleUrl>
#styleMap_TLP_Normal
</styleUrl>
<Point>
<coordinates>
-39.4115677,-7.3594637,794.53
</coordinates>
</Point>
</Placemark>
<Placemark>
<name>
Tue Mar 18 10:47:02 2014 S=2.42 Km/hr
</name>
<styleUrl>
#styleMap_TLP_Normal
</styleUrl>
<Point>
<coordinates>
-39.4115448,-7.3595591,796.27
</coordinates>
</Point>
</Placemark>
<Placemark>
<name>
Tue Mar 18 10:47:12 2014 S=2.49 Km/hr
</name>
<styleUrl>
#styleMap_TLP_Normal
</styleUrl>
<Point>
<coordinates>
-39.4115105,-7.3596292,797.84
</coordinates>
</Point>
</Placemark>
<Placemark>
<name>
Tue Mar 18 10:47:22 2014 S=2.49 Km/hr
</name>
<styleUrl>
#styleMap_TLP_Normal
</styleUrl>
<Point>
<coordinates>
-39.4114799,-7.3596907,800.48
</coordinates>
</Point>
</Placemark>
<Placemark>
<name>
Tue Mar 18 10:47:32 2014 S=2.52 Km/hr
</name>
<styleUrl>
#styleMap_TLP_Normal
</styleUrl>
<Point>
<coordinates>
-39.4114418,-7.3597431,803.22
</coordinates>
</Point>
</Placemark>
<Placemark>
<name>
Tue Mar 18 10:47:42 2014 S=2.46 Km/hr
</name>
<styleUrl>
#styleMap_TLP_Normal
</styleUrl>
<Point>
<coordinates>
-39.4114151,-7.3598118,805.19
</coordinates>
</Point>
</Placemark>
<Placemark>
<name>
Tue Mar 18 10:47:52 2014 S=2.48 Km/hr
</name>
<styleUrl>
#styleMap_TLP_Normal
</styleUrl>
<Point>
<coordinates>
-39.4113884,-7.3598828,807.94
</coordinates>
</Point>
</Placemark>
<Placemark>
<name>
Tue Mar 18 10:48:02 2014 S=2.25 Km/hr
</name>
<styleUrl>
#styleMap_TLP_Normal
</styleUrl>
<Point>
<coordinates>
-39.4113846,-7.3599396,809.44
</coordinates>
</Point>
</Placemark>
<Placemark>
<name>
Tue Mar 18 10:48:12 2014 S=1.73 Km/hr
</name>
<styleUrl>
#styleMap_TLP_Normal
</styleUrl>
<Point>
<coordinates>
-39.4113998,-7.3599768,811.98
</coordinates>
</Point>
</Placemark>
<Placemark>
<name>
Tue Mar 18 10:48:22 2014 S=1.77 Km/hr
</name>
<styleUrl>
#styleMap_TLP_Normal
</styleUrl>
<Point>
<coordinates>
-39.4114075,-7.3600125,814.06
</coordinates>
</Point>
</Placemark>
<Placemark>
<name>
Tue Mar 18 10:48:32 2014 S=2.44 Km/hr
</name>
<styleUrl>
#styleMap_TLP_Normal
</styleUrl>
<Point>
<coordinates>
-39.4114532,-7.3600779,816.20
</coordinates>
</Point>
</Placemark>
<Placemark>
<name>
Tue Mar 18 10:48:42 2014 S=2.21 Km/hr
</name>
<styleUrl>
#styleMap_TLP_Normal
</styleUrl>
<Point>
<coordinates>
-39.4114914,-7.3601451,818.61
</coordinates>
</Point>
</Placemark>
<Placemark>
<name>
Tue Mar 18 10:48:52 2014 S=3.38 Km/hr
</name>
<styleUrl>
#styleMap_TLP_Normal
</styleUrl>
<Point>
<coordinates>
-39.4115334,-7.3602896,819.92
</coordinates>
</Point>
</Placemark>
<Placemark>
<name>
Tue Mar 18 10:49:02 2014 S=4.28 Km/hr
</name>
<styleUrl>
#styleMap_TLP_Normal
</styleUrl>
<Point>
<coordinates>
-39.4116211,-7.3603892,820.25
</coordinates>
</Point>
</Placemark>
<Placemark>
<name>
Tue Mar 18 10:49:12 2014 S=3.60 Km/hr
</name>
<styleUrl>
#styleMap_TLP_Normal
</styleUrl>
<Point>
<coordinates>
-39.4116974,-7.3604579,821.28
</coordinates>
</Point>
</Placemark>
<Placemark>
<name>
Tue Mar 18 10:49:22 2014 S=4.48 Km/hr
</name>
<styleUrl>
#styleMap_TLP_Normal
</styleUrl>
<Point>
<coordinates>
-39.4117928,-7.3605022,820.23
</coordinates>
</Point>
</Placemark>
<Placemark>
<name>
Tue Mar 18 10:49:32 2014 S=2.45 Km/hr
</name>
<styleUrl>
#styleMap_TLP_Normal
</styleUrl>
<Point>
<coordinates>
-39.4118881,-7.3605251,819.39
</coordinates>
</Point>
</Placemark>
<Placemark>
<name>
Tue Mar 18 10:49:42 2014 S=3.53 Km/hr
</name>
<styleUrl>
#styleMap_TLP_Normal
</styleUrl>
<Point>
<coordinates>
-39.4119720,-7.3605633,819.31
</coordinates>
</Point>
</Placemark>
<Placemark>
<name>
Tue Mar 18 10:49:52 2014 S=3.53 Km/hr
</name>
<styleUrl>
#styleMap_TLP_Normal
</styleUrl>
<Point>
<coordinates>
-39.4120445,-7.3605957,819.44
</coordinates>
</Point>
</Placemark>
<Placemark>
<name>
Tue Mar 18 10:50:02 2014 S=2.32 Km/hr
</name>
<styleUrl>
#styleMap_TLP_Normal
</styleUrl>
<Point>
<coordinates>
-39.4121017,-7.3606076,820.34
</coordinates>
</Point>
</Placemark>
<Placemark>
<name>
Tue Mar 18 10:50:12 2014 S=1.71 Km/hr
</name>
<styleUrl>
#styleMap_TLP_Normal
</styleUrl>
<Point>
<coordinates>
-39.4121666,-7.3606153,821.63
</coordinates>
</Point>
</Placemark>
<Placemark>
<name>
Tue Mar 18 10:50:22 2014 S=2.11 Km/hr
</name>
<styleUrl>
#styleMap_TLP_Normal
</styleUrl>
<Point>
<coordinates>
-39.4122200,-7.3606343,823.09
</coordinates>
</Point>
</Placemark>
<Placemark>
<name>
Tue Mar 18 10:50:32 2014 S=2.25 Km/hr
</name>
<styleUrl>
#styleMap_TLP_Normal
</styleUrl>
<Point>
<coordinates>
-39.4122696,-7.3606367,824.98
</coordinates>
</Point>
</Placemark>
<Placemark>
<name>
Tue Mar 18 10:50:42 2014 S=2.13 Km/hr
</name>
<styleUrl>
#styleMap_TLP_Normal
</styleUrl>
<Point>
<coordinates>
-39.4122810,-7.3605824,827.23
</coordinates>
</Point>
</Placemark>
<Placemark>
<name>
Tue Mar 18 10:50:52 2014 S=3.46 Km/hr
</name>
<styleUrl>
#styleMap_TLP_Normal
</styleUrl>
<Point>
<coordinates>
-39.4123611,-7.3605027,829.59
</coordinates>
</Point>
</Placemark>
<Placemark>
<name>
Tue Mar 18 10:51:02 2014 S=2.43 Km/hr
</name>
<styleUrl>
#styleMap_TLP_Normal
</styleUrl>
<Point>
<coordinates>
-39.4124031,-7.3604460,831.45
</coordinates>
</Point>
</Placemark>
<Placemark>
<name>
Tue Mar 18 10:51:12 2014 S=1.87 Km/hr
</name>
<styleUrl>
#styleMap_TLP_Normal
</styleUrl>
<Point>
<coordinates>
-39.4124641,-7.3603745,834.25
</coordinates>
</Point>
</Placemark>
<Placemark>
<name>
Tue Mar 18 10:51:22 2014 S=1.06 Km/hr
</name>
<styleUrl>
#styleMap_TLP_Normal
</styleUrl>
<Point>
<coordinates>
-39.4124718,-7.3603454,837.31
</coordinates>
</Point>
</Placemark>
<Placemark>
<name>
Tue Mar 18 10:51:32 2014 S=1.72 Km/hr
</name>
<styleUrl>
#styleMap_TLP_Normal
</styleUrl>
<Point>
<coordinates>
-39.4124985,-7.3603325,839.56
</coordinates>
</Point>
</Placemark>
<Placemark>
<name>
Tue Mar 18 10:51:42 2014 S=2.25 Km/hr
</name>
<styleUrl>
#styleMap_TLP_Normal
</styleUrl>
<Point>
<coordinates>
-39.4125671,-7.3603029,842.69
</coordinates>
</Point>
</Placemark>
<Placemark>
<name>
Tue Mar 18 10:51:52 2014 S=2.00 Km/hr
</name>
<styleUrl>
#styleMap_TLP_Normal
</styleUrl>
<Point>
<coordinates>
-39.4126587,-7.3602443,844.25
</coordinates>
</Point>
</Placemark>
<Placemark>
<name>
Tue Mar 18 10:52:02 2014 S=3.05 Km/hr
</name>
<styleUrl>
#styleMap_TLP_Normal
</styleUrl>
<Point>
<coordinates>
-39.4127235,-7.3601923,846.64
</coordinates>
</Point>
</Placemark>
<Placemark>
<name>
Tue Mar 18 10:52:12 2014 S=2.37 Km/hr
</name>
<styleUrl>
#styleMap_TLP_Normal
</styleUrl>
<Point>
<coordinates>
-39.4127808,-7.3601570,847.78
</coordinates>
</Point>
</Placemark>
<Placemark>
<name>
Tue Mar 18 10:52:22 2014 S=2.74 Km/hr
</name>
<styleUrl>
#styleMap_TLP_Normal
</styleUrl>
<Point>
<coordinates>
-39.4128876,-7.3601465,848.28
</coordinates>
</Point>
</Placemark>
<Placemark>
<name>
Tue Mar 18 10:52:32 2014 S=2.48 Km/hr
</name>
<styleUrl>
#styleMap_TLP_Normal
</styleUrl>
<Point>
<coordinates>
-39.4129753,-7.3601232,849.95
</coordinates>
</Point>
</Placemark>
<Placemark>
<name>
Tue Mar 18 10:52:42 2014 S=1.99 Km/hr
</name>
<styleUrl>
#styleMap_TLP_Normal
</styleUrl>
<Point>
<coordinates>
-39.4130669,-7.3600740,850.97
</coordinates>
</Point>
</Placemark>
<Placemark>
<name>
Tue Mar 18 10:52:52 2014 S=1.32 Km/hr
</name>
<styleUrl>
#styleMap_TLP_Normal
</styleUrl>
<Point>
<coordinates>
-39.4131088,-7.3600869,853.69
</coordinates>
</Point>
</Placemark>
<Placemark>
<name>
Tue Mar 18 10:53:02 2014 S=1.34 Km/hr
</name>
<styleUrl>
#styleMap_TLP_Normal
</styleUrl>
<Point>
<coordinates>
-39.4131546,-7.3600807,856.23
</coordinates>
</Point>
</Placemark>
<Placemark>
<name>
Tue Mar 18 10:53:12 2014 S=1.89 Km/hr
</name>
<styleUrl>
#styleMap_TLP_Normal
</styleUrl>
<Point>
<coordinates>
-39.4132423,-7.3600664,857.78
</coordinates>
</Point>
</Placemark>
<Placemark>
<name>
Tue Mar 18 10:53:22 2014 S=2.28 Km/hr
</name>
<styleUrl>
#styleMap_TLP_Normal
</styleUrl>
<Point>
<coordinates>
-39.4133224,-7.3600764,860.38
</coordinates>
</Point>
</Placemark>
<Placemark>
<name>
Tue Mar 18 10:53:32 2014 S=1.11 Km/hr
</name>
<styleUrl>
#styleMap_TLP_Normal
</styleUrl>
<Point>
<coordinates>
-39.4133530,-7.3600678,863.02
</coordinates>
</Point>
</Placemark>
<Placemark>
<name>
Tue Mar 18 10:53:42 2014 S=0.93 Km/hr
</name>
<styleUrl>
#styleMap_TLP_Normal
</styleUrl>
<Point>
<coordinates>
-39.4133720,-7.3600473,864.70
</coordinates>
</Point>
</Placemark>
<Placemark>
<name>
Tue Mar 18 10:53:52 2014 S=1.55 Km/hr
</name>
<styleUrl>
#styleMap_TLP_Normal
</styleUrl>
<Point>
<coordinates>
-39.4134140,-7.3599958,862.17
</coordinates>
</Point>
</Placemark>
<Placemark>
<name>
Tue Mar 18 10:54:02 2014 S=1.95 Km/hr
</name>
<styleUrl>
#styleMap_TLP_Normal
</styleUrl>
<Point>
<coordinates>
-39.4134941,-7.3599725,860.61
</coordinates>
</Point>
</Placemark>
<Placemark>
<name>
Tue Mar 18 10:54:12 2014 S=1.03 Km/hr
</name>
<styleUrl>
#styleMap_TLP_Normal
</styleUrl>
<Point>
<coordinates>
-39.4135742,-7.3599415,860.39
</coordinates>
</Point>
</Placemark>
<Placemark>
<name>
Tue Mar 18 10:54:22 2014 S=1.58 Km/hr
</name>
<styleUrl>
#styleMap_TLP_Normal
</styleUrl>
<Point>
<coordinates>
-39.4136391,-7.3599248,860.50
</coordinates>
</Point>
</Placemark>
<Placemark>
<name>
Tue Mar 18 10:54:32 2014 S=2.36 Km/hr
</name>
<styleUrl>
#styleMap_TLP_Normal
</styleUrl>
<Point>
<coordinates>
-39.4137306,-7.3598928,860.41
</coordinates>
</Point>
</Placemark>
<Placemark>
<name>
Tue Mar 18 10:54:42 2014 S=1.46 Km/hr
</name>
<styleUrl>
#styleMap_TLP_Normal
</styleUrl>
<Point>
<coordinates>
-39.4137955,-7.3598428,860.48
</coordinates>
</Point>
</Placemark>
<Placemark>
<name>
Tue Mar 18 10:54:52 2014 S=2.04 Km/hr
</name>
<styleUrl>
#styleMap_TLP_Normal
</styleUrl>
<Point>
<coordinates>
-39.4138374,-7.3598113,860.20
</coordinates>
</Point>
</Placemark>
<Placemark>
<name>
Tue Mar 18 10:55:02 2014 S=1.44 Km/hr
</name>
<styleUrl>
#styleMap_TLP_Normal
</styleUrl>
<Point>
<coordinates>
-39.4139099,-7.3597870,860.81
</coordinates>
</Point>
</Placemark>
<Placemark>
<name>
Tue Mar 18 10:55:12 2014 S=0.74 Km/hr
</name>
<styleUrl>
#styleMap_TLP_Normal
</styleUrl>
<Point>
<coordinates>
-39.4139633,-7.3597789,861.48
</coordinates>
</Point>
</Placemark>
<Placemark>
<name>
Tue Mar 18 10:55:22 2014 S=1.29 Km/hr
</name>
<styleUrl>
#styleMap_TLP_Normal
</styleUrl>
<Point>
<coordinates>
-39.4140205,-7.3597584,862.39
</coordinates>
</Point>
</Placemark>
<Placemark>
<name>
Tue Mar 18 10:55:32 2014 S=1.83 Km/hr
</name>
<styleUrl>
#styleMap_TLP_Normal
</styleUrl>
<Point>
<coordinates>
-39.4140854,-7.3597126,863.55
</coordinates>
</Point>
</Placemark>
<Placemark>
<name>
Tue Mar 18 10:55:42 2014 S=2.17 Km/hr
</name>
<styleUrl>
#styleMap_TLP_Normal
</styleUrl>
<Point>
<coordinates>
-39.4141464,-7.3596368,865.06
</coordinates>
</Point>
</Placemark>
<Placemark>
<name>
Tue Mar 18 10:55:52 2014 S=1.87 Km/hr
</name>
<styleUrl>
#styleMap_TLP_Normal
</styleUrl>
<Point>
<coordinates>
-39.4142227,-7.3596559,866.56
</coordinates>
</Point>
</Placemark>
<Placemark>
<name>
Tue Mar 18 10:56:02 2014 S=2.73 Km/hr
</name>
<styleUrl>
#styleMap_TLP_Normal
</styleUrl>
<Point>
<coordinates>
-39.4143562,-7.3595905,867.86
</coordinates>
</Point>
</Placemark>
<Placemark>
<name>
Tue Mar 18 10:56:12 2014 S=2.24 Km/hr
</name>
<styleUrl>
#styleMap_TLP_Normal
</styleUrl>
<Point>
<coordinates>
-39.4144135,-7.3595562,868.67
</coordinates>
</Point>
</Placemark>
<Placemark>
<name>
Tue Mar 18 10:56:22 2014 S=2.79 Km/hr
</name>
<styleUrl>
#styleMap_TLP_Normal
</styleUrl>
<Point>
<coordinates>
-39.4145126,-7.3595271,869.92
</coordinates>
</Point>
</Placemark>
<Placemark>
<name>
Tue Mar 18 10:56:32 2014 S=2.10 Km/hr
</name>
<styleUrl>
#styleMap_TLP_Normal
</styleUrl>
<Point>
<coordinates>
-39.4145279,-7.3594432,870.84
</coordinates>
</Point>
</Placemark>
<Placemark>
<name>
Tue Mar 18 10:56:42 2014 S=2.68 Km/hr
</name>
<styleUrl>
#styleMap_TLP_Normal
</styleUrl>
<Point>
<coordinates>
-39.4146461,-7.3593497,872.13
</coordinates>
</Point>
</Placemark>
<Placemark>
<name>
Tue Mar 18 10:56:52 2014 S=1.66 Km/hr
</name>
<styleUrl>
#styleMap_TLP_Normal
</styleUrl>
<Point>
<coordinates>
-39.4146500,-7.3593059,874.00
</coordinates>
</Point>
</Placemark>
<Placemark>
<name>
Tue Mar 18 10:57:02 2014 S=2.23 Km/hr
</name>
<styleUrl>
#styleMap_TLP_Normal
</styleUrl>
<Point>
<coordinates>
-39.4146652,-7.3592620,875.45
</coordinates>
</Point>
</Placemark>
<Placemark>
<name>
Tue Mar 18 10:57:12 2014 S=1.95 Km/hr
</name>
<styleUrl>
#styleMap_TLP_Normal
</styleUrl>
<Point>
<coordinates>
-39.4147949,-7.3592529,873.47
</coordinates>
</Point>
</Placemark>
<Placemark>
<name>
Tue Mar 18 10:57:22 2014 S=2.25 Km/hr
</name>
<styleUrl>
#styleMap_TLP_Normal
</styleUrl>
<Point>
<coordinates>
-39.4148636,-7.3592997,873.45
</coordinates>
</Point>
</Placemark>
<Placemark>
<name>
Tue Mar 18 10:57:32 2014 S=2.63 Km/hr
</name>
<styleUrl>
#styleMap_TLP_Normal
</styleUrl>
<Point>
<coordinates>
-39.4148293,-7.3593616,873.33
</coordinates>
</Point>
</Placemark>
<Placemark>
<name>
Tue Mar 18 10:57:42 2014 S=2.50 Km/hr
</name>
<styleUrl>
#styleMap_TLP_Normal
</styleUrl>
<Point>
<coordinates>
-39.4148445,-7.3594298,874.14
</coordinates>
</Point>
</Placemark>
<Placemark>
<name>
Tue Mar 18 10:57:52 2014 S=2.59 Km/hr
</name>
<styleUrl>
#styleMap_TLP_Normal
</styleUrl>
<Point>
<coordinates>
-39.4148445,-7.3594885,874.81
</coordinates>
</Point>
</Placemark>
<Placemark>
<name>
Tue Mar 18 10:58:02 2014 S=2.76 Km/hr
</name>
<styleUrl>
#styleMap_TLP_Normal
</styleUrl>
<Point>
<coordinates>
-39.4148293,-7.3595562,875.88
</coordinates>
</Point>
</Placemark>
<Placemark>
<name>
Tue Mar 18 10:58:12 2014 S=2.15 Km/hr
</name>
<styleUrl>
#styleMap_TLP_Normal
</styleUrl>
<Point>
<coordinates>
-39.4148140,-7.3596096,876.61
</coordinates>
</Point>
</Placemark>
<Placemark>
<name>
Tue Mar 18 10:58:22 2014 S=3.25 Km/hr
</name>
<styleUrl>
#styleMap_TLP_Normal
</styleUrl>
<Point>
<coordinates>
-39.4147873,-7.3596950,877.23
</coordinates>
</Point>
</Placemark>
<Placemark>
<name>
Tue Mar 18 10:58:32 2014 S=3.16 Km/hr
</name>
<styleUrl>
#styleMap_TLP_Normal
</styleUrl>
<Point>
<coordinates>
-39.4147263,-7.3597431,878.31
</coordinates>
</Point>
</Placemark>
<Placemark>
<name>
Tue Mar 18 10:58:42 2014 S=3.30 Km/hr
</name>
<styleUrl>
#styleMap_TLP_Normal
</styleUrl>
<Point>
<coordinates>
-39.4147224,-7.3598771,879.06
</coordinates>
</Point>
</Placemark>
<Placemark>
<name>
Tue Mar 18 10:58:52 2014 S=2.65 Km/hr
</name>
<styleUrl>
#styleMap_TLP_Normal
</styleUrl>
<Point>
<coordinates>
-39.4146881,-7.3598762,881.41
</coordinates>
</Point>
</Placemark>
<Placemark>
<name>
Tue Mar 18 10:59:02 2014 S=1.92 Km/hr
</name>
<styleUrl>
#styleMap_TLP_Normal
</styleUrl>
<Point>
<coordinates>
-39.4146805,-7.3599157,882.88
</coordinates>
</Point>
</Placemark>
<Placemark>
<name>
Tue Mar 18 10:59:12 2014 S=1.08 Km/hr
</name>
<styleUrl>
#styleMap_TLP_Normal
</styleUrl>
<Point>
<coordinates>
-39.4146576,-7.3599486,885.19
</coordinates>
</Point>
</Placemark>
<Placemark>
<name>
Tue Mar 18 10:59:22 2014 S=1.65 Km/hr
</name>
<styleUrl>
#styleMap_TLP_Normal
</styleUrl>
<Point>
<coordinates>
-39.4146080,-7.3600063,887.95
</coordinates>
</Point>
</Placemark>
<Placemark>
<name>
Tue Mar 18 10:59:32 2014 S=2.88 Km/hr
</name>
<styleUrl>
#styleMap_TLP_Normal
</styleUrl>
<Point>
<coordinates>
-39.4146347,-7.3600316,892.05
</coordinates>
</Point>
</Placemark>
<Placemark>
<name>
Tue Mar 18 10:59:42 2014 S=2.19 Km/hr
</name>
<styleUrl>
#styleMap_TLP_Normal
</styleUrl>
<Point>
<coordinates>
-39.4146309,-7.3601203,893.64
</coordinates>
</Point>
</Placemark>
<Placemark>
<name>
Tue Mar 18 10:59:52 2014 S=2.85 Km/hr
</name>
<styleUrl>
#styleMap_TLP_Normal
</styleUrl>
<Point>
<coordinates>
-39.4146385,-7.3601794,895.45
</coordinates>
</Point>
</Placemark>
<Placemark>
<name>
Tue Mar 18 11:00:02 2014 S=3.07 Km/hr
</name>
<styleUrl>
#styleMap_TLP_Normal
</styleUrl>
<Point>
<coordinates>
-39.4146004,-7.3602328,896.67
</coordinates>
</Point>
</Placemark>
<Placemark>
<name>
Tue Mar 18 11:00:12 2014 S=2.12 Km/hr
</name>
<styleUrl>
#styleMap_TLP_Normal
</styleUrl>
<Point>
<coordinates>
-39.4145775,-7.3602853,898.44
</coordinates>
</Point>
</Placemark>
<Placemark>
<name>
Tue Mar 18 11:00:22 2014 S=1.80 Km/hr
</name>
<styleUrl>
#styleMap_TLP_Normal
</styleUrl>
<Point>
<coordinates>
-39.4145546,-7.3603392,900.30
</coordinates>
</Point>
</Placemark>
<Placemark>
<name>
Tue Mar 18 11:00:32 2014 S=1.12 Km/hr
</name>
<styleUrl>
#styleMap_TLP_Normal
</styleUrl>
<Point>
<coordinates>
-39.4145164,-7.3604279,902.20
</coordinates>
</Point>
</Placemark>
<Placemark>
<name>
Tue Mar 18 11:00:42 2014 S=1.72 Km/hr
</name>
<styleUrl>
#styleMap_TLP_Normal
</styleUrl>
<Point>
<coordinates>
-39.4145279,-7.3604712,904.66
</coordinates>
</Point>
</Placemark>
<Placemark>
<name>
Tue Mar 18 11:00:52 2014 S=2.57 Km/hr
</name>
<styleUrl>
#styleMap_TLP_Normal
</styleUrl>
<Point>
<coordinates>
-39.4145355,-7.3605189,905.86
</coordinates>
</Point>
</Placemark>
<Placemark>
<name>
Tue Mar 18 11:01:02 2014 S=2.17 Km/hr
</name>
<styleUrl>
#styleMap_TLP_Normal
</styleUrl>
<Point>
<coordinates>
-39.4144897,-7.3605657,906.80
</coordinates>
</Point>
</Placemark>
<Placemark>
<name>
Tue Mar 18 11:01:12 2014 S=2.24 Km/hr
</name>
<styleUrl>
#styleMap_TLP_Normal
</styleUrl>
<Point>
<coordinates>
-39.4144630,-7.3606186,909.69
</coordinates>
</Point>
</Placemark>
<Placemark>
<name>
Tue Mar 18 11:01:22 2014 S=1.98 Km/hr
</name>
<styleUrl>
#styleMap_TLP_Normal
</styleUrl>
<Point>
<coordinates>
-39.4144173,-7.3606501,910.45
</coordinates>
</Point>
</Placemark>
<Placemark>
<name>
Tue Mar 18 11:01:32 2014 S=1.68 Km/hr
</name>
<styleUrl>
#styleMap_TLP_Normal
</styleUrl>
<Point>
<coordinates>
-39.4144325,-7.3606820,912.30
</coordinates>
</Point>
</Placemark>
<Placemark>
<name>
Tue Mar 18 11:01:42 2014 S=1.13 Km/hr
</name>
<styleUrl>
#styleMap_TLP_Normal
</styleUrl>
<Point>
<coordinates>
-39.4143753,-7.3607063,914.44
</coordinates>
</Point>
</Placemark>
<Placemark>
<name>
Tue Mar 18 11:01:52 2014 S=1.62 Km/hr
</name>
<styleUrl>
#styleMap_TLP_Normal
</styleUrl>
<Point>
<coordinates>
-39.4143524,-7.3607516,916.72
</coordinates>
</Point>
</Placemark>
<Placemark>
<name>
Tue Mar 18 11:02:02 2014 S=2.76 Km/hr
</name>
<styleUrl>
#styleMap_TLP_Normal
</styleUrl>
<Point>
<coordinates>
-39.4143295,-7.3608136,919.47
</coordinates>
</Point>
</Placemark>
<Placemark>
<name>
Tue Mar 18 11:02:12 2014 S=2.38 Km/hr
</name>
<styleUrl>
#styleMap_TLP_Normal
</styleUrl>
<Point>
<coordinates>
-39.4143181,-7.3608713,921.61
</coordinates>
</Point>
</Placemark>
<Placemark>
<name>
Tue Mar 18 11:02:22 2014 S=2.03 Km/hr
</name>
<styleUrl>
#styleMap_TLP_Normal
</styleUrl>
<Point>
<coordinates>
-39.4143257,-7.3608932,924.20
</coordinates>
</Point>
</Placemark>
<Placemark>
<name>
Tue Mar 18 11:02:32 2014 S=1.87 Km/hr
</name>
<styleUrl>
#styleMap_TLP_Normal
</styleUrl>
<Point>
<coordinates>
-39.4143257,-7.3609209,926.00
</coordinates>
</Point>
</Placemark>
<Placemark>
<name>
Tue Mar 18 11:02:42 2014 S=2.89 Km/hr
</name>
<styleUrl>
#styleMap_TLP_Normal
</styleUrl>
<Point>
<coordinates>
-39.4143143,-7.3609705,926.92
</coordinates>
</Point>
</Placemark>
<Placemark>
<name>
Tue Mar 18 11:02:52 2014 S=2.16 Km/hr
</name>
<styleUrl>
#styleMap_TLP_Normal
</styleUrl>
<Point>
<coordinates>
-39.4142685,-7.3610067,928.08
</coordinates>
</Point>
</Placemark>
<Placemark>
<name>
Tue Mar 18 11:03:02 2014 S=1.21 Km/hr
</name>
<styleUrl>
#styleMap_TLP_Normal
</styleUrl>
<Point>
<coordinates>
-39.4143028,-7.3609905,929.28
</coordinates>
</Point>
</Placemark>
<Placemark>
<name>
Tue Mar 18 11:03:12 2014 S=1.34 Km/hr
</name>
<styleUrl>
#styleMap_TLP_Normal
</styleUrl>
<Point>
<coordinates>
-39.4142914,-7.3609858,930.81
</coordinates>
</Point>
</Placemark>
<Placemark>
<name>
Tue Mar 18 11:03:22 2014 S=0.94 Km/hr
</name>
<styleUrl>
#styleMap_TLP_Normal
</styleUrl>
<Point>
<coordinates>
-39.4142570,-7.3609953,932.69
</coordinates>
</Point>
</Placemark>
<Placemark>
<name>
Tue Mar 18 11:03:32 2014 S=1.92 Km/hr
</name>
<styleUrl>
#styleMap_TLP_Normal
</styleUrl>
<Point>
<coordinates>
-39.4142456,-7.3610291,932.77
</coordinates>
</Point>
</Placemark>
<Placemark>
<name>
Tue Mar 18 11:03:42 2014 S=1.61 Km/hr
</name>
<styleUrl>
#styleMap_TLP_Normal
</styleUrl>
<Point>
<coordinates>
-39.4142227,-7.3610458,933.09
</coordinates>
</Point>
</Placemark>
<Placemark>
<name>
Tue Mar 18 11:03:52 2014 S=1.64 Km/hr
</name>
<styleUrl>
#styleMap_TLP_Normal
</styleUrl>
<Point>
<coordinates>
-39.4141731,-7.3610563,934.50
</coordinates>
</Point>
</Placemark>
<Placemark>
<name>
Tue Mar 18 11:04:02 2014 S=1.90 Km/hr
</name>
<styleUrl>
#styleMap_TLP_Normal
</styleUrl>
<Point>
<coordinates>
-39.4141884,-7.3611617,934.63
</coordinates>
</Point>
</Placemark>
<Placemark>
<name>
Tue Mar 18 11:04:12 2014 S=1.66 Km/hr
</name>
<styleUrl>
#styleMap_TLP_Normal
</styleUrl>
<Point>
<coordinates>
-39.4141731,-7.3612328,935.06
</coordinates>
</Point>
</Placemark>
<Placemark>
<name>
Tue Mar 18 11:04:22 2014 S=2.76 Km/hr
</name>
<styleUrl>
#styleMap_TLP_Normal
</styleUrl>
<Point>
<coordinates>
-39.4141769,-7.3612576,937.22
</coordinates>
</Point>
</Placemark>
<Placemark>
<name>
Tue Mar 18 11:04:32 2014 S=1.65 Km/hr
</name>
<styleUrl>
#styleMap_TLP_Normal
</styleUrl>
<Point>
<coordinates>
-39.4142075,-7.3612895,939.00
</coordinates>
</Point>
</Placemark>
<Placemark>
<name>
Tue Mar 18 11:04:42 2014 S=2.02 Km/hr
</name>
<styleUrl>
#styleMap_TLP_Normal
</styleUrl>
<Point>
<coordinates>
-39.4142532,-7.3613286,941.22
</coordinates>
</Point>
</Placemark>
<Placemark>
<name>
Tue Mar 18 11:04:52 2014 S=2.41 Km/hr
</name>
<styleUrl>
#styleMap_TLP_Normal
</styleUrl>
<Point>
<coordinates>
-39.4142914,-7.3613849,944.92
</coordinates>
</Point>
</Placemark>
<Placemark>
<name>
Tue Mar 18 11:05:02 2014 S=1.71 Km/hr
</name>
<styleUrl>
#styleMap_TLP_Normal
</styleUrl>
<Point>
<coordinates>
-39.4143372,-7.3614688,946.02
</coordinates>
</Point>
</Placemark>
<Placemark>
<name>
Tue Mar 18 11:05:12 2014 S=2.17 Km/hr
</name>
<styleUrl>
#styleMap_TLP_Normal
</styleUrl>
<Point>
<coordinates>
-39.4143600,-7.3615041,948.98
</coordinates>
</Point>
</Placemark>
<Placemark>
<name>
Tue Mar 18 11:05:22 2014 S=2.78 Km/hr
</name>
<styleUrl>
#styleMap_TLP_Normal
</styleUrl>
<Point>
<coordinates>
-39.4143944,-7.3615713,950.17
</coordinates>
</Point>
</Placemark>
<Placemark>
<name>
Tue Mar 18 11:05:32 2014 S=3.53 Km/hr
</name>
<styleUrl>
#styleMap_TLP_Normal
</styleUrl>
<Point>
<coordinates>
-39.4144249,-7.3616300,951.28
</coordinates>
</Point>
</Placemark>
<Placemark>
<name>
Tue Mar 18 11:05:42 2014 S=2.74 Km/hr
</name>
<styleUrl>
#styleMap_TLP_Normal
</styleUrl>
<Point>
<coordinates>
-39.4144592,-7.3616734,953.25
</coordinates>
</Point>
</Placemark>
<Placemark>
<name>
Tue Mar 18 11:05:52 2014 S=3.61 Km/hr
</name>
<styleUrl>
#styleMap_TLP_Normal
</styleUrl>
<Point>
<coordinates>
-39.4145088,-7.3617139,956.66
</coordinates>
</Point>
</Placemark>
<Placemark>
<name>
Tue Mar 18 11:06:02 2014 S=3.26 Km/hr
</name>
<styleUrl>
#styleMap_TLP_Normal
</styleUrl>
<Point>
<coordinates>
-39.4145584,-7.3617692,959.00
</coordinates>
</Point>
</Placemark>
<Placemark>
<name>
Tue Mar 18 11:06:12 2014 S=3.75 Km/hr
</name>
<styleUrl>
#styleMap_TLP_Normal
</styleUrl>
<Point>
<coordinates>
-39.4146156,-7.3618636,961.28
</coordinates>
</Point>
</Placemark>
<Placemark>
<name>
Tue Mar 18 11:06:22 2014 S=2.88 Km/hr
</name>
<styleUrl>
#styleMap_TLP_Normal
</styleUrl>
<Point>
<coordinates>
-39.4146461,-7.3619843,959.64
</coordinates>
</Point>
</Placemark>
<Placemark>
<name>
Tue Mar 18 11:06:32 2014 S=3.81 Km/hr
</name>
<styleUrl>
#styleMap_TLP_Normal
</styleUrl>
<Point>
<coordinates>
-39.4146881,-7.3621230,959.39
</coordinates>
</Point>
</Placemark>
<Placemark>
<name>
Tue Mar 18 11:06:42 2014 S=3.14 Km/hr
</name>
<styleUrl>
#styleMap_TLP_Normal
</styleUrl>
<Point>
<coordinates>
-39.4147339,-7.3622317,958.91
</coordinates>
</Point>
</Placemark>
<Placemark>
<name>
Tue Mar 18 11:06:52 2014 S=3.86 Km/hr
</name>
<styleUrl>
#styleMap_TLP_Normal
</styleUrl>
<Point>
<coordinates>
-39.4148140,-7.3623462,956.28
</coordinates>
</Point>
</Placemark>
<Placemark>
<name>
Tue Mar 18 11:07:02 2014 S=3.47 Km/hr
</name>
<styleUrl>
#styleMap_TLP_Normal
</styleUrl>
<Point>
<coordinates>
-39.4148788,-7.3624229,958.53
</coordinates>
</Point>
</Placemark>
<Placemark>
<name>
Tue Mar 18 11:07:12 2014 S=3.07 Km/hr
</name>
<styleUrl>
#styleMap_TLP_Normal
</styleUrl>
<Point>
<coordinates>
-39.4149323,-7.3625588,959.23
</coordinates>
</Point>
</Placemark>
<Placemark>
<name>
Tue Mar 18 11:07:22 2014 S=3.85 Km/hr
</name>
<styleUrl>
#styleMap_TLP_Normal
</styleUrl>
<Point>
<coordinates>
-39.4149933,-7.3626542,957.77
</coordinates>
</Point>
</Placemark>
<Placemark>
<name>
Tue Mar 18 11:07:32 2014 S=3.98 Km/hr
</name>
<styleUrl>
#styleMap_TLP_Normal
</styleUrl>
<Point>
<coordinates>
-39.4150352,-7.3627367,954.92
</coordinates>
</Point>
</Placemark>
<Placemark>
<name>
Tue Mar 18 11:07:42 2014 S=4.31 Km/hr
</name>
<styleUrl>
#styleMap_TLP_Normal
</styleUrl>
<Point>
<coordinates>
-39.4151001,-7.3628650,953.59
</coordinates>
</Point>
</Placemark>
<Placemark>
<name>
Tue Mar 18 11:07:52 2014 S=3.67 Km/hr
</name>
<styleUrl>
#styleMap_TLP_Normal
</styleUrl>
<Point>
<coordinates>
-39.4151802,-7.3629384,953.72
</coordinates>
</Point>
</Placemark>
<Placemark>
<name>
Tue Mar 18 11:08:02 2014 S=2.69 Km/hr
</name>
<styleUrl>
#styleMap_TLP_Normal
</styleUrl>
<Point>
<coordinates>
-39.4152184,-7.3630033,954.44
</coordinates>
</Point>
</Placemark>
<Placemark>
<name>
Tue Mar 18 11:08:12 2014 S=3.43 Km/hr
</name>
<styleUrl>
#styleMap_TLP_Normal
</styleUrl>
<Point>
<coordinates>
-39.4152451,-7.3631072,954.89
</coordinates>
</Point>
</Placemark>
<Placemark>
<name>
Tue Mar 18 11:08:22 2014 S=3.01 Km/hr
</name>
<styleUrl>
#styleMap_TLP_Normal
</styleUrl>
<Point>
<coordinates>
-39.4153023,-7.3632307,955.17
</coordinates>
</Point>
</Placemark>
<Placemark>
<name>
Tue Mar 18 11:08:32 2014 S=4.30 Km/hr
</name>
<styleUrl>
#styleMap_TLP_Normal
</styleUrl>
<Point>
<coordinates>
-39.4154015,-7.3633251,953.94
</coordinates>
</Point>
</Placemark>
<Placemark>
<name>
Tue Mar 18 11:08:42 2014 S=3.04 Km/hr
</name>
<styleUrl>
#styleMap_TLP_Normal
</styleUrl>
<Point>
<coordinates>
-39.4154854,-7.3633986,952.75
</coordinates>
</Point>
</Placemark>
<Placemark>
<name>
Tue Mar 18 11:08:52 2014 S=2.45 Km/hr
</name>
<styleUrl>
#styleMap_TLP_Normal
</styleUrl>
<Point>
<coordinates>
-39.4155502,-7.3634801,951.97
</coordinates>
</Point>
</Placemark>
<Placemark>
<name>
Tue Mar 18 11:09:02 2014 S=4.00 Km/hr
</name>
<styleUrl>
#styleMap_TLP_Normal
</styleUrl>
<Point>
<coordinates>
-39.4156494,-7.3635764,951.00
</coordinates>
</Point>
</Placemark>
<Placemark>
<name>
Tue Mar 18 11:09:12 2014 S=3.19 Km/hr
</name>
<styleUrl>
#styleMap_TLP_Normal
</styleUrl>
<Point>
<coordinates>
-39.4157410,-7.3636470,947.27
</coordinates>
</Point>
</Placemark>
<Placemark>
<name>
Tue Mar 18 11:09:22 2014 S=3.17 Km/hr
</name>
<styleUrl>
#styleMap_TLP_Normal
</styleUrl>
<Point>
<coordinates>
-39.4158287,-7.3637104,946.63
</coordinates>
</Point>
</Placemark>
<Placemark>
<name>
Tue Mar 18 11:09:32 2014 S=1.64 Km/hr
</name>
<styleUrl>
#styleMap_TLP_Normal
</styleUrl>
<Point>
<coordinates>
-39.4159546,-7.3637419,945.22
</coordinates>
</Point>
</Placemark>
<Placemark>
<name>
Tue Mar 18 11:09:42 2014 S=3.13 Km/hr
</name>
<styleUrl>
#styleMap_TLP_Normal
</styleUrl>
<Point>
<coordinates>
-39.4160767,-7.3637934,944.48
</coordinates>
</Point>
</Placemark>
<Placemark>
<name>
Tue Mar 18 11:09:52 2014 S=2.02 Km/hr
</name>
<styleUrl>
#styleMap_TLP_Normal
</styleUrl>
<Point>
<coordinates>
-39.4162216,-7.3638935,943.70
</coordinates>
</Point>
</Placemark>
<Placemark>
<name>
Tue Mar 18 11:10:02 2014 S=2.01 Km/hr
</name>
<styleUrl>
#styleMap_TLP_Normal
</styleUrl>
<Point>
<coordinates>
-39.4162674,-7.3639908,943.09
</coordinates>
</Point>
</Placemark>
<Placemark>
<name>
Tue Mar 18 11:10:12 2014 S=3.98 Km/hr
</name>
<styleUrl>
#styleMap_TLP_Normal
</styleUrl>
<Point>
<coordinates>
-39.4162979,-7.3640909,942.95
</coordinates>
</Point>
</Placemark>
<Placemark>
<name>
Tue Mar 18 11:10:22 2014 S=2.95 Km/hr
</name>
<styleUrl>
#styleMap_TLP_Normal
</styleUrl>
<Point>
<coordinates>
-39.4163475,-7.3641739,942.47
</coordinates>
</Point>
</Placemark>
<Placemark>
<name>
Tue Mar 18 11:10:32 2014 S=4.00 Km/hr
</name>
<styleUrl>
#styleMap_TLP_Normal
</styleUrl>
<Point>
<coordinates>
-39.4164009,-7.3643060,941.73
</coordinates>
</Point>
</Placemark>
<Placemark>
<name>
Tue Mar 18 11:10:42 2014 S=5.05 Km/hr
</name>
<styleUrl>
#styleMap_TLP_Normal
</styleUrl>
<Point>
<coordinates>
-39.4165726,-7.3643732,941.20
</coordinates>
</Point>
</Placemark>
<Placemark>
<name>
Tue Mar 18 11:10:52 2014 S=5.54 Km/hr
</name>
<styleUrl>
#styleMap_TLP_Normal
</styleUrl>
<Point>
<coordinates>
-39.4166985,-7.3644166,940.94
</coordinates>
</Point>
</Placemark>
<Placemark>
<name>
Tue Mar 18 11:11:02 2014 S=3.95 Km/hr
</name>
<styleUrl>
#styleMap_TLP_Normal
</styleUrl>
<Point>
<coordinates>
-39.4168091,-7.3644762,940.56
</coordinates>
</Point>
</Placemark>
<Placemark>
<name>
Tue Mar 18 11:11:12 2014 S=2.01 Km/hr
</name>
<styleUrl>
#styleMap_TLP_Normal
</styleUrl>
<Point>
<coordinates>
-39.4168892,-7.3645563,939.63
</coordinates>
</Point>
</Placemark>
<Placemark>
<name>
Tue Mar 18 11:11:22 2014 S=2.16 Km/hr
</name>
<styleUrl>
#styleMap_TLP_Normal
</styleUrl>
<Point>
<coordinates>
-39.4169350,-7.3646321,939.00
</coordinates>
</Point>
</Placemark>
<Placemark>
<name>
Tue Mar 18 11:11:32 2014 S=3.59 Km/hr
</name>
<styleUrl>
#styleMap_TLP_Normal
</styleUrl>
<Point>
<coordinates>
-39.4169884,-7.3647480,937.59
</coordinates>
</Point>
</Placemark>
<Placemark>
<name>
Tue Mar 18 11:11:42 2014 S=3.01 Km/hr
</name>
<styleUrl>
#styleMap_TLP_Normal
</styleUrl>
<Point>
<coordinates>
-39.4169884,-7.3648624,939.38
</coordinates>
</Point>
</Placemark>
<Placemark>
<name>
Tue Mar 18 11:11:52 2014 S=2.65 Km/hr
</name>
<styleUrl>
#styleMap_TLP_Normal
</styleUrl>
<Point>
<coordinates>
-39.4170456,-7.3649573,939.27
</coordinates>
</Point>
</Placemark>
<Placemark>
<name>
Tue Mar 18 11:12:02 2014 S=3.93 Km/hr
</name>
<styleUrl>
#styleMap_TLP_Normal
</styleUrl>
<Point>
<coordinates>
-39.4171524,-7.3650784,939.52
</coordinates>
</Point>
</Placemark>
<Placemark>
<name>
Tue Mar 18 11:12:12 2014 S=3.43 Km/hr
</name>
<styleUrl>
#styleMap_TLP_Normal
</styleUrl>
<Point>
<coordinates>
-39.4172173,-7.3651853,939.52
</coordinates>
</Point>
</Placemark>
<Placemark>
<name>
Tue Mar 18 11:12:22 2014 S=4.17 Km/hr
</name>
<styleUrl>
#styleMap_TLP_Normal
</styleUrl>
<Point>
<coordinates>
-39.4173241,-7.3652816,941.20
</coordinates>
</Point>
</Placemark>
<Placemark>
<name>
Tue Mar 18 11:12:32 2014 S=5.32 Km/hr
</name>
<styleUrl>
#styleMap_TLP_Normal
</styleUrl>
<Point>
<coordinates>
-39.4174614,-7.3653789,941.88
</coordinates>
</Point>
</Placemark>
<Placemark>
<name>
Tue Mar 18 11:12:42 2014 S=4.86 Km/hr
</name>
<styleUrl>
#styleMap_TLP_Normal
</styleUrl>
<Point>
<coordinates>
-39.4175568,-7.3654757,941.06
</coordinates>
</Point>
</Placemark>
<Placemark>
<name>
Tue Mar 18 11:12:52 2014 S=3.76 Km/hr
</name>
<styleUrl>
#styleMap_TLP_Normal
</styleUrl>
<Point>
<coordinates>
-39.4176559,-7.3655262,939.98
</coordinates>
</Point>
</Placemark>
<Placemark>
<name>
Tue Mar 18 11:13:02 2014 S=4.82 Km/hr
</name>
<styleUrl>
#styleMap_TLP_Normal
</styleUrl>
<Point>
<coordinates>
-39.4177704,-7.3655815,939.73
</coordinates>
</Point>
</Placemark>
<Placemark>
<name>
Tue Mar 18 11:13:12 2014 S=4.88 Km/hr
</name>
<styleUrl>
#styleMap_TLP_Normal
</styleUrl>
<Point>
<coordinates>
-39.4178658,-7.3656726,940.33
</coordinates>
</Point>
</Placemark>
<Placemark>
<name>
Tue Mar 18 11:13:22 2014 S=3.86 Km/hr
</name>
<styleUrl>
#styleMap_TLP_Normal
</styleUrl>
<Point>
<coordinates>
-39.4179802,-7.3657336,941.70
</coordinates>
</Point>
</Placemark>
<Placemark>
<name>
Tue Mar 18 11:13:32 2014 S=4.28 Km/hr
</name>
<styleUrl>
#styleMap_TLP_Normal
</styleUrl>
<Point>
<coordinates>
-39.4181061,-7.3658104,942.22
</coordinates>
</Point>
</Placemark>
<Placemark>
<name>
Tue Mar 18 11:13:42 2014 S=4.16 Km/hr
</name>
<styleUrl>
#styleMap_TLP_Normal
</styleUrl>
<Point>
<coordinates>
-39.4182129,-7.3658667,943.52
</coordinates>
</Point>
</Placemark>
<Placemark>
<name>
Tue Mar 18 11:13:52 2014 S=3.82 Km/hr
</name>
<styleUrl>
#styleMap_TLP_Normal
</styleUrl>
<Point>
<coordinates>
-39.4182854,-7.3659344,943.41
</coordinates>
</Point>
</Placemark>
<Placemark>
<name>
Tue Mar 18 11:14:02 2014 S=3.73 Km/hr
</name>
<styleUrl>
#styleMap_TLP_Normal
</styleUrl>
<Point>
<coordinates>
-39.4183655,-7.3660245,943.44
</coordinates>
</Point>
</Placemark>
<Placemark>
<name>
Tue Mar 18 11:14:12 2014 S=5.17 Km/hr
</name>
<styleUrl>
#styleMap_TLP_Normal
</styleUrl>
<Point>
<coordinates>
-39.4185143,-7.3661184,943.30
</coordinates>
</Point>
</Placemark>
<Placemark>
<name>
Tue Mar 18 11:14:22 2014 S=3.09 Km/hr
</name>
<styleUrl>
#styleMap_TLP_Normal
</styleUrl>
<Point>
<coordinates>
-39.4185944,-7.3661351,941.83
</coordinates>
</Point>
</Placemark>
<Placemark>
<name>
Tue Mar 18 11:14:32 2014 S=3.67 Km/hr
</name>
<styleUrl>
#styleMap_TLP_Normal
</styleUrl>
<Point>
<coordinates>
-39.4187088,-7.3661909,939.59
</coordinates>
</Point>
</Placemark>
<Placemark>
<name>
Tue Mar 18 11:14:42 2014 S=5.15 Km/hr
</name>
<styleUrl>
#styleMap_TLP_Normal
</styleUrl>
<Point>
<coordinates>
-39.4188538,-7.3662376,939.11
</coordinates>
</Point>
</Placemark>
<Placemark>
<name>
Tue Mar 18 11:14:52 2014 S=4.47 Km/hr
</name>
<styleUrl>
#styleMap_TLP_Normal
</styleUrl>
<Point>
<coordinates>
-39.4189758,-7.3662257,936.27
</coordinates>
</Point>
</Placemark>
<Placemark>
<name>
Tue Mar 18 11:15:02 2014 S=5.22 Km/hr
</name>
<styleUrl>
#styleMap_TLP_Normal
</styleUrl>
<Point>
<coordinates>
-39.4191093,-7.3662677,933.58
</coordinates>
</Point>
</Placemark>
<Placemark>
<name>
Tue Mar 18 11:15:12 2014 S=3.94 Km/hr
</name>
<styleUrl>
#styleMap_TLP_Normal
</styleUrl>
<Point>
<coordinates>
-39.4192619,-7.3662629,931.20
</coordinates>
</Point>
</Placemark>
<Placemark>
<name>
Tue Mar 18 11:15:22 2014 S=5.95 Km/hr
</name>
<styleUrl>
#styleMap_TLP_Normal
</styleUrl>
<Point>
<coordinates>
-39.4193878,-7.3662801,930.94
</coordinates>
</Point>
</Placemark>
<Placemark>
<name>
Tue Mar 18 11:15:32 2014 S=2.79 Km/hr
</name>
<styleUrl>
#styleMap_TLP_Normal
</styleUrl>
<Point>
<coordinates>
-39.4195442,-7.3662419,929.25
</coordinates>
</Point>
</Placemark>
<Placemark>
<name>
Tue Mar 18 11:15:42 2014 S=3.59 Km/hr
</name>
<styleUrl>
#styleMap_TLP_Normal
</styleUrl>
<Point>
<coordinates>
-39.4196434,-7.3662457,930.09
</coordinates>
</Point>
</Placemark>
<Placemark>
<name>
Tue Mar 18 11:15:52 2014 S=4.15 Km/hr
</name>
<styleUrl>
#styleMap_TLP_Normal
</styleUrl>
<Point>
<coordinates>
-39.4197578,-7.3662868,929.94
</coordinates>
</Point>
</Placemark>
<Placemark>
<name>
Tue Mar 18 11:16:02 2014 S=3.18 Km/hr
</name>
<styleUrl>
#styleMap_TLP_Normal
</styleUrl>
<Point>
<coordinates>
-39.4198608,-7.3663015,928.52
</coordinates>
</Point>
</Placemark>
<Placemark>
<name>
Tue Mar 18 11:16:12 2014 S=3.55 Km/hr
</name>
<styleUrl>
#styleMap_TLP_Normal
</styleUrl>
<Point>
<coordinates>
-39.4199715,-7.3663321,928.27
</coordinates>
</Point>
</Placemark>
<Placemark>
<name>
Tue Mar 18 11:16:22 2014 S=4.08 Km/hr
</name>
<styleUrl>
#styleMap_TLP_Normal
</styleUrl>
<Point>
<coordinates>
-39.4201012,-7.3663330,927.58
</coordinates>
</Point>
</Placemark>
<Placemark>
<name>
Tue Mar 18 11:16:32 2014 S=3.37 Km/hr
</name>
<styleUrl>
#styleMap_TLP_Normal
</styleUrl>
<Point>
<coordinates>
-39.4202232,-7.3663592,926.16
</coordinates>
</Point>
</Placemark>
<Placemark>
<name>
Tue Mar 18 11:16:42 2014 S=4.67 Km/hr
</name>
<styleUrl>
#styleMap_TLP_Normal
</styleUrl>
<Point>
<coordinates>
-39.4203148,-7.3663750,925.02
</coordinates>
</Point>
</Placemark>
<Placemark>
<name>
Tue Mar 18 11:16:52 2014 S=4.54 Km/hr
</name>
<styleUrl>
#styleMap_TLP_Normal
</styleUrl>
<Point>
<coordinates>
-39.4204369,-7.3664122,923.89
</coordinates>
</Point>
</Placemark>
<Placemark>
<name>
Tue Mar 18 11:17:02 2014 S=3.68 Km/hr
</name>
<styleUrl>
#styleMap_TLP_Normal
</styleUrl>
<Point>
<coordinates>
-39.4205666,-7.3664274,922.77
</coordinates>
</Point>
</Placemark>
<Placemark>
<name>
Tue Mar 18 11:17:12 2014 S=4.61 Km/hr
</name>
<styleUrl>
#styleMap_TLP_Normal
</styleUrl>
<Point>
<coordinates>
-39.4206963,-7.3665080,922.69
</coordinates>
</Point>
</Placemark>
<Placemark>
<name>
Tue Mar 18 11:17:22 2014 S=4.26 Km/hr
</name>
<styleUrl>
#styleMap_TLP_Normal
</styleUrl>
<Point>
<coordinates>
-39.4208374,-7.3665123,922.16
</coordinates>
</Point>
</Placemark>
<Placemark>
<name>
Tue Mar 18 11:17:32 2014 S=3.91 Km/hr
</name>
<styleUrl>
#styleMap_TLP_Normal
</styleUrl>
<Point>
<coordinates>
-39.4209671,-7.3665395,921.69
</coordinates>
</Point>
</Placemark>
<Placemark>
<name>
Tue Mar 18 11:17:42 2014 S=3.64 Km/hr
</name>
<styleUrl>
#styleMap_TLP_Normal
</styleUrl>
<Point>
<coordinates>
-39.4211082,-7.3665538,921.36
</coordinates>
</Point>
</Placemark>
<Placemark>
<name>
Tue Mar 18 11:17:52 2014 S=4.00 Km/hr
</name>
<styleUrl>
#styleMap_TLP_Normal
</styleUrl>
<Point>
<coordinates>
-39.4212418,-7.3665509,921.83
</coordinates>
</Point>
</Placemark>
<Placemark>
<name>
Tue Mar 18 11:18:02 2014 S=5.22 Km/hr
</name>
<styleUrl>
#styleMap_TLP_Normal
</styleUrl>
<Point>
<coordinates>
-39.4213524,-7.3665724,921.80
</coordinates>
</Point>
</Placemark>
<Placemark>
<name>
Tue Mar 18 11:18:12 2014 S=3.40 Km/hr
</name>
<styleUrl>
#styleMap_TLP_Normal
</styleUrl>
<Point>
<coordinates>
-39.4214897,-7.3665781,922.84
</coordinates>
</Point>
</Placemark>
<Placemark>
<name>
Tue Mar 18 11:18:22 2014 S=3.58 Km/hr
</name>
<styleUrl>
#styleMap_TLP_Normal
</styleUrl>
<Point>
<coordinates>
-39.4215813,-7.3666143,923.52
</coordinates>
</Point>
</Placemark>
<Placemark>
<name>
Tue Mar 18 11:18:32 2014 S=2.81 Km/hr
</name>
<styleUrl>
#styleMap_TLP_Normal
</styleUrl>
<Point>
<coordinates>
-39.4217262,-7.3666558,923.75
</coordinates>
</Point>
</Placemark>
<Placemark>
<name>
Tue Mar 18 11:18:42 2014 S=3.25 Km/hr
</name>
<styleUrl>
#styleMap_TLP_Normal
</styleUrl>
<Point>
<coordinates>
-39.4218140,-7.3666935,925.50
</coordinates>
</Point>
</Placemark>
<Placemark>
<name>
Tue Mar 18 11:18:52 2014 S=4.64 Km/hr
</name>
<styleUrl>
#styleMap_TLP_Normal
</styleUrl>
<Point>
<coordinates>
-39.4219322,-7.3667588,925.88
</coordinates>
</Point>
</Placemark>
<Placemark>
<name>
Tue Mar 18 11:19:02 2014 S=2.94 Km/hr
</name>
<styleUrl>
#styleMap_TLP_Normal
</styleUrl>
<Point>
<coordinates>
-39.4220543,-7.3667703,926.19
</coordinates>
</Point>
</Placemark>
<Placemark>
<name>
Tue Mar 18 11:19:12 2014 S=3.21 Km/hr
</name>
<styleUrl>
#styleMap_TLP_Normal
</styleUrl>
<Point>
<coordinates>
-39.4221878,-7.3668008,926.86
</coordinates>
</Point>
</Placemark>
<Placemark>
<name>
Tue Mar 18 11:19:22 2014 S=3.92 Km/hr
</name>
<styleUrl>
#styleMap_TLP_Normal
</styleUrl>
<Point>
<coordinates>
-39.4222984,-7.3667970,927.41
</coordinates>
</Point>
</Placemark>
<Placemark>
<name>
Tue Mar 18 11:19:32 2014 S=3.88 Km/hr
</name>
<styleUrl>
#styleMap_TLP_Normal
</styleUrl>
<Point>
<coordinates>
-39.4224091,-7.3668156,927.09
</coordinates>
</Point>
</Placemark>
<Placemark>
<name>
Tue Mar 18 11:19:42 2014 S=4.73 Km/hr
</name>
<styleUrl>
#styleMap_TLP_Normal
</styleUrl>
<Point>
<coordinates>
-39.4225693,-7.3668213,926.75
</coordinates>
</Point>
</Placemark>
<Placemark>
<name>
Tue Mar 18 11:19:52 2014 S=4.51 Km/hr
</name>
<styleUrl>
#styleMap_TLP_Normal
</styleUrl>
<Point>
<coordinates>
-39.4227066,-7.3668265,926.34
</coordinates>
</Point>
</Placemark>
<Placemark>
<name>
Tue Mar 18 11:20:02 2014 S=3.53 Km/hr
</name>
<styleUrl>
#styleMap_TLP_Normal
</styleUrl>
<Point>
<coordinates>
-39.4228172,-7.3668480,925.98
</coordinates>
</Point>
</Placemark>
<Placemark>
<name>
Tue Mar 18 11:20:12 2014 S=3.69 Km/hr
</name>
<styleUrl>
#styleMap_TLP_Normal
</styleUrl>
<Point>
<coordinates>
-39.4229546,-7.3668399,925.61
</coordinates>
</Point>
</Placemark>
<Placemark>
<name>
Tue Mar 18 11:20:22 2014 S=4.27 Km/hr
</name>
<styleUrl>
#styleMap_TLP_Normal
</styleUrl>
<Point>
<coordinates>
-39.4230957,-7.3668656,925.31
</coordinates>
</Point>
</Placemark>
<Placemark>
<name>
Tue Mar 18 11:20:32 2014 S=4.75 Km/hr
</name>
<styleUrl>
#styleMap_TLP_Normal
</styleUrl>
<Point>
<coordinates>
-39.4232063,-7.3669143,925.44
</coordinates>
</Point>
</Placemark>
<Placemark>
<name>
Tue Mar 18 11:20:42 2014 S=4.24 Km/hr
</name>
<styleUrl>
#styleMap_TLP_Normal
</styleUrl>
<Point>
<coordinates>
-39.4233208,-7.3669376,925.66
</coordinates>
</Point>
</Placemark>
<Placemark>
<name>
Tue Mar 18 11:20:52 2014 S=4.93 Km/hr
</name>
<styleUrl>
#styleMap_TLP_Normal
</styleUrl>
<Point>
<coordinates>
-39.4234314,-7.3669548,925.20
</coordinates>
</Point>
</Placemark>
<Placemark>
<name>
Tue Mar 18 11:21:02 2014 S=5.12 Km/hr
</name>
<styleUrl>
#styleMap_TLP_Normal
</styleUrl>
<Point>
<coordinates>
-39.4235497,-7.3669462,924.47
</coordinates>
</Point>
</Placemark>
<Placemark>
<name>
Tue Mar 18 11:21:12 2014 S=4.27 Km/hr
</name>
<styleUrl>
#styleMap_TLP_Normal
</styleUrl>
<Point>
<coordinates>
-39.4236679,-7.3669705,922.33
</coordinates>
</Point>
</Placemark>
<Placemark>
<name>
Tue Mar 18 11:21:22 2014 S=4.68 Km/hr
</name>
<styleUrl>
#styleMap_TLP_Normal
</styleUrl>
<Point>
<coordinates>
-39.4238167,-7.3669920,920.81
</coordinates>
</Point>
</Placemark>
<Placemark>
<name>
Tue Mar 18 11:21:32 2014 S=3.59 Km/hr
</name>
<styleUrl>
#styleMap_TLP_Normal
</styleUrl>
<Point>
<coordinates>
-39.4239578,-7.3670011,919.73
</coordinates>
</Point>
</Placemark>
<Placemark>
<name>
Tue Mar 18 11:21:42 2014 S=3.54 Km/hr
</name>
<styleUrl>
#styleMap_TLP_Normal
</styleUrl>
<Point>
<coordinates>
-39.4240913,-7.3670211,918.94
</coordinates>
</Point>
</Placemark>
<Placemark>
<name>
Tue Mar 18 11:21:52 2014 S=4.33 Km/hr
</name>
<styleUrl>
#styleMap_TLP_Normal
</styleUrl>
<Point>
<coordinates>
-39.4242210,-7.3670611,919.61
</coordinates>
</Point>
</Placemark>
<Placemark>
<name>
Tue Mar 18 11:22:02 2014 S=4.96 Km/hr
</name>
<styleUrl>
#styleMap_TLP_Normal
</styleUrl>
<Point>
<coordinates>
-39.4243469,-7.3670678,920.89
</coordinates>
</Point>
</Placemark>
<Placemark>
<name>
Tue Mar 18 11:22:12 2014 S=3.34 Km/hr
</name>
<styleUrl>
#styleMap_TLP_Normal
</styleUrl>
<Point>
<coordinates>
-39.4244423,-7.3670173,922.63
</coordinates>
</Point>
</Placemark>
<Placemark>
<name>
Tue Mar 18 11:22:22 2014 S=4.14 Km/hr
</name>
<styleUrl>
#styleMap_TLP_Normal
</styleUrl>
<Point>
<coordinates>
-39.4245720,-7.3670144,925.13
</coordinates>
</Point>
</Placemark>
<Placemark>
<name>
Tue Mar 18 11:22:32 2014 S=3.53 Km/hr
</name>
<styleUrl>
#styleMap_TLP_Normal
</styleUrl>
<Point>
<coordinates>
-39.4246902,-7.3669920,928.77
</coordinates>
</Point>
</Placemark>
<Placemark>
<name>
Tue Mar 18 11:22:42 2014 S=4.17 Km/hr
</name>
<styleUrl>
#styleMap_TLP_Normal
</styleUrl>
<Point>
<coordinates>
-39.4248161,-7.3669686,930.73
</coordinates>
</Point>
</Placemark>
<Placemark>
<name>
Tue Mar 18 11:22:52 2014 S=3.89 Km/hr
</name>
<styleUrl>
#styleMap_TLP_Normal
</styleUrl>
<Point>
<coordinates>
-39.4249420,-7.3669291,930.95
</coordinates>
</Point>
</Placemark>
<Placemark>
<name>
Tue Mar 18 11:23:02 2014 S=4.69 Km/hr
</name>
<styleUrl>
#styleMap_TLP_Normal
</styleUrl>
<Point>
<coordinates>
-39.4250641,-7.3668637,931.63
</coordinates>
</Point>
</Placemark>
<Placemark>
<name>
Tue Mar 18 11:23:12 2014 S=4.51 Km/hr
</name>
<styleUrl>
#styleMap_TLP_Normal
</styleUrl>
<Point>
<coordinates>
-39.4251785,-7.3668084,934.34
</coordinates>
</Point>
</Placemark>
<Placemark>
<name>
Tue Mar 18 11:23:22 2014 S=5.23 Km/hr
</name>
<styleUrl>
#styleMap_TLP_Normal
</styleUrl>
<Point>
<coordinates>
-39.4253006,-7.3667674,933.75
</coordinates>
</Point>
</Placemark>
<Placemark>
<name>
Tue Mar 18 11:23:32 2014 S=3.81 Km/hr
</name>
<styleUrl>
#styleMap_TLP_Normal
</styleUrl>
<Point>
<coordinates>
-39.4253883,-7.3667479,932.34
</coordinates>
</Point>
</Placemark>
<Placemark>
<name>
Tue Mar 18 11:23:42 2014 S=4.53 Km/hr
</name>
<styleUrl>
#styleMap_TLP_Normal
</styleUrl>
<Point>
<coordinates>
-39.4254417,-7.3668246,929.86
</coordinates>
</Point>
</Placemark>
<Placemark>
<name>
Tue Mar 18 11:23:52 2014 S=0.85 Km/hr
</name>
<styleUrl>
#styleMap_TLP_Normal
</styleUrl>
<Point>
<coordinates>
-39.4254761,-7.3668656,929.34
</coordinates>
</Point>
</Placemark>
<Placemark>
<name>
Tue Mar 18 11:24:02 2014 S=0.46 Km/hr
</name>
<styleUrl>
#styleMap_TLP_Normal
</styleUrl>
<Point>
<coordinates>
-39.4254875,-7.3668880,930.67
</coordinates>
</Point>
</Placemark>
<Placemark>
<name>
Tue Mar 18 11:24:12 2014 S=0.35 Km/hr
</name>
<styleUrl>
#styleMap_TLP_Normal
</styleUrl>
<Point>
<coordinates>
-39.4254646,-7.3669171,930.39
</coordinates>
</Point>
</Placemark>
<Placemark>
<name>
Tue Mar 18 11:24:22 2014 S=1.64 Km/hr
</name>
<styleUrl>
#styleMap_TLP_Normal
</styleUrl>
<Point>
<coordinates>
-39.4254837,-7.3669019,930.67
</coordinates>
</Point>
</Placemark>
<Placemark>
<name>
Tue Mar 18 11:24:32 2014 S=2.99 Km/hr
</name>
<styleUrl>
#styleMap_TLP_Normal
</styleUrl>
<Point>
<coordinates>
-39.4254684,-7.3668532,930.84
</coordinates>
</Point>
</Placemark>
<Placemark>
<name>
Tue Mar 18 11:24:42 2014 S=2.11 Km/hr
</name>
<styleUrl>
#styleMap_TLP_Normal
</styleUrl>
<Point>
<coordinates>
-39.4254150,-7.3668542,930.48
</coordinates>
</Point>
</Placemark>
<Placemark>
<name>
Tue Mar 18 11:24:52 2014 S=4.80 Km/hr
</name>
<styleUrl>
#styleMap_TLP_Normal
</styleUrl>
<Point>
<coordinates>
-39.4253998,-7.3668232,931.22
</coordinates>
</Point>
</Placemark>
<Placemark>
<name>
Tue Mar 18 11:25:02 2014 S=4.67 Km/hr
</name>
<styleUrl>
#styleMap_TLP_Normal
</styleUrl>
<Point>
<coordinates>
-39.4254417,-7.3667383,927.94
</coordinates>
</Point>
</Placemark>
<Placemark>
<name>
Tue Mar 18 11:25:12 2014 S=5.07 Km/hr
</name>
<styleUrl>
#styleMap_TLP_Normal
</styleUrl>
<Point>
<coordinates>
-39.4255409,-7.3666778,930.86
</coordinates>
</Point>
</Placemark>
<Placemark>
<name>
Tue Mar 18 11:25:22 2014 S=4.74 Km/hr
</name>
<styleUrl>
#styleMap_TLP_Normal
</styleUrl>
<Point>
<coordinates>
-39.4256477,-7.3666148,930.81
</coordinates>
</Point>
</Placemark>
<Placemark>
<name>
Tue Mar 18 11:25:32 2014 S=4.48 Km/hr
</name>
<styleUrl>
#styleMap_TLP_Normal
</styleUrl>
<Point>
<coordinates>
-39.4257736,-7.3665557,930.30
</coordinates>
</Point>
</Placemark>
<Placemark>
<name>
Tue Mar 18 11:25:42 2014 S=4.80 Km/hr
</name>
<styleUrl>
#styleMap_TLP_Normal
</styleUrl>
<Point>
<coordinates>
-39.4258957,-7.3665223,928.25
</coordinates>
</Point>
</Placemark>
<Placemark>
<name>
Tue Mar 18 11:25:52 2014 S=5.32 Km/hr
</name>
<styleUrl>
#styleMap_TLP_Normal
</styleUrl>
<Point>
<coordinates>
-39.4260330,-7.3664794,926.98
</coordinates>
</Point>
</Placemark>
<Placemark>
<name>
Tue Mar 18 11:26:02 2014 S=5.39 Km/hr
</name>
<styleUrl>
#styleMap_TLP_Normal
</styleUrl>
<Point>
<coordinates>
-39.4261436,-7.3664670,926.36
</coordinates>
</Point>
</Placemark>
<Placemark>
<name>
Tue Mar 18 11:26:12 2014 S=5.39 Km/hr
</name>
<styleUrl>
#styleMap_TLP_Normal
</styleUrl>
<Point>
<coordinates>
-39.4262695,-7.3664837,927.38
</coordinates>
</Point>
</Placemark>
<Placemark>
<name>
Tue Mar 18 11:26:22 2014 S=5.78 Km/hr
</name>
<styleUrl>
#styleMap_TLP_Normal
</styleUrl>
<Point>
<coordinates>
-39.4264069,-7.3664618,926.16
</coordinates>
</Point>
</Placemark>
<Placemark>
<name>
Tue Mar 18 11:26:32 2014 S=4.42 Km/hr
</name>
<styleUrl>
#styleMap_TLP_Normal
</styleUrl>
<Point>
<coordinates>
-39.4265327,-7.3664665,926.77
</coordinates>
</Point>
</Placemark>
<Placemark>
<name>
Tue Mar 18 11:26:42 2014 S=4.08 Km/hr
</name>
<styleUrl>
#styleMap_TLP_Normal
</styleUrl>
<Point>
<coordinates>
-39.4266548,-7.3664565,927.94
</coordinates>
</Point>
</Placemark>
<Placemark>
<name>
Tue Mar 18 11:26:52 2014 S=3.92 Km/hr
</name>
<styleUrl>
#styleMap_TLP_Normal
</styleUrl>
<Point>
<coordinates>
-39.4267731,-7.3664470,926.88
</coordinates>
</Point>
</Placemark>
<Placemark>
<name>
Tue Mar 18 11:27:02 2014 S=3.67 Km/hr
</name>
<styleUrl>
#styleMap_TLP_Normal
</styleUrl>
<Point>
<coordinates>
-39.4268875,-7.3664250,927.73
</coordinates>
</Point>
</Placemark>
<Placemark>
<name>
Tue Mar 18 11:27:12 2014 S=2.55 Km/hr
</name>
<styleUrl>
#styleMap_TLP_Normal
</styleUrl>
<Point>
<coordinates>
-39.4270172,-7.3663568,925.67
</coordinates>
</Point>
</Placemark>
<Placemark>
<name>
Tue Mar 18 11:27:22 2014 S=4.37 Km/hr
</name>
<styleUrl>
#styleMap_TLP_Normal
</styleUrl>
<Point>
<coordinates>
-39.4271240,-7.3662887,926.05
</coordinates>
</Point>
</Placemark>
<Placemark>
<name>
Tue Mar 18 11:27:32 2014 S=3.76 Km/hr
</name>
<styleUrl>
#styleMap_TLP_Normal
</styleUrl>
<Point>
<coordinates>
-39.4272308,-7.3661985,926.33
</coordinates>
</Point>
</Placemark>
<Placemark>
<name>
Tue Mar 18 11:27:42 2014 S=4.44 Km/hr
</name>
<styleUrl>
#styleMap_TLP_Normal
</styleUrl>
<Point>
<coordinates>
-39.4273148,-7.3661013,925.83
</coordinates>
</Point>
</Placemark>
<Placemark>
<name>
Tue Mar 18 11:27:52 2014 S=5.00 Km/hr
</name>
<styleUrl>
#styleMap_TLP_Normal
</styleUrl>
<Point>
<coordinates>
-39.4274063,-7.3659906,924.27
</coordinates>
</Point>
</Placemark>
<Placemark>
<name>
Tue Mar 18 11:28:02 2014 S=5.68 Km/hr
</name>
<styleUrl>
#styleMap_TLP_Normal
</styleUrl>
<Point>
<coordinates>
-39.4274826,-7.3659015,926.88
</coordinates>
</Point>
</Placemark>
<Placemark>
<name>
Tue Mar 18 11:28:12 2014 S=5.94 Km/hr
</name>
<styleUrl>
#styleMap_TLP_Normal
</styleUrl>
<Point>
<coordinates>
-39.4275589,-7.3657827,926.61
</coordinates>
</Point>
</Placemark>
<Placemark>
<name>
Tue Mar 18 11:28:22 2014 S=5.30 Km/hr
</name>
<styleUrl>
#styleMap_TLP_Normal
</styleUrl>
<Point>
<coordinates>
-39.4276123,-7.3656616,927.08
</coordinates>
</Point>
</Placemark>
<Placemark>
<name>
Tue Mar 18 11:28:32 2014 S=5.41 Km/hr
</name>
<styleUrl>
#styleMap_TLP_Normal
</styleUrl>
<Point>
<coordinates>
-39.4276962,-7.3655410,925.95
</coordinates>
</Point>
</Placemark>
<Placemark>
<name>
Tue Mar 18 11:28:42 2014 S=3.22 Km/hr
</name>
<styleUrl>
#styleMap_TLP_Normal
</styleUrl>
<Point>
<coordinates>
-39.4277840,-7.3654423,925.38
</coordinates>
</Point>
</Placemark>
<Placemark>
<name>
Tue Mar 18 11:28:52 2014 S=1.32 Km/hr
</name>
<styleUrl>
#styleMap_TLP_Normal
</styleUrl>
<Point>
<coordinates>
-39.4278336,-7.3653579,927.36
</coordinates>
</Point>
</Placemark>
<Placemark>
<name>
Tue Mar 18 11:29:02 2014 S=5.43 Km/hr
</name>
<styleUrl>
#styleMap_TLP_Normal
</styleUrl>
<Point>
<coordinates>
-39.4279366,-7.3653030,928.34
</coordinates>
</Point>
</Placemark>
<Placemark>
<name>
Tue Mar 18 11:29:12 2014 S=3.47 Km/hr
</name>
<styleUrl>
#styleMap_TLP_Normal
</styleUrl>
<Point>
<coordinates>
-39.4280510,-7.3652325,929.36
</coordinates>
</Point>
</Placemark>
<Placemark>
<name>
Tue Mar 18 11:29:22 2014 S=3.48 Km/hr
</name>
<styleUrl>
#styleMap_TLP_Normal
</styleUrl>
<Point>
<coordinates>
-39.4281540,-7.3651700,928.61
</coordinates>
</Point>
</Placemark>
<Placemark>
<name>
Tue Mar 18 11:29:32 2014 S=3.26 Km/hr
</name>
<styleUrl>
#styleMap_TLP_Normal
</styleUrl>
<Point>
<coordinates>
-39.4282455,-7.3651123,928.00
</coordinates>
</Point>
</Placemark>
<Placemark>
<name>
Tue Mar 18 11:29:42 2014 S=0.49 Km/hr
</name>
<styleUrl>
#styleMap_TLP_Normal
</styleUrl>
<Point>
<coordinates>
-39.4282951,-7.3650570,927.30
</coordinates>
</Point>
</Placemark>
<Placemark>
<name>
Tue Mar 18 11:29:52 2014 S=0.07 Km/hr
</name>
<styleUrl>
#styleMap_TLP_Normal
</styleUrl>
<Point>
<coordinates>
-39.4283028,-7.3650446,930.03
</coordinates>
</Point>
</Placemark>
<Placemark>
<name>
Tue Mar 18 11:30:02 2014 S=0.45 Km/hr
</name>
<styleUrl>
#styleMap_TLP_Normal
</styleUrl>
<Point>
<coordinates>
-39.4283028,-7.3650441,930.22
</coordinates>
</Point>
</Placemark>
<Placemark>
<name>
Tue Mar 18 11:30:12 2014 S=0.54 Km/hr
</name>
<styleUrl>
#styleMap_TLP_Normal
</styleUrl>
<Point>
<coordinates>
-39.4283066,-7.3650360,930.25
</coordinates>
</Point>
</Placemark>
<Placemark>
<name>
Tue Mar 18 11:30:22 2014 S=0.34 Km/hr
</name>
<styleUrl>
#styleMap_TLP_Normal
</styleUrl>
<Point>
<coordinates>
-39.4283104,-7.3650336,930.23
</coordinates>
</Point>
</Placemark>
<Placemark>
<name>
Tue Mar 18 11:30:32 2014 S=0.75 Km/hr
</name>
<styleUrl>
#styleMap_TLP_Normal
</styleUrl>
<Point>
<coordinates>
-39.4283142,-7.3650227,930.27
</coordinates>
</Point>
</Placemark>
<Placemark>
<name>
Tue Mar 18 11:30:42 2014 S=4.10 Km/hr
</name>
<styleUrl>
#styleMap_TLP_Normal
</styleUrl>
<Point>
<coordinates>
-39.4283409,-7.3650255,930.69
</coordinates>
</Point>
</Placemark>
<Placemark>
<name>
Tue Mar 18 11:30:52 2014 S=1.20 Km/hr
</name>
<styleUrl>
#styleMap_TLP_Normal
</styleUrl>
<Point>
<coordinates>
-39.4284439,-7.3650017,930.17
</coordinates>
</Point>
</Placemark>
<Placemark>
<name>
Tue Mar 18 11:31:02 2014 S=1.64 Km/hr
</name>
<styleUrl>
#styleMap_TLP_Normal
</styleUrl>
<Point>
<coordinates>
-39.4284515,-7.3650088,930.22
</coordinates>
</Point>
</Placemark>
<Placemark>
<name>
Tue Mar 18 11:31:12 2014 S=0.12 Km/hr
</name>
<styleUrl>
#styleMap_TLP_Normal
</styleUrl>
<Point>
<coordinates>
-39.4284744,-7.3650098,929.47
</coordinates>
</Point>
</Placemark>
<Placemark>
<name>
Tue Mar 18 11:31:22 2014 S=1.66 Km/hr
</name>
<styleUrl>
#styleMap_TLP_Normal
</styleUrl>
<Point>
<coordinates>
-39.4285011,-7.3649778,930.14
</coordinates>
</Point>
</Placemark>
<Placemark>
<name>
Tue Mar 18 11:31:32 2014 S=3.20 Km/hr
</name>
<styleUrl>
#styleMap_TLP_Normal
</styleUrl>
<Point>
<coordinates>
-39.4285507,-7.3649416,929.47
</coordinates>
</Point>
</Placemark>
<Placemark>
<name>
Tue Mar 18 11:31:42 2014 S=4.46 Km/hr
</name>
<styleUrl>
#styleMap_TLP_Normal
</styleUrl>
<Point>
<coordinates>
-39.4286537,-7.3648868,928.67
</coordinates>
</Point>
</Placemark>
<Placemark>
<name>
Tue Mar 18 11:31:52 2014 S=3.94 Km/hr
</name>
<styleUrl>
#styleMap_TLP_Normal
</styleUrl>
<Point>
<coordinates>
-39.4287567,-7.3648176,928.41
</coordinates>
</Point>
</Placemark>
<Placemark>
<name>
Tue Mar 18 11:32:02 2014 S=4.14 Km/hr
</name>
<styleUrl>
#styleMap_TLP_Normal
</styleUrl>
<Point>
<coordinates>
-39.4288559,-7.3647695,926.42
</coordinates>
</Point>
</Placemark>
<Placemark>
<name>
Tue Mar 18 11:32:12 2014 S=3.70 Km/hr
</name>
<styleUrl>
#styleMap_TLP_Normal
</styleUrl>
<Point>
<coordinates>
-39.4289818,-7.3647194,922.98
</coordinates>
</Point>
</Placemark>
<Placemark>
<name>
Tue Mar 18 11:32:22 2014 S=3.12 Km/hr
</name>
<styleUrl>
#styleMap_TLP_Normal
</styleUrl>
<Point>
<coordinates>
-39.4290543,-7.3646531,921.47
</coordinates>
</Point>
</Placemark>
<Placemark>
<name>
Tue Mar 18 11:32:32 2014 S=0.28 Km/hr
</name>
<styleUrl>
#styleMap_TLP_Normal
</styleUrl>
<Point>
<coordinates>
-39.4291344,-7.3646188,921.17
</coordinates>
</Point>
</Placemark>
<Placemark>
<name>
Tue Mar 18 11:32:42 2014 S=0.92 Km/hr
</name>
<styleUrl>
#styleMap_TLP_Normal
</styleUrl>
<Point>
<coordinates>
-39.4291496,-7.3646436,921.45
</coordinates>
</Point>
</Placemark>
<Placemark>
<name>
Tue Mar 18 11:32:52 2014 S=0.06 Km/hr
</name>
<styleUrl>
#styleMap_TLP_Normal
</styleUrl>
<Point>
<coordinates>
-39.4291382,-7.3646450,922.67
</coordinates>
</Point>
</Placemark>
<Placemark>
<name>
Tue Mar 18 11:33:02 2014 S=1.47 Km/hr
</name>
<styleUrl>
#styleMap_TLP_Normal
</styleUrl>
<Point>
<coordinates>
-39.4291344,-7.3646412,922.78
</coordinates>
</Point>
</Placemark>
<Placemark>
<name>
Tue Mar 18 11:33:12 2014 S=5.15 Km/hr
</name>
<styleUrl>
#styleMap_TLP_Normal
</styleUrl>
<Point>
<coordinates>
-39.4292145,-7.3645477,925.95
</coordinates>
</Point>
</Placemark>
<Placemark>
<name>
Tue Mar 18 11:33:22 2014 S=5.06 Km/hr
</name>
<styleUrl>
#styleMap_TLP_Normal
</styleUrl>
<Point>
<coordinates>
-39.4293060,-7.3644423,929.42
</coordinates>
</Point>
</Placemark>
<Placemark>
<name>
Tue Mar 18 11:33:32 2014 S=5.09 Km/hr
</name>
<styleUrl>
#styleMap_TLP_Normal
</styleUrl>
<Point>
<coordinates>
-39.4293900,-7.3643312,932.25
</coordinates>
</Point>
</Placemark>
<Placemark>
<name>
Tue Mar 18 11:33:42 2014 S=4.86 Km/hr
</name>
<styleUrl>
#styleMap_TLP_Normal
</styleUrl>
<Point>
<coordinates>
-39.4294586,-7.3642263,933.56
</coordinates>
</Point>
</Placemark>
<Placemark>
<name>
Tue Mar 18 11:33:52 2014 S=1.72 Km/hr
</name>
<styleUrl>
#styleMap_TLP_Normal
</styleUrl>
<Point>
<coordinates>
-39.4294739,-7.3641047,936.09
</coordinates>
</Point>
</Placemark>
<Placemark>
<name>
Tue Mar 18 11:34:02 2014 S=2.03 Km/hr
</name>
<styleUrl>
#styleMap_TLP_Normal
</styleUrl>
<Point>
<coordinates>
-39.4295044,-7.3641028,935.63
</coordinates>
</Point>
</Placemark>
<Placemark>
<name>
Tue Mar 18 11:34:12 2014 S=0.48 Km/hr
</name>
<styleUrl>
#styleMap_TLP_Normal
</styleUrl>
<Point>
<coordinates>
-39.4295349,-7.3641014,935.56
</coordinates>
</Point>
</Placemark>
<Placemark>
<name>
Tue Mar 18 11:34:22 2014 S=2.63 Km/hr
</name>
<styleUrl>
#styleMap_TLP_Normal
</styleUrl>
<Point>
<coordinates>
-39.4295769,-7.3641286,934.72
</coordinates>
</Point>
</Placemark>
<Placemark>
<name>
Tue Mar 18 11:34:32 2014 S=1.37 Km/hr
</name>
<styleUrl>
#styleMap_TLP_Normal
</styleUrl>
<Point>
<coordinates>
-39.4296494,-7.3641372,932.39
</coordinates>
</Point>
</Placemark>
<Placemark>
<name>
Tue Mar 18 11:34:42 2014 S=3.00 Km/hr
</name>
<styleUrl>
#styleMap_TLP_Normal
</styleUrl>
<Point>
<coordinates>
-39.4296265,-7.3641400,932.73
</coordinates>
</Point>
</Placemark>
<Placemark>
<name>
Tue Mar 18 11:34:52 2014 S=1.96 Km/hr
</name>
<styleUrl>
#styleMap_TLP_Normal
</styleUrl>
<Point>
<coordinates>
-39.4295731,-7.3641024,932.56
</coordinates>
</Point>
</Placemark>
<Placemark>
<name>
Tue Mar 18 11:35:02 2014 S=4.23 Km/hr
</name>
<styleUrl>
#styleMap_TLP_Normal
</styleUrl>
<Point>
<coordinates>
-39.4294968,-7.3640585,932.59
</coordinates>
</Point>
</Placemark>
<Placemark>
<name>
Tue Mar 18 11:35:12 2014 S=4.65 Km/hr
</name>
<styleUrl>
#styleMap_TLP_Normal
</styleUrl>
<Point>
<coordinates>
-39.4295425,-7.3639483,931.63
</coordinates>
</Point>
</Placemark>
<Placemark>
<name>
Tue Mar 18 11:35:22 2014 S=4.90 Km/hr
</name>
<styleUrl>
#styleMap_TLP_Normal
</styleUrl>
<Point>
<coordinates>
-39.4295654,-7.3638225,932.28
</coordinates>
</Point>
</Placemark>
<Placemark>
<name>
Tue Mar 18 11:35:32 2014 S=4.14 Km/hr
</name>
<styleUrl>
#styleMap_TLP_Normal
</styleUrl>
<Point>
<coordinates>
-39.4295921,-7.3637080,932.42
</coordinates>
</Point>
</Placemark>
<Placemark>
<name>
Tue Mar 18 11:35:42 2014 S=4.63 Km/hr
</name>
<styleUrl>
#styleMap_TLP_Normal
</styleUrl>
<Point>
<coordinates>
-39.4296532,-7.3635702,929.69
</coordinates>
</Point>
</Placemark>
<Placemark>
<name>
Tue Mar 18 11:35:52 2014 S=3.93 Km/hr
</name>
<styleUrl>
#styleMap_TLP_Normal
</styleUrl>
<Point>
<coordinates>
-39.4296417,-7.3634267,927.75
</coordinates>
</Point>
</Placemark>
<Placemark>
<name>
Tue Mar 18 11:36:02 2014 S=4.59 Km/hr
</name>
<styleUrl>
#styleMap_TLP_Normal
</styleUrl>
<Point>
<coordinates>
-39.4296951,-7.3633332,929.31
</coordinates>
</Point>
</Placemark>
<Placemark>
<name>
Tue Mar 18 11:36:12 2014 S=5.43 Km/hr
</name>
<styleUrl>
#styleMap_TLP_Normal
</styleUrl>
<Point>
<coordinates>
-39.4297409,-7.3631887,931.63
</coordinates>
</Point>
</Placemark>
<Placemark>
<name>
Tue Mar 18 11:36:22 2014 S=4.45 Km/hr
</name>
<styleUrl>
#styleMap_TLP_Normal
</styleUrl>
<Point>
<coordinates>
-39.4298134,-7.3630843,930.91
</coordinates>
</Point>
</Placemark>
<Placemark>
<name>
Tue Mar 18 11:36:32 2014 S=4.65 Km/hr
</name>
<styleUrl>
#styleMap_TLP_Normal
</styleUrl>
<Point>
<coordinates>
-39.4298553,-7.3629332,932.31
</coordinates>
</Point>
</Placemark>
<Placemark>
<name>
Tue Mar 18 11:36:42 2014 S=5.76 Km/hr
</name>
<styleUrl>
#styleMap_TLP_Normal
</styleUrl>
<Point>
<coordinates>
-39.4299011,-7.3628182,932.97
</coordinates>
</Point>
</Placemark>
<Placemark>
<name>
Tue Mar 18 11:36:52 2014 S=5.92 Km/hr
</name>
<styleUrl>
#styleMap_TLP_Normal
</styleUrl>
<Point>
<coordinates>
-39.4299545,-7.3627062,930.63
</coordinates>
</Point>
</Placemark>
<Placemark>
<name>
Tue Mar 18 11:37:02 2014 S=5.02 Km/hr
</name>
<styleUrl>
#styleMap_TLP_Normal
</styleUrl>
<Point>
<coordinates>
-39.4299965,-7.3625932,930.48
</coordinates>
</Point>
</Placemark>
<Placemark>
<name>
Tue Mar 18 11:37:12 2014 S=3.87 Km/hr
</name>
<styleUrl>
#styleMap_TLP_Normal
</styleUrl>
<Point>
<coordinates>
-39.4300804,-7.3625078,930.03
</coordinates>
</Point>
</Placemark>
<Placemark>
<name>
Tue Mar 18 11:37:22 2014 S=3.95 Km/hr
</name>
<styleUrl>
#styleMap_TLP_Normal
</styleUrl>
<Point>
<coordinates>
-39.4301682,-7.3624167,930.44
</coordinates>
</Point>
</Placemark>
<Placemark>
<name>
Tue Mar 18 11:37:32 2014 S=4.15 Km/hr
</name>
<styleUrl>
#styleMap_TLP_Normal
</styleUrl>
<Point>
<coordinates>
-39.4302711,-7.3623257,930.48
</coordinates>
</Point>
</Placemark>
<Placemark>
<name>
Tue Mar 18 11:37:42 2014 S=4.69 Km/hr
</name>
<styleUrl>
#styleMap_TLP_Normal
</styleUrl>
<Point>
<coordinates>
-39.4303818,-7.3621955,931.72
</coordinates>
</Point>
</Placemark>
<Placemark>
<name>
Tue Mar 18 11:37:52 2014 S=5.09 Km/hr
</name>
<styleUrl>
#styleMap_TLP_Normal
</styleUrl>
<Point>
<coordinates>
-39.4305000,-7.3621268,928.84
</coordinates>
</Point>
</Placemark>
<Placemark>
<name>
Tue Mar 18 11:38:02 2014 S=4.27 Km/hr
</name>
<styleUrl>
#styleMap_TLP_Normal
</styleUrl>
<Point>
<coordinates>
-39.4306030,-7.3620491,928.80
</coordinates>
</Point>
</Placemark>
<Placemark>
<name>
Tue Mar 18 11:38:12 2014 S=4.23 Km/hr
</name>
<styleUrl>
#styleMap_TLP_Normal
</styleUrl>
<Point>
<coordinates>
-39.4307175,-7.3620100,927.03
</coordinates>
</Point>
</Placemark>
<Placemark>
<name>
Tue Mar 18 11:38:22 2014 S=5.00 Km/hr
</name>
<styleUrl>
#styleMap_TLP_Normal
</styleUrl>
<Point>
<coordinates>
-39.4308319,-7.3619218,925.69
</coordinates>
</Point>
</Placemark>
<Placemark>
<name>
Tue Mar 18 11:38:32 2014 S=1.25 Km/hr
</name>
<styleUrl>
#styleMap_TLP_Normal
</styleUrl>
<Point>
<coordinates>
-39.4308853,-7.3618431,925.44
</coordinates>
</Point>
</Placemark>
<Placemark>
<name>
Tue Mar 18 11:38:42 2014 S=1.62 Km/hr
</name>
<styleUrl>
#styleMap_TLP_Normal
</styleUrl>
<Point>
<coordinates>
-39.4308777,-7.3618522,926.45
</coordinates>
</Point>
</Placemark>
<Placemark>
<name>
Tue Mar 18 11:38:52 2014 S=0.60 Km/hr
</name>
<styleUrl>
#styleMap_TLP_Normal
</styleUrl>
<Point>
<coordinates>
-39.4308586,-7.3618355,926.97
</coordinates>
</Point>
</Placemark>
<Placemark>
<name>
Tue Mar 18 11:39:02 2014 S=0.14 Km/hr
</name>
<styleUrl>
#styleMap_TLP_Normal
</styleUrl>
<Point>
<coordinates>
-39.4308586,-7.3618331,926.95
</coordinates>
</Point>
</Placemark>
<Placemark>
<name>
Tue Mar 18 11:39:12 2014 S=0.51 Km/hr
</name>
<styleUrl>
#styleMap_TLP_Normal
</styleUrl>
<Point>
<coordinates>
-39.4308624,-7.3618131,926.66
</coordinates>
</Point>
</Placemark>
<Placemark>
<name>
Tue Mar 18 11:39:22 2014 S=2.09 Km/hr
</name>
<styleUrl>
#styleMap_TLP_Normal
</styleUrl>
<Point>
<coordinates>
-39.4308662,-7.3618069,926.45
</coordinates>
</Point>
</Placemark>
<Placemark>
<name>
Tue Mar 18 11:39:32 2014 S=4.25 Km/hr
</name>
<styleUrl>
#styleMap_TLP_Normal
</styleUrl>
<Point>
<coordinates>
-39.4309502,-7.3617887,926.97
</coordinates>
</Point>
</Placemark>
<Placemark>
<name>
Tue Mar 18 11:39:42 2014 S=5.20 Km/hr
</name>
<styleUrl>
#styleMap_TLP_Normal
</styleUrl>
<Point>
<coordinates>
-39.4310570,-7.3616958,926.55
</coordinates>
</Point>
</Placemark>
<Placemark>
<name>
Tue Mar 18 11:39:52 2014 S=4.07 Km/hr
</name>
<styleUrl>
#styleMap_TLP_Normal
</styleUrl>
<Point>
<coordinates>
-39.4311752,-7.3616381,925.56
</coordinates>
</Point>
</Placemark>
<Placemark>
<name>
Tue Mar 18 11:40:02 2014 S=4.35 Km/hr
</name>
<styleUrl>
#styleMap_TLP_Normal
</styleUrl>
<Point>
<coordinates>
-39.4312820,-7.3615770,923.28
</coordinates>
</Point>
</Placemark>
<Placemark>
<name>
Tue Mar 18 11:40:12 2014 S=5.79 Km/hr
</name>
<styleUrl>
#styleMap_TLP_Normal
</styleUrl>
<Point>
<coordinates>
-39.4313812,-7.3614788,921.66
</coordinates>
</Point>
</Placemark>
<Placemark>
<name>
Tue Mar 18 11:40:22 2014 S=4.15 Km/hr
</name>
<styleUrl>
#styleMap_TLP_Normal
</styleUrl>
<Point>
<coordinates>
-39.4314728,-7.3613973,923.39
</coordinates>
</Point>
</Placemark>
<Placemark>
<name>
Tue Mar 18 11:40:32 2014 S=3.39 Km/hr
</name>
<styleUrl>
#styleMap_TLP_Normal
</styleUrl>
<Point>
<coordinates>
-39.4315948,-7.3613434,924.84
</coordinates>
</Point>
</Placemark>
<Placemark>
<name>
Tue Mar 18 11:40:42 2014 S=4.22 Km/hr
</name>
<styleUrl>
#styleMap_TLP_Normal
</styleUrl>
<Point>
<coordinates>
-39.4317055,-7.3612614,924.48
</coordinates>
</Point>
</Placemark>
<Placemark>
<name>
Tue Mar 18 11:40:52 2014 S=0.50 Km/hr
</name>
<styleUrl>
#styleMap_TLP_Normal
</styleUrl>
<Point>
<coordinates>
-39.4317513,-7.3612304,924.88
</coordinates>
</Point>
</Placemark>
<Placemark>
<name>
Tue Mar 18 11:41:02 2014 S=1.53 Km/hr
</name>
<styleUrl>
#styleMap_TLP_Normal
</styleUrl>
<Point>
<coordinates>
-39.4317703,-7.3611846,925.78
</coordinates>
</Point>
</Placemark>
<Placemark>
<name>
Tue Mar 18 11:41:12 2014 S=3.86 Km/hr
</name>
<styleUrl>
#styleMap_TLP_Normal
</styleUrl>
<Point>
<coordinates>
-39.4318428,-7.3611202,926.91
</coordinates>
</Point>
</Placemark>
<Placemark>
<name>
Tue Mar 18 11:41:22 2014 S=4.32 Km/hr
</name>
<styleUrl>
#styleMap_TLP_Normal
</styleUrl>
<Point>
<coordinates>
-39.4319572,-7.3610487,927.52
</coordinates>
</Point>
</Placemark>
<Placemark>
<name>
Tue Mar 18 11:41:32 2014 S=2.19 Km/hr
</name>
<styleUrl>
#styleMap_TLP_Normal
</styleUrl>
<Point>
<coordinates>
-39.4320564,-7.3609834,925.59
</coordinates>
</Point>
</Placemark>
<Placemark>
<name>
Tue Mar 18 11:41:42 2014 S=4.60 Km/hr
</name>
<styleUrl>
#styleMap_TLP_Normal
</styleUrl>
<Point>
<coordinates>
-39.4321404,-7.3609366,924.52
</coordinates>
</Point>
</Placemark>
<Placemark>
<name>
Tue Mar 18 11:41:52 2014 S=3.78 Km/hr
</name>
<styleUrl>
#styleMap_TLP_Normal
</styleUrl>
<Point>
<coordinates>
-39.4322281,-7.3608732,922.91
</coordinates>
</Point>
</Placemark>
<Placemark>
<name>
Tue Mar 18 11:42:02 2014 S=4.24 Km/hr
</name>
<styleUrl>
#styleMap_TLP_Normal
</styleUrl>
<Point>
<coordinates>
-39.4323311,-7.3608036,921.14
</coordinates>
</Point>
</Placemark>
<Placemark>
<name>
Tue Mar 18 11:42:12 2014 S=4.25 Km/hr
</name>
<styleUrl>
#styleMap_TLP_Normal
</styleUrl>
<Point>
<coordinates>
-39.4324379,-7.3607192,922.72
</coordinates>
</Point>
</Placemark>
<Placemark>
<name>
Tue Mar 18 11:42:22 2014 S=2.86 Km/hr
</name>
<styleUrl>
#styleMap_TLP_Normal
</styleUrl>
<Point>
<coordinates>
-39.4325142,-7.3606548,921.39
</coordinates>
</Point>
</Placemark>
<Placemark>
<name>
Tue Mar 18 11:42:32 2014 S=3.67 Km/hr
</name>
<styleUrl>
#styleMap_TLP_Normal
</styleUrl>
<Point>
<coordinates>
-39.4326134,-7.3605871,922.08
</coordinates>
</Point>
</Placemark>
<Placemark>
<name>
Tue Mar 18 11:42:42 2014 S=3.37 Km/hr
</name>
<styleUrl>
#styleMap_TLP_Normal
</styleUrl>
<Point>
<coordinates>
-39.4326897,-7.3605022,925.06
</coordinates>
</Point>
</Placemark>
<Placemark>
<name>
Tue Mar 18 11:42:52 2014 S=3.22 Km/hr
</name>
<styleUrl>
#styleMap_TLP_Normal
</styleUrl>
<Point>
<coordinates>
-39.4328117,-7.3604136,927.08
</coordinates>
</Point>
</Placemark>
<Placemark>
<name>
Tue Mar 18 11:43:02 2014 S=3.90 Km/hr
</name>
<styleUrl>
#styleMap_TLP_Normal
</styleUrl>
<Point>
<coordinates>
-39.4328918,-7.3603191,928.47
</coordinates>
</Point>
</Placemark>
<Placemark>
<name>
Tue Mar 18 11:43:12 2014 S=4.44 Km/hr
</name>
<styleUrl>
#styleMap_TLP_Normal
</styleUrl>
<Point>
<coordinates>
-39.4330063,-7.3602343,929.50
</coordinates>
</Point>
</Placemark>
<Placemark>
<name>
Tue Mar 18 11:43:22 2014 S=5.65 Km/hr
</name>
<styleUrl>
#styleMap_TLP_Normal
</styleUrl>
<Point>
<coordinates>
-39.4331207,-7.3601446,928.61
</coordinates>
</Point>
</Placemark>
<Placemark>
<name>
Tue Mar 18 11:43:32 2014 S=5.95 Km/hr
</name>
<styleUrl>
#styleMap_TLP_Normal
</styleUrl>
<Point>
<coordinates>
-39.4332390,-7.3600669,928.94
</coordinates>
</Point>
</Placemark>
<Placemark>
<name>
Tue Mar 18 11:43:42 2014 S=1.09 Km/hr
</name>
<styleUrl>
#styleMap_TLP_Normal
</styleUrl>
<Point>
<coordinates>
-39.4332581,-7.3600750,929.59
</coordinates>
</Point>
</Placemark>
<Placemark>
<name>
Tue Mar 18 11:43:52 2014 S=0.35 Km/hr
</name>
<styleUrl>
#styleMap_TLP_Normal
</styleUrl>
<Point>
<coordinates>
-39.4332657,-7.3600793,929.39
</coordinates>
</Point>
</Placemark>
<Placemark>
<name>
Tue Mar 18 11:44:02 2014 S=1.62 Km/hr
</name>
<styleUrl>
#styleMap_TLP_Normal
</styleUrl>
<Point>
<coordinates>
-39.4332657,-7.3600698,929.19
</coordinates>
</Point>
</Placemark>
<Placemark>
<name>
Tue Mar 18 11:44:12 2014 S=0.26 Km/hr
</name>
<styleUrl>
#styleMap_TLP_Normal
</styleUrl>
<Point>
<coordinates>
-39.4332581,-7.3600578,929.20
</coordinates>
</Point>
</Placemark>
<Placemark>
<name>
Tue Mar 18 11:44:22 2014 S=0.42 Km/hr
</name>
<styleUrl>
#styleMap_TLP_Normal
</styleUrl>
<Point>
<coordinates>
-39.4332542,-7.3600512,930.17
</coordinates>
</Point>
</Placemark>
<Placemark>
<name>
Tue Mar 18 11:44:32 2014 S=2.48 Km/hr
</name>
<styleUrl>
#styleMap_TLP_Normal
</styleUrl>
<Point>
<coordinates>
-39.4333153,-7.3600187,928.70
</coordinates>
</Point>
</Placemark>
<Placemark>
<name>
Tue Mar 18 11:44:42 2014 S=5.34 Km/hr
</name>
<styleUrl>
#styleMap_TLP_Normal
</styleUrl>
<Point>
<coordinates>
-39.4334183,-7.3599901,928.03
</coordinates>
</Point>
</Placemark>
<Placemark>
<name>
Tue Mar 18 11:44:52 2014 S=5.27 Km/hr
</name>
<styleUrl>
#styleMap_TLP_Normal
</styleUrl>
<Point>
<coordinates>
-39.4335403,-7.3599629,926.98
</coordinates>
</Point>
</Placemark>
<Placemark>
<name>
Tue Mar 18 11:45:02 2014 S=5.31 Km/hr
</name>
<styleUrl>
#styleMap_TLP_Normal
</styleUrl>
<Point>
<coordinates>
-39.4336586,-7.3598909,923.56
</coordinates>
</Point>
</Placemark>
<Placemark>
<name>
Tue Mar 18 11:45:12 2014 S=4.84 Km/hr
</name>
<styleUrl>
#styleMap_TLP_Normal
</styleUrl>
<Point>
<coordinates>
-39.4337845,-7.3598456,923.89
</coordinates>
</Point>
</Placemark>
<Placemark>
<name>
Tue Mar 18 11:45:22 2014 S=3.45 Km/hr
</name>
<styleUrl>
#styleMap_TLP_Normal
</styleUrl>
<Point>
<coordinates>
-39.4338531,-7.3597813,921.92
</coordinates>
</Point>
</Placemark>
<Placemark>
<name>
Tue Mar 18 11:45:32 2014 S=2.23 Km/hr
</name>
<styleUrl>
#styleMap_TLP_Normal
</styleUrl>
<Point>
<coordinates>
-39.4338226,-7.3597093,920.38
</coordinates>
</Point>
</Placemark>
<Placemark>
<name>
Tue Mar 18 11:45:42 2014 S=1.78 Km/hr
</name>
<styleUrl>
#styleMap_TLP_Normal
</styleUrl>
<Point>
<coordinates>
-39.4338264,-7.3596516,924.17
</coordinates>
</Point>
</Placemark>
<Placemark>
<name>
Tue Mar 18 11:45:52 2014 S=3.27 Km/hr
</name>
<styleUrl>
#styleMap_TLP_Normal
</styleUrl>
<Point>
<coordinates>
-39.4338112,-7.3595686,925.98
</coordinates>
</Point>
</Placemark>
<Placemark>
<name>
Tue Mar 18 11:46:02 2014 S=2.40 Km/hr
</name>
<styleUrl>
#styleMap_TLP_Normal
</styleUrl>
<Point>
<coordinates>
-39.4338036,-7.3594880,926.45
</coordinates>
</Point>
</Placemark>
<Placemark>
<name>
Tue Mar 18 11:46:12 2014 S=2.04 Km/hr
</name>
<styleUrl>
#styleMap_TLP_Normal
</styleUrl>
<Point>
<coordinates>
-39.4338646,-7.3594232,927.78
</coordinates>
</Point>
</Placemark>
<Placemark>
<name>
Tue Mar 18 11:46:22 2014 S=1.74 Km/hr
</name>
<styleUrl>
#styleMap_TLP_Normal
</styleUrl>
<Point>
<coordinates>
-39.4339104,-7.3593292,928.95
</coordinates>
</Point>
</Placemark>
<Placemark>
<name>
Tue Mar 18 11:46:32 2014 S=2.93 Km/hr
</name>
<styleUrl>
#styleMap_TLP_Normal
</styleUrl>
<Point>
<coordinates>
-39.4339256,-7.3592620,928.27
</coordinates>
</Point>
</Placemark>
<Placemark>
<name>
Tue Mar 18 11:46:42 2014 S=0.63 Km/hr
</name>
<styleUrl>
#styleMap_TLP_Normal
</styleUrl>
<Point>
<coordinates>
-39.4339333,-7.3591714,927.70
</coordinates>
</Point>
</Placemark>
<Placemark>
<name>
Tue Mar 18 11:46:52 2014 S=1.92 Km/hr
</name>
<styleUrl>
#styleMap_TLP_Normal
</styleUrl>
<Point>
<coordinates>
-39.4339180,-7.3591576,926.95
</coordinates>
</Point>
</Placemark>
<Placemark>
<name>
Tue Mar 18 11:47:02 2014 S=1.75 Km/hr
</name>
<styleUrl>
#styleMap_TLP_Normal
</styleUrl>
<Point>
<coordinates>
-39.4339485,-7.3591123,927.39
</coordinates>
</Point>
</Placemark>
<Placemark>
<name>
Tue Mar 18 11:47:12 2014 S=2.32 Km/hr
</name>
<styleUrl>
#styleMap_TLP_Normal
</styleUrl>
<Point>
<coordinates>
-39.4338989,-7.3591022,927.13
</coordinates>
</Point>
</Placemark>
<Placemark>
<name>
Tue Mar 18 11:47:22 2014 S=2.66 Km/hr
</name>
<styleUrl>
#styleMap_TLP_Normal
</styleUrl>
<Point>
<coordinates>
-39.4338112,-7.3590789,926.80
</coordinates>
</Point>
</Placemark>
<Placemark>
<name>
Tue Mar 18 11:47:32 2014 S=0.55 Km/hr
</name>
<styleUrl>
#styleMap_TLP_Normal
</styleUrl>
<Point>
<coordinates>
-39.4337997,-7.3590922,927.03
</coordinates>
</Point>
</Placemark>
<Placemark>
<name>
Tue Mar 18 11:47:42 2014 S=0.35 Km/hr
</name>
<styleUrl>
#styleMap_TLP_Normal
</styleUrl>
<Point>
<coordinates>
-39.4337959,-7.3590922,927.17
</coordinates>
</Point>
</Placemark>
<Placemark>
<name>
Tue Mar 18 11:47:52 2014 S=0.14 Km/hr
</name>
<styleUrl>
#styleMap_TLP_Normal
</styleUrl>
<Point>
<coordinates>
-39.4337997,-7.3590879,927.20
</coordinates>
</Point>
</Placemark>
<Placemark>
<name>
Tue Mar 18 11:48:02 2014 S=0.70 Km/hr
</name>
<styleUrl>
#styleMap_TLP_Normal
</styleUrl>
<Point>
<coordinates>
-39.4338036,-7.3590956,927.20
</coordinates>
</Point>
</Placemark>
<Placemark>
<name>
Tue Mar 18 11:48:12 2014 S=0.31 Km/hr
</name>
<styleUrl>
#styleMap_TLP_Normal
</styleUrl>
<Point>
<coordinates>
-39.4337959,-7.3591075,927.23
</coordinates>
</Point>
</Placemark>
<Placemark>
<name>
Tue Mar 18 11:48:22 2014 S=0.46 Km/hr
</name>
<styleUrl>
#styleMap_TLP_Normal
</styleUrl>
<Point>
<coordinates>
-39.4337997,-7.3591137,927.27
</coordinates>
</Point>
</Placemark>
<Placemark>
<name>
Tue Mar 18 11:48:32 2014 S=1.71 Km/hr
</name>
<styleUrl>
#styleMap_TLP_Normal
</styleUrl>
<Point>
<coordinates>
-39.4338036,-7.3591242,927.50
</coordinates>
</Point>
</Placemark>
<Placemark>
<name>
Tue Mar 18 11:48:42 2014 S=3.39 Km/hr
</name>
<styleUrl>
#styleMap_TLP_Normal
</styleUrl>
<Point>
<coordinates>
-39.4337311,-7.3591104,927.53
</coordinates>
</Point>
</Placemark>
<Placemark>
<name>
Tue Mar 18 11:48:52 2014 S=2.40 Km/hr
</name>
<styleUrl>
#styleMap_TLP_Normal
</styleUrl>
<Point>
<coordinates>
-39.4337273,-7.3590941,927.67
</coordinates>
</Point>
</Placemark>
<Placemark>
<name>
Tue Mar 18 11:49:02 2014 S=0.18 Km/hr
</name>
<styleUrl>
#styleMap_TLP_Normal
</styleUrl>
<Point>
<coordinates>
-39.4337692,-7.3590631,927.91
</coordinates>
</Point>
</Placemark>
<Placemark>
<name>
Tue Mar 18 11:49:12 2014 S=3.25 Km/hr
</name>
<styleUrl>
#styleMap_TLP_Normal
</styleUrl>
<Point>
<coordinates>
-39.4338188,-7.3590493,927.22
</coordinates>
</Point>
</Placemark>
<Placemark>
<name>
Tue Mar 18 11:49:22 2014 S=4.60 Km/hr
</name>
<styleUrl>
#styleMap_TLP_Normal
</styleUrl>
<Point>
<coordinates>
-39.4338875,-7.3591099,928.08
</coordinates>
</Point>
</Placemark>
<Placemark>
<name>
Tue Mar 18 11:49:32 2014 S=1.96 Km/hr
</name>
<styleUrl>
#styleMap_TLP_Normal
</styleUrl>
<Point>
<coordinates>
-39.4338951,-7.3591948,930.03
</coordinates>
</Point>
</Placemark>
<Placemark>
<name>
Tue Mar 18 11:49:42 2014 S=2.68 Km/hr
</name>
<styleUrl>
#styleMap_TLP_Normal
</styleUrl>
<Point>
<coordinates>
-39.4338799,-7.3592887,930.86
</coordinates>
</Point>
</Placemark>
<Placemark>
<name>
Tue Mar 18 11:49:52 2014 S=2.26 Km/hr
</name>
<styleUrl>
#styleMap_TLP_Normal
</styleUrl>
<Point>
<coordinates>
-39.4338646,-7.3593664,932.77
</coordinates>
</Point>
</Placemark>
<Placemark>
<name>
Tue Mar 18 11:50:02 2014 S=2.18 Km/hr
</name>
<styleUrl>
#styleMap_TLP_Normal
</styleUrl>
<Point>
<coordinates>
-39.4338264,-7.3594046,934.33
</coordinates>
</Point>
</Placemark>
<Placemark>
<name>
Tue Mar 18 11:50:12 2014 S=3.03 Km/hr
</name>
<styleUrl>
#styleMap_TLP_Normal
</styleUrl>
<Point>
<coordinates>
-39.4338188,-7.3594599,936.50
</coordinates>
</Point>
</Placemark>
<Placemark>
<name>
Tue Mar 18 11:50:22 2014 S=3.65 Km/hr
</name>
<styleUrl>
#styleMap_TLP_Normal
</styleUrl>
<Point>
<coordinates>
-39.4337921,-7.3595734,938.02
</coordinates>
</Point>
</Placemark>
<Placemark>
<name>
Tue Mar 18 11:50:32 2014 S=2.93 Km/hr
</name>
<styleUrl>
#styleMap_TLP_Normal
</styleUrl>
<Point>
<coordinates>
-39.4338074,-7.3596158,938.27
</coordinates>
</Point>
</Placemark>
<Placemark>
<name>
Tue Mar 18 11:50:42 2014 S=4.31 Km/hr
</name>
<styleUrl>
#styleMap_TLP_Normal
</styleUrl>
<Point>
<coordinates>
-39.4338379,-7.3596926,937.89
</coordinates>
</Point>
</Placemark>
<Placemark>
<name>
Tue Mar 18 11:50:52 2014 S=0.40 Km/hr
</name>
<styleUrl>
#styleMap_TLP_Normal
</styleUrl>
<Point>
<coordinates>
-39.4338417,-7.3597589,936.77
</coordinates>
</Point>
</Placemark>
<Placemark>
<name>
Tue Mar 18 11:51:02 2014 S=0.45 Km/hr
</name>
<styleUrl>
#styleMap_TLP_Normal
</styleUrl>
<Point>
<coordinates>
-39.4338417,-7.3597574,936.64
</coordinates>
</Point>
</Placemark>
<Placemark>
<name>
Tue Mar 18 11:51:12 2014 S=0.09 Km/hr
</name>
<styleUrl>
#styleMap_TLP_Normal
</styleUrl>
<Point>
<coordinates>
-39.4338455,-7.3597507,936.66
</coordinates>
</Point>
</Placemark>
<Placemark>
<name>
Tue Mar 18 11:51:22 2014 S=0.47 Km/hr
</name>
<styleUrl>
#styleMap_TLP_Normal
</styleUrl>
<Point>
<coordinates>
-39.4338455,-7.3597479,936.72
</coordinates>
</Point>
</Placemark>
<Placemark>
<name>
Tue Mar 18 11:51:32 2014 S=0.35 Km/hr
</name>
<styleUrl>
#styleMap_TLP_Normal
</styleUrl>
<Point>
<coordinates>
-39.4338493,-7.3597465,936.78
</coordinates>
</Point>
</Placemark>
<Placemark>
<name>
Tue Mar 18 11:51:42 2014 S=0.16 Km/hr
</name>
<styleUrl>
#styleMap_TLP_Normal
</styleUrl>
<Point>
<coordinates>
-39.4338455,-7.3597474,936.94
</coordinates>
</Point>
</Placemark>
<Placemark>
<name>
Tue Mar 18 11:51:52 2014 S=0.19 Km/hr
</name>
<styleUrl>
#styleMap_TLP_Normal
</styleUrl>
<Point>
<coordinates>
-39.4338264,-7.3597589,938.55
</coordinates>
</Point>
</Placemark>
<Placemark>
<name>
Tue Mar 18 11:52:02 2014 S=3.74 Km/hr
</name>
<styleUrl>
#styleMap_TLP_Normal
</styleUrl>
<Point>
<coordinates>
-39.4338913,-7.3597631,936.97
</coordinates>
</Point>
</Placemark>
<Placemark>
<name>
Tue Mar 18 11:52:12 2014 S=2.76 Km/hr
</name>
<styleUrl>
#styleMap_TLP_Normal
</styleUrl>
<Point>
<coordinates>
-39.4339981,-7.3597794,935.41
</coordinates>
</Point>
</Placemark>
<Placemark>
<name>
Tue Mar 18 11:52:22 2014 S=2.43 Km/hr
</name>
<styleUrl>
#styleMap_TLP_Normal
</styleUrl>
<Point>
<coordinates>
-39.4340210,-7.3598328,934.83
</coordinates>
</Point>
</Placemark>
<Placemark>
<name>
Tue Mar 18 11:52:32 2014 S=3.28 Km/hr
</name>
<styleUrl>
#styleMap_TLP_Normal
</styleUrl>
<Point>
<coordinates>
-39.4340897,-7.3598952,933.33
</coordinates>
</Point>
</Placemark>
<Placemark>
<name>
Tue Mar 18 11:52:42 2014 S=3.15 Km/hr
</name>
<styleUrl>
#styleMap_TLP_Normal
</styleUrl>
<Point>
<coordinates>
-39.4341812,-7.3599515,932.27
</coordinates>
</Point>
</Placemark>
<Placemark>
<name>
Tue Mar 18 11:52:52 2014 S=1.57 Km/hr
</name>
<styleUrl>
#styleMap_TLP_Normal
</styleUrl>
<Point>
<coordinates>
-39.4342270,-7.3600149,932.36
</coordinates>
</Point>
</Placemark>
<Placemark>
<name>
Tue Mar 18 11:53:02 2014 S=1.06 Km/hr
</name>
<styleUrl>
#styleMap_TLP_Normal
</styleUrl>
<Point>
<coordinates>
-39.4342232,-7.3600440,932.03
</coordinates>
</Point>
</Placemark>
<Placemark>
<name>
Tue Mar 18 11:53:12 2014 S=0.20 Km/hr
</name>
<styleUrl>
#styleMap_TLP_Normal
</styleUrl>
<Point>
<coordinates>
-39.4342117,-7.3600521,932.00
</coordinates>
</Point>
</Placemark>
<Placemark>
<name>
Tue Mar 18 11:53:22 2014 S=0.42 Km/hr
</name>
<styleUrl>
#styleMap_TLP_Normal
</styleUrl>
<Point>
<coordinates>
-39.4342117,-7.3600512,932.00
</coordinates>
</Point>
</Placemark>
<Placemark>
<name>
Tue Mar 18 11:53:32 2014 S=0.15 Km/hr
</name>
<styleUrl>
#styleMap_TLP_Normal
</styleUrl>
<Point>
<coordinates>
-39.4342194,-7.3600512,931.97
</coordinates>
</Point>
</Placemark>
<Placemark>
<name>
Tue Mar 18 11:53:42 2014 S=0.06 Km/hr
</name>
<styleUrl>
#styleMap_TLP_Normal
</styleUrl>
<Point>
<coordinates>
-39.4342155,-7.3600574,931.83
</coordinates>
</Point>
</Placemark>
<Placemark>
<name>
Tue Mar 18 11:53:52 2014 S=3.74 Km/hr
</name>
<styleUrl>
#styleMap_TLP_Normal
</styleUrl>
<Point>
<coordinates>
-39.4342575,-7.3600554,931.45
</coordinates>
</Point>
</Placemark>
<Placemark>
<name>
Tue Mar 18 11:54:02 2014 S=3.66 Km/hr
</name>
<styleUrl>
#styleMap_TLP_Normal
</styleUrl>
<Point>
<coordinates>
-39.4343491,-7.3600993,930.20
</coordinates>
</Point>
</Placemark>
<Placemark>
<name>
Tue Mar 18 11:54:12 2014 S=2.53 Km/hr
</name>
<styleUrl>
#styleMap_TLP_Normal
</styleUrl>
<Point>
<coordinates>
-39.4344559,-7.3600416,933.06
</coordinates>
</Point>
</Placemark>
<Placemark>
<name>
Tue Mar 18 11:54:22 2014 S=2.63 Km/hr
</name>
<styleUrl>
#styleMap_TLP_Normal
</styleUrl>
<Point>
<coordinates>
-39.4345665,-7.3600063,933.22
</coordinates>
</Point>
</Placemark>
<Placemark>
<name>
Tue Mar 18 11:54:32 2014 S=3.29 Km/hr
</name>
<styleUrl>
#styleMap_TLP_Normal
</styleUrl>
<Point>
<coordinates>
-39.4346428,-7.3600473,934.84
</coordinates>
</Point>
</Placemark>
<Placemark>
<name>
Tue Mar 18 11:54:42 2014 S=3.56 Km/hr
</name>
<styleUrl>
#styleMap_TLP_Normal
</styleUrl>
<Point>
<coordinates>
-39.4347305,-7.3600550,934.50
</coordinates>
</Point>
</Placemark>
<Placemark>
<name>
Tue Mar 18 11:54:52 2014 S=4.32 Km/hr
</name>
<styleUrl>
#styleMap_TLP_Normal
</styleUrl>
<Point>
<coordinates>
-39.4348412,-7.3600950,934.28
</coordinates>
</Point>
</Placemark>
<Placemark>
<name>
Tue Mar 18 11:55:02 2014 S=2.76 Km/hr
</name>
<styleUrl>
#styleMap_TLP_Normal
</styleUrl>
<Point>
<coordinates>
-39.4349365,-7.3601360,934.41
</coordinates>
</Point>
</Placemark>
<Placemark>
<name>
Tue Mar 18 11:55:12 2014 S=3.49 Km/hr
</name>
<styleUrl>
#styleMap_TLP_Normal
</styleUrl>
<Point>
<coordinates>
-39.4350204,-7.3601542,933.36
</coordinates>
</Point>
</Placemark>
<Placemark>
<name>
Tue Mar 18 11:55:22 2014 S=2.49 Km/hr
</name>
<styleUrl>
#styleMap_TLP_Normal
</styleUrl>
<Point>
<coordinates>
-39.4351006,-7.3601632,931.83
</coordinates>
</Point>
</Placemark>
<Placemark>
<name>
Tue Mar 18 11:55:32 2014 S=3.29 Km/hr
</name>
<styleUrl>
#styleMap_TLP_Normal
</styleUrl>
<Point>
<coordinates>
-39.4351883,-7.3601508,929.55
</coordinates>
</Point>
</Placemark>
<Placemark>
<name>
Tue Mar 18 11:55:42 2014 S=0.18 Km/hr
</name>
<styleUrl>
#styleMap_TLP_Normal
</styleUrl>
<Point>
<coordinates>
-39.4352150,-7.3601379,929.33
</coordinates>
</Point>
</Placemark>
<Placemark>
<name>
Tue Mar 18 11:55:52 2014 S=1.05 Km/hr
</name>
<styleUrl>
#styleMap_TLP_Normal
</styleUrl>
<Point>
<coordinates>
-39.4352188,-7.3601379,929.45
</coordinates>
</Point>
</Placemark>
<Placemark>
<name>
Tue Mar 18 11:56:02 2014 S=0.97 Km/hr
</name>
<styleUrl>
#styleMap_TLP_Normal
</styleUrl>
<Point>
<coordinates>
-39.4352417,-7.3601294,928.95
</coordinates>
</Point>
</Placemark>
<Placemark>
<name>
Tue Mar 18 11:56:12 2014 S=3.19 Km/hr
</name>
<styleUrl>
#styleMap_TLP_Normal
</styleUrl>
<Point>
<coordinates>
-39.4352875,-7.3601356,927.31
</coordinates>
</Point>
</Placemark>
<Placemark>
<name>
Tue Mar 18 11:56:22 2014 S=3.65 Km/hr
</name>
<styleUrl>
#styleMap_TLP_Normal
</styleUrl>
<Point>
<coordinates>
-39.4353447,-7.3601718,926.75
</coordinates>
</Point>
</Placemark>
<Placemark>
<name>
Tue Mar 18 11:56:32 2014 S=1.78 Km/hr
</name>
<styleUrl>
#styleMap_TLP_Normal
</styleUrl>
<Point>
<coordinates>
-39.4354210,-7.3602209,927.09
</coordinates>
</Point>
</Placemark>
<Placemark>
<name>
Tue Mar 18 11:56:42 2014 S=1.18 Km/hr
</name>
<styleUrl>
#styleMap_TLP_Normal
</styleUrl>
<Point>
<coordinates>
-39.4354439,-7.3602557,926.59
</coordinates>
</Point>
</Placemark>
<Placemark>
<name>
Tue Mar 18 11:56:52 2014 S=0.15 Km/hr
</name>
<styleUrl>
#styleMap_TLP_Normal
</styleUrl>
<Point>
<coordinates>
-39.4354591,-7.3602643,926.36
</coordinates>
</Point>
</Placemark>
<Placemark>
<name>
Tue Mar 18 11:57:02 2014 S=0.26 Km/hr
</name>
<styleUrl>
#styleMap_TLP_Normal
</styleUrl>
<Point>
<coordinates>
-39.4354630,-7.3602676,925.94
</coordinates>
</Point>
</Placemark>
<Placemark>
<name>
Tue Mar 18 11:57:12 2014 S=0.11 Km/hr
</name>
<styleUrl>
#styleMap_TLP_Normal
</styleUrl>
<Point>
<coordinates>
-39.4354668,-7.3602681,925.53
</coordinates>
</Point>
</Placemark>
<Placemark>
<name>
Tue Mar 18 11:57:22 2014 S=1.89 Km/hr
</name>
<styleUrl>
#styleMap_TLP_Normal
</styleUrl>
<Point>
<coordinates>
-39.4354401,-7.3602505,925.44
</coordinates>
</Point>
</Placemark>
<Placemark>
<name>
Tue Mar 18 11:57:32 2014 S=5.15 Km/hr
</name>
<styleUrl>
#styleMap_TLP_Normal
</styleUrl>
<Point>
<coordinates>
-39.4354362,-7.3601618,921.86
</coordinates>
</Point>
</Placemark>
<Placemark>
<name>
Tue Mar 18 11:57:42 2014 S=4.21 Km/hr
</name>
<styleUrl>
#styleMap_TLP_Normal
</styleUrl>
<Point>
<coordinates>
-39.4354706,-7.3600612,922.72
</coordinates>
</Point>
</Placemark>
<Placemark>
<name>
Tue Mar 18 11:57:52 2014 S=3.00 Km/hr
</name>
<styleUrl>
#styleMap_TLP_Normal
</styleUrl>
<Point>
<coordinates>
-39.4355392,-7.3600020,923.89
</coordinates>
</Point>
</Placemark>
<Placemark>
<name>
Tue Mar 18 11:58:02 2014 S=3.50 Km/hr
</name>
<styleUrl>
#styleMap_TLP_Normal
</styleUrl>
<Point>
<coordinates>
-39.4356308,-7.3599310,924.14
</coordinates>
</Point>
</Placemark>
<Placemark>
<name>
Tue Mar 18 11:58:12 2014 S=3.60 Km/hr
</name>
<styleUrl>
#styleMap_TLP_Normal
</styleUrl>
<Point>
<coordinates>
-39.4356728,-7.3598294,925.52
</coordinates>
</Point>
</Placemark>
<Placemark>
<name>
Tue Mar 18 11:58:22 2014 S=3.51 Km/hr
</name>
<styleUrl>
#styleMap_TLP_Normal
</styleUrl>
<Point>
<coordinates>
-39.4357491,-7.3597641,926.30
</coordinates>
</Point>
</Placemark>
<Placemark>
<name>
Tue Mar 18 11:58:32 2014 S=4.74 Km/hr
</name>
<styleUrl>
#styleMap_TLP_Normal
</styleUrl>
<Point>
<coordinates>
-39.4357910,-7.3596439,926.06
</coordinates>
</Point>
</Placemark>
<Placemark>
<name>
Tue Mar 18 11:58:42 2014 S=4.13 Km/hr
</name>
<styleUrl>
#styleMap_TLP_Normal
</styleUrl>
<Point>
<coordinates>
-39.4358292,-7.3594990,925.91
</coordinates>
</Point>
</Placemark>
<Placemark>
<name>
Tue Mar 18 11:58:52 2014 S=4.85 Km/hr
</name>
<styleUrl>
#styleMap_TLP_Normal
</styleUrl>
<Point>
<coordinates>
-39.4359665,-7.3594294,925.50
</coordinates>
</Point>
</Placemark>
<Placemark>
<name>
Tue Mar 18 11:59:02 2014 S=4.28 Km/hr
</name>
<styleUrl>
#styleMap_TLP_Normal
</styleUrl>
<Point>
<coordinates>
-39.4360962,-7.3594060,924.61
</coordinates>
</Point>
</Placemark>
<Placemark>
<name>
Tue Mar 18 11:59:12 2014 S=3.97 Km/hr
</name>
<styleUrl>
#styleMap_TLP_Normal
</styleUrl>
<Point>
<coordinates>
-39.4361954,-7.3593678,924.08
</coordinates>
</Point>
</Placemark>
<Placemark>
<name>
Tue Mar 18 11:59:22 2014 S=4.10 Km/hr
</name>
<styleUrl>
#styleMap_TLP_Normal
</styleUrl>
<Point>
<coordinates>
-39.4362679,-7.3592782,923.06
</coordinates>
</Point>
</Placemark>
<Placemark>
<name>
Tue Mar 18 11:59:32 2014 S=3.41 Km/hr
</name>
<styleUrl>
#styleMap_TLP_Normal
</styleUrl>
<Point>
<coordinates>
-39.4363060,-7.3591552,921.17
</coordinates>
</Point>
</Placemark>
<Placemark>
<name>
Tue Mar 18 11:59:42 2014 S=4.16 Km/hr
</name>
<styleUrl>
#styleMap_TLP_Normal
</styleUrl>
<Point>
<coordinates>
-39.4362907,-7.3590407,921.00
</coordinates>
</Point>
</Placemark>
<Placemark>
<name>
Tue Mar 18 11:59:52 2014 S=4.32 Km/hr
</name>
<styleUrl>
#styleMap_TLP_Normal
</styleUrl>
<Point>
<coordinates>
-39.4364014,-7.3589616,921.55
</coordinates>
</Point>
</Placemark>
<Placemark>
<name>
Tue Mar 18 12:00:02 2014 S=4.03 Km/hr
</name>
<styleUrl>
#styleMap_TLP_Normal
</styleUrl>
<Point>
<coordinates>
-39.4365044,-7.3589082,922.81
</coordinates>
</Point>
</Placemark>
<Placemark>
<name>
Tue Mar 18 12:00:12 2014 S=3.81 Km/hr
</name>
<styleUrl>
#styleMap_TLP_Normal
</styleUrl>
<Point>
<coordinates>
-39.4366302,-7.3588815,921.66
</coordinates>
</Point>
</Placemark>
<Placemark>
<name>
Tue Mar 18 12:00:22 2014 S=3.56 Km/hr
</name>
<styleUrl>
#styleMap_TLP_Normal
</styleUrl>
<Point>
<coordinates>
-39.4367256,-7.3588109,921.80
</coordinates>
</Point>
</Placemark>
<Placemark>
<name>
Tue Mar 18 12:00:32 2014 S=5.69 Km/hr
</name>
<styleUrl>
#styleMap_TLP_Normal
</styleUrl>
<Point>
<coordinates>
-39.4366493,-7.3586798,923.23
</coordinates>
</Point>
</Placemark>
<Placemark>
<name>
Tue Mar 18 12:00:42 2014 S=4.47 Km/hr
</name>
<styleUrl>
#styleMap_TLP_Normal
</styleUrl>
<Point>
<coordinates>
-39.4365540,-7.3585877,924.42
</coordinates>
</Point>
</Placemark>
<Placemark>
<name>
Tue Mar 18 12:00:52 2014 S=5.34 Km/hr
</name>
<styleUrl>
#styleMap_TLP_Normal
</styleUrl>
<Point>
<coordinates>
-39.4364700,-7.3584776,925.31
</coordinates>
</Point>
</Placemark>
<Placemark>
<name>
Tue Mar 18 12:01:02 2014 S=3.95 Km/hr
</name>
<styleUrl>
#styleMap_TLP_Normal
</styleUrl>
<Point>
<coordinates>
-39.4363899,-7.3583617,925.84
</coordinates>
</Point>
</Placemark>
<Placemark>
<name>
Tue Mar 18 12:01:12 2014 S=4.51 Km/hr
</name>
<styleUrl>
#styleMap_TLP_Normal
</styleUrl>
<Point>
<coordinates>
-39.4363213,-7.3582458,927.19
</coordinates>
</Point>
</Placemark>
<Placemark>
<name>
Tue Mar 18 12:01:22 2014 S=1.12 Km/hr
</name>
<styleUrl>
#styleMap_TLP_Normal
</styleUrl>
<Point>
<coordinates>
-39.4363327,-7.3581781,929.66
</coordinates>
</Point>
</Placemark>
<Placemark>
<name>
Tue Mar 18 12:01:32 2014 S=2.63 Km/hr
</name>
<styleUrl>
#styleMap_TLP_Normal
</styleUrl>
<Point>
<coordinates>
-39.4363747,-7.3581243,931.69
</coordinates>
</Point>
</Placemark>
<Placemark>
<name>
Tue Mar 18 12:01:42 2014 S=1.94 Km/hr
</name>
<styleUrl>
#styleMap_TLP_Normal
</styleUrl>
<Point>
<coordinates>
-39.4364319,-7.3580618,932.70
</coordinates>
</Point>
</Placemark>
<Placemark>
<name>
Tue Mar 18 12:01:52 2014 S=2.93 Km/hr
</name>
<styleUrl>
#styleMap_TLP_Normal
</styleUrl>
<Point>
<coordinates>
-39.4365273,-7.3579865,932.33
</coordinates>
</Point>
</Placemark>
<Placemark>
<name>
Tue Mar 18 12:02:02 2014 S=2.37 Km/hr
</name>
<styleUrl>
#styleMap_TLP_Normal
</styleUrl>
<Point>
<coordinates>
-39.4365921,-7.3579545,933.69
</coordinates>
</Point>
</Placemark>
<Placemark>
<name>
Tue Mar 18 12:02:12 2014 S=2.87 Km/hr
</name>
<styleUrl>
#styleMap_TLP_Normal
</styleUrl>
<Point>
<coordinates>
-39.4366989,-7.3579235,933.92
</coordinates>
</Point>
</Placemark>
<Placemark>
<name>
Tue Mar 18 12:02:22 2014 S=2.27 Km/hr
</name>
<styleUrl>
#styleMap_TLP_Normal
</styleUrl>
<Point>
<coordinates>
-39.4367561,-7.3578830,934.05
</coordinates>
</Point>
</Placemark>
<Placemark>
<name>
Tue Mar 18 12:02:32 2014 S=3.36 Km/hr
</name>
<styleUrl>
#styleMap_TLP_Normal
</styleUrl>
<Point>
<coordinates>
-39.4367943,-7.3577752,934.25
</coordinates>
</Point>
</Placemark>
<Placemark>
<name>
Tue Mar 18 12:02:42 2014 S=2.31 Km/hr
</name>
<styleUrl>
#styleMap_TLP_Normal
</styleUrl>
<Point>
<coordinates>
-39.4368706,-7.3577042,934.45
</coordinates>
</Point>
</Placemark>
<Placemark>
<name>
Tue Mar 18 12:02:52 2014 S=3.86 Km/hr
</name>
<styleUrl>
#styleMap_TLP_Normal
</styleUrl>
<Point>
<coordinates>
-39.4369125,-7.3575749,932.88
</coordinates>
</Point>
</Placemark>
<Placemark>
<name>
Tue Mar 18 12:03:02 2014 S=1.96 Km/hr
</name>
<styleUrl>
#styleMap_TLP_Normal
</styleUrl>
<Point>
<coordinates>
-39.4369240,-7.3574958,929.28
</coordinates>
</Point>
</Placemark>
<Placemark>
<name>
Tue Mar 18 12:03:12 2014 S=3.27 Km/hr
</name>
<styleUrl>
#styleMap_TLP_Normal
</styleUrl>
<Point>
<coordinates>
-39.4369392,-7.3573942,928.67
</coordinates>
</Point>
</Placemark>
<Placemark>
<name>
Tue Mar 18 12:03:22 2014 S=4.30 Km/hr
</name>
<styleUrl>
#styleMap_TLP_Normal
</styleUrl>
<Point>
<coordinates>
-39.4368782,-7.3572769,927.86
</coordinates>
</Point>
</Placemark>
<Placemark>
<name>
Tue Mar 18 12:03:32 2014 S=4.14 Km/hr
</name>
<styleUrl>
#styleMap_TLP_Normal
</styleUrl>
<Point>
<coordinates>
-39.4369698,-7.3572221,928.80
</coordinates>
</Point>
</Placemark>
<Placemark>
<name>
Tue Mar 18 12:03:42 2014 S=3.89 Km/hr
</name>
<styleUrl>
#styleMap_TLP_Normal
</styleUrl>
<Point>
<coordinates>
-39.4370956,-7.3572183,928.23
</coordinates>
</Point>
</Placemark>
<Placemark>
<name>
Tue Mar 18 12:03:52 2014 S=3.85 Km/hr
</name>
<styleUrl>
#styleMap_TLP_Normal
</styleUrl>
<Point>
<coordinates>
-39.4372025,-7.3572059,925.48
</coordinates>
</Point>
</Placemark>
<Placemark>
<name>
Tue Mar 18 12:04:02 2014 S=3.24 Km/hr
</name>
<styleUrl>
#styleMap_TLP_Normal
</styleUrl>
<Point>
<coordinates>
-39.4372940,-7.3571773,924.91
</coordinates>
</Point>
</Placemark>
<Placemark>
<name>
Tue Mar 18 12:04:12 2014 S=2.75 Km/hr
</name>
<styleUrl>
#styleMap_TLP_Normal
</styleUrl>
<Point>
<coordinates>
-39.4373550,-7.3570819,922.47
</coordinates>
</Point>
</Placemark>
<Placemark>
<name>
Tue Mar 18 12:04:22 2014 S=4.09 Km/hr
</name>
<styleUrl>
#styleMap_TLP_Normal
</styleUrl>
<Point>
<coordinates>
-39.4374275,-7.3570027,922.89
</coordinates>
</Point>
</Placemark>
<Placemark>
<name>
Tue Mar 18 12:04:32 2014 S=3.73 Km/hr
</name>
<styleUrl>
#styleMap_TLP_Normal
</styleUrl>
<Point>
<coordinates>
-39.4375076,-7.3569498,922.41
</coordinates>
</Point>
</Placemark>
<Placemark>
<name>
Tue Mar 18 12:04:42 2014 S=3.38 Km/hr
</name>
<styleUrl>
#styleMap_TLP_Normal
</styleUrl>
<Point>
<coordinates>
-39.4375076,-7.3568459,924.44
</coordinates>
</Point>
</Placemark>
<Placemark>
<name>
Tue Mar 18 12:04:52 2014 S=3.01 Km/hr
</name>
<styleUrl>
#styleMap_TLP_Normal
</styleUrl>
<Point>
<coordinates>
-39.4375381,-7.3567696,925.52
</coordinates>
</Point>
</Placemark>
<Placemark>
<name>
Tue Mar 18 12:05:02 2014 S=4.19 Km/hr
</name>
<styleUrl>
#styleMap_TLP_Normal
</styleUrl>
<Point>
<coordinates>
-39.4375381,-7.3566842,926.39
</coordinates>
</Point>
</Placemark>
<Placemark>
<name>
Tue Mar 18 12:05:12 2014 S=3.38 Km/hr
</name>
<styleUrl>
#styleMap_TLP_Normal
</styleUrl>
<Point>
<coordinates>
-39.4375992,-7.3566222,928.09
</coordinates>
</Point>
</Placemark>
<Placemark>
<name>
Tue Mar 18 12:05:22 2014 S=0.39 Km/hr
</name>
<styleUrl>
#styleMap_TLP_Normal
</styleUrl>
<Point>
<coordinates>
-39.4376602,-7.3565764,928.56
</coordinates>
</Point>
</Placemark>
<Placemark>
<name>
Tue Mar 18 12:05:32 2014 S=0.07 Km/hr
</name>
<styleUrl>
#styleMap_TLP_Normal
</styleUrl>
<Point>
<coordinates>
-39.4376564,-7.3565583,929.05
</coordinates>
</Point>
</Placemark>
<Placemark>
<name>
Tue Mar 18 12:05:42 2014 S=0.36 Km/hr
</name>
<styleUrl>
#styleMap_TLP_Normal
</styleUrl>
<Point>
<coordinates>
-39.4376602,-7.3565536,929.13
</coordinates>
</Point>
</Placemark>
<Placemark>
<name>
Tue Mar 18 12:05:52 2014 S=0.44 Km/hr
</name>
<styleUrl>
#styleMap_TLP_Normal
</styleUrl>
<Point>
<coordinates>
-39.4376564,-7.3565464,928.95
</coordinates>
</Point>
</Placemark>
<Placemark>
<name>
Tue Mar 18 12:06:02 2014 S=0.17 Km/hr
</name>
<styleUrl>
#styleMap_TLP_Normal
</styleUrl>
<Point>
<coordinates>
-39.4376678,-7.3565435,928.97
</coordinates>
</Point>
</Placemark>
<Placemark>
<name>
Tue Mar 18 12:06:12 2014 S=0.21 Km/hr
</name>
<styleUrl>
#styleMap_TLP_Normal
</styleUrl>
<Point>
<coordinates>
-39.4376717,-7.3565412,928.91
</coordinates>
</Point>
</Placemark>
<Placemark>
<name>
Tue Mar 18 12:06:22 2014 S=0.42 Km/hr
</name>
<styleUrl>
#styleMap_TLP_Normal
</styleUrl>
<Point>
<coordinates>
-39.4376717,-7.3565421,928.80
</coordinates>
</Point>
</Placemark>
<Placemark>
<name>
Tue Mar 18 12:06:32 2014 S=0.34 Km/hr
</name>
<styleUrl>
#styleMap_TLP_Normal
</styleUrl>
<Point>
<coordinates>
-39.4376717,-7.3565488,928.70
</coordinates>
</Point>
</Placemark>
<Placemark>
<name>
Tue Mar 18 12:06:42 2014 S=0.49 Km/hr
</name>
<styleUrl>
#styleMap_TLP_Normal
</styleUrl>
<Point>
<coordinates>
-39.4376717,-7.3565531,928.64
</coordinates>
</Point>
</Placemark>
<Placemark>
<name>
Tue Mar 18 12:06:52 2014 S=0.56 Km/hr
</name>
<styleUrl>
#styleMap_TLP_Normal
</styleUrl>
<Point>
<coordinates>
-39.4376640,-7.3565550,928.52
</coordinates>
</Point>
</Placemark>
<Placemark>
<name>
Tue Mar 18 12:07:02 2014 S=1.30 Km/hr
</name>
<styleUrl>
#styleMap_TLP_Normal
</styleUrl>
<Point>
<coordinates>
-39.4376907,-7.3565555,927.97
</coordinates>
</Point>
</Placemark>
<Placemark>
<name>
Tue Mar 18 12:07:12 2014 S=0.97 Km/hr
</name>
<styleUrl>
#styleMap_TLP_Normal
</styleUrl>
<Point>
<coordinates>
-39.4377136,-7.3565302,928.11
</coordinates>
</Point>
</Placemark>
<Placemark>
<name>
Tue Mar 18 12:07:22 2014 S=4.09 Km/hr
</name>
<styleUrl>
#styleMap_TLP_Normal
</styleUrl>
<Point>
<coordinates>
-39.4377747,-7.3564420,928.09
</coordinates>
</Point>
</Placemark>
<Placemark>
<name>
Tue Mar 18 12:07:32 2014 S=1.83 Km/hr
</name>
<styleUrl>
#styleMap_TLP_Normal
</styleUrl>
<Point>
<coordinates>
-39.4378204,-7.3563843,928.20
</coordinates>
</Point>
</Placemark>
<Placemark>
<name>
Tue Mar 18 12:07:42 2014 S=0.79 Km/hr
</name>
<styleUrl>
#styleMap_TLP_Normal
</styleUrl>
<Point>
<coordinates>
-39.4378204,-7.3563604,928.34
</coordinates>
</Point>
</Placemark>
<Placemark>
<name>
Tue Mar 18 12:07:52 2014 S=0.58 Km/hr
</name>
<styleUrl>
#styleMap_TLP_Normal
</styleUrl>
<Point>
<coordinates>
-39.4378204,-7.3563375,928.14
</coordinates>
</Point>
</Placemark>
<Placemark>
<name>
Tue Mar 18 12:08:02 2014 S=0.55 Km/hr
</name>
<styleUrl>
#styleMap_TLP_Normal
</styleUrl>
<Point>
<coordinates>
-39.4378319,-7.3563209,928.03
</coordinates>
</Point>
</Placemark>
<Placemark>
<name>
Tue Mar 18 12:08:12 2014 S=0.77 Km/hr
</name>
<styleUrl>
#styleMap_TLP_Normal
</styleUrl>
<Point>
<coordinates>
-39.4378586,-7.3563042,927.80
</coordinates>
</Point>
</Placemark>
<Placemark>
<name>
Tue Mar 18 12:08:22 2014 S=1.11 Km/hr
</name>
<styleUrl>
#styleMap_TLP_Normal
</styleUrl>
<Point>
<coordinates>
-39.4378738,-7.3563080,927.83
</coordinates>
</Point>
</Placemark>
<Placemark>
<name>
Tue Mar 18 12:08:32 2014 S=4.01 Km/hr
</name>
<styleUrl>
#styleMap_TLP_Normal
</styleUrl>
<Point>
<coordinates>
-39.4379425,-7.3562603,927.50
</coordinates>
</Point>
</Placemark>
<Placemark>
<name>
Tue Mar 18 12:08:42 2014 S=1.63 Km/hr
</name>
<styleUrl>
#styleMap_TLP_Normal
</styleUrl>
<Point>
<coordinates>
-39.4379807,-7.3562136,927.36
</coordinates>
</Point>
</Placemark>
<Placemark>
<name>
Tue Mar 18 12:08:52 2014 S=1.11 Km/hr
</name>
<styleUrl>
#styleMap_TLP_Normal
</styleUrl>
<Point>
<coordinates>
-39.4379921,-7.3562064,927.50
</coordinates>
</Point>
</Placemark>
<Placemark>
<name>
Tue Mar 18 12:09:02 2014 S=1.00 Km/hr
</name>
<styleUrl>
#styleMap_TLP_Normal
</styleUrl>
<Point>
<coordinates>
-39.4380379,-7.3561940,927.20
</coordinates>
</Point>
</Placemark>
<Placemark>
<name>
Tue Mar 18 12:09:12 2014 S=0.30 Km/hr
</name>
<styleUrl>
#styleMap_TLP_Normal
</styleUrl>
<Point>
<coordinates>
-39.4380264,-7.3561983,927.31
</coordinates>
</Point>
</Placemark>
<Placemark>
<name>
Tue Mar 18 12:09:22 2014 S=0.72 Km/hr
</name>
<styleUrl>
#styleMap_TLP_Normal
</styleUrl>
<Point>
<coordinates>
-39.4380302,-7.3561807,927.22
</coordinates>
</Point>
</Placemark>
<Placemark>
<name>
Tue Mar 18 12:09:32 2014 S=1.56 Km/hr
</name>
<styleUrl>
#styleMap_TLP_Normal
</styleUrl>
<Point>
<coordinates>
-39.4380608,-7.3561883,928.31
</coordinates>
</Point>
</Placemark>
<Placemark>
<name>
Tue Mar 18 12:09:42 2014 S=0.32 Km/hr
</name>
<styleUrl>
#styleMap_TLP_Normal
</styleUrl>
<Point>
<coordinates>
-39.4381065,-7.3561692,928.84
</coordinates>
</Point>
</Placemark>
<Placemark>
<name>
Tue Mar 18 12:09:52 2014 S=0.56 Km/hr
</name>
<styleUrl>
#styleMap_TLP_Normal
</styleUrl>
<Point>
<coordinates>
-39.4381142,-7.3561645,928.88
</coordinates>
</Point>
</Placemark>
<Placemark>
<name>
Tue Mar 18 12:10:02 2014 S=0.93 Km/hr
</name>
<styleUrl>
#styleMap_TLP_Normal
</styleUrl>
<Point>
<coordinates>
-39.4381218,-7.3561563,928.94
</coordinates>
</Point>
</Placemark>
<Placemark>
<name>
Tue Mar 18 12:10:12 2014 S=0.43 Km/hr
</name>
<styleUrl>
#styleMap_TLP_Normal
</styleUrl>
<Point>
<coordinates>
-39.4380989,-7.3561716,929.09
</coordinates>
</Point>
</Placemark>
<Placemark>
<name>
Tue Mar 18 12:10:22 2014 S=0.32 Km/hr
</name>
<styleUrl>
#styleMap_TLP_Normal
</styleUrl>
<Point>
<coordinates>
-39.4380951,-7.3561831,929.11
</coordinates>
</Point>
</Placemark>
<Placemark>
<name>
Tue Mar 18 12:10:32 2014 S=1.04 Km/hr
</name>
<styleUrl>
#styleMap_TLP_Normal
</styleUrl>
<Point>
<coordinates>
-39.4380989,-7.3561926,929.30
</coordinates>
</Point>
</Placemark>
<Placemark>
<name>
Tue Mar 18 12:10:42 2014 S=0.86 Km/hr
</name>
<styleUrl>
#styleMap_TLP_Normal
</styleUrl>
<Point>
<coordinates>
-39.4381218,-7.3561864,929.30
</coordinates>
</Point>
</Placemark>
<Placemark>
<name>
Tue Mar 18 12:10:52 2014 S=0.92 Km/hr
</name>
<styleUrl>
#styleMap_TLP_Normal
</styleUrl>
<Point>
<coordinates>
-39.4381485,-7.3561878,929.30
</coordinates>
</Point>
</Placemark>
<Placemark>
<name>
Tue Mar 18 12:11:02 2014 S=0.26 Km/hr
</name>
<styleUrl>
#styleMap_TLP_Normal
</styleUrl>
<Point>
<coordinates>
-39.4381638,-7.3561926,929.42
</coordinates>
</Point>
</Placemark>
<Placemark>
<name>
Tue Mar 18 12:11:12 2014 S=0.29 Km/hr
</name>
<styleUrl>
#styleMap_TLP_Normal
</styleUrl>
<Point>
<coordinates>
-39.4381676,-7.3561912,929.58
</coordinates>
</Point>
</Placemark>
<Placemark>
<name>
Tue Mar 18 12:11:22 2014 S=0.01 Km/hr
</name>
<styleUrl>
#styleMap_TLP_Normal
</styleUrl>
<Point>
<coordinates>
-39.4381676,-7.3561935,929.66
</coordinates>
</Point>
</Placemark>
<Placemark>
<name>
Tue Mar 18 12:11:32 2014 S=0.37 Km/hr
</name>
<styleUrl>
#styleMap_TLP_Normal
</styleUrl>
<Point>
<coordinates>
-39.4381599,-7.3562036,929.70
</coordinates>
</Point>
</Placemark>
<Placemark>
<name>
Tue Mar 18 12:11:42 2014 S=1.72 Km/hr
</name>
<styleUrl>
#styleMap_TLP_Normal
</styleUrl>
<Point>
<coordinates>
-39.4381676,-7.3562489,930.66
</coordinates>
</Point>
</Placemark>
<Placemark>
<name>
Tue Mar 18 12:11:52 2014 S=1.84 Km/hr
</name>
<styleUrl>
#styleMap_TLP_Normal
</styleUrl>
<Point>
<coordinates>
-39.4382019,-7.3563313,930.66
</coordinates>
</Point>
</Placemark>
<Placemark>
<name>
Tue Mar 18 12:12:02 2014 S=2.41 Km/hr
</name>
<styleUrl>
#styleMap_TLP_Normal
</styleUrl>
<Point>
<coordinates>
-39.4382629,-7.3563557,930.59
</coordinates>
</Point>
</Placemark>
<Placemark>
<name>
Tue Mar 18 12:12:12 2014 S=1.85 Km/hr
</name>
<styleUrl>
#styleMap_TLP_Normal
</styleUrl>
<Point>
<coordinates>
-39.4382820,-7.3563986,929.88
</coordinates>
</Point>
</Placemark>
<Placemark>
<name>
Tue Mar 18 12:12:22 2014 S=2.05 Km/hr
</name>
<styleUrl>
#styleMap_TLP_Normal
</styleUrl>
<Point>
<coordinates>
-39.4382744,-7.3564916,930.36
</coordinates>
</Point>
</Placemark>
<Placemark>
<name>
Tue Mar 18 12:12:32 2014 S=2.55 Km/hr
</name>
<styleUrl>
#styleMap_TLP_Normal
</styleUrl>
<Point>
<coordinates>
-39.4382057,-7.3565631,931.13
</coordinates>
</Point>
</Placemark>
<Placemark>
<name>
Tue Mar 18 12:12:42 2014 S=2.00 Km/hr
</name>
<styleUrl>
#styleMap_TLP_Normal
</styleUrl>
<Point>
<coordinates>
-39.4381866,-7.3566279,932.19
</coordinates>
</Point>
</Placemark>
<Placemark>
<name>
Tue Mar 18 12:12:52 2014 S=1.17 Km/hr
</name>
<styleUrl>
#styleMap_TLP_Normal
</styleUrl>
<Point>
<coordinates>
-39.4382095,-7.3566761,933.02
</coordinates>
</Point>
</Placemark>
<Placemark>
<name>
Tue Mar 18 12:13:02 2014 S=0.88 Km/hr
</name>
<styleUrl>
#styleMap_TLP_Normal
</styleUrl>
<Point>
<coordinates>
-39.4381905,-7.3567047,933.88
</coordinates>
</Point>
</Placemark>
<Placemark>
<name>
Tue Mar 18 12:13:12 2014 S=1.94 Km/hr
</name>
<styleUrl>
#styleMap_TLP_Normal
</styleUrl>
<Point>
<coordinates>
-39.4382324,-7.3567624,935.17
</coordinates>
</Point>
</Placemark>
<Placemark>
<name>
Tue Mar 18 12:13:22 2014 S=2.43 Km/hr
</name>
<styleUrl>
#styleMap_TLP_Normal
</styleUrl>
<Point>
<coordinates>
-39.4382210,-7.3568091,936.22
</coordinates>
</Point>
</Placemark>
<Placemark>
<name>
Tue Mar 18 12:13:32 2014 S=2.49 Km/hr
</name>
<styleUrl>
#styleMap_TLP_Normal
</styleUrl>
<Point>
<coordinates>
-39.4381676,-7.3568873,935.53
</coordinates>
</Point>
</Placemark>
<Placemark>
<name>
Tue Mar 18 12:13:42 2014 S=1.39 Km/hr
</name>
<styleUrl>
#styleMap_TLP_Normal
</styleUrl>
<Point>
<coordinates>
-39.4381599,-7.3569417,934.56
</coordinates>
</Point>
</Placemark>
<Placemark>
<name>
Tue Mar 18 12:13:52 2014 S=1.03 Km/hr
</name>
<styleUrl>
#styleMap_TLP_Normal
</styleUrl>
<Point>
<coordinates>
-39.4381561,-7.3569465,934.69
</coordinates>
</Point>
</Placemark>
<Placemark>
<name>
Tue Mar 18 12:14:02 2014 S=2.30 Km/hr
</name>
<styleUrl>
#styleMap_TLP_Normal
</styleUrl>
<Point>
<coordinates>
-39.4381714,-7.3569269,934.44
</coordinates>
</Point>
</Placemark>
<Placemark>
<name>
Tue Mar 18 12:14:12 2014 S=1.98 Km/hr
</name>
<styleUrl>
#styleMap_TLP_Normal
</styleUrl>
<Point>
<coordinates>
-39.4382362,-7.3569012,933.14
</coordinates>
</Point>
</Placemark>
<Placemark>
<name>
Tue Mar 18 12:14:22 2014 S=2.22 Km/hr
</name>
<styleUrl>
#styleMap_TLP_Normal
</styleUrl>
<Point>
<coordinates>
-39.4382935,-7.3568730,932.25
</coordinates>
</Point>
</Placemark>
<Placemark>
<name>
Tue Mar 18 12:14:32 2014 S=2.03 Km/hr
</name>
<styleUrl>
#styleMap_TLP_Normal
</styleUrl>
<Point>
<coordinates>
-39.4383316,-7.3568277,930.83
</coordinates>
</Point>
</Placemark>
<Placemark>
<name>
Tue Mar 18 12:14:42 2014 S=2.18 Km/hr
</name>
<styleUrl>
#styleMap_TLP_Normal
</styleUrl>
<Point>
<coordinates>
-39.4383545,-7.3567991,930.03
</coordinates>
</Point>
</Placemark>
<Placemark>
<name>
Tue Mar 18 12:14:52 2014 S=1.24 Km/hr
</name>
<styleUrl>
#styleMap_TLP_Normal
</styleUrl>
<Point>
<coordinates>
-39.4383812,-7.3567519,930.06
</coordinates>
</Point>
</Placemark>
<Placemark>
<name>
Tue Mar 18 12:15:02 2014 S=3.05 Km/hr
</name>
<styleUrl>
#styleMap_TLP_Normal
</styleUrl>
<Point>
<coordinates>
-39.4384384,-7.3566732,930.03
</coordinates>
</Point>
</Placemark>
<Placemark>
<name>
Tue Mar 18 12:15:12 2014 S=3.24 Km/hr
</name>
<styleUrl>
#styleMap_TLP_Normal
</styleUrl>
<Point>
<coordinates>
-39.4385033,-7.3566718,931.02
</coordinates>
</Point>
</Placemark>
<Placemark>
<name>
Tue Mar 18 12:15:22 2014 S=2.27 Km/hr
</name>
<styleUrl>
#styleMap_TLP_Normal
</styleUrl>
<Point>
<coordinates>
-39.4385567,-7.3567033,930.98
</coordinates>
</Point>
</Placemark>
<Placemark>
<name>
Tue Mar 18 12:15:32 2014 S=2.38 Km/hr
</name>
<styleUrl>
#styleMap_TLP_Normal
</styleUrl>
<Point>
<coordinates>
-39.4386292,-7.3567457,931.73
</coordinates>
</Point>
</Placemark>
<Placemark>
<name>
Tue Mar 18 12:15:42 2014 S=2.00 Km/hr
</name>
<styleUrl>
#styleMap_TLP_Normal
</styleUrl>
<Point>
<coordinates>
-39.4386902,-7.3567977,932.28
</coordinates>
</Point>
</Placemark>
<Placemark>
<name>
Tue Mar 18 12:15:52 2014 S=1.87 Km/hr
</name>
<styleUrl>
#styleMap_TLP_Normal
</styleUrl>
<Point>
<coordinates>
-39.4387627,-7.3568535,933.03
</coordinates>
</Point>
</Placemark>
<Placemark>
<name>
Tue Mar 18 12:16:02 2014 S=2.64 Km/hr
</name>
<styleUrl>
#styleMap_TLP_Normal
</styleUrl>
<Point>
<coordinates>
-39.4387856,-7.3569002,933.23
</coordinates>
</Point>
</Placemark>
<Placemark>
<name>
Tue Mar 18 12:16:12 2014 S=3.01 Km/hr
</name>
<styleUrl>
#styleMap_TLP_Normal
</styleUrl>
<Point>
<coordinates>
-39.4388161,-7.3570228,933.25
</coordinates>
</Point>
</Placemark>
<Placemark>
<name>
Tue Mar 18 12:16:22 2014 S=2.29 Km/hr
</name>
<styleUrl>
#styleMap_TLP_Normal
</styleUrl>
<Point>
<coordinates>
-39.4388390,-7.3570962,933.64
</coordinates>
</Point>
</Placemark>
<Placemark>
<name>
Tue Mar 18 12:16:32 2014 S=1.22 Km/hr
</name>
<styleUrl>
#styleMap_TLP_Normal
</styleUrl>
<Point>
<coordinates>
-39.4388657,-7.3571725,933.27
</coordinates>
</Point>
</Placemark>
<Placemark>
<name>
Tue Mar 18 12:16:42 2014 S=0.89 Km/hr
</name>
<styleUrl>
#styleMap_TLP_Normal
</styleUrl>
<Point>
<coordinates>
-39.4388924,-7.3572330,932.94
</coordinates>
</Point>
</Placemark>
<Placemark>
<name>
Tue Mar 18 12:16:52 2014 S=2.26 Km/hr
</name>
<styleUrl>
#styleMap_TLP_Normal
</styleUrl>
<Point>
<coordinates>
-39.4388733,-7.3573074,933.56
</coordinates>
</Point>
</Placemark>
<Placemark>
<name>
Tue Mar 18 12:17:02 2014 S=2.36 Km/hr
</name>
<styleUrl>
#styleMap_TLP_Normal
</styleUrl>
<Point>
<coordinates>
-39.4389114,-7.3573890,933.19
</coordinates>
</Point>
</Placemark>
<Placemark>
<name>
Tue Mar 18 12:17:12 2014 S=1.62 Km/hr
</name>
<styleUrl>
#styleMap_TLP_Normal
</styleUrl>
<Point>
<coordinates>
-39.4389381,-7.3574295,933.55
</coordinates>
</Point>
</Placemark>
<Placemark>
<name>
Tue Mar 18 12:17:22 2014 S=2.86 Km/hr
</name>
<styleUrl>
#styleMap_TLP_Normal
</styleUrl>
<Point>
<coordinates>
-39.4389954,-7.3574624,933.48
</coordinates>
</Point>
</Placemark>
<Placemark>
<name>
Tue Mar 18 12:17:32 2014 S=3.11 Km/hr
</name>
<styleUrl>
#styleMap_TLP_Normal
</styleUrl>
<Point>
<coordinates>
-39.4390640,-7.3575411,933.05
</coordinates>
</Point>
</Placemark>
<Placemark>
<name>
Tue Mar 18 12:17:42 2014 S=0.88 Km/hr
</name>
<styleUrl>
#styleMap_TLP_Normal
</styleUrl>
<Point>
<coordinates>
-39.4390907,-7.3575730,933.09
</coordinates>
</Point>
</Placemark>
<Placemark>
<name>
Tue Mar 18 12:17:52 2014 S=1.18 Km/hr
</name>
<styleUrl>
#styleMap_TLP_Normal
</styleUrl>
<Point>
<coordinates>
-39.4390945,-7.3575602,933.20
</coordinates>
</Point>
</Placemark>
<Placemark>
<name>
Tue Mar 18 12:18:02 2014 S=0.61 Km/hr
</name>
<styleUrl>
#styleMap_TLP_Normal
</styleUrl>
<Point>
<coordinates>
-39.4390717,-7.3575878,933.11
</coordinates>
</Point>
</Placemark>
<Placemark>
<name>
Tue Mar 18 12:18:12 2014 S=0.14 Km/hr
</name>
<styleUrl>
#styleMap_TLP_Normal
</styleUrl>
<Point>
<coordinates>
-39.4390678,-7.3575816,933.09
</coordinates>
</Point>
</Placemark>
<Placemark>
<name>
Tue Mar 18 12:18:22 2014 S=2.39 Km/hr
</name>
<styleUrl>
#styleMap_TLP_Normal
</styleUrl>
<Point>
<coordinates>
-39.4390488,-7.3575931,932.50
</coordinates>
</Point>
</Placemark>
<Placemark>
<name>
Tue Mar 18 12:18:32 2014 S=2.20 Km/hr
</name>
<styleUrl>
#styleMap_TLP_Normal
</styleUrl>
<Point>
<coordinates>
-39.4390831,-7.3575382,932.14
</coordinates>
</Point>
</Placemark>
<Placemark>
<name>
Tue Mar 18 12:18:42 2014 S=3.04 Km/hr
</name>
<styleUrl>
#styleMap_TLP_Normal
</styleUrl>
<Point>
<coordinates>
-39.4391861,-7.3575473,931.30
</coordinates>
</Point>
</Placemark>
<Placemark>
<name>
Tue Mar 18 12:18:52 2014 S=3.81 Km/hr
</name>
<styleUrl>
#styleMap_TLP_Normal
</styleUrl>
<Point>
<coordinates>
-39.4393120,-7.3575606,930.64
</coordinates>
</Point>
</Placemark>
<Placemark>
<name>
Tue Mar 18 12:19:02 2014 S=2.37 Km/hr
</name>
<styleUrl>
#styleMap_TLP_Normal
</styleUrl>
<Point>
<coordinates>
-39.4393806,-7.3576136,929.66
</coordinates>
</Point>
</Placemark>
<Placemark>
<name>
Tue Mar 18 12:19:12 2014 S=3.09 Km/hr
</name>
<styleUrl>
#styleMap_TLP_Normal
</styleUrl>
<Point>
<coordinates>
-39.4394531,-7.3576503,929.02
</coordinates>
</Point>
</Placemark>
<Placemark>
<name>
Tue Mar 18 12:19:22 2014 S=2.40 Km/hr
</name>
<styleUrl>
#styleMap_TLP_Normal
</styleUrl>
<Point>
<coordinates>
-39.4395523,-7.3576608,929.64
</coordinates>
</Point>
</Placemark>
<Placemark>
<name>
Tue Mar 18 12:19:32 2014 S=2.15 Km/hr
</name>
<styleUrl>
#styleMap_TLP_Normal
</styleUrl>
<Point>
<coordinates>
-39.4396133,-7.3576565,931.05
</coordinates>
</Point>
</Placemark>
<Placemark>
<name>
Tue Mar 18 12:19:42 2014 S=0.97 Km/hr
</name>
<styleUrl>
#styleMap_TLP_Normal
</styleUrl>
<Point>
<coordinates>
-39.4396553,-7.3576775,931.25
</coordinates>
</Point>
</Placemark>
<Placemark>
<name>
Tue Mar 18 12:19:52 2014 S=1.12 Km/hr
</name>
<styleUrl>
#styleMap_TLP_Normal
</styleUrl>
<Point>
<coordinates>
-39.4396935,-7.3577042,930.88
</coordinates>
</Point>
</Placemark>
<Placemark>
<name>
Tue Mar 18 12:20:02 2014 S=0.79 Km/hr
</name>
<styleUrl>
#styleMap_TLP_Normal
</styleUrl>
<Point>
<coordinates>
-39.4397049,-7.3577056,930.91
</coordinates>
</Point>
</Placemark>
<Placemark>
<name>
Tue Mar 18 12:20:12 2014 S=0.70 Km/hr
</name>
<styleUrl>
#styleMap_TLP_Normal
</styleUrl>
<Point>
<coordinates>
-39.4397316,-7.3576984,930.64
</coordinates>
</Point>
</Placemark>
<Placemark>
<name>
Tue Mar 18 12:20:22 2014 S=2.70 Km/hr
</name>
<styleUrl>
#styleMap_TLP_Normal
</styleUrl>
<Point>
<coordinates>
-39.4397583,-7.3577571,931.02
</coordinates>
</Point>
</Placemark>
<Placemark>
<name>
Tue Mar 18 12:20:32 2014 S=3.32 Km/hr
</name>
<styleUrl>
#styleMap_TLP_Normal
</styleUrl>
<Point>
<coordinates>
-39.4397964,-7.3578353,931.23
</coordinates>
</Point>
</Placemark>
<Placemark>
<name>
Tue Mar 18 12:20:42 2014 S=3.04 Km/hr
</name>
<styleUrl>
#styleMap_TLP_Normal
</styleUrl>
<Point>
<coordinates>
-39.4397659,-7.3579707,932.17
</coordinates>
</Point>
</Placemark>
<Placemark>
<name>
Tue Mar 18 12:20:52 2014 S=3.58 Km/hr
</name>
<styleUrl>
#styleMap_TLP_Normal
</styleUrl>
<Point>
<coordinates>
-39.4397469,-7.3580627,931.23
</coordinates>
</Point>
</Placemark>
<Placemark>
<name>
Tue Mar 18 12:21:02 2014 S=3.58 Km/hr
</name>
<styleUrl>
#styleMap_TLP_Normal
</styleUrl>
<Point>
<coordinates>
-39.4397507,-7.3581605,931.83
</coordinates>
</Point>
</Placemark>
<Placemark>
<name>
Tue Mar 18 12:21:12 2014 S=2.74 Km/hr
</name>
<styleUrl>
#styleMap_TLP_Normal
</styleUrl>
<Point>
<coordinates>
-39.4398193,-7.3582067,932.48
</coordinates>
</Point>
</Placemark>
<Placemark>
<name>
Tue Mar 18 12:21:22 2014 S=4.07 Km/hr
</name>
<styleUrl>
#styleMap_TLP_Normal
</styleUrl>
<Point>
<coordinates>
-39.4398766,-7.3582783,932.98
</coordinates>
</Point>
</Placemark>
<Placemark>
<name>
Tue Mar 18 12:21:32 2014 S=2.46 Km/hr
</name>
<styleUrl>
#styleMap_TLP_Normal
</styleUrl>
<Point>
<coordinates>
-39.4399300,-7.3583694,932.78
</coordinates>
</Point>
</Placemark>
<Placemark>
<name>
Tue Mar 18 12:21:42 2014 S=2.15 Km/hr
</name>
<styleUrl>
#styleMap_TLP_Normal
</styleUrl>
<Point>
<coordinates>
-39.4399605,-7.3584137,932.16
</coordinates>
</Point>
</Placemark>
<Placemark>
<name>
Tue Mar 18 12:21:52 2014 S=2.26 Km/hr
</name>
<styleUrl>
#styleMap_TLP_Normal
</styleUrl>
<Point>
<coordinates>
-39.4400291,-7.3584538,932.36
</coordinates>
</Point>
</Placemark>
<Placemark>
<name>
Tue Mar 18 12:22:02 2014 S=2.97 Km/hr
</name>
<styleUrl>
#styleMap_TLP_Normal
</styleUrl>
<Point>
<coordinates>
-39.4401016,-7.3584971,931.48
</coordinates>
</Point>
</Placemark>
<Placemark>
<name>
Tue Mar 18 12:22:12 2014 S=2.86 Km/hr
</name>
<styleUrl>
#styleMap_TLP_Normal
</styleUrl>
<Point>
<coordinates>
-39.4401207,-7.3585691,931.25
</coordinates>
</Point>
</Placemark>
<Placemark>
<name>
Tue Mar 18 12:22:22 2014 S=3.66 Km/hr
</name>
<styleUrl>
#styleMap_TLP_Normal
</styleUrl>
<Point>
<coordinates>
-39.4400978,-7.3586597,930.44
</coordinates>
</Point>
</Placemark>
<Placemark>
<name>
Tue Mar 18 12:22:32 2014 S=2.25 Km/hr
</name>
<styleUrl>
#styleMap_TLP_Normal
</styleUrl>
<Point>
<coordinates>
-39.4401207,-7.3587360,931.14
</coordinates>
</Point>
</Placemark>
<Placemark>
<name>
Tue Mar 18 12:22:42 2014 S=1.69 Km/hr
</name>
<styleUrl>
#styleMap_TLP_Normal
</styleUrl>
<Point>
<coordinates>
-39.4401474,-7.3587909,931.20
</coordinates>
</Point>
</Placemark>
<Placemark>
<name>
Tue Mar 18 12:22:52 2014 S=1.18 Km/hr
</name>
<styleUrl>
#styleMap_TLP_Normal
</styleUrl>
<Point>
<coordinates>
-39.4401703,-7.3588376,932.36
</coordinates>
</Point>
</Placemark>
<Placemark>
<name>
Tue Mar 18 12:23:02 2014 S=0.90 Km/hr
</name>
<styleUrl>
#styleMap_TLP_Normal
</styleUrl>
<Point>
<coordinates>
-39.4401894,-7.3588762,932.25
</coordinates>
</Point>
</Placemark>
<Placemark>
<name>
Tue Mar 18 12:23:12 2014 S=0.20 Km/hr
</name>
<styleUrl>
#styleMap_TLP_Normal
</styleUrl>
<Point>
<coordinates>
-39.4401894,-7.3588929,932.31
</coordinates>
</Point>
</Placemark>
<Placemark>
<name>
Tue Mar 18 12:23:22 2014 S=1.32 Km/hr
</name>
<styleUrl>
#styleMap_TLP_Normal
</styleUrl>
<Point>
<coordinates>
-39.4402008,-7.3588896,932.33
</coordinates>
</Point>
</Placemark>
<Placemark>
<name>
Tue Mar 18 12:23:32 2014 S=1.98 Km/hr
</name>
<styleUrl>
#styleMap_TLP_Normal
</styleUrl>
<Point>
<coordinates>
-39.4401932,-7.3588305,931.03
</coordinates>
</Point>
</Placemark>
<Placemark>
<name>
Tue Mar 18 12:23:42 2014 S=1.97 Km/hr
</name>
<styleUrl>
#styleMap_TLP_Normal
</styleUrl>
<Point>
<coordinates>
-39.4402313,-7.3588080,930.73
</coordinates>
</Point>
</Placemark>
<Placemark>
<name>
Tue Mar 18 12:23:52 2014 S=2.59 Km/hr
</name>
<styleUrl>
#styleMap_TLP_Normal
</styleUrl>
<Point>
<coordinates>
-39.4403038,-7.3587842,931.41
</coordinates>
</Point>
</Placemark>
<Placemark>
<name>
Tue Mar 18 12:24:02 2014 S=1.84 Km/hr
</name>
<styleUrl>
#styleMap_TLP_Normal
</styleUrl>
<Point>
<coordinates>
-39.4403687,-7.3587537,931.53
</coordinates>
</Point>
</Placemark>
<Placemark>
<name>
Tue Mar 18 12:24:12 2014 S=3.53 Km/hr
</name>
<styleUrl>
#styleMap_TLP_Normal
</styleUrl>
<Point>
<coordinates>
-39.4404488,-7.3587437,931.70
</coordinates>
</Point>
</Placemark>
<Placemark>
<name>
Tue Mar 18 12:24:22 2014 S=2.45 Km/hr
</name>
<styleUrl>
#styleMap_TLP_Normal
</styleUrl>
<Point>
<coordinates>
-39.4405479,-7.3587670,932.92
</coordinates>
</Point>
</Placemark>
<Placemark>
<name>
Tue Mar 18 12:24:32 2014 S=1.97 Km/hr
</name>
<styleUrl>
#styleMap_TLP_Normal
</styleUrl>
<Point>
<coordinates>
-39.4406013,-7.3587804,933.58
</coordinates>
</Point>
</Placemark>
<Placemark>
<name>
Tue Mar 18 12:24:42 2014 S=4.00 Km/hr
</name>
<styleUrl>
#styleMap_TLP_Normal
</styleUrl>
<Point>
<coordinates>
-39.4406738,-7.3588047,934.86
</coordinates>
</Point>
</Placemark>
<Placemark>
<name>
Tue Mar 18 12:24:52 2014 S=1.72 Km/hr
</name>
<styleUrl>
#styleMap_TLP_Normal
</styleUrl>
<Point>
<coordinates>
-39.4407463,-7.3588114,935.28
</coordinates>
</Point>
</Placemark>
<Placemark>
<name>
Tue Mar 18 12:25:02 2014 S=1.84 Km/hr
</name>
<styleUrl>
#styleMap_TLP_Normal
</styleUrl>
<Point>
<coordinates>
-39.4407921,-7.3588276,935.80
</coordinates>
</Point>
</Placemark>
<Placemark>
<name>
Tue Mar 18 12:25:12 2014 S=2.98 Km/hr
</name>
<styleUrl>
#styleMap_TLP_Normal
</styleUrl>
<Point>
<coordinates>
-39.4407845,-7.3589053,936.17
</coordinates>
</Point>
</Placemark>
<Placemark>
<name>
Tue Mar 18 12:25:22 2014 S=2.60 Km/hr
</name>
<styleUrl>
#styleMap_TLP_Normal
</styleUrl>
<Point>
<coordinates>
-39.4408035,-7.3589826,936.69
</coordinates>
</Point>
</Placemark>
<Placemark>
<name>
Tue Mar 18 12:25:32 2014 S=3.17 Km/hr
</name>
<styleUrl>
#styleMap_TLP_Normal
</styleUrl>
<Point>
<coordinates>
-39.4408150,-7.3590822,937.25
</coordinates>
</Point>
</Placemark>
<Placemark>
<name>
Tue Mar 18 12:25:42 2014 S=2.08 Km/hr
</name>
<styleUrl>
#styleMap_TLP_Normal
</styleUrl>
<Point>
<coordinates>
-39.4408112,-7.3591838,937.42
</coordinates>
</Point>
</Placemark>
<Placemark>
<name>
Tue Mar 18 12:25:52 2014 S=1.39 Km/hr
</name>
<styleUrl>
#styleMap_TLP_Normal
</styleUrl>
<Point>
<coordinates>
-39.4408569,-7.3592286,938.06
</coordinates>
</Point>
</Placemark>
<Placemark>
<name>
Tue Mar 18 12:26:02 2014 S=1.77 Km/hr
</name>
<styleUrl>
#styleMap_TLP_Normal
</styleUrl>
<Point>
<coordinates>
-39.4409027,-7.3593187,937.16
</coordinates>
</Point>
</Placemark>
<Placemark>
<name>
Tue Mar 18 12:26:12 2014 S=0.28 Km/hr
</name>
<styleUrl>
#styleMap_TLP_Normal
</styleUrl>
<Point>
<coordinates>
-39.4409027,-7.3593183,937.39
</coordinates>
</Point>
</Placemark>
<Placemark>
<name>
Tue Mar 18 12:26:22 2014 S=0.29 Km/hr
</name>
<styleUrl>
#styleMap_TLP_Normal
</styleUrl>
<Point>
<coordinates>
-39.4409027,-7.3593230,937.48
</coordinates>
</Point>
</Placemark>
<Placemark>
<name>
Tue Mar 18 12:26:32 2014 S=0.63 Km/hr
</name>
<styleUrl>
#styleMap_TLP_Normal
</styleUrl>
<Point>
<coordinates>
-39.4409103,-7.3593197,937.47
</coordinates>
</Point>
</Placemark>
<Placemark>
<name>
Tue Mar 18 12:26:42 2014 S=0.31 Km/hr
</name>
<styleUrl>
#styleMap_TLP_Normal
</styleUrl>
<Point>
<coordinates>
-39.4409180,-7.3593225,937.44
</coordinates>
</Point>
</Placemark>
<Placemark>
<name>
Tue Mar 18 12:26:52 2014 S=0.28 Km/hr
</name>
<styleUrl>
#styleMap_TLP_Normal
</styleUrl>
<Point>
<coordinates>
-39.4409142,-7.3593292,937.31
</coordinates>
</Point>
</Placemark>
<Placemark>
<name>
Tue Mar 18 12:27:02 2014 S=0.90 Km/hr
</name>
<styleUrl>
#styleMap_TLP_Normal
</styleUrl>
<Point>
<coordinates>
-39.4409294,-7.3593493,937.34
</coordinates>
</Point>
</Placemark>
<Placemark>
<name>
Tue Mar 18 12:27:12 2014 S=1.74 Km/hr
</name>
<styleUrl>
#styleMap_TLP_Normal
</styleUrl>
<Point>
<coordinates>
-39.4409523,-7.3593893,935.58
</coordinates>
</Point>
</Placemark>
<Placemark>
<name>
Tue Mar 18 12:27:22 2014 S=3.84 Km/hr
</name>
<styleUrl>
#styleMap_TLP_Normal
</styleUrl>
<Point>
<coordinates>
-39.4410057,-7.3594780,935.55
</coordinates>
</Point>
</Placemark>
<Placemark>
<name>
Tue Mar 18 12:27:32 2014 S=1.39 Km/hr
</name>
<styleUrl>
#styleMap_TLP_Normal
</styleUrl>
<Point>
<coordinates>
-39.4410400,-7.3595390,936.00
</coordinates>
</Point>
</Placemark>
<Placemark>
<name>
Tue Mar 18 12:27:42 2014 S=2.40 Km/hr
</name>
<styleUrl>
#styleMap_TLP_Normal
</styleUrl>
<Point>
<coordinates>
-39.4409714,-7.3595772,936.33
</coordinates>
</Point>
</Placemark>
<Placemark>
<name>
Tue Mar 18 12:27:52 2014 S=4.13 Km/hr
</name>
<styleUrl>
#styleMap_TLP_Normal
</styleUrl>
<Point>
<coordinates>
-39.4409027,-7.3596668,936.55
</coordinates>
</Point>
</Placemark>
<Placemark>
<name>
Tue Mar 18 12:28:02 2014 S=4.01 Km/hr
</name>
<styleUrl>
#styleMap_TLP_Normal
</styleUrl>
<Point>
<coordinates>
-39.4408150,-7.3597355,936.06
</coordinates>
</Point>
</Placemark>
<Placemark>
<name>
Tue Mar 18 12:28:12 2014 S=2.74 Km/hr
</name>
<styleUrl>
#styleMap_TLP_Normal
</styleUrl>
<Point>
<coordinates>
-39.4407921,-7.3598075,935.92
</coordinates>
</Point>
</Placemark>
<Placemark>
<name>
Tue Mar 18 12:28:22 2014 S=0.40 Km/hr
</name>
<styleUrl>
#styleMap_TLP_Normal
</styleUrl>
<Point>
<coordinates>
-39.4407692,-7.3598194,932.28
</coordinates>
</Point>
</Placemark>
<Placemark>
<name>
Tue Mar 18 12:28:32 2014 S=2.56 Km/hr
</name>
<styleUrl>
#styleMap_TLP_Normal
</styleUrl>
<Point>
<coordinates>
-39.4407768,-7.3597856,932.05
</coordinates>
</Point>
</Placemark>
<Placemark>
<name>
Tue Mar 18 12:28:42 2014 S=3.69 Km/hr
</name>
<styleUrl>
#styleMap_TLP_Normal
</styleUrl>
<Point>
<coordinates>
-39.4407043,-7.3597779,931.22
</coordinates>
</Point>
</Placemark>
<Placemark>
<name>
Tue Mar 18 12:28:52 2014 S=4.96 Km/hr
</name>
<styleUrl>
#styleMap_TLP_Normal
</styleUrl>
<Point>
<coordinates>
-39.4405746,-7.3597703,930.00
</coordinates>
</Point>
</Placemark>
<Placemark>
<name>
Tue Mar 18 12:29:02 2014 S=4.06 Km/hr
</name>
<styleUrl>
#styleMap_TLP_Normal
</styleUrl>
<Point>
<coordinates>
-39.4405251,-7.3598380,929.03
</coordinates>
</Point>
</Placemark>
<Placemark>
<name>
Tue Mar 18 12:29:12 2014 S=2.93 Km/hr
</name>
<styleUrl>
#styleMap_TLP_Normal
</styleUrl>
<Point>
<coordinates>
-39.4405136,-7.3599124,928.27
</coordinates>
</Point>
</Placemark>
<Placemark>
<name>
Tue Mar 18 12:29:22 2014 S=3.39 Km/hr
</name>
<styleUrl>
#styleMap_TLP_Normal
</styleUrl>
<Point>
<coordinates>
-39.4405136,-7.3600168,927.31
</coordinates>
</Point>
</Placemark>
<Placemark>
<name>
Tue Mar 18 12:29:32 2014 S=4.20 Km/hr
</name>
<styleUrl>
#styleMap_TLP_Normal
</styleUrl>
<Point>
<coordinates>
-39.4405098,-7.3601017,926.72
</coordinates>
</Point>
</Placemark>
<Placemark>
<name>
Tue Mar 18 12:29:42 2014 S=3.18 Km/hr
</name>
<styleUrl>
#styleMap_TLP_Normal
</styleUrl>
<Point>
<coordinates>
-39.4405518,-7.3601670,926.09
</coordinates>
</Point>
</Placemark>
<Placemark>
<name>
Tue Mar 18 12:29:52 2014 S=2.74 Km/hr
</name>
<styleUrl>
#styleMap_TLP_Normal
</styleUrl>
<Point>
<coordinates>
-39.4405975,-7.3602147,926.88
</coordinates>
</Point>
</Placemark>
<Placemark>
<name>
Tue Mar 18 12:30:02 2014 S=1.24 Km/hr
</name>
<styleUrl>
#styleMap_TLP_Normal
</styleUrl>
<Point>
<coordinates>
-39.4406319,-7.3602252,927.34
</coordinates>
</Point>
</Placemark>
<Placemark>
<name>
Tue Mar 18 12:30:12 2014 S=0.47 Km/hr
</name>
<styleUrl>
#styleMap_TLP_Normal
</styleUrl>
<Point>
<coordinates>
-39.4406662,-7.3602204,927.58
</coordinates>
</Point>
</Placemark>
<Placemark>
<name>
Tue Mar 18 12:30:22 2014 S=1.02 Km/hr
</name>
<styleUrl>
#styleMap_TLP_Normal
</styleUrl>
<Point>
<coordinates>
-39.4406662,-7.3602290,927.56
</coordinates>
</Point>
</Placemark>
<Placemark>
<name>
Tue Mar 18 12:30:32 2014 S=0.61 Km/hr
</name>
<styleUrl>
#styleMap_TLP_Normal
</styleUrl>
<Point>
<coordinates>
-39.4406624,-7.3602285,927.52
</coordinates>
</Point>
</Placemark>
<Placemark>
<name>
Tue Mar 18 12:30:42 2014 S=0.28 Km/hr
</name>
<styleUrl>
#styleMap_TLP_Normal
</styleUrl>
<Point>
<coordinates>
-39.4406624,-7.3602257,927.56
</coordinates>
</Point>
</Placemark>
<Placemark>
<name>
Tue Mar 18 12:30:52 2014 S=0.36 Km/hr
</name>
<styleUrl>
#styleMap_TLP_Normal
</styleUrl>
<Point>
<coordinates>
-39.4406700,-7.3602381,927.58
</coordinates>
</Point>
</Placemark>
<Placemark>
<name>
Tue Mar 18 12:31:02 2014 S=0.61 Km/hr
</name>
<styleUrl>
#styleMap_TLP_Normal
</styleUrl>
<Point>
<coordinates>
-39.4406776,-7.3602514,927.59
</coordinates>
</Point>
</Placemark>
<Placemark>
<name>
Tue Mar 18 12:31:12 2014 S=0.67 Km/hr
</name>
<styleUrl>
#styleMap_TLP_Normal
</styleUrl>
<Point>
<coordinates>
-39.4406776,-7.3602591,927.61
</coordinates>
</Point>
</Placemark>
<Placemark>
<name>
Tue Mar 18 12:31:22 2014 S=1.11 Km/hr
</name>
<styleUrl>
#styleMap_TLP_Normal
</styleUrl>
<Point>
<coordinates>
-39.4406853,-7.3602638,927.59
</coordinates>
</Point>
</Placemark>
<Placemark>
<name>
Tue Mar 18 12:31:32 2014 S=0.64 Km/hr
</name>
<styleUrl>
#styleMap_TLP_Normal
</styleUrl>
<Point>
<coordinates>
-39.4407005,-7.3602800,927.34
</coordinates>
</Point>
</Placemark>
<Placemark>
<name>
Tue Mar 18 12:31:42 2014 S=0.48 Km/hr
</name>
<styleUrl>
#styleMap_TLP_Normal
</styleUrl>
<Point>
<coordinates>
-39.4407082,-7.3602915,927.28
</coordinates>
</Point>
</Placemark>
<Placemark>
<name>
Tue Mar 18 12:31:52 2014 S=0.23 Km/hr
</name>
<styleUrl>
#styleMap_TLP_Normal
</styleUrl>
<Point>
<coordinates>
-39.4407196,-7.3602920,927.28
</coordinates>
</Point>
</Placemark>
<Placemark>
<name>
Tue Mar 18 12:32:02 2014 S=0.60 Km/hr
</name>
<styleUrl>
#styleMap_TLP_Normal
</styleUrl>
<Point>
<coordinates>
-39.4407158,-7.3602929,927.25
</coordinates>
</Point>
</Placemark>
<Placemark>
<name>
Tue Mar 18 12:32:12 2014 S=0.24 Km/hr
</name>
<styleUrl>
#styleMap_TLP_Normal
</styleUrl>
<Point>
<coordinates>
-39.4407196,-7.3602881,927.25
</coordinates>
</Point>
</Placemark>
<Placemark>
<name>
Tue Mar 18 12:32:22 2014 S=1.75 Km/hr
</name>
<styleUrl>
#styleMap_TLP_Normal
</styleUrl>
<Point>
<coordinates>
-39.4407005,-7.3603029,926.77
</coordinates>
</Point>
</Placemark>
<Placemark>
<name>
Tue Mar 18 12:32:32 2014 S=0.58 Km/hr
</name>
<styleUrl>
#styleMap_TLP_Normal
</styleUrl>
<Point>
<coordinates>
-39.4406776,-7.3603153,926.52
</coordinates>
</Point>
</Placemark>
<Placemark>
<name>
Tue Mar 18 12:32:42 2014 S=0.44 Km/hr
</name>
<styleUrl>
#styleMap_TLP_Normal
</styleUrl>
<Point>
<coordinates>
-39.4406776,-7.3603148,926.42
</coordinates>
</Point>
</Placemark>
<Placemark>
<name>
Tue Mar 18 12:32:52 2014 S=0.58 Km/hr
</name>
<styleUrl>
#styleMap_TLP_Normal
</styleUrl>
<Point>
<coordinates>
-39.4406853,-7.3603196,926.33
</coordinates>
</Point>
</Placemark>
<Placemark>
<name>
Tue Mar 18 12:33:02 2014 S=0.37 Km/hr
</name>
<styleUrl>
#styleMap_TLP_Normal
</styleUrl>
<Point>
<coordinates>
-39.4406853,-7.3603234,926.28
</coordinates>
</Point>
</Placemark>
<Placemark>
<name>
Tue Mar 18 12:33:12 2014 S=0.02 Km/hr
</name>
<styleUrl>
#styleMap_TLP_Normal
</styleUrl>
<Point>
<coordinates>
-39.4406853,-7.3603220,926.33
</coordinates>
</Point>
</Placemark>
<Placemark>
<name>
Tue Mar 18 12:33:22 2014 S=0.00 Km/hr
</name>
<styleUrl>
#styleMap_TLP_Normal
</styleUrl>
<Point>
<coordinates>
-39.4406853,-7.3603225,926.30
</coordinates>
</Point>
</Placemark>
<Placemark>
<name>
Tue Mar 18 12:33:32 2014 S=0.02 Km/hr
</name>
<styleUrl>
#styleMap_TLP_Normal
</styleUrl>
<Point>
<coordinates>
-39.4406815,-7.3603230,926.30
</coordinates>
</Point>
</Placemark>
<Placemark>
<name>
Tue Mar 18 12:33:42 2014 S=0.00 Km/hr
</name>
<styleUrl>
#styleMap_TLP_Normal
</styleUrl>
<Point>
<coordinates>
-39.4406853,-7.3603239,926.30
</coordinates>
</Point>
</Placemark>
<Placemark>
<name>
Tue Mar 18 12:33:52 2014 S=0.12 Km/hr
</name>
<styleUrl>
#styleMap_TLP_Normal
</styleUrl>
<Point>
<coordinates>
-39.4406853,-7.3603244,926.25
</coordinates>
</Point>
</Placemark>
<Placemark>
<name>
Tue Mar 18 12:34:02 2014 S=0.00 Km/hr
</name>
<styleUrl>
#styleMap_TLP_Normal
</styleUrl>
<Point>
<coordinates>
-39.4406815,-7.3603253,925.91
</coordinates>
</Point>
</Placemark>
<Placemark>
<name>
Tue Mar 18 12:34:12 2014 S=0.01 Km/hr
</name>
<styleUrl>
#styleMap_TLP_Normal
</styleUrl>
<Point>
<coordinates>
-39.4406776,-7.3603258,925.84
</coordinates>
</Point>
</Placemark>
<Placemark>
<name>
Tue Mar 18 12:34:22 2014 S=0.02 Km/hr
</name>
<styleUrl>
#styleMap_TLP_Normal
</styleUrl>
<Point>
<coordinates>
-39.4406776,-7.3603258,925.86
</coordinates>
</Point>
</Placemark>
<Placemark>
<name>
Tue Mar 18 12:34:32 2014 S=0.01 Km/hr
</name>
<styleUrl>
#styleMap_TLP_Normal
</styleUrl>
<Point>
<coordinates>
-39.4406776,-7.3603263,925.78
</coordinates>
</Point>
</Placemark>
<Placemark>
<name>
Tue Mar 18 12:34:42 2014 S=0.00 Km/hr
</name>
<styleUrl>
#styleMap_TLP_Normal
</styleUrl>
<Point>
<coordinates>
-39.4406776,-7.3603263,925.70
</coordinates>
</Point>
</Placemark>
<Placemark>
<name>
Tue Mar 18 12:34:52 2014 S=0.02 Km/hr
</name>
<styleUrl>
#styleMap_TLP_Normal
</styleUrl>
<Point>
<coordinates>
-39.4406776,-7.3603258,925.67
</coordinates>
</Point>
</Placemark>
<Placemark>
<name>
Tue Mar 18 12:35:02 2014 S=0.02 Km/hr
</name>
<styleUrl>
#styleMap_TLP_Normal
</styleUrl>
<Point>
<coordinates>
-39.4406776,-7.3603253,925.58
</coordinates>
</Point>
</Placemark>
<Placemark>
<name>
Tue Mar 18 12:35:12 2014 S=0.01 Km/hr
</name>
<styleUrl>
#styleMap_TLP_Normal
</styleUrl>
<Point>
<coordinates>
-39.4406776,-7.3603239,925.56
</coordinates>
</Point>
</Placemark>
<Placemark>
<name>
Tue Mar 18 12:35:22 2014 S=0.00 Km/hr
</name>
<styleUrl>
#styleMap_TLP_Normal
</styleUrl>
<Point>
<coordinates>
-39.4406776,-7.3603234,925.55
</coordinates>
</Point>
</Placemark>
<Placemark>
<name>
Tue Mar 18 12:35:32 2014 S=0.00 Km/hr
</name>
<styleUrl>
#styleMap_TLP_Normal
</styleUrl>
<Point>
<coordinates>
-39.4406776,-7.3603230,925.53
</coordinates>
</Point>
</Placemark>
<Placemark>
<name>
Tue Mar 18 12:35:42 2014 S=0.01 Km/hr
</name>
<styleUrl>
#styleMap_TLP_Normal
</styleUrl>
<Point>
<coordinates>
-39.4406776,-7.3603234,925.52
</coordinates>
</Point>
</Placemark>
<Placemark>
<name>
Tue Mar 18 12:35:52 2014 S=0.01 Km/hr
</name>
<styleUrl>
#styleMap_TLP_Normal
</styleUrl>
<Point>
<coordinates>
-39.4406776,-7.3603230,925.45
</coordinates>
</Point>
</Placemark>
<Placemark>
<name>
Tue Mar 18 12:36:02 2014 S=0.00 Km/hr
</name>
<styleUrl>
#styleMap_TLP_Normal
</styleUrl>
<Point>
<coordinates>
-39.4406776,-7.3603225,925.39
</coordinates>
</Point>
</Placemark>
<Placemark>
<name>
Tue Mar 18 12:36:12 2014 S=0.02 Km/hr
</name>
<styleUrl>
#styleMap_TLP_Normal
</styleUrl>
<Point>
<coordinates>
-39.4406776,-7.3603215,925.39
</coordinates>
</Point>
</Placemark>
<Placemark>
<name>
Tue Mar 18 12:36:22 2014 S=0.00 Km/hr
</name>
<styleUrl>
#styleMap_TLP_Normal
</styleUrl>
<Point>
<coordinates>
-39.4406776,-7.3603210,925.34
</coordinates>
</Point>
</Placemark>
<Placemark>
<name>
Tue Mar 18 12:36:32 2014 S=0.00 Km/hr
</name>
<styleUrl>
#styleMap_TLP_Normal
</styleUrl>
<Point>
<coordinates>
-39.4406776,-7.3603210,925.33
</coordinates>
</Point>
</Placemark>
<Placemark>
<name>
Tue Mar 18 12:36:42 2014 S=0.00 Km/hr
</name>
<styleUrl>
#styleMap_TLP_Normal
</styleUrl>
<Point>
<coordinates>
-39.4406776,-7.3603210,925.31
</coordinates>
</Point>
</Placemark>
<Placemark>
<name>
Tue Mar 18 12:36:52 2014 S=0.41 Km/hr
</name>
<styleUrl>
#styleMap_TLP_Normal
</styleUrl>
<Point>
<coordinates>
-39.4406738,-7.3603249,925.28
</coordinates>
</Point>
</Placemark>
<Placemark>
<name>
Tue Mar 18 12:37:02 2014 S=0.34 Km/hr
</name>
<styleUrl>
#styleMap_TLP_Normal
</styleUrl>
<Point>
<coordinates>
-39.4406662,-7.3603182,924.88
</coordinates>
</Point>
</Placemark>
<Placemark>
<name>
Tue Mar 18 12:37:12 2014 S=0.38 Km/hr
</name>
<styleUrl>
#styleMap_TLP_Normal
</styleUrl>
<Point>
<coordinates>
-39.4406700,-7.3603110,923.91
</coordinates>
</Point>
</Placemark>
<Placemark>
<name>
Tue Mar 18 12:37:22 2014 S=0.84 Km/hr
</name>
<styleUrl>
#styleMap_TLP_Normal
</styleUrl>
<Point>
<coordinates>
-39.4406815,-7.3603039,922.81
</coordinates>
</Point>
</Placemark>
<Placemark>
<name>
Tue Mar 18 12:37:32 2014 S=0.55 Km/hr
</name>
<styleUrl>
#styleMap_TLP_Normal
</styleUrl>
<Point>
<coordinates>
-39.4407005,-7.3602986,921.39
</coordinates>
</Point>
</Placemark>
<Placemark>
<name>
Tue Mar 18 12:37:42 2014 S=0.41 Km/hr
</name>
<styleUrl>
#styleMap_TLP_Normal
</styleUrl>
<Point>
<coordinates>
-39.4407082,-7.3603048,919.81
</coordinates>
</Point>
</Placemark>
<Placemark>
<name>
Tue Mar 18 12:37:52 2014 S=0.24 Km/hr
</name>
<styleUrl>
#styleMap_TLP_Normal
</styleUrl>
<Point>
<coordinates>
-39.4407158,-7.3603082,918.16
</coordinates>
</Point>
</Placemark>
<Placemark>
<name>
Tue Mar 18 12:38:02 2014 S=0.00 Km/hr
</name>
<styleUrl>
#styleMap_TLP_Normal
</styleUrl>
<Point>
<coordinates>
-39.4407158,-7.3603086,916.66
</coordinates>
</Point>
</Placemark>
<Placemark>
<name>
Tue Mar 18 12:38:12 2014 S=0.06 Km/hr
</name>
<styleUrl>
#styleMap_TLP_Normal
</styleUrl>
<Point>
<coordinates>
-39.4407158,-7.3603086,916.69
</coordinates>
</Point>
</Placemark>
<Placemark>
<name>
Tue Mar 18 12:38:22 2014 S=0.01 Km/hr
</name>
<styleUrl>
#styleMap_TLP_Normal
</styleUrl>
<Point>
<coordinates>
-39.4407120,-7.3603063,916.81
</coordinates>
</Point>
</Placemark>
<Placemark>
<name>
Tue Mar 18 12:38:32 2014 S=0.01 Km/hr
</name>
<styleUrl>
#styleMap_TLP_Normal
</styleUrl>
<Point>
<coordinates>
-39.4407120,-7.3603067,916.83
</coordinates>
</Point>
</Placemark>
<Placemark>
<name>
Tue Mar 18 12:38:42 2014 S=0.39 Km/hr
</name>
<styleUrl>
#styleMap_TLP_Normal
</styleUrl>
<Point>
<coordinates>
-39.4407120,-7.3603110,916.86
</coordinates>
</Point>
</Placemark>
<Placemark>
<name>
Tue Mar 18 12:38:52 2014 S=0.32 Km/hr
</name>
<styleUrl>
#styleMap_TLP_Normal
</styleUrl>
<Point>
<coordinates>
-39.4407158,-7.3603196,916.86
</coordinates>
</Point>
</Placemark>
<Placemark>
<name>
Tue Mar 18 12:39:02 2014 S=0.32 Km/hr
</name>
<styleUrl>
#styleMap_TLP_Normal
</styleUrl>
<Point>
<coordinates>
-39.4407120,-7.3603315,916.73
</coordinates>
</Point>
</Placemark>
<Placemark>
<name>
Tue Mar 18 12:39:14 2014 S=0.28 Km/hr
</name>
<styleUrl>
#styleMap_TLP_Normal
</styleUrl>
<Point>
<coordinates>
-39.4407082,-7.3603354,916.36
</coordinates>
</Point>
</Placemark>
<Placemark>
<name>
Tue Mar 18 12:39:25 2014 S=0.09 Km/hr
</name>
<styleUrl>
#styleMap_TLP_Normal
</styleUrl>
<Point>
<coordinates>
-39.4406967,-7.3603382,916.27
</coordinates>
</Point>
</Placemark>
<Placemark>
<name>
Tue Mar 18 12:39:35 2014 S=0.38 Km/hr
</name>
<styleUrl>
#styleMap_TLP_Normal
</styleUrl>
<Point>
<coordinates>
-39.4407005,-7.3603354,916.31
</coordinates>
</Point>
</Placemark>
<Placemark>
<name>
Tue Mar 18 12:39:45 2014 S=0.47 Km/hr
</name>
<styleUrl>
#styleMap_TLP_Normal
</styleUrl>
<Point>
<coordinates>
-39.4407043,-7.3603249,916.67
</coordinates>
</Point>
</Placemark>
<Placemark>
<name>
Tue Mar 18 12:39:55 2014 S=1.33 Km/hr
</name>
<styleUrl>
#styleMap_TLP_Normal
</styleUrl>
<Point>
<coordinates>
-39.4407196,-7.3603187,917.38
</coordinates>
</Point>
</Placemark>
<Placemark>
<name>
Tue Mar 18 12:40:06 2014 S=2.55 Km/hr
</name>
<styleUrl>
#styleMap_TLP_Normal
</styleUrl>
<Point>
<coordinates>
-39.4408150,-7.3603120,920.41
</coordinates>
</Point>
</Placemark>
<Placemark>
<name>
Tue Mar 18 12:40:16 2014 S=2.53 Km/hr
</name>
<styleUrl>
#styleMap_TLP_Normal
</styleUrl>
<Point>
<coordinates>
-39.4408913,-7.3603458,922.06
</coordinates>
</Point>
</Placemark>
<Placemark>
<name>
Tue Mar 18 12:40:35 2014 S=1.39 Km/hr
</name>
<styleUrl>
#styleMap_TLP_Normal
</styleUrl>
<Point>
<coordinates>
-39.4410019,-7.3603911,925.00
</coordinates>
</Point>
</Placemark>
<Placemark>
<name>
Tue Mar 18 12:40:45 2014 S=1.92 Km/hr
</name>
<styleUrl>
#styleMap_TLP_Normal
</styleUrl>
<Point>
<coordinates>
-39.4410744,-7.3604574,924.64
</coordinates>
</Point>
</Placemark>
<Placemark>
<name>
Tue Mar 18 12:40:55 2014 S=0.94 Km/hr
</name>
<styleUrl>
#styleMap_TLP_Normal
</styleUrl>
<Point>
<coordinates>
-39.4411201,-7.3604956,923.48
</coordinates>
</Point>
</Placemark>
<Placemark>
<name>
Tue Mar 18 12:41:20 2014 S=1.57 Km/hr
</name>
<styleUrl>
#styleMap_TLP_Finish
</styleUrl>
<Point>
<coordinates>
-39.4411926,-7.3605313,922.97
</coordinates>
</Point>
</Placemark>
</Folder>
</Document>
</kml>
