# Supplementary material for: Lévy foraging patterns of rural humans
Source: PLoS One. 2018 Jun 18;13(6):e0199099. doi: 10.1371/journal.pone.0199099 (PMC6005560; doi:10.1371/journal.pone.0199099)
Supplement: S5 File — (ZIP) [file pone.0199099.s005.zip › H-06-MA/Holux_M-241_Start_20140311-054553_Finish_20140311-065650.kml]

<?xml version="1.0" encoding="UTF-8"?>
<kml xmlns="http://earth.google.com/kml/2.1">
<Document>
<Style id="normalState_TLP_Start">
<IconStyle>
<scale>1.0</scale>
<Icon>
<href>http://maps.google.com/mapfiles/kml/pal4/icon15.png</href>
</Icon>
</IconStyle>
<LabelStyle>
<scale>1.0</scale>
</LabelStyle>
</Style>
<Style id="highlightState_TLP_Start">
<IconStyle>
<scale>1.1</scale>
<Icon>
<href>http://maps.google.com/mapfiles/kml/pal4/icon7.png</href>
</Icon>
</IconStyle>
<LabelStyle>
<scale>1.1</scale>
<color>ff0000ff</color>
</LabelStyle>
</Style>
<StyleMap id="styleMap_TLP_Start">
<Pair>
<key>normal</key>
<styleUrl>#normalState_TLP_Start</styleUrl>
</Pair>
<Pair>
<key>highlight</key>
<styleUrl>#highlightState_TLP_Start</styleUrl>
</Pair>
</StyleMap>
<Style id="normalState_TLP_Finish">
<IconStyle>
<scale>1.0</scale>
<Icon>
<href>http://maps.google.com/mapfiles/kml/pal4/icon15.png</href>
</Icon>
</IconStyle>
<LabelStyle>
<scale>1.0</scale>
</LabelStyle>
</Style>
<Style id="highlightState_TLP_Finish">
<IconStyle>
<scale>1.1</scale>
<Icon>
<href>http://maps.google.com/mapfiles/kml/pal4/icon7.png</href>
</Icon>
</IconStyle>
<LabelStyle>
<scale>1.1</scale>
<color>ff0000ff</color>
</LabelStyle>
</Style>
<StyleMap id="styleMap_TLP_Finish">
<Pair>
<key>normal</key>
<styleUrl>#normalState_TLP_Finish</styleUrl>
</Pair>
<Pair>
<key>highlight</key>
<styleUrl>#highlightState_TLP_Finish</styleUrl>
</Pair>
</StyleMap>
<Style id="normalState_TLP_Normal">
<IconStyle>
<scale>1.0</scale>
<Icon>
<href>http://maps.google.com/mapfiles/kml/pal4/icon31.png</href>
</Icon>
</IconStyle>
<LabelStyle>
<scale>1.0</scale>
</LabelStyle>
</Style>
<Style id="highlightState_TLP_Normal">
<IconStyle>
<scale>1.1</scale>
<Icon>
<href>http://maps.google.com/mapfiles/kml/pal4/icon23.png</href>
</Icon>
</IconStyle>
<LabelStyle>
<scale>1.1</scale>
<color>ff0000ff</color>
</LabelStyle>
</Style>
<StyleMap id="styleMap_TLP_Normal">
<Pair>
<key>normal</key>
<styleUrl>#normalState_TLP_Normal</styleUrl>
</Pair>
<Pair>
<key>highlight</key>
<styleUrl>#highlightState_TLP_Normal</styleUrl>
</Pair>
</StyleMap>
<Style id="normalState_TLP_Photo">
<IconStyle>
<scale>1.0</scale>
<Icon>
<href>http://maps.google.com/mapfiles/kml/pal4/icon46.png</href>
</Icon>
</IconStyle>
<LabelStyle>
<scale>1.0</scale>
</LabelStyle>
</Style>
<Style id="highlightState_TLP_Photo">
<IconStyle>
<scale>1.1</scale>
<Icon>
<href>http://maps.google.com/mapfiles/kml/pal4/icon38.png</href>
</Icon>
</IconStyle>
<LabelStyle>
<scale>1.1</scale>
<color>ff0000ff</color>
</LabelStyle>
</Style>
<StyleMap id="styleMap_TLP_Photo">
<Pair>
<key>normal</key>
<styleUrl>#normalState_TLP_Photo</styleUrl>
</Pair>
<Pair>
<key>highlight</key>
<styleUrl>#highlightState_TLP_Photo</styleUrl>
</Pair>
</StyleMap>
<Style id="roadStyle">
<LineStyle>
<color>ffffff00</color>
<width>6</width>
</LineStyle>
</Style>
<Open>1</Open>
<description>Route</description>
<name>Track Log</name>
<Placemark>
<name>Route</name>
<styleUrl>#roadStyle</styleUrl>
<MultiGeometry>
<LineString>
<coordinates>
-39.4085541,-7.3562155,163.26 -39.4085922,-7.3562956,163.67 -39.4085693,-7.3563910,164.38 -39.4086227,-7.3564367,161.28 -39.4087105,-7.3565612,164.29 -39.4089355,-7.3564939,174.57 -39.4090424,-7.3564744,179.70 -39.4091187,-7.3564572,185.47 -39.4091835,-7.3565006,189.93 -39.4092674,-7.3564939,193.89 -39.4093552,-7.3565292,196.61 -39.4093781,-7.3564725,203.81 -39.4094315,-7.3564229,207.97 -39.4095116,-7.3564887,208.14 -39.4096451,-7.3566723,209.61 -39.4097404,-7.3567438,210.75 -39.4098167,-7.3568430,212.43 -39.4099274,-7.3568964,213.52 -39.4100227,-7.3569217,214.60 -39.4101181,-7.3569622,214.30 -39.4101753,-7.3569589,209.07 -39.4101791,-7.3568821,202.96 -39.4102478,-7.3570108,194.36 -39.4103279,-7.3571005,188.95 -39.4103661,-7.3572879,179.59 -39.4104042,-7.3573689,176.67 -39.4104385,-7.3574376,172.65 -39.4105110,-7.3575358,171.33 -39.4105263,-7.3576012,171.07 -39.4105644,-7.3576298,170.13 -39.4106483,-7.3576150,172.80 -39.4106522,-7.3576283,178.76 -39.4107513,-7.3577118,189.42 -39.4108620,-7.3577657,197.62 -39.4108238,-7.3579016,204.17 -39.4106941,-7.3578382,219.95 -39.4106407,-7.3578610,227.93 -39.4106140,-7.3579392,231.16 -39.4104729,-7.3579373,240.32 -39.4104195,-7.3580389,248.99 -39.4102287,-7.3580575,259.70 -39.4102592,-7.3582120,270.85 -39.4102287,-7.3583045,278.12 -39.4103622,-7.3584633,284.55 -39.4103546,-7.3585734,289.12 -39.4117737,-7.3598824,598.86 -39.4115562,-7.3601298,785.45 -39.4115143,-7.3603067,805.66 -39.4115753,-7.3603921,810.22 -39.4116707,-7.3604479,813.11 -39.4117699,-7.3605018,816.11 -39.4118652,-7.3605456,817.38 -39.4119377,-7.3605771,819.83 -39.4120255,-7.3605957,820.75 -39.4121056,-7.3606157,822.47 -39.4121666,-7.3606257,823.72 -39.4122314,-7.3606319,825.91 -39.4122925,-7.3606200,827.67 -39.4123535,-7.3605728,828.88 -39.4123802,-7.3605070,830.73 -39.4124298,-7.3604264,832.44 -39.4124985,-7.3604159,833.11 -39.4125595,-7.3603773,833.11 -39.4126358,-7.3603330,832.48 -39.4127312,-7.3602462,833.08 -39.4127922,-7.3601794,833.45 -39.4128723,-7.3601632,834.11 -39.4129639,-7.3601427,834.50 -39.4130440,-7.3601298,834.53 -39.4131126,-7.3601532,833.83 -39.4131927,-7.3601308,834.17 -39.4132652,-7.3600993,834.36 -39.4133377,-7.3600798,834.50 -39.4134102,-7.3600483,834.39 -39.4134712,-7.3600655,834.48 -39.4135246,-7.3600450,834.67 -39.4135857,-7.3600221,835.36 -39.4136505,-7.3599968,835.86 -39.4137077,-7.3599749,836.33 -39.4137650,-7.3599238,836.61 -39.4138603,-7.3599253,836.86 -39.4139175,-7.3599038,837.30 -39.4139709,-7.3598146,838.28 -39.4140358,-7.3598132,838.89 -39.4141006,-7.3598223,839.41 -39.4141731,-7.3597412,841.03 -39.4142113,-7.3597345,842.09 -39.4142609,-7.3597236,842.86 -39.4143143,-7.3596725,843.34 -39.4144287,-7.3596396,844.73 -39.4144936,-7.3595901,845.58 -39.4145432,-7.3595324,846.11 -39.4146080,-7.3594842,846.91 -39.4146690,-7.3594480,847.84 -39.4147263,-7.3593564,848.84 -39.4147568,-7.3592849,849.56 -39.4147987,-7.3592439,852.06 -39.4148216,-7.3592253,855.73 -39.4148293,-7.3593092,860.53 -39.4147758,-7.3593979,864.19 -39.4147682,-7.3594818,865.23 -39.4147682,-7.3595581,866.45 -39.4147949,-7.3596258,867.94 -39.4147720,-7.3596864,870.41 -39.4147377,-7.3597584,872.03 -39.4147034,-7.3598323,873.38 -39.4147072,-7.3598905,874.58 -39.4146576,-7.3599534,875.53 -39.4146729,-7.3599973,877.72 -39.4146309,-7.3600488,880.91 -39.4146194,-7.3601093,882.77 -39.4146194,-7.3601737,885.34 -39.4145966,-7.3602376,887.17 -39.4145889,-7.3603020,888.84 -39.4145851,-7.3603630,890.55 -39.4145699,-7.3604441,891.77 -39.4145699,-7.3604932,893.45 -39.4145355,-7.3605452,895.22 -39.4145126,-7.3606157,896.56 -39.4145126,-7.3606730,897.80 -39.4144592,-7.3607039,899.11 -39.4144211,-7.3607664,900.61 -39.4144135,-7.3607969,901.95 -39.4143639,-7.3608365,904.16 -39.4143639,-7.3608961,906.77 -39.4143715,-7.3609529,907.94 -39.4144058,-7.3609610,910.03 -39.4143753,-7.3609891,910.98 -39.4143600,-7.3610330,912.38 -39.4143257,-7.3610563,914.67 -39.4142570,-7.3610377,917.91 -39.4142876,-7.3610625,919.78 -39.4142761,-7.3610978,921.02 -39.4142647,-7.3611455,922.42 -39.4142532,-7.3611965,923.70 -39.4142151,-7.3612280,925.94 -39.4142609,-7.3612347,927.19 -39.4142303,-7.3612943,929.89 -39.4142303,-7.3613343,931.23 -39.4142838,-7.3613815,932.75 -39.4143410,-7.3614359,936.05 -39.4143639,-7.3615050,937.06 -39.4144135,-7.3615708,940.81 -39.4144745,-7.3616376,941.91 -39.4145393,-7.3617229,944.09 -39.4145889,-7.3617768,946.19 -39.4146271,-7.3618698,944.91 -39.4146271,-7.3618941,943.73 -39.4146271,-7.3618951,943.77 -39.4146271,-7.3618908,943.89 -39.4146194,-7.3618917,944.05 -39.4146461,-7.3619075,944.31 -39.4146576,-7.3619037,944.88 -39.4146423,-7.3619084,945.52 -39.4146461,-7.3619347,945.69 -39.4146881,-7.3620667,945.94 -39.4147072,-7.3621745,944.20 -39.4147835,-7.3623433,942.97 -39.4149094,-7.3625059,942.89 -39.4149704,-7.3627238,939.28 -39.4151230,-7.3629761,934.61 -39.4152336,-7.3631177,933.64 -39.4153175,-7.3631835,929.75 -39.4153366,-7.3633060,927.44 -39.4153328,-7.3633690,926.88 -39.4152908,-7.3634601,928.72 -39.4152679,-7.3634577,929.97 -39.4152603,-7.3634543,929.66 -39.4152946,-7.3634591,931.03 -39.4153709,-7.3634515,934.56 -39.4153671,-7.3634233,935.23 -39.4152679,-7.3632140,934.84 -39.4151764,-7.3630285,939.19 -39.4150963,-7.3629022,943.91 -39.4150314,-7.3627639,947.20 -39.4149818,-7.3626556,949.67 -39.4149170,-7.3624988,951.42 -39.4147911,-7.3623595,952.27 -39.4147263,-7.3622169,953.64 -39.4146957,-7.3620973,955.06 -39.4146461,-7.3619413,956.78 -39.4146614,-7.3619289,956.08 -39.4146461,-7.3618879,955.47 -39.4146461,-7.3618999,954.44 -39.4146118,-7.3619108,954.86 -39.4146347,-7.3619246,954.75 -39.4147644,-7.3618555,953.33 -39.4148483,-7.3618131,953.98 -39.4149323,-7.3617787,954.83 -39.4150085,-7.3617959,954.66 -39.4150810,-7.3618155,954.33 -39.4151688,-7.3618927,954.09 -39.4152527,-7.3619294,953.88 -39.4153519,-7.3619556,953.91 -39.4154472,-7.3619442,953.27 -39.4155502,-7.3619404,952.94 -39.4156303,-7.3619385,952.34 -39.4157333,-7.3619823,951.55 -39.4158363,-7.3620043,949.73 -39.4159508,-7.3619733,949.77 -39.4160347,-7.3619814,949.59 -39.4161491,-7.3620000,948.77 -39.4162140,-7.3620658,947.83 -39.4163437,-7.3621154,946.97 -39.4164963,-7.3621635,946.58 -39.4165993,-7.3622217,944.27 -39.4166832,-7.3621974,944.72 -39.4168129,-7.3621635,944.33 -39.4168282,-7.3621492,944.98 -39.4168587,-7.3620882,945.27 -39.4169044,-7.3620133,945.44 -39.4170074,-7.3619018,945.67 -39.4170799,-7.3618069,944.47 -39.4171486,-7.3617373,943.58 -39.4172401,-7.3616886,942.50 -39.4173279,-7.3616819,941.39 -39.4174385,-7.3616877,940.59 -39.4175301,-7.3616953,939.41 -39.4176369,-7.3617091,938.61 -39.4177170,-7.3617129,938.58 -39.4178162,-7.3617139,938.28 -39.4178810,-7.3617005,938.27 -39.4179688,-7.3616910,938.98 -39.4180450,-7.3616562,939.00 -39.4181442,-7.3616109,939.92 -39.4182320,-7.3615918,940.53 -39.4182854,-7.3616042,940.20 -39.4183998,-7.3615928,940.09 -39.4185066,-7.3616009,939.89 -39.4186020,-7.3616424,938.94 -39.4187126,-7.3616633,938.22 -39.4188614,-7.3616295,937.69 -39.4189796,-7.3616014,936.42 -39.4190178,-7.3615565,935.55 -39.4191093,-7.3615170,934.69 -39.4191818,-7.3615379,934.30 -39.4192810,-7.3615866,934.00 -39.4193993,-7.3616185,934.19 -39.4194984,-7.3615975,933.69 -39.4196053,-7.3615780,933.48 -39.4196968,-7.3615794,932.69 -39.4198036,-7.3615823,932.00 -39.4198875,-7.3615885,932.00 -39.4199944,-7.3616047,931.56 -39.4200783,-7.3615422,930.92 -39.4201660,-7.3614817,930.17 -39.4202690,-7.3614588,929.86 -39.4203491,-7.3614326,929.63 -39.4204102,-7.3614259,929.39 -39.4204712,-7.3614526,929.88 -39.4205551,-7.3614726,930.88 -39.4206543,-7.3614807,931.06 -39.4207306,-7.3614917,931.69 -39.4207878,-7.3614707,933.08 -39.4208603,-7.3614573,934.28 -39.4209290,-7.3614497,935.44 -39.4210091,-7.3614440,936.39 -39.4210968,-7.3614364,937.34 -39.4211082,-7.3614116,938.53 -39.4212036,-7.3613815,938.92 -39.4212952,-7.3613477,939.55 -39.4213676,-7.3613162,940.50 -39.4214821,-7.3612852,939.70 -39.4215431,-7.3612542,939.94 -39.4216156,-7.3611879,939.31 -39.4217072,-7.3611174,939.39 -39.4217796,-7.3610954,939.36 -39.4218254,-7.3610854,939.03 -39.4219170,-7.3610497,938.63 -39.4220200,-7.3610182,938.28 -39.4220772,-7.3609591,938.11 -39.4221611,-7.3609285,937.58 -39.4222069,-7.3609109,937.31 -39.4222679,-7.3608890,937.31 -39.4223557,-7.3608098,936.53 -39.4224091,-7.3607569,936.50 -39.4224548,-7.3607006,937.52 -39.4224777,-7.3606377,938.34 -39.4225578,-7.3605700,938.63 -39.4226532,-7.3604975,938.56 -39.4227257,-7.3604827,939.22 -39.4227982,-7.3604856,939.19 -39.4229012,-7.3604965,939.08 -39.4230194,-7.3604741,938.98 -39.4230919,-7.3604307,939.05 -39.4231606,-7.3604116,939.81 -39.4232368,-7.3603921,939.52 -39.4232483,-7.3603230,939.08 -39.4232407,-7.3602567,939.53 -39.4232216,-7.3602600,940.27 -39.4232559,-7.3603225,940.14 -39.4233437,-7.3603954,940.13 -39.4233551,-7.3603983,940.42 -39.4233932,-7.3604317,940.45 -39.4234390,-7.3604522,940.56 -39.4234886,-7.3604655,940.56 -39.4235001,-7.3604755,940.77 -39.4235077,-7.3604565,940.48 -39.4235840,-7.3604136,940.47 -39.4236679,-7.3604121,940.17 -39.4237518,-7.3603749,939.91 -39.4238510,-7.3603392,939.47 -39.4239197,-7.3603048,938.66 -39.4239578,-7.3602185,936.83 -39.4239960,-7.3601537,936.89 -39.4240608,-7.3601079,936.69 -39.4241066,-7.3600535,936.47 -39.4241180,-7.3599782,937.41 -39.4241524,-7.3598747,936.70 -39.4241753,-7.3598180,936.61 -39.4242249,-7.3597531,936.38 -39.4242668,-7.3597045,937.31 -39.4243240,-7.3596048,938.03 -39.4244080,-7.3595548,937.38 -39.4244843,-7.3595214,937.03 -39.4245224,-7.3594446,937.16 -39.4245911,-7.3594279,937.20 -39.4246521,-7.3594055,937.27 -39.4247169,-7.3593454,936.95 -39.4247055,-7.3593121,936.56 -39.4246712,-7.3593144,936.47 -39.4246788,-7.3592997,936.66 -39.4247017,-7.3592873,938.77 -39.4247475,-7.3592954,938.81 -39.4248352,-7.3593020,938.34 -39.4249077,-7.3593364,938.73 -39.4250031,-7.3593841,938.80 -39.4250832,-7.3594470,938.38 -39.4251823,-7.3594689,938.22 -39.4252853,-7.3595119,937.78 -39.4253807,-7.3595390,937.45 -39.4254417,-7.3595734,937.44 -39.4255524,-7.3595834,937.61 -39.4256248,-7.3596101,937.00 -39.4257126,-7.3596220,936.92 -39.4257927,-7.3596716,936.77 -39.4258766,-7.3597140,935.92 -39.4259529,-7.3597174,934.88 -39.4260330,-7.3597264,934.05 -39.4261169,-7.3597889,933.53 -39.4261856,-7.3598418,933.08 -39.4262772,-7.3598528,932.63 -39.4263077,-7.3598595,932.52 -39.4263077,-7.3598619,932.41 -39.4263115,-7.3598747,932.53 -39.4263039,-7.3598881,932.56 -39.4262962,-7.3598900,932.58 -39.4262962,-7.3599095,932.64 -39.4262924,-7.3599200,932.66 -39.4263077,-7.3599067,932.55 -39.4263268,-7.3598671,932.77 -39.4264030,-7.3599157,932.86 -39.4264641,-7.3599272,932.75 -39.4264641,-7.3599553,932.47 -39.4264107,-7.3600030,932.69 -39.4263382,-7.3600588,932.97 -39.4262619,-7.3600821,933.67 -39.4262543,-7.3601451,934.20 -39.4262619,-7.3602176,934.83 -39.4262199,-7.3602896,935.33 -39.4262238,-7.3603439,935.81 -39.4262238,-7.3603587,935.89 -39.4262009,-7.3604360,936.28 -39.4261017,-7.3604665,936.84 -39.4260826,-7.3605218,937.36 -39.4260368,-7.3605738,937.83 -39.4259987,-7.3606529,938.14 -39.4260216,-7.3607392,938.09 -39.4260216,-7.3607554,938.08 -39.4260445,-7.3607984,937.78 -39.4260521,-7.3608575,937.91 -39.4261055,-7.3609195,937.86 -39.4261818,-7.3609290,938.16 -39.4262619,-7.3609486,938.56 -39.4263077,-7.3609438,937.44 -39.4262962,-7.3609581,937.63 -39.4262733,-7.3610249,937.97 -39.4262581,-7.3610582,937.88 -39.4262619,-7.3610950,937.50 -39.4262886,-7.3611250,937.48 -39.4262810,-7.3610969,936.13 -39.4262390,-7.3610444,936.64 -39.4261971,-7.3610568,937.33 -39.4261284,-7.3610644,938.00 -39.4260483,-7.3610940,937.92 -39.4260330,-7.3611860,937.72 -39.4260521,-7.3612514,938.23 -39.4260406,-7.3612294,938.25 -39.4260521,-7.3612132,938.16 -39.4260597,-7.3612103,938.08 -39.4260750,-7.3611865,937.84 -39.4260826,-7.3611178,937.11 -39.4260788,-7.3610511,935.95 -39.4260826,-7.3609862,935.64 -39.4260864,-7.3609109,934.88 -39.4261284,-7.3608637,935.19 -39.4260864,-7.3607888,934.63 -39.4260712,-7.3607068,932.58 -39.4260521,-7.3606362,932.11 -39.4260979,-7.3605886,931.31 -39.4261360,-7.3604712,931.34 -39.4261971,-7.3604231,931.67 -39.4262314,-7.3603668,931.94 -39.4262695,-7.3602781,932.14 -39.4262733,-7.3601766,932.09 -39.4262695,-7.3600974,932.75 -39.4263191,-7.3600798,933.42 -39.4263725,-7.3600187,933.63 -39.4264565,-7.3599772,933.61 -39.4265823,-7.3599343,933.23 -39.4266472,-7.3599458,933.00 -39.4267006,-7.3599668,932.98 -39.4267883,-7.3599968,933.09 -39.4268951,-7.3600292,933.27 -39.4269829,-7.3600445,932.83 -39.4270744,-7.3600702,932.55 -39.4271622,-7.3601122,932.09 -39.4272003,-7.3601575,931.47 -39.4272041,-7.3602319,930.38 -39.4272575,-7.3602772,930.30 -39.4277115,-7.3606291,941.22 </coordinates>
</LineString>
</MultiGeometry>
</Placemark>
<Folder>
<name>waypoints</name>
<Placemark>
<name>
Tue Mar 11 11:45:53 2014 S=2.67 Km/hr
</name>
<styleUrl>
#styleMap_TLP_Start
</styleUrl>
<Point>
<coordinates>
-39.4085541,-7.3562155,163.26
</coordinates>
</Point>
</Placemark>
<Placemark>
<name>
Tue Mar 11 11:46:03 2014 S=0.39 Km/hr
</name>
<styleUrl>
#styleMap_TLP_Normal
</styleUrl>
<Point>
<coordinates>
-39.4085922,-7.3562956,163.67
</coordinates>
</Point>
</Placemark>
<Placemark>
<name>
Tue Mar 11 11:46:13 2014 S=0.65 Km/hr
</name>
<styleUrl>
#styleMap_TLP_Normal
</styleUrl>
<Point>
<coordinates>
-39.4085693,-7.3563910,164.38
</coordinates>
</Point>
</Placemark>
<Placemark>
<name>
Tue Mar 11 11:46:23 2014 S=2.83 Km/hr
</name>
<styleUrl>
#styleMap_TLP_Normal
</styleUrl>
<Point>
<coordinates>
-39.4086227,-7.3564367,161.28
</coordinates>
</Point>
</Placemark>
<Placemark>
<name>
Tue Mar 11 11:46:33 2014 S=2.99 Km/hr
</name>
<styleUrl>
#styleMap_TLP_Normal
</styleUrl>
<Point>
<coordinates>
-39.4087105,-7.3565612,164.29
</coordinates>
</Point>
</Placemark>
<Placemark>
<name>
Tue Mar 11 11:46:43 2014 S=3.06 Km/hr
</name>
<styleUrl>
#styleMap_TLP_Normal
</styleUrl>
<Point>
<coordinates>
-39.4089355,-7.3564939,174.57
</coordinates>
</Point>
</Placemark>
<Placemark>
<name>
Tue Mar 11 11:46:53 2014 S=2.14 Km/hr
</name>
<styleUrl>
#styleMap_TLP_Normal
</styleUrl>
<Point>
<coordinates>
-39.4090424,-7.3564744,179.70
</coordinates>
</Point>
</Placemark>
<Placemark>
<name>
Tue Mar 11 11:47:03 2014 S=2.55 Km/hr
</name>
<styleUrl>
#styleMap_TLP_Normal
</styleUrl>
<Point>
<coordinates>
-39.4091187,-7.3564572,185.47
</coordinates>
</Point>
</Placemark>
<Placemark>
<name>
Tue Mar 11 11:47:13 2014 S=4.44 Km/hr
</name>
<styleUrl>
#styleMap_TLP_Normal
</styleUrl>
<Point>
<coordinates>
-39.4091835,-7.3565006,189.93
</coordinates>
</Point>
</Placemark>
<Placemark>
<name>
Tue Mar 11 11:47:23 2014 S=2.82 Km/hr
</name>
<styleUrl>
#styleMap_TLP_Normal
</styleUrl>
<Point>
<coordinates>
-39.4092674,-7.3564939,193.89
</coordinates>
</Point>
</Placemark>
<Placemark>
<name>
Tue Mar 11 11:47:33 2014 S=2.81 Km/hr
</name>
<styleUrl>
#styleMap_TLP_Normal
</styleUrl>
<Point>
<coordinates>
-39.4093552,-7.3565292,196.61
</coordinates>
</Point>
</Placemark>
<Placemark>
<name>
Tue Mar 11 11:47:43 2014 S=2.75 Km/hr
</name>
<styleUrl>
#styleMap_TLP_Normal
</styleUrl>
<Point>
<coordinates>
-39.4093781,-7.3564725,203.81
</coordinates>
</Point>
</Placemark>
<Placemark>
<name>
Tue Mar 11 11:47:53 2014 S=2.99 Km/hr
</name>
<styleUrl>
#styleMap_TLP_Normal
</styleUrl>
<Point>
<coordinates>
-39.4094315,-7.3564229,207.97
</coordinates>
</Point>
</Placemark>
<Placemark>
<name>
Tue Mar 11 11:48:03 2014 S=4.00 Km/hr
</name>
<styleUrl>
#styleMap_TLP_Normal
</styleUrl>
<Point>
<coordinates>
-39.4095116,-7.3564887,208.14
</coordinates>
</Point>
</Placemark>
<Placemark>
<name>
Tue Mar 11 11:48:13 2014 S=3.38 Km/hr
</name>
<styleUrl>
#styleMap_TLP_Normal
</styleUrl>
<Point>
<coordinates>
-39.4096451,-7.3566723,209.61
</coordinates>
</Point>
</Placemark>
<Placemark>
<name>
Tue Mar 11 11:48:23 2014 S=4.15 Km/hr
</name>
<styleUrl>
#styleMap_TLP_Normal
</styleUrl>
<Point>
<coordinates>
-39.4097404,-7.3567438,210.75
</coordinates>
</Point>
</Placemark>
<Placemark>
<name>
Tue Mar 11 11:48:33 2014 S=3.73 Km/hr
</name>
<styleUrl>
#styleMap_TLP_Normal
</styleUrl>
<Point>
<coordinates>
-39.4098167,-7.3568430,212.43
</coordinates>
</Point>
</Placemark>
<Placemark>
<name>
Tue Mar 11 11:48:43 2014 S=4.12 Km/hr
</name>
<styleUrl>
#styleMap_TLP_Normal
</styleUrl>
<Point>
<coordinates>
-39.4099274,-7.3568964,213.52
</coordinates>
</Point>
</Placemark>
<Placemark>
<name>
Tue Mar 11 11:48:53 2014 S=4.04 Km/hr
</name>
<styleUrl>
#styleMap_TLP_Normal
</styleUrl>
<Point>
<coordinates>
-39.4100227,-7.3569217,214.60
</coordinates>
</Point>
</Placemark>
<Placemark>
<name>
Tue Mar 11 11:49:03 2014 S=4.34 Km/hr
</name>
<styleUrl>
#styleMap_TLP_Normal
</styleUrl>
<Point>
<coordinates>
-39.4101181,-7.3569622,214.30
</coordinates>
</Point>
</Placemark>
<Placemark>
<name>
Tue Mar 11 11:49:13 2014 S=3.68 Km/hr
</name>
<styleUrl>
#styleMap_TLP_Normal
</styleUrl>
<Point>
<coordinates>
-39.4101753,-7.3569589,209.07
</coordinates>
</Point>
</Placemark>
<Placemark>
<name>
Tue Mar 11 11:49:23 2014 S=2.20 Km/hr
</name>
<styleUrl>
#styleMap_TLP_Normal
</styleUrl>
<Point>
<coordinates>
-39.4101791,-7.3568821,202.96
</coordinates>
</Point>
</Placemark>
<Placemark>
<name>
Tue Mar 11 11:49:33 2014 S=1.98 Km/hr
</name>
<styleUrl>
#styleMap_TLP_Normal
</styleUrl>
<Point>
<coordinates>
-39.4102478,-7.3570108,194.36
</coordinates>
</Point>
</Placemark>
<Placemark>
<name>
Tue Mar 11 11:49:43 2014 S=2.74 Km/hr
</name>
<styleUrl>
#styleMap_TLP_Normal
</styleUrl>
<Point>
<coordinates>
-39.4103279,-7.3571005,188.95
</coordinates>
</Point>
</Placemark>
<Placemark>
<name>
Tue Mar 11 11:49:53 2014 S=3.39 Km/hr
</name>
<styleUrl>
#styleMap_TLP_Normal
</styleUrl>
<Point>
<coordinates>
-39.4103661,-7.3572879,179.59
</coordinates>
</Point>
</Placemark>
<Placemark>
<name>
Tue Mar 11 11:50:03 2014 S=2.86 Km/hr
</name>
<styleUrl>
#styleMap_TLP_Normal
</styleUrl>
<Point>
<coordinates>
-39.4104042,-7.3573689,176.67
</coordinates>
</Point>
</Placemark>
<Placemark>
<name>
Tue Mar 11 11:50:13 2014 S=3.15 Km/hr
</name>
<styleUrl>
#styleMap_TLP_Normal
</styleUrl>
<Point>
<coordinates>
-39.4104385,-7.3574376,172.65
</coordinates>
</Point>
</Placemark>
<Placemark>
<name>
Tue Mar 11 11:50:23 2014 S=3.85 Km/hr
</name>
<styleUrl>
#styleMap_TLP_Normal
</styleUrl>
<Point>
<coordinates>
-39.4105110,-7.3575358,171.33
</coordinates>
</Point>
</Placemark>
<Placemark>
<name>
Tue Mar 11 11:50:33 2014 S=2.10 Km/hr
</name>
<styleUrl>
#styleMap_TLP_Normal
</styleUrl>
<Point>
<coordinates>
-39.4105263,-7.3576012,171.07
</coordinates>
</Point>
</Placemark>
<Placemark>
<name>
Tue Mar 11 11:50:43 2014 S=1.30 Km/hr
</name>
<styleUrl>
#styleMap_TLP_Normal
</styleUrl>
<Point>
<coordinates>
-39.4105644,-7.3576298,170.13
</coordinates>
</Point>
</Placemark>
<Placemark>
<name>
Tue Mar 11 11:50:53 2014 S=1.16 Km/hr
</name>
<styleUrl>
#styleMap_TLP_Normal
</styleUrl>
<Point>
<coordinates>
-39.4106483,-7.3576150,172.80
</coordinates>
</Point>
</Placemark>
<Placemark>
<name>
Tue Mar 11 11:51:03 2014 S=0.71 Km/hr
</name>
<styleUrl>
#styleMap_TLP_Normal
</styleUrl>
<Point>
<coordinates>
-39.4106522,-7.3576283,178.76
</coordinates>
</Point>
</Placemark>
<Placemark>
<name>
Tue Mar 11 11:51:13 2014 S=2.21 Km/hr
</name>
<styleUrl>
#styleMap_TLP_Normal
</styleUrl>
<Point>
<coordinates>
-39.4107513,-7.3577118,189.42
</coordinates>
</Point>
</Placemark>
<Placemark>
<name>
Tue Mar 11 11:51:23 2014 S=2.62 Km/hr
</name>
<styleUrl>
#styleMap_TLP_Normal
</styleUrl>
<Point>
<coordinates>
-39.4108620,-7.3577657,197.62
</coordinates>
</Point>
</Placemark>
<Placemark>
<name>
Tue Mar 11 11:51:33 2014 S=2.78 Km/hr
</name>
<styleUrl>
#styleMap_TLP_Normal
</styleUrl>
<Point>
<coordinates>
-39.4108238,-7.3579016,204.17
</coordinates>
</Point>
</Placemark>
<Placemark>
<name>
Tue Mar 11 11:51:43 2014 S=1.93 Km/hr
</name>
<styleUrl>
#styleMap_TLP_Normal
</styleUrl>
<Point>
<coordinates>
-39.4106941,-7.3578382,219.95
</coordinates>
</Point>
</Placemark>
<Placemark>
<name>
Tue Mar 11 11:51:53 2014 S=2.71 Km/hr
</name>
<styleUrl>
#styleMap_TLP_Normal
</styleUrl>
<Point>
<coordinates>
-39.4106407,-7.3578610,227.93
</coordinates>
</Point>
</Placemark>
<Placemark>
<name>
Tue Mar 11 11:52:03 2014 S=2.95 Km/hr
</name>
<styleUrl>
#styleMap_TLP_Normal
</styleUrl>
<Point>
<coordinates>
-39.4106140,-7.3579392,231.16
</coordinates>
</Point>
</Placemark>
<Placemark>
<name>
Tue Mar 11 11:52:13 2014 S=2.58 Km/hr
</name>
<styleUrl>
#styleMap_TLP_Normal
</styleUrl>
<Point>
<coordinates>
-39.4104729,-7.3579373,240.32
</coordinates>
</Point>
</Placemark>
<Placemark>
<name>
Tue Mar 11 11:52:23 2014 S=3.10 Km/hr
</name>
<styleUrl>
#styleMap_TLP_Normal
</styleUrl>
<Point>
<coordinates>
-39.4104195,-7.3580389,248.99
</coordinates>
</Point>
</Placemark>
<Placemark>
<name>
Tue Mar 11 11:52:33 2014 S=3.48 Km/hr
</name>
<styleUrl>
#styleMap_TLP_Normal
</styleUrl>
<Point>
<coordinates>
-39.4102287,-7.3580575,259.70
</coordinates>
</Point>
</Placemark>
<Placemark>
<name>
Tue Mar 11 11:52:43 2014 S=1.84 Km/hr
</name>
<styleUrl>
#styleMap_TLP_Normal
</styleUrl>
<Point>
<coordinates>
-39.4102592,-7.3582120,270.85
</coordinates>
</Point>
</Placemark>
<Placemark>
<name>
Tue Mar 11 11:52:53 2014 S=1.79 Km/hr
</name>
<styleUrl>
#styleMap_TLP_Normal
</styleUrl>
<Point>
<coordinates>
-39.4102287,-7.3583045,278.12
</coordinates>
</Point>
</Placemark>
<Placemark>
<name>
Tue Mar 11 11:53:03 2014 S=1.82 Km/hr
</name>
<styleUrl>
#styleMap_TLP_Normal
</styleUrl>
<Point>
<coordinates>
-39.4103622,-7.3584633,284.55
</coordinates>
</Point>
</Placemark>
<Placemark>
<name>
Tue Mar 11 11:53:13 2014 S=2.04 Km/hr
</name>
<styleUrl>
#styleMap_TLP_Normal
</styleUrl>
<Point>
<coordinates>
-39.4103546,-7.3585734,289.12
</coordinates>
</Point>
</Placemark>
<Placemark>
<name>
Tue Mar 11 11:53:23 2014 S=3.17 Km/hr
</name>
<styleUrl>
#styleMap_TLP_Normal
</styleUrl>
<Point>
<coordinates>
-39.4117737,-7.3598824,598.86
</coordinates>
</Point>
</Placemark>
<Placemark>
<name>
Tue Mar 11 11:53:33 2014 S=2.47 Km/hr
</name>
<styleUrl>
#styleMap_TLP_Normal
</styleUrl>
<Point>
<coordinates>
-39.4115562,-7.3601298,785.45
</coordinates>
</Point>
</Placemark>
<Placemark>
<name>
Tue Mar 11 11:53:43 2014 S=2.35 Km/hr
</name>
<styleUrl>
#styleMap_TLP_Normal
</styleUrl>
<Point>
<coordinates>
-39.4115143,-7.3603067,805.66
</coordinates>
</Point>
</Placemark>
<Placemark>
<name>
Tue Mar 11 11:53:53 2014 S=3.64 Km/hr
</name>
<styleUrl>
#styleMap_TLP_Normal
</styleUrl>
<Point>
<coordinates>
-39.4115753,-7.3603921,810.22
</coordinates>
</Point>
</Placemark>
<Placemark>
<name>
Tue Mar 11 11:54:03 2014 S=3.23 Km/hr
</name>
<styleUrl>
#styleMap_TLP_Normal
</styleUrl>
<Point>
<coordinates>
-39.4116707,-7.3604479,813.11
</coordinates>
</Point>
</Placemark>
<Placemark>
<name>
Tue Mar 11 11:54:13 2014 S=3.81 Km/hr
</name>
<styleUrl>
#styleMap_TLP_Normal
</styleUrl>
<Point>
<coordinates>
-39.4117699,-7.3605018,816.11
</coordinates>
</Point>
</Placemark>
<Placemark>
<name>
Tue Mar 11 11:54:23 2014 S=3.40 Km/hr
</name>
<styleUrl>
#styleMap_TLP_Normal
</styleUrl>
<Point>
<coordinates>
-39.4118652,-7.3605456,817.38
</coordinates>
</Point>
</Placemark>
<Placemark>
<name>
Tue Mar 11 11:54:33 2014 S=2.36 Km/hr
</name>
<styleUrl>
#styleMap_TLP_Normal
</styleUrl>
<Point>
<coordinates>
-39.4119377,-7.3605771,819.83
</coordinates>
</Point>
</Placemark>
<Placemark>
<name>
Tue Mar 11 11:54:43 2014 S=2.57 Km/hr
</name>
<styleUrl>
#styleMap_TLP_Normal
</styleUrl>
<Point>
<coordinates>
-39.4120255,-7.3605957,820.75
</coordinates>
</Point>
</Placemark>
<Placemark>
<name>
Tue Mar 11 11:54:53 2014 S=2.52 Km/hr
</name>
<styleUrl>
#styleMap_TLP_Normal
</styleUrl>
<Point>
<coordinates>
-39.4121056,-7.3606157,822.47
</coordinates>
</Point>
</Placemark>
<Placemark>
<name>
Tue Mar 11 11:55:03 2014 S=2.08 Km/hr
</name>
<styleUrl>
#styleMap_TLP_Normal
</styleUrl>
<Point>
<coordinates>
-39.4121666,-7.3606257,823.72
</coordinates>
</Point>
</Placemark>
<Placemark>
<name>
Tue Mar 11 11:55:13 2014 S=1.49 Km/hr
</name>
<styleUrl>
#styleMap_TLP_Normal
</styleUrl>
<Point>
<coordinates>
-39.4122314,-7.3606319,825.91
</coordinates>
</Point>
</Placemark>
<Placemark>
<name>
Tue Mar 11 11:55:23 2014 S=1.91 Km/hr
</name>
<styleUrl>
#styleMap_TLP_Normal
</styleUrl>
<Point>
<coordinates>
-39.4122925,-7.3606200,827.67
</coordinates>
</Point>
</Placemark>
<Placemark>
<name>
Tue Mar 11 11:55:33 2014 S=1.94 Km/hr
</name>
<styleUrl>
#styleMap_TLP_Normal
</styleUrl>
<Point>
<coordinates>
-39.4123535,-7.3605728,828.88
</coordinates>
</Point>
</Placemark>
<Placemark>
<name>
Tue Mar 11 11:55:43 2014 S=0.94 Km/hr
</name>
<styleUrl>
#styleMap_TLP_Normal
</styleUrl>
<Point>
<coordinates>
-39.4123802,-7.3605070,830.73
</coordinates>
</Point>
</Placemark>
<Placemark>
<name>
Tue Mar 11 11:55:53 2014 S=1.77 Km/hr
</name>
<styleUrl>
#styleMap_TLP_Normal
</styleUrl>
<Point>
<coordinates>
-39.4124298,-7.3604264,832.44
</coordinates>
</Point>
</Placemark>
<Placemark>
<name>
Tue Mar 11 11:56:03 2014 S=2.23 Km/hr
</name>
<styleUrl>
#styleMap_TLP_Normal
</styleUrl>
<Point>
<coordinates>
-39.4124985,-7.3604159,833.11
</coordinates>
</Point>
</Placemark>
<Placemark>
<name>
Tue Mar 11 11:56:13 2014 S=2.29 Km/hr
</name>
<styleUrl>
#styleMap_TLP_Normal
</styleUrl>
<Point>
<coordinates>
-39.4125595,-7.3603773,833.11
</coordinates>
</Point>
</Placemark>
<Placemark>
<name>
Tue Mar 11 11:56:23 2014 S=2.07 Km/hr
</name>
<styleUrl>
#styleMap_TLP_Normal
</styleUrl>
<Point>
<coordinates>
-39.4126358,-7.3603330,832.48
</coordinates>
</Point>
</Placemark>
<Placemark>
<name>
Tue Mar 11 11:56:33 2014 S=2.97 Km/hr
</name>
<styleUrl>
#styleMap_TLP_Normal
</styleUrl>
<Point>
<coordinates>
-39.4127312,-7.3602462,833.08
</coordinates>
</Point>
</Placemark>
<Placemark>
<name>
Tue Mar 11 11:56:43 2014 S=2.75 Km/hr
</name>
<styleUrl>
#styleMap_TLP_Normal
</styleUrl>
<Point>
<coordinates>
-39.4127922,-7.3601794,833.45
</coordinates>
</Point>
</Placemark>
<Placemark>
<name>
Tue Mar 11 11:56:53 2014 S=2.11 Km/hr
</name>
<styleUrl>
#styleMap_TLP_Normal
</styleUrl>
<Point>
<coordinates>
-39.4128723,-7.3601632,834.11
</coordinates>
</Point>
</Placemark>
<Placemark>
<name>
Tue Mar 11 11:57:03 2014 S=2.02 Km/hr
</name>
<styleUrl>
#styleMap_TLP_Normal
</styleUrl>
<Point>
<coordinates>
-39.4129639,-7.3601427,834.50
</coordinates>
</Point>
</Placemark>
<Placemark>
<name>
Tue Mar 11 11:57:13 2014 S=2.48 Km/hr
</name>
<styleUrl>
#styleMap_TLP_Normal
</styleUrl>
<Point>
<coordinates>
-39.4130440,-7.3601298,834.53
</coordinates>
</Point>
</Placemark>
<Placemark>
<name>
Tue Mar 11 11:57:23 2014 S=1.86 Km/hr
</name>
<styleUrl>
#styleMap_TLP_Normal
</styleUrl>
<Point>
<coordinates>
-39.4131126,-7.3601532,833.83
</coordinates>
</Point>
</Placemark>
<Placemark>
<name>
Tue Mar 11 11:57:33 2014 S=1.24 Km/hr
</name>
<styleUrl>
#styleMap_TLP_Normal
</styleUrl>
<Point>
<coordinates>
-39.4131927,-7.3601308,834.17
</coordinates>
</Point>
</Placemark>
<Placemark>
<name>
Tue Mar 11 11:57:43 2014 S=2.07 Km/hr
</name>
<styleUrl>
#styleMap_TLP_Normal
</styleUrl>
<Point>
<coordinates>
-39.4132652,-7.3600993,834.36
</coordinates>
</Point>
</Placemark>
<Placemark>
<name>
Tue Mar 11 11:57:53 2014 S=1.97 Km/hr
</name>
<styleUrl>
#styleMap_TLP_Normal
</styleUrl>
<Point>
<coordinates>
-39.4133377,-7.3600798,834.50
</coordinates>
</Point>
</Placemark>
<Placemark>
<name>
Tue Mar 11 11:58:03 2014 S=1.59 Km/hr
</name>
<styleUrl>
#styleMap_TLP_Normal
</styleUrl>
<Point>
<coordinates>
-39.4134102,-7.3600483,834.39
</coordinates>
</Point>
</Placemark>
<Placemark>
<name>
Tue Mar 11 11:58:13 2014 S=2.37 Km/hr
</name>
<styleUrl>
#styleMap_TLP_Normal
</styleUrl>
<Point>
<coordinates>
-39.4134712,-7.3600655,834.48
</coordinates>
</Point>
</Placemark>
<Placemark>
<name>
Tue Mar 11 11:58:23 2014 S=1.53 Km/hr
</name>
<styleUrl>
#styleMap_TLP_Normal
</styleUrl>
<Point>
<coordinates>
-39.4135246,-7.3600450,834.67
</coordinates>
</Point>
</Placemark>
<Placemark>
<name>
Tue Mar 11 11:58:33 2014 S=1.40 Km/hr
</name>
<styleUrl>
#styleMap_TLP_Normal
</styleUrl>
<Point>
<coordinates>
-39.4135857,-7.3600221,835.36
</coordinates>
</Point>
</Placemark>
<Placemark>
<name>
Tue Mar 11 11:58:43 2014 S=1.96 Km/hr
</name>
<styleUrl>
#styleMap_TLP_Normal
</styleUrl>
<Point>
<coordinates>
-39.4136505,-7.3599968,835.86
</coordinates>
</Point>
</Placemark>
<Placemark>
<name>
Tue Mar 11 11:58:53 2014 S=1.27 Km/hr
</name>
<styleUrl>
#styleMap_TLP_Normal
</styleUrl>
<Point>
<coordinates>
-39.4137077,-7.3599749,836.33
</coordinates>
</Point>
</Placemark>
<Placemark>
<name>
Tue Mar 11 11:59:03 2014 S=1.57 Km/hr
</name>
<styleUrl>
#styleMap_TLP_Normal
</styleUrl>
<Point>
<coordinates>
-39.4137650,-7.3599238,836.61
</coordinates>
</Point>
</Placemark>
<Placemark>
<name>
Tue Mar 11 11:59:13 2014 S=2.44 Km/hr
</name>
<styleUrl>
#styleMap_TLP_Normal
</styleUrl>
<Point>
<coordinates>
-39.4138603,-7.3599253,836.86
</coordinates>
</Point>
</Placemark>
<Placemark>
<name>
Tue Mar 11 11:59:23 2014 S=1.71 Km/hr
</name>
<styleUrl>
#styleMap_TLP_Normal
</styleUrl>
<Point>
<coordinates>
-39.4139175,-7.3599038,837.30
</coordinates>
</Point>
</Placemark>
<Placemark>
<name>
Tue Mar 11 11:59:33 2014 S=3.41 Km/hr
</name>
<styleUrl>
#styleMap_TLP_Normal
</styleUrl>
<Point>
<coordinates>
-39.4139709,-7.3598146,838.28
</coordinates>
</Point>
</Placemark>
<Placemark>
<name>
Tue Mar 11 11:59:43 2014 S=1.98 Km/hr
</name>
<styleUrl>
#styleMap_TLP_Normal
</styleUrl>
<Point>
<coordinates>
-39.4140358,-7.3598132,838.89
</coordinates>
</Point>
</Placemark>
<Placemark>
<name>
Tue Mar 11 11:59:53 2014 S=1.88 Km/hr
</name>
<styleUrl>
#styleMap_TLP_Normal
</styleUrl>
<Point>
<coordinates>
-39.4141006,-7.3598223,839.41
</coordinates>
</Point>
</Placemark>
<Placemark>
<name>
Tue Mar 11 12:00:03 2014 S=2.52 Km/hr
</name>
<styleUrl>
#styleMap_TLP_Normal
</styleUrl>
<Point>
<coordinates>
-39.4141731,-7.3597412,841.03
</coordinates>
</Point>
</Placemark>
<Placemark>
<name>
Tue Mar 11 12:00:13 2014 S=1.60 Km/hr
</name>
<styleUrl>
#styleMap_TLP_Normal
</styleUrl>
<Point>
<coordinates>
-39.4142113,-7.3597345,842.09
</coordinates>
</Point>
</Placemark>
<Placemark>
<name>
Tue Mar 11 12:00:23 2014 S=1.27 Km/hr
</name>
<styleUrl>
#styleMap_TLP_Normal
</styleUrl>
<Point>
<coordinates>
-39.4142609,-7.3597236,842.86
</coordinates>
</Point>
</Placemark>
<Placemark>
<name>
Tue Mar 11 12:00:33 2014 S=1.90 Km/hr
</name>
<styleUrl>
#styleMap_TLP_Normal
</styleUrl>
<Point>
<coordinates>
-39.4143143,-7.3596725,843.34
</coordinates>
</Point>
</Placemark>
<Placemark>
<name>
Tue Mar 11 12:00:43 2014 S=2.62 Km/hr
</name>
<styleUrl>
#styleMap_TLP_Normal
</styleUrl>
<Point>
<coordinates>
-39.4144287,-7.3596396,844.73
</coordinates>
</Point>
</Placemark>
<Placemark>
<name>
Tue Mar 11 12:00:53 2014 S=2.20 Km/hr
</name>
<styleUrl>
#styleMap_TLP_Normal
</styleUrl>
<Point>
<coordinates>
-39.4144936,-7.3595901,845.58
</coordinates>
</Point>
</Placemark>
<Placemark>
<name>
Tue Mar 11 12:01:03 2014 S=2.08 Km/hr
</name>
<styleUrl>
#styleMap_TLP_Normal
</styleUrl>
<Point>
<coordinates>
-39.4145432,-7.3595324,846.11
</coordinates>
</Point>
</Placemark>
<Placemark>
<name>
Tue Mar 11 12:01:13 2014 S=2.27 Km/hr
</name>
<styleUrl>
#styleMap_TLP_Normal
</styleUrl>
<Point>
<coordinates>
-39.4146080,-7.3594842,846.91
</coordinates>
</Point>
</Placemark>
<Placemark>
<name>
Tue Mar 11 12:01:23 2014 S=1.97 Km/hr
</name>
<styleUrl>
#styleMap_TLP_Normal
</styleUrl>
<Point>
<coordinates>
-39.4146690,-7.3594480,847.84
</coordinates>
</Point>
</Placemark>
<Placemark>
<name>
Tue Mar 11 12:01:33 2014 S=3.42 Km/hr
</name>
<styleUrl>
#styleMap_TLP_Normal
</styleUrl>
<Point>
<coordinates>
-39.4147263,-7.3593564,848.84
</coordinates>
</Point>
</Placemark>
<Placemark>
<name>
Tue Mar 11 12:01:43 2014 S=2.03 Km/hr
</name>
<styleUrl>
#styleMap_TLP_Normal
</styleUrl>
<Point>
<coordinates>
-39.4147568,-7.3592849,849.56
</coordinates>
</Point>
</Placemark>
<Placemark>
<name>
Tue Mar 11 12:01:53 2014 S=1.92 Km/hr
</name>
<styleUrl>
#styleMap_TLP_Normal
</styleUrl>
<Point>
<coordinates>
-39.4147987,-7.3592439,852.06
</coordinates>
</Point>
</Placemark>
<Placemark>
<name>
Tue Mar 11 12:02:03 2014 S=2.06 Km/hr
</name>
<styleUrl>
#styleMap_TLP_Normal
</styleUrl>
<Point>
<coordinates>
-39.4148216,-7.3592253,855.73
</coordinates>
</Point>
</Placemark>
<Placemark>
<name>
Tue Mar 11 12:02:13 2014 S=2.97 Km/hr
</name>
<styleUrl>
#styleMap_TLP_Normal
</styleUrl>
<Point>
<coordinates>
-39.4148293,-7.3593092,860.53
</coordinates>
</Point>
</Placemark>
<Placemark>
<name>
Tue Mar 11 12:02:23 2014 S=3.76 Km/hr
</name>
<styleUrl>
#styleMap_TLP_Normal
</styleUrl>
<Point>
<coordinates>
-39.4147758,-7.3593979,864.19
</coordinates>
</Point>
</Placemark>
<Placemark>
<name>
Tue Mar 11 12:02:33 2014 S=2.76 Km/hr
</name>
<styleUrl>
#styleMap_TLP_Normal
</styleUrl>
<Point>
<coordinates>
-39.4147682,-7.3594818,865.23
</coordinates>
</Point>
</Placemark>
<Placemark>
<name>
Tue Mar 11 12:02:43 2014 S=1.73 Km/hr
</name>
<styleUrl>
#styleMap_TLP_Normal
</styleUrl>
<Point>
<coordinates>
-39.4147682,-7.3595581,866.45
</coordinates>
</Point>
</Placemark>
<Placemark>
<name>
Tue Mar 11 12:02:53 2014 S=2.23 Km/hr
</name>
<styleUrl>
#styleMap_TLP_Normal
</styleUrl>
<Point>
<coordinates>
-39.4147949,-7.3596258,867.94
</coordinates>
</Point>
</Placemark>
<Placemark>
<name>
Tue Mar 11 12:03:03 2014 S=2.85 Km/hr
</name>
<styleUrl>
#styleMap_TLP_Normal
</styleUrl>
<Point>
<coordinates>
-39.4147720,-7.3596864,870.41
</coordinates>
</Point>
</Placemark>
<Placemark>
<name>
Tue Mar 11 12:03:13 2014 S=2.39 Km/hr
</name>
<styleUrl>
#styleMap_TLP_Normal
</styleUrl>
<Point>
<coordinates>
-39.4147377,-7.3597584,872.03
</coordinates>
</Point>
</Placemark>
<Placemark>
<name>
Tue Mar 11 12:03:23 2014 S=2.81 Km/hr
</name>
<styleUrl>
#styleMap_TLP_Normal
</styleUrl>
<Point>
<coordinates>
-39.4147034,-7.3598323,873.38
</coordinates>
</Point>
</Placemark>
<Placemark>
<name>
Tue Mar 11 12:03:33 2014 S=1.06 Km/hr
</name>
<styleUrl>
#styleMap_TLP_Normal
</styleUrl>
<Point>
<coordinates>
-39.4147072,-7.3598905,874.58
</coordinates>
</Point>
</Placemark>
<Placemark>
<name>
Tue Mar 11 12:03:43 2014 S=2.08 Km/hr
</name>
<styleUrl>
#styleMap_TLP_Normal
</styleUrl>
<Point>
<coordinates>
-39.4146576,-7.3599534,875.53
</coordinates>
</Point>
</Placemark>
<Placemark>
<name>
Tue Mar 11 12:03:53 2014 S=1.64 Km/hr
</name>
<styleUrl>
#styleMap_TLP_Normal
</styleUrl>
<Point>
<coordinates>
-39.4146729,-7.3599973,877.72
</coordinates>
</Point>
</Placemark>
<Placemark>
<name>
Tue Mar 11 12:04:03 2014 S=3.03 Km/hr
</name>
<styleUrl>
#styleMap_TLP_Normal
</styleUrl>
<Point>
<coordinates>
-39.4146309,-7.3600488,880.91
</coordinates>
</Point>
</Placemark>
<Placemark>
<name>
Tue Mar 11 12:04:13 2014 S=3.34 Km/hr
</name>
<styleUrl>
#styleMap_TLP_Normal
</styleUrl>
<Point>
<coordinates>
-39.4146194,-7.3601093,882.77
</coordinates>
</Point>
</Placemark>
<Placemark>
<name>
Tue Mar 11 12:04:23 2014 S=1.98 Km/hr
</name>
<styleUrl>
#styleMap_TLP_Normal
</styleUrl>
<Point>
<coordinates>
-39.4146194,-7.3601737,885.34
</coordinates>
</Point>
</Placemark>
<Placemark>
<name>
Tue Mar 11 12:04:33 2014 S=2.72 Km/hr
</name>
<styleUrl>
#styleMap_TLP_Normal
</styleUrl>
<Point>
<coordinates>
-39.4145966,-7.3602376,887.17
</coordinates>
</Point>
</Placemark>
<Placemark>
<name>
Tue Mar 11 12:04:43 2014 S=3.01 Km/hr
</name>
<styleUrl>
#styleMap_TLP_Normal
</styleUrl>
<Point>
<coordinates>
-39.4145889,-7.3603020,888.84
</coordinates>
</Point>
</Placemark>
<Placemark>
<name>
Tue Mar 11 12:04:53 2014 S=2.76 Km/hr
</name>
<styleUrl>
#styleMap_TLP_Normal
</styleUrl>
<Point>
<coordinates>
-39.4145851,-7.3603630,890.55
</coordinates>
</Point>
</Placemark>
<Placemark>
<name>
Tue Mar 11 12:05:03 2014 S=3.52 Km/hr
</name>
<styleUrl>
#styleMap_TLP_Normal
</styleUrl>
<Point>
<coordinates>
-39.4145699,-7.3604441,891.77
</coordinates>
</Point>
</Placemark>
<Placemark>
<name>
Tue Mar 11 12:05:13 2014 S=2.10 Km/hr
</name>
<styleUrl>
#styleMap_TLP_Normal
</styleUrl>
<Point>
<coordinates>
-39.4145699,-7.3604932,893.45
</coordinates>
</Point>
</Placemark>
<Placemark>
<name>
Tue Mar 11 12:05:23 2014 S=2.33 Km/hr
</name>
<styleUrl>
#styleMap_TLP_Normal
</styleUrl>
<Point>
<coordinates>
-39.4145355,-7.3605452,895.22
</coordinates>
</Point>
</Placemark>
<Placemark>
<name>
Tue Mar 11 12:05:33 2014 S=1.62 Km/hr
</name>
<styleUrl>
#styleMap_TLP_Normal
</styleUrl>
<Point>
<coordinates>
-39.4145126,-7.3606157,896.56
</coordinates>
</Point>
</Placemark>
<Placemark>
<name>
Tue Mar 11 12:05:43 2014 S=1.95 Km/hr
</name>
<styleUrl>
#styleMap_TLP_Normal
</styleUrl>
<Point>
<coordinates>
-39.4145126,-7.3606730,897.80
</coordinates>
</Point>
</Placemark>
<Placemark>
<name>
Tue Mar 11 12:05:53 2014 S=0.95 Km/hr
</name>
<styleUrl>
#styleMap_TLP_Normal
</styleUrl>
<Point>
<coordinates>
-39.4144592,-7.3607039,899.11
</coordinates>
</Point>
</Placemark>
<Placemark>
<name>
Tue Mar 11 12:06:03 2014 S=2.08 Km/hr
</name>
<styleUrl>
#styleMap_TLP_Normal
</styleUrl>
<Point>
<coordinates>
-39.4144211,-7.3607664,900.61
</coordinates>
</Point>
</Placemark>
<Placemark>
<name>
Tue Mar 11 12:06:13 2014 S=1.81 Km/hr
</name>
<styleUrl>
#styleMap_TLP_Normal
</styleUrl>
<Point>
<coordinates>
-39.4144135,-7.3607969,901.95
</coordinates>
</Point>
</Placemark>
<Placemark>
<name>
Tue Mar 11 12:06:23 2014 S=1.65 Km/hr
</name>
<styleUrl>
#styleMap_TLP_Normal
</styleUrl>
<Point>
<coordinates>
-39.4143639,-7.3608365,904.16
</coordinates>
</Point>
</Placemark>
<Placemark>
<name>
Tue Mar 11 12:06:33 2014 S=2.39 Km/hr
</name>
<styleUrl>
#styleMap_TLP_Normal
</styleUrl>
<Point>
<coordinates>
-39.4143639,-7.3608961,906.77
</coordinates>
</Point>
</Placemark>
<Placemark>
<name>
Tue Mar 11 12:06:43 2014 S=2.22 Km/hr
</name>
<styleUrl>
#styleMap_TLP_Normal
</styleUrl>
<Point>
<coordinates>
-39.4143715,-7.3609529,907.94
</coordinates>
</Point>
</Placemark>
<Placemark>
<name>
Tue Mar 11 12:06:53 2014 S=0.67 Km/hr
</name>
<styleUrl>
#styleMap_TLP_Normal
</styleUrl>
<Point>
<coordinates>
-39.4144058,-7.3609610,910.03
</coordinates>
</Point>
</Placemark>
<Placemark>
<name>
Tue Mar 11 12:07:03 2014 S=1.89 Km/hr
</name>
<styleUrl>
#styleMap_TLP_Normal
</styleUrl>
<Point>
<coordinates>
-39.4143753,-7.3609891,910.98
</coordinates>
</Point>
</Placemark>
<Placemark>
<name>
Tue Mar 11 12:07:13 2014 S=2.41 Km/hr
</name>
<styleUrl>
#styleMap_TLP_Normal
</styleUrl>
<Point>
<coordinates>
-39.4143600,-7.3610330,912.38
</coordinates>
</Point>
</Placemark>
<Placemark>
<name>
Tue Mar 11 12:07:23 2014 S=1.31 Km/hr
</name>
<styleUrl>
#styleMap_TLP_Normal
</styleUrl>
<Point>
<coordinates>
-39.4143257,-7.3610563,914.67
</coordinates>
</Point>
</Placemark>
<Placemark>
<name>
Tue Mar 11 12:07:33 2014 S=2.17 Km/hr
</name>
<styleUrl>
#styleMap_TLP_Normal
</styleUrl>
<Point>
<coordinates>
-39.4142570,-7.3610377,917.91
</coordinates>
</Point>
</Placemark>
<Placemark>
<name>
Tue Mar 11 12:07:43 2014 S=1.65 Km/hr
</name>
<styleUrl>
#styleMap_TLP_Normal
</styleUrl>
<Point>
<coordinates>
-39.4142876,-7.3610625,919.78
</coordinates>
</Point>
</Placemark>
<Placemark>
<name>
Tue Mar 11 12:07:53 2014 S=1.27 Km/hr
</name>
<styleUrl>
#styleMap_TLP_Normal
</styleUrl>
<Point>
<coordinates>
-39.4142761,-7.3610978,921.02
</coordinates>
</Point>
</Placemark>
<Placemark>
<name>
Tue Mar 11 12:08:03 2014 S=1.14 Km/hr
</name>
<styleUrl>
#styleMap_TLP_Normal
</styleUrl>
<Point>
<coordinates>
-39.4142647,-7.3611455,922.42
</coordinates>
</Point>
</Placemark>
<Placemark>
<name>
Tue Mar 11 12:08:13 2014 S=1.10 Km/hr
</name>
<styleUrl>
#styleMap_TLP_Normal
</styleUrl>
<Point>
<coordinates>
-39.4142532,-7.3611965,923.70
</coordinates>
</Point>
</Placemark>
<Placemark>
<name>
Tue Mar 11 12:08:23 2014 S=0.39 Km/hr
</name>
<styleUrl>
#styleMap_TLP_Normal
</styleUrl>
<Point>
<coordinates>
-39.4142151,-7.3612280,925.94
</coordinates>
</Point>
</Placemark>
<Placemark>
<name>
Tue Mar 11 12:08:33 2014 S=1.26 Km/hr
</name>
<styleUrl>
#styleMap_TLP_Normal
</styleUrl>
<Point>
<coordinates>
-39.4142609,-7.3612347,927.19
</coordinates>
</Point>
</Placemark>
<Placemark>
<name>
Tue Mar 11 12:08:43 2014 S=2.27 Km/hr
</name>
<styleUrl>
#styleMap_TLP_Normal
</styleUrl>
<Point>
<coordinates>
-39.4142303,-7.3612943,929.89
</coordinates>
</Point>
</Placemark>
<Placemark>
<name>
Tue Mar 11 12:08:53 2014 S=1.27 Km/hr
</name>
<styleUrl>
#styleMap_TLP_Normal
</styleUrl>
<Point>
<coordinates>
-39.4142303,-7.3613343,931.23
</coordinates>
</Point>
</Placemark>
<Placemark>
<name>
Tue Mar 11 12:09:03 2014 S=2.24 Km/hr
</name>
<styleUrl>
#styleMap_TLP_Normal
</styleUrl>
<Point>
<coordinates>
-39.4142838,-7.3613815,932.75
</coordinates>
</Point>
</Placemark>
<Placemark>
<name>
Tue Mar 11 12:09:13 2014 S=2.47 Km/hr
</name>
<styleUrl>
#styleMap_TLP_Normal
</styleUrl>
<Point>
<coordinates>
-39.4143410,-7.3614359,936.05
</coordinates>
</Point>
</Placemark>
<Placemark>
<name>
Tue Mar 11 12:09:23 2014 S=3.59 Km/hr
</name>
<styleUrl>
#styleMap_TLP_Normal
</styleUrl>
<Point>
<coordinates>
-39.4143639,-7.3615050,937.06
</coordinates>
</Point>
</Placemark>
<Placemark>
<name>
Tue Mar 11 12:09:33 2014 S=2.89 Km/hr
</name>
<styleUrl>
#styleMap_TLP_Normal
</styleUrl>
<Point>
<coordinates>
-39.4144135,-7.3615708,940.81
</coordinates>
</Point>
</Placemark>
<Placemark>
<name>
Tue Mar 11 12:09:43 2014 S=3.43 Km/hr
</name>
<styleUrl>
#styleMap_TLP_Normal
</styleUrl>
<Point>
<coordinates>
-39.4144745,-7.3616376,941.91
</coordinates>
</Point>
</Placemark>
<Placemark>
<name>
Tue Mar 11 12:09:53 2014 S=3.21 Km/hr
</name>
<styleUrl>
#styleMap_TLP_Normal
</styleUrl>
<Point>
<coordinates>
-39.4145393,-7.3617229,944.09
</coordinates>
</Point>
</Placemark>
<Placemark>
<name>
Tue Mar 11 12:10:03 2014 S=4.04 Km/hr
</name>
<styleUrl>
#styleMap_TLP_Normal
</styleUrl>
<Point>
<coordinates>
-39.4145889,-7.3617768,946.19
</coordinates>
</Point>
</Placemark>
<Placemark>
<name>
Tue Mar 11 12:10:13 2014 S=3.02 Km/hr
</name>
<styleUrl>
#styleMap_TLP_Normal
</styleUrl>
<Point>
<coordinates>
-39.4146271,-7.3618698,944.91
</coordinates>
</Point>
</Placemark>
<Placemark>
<name>
Tue Mar 11 12:10:23 2014 S=0.40 Km/hr
</name>
<styleUrl>
#styleMap_TLP_Normal
</styleUrl>
<Point>
<coordinates>
-39.4146271,-7.3618941,943.73
</coordinates>
</Point>
</Placemark>
<Placemark>
<name>
Tue Mar 11 12:10:33 2014 S=0.22 Km/hr
</name>
<styleUrl>
#styleMap_TLP_Normal
</styleUrl>
<Point>
<coordinates>
-39.4146271,-7.3618951,943.77
</coordinates>
</Point>
</Placemark>
<Placemark>
<name>
Tue Mar 11 12:10:43 2014 S=0.32 Km/hr
</name>
<styleUrl>
#styleMap_TLP_Normal
</styleUrl>
<Point>
<coordinates>
-39.4146271,-7.3618908,943.89
</coordinates>
</Point>
</Placemark>
<Placemark>
<name>
Tue Mar 11 12:10:53 2014 S=0.26 Km/hr
</name>
<styleUrl>
#styleMap_TLP_Normal
</styleUrl>
<Point>
<coordinates>
-39.4146194,-7.3618917,944.05
</coordinates>
</Point>
</Placemark>
<Placemark>
<name>
Tue Mar 11 12:11:03 2014 S=3.70 Km/hr
</name>
<styleUrl>
#styleMap_TLP_Normal
</styleUrl>
<Point>
<coordinates>
-39.4146461,-7.3619075,944.31
</coordinates>
</Point>
</Placemark>
<Placemark>
<name>
Tue Mar 11 12:11:13 2014 S=0.41 Km/hr
</name>
<styleUrl>
#styleMap_TLP_Normal
</styleUrl>
<Point>
<coordinates>
-39.4146576,-7.3619037,944.88
</coordinates>
</Point>
</Placemark>
<Placemark>
<name>
Tue Mar 11 12:11:23 2014 S=0.37 Km/hr
</name>
<styleUrl>
#styleMap_TLP_Normal
</styleUrl>
<Point>
<coordinates>
-39.4146423,-7.3619084,945.52
</coordinates>
</Point>
</Placemark>
<Placemark>
<name>
Tue Mar 11 12:11:33 2014 S=4.81 Km/hr
</name>
<styleUrl>
#styleMap_TLP_Normal
</styleUrl>
<Point>
<coordinates>
-39.4146461,-7.3619347,945.69
</coordinates>
</Point>
</Placemark>
<Placemark>
<name>
Tue Mar 11 12:11:43 2014 S=3.42 Km/hr
</name>
<styleUrl>
#styleMap_TLP_Normal
</styleUrl>
<Point>
<coordinates>
-39.4146881,-7.3620667,945.94
</coordinates>
</Point>
</Placemark>
<Placemark>
<name>
Tue Mar 11 12:11:53 2014 S=2.26 Km/hr
</name>
<styleUrl>
#styleMap_TLP_Normal
</styleUrl>
<Point>
<coordinates>
-39.4147072,-7.3621745,944.20
</coordinates>
</Point>
</Placemark>
<Placemark>
<name>
Tue Mar 11 12:12:03 2014 S=3.95 Km/hr
</name>
<styleUrl>
#styleMap_TLP_Normal
</styleUrl>
<Point>
<coordinates>
-39.4147835,-7.3623433,942.97
</coordinates>
</Point>
</Placemark>
<Placemark>
<name>
Tue Mar 11 12:12:13 2014 S=6.65 Km/hr
</name>
<styleUrl>
#styleMap_TLP_Normal
</styleUrl>
<Point>
<coordinates>
-39.4149094,-7.3625059,942.89
</coordinates>
</Point>
</Placemark>
<Placemark>
<name>
Tue Mar 11 12:12:23 2014 S=6.51 Km/hr
</name>
<styleUrl>
#styleMap_TLP_Normal
</styleUrl>
<Point>
<coordinates>
-39.4149704,-7.3627238,939.28
</coordinates>
</Point>
</Placemark>
<Placemark>
<name>
Tue Mar 11 12:12:33 2014 S=4.41 Km/hr
</name>
<styleUrl>
#styleMap_TLP_Normal
</styleUrl>
<Point>
<coordinates>
-39.4151230,-7.3629761,934.61
</coordinates>
</Point>
</Placemark>
<Placemark>
<name>
Tue Mar 11 12:12:43 2014 S=3.47 Km/hr
</name>
<styleUrl>
#styleMap_TLP_Normal
</styleUrl>
<Point>
<coordinates>
-39.4152336,-7.3631177,933.64
</coordinates>
</Point>
</Placemark>
<Placemark>
<name>
Tue Mar 11 12:12:53 2014 S=2.83 Km/hr
</name>
<styleUrl>
#styleMap_TLP_Normal
</styleUrl>
<Point>
<coordinates>
-39.4153175,-7.3631835,929.75
</coordinates>
</Point>
</Placemark>
<Placemark>
<name>
Tue Mar 11 12:13:03 2014 S=3.00 Km/hr
</name>
<styleUrl>
#styleMap_TLP_Normal
</styleUrl>
<Point>
<coordinates>
-39.4153366,-7.3633060,927.44
</coordinates>
</Point>
</Placemark>
<Placemark>
<name>
Tue Mar 11 12:13:13 2014 S=1.22 Km/hr
</name>
<styleUrl>
#styleMap_TLP_Normal
</styleUrl>
<Point>
<coordinates>
-39.4153328,-7.3633690,926.88
</coordinates>
</Point>
</Placemark>
<Placemark>
<name>
Tue Mar 11 12:13:23 2014 S=1.63 Km/hr
</name>
<styleUrl>
#styleMap_TLP_Normal
</styleUrl>
<Point>
<coordinates>
-39.4152908,-7.3634601,928.72
</coordinates>
</Point>
</Placemark>
<Placemark>
<name>
Tue Mar 11 12:13:33 2014 S=0.89 Km/hr
</name>
<styleUrl>
#styleMap_TLP_Normal
</styleUrl>
<Point>
<coordinates>
-39.4152679,-7.3634577,929.97
</coordinates>
</Point>
</Placemark>
<Placemark>
<name>
Tue Mar 11 12:13:43 2014 S=0.85 Km/hr
</name>
<styleUrl>
#styleMap_TLP_Normal
</styleUrl>
<Point>
<coordinates>
-39.4152603,-7.3634543,929.66
</coordinates>
</Point>
</Placemark>
<Placemark>
<name>
Tue Mar 11 12:13:53 2014 S=1.53 Km/hr
</name>
<styleUrl>
#styleMap_TLP_Normal
</styleUrl>
<Point>
<coordinates>
-39.4152946,-7.3634591,931.03
</coordinates>
</Point>
</Placemark>
<Placemark>
<name>
Tue Mar 11 12:14:03 2014 S=1.92 Km/hr
</name>
<styleUrl>
#styleMap_TLP_Normal
</styleUrl>
<Point>
<coordinates>
-39.4153709,-7.3634515,934.56
</coordinates>
</Point>
</Placemark>
<Placemark>
<name>
Tue Mar 11 12:14:13 2014 S=1.45 Km/hr
</name>
<styleUrl>
#styleMap_TLP_Normal
</styleUrl>
<Point>
<coordinates>
-39.4153671,-7.3634233,935.23
</coordinates>
</Point>
</Placemark>
<Placemark>
<name>
Tue Mar 11 12:14:23 2014 S=4.35 Km/hr
</name>
<styleUrl>
#styleMap_TLP_Normal
</styleUrl>
<Point>
<coordinates>
-39.4152679,-7.3632140,934.84
</coordinates>
</Point>
</Placemark>
<Placemark>
<name>
Tue Mar 11 12:14:33 2014 S=5.16 Km/hr
</name>
<styleUrl>
#styleMap_TLP_Normal
</styleUrl>
<Point>
<coordinates>
-39.4151764,-7.3630285,939.19
</coordinates>
</Point>
</Placemark>
<Placemark>
<name>
Tue Mar 11 12:14:43 2014 S=5.33 Km/hr
</name>
<styleUrl>
#styleMap_TLP_Normal
</styleUrl>
<Point>
<coordinates>
-39.4150963,-7.3629022,943.91
</coordinates>
</Point>
</Placemark>
<Placemark>
<name>
Tue Mar 11 12:14:53 2014 S=2.84 Km/hr
</name>
<styleUrl>
#styleMap_TLP_Normal
</styleUrl>
<Point>
<coordinates>
-39.4150314,-7.3627639,947.20
</coordinates>
</Point>
</Placemark>
<Placemark>
<name>
Tue Mar 11 12:15:03 2014 S=3.34 Km/hr
</name>
<styleUrl>
#styleMap_TLP_Normal
</styleUrl>
<Point>
<coordinates>
-39.4149818,-7.3626556,949.67
</coordinates>
</Point>
</Placemark>
<Placemark>
<name>
Tue Mar 11 12:15:13 2014 S=4.00 Km/hr
</name>
<styleUrl>
#styleMap_TLP_Normal
</styleUrl>
<Point>
<coordinates>
-39.4149170,-7.3624988,951.42
</coordinates>
</Point>
</Placemark>
<Placemark>
<name>
Tue Mar 11 12:15:23 2014 S=4.95 Km/hr
</name>
<styleUrl>
#styleMap_TLP_Normal
</styleUrl>
<Point>
<coordinates>
-39.4147911,-7.3623595,952.27
</coordinates>
</Point>
</Placemark>
<Placemark>
<name>
Tue Mar 11 12:15:33 2014 S=3.39 Km/hr
</name>
<styleUrl>
#styleMap_TLP_Normal
</styleUrl>
<Point>
<coordinates>
-39.4147263,-7.3622169,953.64
</coordinates>
</Point>
</Placemark>
<Placemark>
<name>
Tue Mar 11 12:15:43 2014 S=4.02 Km/hr
</name>
<styleUrl>
#styleMap_TLP_Normal
</styleUrl>
<Point>
<coordinates>
-39.4146957,-7.3620973,955.06
</coordinates>
</Point>
</Placemark>
<Placemark>
<name>
Tue Mar 11 12:15:53 2014 S=4.62 Km/hr
</name>
<styleUrl>
#styleMap_TLP_Normal
</styleUrl>
<Point>
<coordinates>
-39.4146461,-7.3619413,956.78
</coordinates>
</Point>
</Placemark>
<Placemark>
<name>
Tue Mar 11 12:16:03 2014 S=0.41 Km/hr
</name>
<styleUrl>
#styleMap_TLP_Normal
</styleUrl>
<Point>
<coordinates>
-39.4146614,-7.3619289,956.08
</coordinates>
</Point>
</Placemark>
<Placemark>
<name>
Tue Mar 11 12:16:13 2014 S=0.42 Km/hr
</name>
<styleUrl>
#styleMap_TLP_Normal
</styleUrl>
<Point>
<coordinates>
-39.4146461,-7.3618879,955.47
</coordinates>
</Point>
</Placemark>
<Placemark>
<name>
Tue Mar 11 12:16:23 2014 S=0.28 Km/hr
</name>
<styleUrl>
#styleMap_TLP_Normal
</styleUrl>
<Point>
<coordinates>
-39.4146461,-7.3618999,954.44
</coordinates>
</Point>
</Placemark>
<Placemark>
<name>
Tue Mar 11 12:16:33 2014 S=0.35 Km/hr
</name>
<styleUrl>
#styleMap_TLP_Normal
</styleUrl>
<Point>
<coordinates>
-39.4146118,-7.3619108,954.86
</coordinates>
</Point>
</Placemark>
<Placemark>
<name>
Tue Mar 11 12:16:43 2014 S=2.23 Km/hr
</name>
<styleUrl>
#styleMap_TLP_Normal
</styleUrl>
<Point>
<coordinates>
-39.4146347,-7.3619246,954.75
</coordinates>
</Point>
</Placemark>
<Placemark>
<name>
Tue Mar 11 12:16:53 2014 S=3.32 Km/hr
</name>
<styleUrl>
#styleMap_TLP_Normal
</styleUrl>
<Point>
<coordinates>
-39.4147644,-7.3618555,953.33
</coordinates>
</Point>
</Placemark>
<Placemark>
<name>
Tue Mar 11 12:17:03 2014 S=4.64 Km/hr
</name>
<styleUrl>
#styleMap_TLP_Normal
</styleUrl>
<Point>
<coordinates>
-39.4148483,-7.3618131,953.98
</coordinates>
</Point>
</Placemark>
<Placemark>
<name>
Tue Mar 11 12:17:13 2014 S=2.35 Km/hr
</name>
<styleUrl>
#styleMap_TLP_Normal
</styleUrl>
<Point>
<coordinates>
-39.4149323,-7.3617787,954.83
</coordinates>
</Point>
</Placemark>
<Placemark>
<name>
Tue Mar 11 12:17:23 2014 S=2.80 Km/hr
</name>
<styleUrl>
#styleMap_TLP_Normal
</styleUrl>
<Point>
<coordinates>
-39.4150085,-7.3617959,954.66
</coordinates>
</Point>
</Placemark>
<Placemark>
<name>
Tue Mar 11 12:17:33 2014 S=1.90 Km/hr
</name>
<styleUrl>
#styleMap_TLP_Normal
</styleUrl>
<Point>
<coordinates>
-39.4150810,-7.3618155,954.33
</coordinates>
</Point>
</Placemark>
<Placemark>
<name>
Tue Mar 11 12:17:43 2014 S=2.11 Km/hr
</name>
<styleUrl>
#styleMap_TLP_Normal
</styleUrl>
<Point>
<coordinates>
-39.4151688,-7.3618927,954.09
</coordinates>
</Point>
</Placemark>
<Placemark>
<name>
Tue Mar 11 12:17:53 2014 S=1.51 Km/hr
</name>
<styleUrl>
#styleMap_TLP_Normal
</styleUrl>
<Point>
<coordinates>
-39.4152527,-7.3619294,953.88
</coordinates>
</Point>
</Placemark>
<Placemark>
<name>
Tue Mar 11 12:18:03 2014 S=2.06 Km/hr
</name>
<styleUrl>
#styleMap_TLP_Normal
</styleUrl>
<Point>
<coordinates>
-39.4153519,-7.3619556,953.91
</coordinates>
</Point>
</Placemark>
<Placemark>
<name>
Tue Mar 11 12:18:13 2014 S=2.68 Km/hr
</name>
<styleUrl>
#styleMap_TLP_Normal
</styleUrl>
<Point>
<coordinates>
-39.4154472,-7.3619442,953.27
</coordinates>
</Point>
</Placemark>
<Placemark>
<name>
Tue Mar 11 12:18:23 2014 S=2.70 Km/hr
</name>
<styleUrl>
#styleMap_TLP_Normal
</styleUrl>
<Point>
<coordinates>
-39.4155502,-7.3619404,952.94
</coordinates>
</Point>
</Placemark>
<Placemark>
<name>
Tue Mar 11 12:18:33 2014 S=1.89 Km/hr
</name>
<styleUrl>
#styleMap_TLP_Normal
</styleUrl>
<Point>
<coordinates>
-39.4156303,-7.3619385,952.34
</coordinates>
</Point>
</Placemark>
<Placemark>
<name>
Tue Mar 11 12:18:43 2014 S=2.34 Km/hr
</name>
<styleUrl>
#styleMap_TLP_Normal
</styleUrl>
<Point>
<coordinates>
-39.4157333,-7.3619823,951.55
</coordinates>
</Point>
</Placemark>
<Placemark>
<name>
Tue Mar 11 12:18:53 2014 S=2.18 Km/hr
</name>
<styleUrl>
#styleMap_TLP_Normal
</styleUrl>
<Point>
<coordinates>
-39.4158363,-7.3620043,949.73
</coordinates>
</Point>
</Placemark>
<Placemark>
<name>
Tue Mar 11 12:19:03 2014 S=3.67 Km/hr
</name>
<styleUrl>
#styleMap_TLP_Normal
</styleUrl>
<Point>
<coordinates>
-39.4159508,-7.3619733,949.77
</coordinates>
</Point>
</Placemark>
<Placemark>
<name>
Tue Mar 11 12:19:13 2014 S=1.88 Km/hr
</name>
<styleUrl>
#styleMap_TLP_Normal
</styleUrl>
<Point>
<coordinates>
-39.4160347,-7.3619814,949.59
</coordinates>
</Point>
</Placemark>
<Placemark>
<name>
Tue Mar 11 12:19:23 2014 S=2.44 Km/hr
</name>
<styleUrl>
#styleMap_TLP_Normal
</styleUrl>
<Point>
<coordinates>
-39.4161491,-7.3620000,948.77
</coordinates>
</Point>
</Placemark>
<Placemark>
<name>
Tue Mar 11 12:19:33 2014 S=2.31 Km/hr
</name>
<styleUrl>
#styleMap_TLP_Normal
</styleUrl>
<Point>
<coordinates>
-39.4162140,-7.3620658,947.83
</coordinates>
</Point>
</Placemark>
<Placemark>
<name>
Tue Mar 11 12:19:43 2014 S=2.68 Km/hr
</name>
<styleUrl>
#styleMap_TLP_Normal
</styleUrl>
<Point>
<coordinates>
-39.4163437,-7.3621154,946.97
</coordinates>
</Point>
</Placemark>
<Placemark>
<name>
Tue Mar 11 12:19:53 2014 S=3.18 Km/hr
</name>
<styleUrl>
#styleMap_TLP_Normal
</styleUrl>
<Point>
<coordinates>
-39.4164963,-7.3621635,946.58
</coordinates>
</Point>
</Placemark>
<Placemark>
<name>
Tue Mar 11 12:20:03 2014 S=2.80 Km/hr
</name>
<styleUrl>
#styleMap_TLP_Normal
</styleUrl>
<Point>
<coordinates>
-39.4165993,-7.3622217,944.27
</coordinates>
</Point>
</Placemark>
<Placemark>
<name>
Tue Mar 11 12:20:13 2014 S=3.02 Km/hr
</name>
<styleUrl>
#styleMap_TLP_Normal
</styleUrl>
<Point>
<coordinates>
-39.4166832,-7.3621974,944.72
</coordinates>
</Point>
</Placemark>
<Placemark>
<name>
Tue Mar 11 12:20:23 2014 S=3.48 Km/hr
</name>
<styleUrl>
#styleMap_TLP_Normal
</styleUrl>
<Point>
<coordinates>
-39.4168129,-7.3621635,944.33
</coordinates>
</Point>
</Placemark>
<Placemark>
<name>
Tue Mar 11 12:20:33 2014 S=1.16 Km/hr
</name>
<styleUrl>
#styleMap_TLP_Normal
</styleUrl>
<Point>
<coordinates>
-39.4168282,-7.3621492,944.98
</coordinates>
</Point>
</Placemark>
<Placemark>
<name>
Tue Mar 11 12:20:43 2014 S=1.84 Km/hr
</name>
<styleUrl>
#styleMap_TLP_Normal
</styleUrl>
<Point>
<coordinates>
-39.4168587,-7.3620882,945.27
</coordinates>
</Point>
</Placemark>
<Placemark>
<name>
Tue Mar 11 12:20:53 2014 S=2.78 Km/hr
</name>
<styleUrl>
#styleMap_TLP_Normal
</styleUrl>
<Point>
<coordinates>
-39.4169044,-7.3620133,945.44
</coordinates>
</Point>
</Placemark>
<Placemark>
<name>
Tue Mar 11 12:21:03 2014 S=3.86 Km/hr
</name>
<styleUrl>
#styleMap_TLP_Normal
</styleUrl>
<Point>
<coordinates>
-39.4170074,-7.3619018,945.67
</coordinates>
</Point>
</Placemark>
<Placemark>
<name>
Tue Mar 11 12:21:13 2014 S=3.92 Km/hr
</name>
<styleUrl>
#styleMap_TLP_Normal
</styleUrl>
<Point>
<coordinates>
-39.4170799,-7.3618069,944.47
</coordinates>
</Point>
</Placemark>
<Placemark>
<name>
Tue Mar 11 12:21:23 2014 S=3.41 Km/hr
</name>
<styleUrl>
#styleMap_TLP_Normal
</styleUrl>
<Point>
<coordinates>
-39.4171486,-7.3617373,943.58
</coordinates>
</Point>
</Placemark>
<Placemark>
<name>
Tue Mar 11 12:21:33 2014 S=3.25 Km/hr
</name>
<styleUrl>
#styleMap_TLP_Normal
</styleUrl>
<Point>
<coordinates>
-39.4172401,-7.3616886,942.50
</coordinates>
</Point>
</Placemark>
<Placemark>
<name>
Tue Mar 11 12:21:43 2014 S=2.32 Km/hr
</name>
<styleUrl>
#styleMap_TLP_Normal
</styleUrl>
<Point>
<coordinates>
-39.4173279,-7.3616819,941.39
</coordinates>
</Point>
</Placemark>
<Placemark>
<name>
Tue Mar 11 12:21:53 2014 S=3.22 Km/hr
</name>
<styleUrl>
#styleMap_TLP_Normal
</styleUrl>
<Point>
<coordinates>
-39.4174385,-7.3616877,940.59
</coordinates>
</Point>
</Placemark>
<Placemark>
<name>
Tue Mar 11 12:22:03 2014 S=1.78 Km/hr
</name>
<styleUrl>
#styleMap_TLP_Normal
</styleUrl>
<Point>
<coordinates>
-39.4175301,-7.3616953,939.41
</coordinates>
</Point>
</Placemark>
<Placemark>
<name>
Tue Mar 11 12:22:13 2014 S=2.44 Km/hr
</name>
<styleUrl>
#styleMap_TLP_Normal
</styleUrl>
<Point>
<coordinates>
-39.4176369,-7.3617091,938.61
</coordinates>
</Point>
</Placemark>
<Placemark>
<name>
Tue Mar 11 12:22:23 2014 S=1.84 Km/hr
</name>
<styleUrl>
#styleMap_TLP_Normal
</styleUrl>
<Point>
<coordinates>
-39.4177170,-7.3617129,938.58
</coordinates>
</Point>
</Placemark>
<Placemark>
<name>
Tue Mar 11 12:22:33 2014 S=2.56 Km/hr
</name>
<styleUrl>
#styleMap_TLP_Normal
</styleUrl>
<Point>
<coordinates>
-39.4178162,-7.3617139,938.28
</coordinates>
</Point>
</Placemark>
<Placemark>
<name>
Tue Mar 11 12:22:43 2014 S=1.90 Km/hr
</name>
<styleUrl>
#styleMap_TLP_Normal
</styleUrl>
<Point>
<coordinates>
-39.4178810,-7.3617005,938.27
</coordinates>
</Point>
</Placemark>
<Placemark>
<name>
Tue Mar 11 12:22:53 2014 S=1.92 Km/hr
</name>
<styleUrl>
#styleMap_TLP_Normal
</styleUrl>
<Point>
<coordinates>
-39.4179688,-7.3616910,938.98
</coordinates>
</Point>
</Placemark>
<Placemark>
<name>
Tue Mar 11 12:23:03 2014 S=1.82 Km/hr
</name>
<styleUrl>
#styleMap_TLP_Normal
</styleUrl>
<Point>
<coordinates>
-39.4180450,-7.3616562,939.00
</coordinates>
</Point>
</Placemark>
<Placemark>
<name>
Tue Mar 11 12:23:13 2014 S=2.81 Km/hr
</name>
<styleUrl>
#styleMap_TLP_Normal
</styleUrl>
<Point>
<coordinates>
-39.4181442,-7.3616109,939.92
</coordinates>
</Point>
</Placemark>
<Placemark>
<name>
Tue Mar 11 12:23:23 2014 S=2.11 Km/hr
</name>
<styleUrl>
#styleMap_TLP_Normal
</styleUrl>
<Point>
<coordinates>
-39.4182320,-7.3615918,940.53
</coordinates>
</Point>
</Placemark>
<Placemark>
<name>
Tue Mar 11 12:23:33 2014 S=1.93 Km/hr
</name>
<styleUrl>
#styleMap_TLP_Normal
</styleUrl>
<Point>
<coordinates>
-39.4182854,-7.3616042,940.20
</coordinates>
</Point>
</Placemark>
<Placemark>
<name>
Tue Mar 11 12:23:43 2014 S=2.42 Km/hr
</name>
<styleUrl>
#styleMap_TLP_Normal
</styleUrl>
<Point>
<coordinates>
-39.4183998,-7.3615928,940.09
</coordinates>
</Point>
</Placemark>
<Placemark>
<name>
Tue Mar 11 12:23:53 2014 S=2.59 Km/hr
</name>
<styleUrl>
#styleMap_TLP_Normal
</styleUrl>
<Point>
<coordinates>
-39.4185066,-7.3616009,939.89
</coordinates>
</Point>
</Placemark>
<Placemark>
<name>
Tue Mar 11 12:24:03 2014 S=3.29 Km/hr
</name>
<styleUrl>
#styleMap_TLP_Normal
</styleUrl>
<Point>
<coordinates>
-39.4186020,-7.3616424,938.94
</coordinates>
</Point>
</Placemark>
<Placemark>
<name>
Tue Mar 11 12:24:13 2014 S=2.16 Km/hr
</name>
<styleUrl>
#styleMap_TLP_Normal
</styleUrl>
<Point>
<coordinates>
-39.4187126,-7.3616633,938.22
</coordinates>
</Point>
</Placemark>
<Placemark>
<name>
Tue Mar 11 12:24:23 2014 S=3.35 Km/hr
</name>
<styleUrl>
#styleMap_TLP_Normal
</styleUrl>
<Point>
<coordinates>
-39.4188614,-7.3616295,937.69
</coordinates>
</Point>
</Placemark>
<Placemark>
<name>
Tue Mar 11 12:24:33 2014 S=3.21 Km/hr
</name>
<styleUrl>
#styleMap_TLP_Normal
</styleUrl>
<Point>
<coordinates>
-39.4189796,-7.3616014,936.42
</coordinates>
</Point>
</Placemark>
<Placemark>
<name>
Tue Mar 11 12:24:43 2014 S=1.72 Km/hr
</name>
<styleUrl>
#styleMap_TLP_Normal
</styleUrl>
<Point>
<coordinates>
-39.4190178,-7.3615565,935.55
</coordinates>
</Point>
</Placemark>
<Placemark>
<name>
Tue Mar 11 12:24:53 2014 S=2.52 Km/hr
</name>
<styleUrl>
#styleMap_TLP_Normal
</styleUrl>
<Point>
<coordinates>
-39.4191093,-7.3615170,934.69
</coordinates>
</Point>
</Placemark>
<Placemark>
<name>
Tue Mar 11 12:25:03 2014 S=2.15 Km/hr
</name>
<styleUrl>
#styleMap_TLP_Normal
</styleUrl>
<Point>
<coordinates>
-39.4191818,-7.3615379,934.30
</coordinates>
</Point>
</Placemark>
<Placemark>
<name>
Tue Mar 11 12:25:13 2014 S=1.69 Km/hr
</name>
<styleUrl>
#styleMap_TLP_Normal
</styleUrl>
<Point>
<coordinates>
-39.4192810,-7.3615866,934.00
</coordinates>
</Point>
</Placemark>
<Placemark>
<name>
Tue Mar 11 12:25:23 2014 S=2.06 Km/hr
</name>
<styleUrl>
#styleMap_TLP_Normal
</styleUrl>
<Point>
<coordinates>
-39.4193993,-7.3616185,934.19
</coordinates>
</Point>
</Placemark>
<Placemark>
<name>
Tue Mar 11 12:25:33 2014 S=2.76 Km/hr
</name>
<styleUrl>
#styleMap_TLP_Normal
</styleUrl>
<Point>
<coordinates>
-39.4194984,-7.3615975,933.69
</coordinates>
</Point>
</Placemark>
<Placemark>
<name>
Tue Mar 11 12:25:43 2014 S=2.45 Km/hr
</name>
<styleUrl>
#styleMap_TLP_Normal
</styleUrl>
<Point>
<coordinates>
-39.4196053,-7.3615780,933.48
</coordinates>
</Point>
</Placemark>
<Placemark>
<name>
Tue Mar 11 12:25:53 2014 S=2.89 Km/hr
</name>
<styleUrl>
#styleMap_TLP_Normal
</styleUrl>
<Point>
<coordinates>
-39.4196968,-7.3615794,932.69
</coordinates>
</Point>
</Placemark>
<Placemark>
<name>
Tue Mar 11 12:26:03 2014 S=2.03 Km/hr
</name>
<styleUrl>
#styleMap_TLP_Normal
</styleUrl>
<Point>
<coordinates>
-39.4198036,-7.3615823,932.00
</coordinates>
</Point>
</Placemark>
<Placemark>
<name>
Tue Mar 11 12:26:13 2014 S=2.58 Km/hr
</name>
<styleUrl>
#styleMap_TLP_Normal
</styleUrl>
<Point>
<coordinates>
-39.4198875,-7.3615885,932.00
</coordinates>
</Point>
</Placemark>
<Placemark>
<name>
Tue Mar 11 12:26:23 2014 S=1.61 Km/hr
</name>
<styleUrl>
#styleMap_TLP_Normal
</styleUrl>
<Point>
<coordinates>
-39.4199944,-7.3616047,931.56
</coordinates>
</Point>
</Placemark>
<Placemark>
<name>
Tue Mar 11 12:26:33 2014 S=2.00 Km/hr
</name>
<styleUrl>
#styleMap_TLP_Normal
</styleUrl>
<Point>
<coordinates>
-39.4200783,-7.3615422,930.92
</coordinates>
</Point>
</Placemark>
<Placemark>
<name>
Tue Mar 11 12:26:43 2014 S=3.12 Km/hr
</name>
<styleUrl>
#styleMap_TLP_Normal
</styleUrl>
<Point>
<coordinates>
-39.4201660,-7.3614817,930.17
</coordinates>
</Point>
</Placemark>
<Placemark>
<name>
Tue Mar 11 12:26:53 2014 S=2.30 Km/hr
</name>
<styleUrl>
#styleMap_TLP_Normal
</styleUrl>
<Point>
<coordinates>
-39.4202690,-7.3614588,929.86
</coordinates>
</Point>
</Placemark>
<Placemark>
<name>
Tue Mar 11 12:27:03 2014 S=2.81 Km/hr
</name>
<styleUrl>
#styleMap_TLP_Normal
</styleUrl>
<Point>
<coordinates>
-39.4203491,-7.3614326,929.63
</coordinates>
</Point>
</Placemark>
<Placemark>
<name>
Tue Mar 11 12:27:13 2014 S=0.83 Km/hr
</name>
<styleUrl>
#styleMap_TLP_Normal
</styleUrl>
<Point>
<coordinates>
-39.4204102,-7.3614259,929.39
</coordinates>
</Point>
</Placemark>
<Placemark>
<name>
Tue Mar 11 12:27:23 2014 S=0.85 Km/hr
</name>
<styleUrl>
#styleMap_TLP_Normal
</styleUrl>
<Point>
<coordinates>
-39.4204712,-7.3614526,929.88
</coordinates>
</Point>
</Placemark>
<Placemark>
<name>
Tue Mar 11 12:27:33 2014 S=2.37 Km/hr
</name>
<styleUrl>
#styleMap_TLP_Normal
</styleUrl>
<Point>
<coordinates>
-39.4205551,-7.3614726,930.88
</coordinates>
</Point>
</Placemark>
<Placemark>
<name>
Tue Mar 11 12:27:43 2014 S=2.37 Km/hr
</name>
<styleUrl>
#styleMap_TLP_Normal
</styleUrl>
<Point>
<coordinates>
-39.4206543,-7.3614807,931.06
</coordinates>
</Point>
</Placemark>
<Placemark>
<name>
Tue Mar 11 12:27:53 2014 S=1.97 Km/hr
</name>
<styleUrl>
#styleMap_TLP_Normal
</styleUrl>
<Point>
<coordinates>
-39.4207306,-7.3614917,931.69
</coordinates>
</Point>
</Placemark>
<Placemark>
<name>
Tue Mar 11 12:28:03 2014 S=1.59 Km/hr
</name>
<styleUrl>
#styleMap_TLP_Normal
</styleUrl>
<Point>
<coordinates>
-39.4207878,-7.3614707,933.08
</coordinates>
</Point>
</Placemark>
<Placemark>
<name>
Tue Mar 11 12:28:13 2014 S=1.67 Km/hr
</name>
<styleUrl>
#styleMap_TLP_Normal
</styleUrl>
<Point>
<coordinates>
-39.4208603,-7.3614573,934.28
</coordinates>
</Point>
</Placemark>
<Placemark>
<name>
Tue Mar 11 12:28:23 2014 S=1.66 Km/hr
</name>
<styleUrl>
#styleMap_TLP_Normal
</styleUrl>
<Point>
<coordinates>
-39.4209290,-7.3614497,935.44
</coordinates>
</Point>
</Placemark>
<Placemark>
<name>
Tue Mar 11 12:28:33 2014 S=2.14 Km/hr
</name>
<styleUrl>
#styleMap_TLP_Normal
</styleUrl>
<Point>
<coordinates>
-39.4210091,-7.3614440,936.39
</coordinates>
</Point>
</Placemark>
<Placemark>
<name>
Tue Mar 11 12:28:43 2014 S=2.25 Km/hr
</name>
<styleUrl>
#styleMap_TLP_Normal
</styleUrl>
<Point>
<coordinates>
-39.4210968,-7.3614364,937.34
</coordinates>
</Point>
</Placemark>
<Placemark>
<name>
Tue Mar 11 12:28:53 2014 S=0.83 Km/hr
</name>
<styleUrl>
#styleMap_TLP_Normal
</styleUrl>
<Point>
<coordinates>
-39.4211082,-7.3614116,938.53
</coordinates>
</Point>
</Placemark>
<Placemark>
<name>
Tue Mar 11 12:29:03 2014 S=1.85 Km/hr
</name>
<styleUrl>
#styleMap_TLP_Normal
</styleUrl>
<Point>
<coordinates>
-39.4212036,-7.3613815,938.92
</coordinates>
</Point>
</Placemark>
<Placemark>
<name>
Tue Mar 11 12:29:13 2014 S=3.03 Km/hr
</name>
<styleUrl>
#styleMap_TLP_Normal
</styleUrl>
<Point>
<coordinates>
-39.4212952,-7.3613477,939.55
</coordinates>
</Point>
</Placemark>
<Placemark>
<name>
Tue Mar 11 12:29:23 2014 S=1.55 Km/hr
</name>
<styleUrl>
#styleMap_TLP_Normal
</styleUrl>
<Point>
<coordinates>
-39.4213676,-7.3613162,940.50
</coordinates>
</Point>
</Placemark>
<Placemark>
<name>
Tue Mar 11 12:29:33 2014 S=2.33 Km/hr
</name>
<styleUrl>
#styleMap_TLP_Normal
</styleUrl>
<Point>
<coordinates>
-39.4214821,-7.3612852,939.70
</coordinates>
</Point>
</Placemark>
<Placemark>
<name>
Tue Mar 11 12:29:43 2014 S=2.25 Km/hr
</name>
<styleUrl>
#styleMap_TLP_Normal
</styleUrl>
<Point>
<coordinates>
-39.4215431,-7.3612542,939.94
</coordinates>
</Point>
</Placemark>
<Placemark>
<name>
Tue Mar 11 12:29:53 2014 S=1.95 Km/hr
</name>
<styleUrl>
#styleMap_TLP_Normal
</styleUrl>
<Point>
<coordinates>
-39.4216156,-7.3611879,939.31
</coordinates>
</Point>
</Placemark>
<Placemark>
<name>
Tue Mar 11 12:30:03 2014 S=2.41 Km/hr
</name>
<styleUrl>
#styleMap_TLP_Normal
</styleUrl>
<Point>
<coordinates>
-39.4217072,-7.3611174,939.39
</coordinates>
</Point>
</Placemark>
<Placemark>
<name>
Tue Mar 11 12:30:13 2014 S=2.31 Km/hr
</name>
<styleUrl>
#styleMap_TLP_Normal
</styleUrl>
<Point>
<coordinates>
-39.4217796,-7.3610954,939.36
</coordinates>
</Point>
</Placemark>
<Placemark>
<name>
Tue Mar 11 12:30:23 2014 S=1.43 Km/hr
</name>
<styleUrl>
#styleMap_TLP_Normal
</styleUrl>
<Point>
<coordinates>
-39.4218254,-7.3610854,939.03
</coordinates>
</Point>
</Placemark>
<Placemark>
<name>
Tue Mar 11 12:30:33 2014 S=3.59 Km/hr
</name>
<styleUrl>
#styleMap_TLP_Normal
</styleUrl>
<Point>
<coordinates>
-39.4219170,-7.3610497,938.63
</coordinates>
</Point>
</Placemark>
<Placemark>
<name>
Tue Mar 11 12:30:43 2014 S=2.74 Km/hr
</name>
<styleUrl>
#styleMap_TLP_Normal
</styleUrl>
<Point>
<coordinates>
-39.4220200,-7.3610182,938.28
</coordinates>
</Point>
</Placemark>
<Placemark>
<name>
Tue Mar 11 12:30:53 2014 S=1.73 Km/hr
</name>
<styleUrl>
#styleMap_TLP_Normal
</styleUrl>
<Point>
<coordinates>
-39.4220772,-7.3609591,938.11
</coordinates>
</Point>
</Placemark>
<Placemark>
<name>
Tue Mar 11 12:31:03 2014 S=2.50 Km/hr
</name>
<styleUrl>
#styleMap_TLP_Normal
</styleUrl>
<Point>
<coordinates>
-39.4221611,-7.3609285,937.58
</coordinates>
</Point>
</Placemark>
<Placemark>
<name>
Tue Mar 11 12:31:13 2014 S=1.55 Km/hr
</name>
<styleUrl>
#styleMap_TLP_Normal
</styleUrl>
<Point>
<coordinates>
-39.4222069,-7.3609109,937.31
</coordinates>
</Point>
</Placemark>
<Placemark>
<name>
Tue Mar 11 12:31:23 2014 S=1.40 Km/hr
</name>
<styleUrl>
#styleMap_TLP_Normal
</styleUrl>
<Point>
<coordinates>
-39.4222679,-7.3608890,937.31
</coordinates>
</Point>
</Placemark>
<Placemark>
<name>
Tue Mar 11 12:31:33 2014 S=2.35 Km/hr
</name>
<styleUrl>
#styleMap_TLP_Normal
</styleUrl>
<Point>
<coordinates>
-39.4223557,-7.3608098,936.53
</coordinates>
</Point>
</Placemark>
<Placemark>
<name>
Tue Mar 11 12:31:43 2014 S=1.51 Km/hr
</name>
<styleUrl>
#styleMap_TLP_Normal
</styleUrl>
<Point>
<coordinates>
-39.4224091,-7.3607569,936.50
</coordinates>
</Point>
</Placemark>
<Placemark>
<name>
Tue Mar 11 12:31:53 2014 S=2.03 Km/hr
</name>
<styleUrl>
#styleMap_TLP_Normal
</styleUrl>
<Point>
<coordinates>
-39.4224548,-7.3607006,937.52
</coordinates>
</Point>
</Placemark>
<Placemark>
<name>
Tue Mar 11 12:32:03 2014 S=1.79 Km/hr
</name>
<styleUrl>
#styleMap_TLP_Normal
</styleUrl>
<Point>
<coordinates>
-39.4224777,-7.3606377,938.34
</coordinates>
</Point>
</Placemark>
<Placemark>
<name>
Tue Mar 11 12:32:13 2014 S=3.21 Km/hr
</name>
<styleUrl>
#styleMap_TLP_Normal
</styleUrl>
<Point>
<coordinates>
-39.4225578,-7.3605700,938.63
</coordinates>
</Point>
</Placemark>
<Placemark>
<name>
Tue Mar 11 12:32:23 2014 S=2.21 Km/hr
</name>
<styleUrl>
#styleMap_TLP_Normal
</styleUrl>
<Point>
<coordinates>
-39.4226532,-7.3604975,938.56
</coordinates>
</Point>
</Placemark>
<Placemark>
<name>
Tue Mar 11 12:32:33 2014 S=2.20 Km/hr
</name>
<styleUrl>
#styleMap_TLP_Normal
</styleUrl>
<Point>
<coordinates>
-39.4227257,-7.3604827,939.22
</coordinates>
</Point>
</Placemark>
<Placemark>
<name>
Tue Mar 11 12:32:43 2014 S=1.73 Km/hr
</name>
<styleUrl>
#styleMap_TLP_Normal
</styleUrl>
<Point>
<coordinates>
-39.4227982,-7.3604856,939.19
</coordinates>
</Point>
</Placemark>
<Placemark>
<name>
Tue Mar 11 12:32:53 2014 S=2.02 Km/hr
</name>
<styleUrl>
#styleMap_TLP_Normal
</styleUrl>
<Point>
<coordinates>
-39.4229012,-7.3604965,939.08
</coordinates>
</Point>
</Placemark>
<Placemark>
<name>
Tue Mar 11 12:33:03 2014 S=2.26 Km/hr
</name>
<styleUrl>
#styleMap_TLP_Normal
</styleUrl>
<Point>
<coordinates>
-39.4230194,-7.3604741,938.98
</coordinates>
</Point>
</Placemark>
<Placemark>
<name>
Tue Mar 11 12:33:13 2014 S=0.84 Km/hr
</name>
<styleUrl>
#styleMap_TLP_Normal
</styleUrl>
<Point>
<coordinates>
-39.4230919,-7.3604307,939.05
</coordinates>
</Point>
</Placemark>
<Placemark>
<name>
Tue Mar 11 12:33:23 2014 S=1.76 Km/hr
</name>
<styleUrl>
#styleMap_TLP_Normal
</styleUrl>
<Point>
<coordinates>
-39.4231606,-7.3604116,939.81
</coordinates>
</Point>
</Placemark>
<Placemark>
<name>
Tue Mar 11 12:33:33 2014 S=1.44 Km/hr
</name>
<styleUrl>
#styleMap_TLP_Normal
</styleUrl>
<Point>
<coordinates>
-39.4232368,-7.3603921,939.52
</coordinates>
</Point>
</Placemark>
<Placemark>
<name>
Tue Mar 11 12:33:43 2014 S=2.31 Km/hr
</name>
<styleUrl>
#styleMap_TLP_Normal
</styleUrl>
<Point>
<coordinates>
-39.4232483,-7.3603230,939.08
</coordinates>
</Point>
</Placemark>
<Placemark>
<name>
Tue Mar 11 12:33:53 2014 S=1.03 Km/hr
</name>
<styleUrl>
#styleMap_TLP_Normal
</styleUrl>
<Point>
<coordinates>
-39.4232407,-7.3602567,939.53
</coordinates>
</Point>
</Placemark>
<Placemark>
<name>
Tue Mar 11 12:34:03 2014 S=0.59 Km/hr
</name>
<styleUrl>
#styleMap_TLP_Normal
</styleUrl>
<Point>
<coordinates>
-39.4232216,-7.3602600,940.27
</coordinates>
</Point>
</Placemark>
<Placemark>
<name>
Tue Mar 11 12:34:13 2014 S=3.19 Km/hr
</name>
<styleUrl>
#styleMap_TLP_Normal
</styleUrl>
<Point>
<coordinates>
-39.4232559,-7.3603225,940.14
</coordinates>
</Point>
</Placemark>
<Placemark>
<name>
Tue Mar 11 12:34:23 2014 S=1.16 Km/hr
</name>
<styleUrl>
#styleMap_TLP_Normal
</styleUrl>
<Point>
<coordinates>
-39.4233437,-7.3603954,940.13
</coordinates>
</Point>
</Placemark>
<Placemark>
<name>
Tue Mar 11 12:34:33 2014 S=1.23 Km/hr
</name>
<styleUrl>
#styleMap_TLP_Normal
</styleUrl>
<Point>
<coordinates>
-39.4233551,-7.3603983,940.42
</coordinates>
</Point>
</Placemark>
<Placemark>
<name>
Tue Mar 11 12:34:43 2014 S=1.48 Km/hr
</name>
<styleUrl>
#styleMap_TLP_Normal
</styleUrl>
<Point>
<coordinates>
-39.4233932,-7.3604317,940.45
</coordinates>
</Point>
</Placemark>
<Placemark>
<name>
Tue Mar 11 12:34:53 2014 S=1.40 Km/hr
</name>
<styleUrl>
#styleMap_TLP_Normal
</styleUrl>
<Point>
<coordinates>
-39.4234390,-7.3604522,940.56
</coordinates>
</Point>
</Placemark>
<Placemark>
<name>
Tue Mar 11 12:35:03 2014 S=0.48 Km/hr
</name>
<styleUrl>
#styleMap_TLP_Normal
</styleUrl>
<Point>
<coordinates>
-39.4234886,-7.3604655,940.56
</coordinates>
</Point>
</Placemark>
<Placemark>
<name>
Tue Mar 11 12:35:13 2014 S=0.31 Km/hr
</name>
<styleUrl>
#styleMap_TLP_Normal
</styleUrl>
<Point>
<coordinates>
-39.4235001,-7.3604755,940.77
</coordinates>
</Point>
</Placemark>
<Placemark>
<name>
Tue Mar 11 12:35:23 2014 S=1.49 Km/hr
</name>
<styleUrl>
#styleMap_TLP_Normal
</styleUrl>
<Point>
<coordinates>
-39.4235077,-7.3604565,940.48
</coordinates>
</Point>
</Placemark>
<Placemark>
<name>
Tue Mar 11 12:35:33 2014 S=3.41 Km/hr
</name>
<styleUrl>
#styleMap_TLP_Normal
</styleUrl>
<Point>
<coordinates>
-39.4235840,-7.3604136,940.47
</coordinates>
</Point>
</Placemark>
<Placemark>
<name>
Tue Mar 11 12:35:43 2014 S=1.67 Km/hr
</name>
<styleUrl>
#styleMap_TLP_Normal
</styleUrl>
<Point>
<coordinates>
-39.4236679,-7.3604121,940.17
</coordinates>
</Point>
</Placemark>
<Placemark>
<name>
Tue Mar 11 12:35:53 2014 S=2.49 Km/hr
</name>
<styleUrl>
#styleMap_TLP_Normal
</styleUrl>
<Point>
<coordinates>
-39.4237518,-7.3603749,939.91
</coordinates>
</Point>
</Placemark>
<Placemark>
<name>
Tue Mar 11 12:36:03 2014 S=1.94 Km/hr
</name>
<styleUrl>
#styleMap_TLP_Normal
</styleUrl>
<Point>
<coordinates>
-39.4238510,-7.3603392,939.47
</coordinates>
</Point>
</Placemark>
<Placemark>
<name>
Tue Mar 11 12:36:13 2014 S=2.11 Km/hr
</name>
<styleUrl>
#styleMap_TLP_Normal
</styleUrl>
<Point>
<coordinates>
-39.4239197,-7.3603048,938.66
</coordinates>
</Point>
</Placemark>
<Placemark>
<name>
Tue Mar 11 12:36:23 2014 S=2.43 Km/hr
</name>
<styleUrl>
#styleMap_TLP_Normal
</styleUrl>
<Point>
<coordinates>
-39.4239578,-7.3602185,936.83
</coordinates>
</Point>
</Placemark>
<Placemark>
<name>
Tue Mar 11 12:36:33 2014 S=2.14 Km/hr
</name>
<styleUrl>
#styleMap_TLP_Normal
</styleUrl>
<Point>
<coordinates>
-39.4239960,-7.3601537,936.89
</coordinates>
</Point>
</Placemark>
<Placemark>
<name>
Tue Mar 11 12:36:43 2014 S=1.82 Km/hr
</name>
<styleUrl>
#styleMap_TLP_Normal
</styleUrl>
<Point>
<coordinates>
-39.4240608,-7.3601079,936.69
</coordinates>
</Point>
</Placemark>
<Placemark>
<name>
Tue Mar 11 12:36:53 2014 S=2.06 Km/hr
</name>
<styleUrl>
#styleMap_TLP_Normal
</styleUrl>
<Point>
<coordinates>
-39.4241066,-7.3600535,936.47
</coordinates>
</Point>
</Placemark>
<Placemark>
<name>
Tue Mar 11 12:37:03 2014 S=0.81 Km/hr
</name>
<styleUrl>
#styleMap_TLP_Normal
</styleUrl>
<Point>
<coordinates>
-39.4241180,-7.3599782,937.41
</coordinates>
</Point>
</Placemark>
<Placemark>
<name>
Tue Mar 11 12:37:13 2014 S=1.89 Km/hr
</name>
<styleUrl>
#styleMap_TLP_Normal
</styleUrl>
<Point>
<coordinates>
-39.4241524,-7.3598747,936.70
</coordinates>
</Point>
</Placemark>
<Placemark>
<name>
Tue Mar 11 12:37:23 2014 S=1.89 Km/hr
</name>
<styleUrl>
#styleMap_TLP_Normal
</styleUrl>
<Point>
<coordinates>
-39.4241753,-7.3598180,936.61
</coordinates>
</Point>
</Placemark>
<Placemark>
<name>
Tue Mar 11 12:37:33 2014 S=1.37 Km/hr
</name>
<styleUrl>
#styleMap_TLP_Normal
</styleUrl>
<Point>
<coordinates>
-39.4242249,-7.3597531,936.38
</coordinates>
</Point>
</Placemark>
<Placemark>
<name>
Tue Mar 11 12:37:43 2014 S=2.14 Km/hr
</name>
<styleUrl>
#styleMap_TLP_Normal
</styleUrl>
<Point>
<coordinates>
-39.4242668,-7.3597045,937.31
</coordinates>
</Point>
</Placemark>
<Placemark>
<name>
Tue Mar 11 12:37:53 2014 S=1.63 Km/hr
</name>
<styleUrl>
#styleMap_TLP_Normal
</styleUrl>
<Point>
<coordinates>
-39.4243240,-7.3596048,938.03
</coordinates>
</Point>
</Placemark>
<Placemark>
<name>
Tue Mar 11 12:38:03 2014 S=2.28 Km/hr
</name>
<styleUrl>
#styleMap_TLP_Normal
</styleUrl>
<Point>
<coordinates>
-39.4244080,-7.3595548,937.38
</coordinates>
</Point>
</Placemark>
<Placemark>
<name>
Tue Mar 11 12:38:13 2014 S=1.49 Km/hr
</name>
<styleUrl>
#styleMap_TLP_Normal
</styleUrl>
<Point>
<coordinates>
-39.4244843,-7.3595214,937.03
</coordinates>
</Point>
</Placemark>
<Placemark>
<name>
Tue Mar 11 12:38:23 2014 S=1.27 Km/hr
</name>
<styleUrl>
#styleMap_TLP_Normal
</styleUrl>
<Point>
<coordinates>
-39.4245224,-7.3594446,937.16
</coordinates>
</Point>
</Placemark>
<Placemark>
<name>
Tue Mar 11 12:38:33 2014 S=1.45 Km/hr
</name>
<styleUrl>
#styleMap_TLP_Normal
</styleUrl>
<Point>
<coordinates>
-39.4245911,-7.3594279,937.20
</coordinates>
</Point>
</Placemark>
<Placemark>
<name>
Tue Mar 11 12:38:43 2014 S=2.17 Km/hr
</name>
<styleUrl>
#styleMap_TLP_Normal
</styleUrl>
<Point>
<coordinates>
-39.4246521,-7.3594055,937.27
</coordinates>
</Point>
</Placemark>
<Placemark>
<name>
Tue Mar 11 12:38:53 2014 S=2.32 Km/hr
</name>
<styleUrl>
#styleMap_TLP_Normal
</styleUrl>
<Point>
<coordinates>
-39.4247169,-7.3593454,936.95
</coordinates>
</Point>
</Placemark>
<Placemark>
<name>
Tue Mar 11 12:39:03 2014 S=1.70 Km/hr
</name>
<styleUrl>
#styleMap_TLP_Normal
</styleUrl>
<Point>
<coordinates>
-39.4247055,-7.3593121,936.56
</coordinates>
</Point>
</Placemark>
<Placemark>
<name>
Tue Mar 11 12:39:13 2014 S=1.25 Km/hr
</name>
<styleUrl>
#styleMap_TLP_Normal
</styleUrl>
<Point>
<coordinates>
-39.4246712,-7.3593144,936.47
</coordinates>
</Point>
</Placemark>
<Placemark>
<name>
Tue Mar 11 12:39:23 2014 S=0.43 Km/hr
</name>
<styleUrl>
#styleMap_TLP_Normal
</styleUrl>
<Point>
<coordinates>
-39.4246788,-7.3592997,936.66
</coordinates>
</Point>
</Placemark>
<Placemark>
<name>
Tue Mar 11 12:39:33 2014 S=1.98 Km/hr
</name>
<styleUrl>
#styleMap_TLP_Normal
</styleUrl>
<Point>
<coordinates>
-39.4247017,-7.3592873,938.77
</coordinates>
</Point>
</Placemark>
<Placemark>
<name>
Tue Mar 11 12:39:43 2014 S=1.50 Km/hr
</name>
<styleUrl>
#styleMap_TLP_Normal
</styleUrl>
<Point>
<coordinates>
-39.4247475,-7.3592954,938.81
</coordinates>
</Point>
</Placemark>
<Placemark>
<name>
Tue Mar 11 12:39:53 2014 S=2.78 Km/hr
</name>
<styleUrl>
#styleMap_TLP_Normal
</styleUrl>
<Point>
<coordinates>
-39.4248352,-7.3593020,938.34
</coordinates>
</Point>
</Placemark>
<Placemark>
<name>
Tue Mar 11 12:40:03 2014 S=1.56 Km/hr
</name>
<styleUrl>
#styleMap_TLP_Normal
</styleUrl>
<Point>
<coordinates>
-39.4249077,-7.3593364,938.73
</coordinates>
</Point>
</Placemark>
<Placemark>
<name>
Tue Mar 11 12:40:13 2014 S=2.36 Km/hr
</name>
<styleUrl>
#styleMap_TLP_Normal
</styleUrl>
<Point>
<coordinates>
-39.4250031,-7.3593841,938.80
</coordinates>
</Point>
</Placemark>
<Placemark>
<name>
Tue Mar 11 12:40:23 2014 S=2.19 Km/hr
</name>
<styleUrl>
#styleMap_TLP_Normal
</styleUrl>
<Point>
<coordinates>
-39.4250832,-7.3594470,938.38
</coordinates>
</Point>
</Placemark>
<Placemark>
<name>
Tue Mar 11 12:40:33 2014 S=2.30 Km/hr
</name>
<styleUrl>
#styleMap_TLP_Normal
</styleUrl>
<Point>
<coordinates>
-39.4251823,-7.3594689,938.22
</coordinates>
</Point>
</Placemark>
<Placemark>
<name>
Tue Mar 11 12:40:43 2014 S=2.19 Km/hr
</name>
<styleUrl>
#styleMap_TLP_Normal
</styleUrl>
<Point>
<coordinates>
-39.4252853,-7.3595119,937.78
</coordinates>
</Point>
</Placemark>
<Placemark>
<name>
Tue Mar 11 12:40:53 2014 S=1.89 Km/hr
</name>
<styleUrl>
#styleMap_TLP_Normal
</styleUrl>
<Point>
<coordinates>
-39.4253807,-7.3595390,937.45
</coordinates>
</Point>
</Placemark>
<Placemark>
<name>
Tue Mar 11 12:41:03 2014 S=1.33 Km/hr
</name>
<styleUrl>
#styleMap_TLP_Normal
</styleUrl>
<Point>
<coordinates>
-39.4254417,-7.3595734,937.44
</coordinates>
</Point>
</Placemark>
<Placemark>
<name>
Tue Mar 11 12:41:13 2014 S=1.95 Km/hr
</name>
<styleUrl>
#styleMap_TLP_Normal
</styleUrl>
<Point>
<coordinates>
-39.4255524,-7.3595834,937.61
</coordinates>
</Point>
</Placemark>
<Placemark>
<name>
Tue Mar 11 12:41:23 2014 S=1.38 Km/hr
</name>
<styleUrl>
#styleMap_TLP_Normal
</styleUrl>
<Point>
<coordinates>
-39.4256248,-7.3596101,937.00
</coordinates>
</Point>
</Placemark>
<Placemark>
<name>
Tue Mar 11 12:41:33 2014 S=1.31 Km/hr
</name>
<styleUrl>
#styleMap_TLP_Normal
</styleUrl>
<Point>
<coordinates>
-39.4257126,-7.3596220,936.92
</coordinates>
</Point>
</Placemark>
<Placemark>
<name>
Tue Mar 11 12:41:43 2014 S=2.10 Km/hr
</name>
<styleUrl>
#styleMap_TLP_Normal
</styleUrl>
<Point>
<coordinates>
-39.4257927,-7.3596716,936.77
</coordinates>
</Point>
</Placemark>
<Placemark>
<name>
Tue Mar 11 12:41:53 2014 S=2.12 Km/hr
</name>
<styleUrl>
#styleMap_TLP_Normal
</styleUrl>
<Point>
<coordinates>
-39.4258766,-7.3597140,935.92
</coordinates>
</Point>
</Placemark>
<Placemark>
<name>
Tue Mar 11 12:42:03 2014 S=1.53 Km/hr
</name>
<styleUrl>
#styleMap_TLP_Normal
</styleUrl>
<Point>
<coordinates>
-39.4259529,-7.3597174,934.88
</coordinates>
</Point>
</Placemark>
<Placemark>
<name>
Tue Mar 11 12:42:13 2014 S=2.53 Km/hr
</name>
<styleUrl>
#styleMap_TLP_Normal
</styleUrl>
<Point>
<coordinates>
-39.4260330,-7.3597264,934.05
</coordinates>
</Point>
</Placemark>
<Placemark>
<name>
Tue Mar 11 12:42:23 2014 S=2.75 Km/hr
</name>
<styleUrl>
#styleMap_TLP_Normal
</styleUrl>
<Point>
<coordinates>
-39.4261169,-7.3597889,933.53
</coordinates>
</Point>
</Placemark>
<Placemark>
<name>
Tue Mar 11 12:42:33 2014 S=2.52 Km/hr
</name>
<styleUrl>
#styleMap_TLP_Normal
</styleUrl>
<Point>
<coordinates>
-39.4261856,-7.3598418,933.08
</coordinates>
</Point>
</Placemark>
<Placemark>
<name>
Tue Mar 11 12:42:43 2014 S=1.51 Km/hr
</name>
<styleUrl>
#styleMap_TLP_Normal
</styleUrl>
<Point>
<coordinates>
-39.4262772,-7.3598528,932.63
</coordinates>
</Point>
</Placemark>
<Placemark>
<name>
Tue Mar 11 12:42:53 2014 S=0.66 Km/hr
</name>
<styleUrl>
#styleMap_TLP_Normal
</styleUrl>
<Point>
<coordinates>
-39.4263077,-7.3598595,932.52
</coordinates>
</Point>
</Placemark>
<Placemark>
<name>
Tue Mar 11 12:43:03 2014 S=1.02 Km/hr
</name>
<styleUrl>
#styleMap_TLP_Normal
</styleUrl>
<Point>
<coordinates>
-39.4263077,-7.3598619,932.41
</coordinates>
</Point>
</Placemark>
<Placemark>
<name>
Tue Mar 11 12:43:13 2014 S=0.24 Km/hr
</name>
<styleUrl>
#styleMap_TLP_Normal
</styleUrl>
<Point>
<coordinates>
-39.4263115,-7.3598747,932.53
</coordinates>
</Point>
</Placemark>
<Placemark>
<name>
Tue Mar 11 12:43:23 2014 S=0.47 Km/hr
</name>
<styleUrl>
#styleMap_TLP_Normal
</styleUrl>
<Point>
<coordinates>
-39.4263039,-7.3598881,932.56
</coordinates>
</Point>
</Placemark>
<Placemark>
<name>
Tue Mar 11 12:43:33 2014 S=0.43 Km/hr
</name>
<styleUrl>
#styleMap_TLP_Normal
</styleUrl>
<Point>
<coordinates>
-39.4262962,-7.3598900,932.58
</coordinates>
</Point>
</Placemark>
<Placemark>
<name>
Tue Mar 11 12:43:43 2014 S=0.29 Km/hr
</name>
<styleUrl>
#styleMap_TLP_Normal
</styleUrl>
<Point>
<coordinates>
-39.4262962,-7.3599095,932.64
</coordinates>
</Point>
</Placemark>
<Placemark>
<name>
Tue Mar 11 12:43:53 2014 S=0.25 Km/hr
</name>
<styleUrl>
#styleMap_TLP_Normal
</styleUrl>
<Point>
<coordinates>
-39.4262924,-7.3599200,932.66
</coordinates>
</Point>
</Placemark>
<Placemark>
<name>
Tue Mar 11 12:44:03 2014 S=0.81 Km/hr
</name>
<styleUrl>
#styleMap_TLP_Normal
</styleUrl>
<Point>
<coordinates>
-39.4263077,-7.3599067,932.55
</coordinates>
</Point>
</Placemark>
<Placemark>
<name>
Tue Mar 11 12:44:13 2014 S=1.55 Km/hr
</name>
<styleUrl>
#styleMap_TLP_Normal
</styleUrl>
<Point>
<coordinates>
-39.4263268,-7.3598671,932.77
</coordinates>
</Point>
</Placemark>
<Placemark>
<name>
Tue Mar 11 12:44:23 2014 S=2.38 Km/hr
</name>
<styleUrl>
#styleMap_TLP_Normal
</styleUrl>
<Point>
<coordinates>
-39.4264030,-7.3599157,932.86
</coordinates>
</Point>
</Placemark>
<Placemark>
<name>
Tue Mar 11 12:44:33 2014 S=1.75 Km/hr
</name>
<styleUrl>
#styleMap_TLP_Normal
</styleUrl>
<Point>
<coordinates>
-39.4264641,-7.3599272,932.75
</coordinates>
</Point>
</Placemark>
<Placemark>
<name>
Tue Mar 11 12:44:43 2014 S=3.05 Km/hr
</name>
<styleUrl>
#styleMap_TLP_Normal
</styleUrl>
<Point>
<coordinates>
-39.4264641,-7.3599553,932.47
</coordinates>
</Point>
</Placemark>
<Placemark>
<name>
Tue Mar 11 12:44:53 2014 S=1.65 Km/hr
</name>
<styleUrl>
#styleMap_TLP_Normal
</styleUrl>
<Point>
<coordinates>
-39.4264107,-7.3600030,932.69
</coordinates>
</Point>
</Placemark>
<Placemark>
<name>
Tue Mar 11 12:45:03 2014 S=2.08 Km/hr
</name>
<styleUrl>
#styleMap_TLP_Normal
</styleUrl>
<Point>
<coordinates>
-39.4263382,-7.3600588,932.97
</coordinates>
</Point>
</Placemark>
<Placemark>
<name>
Tue Mar 11 12:45:13 2014 S=2.26 Km/hr
</name>
<styleUrl>
#styleMap_TLP_Normal
</styleUrl>
<Point>
<coordinates>
-39.4262619,-7.3600821,933.67
</coordinates>
</Point>
</Placemark>
<Placemark>
<name>
Tue Mar 11 12:45:23 2014 S=2.51 Km/hr
</name>
<styleUrl>
#styleMap_TLP_Normal
</styleUrl>
<Point>
<coordinates>
-39.4262543,-7.3601451,934.20
</coordinates>
</Point>
</Placemark>
<Placemark>
<name>
Tue Mar 11 12:45:33 2014 S=1.86 Km/hr
</name>
<styleUrl>
#styleMap_TLP_Normal
</styleUrl>
<Point>
<coordinates>
-39.4262619,-7.3602176,934.83
</coordinates>
</Point>
</Placemark>
<Placemark>
<name>
Tue Mar 11 12:45:43 2014 S=2.58 Km/hr
</name>
<styleUrl>
#styleMap_TLP_Normal
</styleUrl>
<Point>
<coordinates>
-39.4262199,-7.3602896,935.33
</coordinates>
</Point>
</Placemark>
<Placemark>
<name>
Tue Mar 11 12:45:53 2014 S=0.48 Km/hr
</name>
<styleUrl>
#styleMap_TLP_Normal
</styleUrl>
<Point>
<coordinates>
-39.4262238,-7.3603439,935.81
</coordinates>
</Point>
</Placemark>
<Placemark>
<name>
Tue Mar 11 12:46:03 2014 S=0.24 Km/hr
</name>
<styleUrl>
#styleMap_TLP_Normal
</styleUrl>
<Point>
<coordinates>
-39.4262238,-7.3603587,935.89
</coordinates>
</Point>
</Placemark>
<Placemark>
<name>
Tue Mar 11 12:46:13 2014 S=3.35 Km/hr
</name>
<styleUrl>
#styleMap_TLP_Normal
</styleUrl>
<Point>
<coordinates>
-39.4262009,-7.3604360,936.28
</coordinates>
</Point>
</Placemark>
<Placemark>
<name>
Tue Mar 11 12:46:23 2014 S=2.37 Km/hr
</name>
<styleUrl>
#styleMap_TLP_Normal
</styleUrl>
<Point>
<coordinates>
-39.4261017,-7.3604665,936.84
</coordinates>
</Point>
</Placemark>
<Placemark>
<name>
Tue Mar 11 12:46:33 2014 S=1.57 Km/hr
</name>
<styleUrl>
#styleMap_TLP_Normal
</styleUrl>
<Point>
<coordinates>
-39.4260826,-7.3605218,937.36
</coordinates>
</Point>
</Placemark>
<Placemark>
<name>
Tue Mar 11 12:46:43 2014 S=2.10 Km/hr
</name>
<styleUrl>
#styleMap_TLP_Normal
</styleUrl>
<Point>
<coordinates>
-39.4260368,-7.3605738,937.83
</coordinates>
</Point>
</Placemark>
<Placemark>
<name>
Tue Mar 11 12:46:53 2014 S=1.94 Km/hr
</name>
<styleUrl>
#styleMap_TLP_Normal
</styleUrl>
<Point>
<coordinates>
-39.4259987,-7.3606529,938.14
</coordinates>
</Point>
</Placemark>
<Placemark>
<name>
Tue Mar 11 12:47:03 2014 S=0.82 Km/hr
</name>
<styleUrl>
#styleMap_TLP_Normal
</styleUrl>
<Point>
<coordinates>
-39.4260216,-7.3607392,938.09
</coordinates>
</Point>
</Placemark>
<Placemark>
<name>
Tue Mar 11 12:47:13 2014 S=0.42 Km/hr
</name>
<styleUrl>
#styleMap_TLP_Normal
</styleUrl>
<Point>
<coordinates>
-39.4260216,-7.3607554,938.08
</coordinates>
</Point>
</Placemark>
<Placemark>
<name>
Tue Mar 11 12:47:23 2014 S=1.82 Km/hr
</name>
<styleUrl>
#styleMap_TLP_Normal
</styleUrl>
<Point>
<coordinates>
-39.4260445,-7.3607984,937.78
</coordinates>
</Point>
</Placemark>
<Placemark>
<name>
Tue Mar 11 12:47:33 2014 S=1.75 Km/hr
</name>
<styleUrl>
#styleMap_TLP_Normal
</styleUrl>
<Point>
<coordinates>
-39.4260521,-7.3608575,937.91
</coordinates>
</Point>
</Placemark>
<Placemark>
<name>
Tue Mar 11 12:47:43 2014 S=1.56 Km/hr
</name>
<styleUrl>
#styleMap_TLP_Normal
</styleUrl>
<Point>
<coordinates>
-39.4261055,-7.3609195,937.86
</coordinates>
</Point>
</Placemark>
<Placemark>
<name>
Tue Mar 11 12:47:53 2014 S=1.59 Km/hr
</name>
<styleUrl>
#styleMap_TLP_Normal
</styleUrl>
<Point>
<coordinates>
-39.4261818,-7.3609290,938.16
</coordinates>
</Point>
</Placemark>
<Placemark>
<name>
Tue Mar 11 12:48:03 2014 S=0.46 Km/hr
</name>
<styleUrl>
#styleMap_TLP_Normal
</styleUrl>
<Point>
<coordinates>
-39.4262619,-7.3609486,938.56
</coordinates>
</Point>
</Placemark>
<Placemark>
<name>
Tue Mar 11 12:48:13 2014 S=0.81 Km/hr
</name>
<styleUrl>
#styleMap_TLP_Normal
</styleUrl>
<Point>
<coordinates>
-39.4263077,-7.3609438,937.44
</coordinates>
</Point>
</Placemark>
<Placemark>
<name>
Tue Mar 11 12:48:23 2014 S=1.24 Km/hr
</name>
<styleUrl>
#styleMap_TLP_Normal
</styleUrl>
<Point>
<coordinates>
-39.4262962,-7.3609581,937.63
</coordinates>
</Point>
</Placemark>
<Placemark>
<name>
Tue Mar 11 12:48:33 2014 S=1.61 Km/hr
</name>
<styleUrl>
#styleMap_TLP_Normal
</styleUrl>
<Point>
<coordinates>
-39.4262733,-7.3610249,937.97
</coordinates>
</Point>
</Placemark>
<Placemark>
<name>
Tue Mar 11 12:48:43 2014 S=2.00 Km/hr
</name>
<styleUrl>
#styleMap_TLP_Normal
</styleUrl>
<Point>
<coordinates>
-39.4262581,-7.3610582,937.88
</coordinates>
</Point>
</Placemark>
<Placemark>
<name>
Tue Mar 11 12:48:53 2014 S=1.16 Km/hr
</name>
<styleUrl>
#styleMap_TLP_Normal
</styleUrl>
<Point>
<coordinates>
-39.4262619,-7.3610950,937.50
</coordinates>
</Point>
</Placemark>
<Placemark>
<name>
Tue Mar 11 12:49:03 2014 S=0.80 Km/hr
</name>
<styleUrl>
#styleMap_TLP_Normal
</styleUrl>
<Point>
<coordinates>
-39.4262886,-7.3611250,937.48
</coordinates>
</Point>
</Placemark>
<Placemark>
<name>
Tue Mar 11 12:49:13 2014 S=2.77 Km/hr
</name>
<styleUrl>
#styleMap_TLP_Normal
</styleUrl>
<Point>
<coordinates>
-39.4262810,-7.3610969,936.13
</coordinates>
</Point>
</Placemark>
<Placemark>
<name>
Tue Mar 11 12:49:23 2014 S=1.50 Km/hr
</name>
<styleUrl>
#styleMap_TLP_Normal
</styleUrl>
<Point>
<coordinates>
-39.4262390,-7.3610444,936.64
</coordinates>
</Point>
</Placemark>
<Placemark>
<name>
Tue Mar 11 12:49:33 2014 S=0.65 Km/hr
</name>
<styleUrl>
#styleMap_TLP_Normal
</styleUrl>
<Point>
<coordinates>
-39.4261971,-7.3610568,937.33
</coordinates>
</Point>
</Placemark>
<Placemark>
<name>
Tue Mar 11 12:49:43 2014 S=1.37 Km/hr
</name>
<styleUrl>
#styleMap_TLP_Normal
</styleUrl>
<Point>
<coordinates>
-39.4261284,-7.3610644,938.00
</coordinates>
</Point>
</Placemark>
<Placemark>
<name>
Tue Mar 11 12:49:53 2014 S=1.91 Km/hr
</name>
<styleUrl>
#styleMap_TLP_Normal
</styleUrl>
<Point>
<coordinates>
-39.4260483,-7.3610940,937.92
</coordinates>
</Point>
</Placemark>
<Placemark>
<name>
Tue Mar 11 12:50:03 2014 S=2.25 Km/hr
</name>
<styleUrl>
#styleMap_TLP_Normal
</styleUrl>
<Point>
<coordinates>
-39.4260330,-7.3611860,937.72
</coordinates>
</Point>
</Placemark>
<Placemark>
<name>
Tue Mar 11 12:50:13 2014 S=1.19 Km/hr
</name>
<styleUrl>
#styleMap_TLP_Normal
</styleUrl>
<Point>
<coordinates>
-39.4260521,-7.3612514,938.23
</coordinates>
</Point>
</Placemark>
<Placemark>
<name>
Tue Mar 11 12:50:23 2014 S=1.04 Km/hr
</name>
<styleUrl>
#styleMap_TLP_Normal
</styleUrl>
<Point>
<coordinates>
-39.4260406,-7.3612294,938.25
</coordinates>
</Point>
</Placemark>
<Placemark>
<name>
Tue Mar 11 12:50:33 2014 S=0.39 Km/hr
</name>
<styleUrl>
#styleMap_TLP_Normal
</styleUrl>
<Point>
<coordinates>
-39.4260521,-7.3612132,938.16
</coordinates>
</Point>
</Placemark>
<Placemark>
<name>
Tue Mar 11 12:50:43 2014 S=0.37 Km/hr
</name>
<styleUrl>
#styleMap_TLP_Normal
</styleUrl>
<Point>
<coordinates>
-39.4260597,-7.3612103,938.08
</coordinates>
</Point>
</Placemark>
<Placemark>
<name>
Tue Mar 11 12:50:53 2014 S=1.81 Km/hr
</name>
<styleUrl>
#styleMap_TLP_Normal
</styleUrl>
<Point>
<coordinates>
-39.4260750,-7.3611865,937.84
</coordinates>
</Point>
</Placemark>
<Placemark>
<name>
Tue Mar 11 12:51:03 2014 S=1.94 Km/hr
</name>
<styleUrl>
#styleMap_TLP_Normal
</styleUrl>
<Point>
<coordinates>
-39.4260826,-7.3611178,937.11
</coordinates>
</Point>
</Placemark>
<Placemark>
<name>
Tue Mar 11 12:51:13 2014 S=1.53 Km/hr
</name>
<styleUrl>
#styleMap_TLP_Normal
</styleUrl>
<Point>
<coordinates>
-39.4260788,-7.3610511,935.95
</coordinates>
</Point>
</Placemark>
<Placemark>
<name>
Tue Mar 11 12:51:23 2014 S=3.06 Km/hr
</name>
<styleUrl>
#styleMap_TLP_Normal
</styleUrl>
<Point>
<coordinates>
-39.4260826,-7.3609862,935.64
</coordinates>
</Point>
</Placemark>
<Placemark>
<name>
Tue Mar 11 12:51:33 2014 S=2.58 Km/hr
</name>
<styleUrl>
#styleMap_TLP_Normal
</styleUrl>
<Point>
<coordinates>
-39.4260864,-7.3609109,934.88
</coordinates>
</Point>
</Placemark>
<Placemark>
<name>
Tue Mar 11 12:51:43 2014 S=0.79 Km/hr
</name>
<styleUrl>
#styleMap_TLP_Normal
</styleUrl>
<Point>
<coordinates>
-39.4261284,-7.3608637,935.19
</coordinates>
</Point>
</Placemark>
<Placemark>
<name>
Tue Mar 11 12:51:53 2014 S=1.65 Km/hr
</name>
<styleUrl>
#styleMap_TLP_Normal
</styleUrl>
<Point>
<coordinates>
-39.4260864,-7.3607888,934.63
</coordinates>
</Point>
</Placemark>
<Placemark>
<name>
Tue Mar 11 12:52:03 2014 S=1.93 Km/hr
</name>
<styleUrl>
#styleMap_TLP_Normal
</styleUrl>
<Point>
<coordinates>
-39.4260712,-7.3607068,932.58
</coordinates>
</Point>
</Placemark>
<Placemark>
<name>
Tue Mar 11 12:52:13 2014 S=2.79 Km/hr
</name>
<styleUrl>
#styleMap_TLP_Normal
</styleUrl>
<Point>
<coordinates>
-39.4260521,-7.3606362,932.11
</coordinates>
</Point>
</Placemark>
<Placemark>
<name>
Tue Mar 11 12:52:23 2014 S=2.77 Km/hr
</name>
<styleUrl>
#styleMap_TLP_Normal
</styleUrl>
<Point>
<coordinates>
-39.4260979,-7.3605886,931.31
</coordinates>
</Point>
</Placemark>
<Placemark>
<name>
Tue Mar 11 12:52:33 2014 S=2.94 Km/hr
</name>
<styleUrl>
#styleMap_TLP_Normal
</styleUrl>
<Point>
<coordinates>
-39.4261360,-7.3604712,931.34
</coordinates>
</Point>
</Placemark>
<Placemark>
<name>
Tue Mar 11 12:52:43 2014 S=2.59 Km/hr
</name>
<styleUrl>
#styleMap_TLP_Normal
</styleUrl>
<Point>
<coordinates>
-39.4261971,-7.3604231,931.67
</coordinates>
</Point>
</Placemark>
<Placemark>
<name>
Tue Mar 11 12:52:53 2014 S=2.72 Km/hr
</name>
<styleUrl>
#styleMap_TLP_Normal
</styleUrl>
<Point>
<coordinates>
-39.4262314,-7.3603668,931.94
</coordinates>
</Point>
</Placemark>
<Placemark>
<name>
Tue Mar 11 12:53:03 2014 S=2.54 Km/hr
</name>
<styleUrl>
#styleMap_TLP_Normal
</styleUrl>
<Point>
<coordinates>
-39.4262695,-7.3602781,932.14
</coordinates>
</Point>
</Placemark>
<Placemark>
<name>
Tue Mar 11 12:53:13 2014 S=1.42 Km/hr
</name>
<styleUrl>
#styleMap_TLP_Normal
</styleUrl>
<Point>
<coordinates>
-39.4262733,-7.3601766,932.09
</coordinates>
</Point>
</Placemark>
<Placemark>
<name>
Tue Mar 11 12:53:23 2014 S=1.30 Km/hr
</name>
<styleUrl>
#styleMap_TLP_Normal
</styleUrl>
<Point>
<coordinates>
-39.4262695,-7.3600974,932.75
</coordinates>
</Point>
</Placemark>
<Placemark>
<name>
Tue Mar 11 12:53:33 2014 S=1.62 Km/hr
</name>
<styleUrl>
#styleMap_TLP_Normal
</styleUrl>
<Point>
<coordinates>
-39.4263191,-7.3600798,933.42
</coordinates>
</Point>
</Placemark>
<Placemark>
<name>
Tue Mar 11 12:53:43 2014 S=2.30 Km/hr
</name>
<styleUrl>
#styleMap_TLP_Normal
</styleUrl>
<Point>
<coordinates>
-39.4263725,-7.3600187,933.63
</coordinates>
</Point>
</Placemark>
<Placemark>
<name>
Tue Mar 11 12:53:53 2014 S=2.48 Km/hr
</name>
<styleUrl>
#styleMap_TLP_Normal
</styleUrl>
<Point>
<coordinates>
-39.4264565,-7.3599772,933.61
</coordinates>
</Point>
</Placemark>
<Placemark>
<name>
Tue Mar 11 12:54:03 2014 S=3.65 Km/hr
</name>
<styleUrl>
#styleMap_TLP_Normal
</styleUrl>
<Point>
<coordinates>
-39.4265823,-7.3599343,933.23
</coordinates>
</Point>
</Placemark>
<Placemark>
<name>
Tue Mar 11 12:54:13 2014 S=2.27 Km/hr
</name>
<styleUrl>
#styleMap_TLP_Normal
</styleUrl>
<Point>
<coordinates>
-39.4266472,-7.3599458,933.00
</coordinates>
</Point>
</Placemark>
<Placemark>
<name>
Tue Mar 11 12:54:23 2014 S=0.98 Km/hr
</name>
<styleUrl>
#styleMap_TLP_Normal
</styleUrl>
<Point>
<coordinates>
-39.4267006,-7.3599668,932.98
</coordinates>
</Point>
</Placemark>
<Placemark>
<name>
Tue Mar 11 12:54:33 2014 S=2.66 Km/hr
</name>
<styleUrl>
#styleMap_TLP_Normal
</styleUrl>
<Point>
<coordinates>
-39.4267883,-7.3599968,933.09
</coordinates>
</Point>
</Placemark>
<Placemark>
<name>
Tue Mar 11 12:54:43 2014 S=2.75 Km/hr
</name>
<styleUrl>
#styleMap_TLP_Normal
</styleUrl>
<Point>
<coordinates>
-39.4268951,-7.3600292,933.27
</coordinates>
</Point>
</Placemark>
<Placemark>
<name>
Tue Mar 11 12:54:53 2014 S=1.79 Km/hr
</name>
<styleUrl>
#styleMap_TLP_Normal
</styleUrl>
<Point>
<coordinates>
-39.4269829,-7.3600445,932.83
</coordinates>
</Point>
</Placemark>
<Placemark>
<name>
Tue Mar 11 12:55:03 2014 S=2.04 Km/hr
</name>
<styleUrl>
#styleMap_TLP_Normal
</styleUrl>
<Point>
<coordinates>
-39.4270744,-7.3600702,932.55
</coordinates>
</Point>
</Placemark>
<Placemark>
<name>
Tue Mar 11 12:55:13 2014 S=1.96 Km/hr
</name>
<styleUrl>
#styleMap_TLP_Normal
</styleUrl>
<Point>
<coordinates>
-39.4271622,-7.3601122,932.09
</coordinates>
</Point>
</Placemark>
<Placemark>
<name>
Tue Mar 11 12:55:23 2014 S=2.21 Km/hr
</name>
<styleUrl>
#styleMap_TLP_Normal
</styleUrl>
<Point>
<coordinates>
-39.4272003,-7.3601575,931.47
</coordinates>
</Point>
</Placemark>
<Placemark>
<name>
Tue Mar 11 12:55:33 2014 S=1.53 Km/hr
</name>
<styleUrl>
#styleMap_TLP_Normal
</styleUrl>
<Point>
<coordinates>
-39.4272041,-7.3602319,930.38
</coordinates>
</Point>
</Placemark>
<Placemark>
<name>
Tue Mar 11 12:55:43 2014 S=1.65 Km/hr
</name>
<styleUrl>
#styleMap_TLP_Normal
</styleUrl>
<Point>
<coordinates>
-39.4272575,-7.3602772,930.30
</coordinates>
</Point>
</Placemark>
<Placemark>
<name>
Tue Mar 11 12:56:50 2014 S=2.03 Km/hr
</name>
<styleUrl>
#styleMap_TLP_Finish
</styleUrl>
<Point>
<coordinates>
-39.4277115,-7.3606291,941.22
</coordinates>
</Point>
</Placemark>
</Folder>
</Document>
</kml>
