# Supplementary material for: Lévy foraging patterns of rural humans
Source: PLoS One. 2018 Jun 18;13(6):e0199099. doi: 10.1371/journal.pone.0199099 (PMC6005560; doi:10.1371/journal.pone.0199099)
Supplement: S5 File — (ZIP) [file pone.0199099.s005.zip › H-06-MA/Holux_M-241_Start_20140325-063936_Finish_20140325-084547.txt]

-7.35975	-39.43719	Tue Mar 25 12:39:36 2014 S=0.96 Km/hr
-7.35965	-39.43743	Tue Mar 25 12:39:46 2014 S=0.55 Km/hr
-7.35963	-39.43750	Tue Mar 25 12:39:56 2014 S=0.46 Km/hr
-7.35961	-39.43755	Tue Mar 25 12:40:06 2014 S=1.73 Km/hr
-7.35960	-39.43758	Tue Mar 25 12:40:16 2014 S=0.47 Km/hr
-7.35960	-39.43758	Tue Mar 25 12:40:26 2014 S=0.39 Km/hr
-7.35960	-39.43756	Tue Mar 25 12:40:36 2014 S=0.79 Km/hr
-7.35960	-39.43755	Tue Mar 25 12:40:46 2014 S=0.19 Km/hr
-7.35960	-39.43755	Tue Mar 25 12:40:56 2014 S=0.39 Km/hr
-7.35961	-39.43755	Tue Mar 25 12:41:06 2014 S=0.41 Km/hr
-7.35959	-39.43755	Tue Mar 25 12:41:16 2014 S=0.68 Km/hr
-7.35958	-39.43756	Tue Mar 25 12:41:26 2014 S=0.24 Km/hr
-7.35961	-39.43756	Tue Mar 25 12:41:36 2014 S=1.21 Km/hr
-7.35964	-39.43755	Tue Mar 25 12:41:46 2014 S=0.39 Km/hr
-7.35963	-39.43755	Tue Mar 25 12:41:56 2014 S=0.26 Km/hr
-7.35963	-39.43755	Tue Mar 25 12:42:06 2014 S=0.59 Km/hr
-7.35962	-39.43755	Tue Mar 25 12:42:16 2014 S=0.27 Km/hr
-7.35962	-39.43756	Tue Mar 25 12:42:26 2014 S=0.26 Km/hr
-7.35962	-39.43755	Tue Mar 25 12:42:36 2014 S=1.15 Km/hr
-7.35962	-39.43755	Tue Mar 25 12:42:46 2014 S=1.16 Km/hr
-7.35961	-39.43755	Tue Mar 25 12:42:56 2014 S=1.05 Km/hr
-7.35959	-39.43759	Tue Mar 25 12:43:06 2014 S=0.68 Km/hr
-7.35960	-39.43756	Tue Mar 25 12:43:16 2014 S=1.35 Km/hr
-7.35962	-39.43754	Tue Mar 25 12:43:26 2014 S=1.25 Km/hr
-7.35963	-39.43756	Tue Mar 25 12:43:36 2014 S=1.23 Km/hr
-7.35970	-39.43760	Tue Mar 25 12:43:46 2014 S=1.49 Km/hr
-7.35973	-39.43759	Tue Mar 25 12:43:56 2014 S=0.92 Km/hr
-7.35974	-39.43760	Tue Mar 25 12:44:06 2014 S=0.98 Km/hr
-7.35969	-39.43761	Tue Mar 25 12:44:16 2014 S=1.53 Km/hr
-7.35964	-39.43759	Tue Mar 25 12:44:26 2014 S=1.50 Km/hr
-7.35962	-39.43758	Tue Mar 25 12:44:36 2014 S=0.74 Km/hr
-7.35958	-39.43765	Tue Mar 25 12:44:46 2014 S=1.87 Km/hr
-7.35959	-39.43774	Tue Mar 25 12:44:56 2014 S=1.40 Km/hr
-7.35961	-39.43778	Tue Mar 25 12:45:06 2014 S=1.28 Km/hr
-7.35962	-39.43777	Tue Mar 25 12:45:16 2014 S=0.63 Km/hr
-7.35962	-39.43777	Tue Mar 25 12:45:26 2014 S=0.83 Km/hr
-7.35960	-39.43781	Tue Mar 25 12:45:36 2014 S=3.65 Km/hr
-7.35956	-39.43790	Tue Mar 25 12:45:46 2014 S=1.82 Km/hr
-7.35948	-39.43793	Tue Mar 25 12:45:56 2014 S=2.80 Km/hr
-7.35939	-39.43797	Tue Mar 25 12:46:06 2014 S=3.04 Km/hr
-7.35937	-39.43805	Tue Mar 25 12:46:16 2014 S=3.06 Km/hr
-7.35939	-39.43810	Tue Mar 25 12:46:26 2014 S=1.27 Km/hr
-7.35944	-39.43817	Tue Mar 25 12:46:36 2014 S=2.37 Km/hr
-7.35944	-39.43824	Tue Mar 25 12:46:46 2014 S=0.62 Km/hr
-7.35946	-39.43828	Tue Mar 25 12:46:56 2014 S=1.81 Km/hr
-7.35947	-39.43842	Tue Mar 25 12:47:06 2014 S=2.98 Km/hr
-7.35949	-39.43850	Tue Mar 25 12:47:16 2014 S=3.29 Km/hr
-7.35948	-39.43857	Tue Mar 25 12:47:26 2014 S=2.33 Km/hr
-7.35946	-39.43877	Tue Mar 25 12:47:36 2014 S=4.13 Km/hr
-7.35940	-39.43883	Tue Mar 25 12:47:46 2014 S=1.89 Km/hr
-7.35939	-39.43888	Tue Mar 25 12:47:56 2014 S=2.45 Km/hr
-7.35938	-39.43895	Tue Mar 25 12:48:06 2014 S=2.74 Km/hr
-7.35932	-39.43901	Tue Mar 25 12:48:16 2014 S=2.07 Km/hr
-7.35931	-39.43913	Tue Mar 25 12:48:26 2014 S=0.85 Km/hr
-7.35923	-39.43914	Tue Mar 25 12:48:36 2014 S=1.35 Km/hr
-7.35914	-39.43912	Tue Mar 25 12:48:46 2014 S=1.71 Km/hr
-7.35907	-39.43905	Tue Mar 25 12:48:56 2014 S=1.19 Km/hr
-7.35900	-39.43903	Tue Mar 25 12:49:06 2014 S=1.59 Km/hr
-7.35892	-39.43897	Tue Mar 25 12:49:16 2014 S=1.65 Km/hr
-7.35885	-39.43892	Tue Mar 25 12:49:26 2014 S=1.87 Km/hr
-7.35878	-39.43890	Tue Mar 25 12:49:36 2014 S=1.60 Km/hr
-7.35875	-39.43887	Tue Mar 25 12:49:46 2014 S=1.09 Km/hr
-7.35873	-39.43884	Tue Mar 25 12:49:56 2014 S=0.98 Km/hr
-7.35873	-39.43885	Tue Mar 25 12:50:06 2014 S=0.17 Km/hr
-7.35873	-39.43885	Tue Mar 25 12:50:16 2014 S=0.63 Km/hr
-7.35872	-39.43886	Tue Mar 25 12:50:26 2014 S=1.02 Km/hr
-7.35874	-39.43890	Tue Mar 25 12:50:36 2014 S=0.85 Km/hr
-7.35872	-39.43888	Tue Mar 25 12:50:46 2014 S=0.93 Km/hr
-7.35874	-39.43890	Tue Mar 25 12:50:56 2014 S=0.31 Km/hr
-7.35875	-39.43890	Tue Mar 25 12:51:06 2014 S=0.35 Km/hr
-7.35876	-39.43890	Tue Mar 25 12:51:16 2014 S=0.39 Km/hr
-7.35875	-39.43886	Tue Mar 25 12:51:26 2014 S=1.31 Km/hr
-7.35875	-39.43884	Tue Mar 25 12:51:36 2014 S=0.30 Km/hr
-7.35874	-39.43884	Tue Mar 25 12:51:46 2014 S=0.56 Km/hr
-7.35873	-39.43885	Tue Mar 25 12:51:56 2014 S=0.34 Km/hr
-7.35873	-39.43883	Tue Mar 25 12:52:06 2014 S=1.52 Km/hr
-7.35870	-39.43880	Tue Mar 25 12:52:16 2014 S=1.12 Km/hr
-7.35868	-39.43878	Tue Mar 25 12:52:26 2014 S=0.37 Km/hr
-7.35867	-39.43878	Tue Mar 25 12:52:36 2014 S=0.75 Km/hr
-7.35862	-39.43876	Tue Mar 25 12:52:46 2014 S=1.82 Km/hr
-7.35857	-39.43870	Tue Mar 25 12:52:56 2014 S=1.52 Km/hr
-7.35856	-39.43861	Tue Mar 25 12:53:06 2014 S=1.24 Km/hr
-7.35852	-39.43858	Tue Mar 25 12:53:16 2014 S=1.40 Km/hr
-7.35848	-39.43856	Tue Mar 25 12:53:26 2014 S=0.66 Km/hr
-7.35847	-39.43857	Tue Mar 25 12:53:36 2014 S=0.65 Km/hr
-7.35844	-39.43858	Tue Mar 25 12:53:46 2014 S=1.78 Km/hr
-7.35836	-39.43858	Tue Mar 25 12:53:56 2014 S=1.12 Km/hr
-7.35831	-39.43856	Tue Mar 25 12:54:06 2014 S=1.40 Km/hr
-7.35824	-39.43858	Tue Mar 25 12:54:16 2014 S=1.98 Km/hr
-7.35820	-39.43867	Tue Mar 25 12:54:26 2014 S=2.31 Km/hr
-7.35816	-39.43873	Tue Mar 25 12:54:36 2014 S=1.89 Km/hr
-7.35809	-39.43877	Tue Mar 25 12:54:46 2014 S=0.99 Km/hr
-7.35810	-39.43883	Tue Mar 25 12:54:56 2014 S=1.39 Km/hr
-7.35809	-39.43884	Tue Mar 25 12:55:06 2014 S=0.89 Km/hr
-7.35809	-39.43885	Tue Mar 25 12:55:16 2014 S=0.40 Km/hr
-7.35808	-39.43886	Tue Mar 25 12:55:26 2014 S=0.57 Km/hr
-7.35808	-39.43886	Tue Mar 25 12:55:36 2014 S=1.44 Km/hr
-7.35810	-39.43887	Tue Mar 25 12:55:46 2014 S=0.38 Km/hr
-7.35808	-39.43888	Tue Mar 25 12:55:56 2014 S=0.69 Km/hr
-7.35807	-39.43890	Tue Mar 25 12:56:06 2014 S=0.06 Km/hr
-7.35806	-39.43890	Tue Mar 25 12:56:16 2014 S=0.18 Km/hr
-7.35808	-39.43893	Tue Mar 25 12:56:26 2014 S=0.66 Km/hr
-7.35808	-39.43895	Tue Mar 25 12:56:36 2014 S=1.06 Km/hr
-7.35809	-39.43894	Tue Mar 25 12:56:46 2014 S=0.21 Km/hr
-7.35812	-39.43893	Tue Mar 25 12:56:56 2014 S=1.06 Km/hr
-7.35811	-39.43895	Tue Mar 25 12:57:06 2014 S=1.70 Km/hr
-7.35812	-39.43896	Tue Mar 25 12:57:16 2014 S=0.50 Km/hr
-7.35812	-39.43897	Tue Mar 25 12:57:26 2014 S=0.44 Km/hr
-7.35810	-39.43896	Tue Mar 25 12:57:36 2014 S=1.32 Km/hr
-7.35811	-39.43892	Tue Mar 25 12:57:46 2014 S=0.30 Km/hr
-7.35810	-39.43891	Tue Mar 25 12:57:56 2014 S=1.09 Km/hr
-7.35808	-39.43892	Tue Mar 25 12:58:06 2014 S=0.89 Km/hr
-7.35806	-39.43890	Tue Mar 25 12:58:16 2014 S=0.75 Km/hr
-7.35806	-39.43891	Tue Mar 25 12:58:26 2014 S=0.91 Km/hr
-7.35806	-39.43891	Tue Mar 25 12:58:36 2014 S=0.29 Km/hr
-7.35806	-39.43891	Tue Mar 25 12:58:46 2014 S=1.04 Km/hr
-7.35805	-39.43890	Tue Mar 25 12:58:56 2014 S=0.31 Km/hr
-7.35803	-39.43889	Tue Mar 25 12:59:06 2014 S=0.66 Km/hr
-7.35802	-39.43889	Tue Mar 25 12:59:16 2014 S=0.82 Km/hr
-7.35804	-39.43885	Tue Mar 25 12:59:26 2014 S=0.90 Km/hr
-7.35806	-39.43885	Tue Mar 25 12:59:36 2014 S=0.54 Km/hr
-7.35807	-39.43885	Tue Mar 25 12:59:46 2014 S=0.62 Km/hr
-7.35807	-39.43884	Tue Mar 25 12:59:56 2014 S=0.69 Km/hr
-7.35808	-39.43884	Tue Mar 25 13:00:06 2014 S=0.79 Km/hr
-7.35809	-39.43884	Tue Mar 25 13:00:16 2014 S=0.81 Km/hr
-7.35809	-39.43884	Tue Mar 25 13:00:26 2014 S=0.25 Km/hr
-7.35810	-39.43885	Tue Mar 25 13:00:36 2014 S=1.16 Km/hr
-7.35808	-39.43888	Tue Mar 25 13:00:46 2014 S=0.62 Km/hr
-7.35808	-39.43888	Tue Mar 25 13:00:56 2014 S=1.16 Km/hr
-7.35808	-39.43891	Tue Mar 25 13:01:06 2014 S=0.50 Km/hr
-7.35804	-39.43889	Tue Mar 25 13:01:16 2014 S=0.82 Km/hr
-7.35802	-39.43887	Tue Mar 25 13:01:26 2014 S=1.04 Km/hr
-7.35800	-39.43888	Tue Mar 25 13:01:36 2014 S=0.34 Km/hr
-7.35797	-39.43895	Tue Mar 25 13:01:46 2014 S=2.00 Km/hr
-7.35790	-39.43900	Tue Mar 25 13:01:56 2014 S=1.30 Km/hr
-7.35785	-39.43898	Tue Mar 25 13:02:06 2014 S=0.66 Km/hr
-7.35784	-39.43898	Tue Mar 25 13:02:16 2014 S=0.75 Km/hr
-7.35781	-39.43896	Tue Mar 25 13:02:26 2014 S=0.75 Km/hr
-7.35780	-39.43894	Tue Mar 25 13:02:36 2014 S=1.38 Km/hr
-7.35773	-39.43896	Tue Mar 25 13:02:46 2014 S=1.41 Km/hr
-7.35769	-39.43903	Tue Mar 25 13:02:56 2014 S=1.99 Km/hr
-7.35767	-39.43906	Tue Mar 25 13:03:06 2014 S=1.13 Km/hr
-7.35767	-39.43905	Tue Mar 25 13:03:16 2014 S=0.73 Km/hr
-7.35770	-39.43906	Tue Mar 25 13:03:26 2014 S=0.74 Km/hr
-7.35770	-39.43908	Tue Mar 25 13:03:36 2014 S=0.60 Km/hr
-7.35770	-39.43908	Tue Mar 25 13:03:46 2014 S=1.05 Km/hr
-7.35765	-39.43907	Tue Mar 25 13:03:56 2014 S=1.17 Km/hr
-7.35765	-39.43907	Tue Mar 25 13:04:06 2014 S=0.57 Km/hr
-7.35763	-39.43907	Tue Mar 25 13:04:16 2014 S=1.83 Km/hr
-7.35762	-39.43906	Tue Mar 25 13:04:26 2014 S=0.48 Km/hr
-7.35761	-39.43906	Tue Mar 25 13:04:36 2014 S=1.07 Km/hr
-7.35759	-39.43907	Tue Mar 25 13:04:46 2014 S=0.41 Km/hr
-7.35760	-39.43907	Tue Mar 25 13:04:56 2014 S=0.69 Km/hr
-7.35757	-39.43908	Tue Mar 25 13:05:06 2014 S=1.47 Km/hr
-7.35750	-39.43909	Tue Mar 25 13:05:16 2014 S=0.96 Km/hr
-7.35747	-39.43912	Tue Mar 25 13:05:26 2014 S=1.77 Km/hr
-7.35745	-39.43913	Tue Mar 25 13:05:36 2014 S=1.30 Km/hr
-7.35740	-39.43925	Tue Mar 25 13:05:46 2014 S=2.86 Km/hr
-7.35747	-39.43927	Tue Mar 25 13:05:56 2014 S=1.90 Km/hr
-7.35754	-39.43930	Tue Mar 25 13:06:06 2014 S=1.29 Km/hr
-7.35762	-39.43933	Tue Mar 25 13:06:16 2014 S=2.57 Km/hr
-7.35767	-39.43937	Tue Mar 25 13:06:26 2014 S=2.35 Km/hr
-7.35771	-39.43946	Tue Mar 25 13:06:36 2014 S=2.03 Km/hr
-7.35772	-39.43951	Tue Mar 25 13:06:46 2014 S=0.15 Km/hr
-7.35772	-39.43953	Tue Mar 25 13:06:56 2014 S=1.05 Km/hr
-7.35772	-39.43959	Tue Mar 25 13:07:06 2014 S=1.32 Km/hr
-7.35776	-39.43964	Tue Mar 25 13:07:16 2014 S=1.44 Km/hr
-7.35779	-39.43967	Tue Mar 25 13:07:26 2014 S=2.15 Km/hr
-7.35784	-39.43972	Tue Mar 25 13:07:36 2014 S=1.78 Km/hr
-7.35792	-39.43975	Tue Mar 25 13:07:46 2014 S=2.06 Km/hr
-7.35803	-39.43979	Tue Mar 25 13:07:56 2014 S=3.49 Km/hr
-7.35811	-39.43975	Tue Mar 25 13:08:06 2014 S=2.02 Km/hr
-7.35820	-39.43973	Tue Mar 25 13:08:16 2014 S=2.43 Km/hr
-7.35829	-39.43979	Tue Mar 25 13:08:26 2014 S=1.99 Km/hr
-7.35832	-39.43984	Tue Mar 25 13:08:36 2014 S=1.23 Km/hr
-7.35841	-39.43988	Tue Mar 25 13:08:46 2014 S=1.85 Km/hr
-7.35849	-39.43994	Tue Mar 25 13:08:56 2014 S=2.23 Km/hr
-7.35855	-39.44001	Tue Mar 25 13:09:06 2014 S=2.43 Km/hr
-7.35862	-39.44010	Tue Mar 25 13:09:16 2014 S=0.87 Km/hr
-7.35865	-39.44009	Tue Mar 25 13:09:26 2014 S=1.31 Km/hr
-7.35865	-39.44016	Tue Mar 25 13:09:36 2014 S=2.14 Km/hr
-7.35866	-39.44027	Tue Mar 25 13:09:46 2014 S=3.16 Km/hr
-7.35870	-39.44033	Tue Mar 25 13:09:56 2014 S=2.02 Km/hr
-7.35877	-39.44036	Tue Mar 25 13:10:06 2014 S=1.20 Km/hr
-7.35878	-39.44035	Tue Mar 25 13:10:16 2014 S=0.64 Km/hr
-7.35874	-39.44040	Tue Mar 25 13:10:26 2014 S=2.15 Km/hr
-7.35867	-39.44035	Tue Mar 25 13:10:36 2014 S=3.38 Km/hr
-7.35864	-39.44026	Tue Mar 25 13:10:46 2014 S=2.39 Km/hr
-7.35859	-39.44017	Tue Mar 25 13:10:56 2014 S=3.46 Km/hr
-7.35854	-39.44010	Tue Mar 25 13:11:06 2014 S=1.68 Km/hr
-7.35849	-39.44002	Tue Mar 25 13:11:16 2014 S=2.66 Km/hr
-7.35845	-39.43996	Tue Mar 25 13:11:26 2014 S=2.27 Km/hr
-7.35835	-39.43987	Tue Mar 25 13:11:36 2014 S=3.15 Km/hr
-7.35829	-39.43981	Tue Mar 25 13:11:46 2014 S=1.15 Km/hr
-7.35823	-39.43970	Tue Mar 25 13:11:56 2014 S=3.58 Km/hr
-7.35814	-39.43970	Tue Mar 25 13:12:06 2014 S=2.48 Km/hr
-7.35803	-39.43974	Tue Mar 25 13:12:16 2014 S=2.56 Km/hr
-7.35794	-39.43974	Tue Mar 25 13:12:26 2014 S=1.97 Km/hr
-7.35785	-39.43976	Tue Mar 25 13:12:36 2014 S=1.76 Km/hr
-7.35776	-39.43969	Tue Mar 25 13:12:46 2014 S=2.11 Km/hr
-7.35771	-39.43960	Tue Mar 25 13:12:56 2014 S=2.66 Km/hr
-7.35769	-39.43954	Tue Mar 25 13:13:06 2014 S=1.57 Km/hr
-7.35766	-39.43948	Tue Mar 25 13:13:16 2014 S=2.23 Km/hr
-7.35763	-39.43937	Tue Mar 25 13:13:26 2014 S=2.42 Km/hr
-7.35759	-39.43927	Tue Mar 25 13:13:36 2014 S=2.88 Km/hr
-7.35757	-39.43919	Tue Mar 25 13:13:46 2014 S=2.51 Km/hr
-7.35760	-39.43912	Tue Mar 25 13:13:56 2014 S=1.23 Km/hr
-7.35760	-39.43905	Tue Mar 25 13:14:06 2014 S=1.14 Km/hr
-7.35761	-39.43905	Tue Mar 25 13:14:16 2014 S=0.75 Km/hr
-7.35753	-39.43909	Tue Mar 25 13:14:26 2014 S=1.83 Km/hr
-7.35751	-39.43909	Tue Mar 25 13:14:36 2014 S=1.07 Km/hr
-7.35747	-39.43903	Tue Mar 25 13:14:46 2014 S=1.58 Km/hr
-7.35745	-39.43889	Tue Mar 25 13:14:56 2014 S=3.53 Km/hr
-7.35742	-39.43885	Tue Mar 25 13:15:06 2014 S=1.13 Km/hr
-7.35737	-39.43883	Tue Mar 25 13:15:16 2014 S=0.85 Km/hr
-7.35735	-39.43885	Tue Mar 25 13:15:26 2014 S=0.43 Km/hr
-7.35734	-39.43887	Tue Mar 25 13:15:36 2014 S=1.94 Km/hr
-7.35727	-39.43890	Tue Mar 25 13:15:46 2014 S=1.60 Km/hr
-7.35718	-39.43888	Tue Mar 25 13:15:56 2014 S=2.16 Km/hr
-7.35709	-39.43888	Tue Mar 25 13:16:06 2014 S=1.31 Km/hr
-7.35700	-39.43880	Tue Mar 25 13:16:16 2014 S=2.08 Km/hr
-7.35692	-39.43871	Tue Mar 25 13:16:26 2014 S=3.40 Km/hr
-7.35682	-39.43862	Tue Mar 25 13:16:36 2014 S=2.42 Km/hr
-7.35680	-39.43852	Tue Mar 25 13:16:46 2014 S=2.10 Km/hr
-7.35673	-39.43845	Tue Mar 25 13:16:56 2014 S=1.52 Km/hr
-7.35671	-39.43841	Tue Mar 25 13:17:06 2014 S=1.95 Km/hr
-7.35679	-39.43839	Tue Mar 25 13:17:16 2014 S=2.82 Km/hr
-7.35684	-39.43837	Tue Mar 25 13:17:26 2014 S=1.99 Km/hr
-7.35681	-39.43835	Tue Mar 25 13:17:36 2014 S=0.53 Km/hr
-7.35684	-39.43833	Tue Mar 25 13:17:46 2014 S=0.94 Km/hr
-7.35691	-39.43826	Tue Mar 25 13:17:56 2014 S=1.67 Km/hr
-7.35693	-39.43823	Tue Mar 25 13:18:06 2014 S=1.04 Km/hr
-7.35692	-39.43822	Tue Mar 25 13:18:16 2014 S=0.93 Km/hr
-7.35686	-39.43824	Tue Mar 25 13:18:26 2014 S=2.47 Km/hr
-7.35680	-39.43819	Tue Mar 25 13:18:36 2014 S=0.69 Km/hr
-7.35678	-39.43816	Tue Mar 25 13:18:46 2014 S=1.56 Km/hr
-7.35675	-39.43816	Tue Mar 25 13:18:56 2014 S=0.83 Km/hr
-7.35673	-39.43818	Tue Mar 25 13:19:06 2014 S=1.04 Km/hr
-7.35672	-39.43818	Tue Mar 25 13:19:16 2014 S=0.73 Km/hr
-7.35673	-39.43814	Tue Mar 25 13:19:26 2014 S=0.92 Km/hr
-7.35666	-39.43818	Tue Mar 25 13:19:36 2014 S=3.04 Km/hr
-7.35664	-39.43824	Tue Mar 25 13:19:46 2014 S=1.75 Km/hr
-7.35656	-39.43829	Tue Mar 25 13:19:56 2014 S=2.37 Km/hr
-7.35654	-39.43834	Tue Mar 25 13:20:06 2014 S=1.96 Km/hr
-7.35654	-39.43834	Tue Mar 25 13:20:16 2014 S=1.11 Km/hr
-7.35654	-39.43837	Tue Mar 25 13:20:26 2014 S=0.59 Km/hr
-7.35657	-39.43836	Tue Mar 25 13:20:36 2014 S=1.18 Km/hr
-7.35653	-39.43843	Tue Mar 25 13:20:46 2014 S=1.82 Km/hr
-7.35643	-39.43840	Tue Mar 25 13:20:56 2014 S=3.21 Km/hr
-7.35644	-39.43838	Tue Mar 25 13:21:06 2014 S=1.52 Km/hr
-7.35651	-39.43842	Tue Mar 25 13:21:16 2014 S=1.69 Km/hr
-7.35650	-39.43833	Tue Mar 25 13:21:26 2014 S=2.72 Km/hr
-7.35647	-39.43830	Tue Mar 25 13:21:36 2014 S=0.51 Km/hr
-7.35649	-39.43827	Tue Mar 25 13:21:46 2014 S=0.02 Km/hr
-7.35645	-39.43828	Tue Mar 25 13:21:56 2014 S=2.00 Km/hr
-7.35640	-39.43821	Tue Mar 25 13:22:06 2014 S=2.04 Km/hr
-7.35636	-39.43816	Tue Mar 25 13:22:16 2014 S=1.29 Km/hr
-7.35631	-39.43816	Tue Mar 25 13:22:26 2014 S=1.44 Km/hr
-7.35628	-39.43815	Tue Mar 25 13:22:36 2014 S=0.23 Km/hr
-7.35625	-39.43808	Tue Mar 25 13:22:46 2014 S=1.64 Km/hr
-7.35621	-39.43806	Tue Mar 25 13:22:56 2014 S=0.72 Km/hr
-7.35622	-39.43800	Tue Mar 25 13:23:06 2014 S=1.73 Km/hr
-7.35629	-39.43798	Tue Mar 25 13:23:16 2014 S=2.71 Km/hr
-7.35633	-39.43793	Tue Mar 25 13:23:26 2014 S=0.71 Km/hr
-7.35636	-39.43785	Tue Mar 25 13:23:36 2014 S=1.27 Km/hr
-7.35643	-39.43774	Tue Mar 25 13:23:46 2014 S=3.13 Km/hr
-7.35652	-39.43769	Tue Mar 25 13:23:56 2014 S=2.31 Km/hr
-7.35654	-39.43769	Tue Mar 25 13:24:06 2014 S=0.62 Km/hr
-7.35653	-39.43768	Tue Mar 25 13:24:16 2014 S=1.25 Km/hr
-7.35655	-39.43766	Tue Mar 25 13:24:26 2014 S=0.72 Km/hr
-7.35656	-39.43764	Tue Mar 25 13:24:36 2014 S=1.15 Km/hr
-7.35658	-39.43761	Tue Mar 25 13:24:46 2014 S=2.09 Km/hr
-7.35664	-39.43755	Tue Mar 25 13:24:56 2014 S=2.05 Km/hr
-7.35673	-39.43751	Tue Mar 25 13:25:06 2014 S=2.66 Km/hr
-7.35682	-39.43751	Tue Mar 25 13:25:16 2014 S=1.89 Km/hr
-7.35687	-39.43745	Tue Mar 25 13:25:26 2014 S=2.05 Km/hr
-7.35692	-39.43735	Tue Mar 25 13:25:36 2014 S=1.61 Km/hr
-7.35696	-39.43736	Tue Mar 25 13:25:46 2014 S=0.31 Km/hr
-7.35694	-39.43734	Tue Mar 25 13:25:56 2014 S=1.16 Km/hr
-7.35695	-39.43735	Tue Mar 25 13:26:06 2014 S=0.85 Km/hr
-7.35696	-39.43732	Tue Mar 25 13:26:16 2014 S=0.76 Km/hr
-7.35696	-39.43726	Tue Mar 25 13:26:26 2014 S=2.69 Km/hr
-7.35702	-39.43726	Tue Mar 25 13:26:36 2014 S=1.98 Km/hr
-7.35709	-39.43729	Tue Mar 25 13:26:46 2014 S=1.99 Km/hr
-7.35711	-39.43727	Tue Mar 25 13:26:56 2014 S=1.60 Km/hr
-7.35712	-39.43725	Tue Mar 25 13:27:06 2014 S=0.65 Km/hr
-7.35715	-39.43723	Tue Mar 25 13:27:16 2014 S=0.34 Km/hr
-7.35717	-39.43725	Tue Mar 25 13:27:26 2014 S=0.99 Km/hr
-7.35717	-39.43727	Tue Mar 25 13:27:36 2014 S=1.33 Km/hr
-7.35714	-39.43727	Tue Mar 25 13:27:46 2014 S=0.16 Km/hr
-7.35715	-39.43734	Tue Mar 25 13:27:56 2014 S=3.34 Km/hr
-7.35715	-39.43744	Tue Mar 25 13:28:06 2014 S=3.14 Km/hr
-7.35719	-39.43753	Tue Mar 25 13:28:16 2014 S=3.69 Km/hr
-7.35726	-39.43758	Tue Mar 25 13:28:26 2014 S=2.77 Km/hr
-7.35724	-39.43758	Tue Mar 25 13:28:36 2014 S=0.18 Km/hr
-7.35724	-39.43758	Tue Mar 25 13:28:46 2014 S=0.52 Km/hr
-7.35728	-39.43756	Tue Mar 25 13:28:56 2014 S=1.61 Km/hr
-7.35728	-39.43756	Tue Mar 25 13:29:06 2014 S=0.45 Km/hr
-7.35728	-39.43757	Tue Mar 25 13:29:16 2014 S=1.06 Km/hr
-7.35721	-39.43756	Tue Mar 25 13:29:26 2014 S=2.85 Km/hr
-7.35709	-39.43756	Tue Mar 25 13:29:36 2014 S=3.11 Km/hr
-7.35703	-39.43757	Tue Mar 25 13:29:46 2014 S=1.91 Km/hr
-7.35698	-39.43759	Tue Mar 25 13:29:56 2014 S=0.20 Km/hr
-7.35697	-39.43761	Tue Mar 25 13:30:06 2014 S=1.14 Km/hr
-7.35695	-39.43763	Tue Mar 25 13:30:16 2014 S=0.46 Km/hr
-7.35695	-39.43758	Tue Mar 25 13:30:26 2014 S=0.20 Km/hr
-7.35697	-39.43747	Tue Mar 25 13:30:36 2014 S=3.37 Km/hr
-7.35699	-39.43737	Tue Mar 25 13:30:46 2014 S=2.88 Km/hr
-7.35706	-39.43732	Tue Mar 25 13:30:56 2014 S=2.44 Km/hr
-7.35710	-39.43731	Tue Mar 25 13:31:06 2014 S=2.47 Km/hr
-7.35716	-39.43728	Tue Mar 25 13:31:16 2014 S=1.03 Km/hr
-7.35716	-39.43727	Tue Mar 25 13:31:26 2014 S=0.36 Km/hr
-7.35717	-39.43725	Tue Mar 25 13:31:36 2014 S=2.85 Km/hr
-7.35721	-39.43721	Tue Mar 25 13:31:46 2014 S=2.03 Km/hr
-7.35724	-39.43710	Tue Mar 25 13:31:56 2014 S=4.46 Km/hr
-7.35722	-39.43696	Tue Mar 25 13:32:06 2014 S=4.95 Km/hr
-7.35727	-39.43689	Tue Mar 25 13:32:16 2014 S=2.68 Km/hr
-7.35736	-39.43691	Tue Mar 25 13:32:26 2014 S=2.71 Km/hr
-7.35748	-39.43692	Tue Mar 25 13:32:36 2014 S=3.88 Km/hr
-7.35760	-39.43694	Tue Mar 25 13:32:46 2014 S=2.34 Km/hr
-7.35769	-39.43693	Tue Mar 25 13:32:56 2014 S=1.96 Km/hr
-7.35774	-39.43690	Tue Mar 25 13:33:06 2014 S=2.28 Km/hr
-7.35782	-39.43688	Tue Mar 25 13:33:16 2014 S=2.48 Km/hr
-7.35790	-39.43684	Tue Mar 25 13:33:26 2014 S=2.02 Km/hr
-7.35792	-39.43673	Tue Mar 25 13:33:36 2014 S=2.53 Km/hr
-7.35795	-39.43667	Tue Mar 25 13:33:46 2014 S=0.94 Km/hr
-7.35804	-39.43660	Tue Mar 25 13:33:56 2014 S=2.87 Km/hr
-7.35806	-39.43650	Tue Mar 25 13:34:06 2014 S=1.34 Km/hr
-7.35814	-39.43642	Tue Mar 25 13:34:16 2014 S=0.74 Km/hr
-7.35820	-39.43636	Tue Mar 25 13:34:26 2014 S=1.16 Km/hr
-7.35831	-39.43639	Tue Mar 25 13:34:36 2014 S=3.40 Km/hr
-7.35841	-39.43644	Tue Mar 25 13:34:46 2014 S=2.43 Km/hr
-7.35852	-39.43649	Tue Mar 25 13:34:56 2014 S=2.60 Km/hr
-7.35862	-39.43656	Tue Mar 25 13:35:06 2014 S=3.29 Km/hr
-7.35873	-39.43663	Tue Mar 25 13:35:16 2014 S=2.53 Km/hr
-7.35883	-39.43664	Tue Mar 25 13:35:26 2014 S=2.71 Km/hr
-7.35888	-39.43662	Tue Mar 25 13:35:36 2014 S=2.36 Km/hr
-7.35888	-39.43653	Tue Mar 25 13:35:46 2014 S=2.18 Km/hr
-7.35893	-39.43645	Tue Mar 25 13:35:56 2014 S=1.70 Km/hr
-7.35899	-39.43635	Tue Mar 25 13:36:06 2014 S=2.35 Km/hr
-7.35905	-39.43625	Tue Mar 25 13:36:16 2014 S=0.93 Km/hr
-7.35906	-39.43626	Tue Mar 25 13:36:26 2014 S=0.63 Km/hr
-7.35910	-39.43628	Tue Mar 25 13:36:36 2014 S=1.64 Km/hr
-7.35920	-39.43629	Tue Mar 25 13:36:46 2014 S=1.77 Km/hr
-7.35932	-39.43623	Tue Mar 25 13:36:56 2014 S=3.53 Km/hr
-7.35942	-39.43613	Tue Mar 25 13:37:06 2014 S=5.21 Km/hr
-7.35945	-39.43599	Tue Mar 25 13:37:16 2014 S=3.54 Km/hr
-7.35951	-39.43586	Tue Mar 25 13:37:26 2014 S=4.98 Km/hr
-7.35962	-39.43579	Tue Mar 25 13:37:36 2014 S=4.24 Km/hr
-7.35973	-39.43580	Tue Mar 25 13:37:46 2014 S=3.12 Km/hr
-7.35979	-39.43578	Tue Mar 25 13:37:56 2014 S=2.06 Km/hr
-7.35987	-39.43575	Tue Mar 25 13:38:06 2014 S=2.20 Km/hr
-7.35993	-39.43563	Tue Mar 25 13:38:16 2014 S=1.73 Km/hr
-7.36001	-39.43556	Tue Mar 25 13:38:26 2014 S=3.08 Km/hr
-7.36011	-39.43552	Tue Mar 25 13:38:36 2014 S=3.11 Km/hr
-7.36017	-39.43541	Tue Mar 25 13:38:46 2014 S=3.84 Km/hr
-7.36022	-39.43531	Tue Mar 25 13:38:56 2014 S=3.81 Km/hr
-7.36020	-39.43516	Tue Mar 25 13:39:06 2014 S=3.70 Km/hr
-7.36023	-39.43508	Tue Mar 25 13:39:16 2014 S=1.38 Km/hr
-7.36021	-39.43501	Tue Mar 25 13:39:26 2014 S=1.90 Km/hr
-7.36020	-39.43494	Tue Mar 25 13:39:36 2014 S=2.29 Km/hr
-7.36017	-39.43481	Tue Mar 25 13:39:46 2014 S=3.60 Km/hr
-7.36013	-39.43471	Tue Mar 25 13:39:56 2014 S=4.28 Km/hr
-7.36011	-39.43461	Tue Mar 25 13:40:06 2014 S=3.05 Km/hr
-7.36005	-39.43454	Tue Mar 25 13:40:16 2014 S=1.71 Km/hr
-7.36008	-39.43448	Tue Mar 25 13:40:26 2014 S=3.08 Km/hr
-7.36013	-39.43438	Tue Mar 25 13:40:36 2014 S=3.04 Km/hr
-7.36011	-39.43426	Tue Mar 25 13:40:46 2014 S=3.57 Km/hr
-7.36004	-39.43419	Tue Mar 25 13:40:56 2014 S=3.15 Km/hr
-7.36002	-39.43415	Tue Mar 25 13:41:06 2014 S=0.47 Km/hr
-7.36001	-39.43416	Tue Mar 25 13:41:16 2014 S=0.55 Km/hr
-7.36001	-39.43416	Tue Mar 25 13:41:26 2014 S=0.99 Km/hr
-7.35996	-39.43408	Tue Mar 25 13:41:36 2014 S=2.54 Km/hr
-7.35991	-39.43404	Tue Mar 25 13:41:46 2014 S=1.90 Km/hr
-7.35985	-39.43394	Tue Mar 25 13:41:56 2014 S=3.04 Km/hr
-7.35987	-39.43383	Tue Mar 25 13:42:06 2014 S=3.76 Km/hr
-7.35989	-39.43373	Tue Mar 25 13:42:16 2014 S=3.14 Km/hr
-7.35993	-39.43365	Tue Mar 25 13:42:26 2014 S=2.89 Km/hr
-7.35995	-39.43358	Tue Mar 25 13:42:36 2014 S=2.47 Km/hr
-7.35996	-39.43351	Tue Mar 25 13:42:46 2014 S=2.32 Km/hr
-7.36003	-39.43341	Tue Mar 25 13:42:56 2014 S=2.14 Km/hr
-7.36008	-39.43332	Tue Mar 25 13:43:06 2014 S=1.19 Km/hr
-7.36010	-39.43330	Tue Mar 25 13:43:16 2014 S=0.28 Km/hr
-7.36010	-39.43330	Tue Mar 25 13:43:26 2014 S=0.99 Km/hr
-7.36010	-39.43332	Tue Mar 25 13:43:36 2014 S=0.55 Km/hr
-7.36009	-39.43329	Tue Mar 25 13:43:46 2014 S=0.83 Km/hr
-7.36009	-39.43327	Tue Mar 25 13:43:56 2014 S=1.81 Km/hr
-7.36011	-39.43322	Tue Mar 25 13:44:06 2014 S=3.27 Km/hr
-7.36017	-39.43312	Tue Mar 25 13:44:16 2014 S=3.16 Km/hr
-7.36022	-39.43301	Tue Mar 25 13:44:26 2014 S=4.27 Km/hr
-7.36021	-39.43293	Tue Mar 25 13:44:36 2014 S=1.33 Km/hr
-7.36019	-39.43295	Tue Mar 25 13:44:46 2014 S=0.31 Km/hr
-7.36018	-39.43293	Tue Mar 25 13:44:56 2014 S=0.49 Km/hr
-7.36018	-39.43293	Tue Mar 25 13:45:06 2014 S=0.32 Km/hr
-7.36018	-39.43293	Tue Mar 25 13:45:16 2014 S=0.62 Km/hr
-7.36017	-39.43292	Tue Mar 25 13:45:26 2014 S=0.16 Km/hr
-7.36018	-39.43292	Tue Mar 25 13:45:36 2014 S=0.23 Km/hr
-7.36018	-39.43292	Tue Mar 25 13:45:46 2014 S=0.28 Km/hr
-7.36018	-39.43292	Tue Mar 25 13:45:56 2014 S=0.31 Km/hr
-7.36017	-39.43291	Tue Mar 25 13:46:06 2014 S=0.24 Km/hr
-7.36017	-39.43291	Tue Mar 25 13:46:16 2014 S=0.48 Km/hr
-7.36017	-39.43290	Tue Mar 25 13:46:26 2014 S=0.28 Km/hr
-7.36016	-39.43290	Tue Mar 25 13:46:36 2014 S=0.29 Km/hr
-7.36016	-39.43290	Tue Mar 25 13:46:46 2014 S=0.28 Km/hr
-7.36016	-39.43290	Tue Mar 25 13:46:56 2014 S=0.42 Km/hr
-7.36016	-39.43290	Tue Mar 25 13:47:06 2014 S=0.79 Km/hr
-7.36016	-39.43290	Tue Mar 25 13:47:16 2014 S=0.17 Km/hr
-7.36016	-39.43289	Tue Mar 25 13:47:26 2014 S=0.84 Km/hr
-7.36017	-39.43290	Tue Mar 25 13:47:36 2014 S=0.15 Km/hr
-7.36017	-39.43289	Tue Mar 25 13:47:46 2014 S=0.19 Km/hr
-7.36016	-39.43290	Tue Mar 25 13:47:56 2014 S=0.06 Km/hr
-7.36017	-39.43291	Tue Mar 25 13:48:06 2014 S=0.20 Km/hr
-7.36017	-39.43291	Tue Mar 25 13:48:16 2014 S=0.37 Km/hr
-7.36017	-39.43291	Tue Mar 25 13:48:26 2014 S=0.23 Km/hr
-7.36018	-39.43291	Tue Mar 25 13:48:36 2014 S=0.25 Km/hr
-7.36025	-39.43296	Tue Mar 25 13:48:46 2014 S=0.27 Km/hr
-7.36024	-39.43295	Tue Mar 25 13:48:56 2014 S=0.46 Km/hr
-7.36025	-39.43293	Tue Mar 25 13:49:06 2014 S=0.11 Km/hr
-7.36026	-39.43296	Tue Mar 25 13:49:16 2014 S=0.59 Km/hr
-7.36024	-39.43297	Tue Mar 25 13:49:26 2014 S=0.35 Km/hr
-7.36023	-39.43294	Tue Mar 25 13:49:36 2014 S=0.53 Km/hr
-7.36023	-39.43293	Tue Mar 25 13:49:46 2014 S=0.48 Km/hr
-7.36023	-39.43292	Tue Mar 25 13:49:56 2014 S=0.87 Km/hr
-7.36022	-39.43291	Tue Mar 25 13:50:06 2014 S=0.53 Km/hr
-7.36021	-39.43290	Tue Mar 25 13:50:16 2014 S=0.14 Km/hr
-7.36021	-39.43290	Tue Mar 25 13:50:26 2014 S=1.10 Km/hr
-7.36027	-39.43291	Tue Mar 25 13:50:36 2014 S=2.01 Km/hr
-7.36036	-39.43283	Tue Mar 25 13:50:46 2014 S=3.28 Km/hr
-7.36046	-39.43275	Tue Mar 25 13:50:56 2014 S=4.01 Km/hr
-7.36053	-39.43266	Tue Mar 25 13:51:06 2014 S=3.76 Km/hr
-7.36060	-39.43256	Tue Mar 25 13:51:16 2014 S=4.15 Km/hr
-7.36070	-39.43244	Tue Mar 25 13:51:26 2014 S=5.05 Km/hr
-7.36077	-39.43234	Tue Mar 25 13:51:36 2014 S=3.58 Km/hr
-7.36084	-39.43222	Tue Mar 25 13:51:46 2014 S=3.81 Km/hr
-7.36091	-39.43211	Tue Mar 25 13:51:56 2014 S=3.66 Km/hr
-7.36098	-39.43200	Tue Mar 25 13:52:06 2014 S=3.88 Km/hr
-7.36107	-39.43191	Tue Mar 25 13:52:16 2014 S=3.94 Km/hr
-7.36115	-39.43180	Tue Mar 25 13:52:26 2014 S=3.72 Km/hr
-7.36121	-39.43168	Tue Mar 25 13:52:36 2014 S=4.18 Km/hr
-7.36128	-39.43157	Tue Mar 25 13:52:46 2014 S=4.11 Km/hr
-7.36137	-39.43148	Tue Mar 25 13:52:56 2014 S=3.79 Km/hr
-7.36146	-39.43136	Tue Mar 25 13:53:06 2014 S=4.27 Km/hr
-7.36155	-39.43124	Tue Mar 25 13:53:16 2014 S=3.49 Km/hr
-7.36161	-39.43115	Tue Mar 25 13:53:26 2014 S=2.81 Km/hr
-7.36169	-39.43104	Tue Mar 25 13:53:36 2014 S=3.15 Km/hr
-7.36176	-39.43092	Tue Mar 25 13:53:46 2014 S=5.59 Km/hr
-7.36177	-39.43085	Tue Mar 25 13:53:56 2014 S=1.90 Km/hr
-7.36179	-39.43084	Tue Mar 25 13:54:06 2014 S=2.23 Km/hr
-7.36190	-39.43074	Tue Mar 25 13:54:16 2014 S=4.90 Km/hr
-7.36197	-39.43064	Tue Mar 25 13:54:26 2014 S=4.17 Km/hr
-7.36205	-39.43054	Tue Mar 25 13:54:36 2014 S=3.52 Km/hr
-7.36205	-39.43044	Tue Mar 25 13:54:46 2014 S=3.07 Km/hr
-7.36197	-39.43037	Tue Mar 25 13:54:56 2014 S=2.52 Km/hr
-7.36195	-39.43034	Tue Mar 25 13:55:06 2014 S=0.25 Km/hr
-7.36196	-39.43031	Tue Mar 25 13:55:16 2014 S=0.65 Km/hr
-7.36196	-39.43030	Tue Mar 25 13:55:26 2014 S=0.68 Km/hr
-7.36191	-39.43028	Tue Mar 25 13:55:36 2014 S=1.99 Km/hr
-7.36184	-39.43024	Tue Mar 25 13:55:46 2014 S=2.07 Km/hr
-7.36182	-39.43018	Tue Mar 25 13:55:56 2014 S=1.32 Km/hr
-7.36180	-39.43008	Tue Mar 25 13:56:06 2014 S=2.22 Km/hr
-7.36181	-39.42996	Tue Mar 25 13:56:16 2014 S=3.45 Km/hr
-7.36175	-39.42988	Tue Mar 25 13:56:26 2014 S=2.51 Km/hr
-7.36170	-39.42981	Tue Mar 25 13:56:36 2014 S=2.01 Km/hr
-7.36165	-39.42971	Tue Mar 25 13:56:46 2014 S=2.93 Km/hr
-7.36165	-39.42959	Tue Mar 25 13:56:56 2014 S=3.97 Km/hr
-7.36159	-39.42948	Tue Mar 25 13:57:06 2014 S=3.05 Km/hr
-7.36150	-39.42938	Tue Mar 25 13:57:16 2014 S=3.35 Km/hr
-7.36146	-39.42926	Tue Mar 25 13:57:26 2014 S=1.38 Km/hr
-7.36147	-39.42920	Tue Mar 25 13:57:36 2014 S=2.27 Km/hr
-7.36151	-39.42909	Tue Mar 25 13:57:46 2014 S=3.28 Km/hr
-7.36153	-39.42906	Tue Mar 25 13:57:56 2014 S=0.46 Km/hr
-7.36152	-39.42905	Tue Mar 25 13:58:06 2014 S=0.42 Km/hr
-7.36151	-39.42905	Tue Mar 25 13:58:16 2014 S=0.31 Km/hr
-7.36151	-39.42905	Tue Mar 25 13:58:26 2014 S=0.37 Km/hr
-7.36149	-39.42904	Tue Mar 25 13:58:36 2014 S=0.65 Km/hr
-7.36148	-39.42905	Tue Mar 25 13:58:46 2014 S=0.83 Km/hr
-7.36150	-39.42911	Tue Mar 25 13:58:56 2014 S=1.32 Km/hr
-7.36152	-39.42908	Tue Mar 25 13:59:06 2014 S=0.79 Km/hr
-7.36153	-39.42905	Tue Mar 25 13:59:16 2014 S=2.22 Km/hr
-7.36153	-39.42897	Tue Mar 25 13:59:26 2014 S=2.65 Km/hr
-7.36150	-39.42890	Tue Mar 25 13:59:36 2014 S=2.30 Km/hr
-7.36149	-39.42883	Tue Mar 25 13:59:46 2014 S=2.23 Km/hr
-7.36145	-39.42875	Tue Mar 25 13:59:56 2014 S=2.23 Km/hr
-7.36141	-39.42866	Tue Mar 25 14:00:06 2014 S=2.01 Km/hr
-7.36134	-39.42859	Tue Mar 25 14:00:16 2014 S=2.89 Km/hr
-7.36124	-39.42850	Tue Mar 25 14:00:26 2014 S=3.25 Km/hr
-7.36114	-39.42846	Tue Mar 25 14:00:36 2014 S=2.55 Km/hr
-7.36113	-39.42841	Tue Mar 25 14:00:46 2014 S=1.44 Km/hr
-7.36115	-39.42840	Tue Mar 25 14:00:56 2014 S=0.69 Km/hr
-7.36117	-39.42841	Tue Mar 25 14:01:06 2014 S=1.48 Km/hr
-7.36119	-39.42844	Tue Mar 25 14:01:16 2014 S=1.25 Km/hr
-7.36117	-39.42842	Tue Mar 25 14:01:26 2014 S=0.79 Km/hr
-7.36116	-39.42840	Tue Mar 25 14:01:36 2014 S=1.07 Km/hr
-7.36114	-39.42839	Tue Mar 25 14:01:46 2014 S=1.45 Km/hr
-7.36113	-39.42842	Tue Mar 25 14:01:56 2014 S=1.44 Km/hr
-7.36120	-39.42842	Tue Mar 25 14:02:06 2014 S=0.45 Km/hr
-7.36115	-39.42837	Tue Mar 25 14:02:16 2014 S=2.65 Km/hr
-7.36108	-39.42830	Tue Mar 25 14:02:26 2014 S=2.53 Km/hr
-7.36105	-39.42822	Tue Mar 25 14:02:36 2014 S=2.46 Km/hr
-7.36102	-39.42813	Tue Mar 25 14:02:46 2014 S=1.97 Km/hr
-7.36100	-39.42806	Tue Mar 25 14:02:56 2014 S=1.91 Km/hr
-7.36097	-39.42796	Tue Mar 25 14:03:06 2014 S=2.81 Km/hr
-7.36090	-39.42786	Tue Mar 25 14:03:16 2014 S=2.60 Km/hr
-7.36084	-39.42786	Tue Mar 25 14:03:26 2014 S=1.63 Km/hr
-7.36080	-39.42781	Tue Mar 25 14:03:36 2014 S=1.91 Km/hr
-7.36074	-39.42776	Tue Mar 25 14:03:46 2014 S=1.94 Km/hr
-7.36066	-39.42767	Tue Mar 25 14:03:56 2014 S=3.14 Km/hr
-7.36058	-39.42761	Tue Mar 25 14:04:06 2014 S=3.15 Km/hr
-7.36055	-39.42751	Tue Mar 25 14:04:16 2014 S=3.88 Km/hr
-7.36050	-39.42744	Tue Mar 25 14:04:26 2014 S=2.32 Km/hr
-7.36042	-39.42738	Tue Mar 25 14:04:36 2014 S=2.51 Km/hr
-7.36036	-39.42729	Tue Mar 25 14:04:46 2014 S=1.38 Km/hr
-7.36027	-39.42723	Tue Mar 25 14:04:56 2014 S=2.71 Km/hr
-7.36019	-39.42723	Tue Mar 25 14:05:06 2014 S=1.76 Km/hr
-7.36014	-39.42714	Tue Mar 25 14:05:16 2014 S=1.39 Km/hr
-7.36011	-39.42708	Tue Mar 25 14:05:26 2014 S=2.87 Km/hr
-7.36006	-39.42701	Tue Mar 25 14:05:36 2014 S=2.59 Km/hr
-7.36007	-39.42688	Tue Mar 25 14:05:46 2014 S=3.16 Km/hr
-7.36003	-39.42678	Tue Mar 25 14:05:56 2014 S=1.79 Km/hr
-7.35998	-39.42673	Tue Mar 25 14:06:06 2014 S=1.23 Km/hr
-7.35994	-39.42659	Tue Mar 25 14:06:16 2014 S=3.75 Km/hr
-7.35997	-39.42650	Tue Mar 25 14:06:26 2014 S=2.90 Km/hr
-7.36000	-39.42641	Tue Mar 25 14:06:36 2014 S=2.85 Km/hr
-7.36003	-39.42635	Tue Mar 25 14:06:46 2014 S=2.31 Km/hr
-7.36011	-39.42627	Tue Mar 25 14:06:56 2014 S=2.01 Km/hr
-7.36014	-39.42622	Tue Mar 25 14:07:06 2014 S=2.06 Km/hr
-7.36022	-39.42621	Tue Mar 25 14:07:16 2014 S=2.16 Km/hr
-7.36036	-39.42616	Tue Mar 25 14:07:26 2014 S=3.70 Km/hr
-7.36043	-39.42613	Tue Mar 25 14:07:36 2014 S=1.84 Km/hr
-7.36050	-39.42609	Tue Mar 25 14:07:46 2014 S=2.34 Km/hr
-7.36060	-39.42608	Tue Mar 25 14:07:56 2014 S=1.96 Km/hr
-7.36065	-39.42603	Tue Mar 25 14:08:06 2014 S=1.48 Km/hr
-7.36072	-39.42599	Tue Mar 25 14:08:16 2014 S=1.81 Km/hr
-7.36080	-39.42604	Tue Mar 25 14:08:26 2014 S=2.31 Km/hr
-7.36088	-39.42605	Tue Mar 25 14:08:36 2014 S=2.42 Km/hr
-7.36095	-39.42607	Tue Mar 25 14:08:46 2014 S=1.61 Km/hr
-7.36098	-39.42614	Tue Mar 25 14:08:56 2014 S=2.61 Km/hr
-7.36100	-39.42623	Tue Mar 25 14:09:06 2014 S=2.28 Km/hr
-7.36102	-39.42626	Tue Mar 25 14:09:16 2014 S=0.76 Km/hr
-7.36097	-39.42619	Tue Mar 25 14:09:26 2014 S=2.97 Km/hr
-7.36096	-39.42609	Tue Mar 25 14:09:36 2014 S=2.43 Km/hr
-7.36094	-39.42607	Tue Mar 25 14:09:46 2014 S=2.69 Km/hr
-7.36091	-39.42598	Tue Mar 25 14:09:56 2014 S=2.21 Km/hr
-7.36089	-39.42591	Tue Mar 25 14:10:06 2014 S=1.96 Km/hr
-7.36083	-39.42586	Tue Mar 25 14:10:16 2014 S=2.36 Km/hr
-7.36079	-39.42579	Tue Mar 25 14:10:26 2014 S=1.57 Km/hr
-7.36074	-39.42570	Tue Mar 25 14:10:36 2014 S=2.70 Km/hr
-7.36068	-39.42566	Tue Mar 25 14:10:46 2014 S=2.38 Km/hr
-7.36062	-39.42555	Tue Mar 25 14:10:56 2014 S=1.95 Km/hr
-7.36062	-39.42547	Tue Mar 25 14:11:06 2014 S=2.62 Km/hr
-7.36067	-39.42540	Tue Mar 25 14:11:16 2014 S=2.04 Km/hr
-7.36072	-39.42533	Tue Mar 25 14:11:26 2014 S=2.81 Km/hr
-7.36076	-39.42524	Tue Mar 25 14:11:36 2014 S=1.59 Km/hr
-7.36078	-39.42517	Tue Mar 25 14:11:46 2014 S=2.06 Km/hr
-7.36079	-39.42508	Tue Mar 25 14:11:56 2014 S=2.84 Km/hr
-7.36081	-39.42496	Tue Mar 25 14:12:06 2014 S=2.06 Km/hr
-7.36080	-39.42485	Tue Mar 25 14:12:16 2014 S=3.13 Km/hr
-7.36086	-39.42479	Tue Mar 25 14:12:26 2014 S=2.04 Km/hr
-7.36086	-39.42469	Tue Mar 25 14:12:36 2014 S=2.81 Km/hr
-7.36083	-39.42460	Tue Mar 25 14:12:46 2014 S=1.80 Km/hr
-7.36084	-39.42451	Tue Mar 25 14:12:56 2014 S=1.34 Km/hr
-7.36089	-39.42442	Tue Mar 25 14:13:06 2014 S=1.73 Km/hr
-7.36092	-39.42434	Tue Mar 25 14:13:16 2014 S=2.53 Km/hr
-7.36102	-39.42427	Tue Mar 25 14:13:26 2014 S=2.29 Km/hr
-7.36104	-39.42421	Tue Mar 25 14:13:36 2014 S=2.25 Km/hr
-7.36106	-39.42416	Tue Mar 25 14:13:46 2014 S=2.14 Km/hr
-7.36108	-39.42413	Tue Mar 25 14:13:56 2014 S=1.41 Km/hr
-7.36108	-39.42412	Tue Mar 25 14:14:06 2014 S=0.79 Km/hr
-7.36107	-39.42413	Tue Mar 25 14:14:16 2014 S=1.27 Km/hr
-7.36104	-39.42418	Tue Mar 25 14:14:26 2014 S=0.85 Km/hr
-7.36103	-39.42419	Tue Mar 25 14:14:36 2014 S=0.76 Km/hr
-7.36103	-39.42419	Tue Mar 25 14:14:46 2014 S=1.43 Km/hr
-7.36104	-39.42414	Tue Mar 25 14:14:56 2014 S=0.44 Km/hr
-7.36104	-39.42414	Tue Mar 25 14:15:06 2014 S=0.70 Km/hr
-7.36103	-39.42413	Tue Mar 25 14:15:16 2014 S=0.84 Km/hr
-7.36104	-39.42413	Tue Mar 25 14:15:26 2014 S=1.74 Km/hr
-7.36105	-39.42406	Tue Mar 25 14:15:36 2014 S=1.69 Km/hr
-7.36109	-39.42400	Tue Mar 25 14:15:46 2014 S=1.83 Km/hr
-7.36117	-39.42392	Tue Mar 25 14:15:56 2014 S=2.73 Km/hr
-7.36121	-39.42384	Tue Mar 25 14:16:06 2014 S=2.25 Km/hr
-7.36122	-39.42376	Tue Mar 25 14:16:16 2014 S=2.34 Km/hr
-7.36127	-39.42371	Tue Mar 25 14:16:26 2014 S=1.53 Km/hr
-7.36131	-39.42367	Tue Mar 25 14:16:36 2014 S=0.81 Km/hr
-7.36137	-39.42363	Tue Mar 25 14:16:46 2014 S=1.99 Km/hr
-7.36141	-39.42353	Tue Mar 25 14:16:56 2014 S=1.95 Km/hr
-7.36143	-39.42345	Tue Mar 25 14:17:06 2014 S=2.95 Km/hr
-7.36144	-39.42337	Tue Mar 25 14:17:16 2014 S=2.21 Km/hr
-7.36152	-39.42328	Tue Mar 25 14:17:26 2014 S=3.23 Km/hr
-7.36156	-39.42322	Tue Mar 25 14:17:36 2014 S=1.89 Km/hr
-7.36157	-39.42313	Tue Mar 25 14:17:46 2014 S=2.77 Km/hr
-7.36161	-39.42306	Tue Mar 25 14:17:56 2014 S=1.27 Km/hr
-7.36161	-39.42307	Tue Mar 25 14:18:06 2014 S=0.30 Km/hr
-7.36159	-39.42303	Tue Mar 25 14:18:16 2014 S=2.63 Km/hr
-7.36162	-39.42308	Tue Mar 25 14:18:26 2014 S=2.95 Km/hr
-7.36165	-39.42309	Tue Mar 25 14:18:36 2014 S=0.13 Km/hr
-7.36164	-39.42309	Tue Mar 25 14:18:46 2014 S=1.80 Km/hr
-7.36159	-39.42315	Tue Mar 25 14:18:56 2014 S=0.99 Km/hr
-7.36158	-39.42313	Tue Mar 25 14:19:06 2014 S=0.60 Km/hr
-7.36161	-39.42313	Tue Mar 25 14:19:16 2014 S=0.24 Km/hr
-7.36161	-39.42313	Tue Mar 25 14:19:26 2014 S=0.58 Km/hr
-7.36163	-39.42313	Tue Mar 25 14:19:36 2014 S=0.40 Km/hr
-7.36163	-39.42313	Tue Mar 25 14:19:46 2014 S=0.42 Km/hr
-7.36165	-39.42311	Tue Mar 25 14:19:56 2014 S=1.17 Km/hr
-7.36168	-39.42308	Tue Mar 25 14:20:06 2014 S=0.38 Km/hr
-7.36169	-39.42307	Tue Mar 25 14:20:16 2014 S=0.36 Km/hr
-7.36170	-39.42304	Tue Mar 25 14:20:26 2014 S=1.77 Km/hr
-7.36174	-39.42312	Tue Mar 25 14:20:36 2014 S=0.75 Km/hr
-7.36170	-39.42308	Tue Mar 25 14:20:46 2014 S=1.54 Km/hr
-7.36174	-39.42302	Tue Mar 25 14:20:56 2014 S=2.33 Km/hr
-7.36181	-39.42296	Tue Mar 25 14:21:06 2014 S=2.02 Km/hr
-7.36187	-39.42291	Tue Mar 25 14:21:16 2014 S=2.39 Km/hr
-7.36195	-39.42286	Tue Mar 25 14:21:26 2014 S=1.78 Km/hr
-7.36198	-39.42273	Tue Mar 25 14:21:36 2014 S=2.72 Km/hr
-7.36206	-39.42265	Tue Mar 25 14:21:46 2014 S=1.39 Km/hr
-7.36214	-39.42263	Tue Mar 25 14:21:56 2014 S=1.31 Km/hr
-7.36214	-39.42255	Tue Mar 25 14:22:06 2014 S=2.01 Km/hr
-7.36214	-39.42246	Tue Mar 25 14:22:16 2014 S=2.21 Km/hr
-7.36218	-39.42238	Tue Mar 25 14:22:26 2014 S=1.88 Km/hr
-7.36221	-39.42232	Tue Mar 25 14:22:36 2014 S=1.68 Km/hr
-7.36221	-39.42221	Tue Mar 25 14:22:46 2014 S=3.02 Km/hr
-7.36226	-39.42213	Tue Mar 25 14:22:56 2014 S=2.26 Km/hr
-7.36232	-39.42205	Tue Mar 25 14:23:06 2014 S=4.07 Km/hr
-7.36236	-39.42195	Tue Mar 25 14:23:16 2014 S=3.14 Km/hr
-7.36230	-39.42194	Tue Mar 25 14:23:26 2014 S=1.74 Km/hr
-7.36223	-39.42195	Tue Mar 25 14:23:36 2014 S=1.26 Km/hr
-7.36227	-39.42185	Tue Mar 25 14:23:46 2014 S=3.27 Km/hr
-7.36233	-39.42178	Tue Mar 25 14:23:56 2014 S=2.38 Km/hr
-7.36236	-39.42172	Tue Mar 25 14:24:06 2014 S=2.11 Km/hr
-7.36236	-39.42162	Tue Mar 25 14:24:16 2014 S=1.67 Km/hr
-7.36246	-39.42165	Tue Mar 25 14:24:26 2014 S=0.59 Km/hr
-7.36247	-39.42166	Tue Mar 25 14:24:36 2014 S=0.48 Km/hr
-7.36243	-39.42167	Tue Mar 25 14:24:46 2014 S=1.11 Km/hr
-7.36242	-39.42168	Tue Mar 25 14:24:56 2014 S=0.63 Km/hr
-7.36243	-39.42170	Tue Mar 25 14:25:06 2014 S=0.81 Km/hr
-7.36243	-39.42171	Tue Mar 25 14:25:16 2014 S=0.96 Km/hr
-7.36243	-39.42172	Tue Mar 25 14:25:26 2014 S=0.28 Km/hr
-7.36242	-39.42172	Tue Mar 25 14:25:36 2014 S=0.74 Km/hr
-7.36241	-39.42171	Tue Mar 25 14:25:46 2014 S=0.66 Km/hr
-7.36241	-39.42171	Tue Mar 25 14:25:56 2014 S=0.22 Km/hr
-7.36245	-39.42173	Tue Mar 25 14:26:06 2014 S=1.23 Km/hr
-7.36244	-39.42168	Tue Mar 25 14:26:16 2014 S=1.19 Km/hr
-7.36247	-39.42167	Tue Mar 25 14:26:26 2014 S=1.64 Km/hr
-7.36246	-39.42167	Tue Mar 25 14:26:36 2014 S=0.84 Km/hr
-7.36245	-39.42165	Tue Mar 25 14:26:46 2014 S=0.92 Km/hr
-7.36247	-39.42163	Tue Mar 25 14:26:56 2014 S=0.93 Km/hr
-7.36248	-39.42162	Tue Mar 25 14:27:06 2014 S=0.53 Km/hr
-7.36250	-39.42163	Tue Mar 25 14:27:16 2014 S=0.42 Km/hr
-7.36251	-39.42163	Tue Mar 25 14:27:26 2014 S=0.42 Km/hr
-7.36251	-39.42163	Tue Mar 25 14:27:36 2014 S=0.53 Km/hr
-7.36252	-39.42164	Tue Mar 25 14:27:46 2014 S=0.31 Km/hr
-7.36244	-39.42160	Tue Mar 25 14:27:56 2014 S=2.51 Km/hr
-7.36245	-39.42150	Tue Mar 25 14:28:06 2014 S=1.61 Km/hr
-7.36244	-39.42149	Tue Mar 25 14:28:16 2014 S=0.35 Km/hr
-7.36242	-39.42150	Tue Mar 25 14:28:26 2014 S=0.76 Km/hr
-7.36243	-39.42145	Tue Mar 25 14:28:36 2014 S=1.79 Km/hr
-7.36246	-39.42136	Tue Mar 25 14:28:46 2014 S=2.84 Km/hr
-7.36246	-39.42129	Tue Mar 25 14:28:56 2014 S=2.41 Km/hr
-7.36248	-39.42119	Tue Mar 25 14:29:06 2014 S=1.85 Km/hr
-7.36252	-39.42112	Tue Mar 25 14:29:16 2014 S=2.38 Km/hr
-7.36259	-39.42109	Tue Mar 25 14:29:26 2014 S=2.09 Km/hr
-7.36262	-39.42099	Tue Mar 25 14:29:36 2014 S=2.59 Km/hr
-7.36266	-39.42089	Tue Mar 25 14:29:46 2014 S=2.21 Km/hr
-7.36266	-39.42078	Tue Mar 25 14:29:56 2014 S=1.67 Km/hr
-7.36271	-39.42068	Tue Mar 25 14:30:06 2014 S=1.92 Km/hr
-7.36272	-39.42059	Tue Mar 25 14:30:16 2014 S=2.89 Km/hr
-7.36273	-39.42050	Tue Mar 25 14:30:26 2014 S=2.25 Km/hr
-7.36278	-39.42040	Tue Mar 25 14:30:36 2014 S=2.91 Km/hr
-7.36279	-39.42031	Tue Mar 25 14:30:46 2014 S=1.97 Km/hr
-7.36276	-39.42018	Tue Mar 25 14:30:56 2014 S=3.05 Km/hr
-7.36276	-39.42012	Tue Mar 25 14:31:06 2014 S=2.60 Km/hr
-7.36278	-39.42004	Tue Mar 25 14:31:16 2014 S=2.87 Km/hr
-7.36282	-39.41989	Tue Mar 25 14:31:26 2014 S=2.84 Km/hr
-7.36284	-39.41977	Tue Mar 25 14:31:36 2014 S=2.28 Km/hr
-7.36283	-39.41970	Tue Mar 25 14:31:46 2014 S=2.77 Km/hr
-7.36281	-39.41961	Tue Mar 25 14:31:56 2014 S=2.48 Km/hr
-7.36282	-39.41948	Tue Mar 25 14:32:06 2014 S=3.15 Km/hr
-7.36283	-39.41938	Tue Mar 25 14:32:16 2014 S=2.25 Km/hr
-7.36283	-39.41926	Tue Mar 25 14:32:26 2014 S=3.33 Km/hr
-7.36281	-39.41917	Tue Mar 25 14:32:36 2014 S=1.87 Km/hr
-7.36279	-39.41905	Tue Mar 25 14:32:46 2014 S=2.45 Km/hr
-7.36280	-39.41895	Tue Mar 25 14:32:56 2014 S=2.85 Km/hr
-7.36285	-39.41887	Tue Mar 25 14:33:06 2014 S=2.57 Km/hr
-7.36283	-39.41882	Tue Mar 25 14:33:16 2014 S=1.94 Km/hr
-7.36275	-39.41874	Tue Mar 25 14:33:26 2014 S=2.44 Km/hr
-7.36273	-39.41867	Tue Mar 25 14:33:36 2014 S=2.24 Km/hr
-7.36273	-39.41853	Tue Mar 25 14:33:46 2014 S=3.06 Km/hr
-7.36274	-39.41843	Tue Mar 25 14:33:56 2014 S=2.84 Km/hr
-7.36274	-39.41835	Tue Mar 25 14:34:06 2014 S=1.41 Km/hr
-7.36275	-39.41826	Tue Mar 25 14:34:16 2014 S=2.73 Km/hr
-7.36277	-39.41817	Tue Mar 25 14:34:26 2014 S=2.54 Km/hr
-7.36282	-39.41806	Tue Mar 25 14:34:36 2014 S=1.89 Km/hr
-7.36281	-39.41795	Tue Mar 25 14:34:46 2014 S=2.39 Km/hr
-7.36276	-39.41787	Tue Mar 25 14:34:56 2014 S=2.15 Km/hr
-7.36268	-39.41776	Tue Mar 25 14:35:06 2014 S=2.62 Km/hr
-7.36265	-39.41768	Tue Mar 25 14:35:16 2014 S=2.53 Km/hr
-7.36262	-39.41757	Tue Mar 25 14:35:26 2014 S=2.95 Km/hr
-7.36263	-39.41747	Tue Mar 25 14:35:36 2014 S=2.93 Km/hr
-7.36258	-39.41739	Tue Mar 25 14:35:46 2014 S=2.76 Km/hr
-7.36254	-39.41729	Tue Mar 25 14:35:56 2014 S=2.12 Km/hr
-7.36252	-39.41721	Tue Mar 25 14:36:06 2014 S=1.73 Km/hr
-7.36245	-39.41713	Tue Mar 25 14:36:16 2014 S=2.42 Km/hr
-7.36243	-39.41698	Tue Mar 25 14:36:26 2014 S=3.40 Km/hr
-7.36239	-39.41689	Tue Mar 25 14:36:36 2014 S=2.25 Km/hr
-7.36230	-39.41682	Tue Mar 25 14:36:46 2014 S=2.60 Km/hr
-7.36227	-39.41674	Tue Mar 25 14:36:56 2014 S=1.22 Km/hr
-7.36225	-39.41664	Tue Mar 25 14:37:06 2014 S=1.23 Km/hr
-7.36219	-39.41650	Tue Mar 25 14:37:16 2014 S=2.09 Km/hr
-7.36215	-39.41638	Tue Mar 25 14:37:26 2014 S=2.83 Km/hr
-7.36210	-39.41629	Tue Mar 25 14:37:36 2014 S=2.39 Km/hr
-7.36205	-39.41620	Tue Mar 25 14:37:46 2014 S=1.99 Km/hr
-7.36202	-39.41613	Tue Mar 25 14:37:56 2014 S=2.22 Km/hr
-7.36200	-39.41597	Tue Mar 25 14:38:06 2014 S=3.22 Km/hr
-7.36198	-39.41586	Tue Mar 25 14:38:16 2014 S=3.20 Km/hr
-7.36197	-39.41574	Tue Mar 25 14:38:26 2014 S=2.21 Km/hr
-7.36194	-39.41568	Tue Mar 25 14:38:36 2014 S=0.85 Km/hr
-7.36188	-39.41566	Tue Mar 25 14:38:46 2014 S=2.66 Km/hr
-7.36183	-39.41570	Tue Mar 25 14:38:56 2014 S=0.44 Km/hr
-7.36183	-39.41570	Tue Mar 25 14:39:06 2014 S=0.63 Km/hr
-7.36182	-39.41563	Tue Mar 25 14:39:16 2014 S=0.73 Km/hr
-7.36182	-39.41562	Tue Mar 25 14:39:26 2014 S=0.64 Km/hr
-7.36182	-39.41561	Tue Mar 25 14:39:36 2014 S=0.48 Km/hr
-7.36181	-39.41561	Tue Mar 25 14:39:46 2014 S=0.26 Km/hr
-7.36181	-39.41563	Tue Mar 25 14:39:56 2014 S=0.71 Km/hr
-7.36180	-39.41563	Tue Mar 25 14:40:06 2014 S=0.27 Km/hr
-7.36183	-39.41563	Tue Mar 25 14:40:16 2014 S=0.95 Km/hr
-7.36185	-39.41561	Tue Mar 25 14:40:26 2014 S=0.50 Km/hr
-7.36189	-39.41562	Tue Mar 25 14:40:36 2014 S=1.12 Km/hr
-7.36189	-39.41562	Tue Mar 25 14:40:46 2014 S=0.98 Km/hr
-7.36188	-39.41560	Tue Mar 25 14:40:56 2014 S=0.84 Km/hr
-7.36192	-39.41562	Tue Mar 25 14:41:06 2014 S=1.97 Km/hr
-7.36196	-39.41563	Tue Mar 25 14:41:16 2014 S=0.63 Km/hr
-7.36195	-39.41563	Tue Mar 25 14:41:26 2014 S=0.30 Km/hr
-7.36194	-39.41561	Tue Mar 25 14:41:36 2014 S=1.73 Km/hr
-7.36198	-39.41550	Tue Mar 25 14:41:46 2014 S=1.89 Km/hr
-7.36198	-39.41542	Tue Mar 25 14:41:56 2014 S=2.35 Km/hr
-7.36194	-39.41530	Tue Mar 25 14:42:06 2014 S=3.83 Km/hr
-7.36192	-39.41521	Tue Mar 25 14:42:16 2014 S=2.03 Km/hr
-7.36188	-39.41512	Tue Mar 25 14:42:26 2014 S=1.87 Km/hr
-7.36183	-39.41503	Tue Mar 25 14:42:36 2014 S=2.11 Km/hr
-7.36181	-39.41488	Tue Mar 25 14:42:46 2014 S=4.06 Km/hr
-7.36183	-39.41471	Tue Mar 25 14:42:56 2014 S=4.50 Km/hr
-7.36182	-39.41459	Tue Mar 25 14:43:06 2014 S=4.10 Km/hr
-7.36175	-39.41451	Tue Mar 25 14:43:16 2014 S=3.39 Km/hr
-7.36165	-39.41444	Tue Mar 25 14:43:26 2014 S=3.60 Km/hr
-7.36156	-39.41435	Tue Mar 25 14:43:36 2014 S=4.04 Km/hr
-7.36147	-39.41430	Tue Mar 25 14:43:46 2014 S=3.56 Km/hr
-7.36139	-39.41426	Tue Mar 25 14:43:56 2014 S=2.76 Km/hr
-7.36134	-39.41421	Tue Mar 25 14:44:06 2014 S=2.45 Km/hr
-7.36125	-39.41422	Tue Mar 25 14:44:16 2014 S=1.17 Km/hr
-7.36125	-39.41420	Tue Mar 25 14:44:26 2014 S=1.36 Km/hr
-7.36117	-39.41421	Tue Mar 25 14:44:36 2014 S=1.83 Km/hr
-7.36106	-39.41421	Tue Mar 25 14:44:46 2014 S=2.20 Km/hr
-7.36099	-39.41425	Tue Mar 25 14:44:56 2014 S=2.47 Km/hr
-7.36104	-39.41428	Tue Mar 25 14:45:06 2014 S=0.59 Km/hr
-7.36097	-39.41426	Tue Mar 25 14:45:16 2014 S=2.36 Km/hr
-7.36088	-39.41428	Tue Mar 25 14:45:26 2014 S=1.88 Km/hr
-7.36083	-39.41424	Tue Mar 25 14:45:36 2014 S=1.33 Km/hr
-7.36073	-39.41430	Tue Mar 25 14:45:47 2014 S=1.39 Km/hr
-7.35975	-39.43719
-7.35965	-39.43743
-7.35963	-39.43750
-7.35961	-39.43755
-7.35960	-39.43758
-7.35960	-39.43758
-7.35960	-39.43756
-7.35960	-39.43755
-7.35960	-39.43755
-7.35961	-39.43755
-7.35959	-39.43755
-7.35958	-39.43756
-7.35961	-39.43756
-7.35964	-39.43755
-7.35963	-39.43755
-7.35963	-39.43755
-7.35962	-39.43755
-7.35962	-39.43756
-7.35962	-39.43755
-7.35962	-39.43755
-7.35961	-39.43755
-7.35959	-39.43759
-7.35960	-39.43756
-7.35962	-39.43754
-7.35963	-39.43756
-7.35970	-39.43760
-7.35973	-39.43759
-7.35974	-39.43760
-7.35969	-39.43761
-7.35964	-39.43759
-7.35962	-39.43758
-7.35958	-39.43765
-7.35959	-39.43774
-7.35961	-39.43778
-7.35962	-39.43777
-7.35962	-39.43777
-7.35960	-39.43781
-7.35956	-39.43790
-7.35948	-39.43793
-7.35939	-39.43797
-7.35937	-39.43805
-7.35939	-39.43810
-7.35944	-39.43817
-7.35944	-39.43824
-7.35946	-39.43828
-7.35947	-39.43842
-7.35949	-39.43850
-7.35948	-39.43857
-7.35946	-39.43877
-7.35940	-39.43883
-7.35939	-39.43888
-7.35938	-39.43895
-7.35932	-39.43901
-7.35931	-39.43913
-7.35923	-39.43914
-7.35914	-39.43912
-7.35907	-39.43905
-7.35900	-39.43903
-7.35892	-39.43897
-7.35885	-39.43892
-7.35878	-39.43890
-7.35875	-39.43887
-7.35873	-39.43884
-7.35873	-39.43885
-7.35873	-39.43885
-7.35872	-39.43886
-7.35874	-39.43890
-7.35872	-39.43888
-7.35874	-39.43890
-7.35875	-39.43890
-7.35876	-39.43890
-7.35875	-39.43886
-7.35875	-39.43884
-7.35874	-39.43884
-7.35873	-39.43885
-7.35873	-39.43883
-7.35870	-39.43880
-7.35868	-39.43878
-7.35867	-39.43878
-7.35862	-39.43876
-7.35857	-39.43870
-7.35856	-39.43861
-7.35852	-39.43858
-7.35848	-39.43856
-7.35847	-39.43857
-7.35844	-39.43858
-7.35836	-39.43858
-7.35831	-39.43856
-7.35824	-39.43858
-7.35820	-39.43867
-7.35816	-39.43873
-7.35809	-39.43877
-7.35810	-39.43883
-7.35809	-39.43884
-7.35809	-39.43885
-7.35808	-39.43886
-7.35808	-39.43886
-7.35810	-39.43887
-7.35808	-39.43888
-7.35807	-39.43890
-7.35806	-39.43890
-7.35808	-39.43893
-7.35808	-39.43895
-7.35809	-39.43894
-7.35812	-39.43893
-7.35811	-39.43895
-7.35812	-39.43896
-7.35812	-39.43897
-7.35810	-39.43896
-7.35811	-39.43892
-7.35810	-39.43891
-7.35808	-39.43892
-7.35806	-39.43890
-7.35806	-39.43891
-7.35806	-39.43891
-7.35806	-39.43891
-7.35805	-39.43890
-7.35803	-39.43889
-7.35802	-39.43889
-7.35804	-39.43885
-7.35806	-39.43885
-7.35807	-39.43885
-7.35807	-39.43884
-7.35808	-39.43884
-7.35809	-39.43884
-7.35809	-39.43884
-7.35810	-39.43885
-7.35808	-39.43888
-7.35808	-39.43888
-7.35808	-39.43891
-7.35804	-39.43889
-7.35802	-39.43887
-7.35800	-39.43888
-7.35797	-39.43895
-7.35790	-39.43900
-7.35785	-39.43898
-7.35784	-39.43898
-7.35781	-39.43896
-7.35780	-39.43894
-7.35773	-39.43896
-7.35769	-39.43903
-7.35767	-39.43906
-7.35767	-39.43905
-7.35770	-39.43906
-7.35770	-39.43908
-7.35770	-39.43908
-7.35765	-39.43907
-7.35765	-39.43907
-7.35763	-39.43907
-7.35762	-39.43906
-7.35761	-39.43906
-7.35759	-39.43907
-7.35760	-39.43907
-7.35757	-39.43908
-7.35750	-39.43909
-7.35747	-39.43912
-7.35745	-39.43913
-7.35740	-39.43925
-7.35747	-39.43927
-7.35754	-39.43930
-7.35762	-39.43933
-7.35767	-39.43937
-7.35771	-39.43946
-7.35772	-39.43951
-7.35772	-39.43953
-7.35772	-39.43959
-7.35776	-39.43964
-7.35779	-39.43967
-7.35784	-39.43972
-7.35792	-39.43975
-7.35803	-39.43979
-7.35811	-39.43975
-7.35820	-39.43973
-7.35829	-39.43979
-7.35832	-39.43984
-7.35841	-39.43988
-7.35849	-39.43994
-7.35855	-39.44001
-7.35862	-39.44010
-7.35865	-39.44009
-7.35865	-39.44016
-7.35866	-39.44027
-7.35870	-39.44033
-7.35877	-39.44036
-7.35878	-39.44035
-7.35874	-39.44040
-7.35867	-39.44035
-7.35864	-39.44026
-7.35859	-39.44017
-7.35854	-39.44010
-7.35849	-39.44002
-7.35845	-39.43996
-7.35835	-39.43987
-7.35829	-39.43981
-7.35823	-39.43970
-7.35814	-39.43970
-7.35803	-39.43974
-7.35794	-39.43974
-7.35785	-39.43976
-7.35776	-39.43969
-7.35771	-39.43960
-7.35769	-39.43954
-7.35766	-39.43948
-7.35763	-39.43937
-7.35759	-39.43927
-7.35757	-39.43919
-7.35760	-39.43912
-7.35760	-39.43905
-7.35761	-39.43905
-7.35753	-39.43909
-7.35751	-39.43909
-7.35747	-39.43903
-7.35745	-39.43889
-7.35742	-39.43885
-7.35737	-39.43883
-7.35735	-39.43885
-7.35734	-39.43887
-7.35727	-39.43890
-7.35718	-39.43888
-7.35709	-39.43888
-7.35700	-39.43880
-7.35692	-39.43871
-7.35682	-39.43862
-7.35680	-39.43852
-7.35673	-39.43845
-7.35671	-39.43841
-7.35679	-39.43839
-7.35684	-39.43837
-7.35681	-39.43835
-7.35684	-39.43833
-7.35691	-39.43826
-7.35693	-39.43823
-7.35692	-39.43822
-7.35686	-39.43824
-7.35680	-39.43819
-7.35678	-39.43816
-7.35675	-39.43816
-7.35673	-39.43818
-7.35672	-39.43818
-7.35673	-39.43814
-7.35666	-39.43818
-7.35664	-39.43824
-7.35656	-39.43829
-7.35654	-39.43834
-7.35654	-39.43834
-7.35654	-39.43837
-7.35657	-39.43836
-7.35653	-39.43843
-7.35643	-39.43840
-7.35644	-39.43838
-7.35651	-39.43842
-7.35650	-39.43833
-7.35647	-39.43830
-7.35649	-39.43827
-7.35645	-39.43828
-7.35640	-39.43821
-7.35636	-39.43816
-7.35631	-39.43816
-7.35628	-39.43815
-7.35625	-39.43808
-7.35621	-39.43806
-7.35622	-39.43800
-7.35629	-39.43798
-7.35633	-39.43793
-7.35636	-39.43785
-7.35643	-39.43774
-7.35652	-39.43769
-7.35654	-39.43769
-7.35653	-39.43768
-7.35655	-39.43766
-7.35656	-39.43764
-7.35658	-39.43761
-7.35664	-39.43755
-7.35673	-39.43751
-7.35682	-39.43751
-7.35687	-39.43745
-7.35692	-39.43735
-7.35696	-39.43736
-7.35694	-39.43734
-7.35695	-39.43735
-7.35696	-39.43732
-7.35696	-39.43726
-7.35702	-39.43726
-7.35709	-39.43729
-7.35711	-39.43727
-7.35712	-39.43725
-7.35715	-39.43723
-7.35717	-39.43725
-7.35717	-39.43727
-7.35714	-39.43727
-7.35715	-39.43734
-7.35715	-39.43744
-7.35719	-39.43753
-7.35726	-39.43758
-7.35724	-39.43758
-7.35724	-39.43758
-7.35728	-39.43756
-7.35728	-39.43756
-7.35728	-39.43757
-7.35721	-39.43756
-7.35709	-39.43756
-7.35703	-39.43757
-7.35698	-39.43759
-7.35697	-39.43761
-7.35695	-39.43763
-7.35695	-39.43758
-7.35697	-39.43747
-7.35699	-39.43737
-7.35706	-39.43732
-7.35710	-39.43731
-7.35716	-39.43728
-7.35716	-39.43727
-7.35717	-39.43725
-7.35721	-39.43721
-7.35724	-39.43710
-7.35722	-39.43696
-7.35727	-39.43689
-7.35736	-39.43691
-7.35748	-39.43692
-7.35760	-39.43694
-7.35769	-39.43693
-7.35774	-39.43690
-7.35782	-39.43688
-7.35790	-39.43684
-7.35792	-39.43673
-7.35795	-39.43667
-7.35804	-39.43660
-7.35806	-39.43650
-7.35814	-39.43642
-7.35820	-39.43636
-7.35831	-39.43639
-7.35841	-39.43644
-7.35852	-39.43649
-7.35862	-39.43656
-7.35873	-39.43663
-7.35883	-39.43664
-7.35888	-39.43662
-7.35888	-39.43653
-7.35893	-39.43645
-7.35899	-39.43635
-7.35905	-39.43625
-7.35906	-39.43626
-7.35910	-39.43628
-7.35920	-39.43629
-7.35932	-39.43623
-7.35942	-39.43613
-7.35945	-39.43599
-7.35951	-39.43586
-7.35962	-39.43579
-7.35973	-39.43580
-7.35979	-39.43578
-7.35987	-39.43575
-7.35993	-39.43563
-7.36001	-39.43556
-7.36011	-39.43552
-7.36017	-39.43541
-7.36022	-39.43531
-7.36020	-39.43516
-7.36023	-39.43508
-7.36021	-39.43501
-7.36020	-39.43494
-7.36017	-39.43481
-7.36013	-39.43471
-7.36011	-39.43461
-7.36005	-39.43454
-7.36008	-39.43448
-7.36013	-39.43438
-7.36011	-39.43426
-7.36004	-39.43419
-7.36002	-39.43415
-7.36001	-39.43416
-7.36001	-39.43416
-7.35996	-39.43408
-7.35991	-39.43404
-7.35985	-39.43394
-7.35987	-39.43383
-7.35989	-39.43373
-7.35993	-39.43365
-7.35995	-39.43358
-7.35996	-39.43351
-7.36003	-39.43341
-7.36008	-39.43332
-7.36010	-39.43330
-7.36010	-39.43330
-7.36010	-39.43332
-7.36009	-39.43329
-7.36009	-39.43327
-7.36011	-39.43322
-7.36017	-39.43312
-7.36022	-39.43301
-7.36021	-39.43293
-7.36019	-39.43295
-7.36018	-39.43293
-7.36018	-39.43293
-7.36018	-39.43293
-7.36017	-39.43292
-7.36018	-39.43292
-7.36018	-39.43292
-7.36018	-39.43292
-7.36017	-39.43291
-7.36017	-39.43291
-7.36017	-39.43290
-7.36016	-39.43290
-7.36016	-39.43290
-7.36016	-39.43290
-7.36016	-39.43290
-7.36016	-39.43290
-7.36016	-39.43289
-7.36017	-39.43290
-7.36017	-39.43289
-7.36016	-39.43290
-7.36017	-39.43291
-7.36017	-39.43291
-7.36017	-39.43291
-7.36018	-39.43291
-7.36025	-39.43296
-7.36024	-39.43295
-7.36025	-39.43293
-7.36026	-39.43296
-7.36024	-39.43297
-7.36023	-39.43294
-7.36023	-39.43293
-7.36023	-39.43292
-7.36022	-39.43291
-7.36021	-39.43290
-7.36021	-39.43290
-7.36027	-39.43291
-7.36036	-39.43283
-7.36046	-39.43275
-7.36053	-39.43266
-7.36060	-39.43256
-7.36070	-39.43244
-7.36077	-39.43234
-7.36084	-39.43222
-7.36091	-39.43211
-7.36098	-39.43200
-7.36107	-39.43191
-7.36115	-39.43180
-7.36121	-39.43168
-7.36128	-39.43157
-7.36137	-39.43148
-7.36146	-39.43136
-7.36155	-39.43124
-7.36161	-39.43115
-7.36169	-39.43104
-7.36176	-39.43092
-7.36177	-39.43085
-7.36179	-39.43084
-7.36190	-39.43074
-7.36197	-39.43064
-7.36205	-39.43054
-7.36205	-39.43044
-7.36197	-39.43037
-7.36195	-39.43034
-7.36196	-39.43031
-7.36196	-39.43030
-7.36191	-39.43028
-7.36184	-39.43024
-7.36182	-39.43018
-7.36180	-39.43008
-7.36181	-39.42996
-7.36175	-39.42988
-7.36170	-39.42981
-7.36165	-39.42971
-7.36165	-39.42959
-7.36159	-39.42948
-7.36150	-39.42938
-7.36146	-39.42926
-7.36147	-39.42920
-7.36151	-39.42909
-7.36153	-39.42906
-7.36152	-39.42905
-7.36151	-39.42905
-7.36151	-39.42905
-7.36149	-39.42904
-7.36148	-39.42905
-7.36150	-39.42911
-7.36152	-39.42908
-7.36153	-39.42905
-7.36153	-39.42897
-7.36150	-39.42890
-7.36149	-39.42883
-7.36145	-39.42875
-7.36141	-39.42866
-7.36134	-39.42859
-7.36124	-39.42850
-7.36114	-39.42846
-7.36113	-39.42841
-7.36115	-39.42840
-7.36117	-39.42841
-7.36119	-39.42844
-7.36117	-39.42842
-7.36116	-39.42840
-7.36114	-39.42839
-7.36113	-39.42842
-7.36120	-39.42842
-7.36115	-39.42837
-7.36108	-39.42830
-7.36105	-39.42822
-7.36102	-39.42813
-7.36100	-39.42806
-7.36097	-39.42796
-7.36090	-39.42786
-7.36084	-39.42786
-7.36080	-39.42781
-7.36074	-39.42776
-7.36066	-39.42767
-7.36058	-39.42761
-7.36055	-39.42751
-7.36050	-39.42744
-7.36042	-39.42738
-7.36036	-39.42729
-7.36027	-39.42723
-7.36019	-39.42723
-7.36014	-39.42714
-7.36011	-39.42708
-7.36006	-39.42701
-7.36007	-39.42688
-7.36003	-39.42678
-7.35998	-39.42673
-7.35994	-39.42659
-7.35997	-39.42650
-7.36000	-39.42641
-7.36003	-39.42635
-7.36011	-39.42627
-7.36014	-39.42622
-7.36022	-39.42621
-7.36036	-39.42616
-7.36043	-39.42613
-7.36050	-39.42609
-7.36060	-39.42608
-7.36065	-39.42603
-7.36072	-39.42599
-7.36080	-39.42604
-7.36088	-39.42605
-7.36095	-39.42607
-7.36098	-39.42614
-7.36100	-39.42623
-7.36102	-39.42626
-7.36097	-39.42619
-7.36096	-39.42609
-7.36094	-39.42607
-7.36091	-39.42598
-7.36089	-39.42591
-7.36083	-39.42586
-7.36079	-39.42579
-7.36074	-39.42570
-7.36068	-39.42566
-7.36062	-39.42555
-7.36062	-39.42547
-7.36067	-39.42540
-7.36072	-39.42533
-7.36076	-39.42524
-7.36078	-39.42517
-7.36079	-39.42508
-7.36081	-39.42496
-7.36080	-39.42485
-7.36086	-39.42479
-7.36086	-39.42469
-7.36083	-39.42460
-7.36084	-39.42451
-7.36089	-39.42442
-7.36092	-39.42434
-7.36102	-39.42427
-7.36104	-39.42421
-7.36106	-39.42416
-7.36108	-39.42413
-7.36108	-39.42412
-7.36107	-39.42413
-7.36104	-39.42418
-7.36103	-39.42419
-7.36103	-39.42419
-7.36104	-39.42414
-7.36104	-39.42414
-7.36103	-39.42413
-7.36104	-39.42413
-7.36105	-39.42406
-7.36109	-39.42400
-7.36117	-39.42392
-7.36121	-39.42384
-7.36122	-39.42376
-7.36127	-39.42371
-7.36131	-39.42367
-7.36137	-39.42363
-7.36141	-39.42353
-7.36143	-39.42345
-7.36144	-39.42337
-7.36152	-39.42328
-7.36156	-39.42322
-7.36157	-39.42313
-7.36161	-39.42306
-7.36161	-39.42307
-7.36159	-39.42303
-7.36162	-39.42308
-7.36165	-39.42309
-7.36164	-39.42309
-7.36159	-39.42315
-7.36158	-39.42313
-7.36161	-39.42313
-7.36161	-39.42313
-7.36163	-39.42313
-7.36163	-39.42313
-7.36165	-39.42311
-7.36168	-39.42308
-7.36169	-39.42307
-7.36170	-39.42304
-7.36174	-39.42312
-7.36170	-39.42308
-7.36174	-39.42302
-7.36181	-39.42296
-7.36187	-39.42291
-7.36195	-39.42286
-7.36198	-39.42273
-7.36206	-39.42265
-7.36214	-39.42263
-7.36214	-39.42255
-7.36214	-39.42246
-7.36218	-39.42238
-7.36221	-39.42232
-7.36221	-39.42221
-7.36226	-39.42213
-7.36232	-39.42205
-7.36236	-39.42195
-7.36230	-39.42194
-7.36223	-39.42195
-7.36227	-39.42185
-7.36233	-39.42178
-7.36236	-39.42172
-7.36236	-39.42162
-7.36246	-39.42165
-7.36247	-39.42166
-7.36243	-39.42167
-7.36242	-39.42168
-7.36243	-39.42170
-7.36243	-39.42171
-7.36243	-39.42172
-7.36242	-39.42172
-7.36241	-39.42171
-7.36241	-39.42171
-7.36245	-39.42173
-7.36244	-39.42168
-7.36247	-39.42167
-7.36246	-39.42167
-7.36245	-39.42165
-7.36247	-39.42163
-7.36248	-39.42162
-7.36250	-39.42163
-7.36251	-39.42163
-7.36251	-39.42163
-7.36252	-39.42164
-7.36244	-39.42160
-7.36245	-39.42150
-7.36244	-39.42149
-7.36242	-39.42150
-7.36243	-39.42145
-7.36246	-39.42136
-7.36246	-39.42129
-7.36248	-39.42119
-7.36252	-39.42112
-7.36259	-39.42109
-7.36262	-39.42099
-7.36266	-39.42089
-7.36266	-39.42078
-7.36271	-39.42068
-7.36272	-39.42059
-7.36273	-39.42050
-7.36278	-39.42040
-7.36279	-39.42031
-7.36276	-39.42018
-7.36276	-39.42012
-7.36278	-39.42004
-7.36282	-39.41989
-7.36284	-39.41977
-7.36283	-39.41970
-7.36281	-39.41961
-7.36282	-39.41948
-7.36283	-39.41938
-7.36283	-39.41926
-7.36281	-39.41917
-7.36279	-39.41905
-7.36280	-39.41895
-7.36285	-39.41887
-7.36283	-39.41882
-7.36275	-39.41874
-7.36273	-39.41867
-7.36273	-39.41853
-7.36274	-39.41843
-7.36274	-39.41835
-7.36275	-39.41826
-7.36277	-39.41817
-7.36282	-39.41806
-7.36281	-39.41795
-7.36276	-39.41787
-7.36268	-39.41776
-7.36265	-39.41768
-7.36262	-39.41757
-7.36263	-39.41747
-7.36258	-39.41739
-7.36254	-39.41729
-7.36252	-39.41721
-7.36245	-39.41713
-7.36243	-39.41698
-7.36239	-39.41689
-7.36230	-39.41682
-7.36227	-39.41674
-7.36225	-39.41664
-7.36219	-39.41650
-7.36215	-39.41638
-7.36210	-39.41629
-7.36205	-39.41620
-7.36202	-39.41613
-7.36200	-39.41597
-7.36198	-39.41586
-7.36197	-39.41574
-7.36194	-39.41568
-7.36188	-39.41566
-7.36183	-39.41570
-7.36183	-39.41570
-7.36182	-39.41563
-7.36182	-39.41562
-7.36182	-39.41561
-7.36181	-39.41561
-7.36181	-39.41563
-7.36180	-39.41563
-7.36183	-39.41563
-7.36185	-39.41561
-7.36189	-39.41562
-7.36189	-39.41562
-7.36188	-39.41560
-7.36192	-39.41562
-7.36196	-39.41563
-7.36195	-39.41563
-7.36194	-39.41561
-7.36198	-39.41550
-7.36198	-39.41542
-7.36194	-39.41530
-7.36192	-39.41521
-7.36188	-39.41512
-7.36183	-39.41503
-7.36181	-39.41488
-7.36183	-39.41471
-7.36182	-39.41459
-7.36175	-39.41451
-7.36165	-39.41444
-7.36156	-39.41435
-7.36147	-39.41430
-7.36139	-39.41426
-7.36134	-39.41421
-7.36125	-39.41422
-7.36125	-39.41420
-7.36117	-39.41421
-7.36106	-39.41421
-7.36099	-39.41425
-7.36104	-39.41428
-7.36097	-39.41426
-7.36088	-39.41428
-7.36083	-39.41424
-7.36073	-39.41430
