# Supplementary material for: Lévy foraging patterns of rural humans
Source: PLoS One. 2018 Jun 18;13(6):e0199099. doi: 10.1371/journal.pone.0199099 (PMC6005560; doi:10.1371/journal.pone.0199099)
Supplement: S5 File — (ZIP) [file pone.0199099.s005.zip › H-06-MA/Holux_M-241_Start_20140318-043532_Finish_20140318-064120.txt]

-7.35690	-39.40836	Tue Mar 18 10:35:32 2014 S=0.80 Km/hr
-7.35690	-39.40832	Tue Mar 18 10:35:42 2014 S=0.22 Km/hr
-7.35691	-39.40834	Tue Mar 18 10:35:52 2014 S=0.53 Km/hr
-7.35693	-39.40834	Tue Mar 18 10:36:02 2014 S=0.22 Km/hr
-7.35693	-39.40834	Tue Mar 18 10:36:12 2014 S=0.21 Km/hr
-7.35693	-39.40834	Tue Mar 18 10:36:22 2014 S=0.03 Km/hr
-7.35693	-39.40834	Tue Mar 18 10:36:32 2014 S=0.04 Km/hr
-7.35693	-39.40834	Tue Mar 18 10:36:42 2014 S=0.01 Km/hr
-7.35693	-39.40834	Tue Mar 18 10:36:52 2014 S=0.01 Km/hr
-7.35693	-39.40834	Tue Mar 18 10:37:02 2014 S=0.02 Km/hr
-7.35693	-39.40834	Tue Mar 18 10:37:12 2014 S=0.02 Km/hr
-7.35693	-39.40834	Tue Mar 18 10:37:22 2014 S=0.05 Km/hr
-7.35693	-39.40834	Tue Mar 18 10:37:32 2014 S=0.02 Km/hr
-7.35693	-39.40834	Tue Mar 18 10:37:42 2014 S=0.34 Km/hr
-7.35694	-39.40842	Tue Mar 18 10:37:52 2014 S=2.08 Km/hr
-7.35698	-39.40848	Tue Mar 18 10:38:02 2014 S=2.16 Km/hr
-7.35707	-39.40851	Tue Mar 18 10:38:12 2014 S=2.63 Km/hr
-7.35712	-39.40860	Tue Mar 18 10:38:22 2014 S=2.16 Km/hr
-7.35718	-39.40863	Tue Mar 18 10:38:32 2014 S=2.33 Km/hr
-7.35723	-39.40867	Tue Mar 18 10:38:42 2014 S=2.78 Km/hr
-7.35728	-39.40873	Tue Mar 18 10:38:52 2014 S=2.82 Km/hr
-7.35733	-39.40877	Tue Mar 18 10:39:02 2014 S=2.60 Km/hr
-7.35740	-39.40883	Tue Mar 18 10:39:12 2014 S=2.80 Km/hr
-7.35745	-39.40887	Tue Mar 18 10:39:22 2014 S=3.11 Km/hr
-7.35753	-39.40895	Tue Mar 18 10:39:32 2014 S=3.35 Km/hr
-7.35758	-39.40903	Tue Mar 18 10:39:42 2014 S=3.23 Km/hr
-7.35763	-39.40910	Tue Mar 18 10:39:52 2014 S=3.80 Km/hr
-7.35767	-39.40914	Tue Mar 18 10:40:02 2014 S=3.04 Km/hr
-7.35771	-39.40920	Tue Mar 18 10:40:12 2014 S=1.69 Km/hr
-7.35769	-39.40922	Tue Mar 18 10:40:22 2014 S=0.41 Km/hr
-7.35769	-39.40924	Tue Mar 18 10:40:32 2014 S=0.27 Km/hr
-7.35769	-39.40928	Tue Mar 18 10:40:42 2014 S=2.97 Km/hr
-7.35772	-39.40935	Tue Mar 18 10:40:52 2014 S=3.67 Km/hr
-7.35778	-39.40943	Tue Mar 18 10:41:02 2014 S=3.49 Km/hr
-7.35784	-39.40950	Tue Mar 18 10:41:12 2014 S=3.27 Km/hr
-7.35791	-39.40960	Tue Mar 18 10:41:22 2014 S=3.93 Km/hr
-7.35797	-39.40970	Tue Mar 18 10:41:32 2014 S=3.96 Km/hr
-7.35801	-39.40974	Tue Mar 18 10:41:42 2014 S=1.50 Km/hr
-7.35805	-39.40979	Tue Mar 18 10:41:52 2014 S=3.02 Km/hr
-7.35807	-39.40985	Tue Mar 18 10:42:02 2014 S=2.98 Km/hr
-7.35809	-39.40992	Tue Mar 18 10:42:12 2014 S=2.28 Km/hr
-7.35809	-39.40996	Tue Mar 18 10:42:22 2014 S=2.24 Km/hr
-7.35812	-39.41002	Tue Mar 18 10:42:32 2014 S=3.12 Km/hr
-7.35817	-39.41010	Tue Mar 18 10:42:42 2014 S=3.53 Km/hr
-7.35820	-39.41017	Tue Mar 18 10:42:52 2014 S=3.34 Km/hr
-7.35824	-39.41025	Tue Mar 18 10:43:02 2014 S=3.23 Km/hr
-7.35825	-39.41035	Tue Mar 18 10:43:12 2014 S=2.82 Km/hr
-7.35827	-39.41039	Tue Mar 18 10:43:22 2014 S=0.26 Km/hr
-7.35827	-39.41040	Tue Mar 18 10:43:32 2014 S=1.21 Km/hr
-7.35831	-39.41043	Tue Mar 18 10:43:42 2014 S=0.87 Km/hr
-7.35834	-39.41050	Tue Mar 18 10:43:52 2014 S=3.66 Km/hr
-7.35836	-39.41059	Tue Mar 18 10:44:02 2014 S=4.25 Km/hr
-7.35841	-39.41069	Tue Mar 18 10:44:12 2014 S=3.24 Km/hr
-7.35845	-39.41079	Tue Mar 18 10:44:22 2014 S=2.77 Km/hr
-7.35846	-39.41088	Tue Mar 18 10:44:32 2014 S=3.00 Km/hr
-7.35851	-39.41099	Tue Mar 18 10:44:42 2014 S=3.61 Km/hr
-7.35852	-39.41109	Tue Mar 18 10:44:52 2014 S=3.75 Km/hr
-7.35857	-39.41119	Tue Mar 18 10:45:02 2014 S=3.45 Km/hr
-7.35864	-39.41127	Tue Mar 18 10:45:12 2014 S=3.70 Km/hr
-7.35871	-39.41132	Tue Mar 18 10:45:22 2014 S=3.26 Km/hr
-7.35877	-39.41137	Tue Mar 18 10:45:32 2014 S=3.18 Km/hr
-7.35887	-39.41143	Tue Mar 18 10:45:42 2014 S=3.10 Km/hr
-7.35892	-39.41147	Tue Mar 18 10:45:52 2014 S=2.28 Km/hr
-7.35899	-39.41154	Tue Mar 18 10:46:02 2014 S=2.80 Km/hr
-7.35908	-39.41159	Tue Mar 18 10:46:12 2014 S=3.12 Km/hr
-7.35915	-39.41161	Tue Mar 18 10:46:22 2014 S=2.65 Km/hr
-7.35923	-39.41160	Tue Mar 18 10:46:32 2014 S=2.96 Km/hr
-7.35934	-39.41159	Tue Mar 18 10:46:42 2014 S=3.09 Km/hr
-7.35946	-39.41157	Tue Mar 18 10:46:52 2014 S=3.21 Km/hr
-7.35956	-39.41154	Tue Mar 18 10:47:02 2014 S=2.42 Km/hr
-7.35963	-39.41151	Tue Mar 18 10:47:12 2014 S=2.49 Km/hr
-7.35969	-39.41148	Tue Mar 18 10:47:22 2014 S=2.49 Km/hr
-7.35974	-39.41144	Tue Mar 18 10:47:32 2014 S=2.52 Km/hr
-7.35981	-39.41142	Tue Mar 18 10:47:42 2014 S=2.46 Km/hr
-7.35988	-39.41139	Tue Mar 18 10:47:52 2014 S=2.48 Km/hr
-7.35994	-39.41138	Tue Mar 18 10:48:02 2014 S=2.25 Km/hr
-7.35998	-39.41140	Tue Mar 18 10:48:12 2014 S=1.73 Km/hr
-7.36001	-39.41141	Tue Mar 18 10:48:22 2014 S=1.77 Km/hr
-7.36008	-39.41145	Tue Mar 18 10:48:32 2014 S=2.44 Km/hr
-7.36015	-39.41149	Tue Mar 18 10:48:42 2014 S=2.21 Km/hr
-7.36029	-39.41153	Tue Mar 18 10:48:52 2014 S=3.38 Km/hr
-7.36039	-39.41162	Tue Mar 18 10:49:02 2014 S=4.28 Km/hr
-7.36046	-39.41170	Tue Mar 18 10:49:12 2014 S=3.60 Km/hr
-7.36050	-39.41179	Tue Mar 18 10:49:22 2014 S=4.48 Km/hr
-7.36053	-39.41189	Tue Mar 18 10:49:32 2014 S=2.45 Km/hr
-7.36056	-39.41197	Tue Mar 18 10:49:42 2014 S=3.53 Km/hr
-7.36060	-39.41204	Tue Mar 18 10:49:52 2014 S=3.53 Km/hr
-7.36061	-39.41210	Tue Mar 18 10:50:02 2014 S=2.32 Km/hr
-7.36062	-39.41217	Tue Mar 18 10:50:12 2014 S=1.71 Km/hr
-7.36063	-39.41222	Tue Mar 18 10:50:22 2014 S=2.11 Km/hr
-7.36064	-39.41227	Tue Mar 18 10:50:32 2014 S=2.25 Km/hr
-7.36058	-39.41228	Tue Mar 18 10:50:42 2014 S=2.13 Km/hr
-7.36050	-39.41236	Tue Mar 18 10:50:52 2014 S=3.46 Km/hr
-7.36045	-39.41240	Tue Mar 18 10:51:02 2014 S=2.43 Km/hr
-7.36037	-39.41246	Tue Mar 18 10:51:12 2014 S=1.87 Km/hr
-7.36035	-39.41247	Tue Mar 18 10:51:22 2014 S=1.06 Km/hr
-7.36033	-39.41250	Tue Mar 18 10:51:32 2014 S=1.72 Km/hr
-7.36030	-39.41257	Tue Mar 18 10:51:42 2014 S=2.25 Km/hr
-7.36024	-39.41266	Tue Mar 18 10:51:52 2014 S=2.00 Km/hr
-7.36019	-39.41272	Tue Mar 18 10:52:02 2014 S=3.05 Km/hr
-7.36016	-39.41278	Tue Mar 18 10:52:12 2014 S=2.37 Km/hr
-7.36015	-39.41289	Tue Mar 18 10:52:22 2014 S=2.74 Km/hr
-7.36012	-39.41298	Tue Mar 18 10:52:32 2014 S=2.48 Km/hr
-7.36007	-39.41307	Tue Mar 18 10:52:42 2014 S=1.99 Km/hr
-7.36009	-39.41311	Tue Mar 18 10:52:52 2014 S=1.32 Km/hr
-7.36008	-39.41315	Tue Mar 18 10:53:02 2014 S=1.34 Km/hr
-7.36007	-39.41324	Tue Mar 18 10:53:12 2014 S=1.89 Km/hr
-7.36008	-39.41332	Tue Mar 18 10:53:22 2014 S=2.28 Km/hr
-7.36007	-39.41335	Tue Mar 18 10:53:32 2014 S=1.11 Km/hr
-7.36005	-39.41337	Tue Mar 18 10:53:42 2014 S=0.93 Km/hr
-7.36000	-39.41341	Tue Mar 18 10:53:52 2014 S=1.55 Km/hr
-7.35997	-39.41349	Tue Mar 18 10:54:02 2014 S=1.95 Km/hr
-7.35994	-39.41357	Tue Mar 18 10:54:12 2014 S=1.03 Km/hr
-7.35992	-39.41364	Tue Mar 18 10:54:22 2014 S=1.58 Km/hr
-7.35989	-39.41373	Tue Mar 18 10:54:32 2014 S=2.36 Km/hr
-7.35984	-39.41380	Tue Mar 18 10:54:42 2014 S=1.46 Km/hr
-7.35981	-39.41384	Tue Mar 18 10:54:52 2014 S=2.04 Km/hr
-7.35979	-39.41391	Tue Mar 18 10:55:02 2014 S=1.44 Km/hr
-7.35978	-39.41396	Tue Mar 18 10:55:12 2014 S=0.74 Km/hr
-7.35976	-39.41402	Tue Mar 18 10:55:22 2014 S=1.29 Km/hr
-7.35971	-39.41409	Tue Mar 18 10:55:32 2014 S=1.83 Km/hr
-7.35964	-39.41415	Tue Mar 18 10:55:42 2014 S=2.17 Km/hr
-7.35966	-39.41422	Tue Mar 18 10:55:52 2014 S=1.87 Km/hr
-7.35959	-39.41436	Tue Mar 18 10:56:02 2014 S=2.73 Km/hr
-7.35956	-39.41441	Tue Mar 18 10:56:12 2014 S=2.24 Km/hr
-7.35953	-39.41451	Tue Mar 18 10:56:22 2014 S=2.79 Km/hr
-7.35944	-39.41453	Tue Mar 18 10:56:32 2014 S=2.10 Km/hr
-7.35935	-39.41465	Tue Mar 18 10:56:42 2014 S=2.68 Km/hr
-7.35931	-39.41465	Tue Mar 18 10:56:52 2014 S=1.66 Km/hr
-7.35926	-39.41467	Tue Mar 18 10:57:02 2014 S=2.23 Km/hr
-7.35925	-39.41479	Tue Mar 18 10:57:12 2014 S=1.95 Km/hr
-7.35930	-39.41486	Tue Mar 18 10:57:22 2014 S=2.25 Km/hr
-7.35936	-39.41483	Tue Mar 18 10:57:32 2014 S=2.63 Km/hr
-7.35943	-39.41484	Tue Mar 18 10:57:42 2014 S=2.50 Km/hr
-7.35949	-39.41484	Tue Mar 18 10:57:52 2014 S=2.59 Km/hr
-7.35956	-39.41483	Tue Mar 18 10:58:02 2014 S=2.76 Km/hr
-7.35961	-39.41481	Tue Mar 18 10:58:12 2014 S=2.15 Km/hr
-7.35970	-39.41479	Tue Mar 18 10:58:22 2014 S=3.25 Km/hr
-7.35974	-39.41473	Tue Mar 18 10:58:32 2014 S=3.16 Km/hr
-7.35988	-39.41472	Tue Mar 18 10:58:42 2014 S=3.30 Km/hr
-7.35988	-39.41469	Tue Mar 18 10:58:52 2014 S=2.65 Km/hr
-7.35992	-39.41468	Tue Mar 18 10:59:02 2014 S=1.92 Km/hr
-7.35995	-39.41466	Tue Mar 18 10:59:12 2014 S=1.08 Km/hr
-7.36001	-39.41461	Tue Mar 18 10:59:22 2014 S=1.65 Km/hr
-7.36003	-39.41463	Tue Mar 18 10:59:32 2014 S=2.88 Km/hr
-7.36012	-39.41463	Tue Mar 18 10:59:42 2014 S=2.19 Km/hr
-7.36018	-39.41464	Tue Mar 18 10:59:52 2014 S=2.85 Km/hr
-7.36023	-39.41460	Tue Mar 18 11:00:02 2014 S=3.07 Km/hr
-7.36029	-39.41458	Tue Mar 18 11:00:12 2014 S=2.12 Km/hr
-7.36034	-39.41455	Tue Mar 18 11:00:22 2014 S=1.80 Km/hr
-7.36043	-39.41452	Tue Mar 18 11:00:32 2014 S=1.12 Km/hr
-7.36047	-39.41453	Tue Mar 18 11:00:42 2014 S=1.72 Km/hr
-7.36052	-39.41454	Tue Mar 18 11:00:52 2014 S=2.57 Km/hr
-7.36057	-39.41449	Tue Mar 18 11:01:02 2014 S=2.17 Km/hr
-7.36062	-39.41446	Tue Mar 18 11:01:12 2014 S=2.24 Km/hr
-7.36065	-39.41442	Tue Mar 18 11:01:22 2014 S=1.98 Km/hr
-7.36068	-39.41443	Tue Mar 18 11:01:32 2014 S=1.68 Km/hr
-7.36071	-39.41438	Tue Mar 18 11:01:42 2014 S=1.13 Km/hr
-7.36075	-39.41435	Tue Mar 18 11:01:52 2014 S=1.62 Km/hr
-7.36081	-39.41433	Tue Mar 18 11:02:02 2014 S=2.76 Km/hr
-7.36087	-39.41432	Tue Mar 18 11:02:12 2014 S=2.38 Km/hr
-7.36089	-39.41433	Tue Mar 18 11:02:22 2014 S=2.03 Km/hr
-7.36092	-39.41433	Tue Mar 18 11:02:32 2014 S=1.87 Km/hr
-7.36097	-39.41431	Tue Mar 18 11:02:42 2014 S=2.89 Km/hr
-7.36101	-39.41427	Tue Mar 18 11:02:52 2014 S=2.16 Km/hr
-7.36099	-39.41430	Tue Mar 18 11:03:02 2014 S=1.21 Km/hr
-7.36099	-39.41429	Tue Mar 18 11:03:12 2014 S=1.34 Km/hr
-7.36100	-39.41426	Tue Mar 18 11:03:22 2014 S=0.94 Km/hr
-7.36103	-39.41425	Tue Mar 18 11:03:32 2014 S=1.92 Km/hr
-7.36105	-39.41422	Tue Mar 18 11:03:42 2014 S=1.61 Km/hr
-7.36106	-39.41417	Tue Mar 18 11:03:52 2014 S=1.64 Km/hr
-7.36116	-39.41419	Tue Mar 18 11:04:02 2014 S=1.90 Km/hr
-7.36123	-39.41417	Tue Mar 18 11:04:12 2014 S=1.66 Km/hr
-7.36126	-39.41418	Tue Mar 18 11:04:22 2014 S=2.76 Km/hr
-7.36129	-39.41421	Tue Mar 18 11:04:32 2014 S=1.65 Km/hr
-7.36133	-39.41425	Tue Mar 18 11:04:42 2014 S=2.02 Km/hr
-7.36138	-39.41429	Tue Mar 18 11:04:52 2014 S=2.41 Km/hr
-7.36147	-39.41434	Tue Mar 18 11:05:02 2014 S=1.71 Km/hr
-7.36150	-39.41436	Tue Mar 18 11:05:12 2014 S=2.17 Km/hr
-7.36157	-39.41439	Tue Mar 18 11:05:22 2014 S=2.78 Km/hr
-7.36163	-39.41442	Tue Mar 18 11:05:32 2014 S=3.53 Km/hr
-7.36167	-39.41446	Tue Mar 18 11:05:42 2014 S=2.74 Km/hr
-7.36171	-39.41451	Tue Mar 18 11:05:52 2014 S=3.61 Km/hr
-7.36177	-39.41456	Tue Mar 18 11:06:02 2014 S=3.26 Km/hr
-7.36186	-39.41462	Tue Mar 18 11:06:12 2014 S=3.75 Km/hr
-7.36198	-39.41465	Tue Mar 18 11:06:22 2014 S=2.88 Km/hr
-7.36212	-39.41469	Tue Mar 18 11:06:32 2014 S=3.81 Km/hr
-7.36223	-39.41473	Tue Mar 18 11:06:42 2014 S=3.14 Km/hr
-7.36235	-39.41481	Tue Mar 18 11:06:52 2014 S=3.86 Km/hr
-7.36242	-39.41488	Tue Mar 18 11:07:02 2014 S=3.47 Km/hr
-7.36256	-39.41493	Tue Mar 18 11:07:12 2014 S=3.07 Km/hr
-7.36265	-39.41499	Tue Mar 18 11:07:22 2014 S=3.85 Km/hr
-7.36274	-39.41504	Tue Mar 18 11:07:32 2014 S=3.98 Km/hr
-7.36287	-39.41510	Tue Mar 18 11:07:42 2014 S=4.31 Km/hr
-7.36294	-39.41518	Tue Mar 18 11:07:52 2014 S=3.67 Km/hr
-7.36300	-39.41522	Tue Mar 18 11:08:02 2014 S=2.69 Km/hr
-7.36311	-39.41525	Tue Mar 18 11:08:12 2014 S=3.43 Km/hr
-7.36323	-39.41530	Tue Mar 18 11:08:22 2014 S=3.01 Km/hr
-7.36333	-39.41540	Tue Mar 18 11:08:32 2014 S=4.30 Km/hr
-7.36340	-39.41549	Tue Mar 18 11:08:42 2014 S=3.04 Km/hr
-7.36348	-39.41555	Tue Mar 18 11:08:52 2014 S=2.45 Km/hr
-7.36358	-39.41565	Tue Mar 18 11:09:02 2014 S=4.00 Km/hr
-7.36365	-39.41574	Tue Mar 18 11:09:12 2014 S=3.19 Km/hr
-7.36371	-39.41583	Tue Mar 18 11:09:22 2014 S=3.17 Km/hr
-7.36374	-39.41595	Tue Mar 18 11:09:32 2014 S=1.64 Km/hr
-7.36379	-39.41608	Tue Mar 18 11:09:42 2014 S=3.13 Km/hr
-7.36389	-39.41622	Tue Mar 18 11:09:52 2014 S=2.02 Km/hr
-7.36399	-39.41627	Tue Mar 18 11:10:02 2014 S=2.01 Km/hr
-7.36409	-39.41630	Tue Mar 18 11:10:12 2014 S=3.98 Km/hr
-7.36417	-39.41635	Tue Mar 18 11:10:22 2014 S=2.95 Km/hr
-7.36431	-39.41640	Tue Mar 18 11:10:32 2014 S=4.00 Km/hr
-7.36437	-39.41657	Tue Mar 18 11:10:42 2014 S=5.05 Km/hr
-7.36442	-39.41670	Tue Mar 18 11:10:52 2014 S=5.54 Km/hr
-7.36448	-39.41681	Tue Mar 18 11:11:02 2014 S=3.95 Km/hr
-7.36456	-39.41689	Tue Mar 18 11:11:12 2014 S=2.01 Km/hr
-7.36463	-39.41694	Tue Mar 18 11:11:22 2014 S=2.16 Km/hr
-7.36475	-39.41699	Tue Mar 18 11:11:32 2014 S=3.59 Km/hr
-7.36486	-39.41699	Tue Mar 18 11:11:42 2014 S=3.01 Km/hr
-7.36496	-39.41705	Tue Mar 18 11:11:52 2014 S=2.65 Km/hr
-7.36508	-39.41715	Tue Mar 18 11:12:02 2014 S=3.93 Km/hr
-7.36519	-39.41722	Tue Mar 18 11:12:12 2014 S=3.43 Km/hr
-7.36528	-39.41732	Tue Mar 18 11:12:22 2014 S=4.17 Km/hr
-7.36538	-39.41746	Tue Mar 18 11:12:32 2014 S=5.32 Km/hr
-7.36548	-39.41756	Tue Mar 18 11:12:42 2014 S=4.86 Km/hr
-7.36553	-39.41766	Tue Mar 18 11:12:52 2014 S=3.76 Km/hr
-7.36558	-39.41777	Tue Mar 18 11:13:02 2014 S=4.82 Km/hr
-7.36567	-39.41787	Tue Mar 18 11:13:12 2014 S=4.88 Km/hr
-7.36573	-39.41798	Tue Mar 18 11:13:22 2014 S=3.86 Km/hr
-7.36581	-39.41811	Tue Mar 18 11:13:32 2014 S=4.28 Km/hr
-7.36587	-39.41821	Tue Mar 18 11:13:42 2014 S=4.16 Km/hr
-7.36593	-39.41829	Tue Mar 18 11:13:52 2014 S=3.82 Km/hr
-7.36602	-39.41837	Tue Mar 18 11:14:02 2014 S=3.73 Km/hr
-7.36612	-39.41851	Tue Mar 18 11:14:12 2014 S=5.17 Km/hr
-7.36614	-39.41859	Tue Mar 18 11:14:22 2014 S=3.09 Km/hr
-7.36619	-39.41871	Tue Mar 18 11:14:32 2014 S=3.67 Km/hr
-7.36624	-39.41885	Tue Mar 18 11:14:42 2014 S=5.15 Km/hr
-7.36623	-39.41898	Tue Mar 18 11:14:52 2014 S=4.47 Km/hr
-7.36627	-39.41911	Tue Mar 18 11:15:02 2014 S=5.22 Km/hr
-7.36626	-39.41926	Tue Mar 18 11:15:12 2014 S=3.94 Km/hr
-7.36628	-39.41939	Tue Mar 18 11:15:22 2014 S=5.95 Km/hr
-7.36624	-39.41954	Tue Mar 18 11:15:32 2014 S=2.79 Km/hr
-7.36625	-39.41964	Tue Mar 18 11:15:42 2014 S=3.59 Km/hr
-7.36629	-39.41976	Tue Mar 18 11:15:52 2014 S=4.15 Km/hr
-7.36630	-39.41986	Tue Mar 18 11:16:02 2014 S=3.18 Km/hr
-7.36633	-39.41997	Tue Mar 18 11:16:12 2014 S=3.55 Km/hr
-7.36633	-39.42010	Tue Mar 18 11:16:22 2014 S=4.08 Km/hr
-7.36636	-39.42022	Tue Mar 18 11:16:32 2014 S=3.37 Km/hr
-7.36637	-39.42031	Tue Mar 18 11:16:42 2014 S=4.67 Km/hr
-7.36641	-39.42044	Tue Mar 18 11:16:52 2014 S=4.54 Km/hr
-7.36643	-39.42057	Tue Mar 18 11:17:02 2014 S=3.68 Km/hr
-7.36651	-39.42070	Tue Mar 18 11:17:12 2014 S=4.61 Km/hr
-7.36651	-39.42084	Tue Mar 18 11:17:22 2014 S=4.26 Km/hr
-7.36654	-39.42097	Tue Mar 18 11:17:32 2014 S=3.91 Km/hr
-7.36655	-39.42111	Tue Mar 18 11:17:42 2014 S=3.64 Km/hr
-7.36655	-39.42124	Tue Mar 18 11:17:52 2014 S=4.00 Km/hr
-7.36657	-39.42135	Tue Mar 18 11:18:02 2014 S=5.22 Km/hr
-7.36658	-39.42149	Tue Mar 18 11:18:12 2014 S=3.40 Km/hr
-7.36661	-39.42158	Tue Mar 18 11:18:22 2014 S=3.58 Km/hr
-7.36666	-39.42173	Tue Mar 18 11:18:32 2014 S=2.81 Km/hr
-7.36669	-39.42181	Tue Mar 18 11:18:42 2014 S=3.25 Km/hr
-7.36676	-39.42193	Tue Mar 18 11:18:52 2014 S=4.64 Km/hr
-7.36677	-39.42205	Tue Mar 18 11:19:02 2014 S=2.94 Km/hr
-7.36680	-39.42219	Tue Mar 18 11:19:12 2014 S=3.21 Km/hr
-7.36680	-39.42230	Tue Mar 18 11:19:22 2014 S=3.92 Km/hr
-7.36682	-39.42241	Tue Mar 18 11:19:32 2014 S=3.88 Km/hr
-7.36682	-39.42257	Tue Mar 18 11:19:42 2014 S=4.73 Km/hr
-7.36683	-39.42271	Tue Mar 18 11:19:52 2014 S=4.51 Km/hr
-7.36685	-39.42282	Tue Mar 18 11:20:02 2014 S=3.53 Km/hr
-7.36684	-39.42295	Tue Mar 18 11:20:12 2014 S=3.69 Km/hr
-7.36687	-39.42310	Tue Mar 18 11:20:22 2014 S=4.27 Km/hr
-7.36691	-39.42321	Tue Mar 18 11:20:32 2014 S=4.75 Km/hr
-7.36694	-39.42332	Tue Mar 18 11:20:42 2014 S=4.24 Km/hr
-7.36695	-39.42343	Tue Mar 18 11:20:52 2014 S=4.93 Km/hr
-7.36695	-39.42355	Tue Mar 18 11:21:02 2014 S=5.12 Km/hr
-7.36697	-39.42367	Tue Mar 18 11:21:12 2014 S=4.27 Km/hr
-7.36699	-39.42382	Tue Mar 18 11:21:22 2014 S=4.68 Km/hr
-7.36700	-39.42396	Tue Mar 18 11:21:32 2014 S=3.59 Km/hr
-7.36702	-39.42409	Tue Mar 18 11:21:42 2014 S=3.54 Km/hr
-7.36706	-39.42422	Tue Mar 18 11:21:52 2014 S=4.33 Km/hr
-7.36707	-39.42435	Tue Mar 18 11:22:02 2014 S=4.96 Km/hr
-7.36702	-39.42444	Tue Mar 18 11:22:12 2014 S=3.34 Km/hr
-7.36701	-39.42457	Tue Mar 18 11:22:22 2014 S=4.14 Km/hr
-7.36699	-39.42469	Tue Mar 18 11:22:32 2014 S=3.53 Km/hr
-7.36697	-39.42482	Tue Mar 18 11:22:42 2014 S=4.17 Km/hr
-7.36693	-39.42494	Tue Mar 18 11:22:52 2014 S=3.89 Km/hr
-7.36686	-39.42506	Tue Mar 18 11:23:02 2014 S=4.69 Km/hr
-7.36681	-39.42518	Tue Mar 18 11:23:12 2014 S=4.51 Km/hr
-7.36677	-39.42530	Tue Mar 18 11:23:22 2014 S=5.23 Km/hr
-7.36675	-39.42539	Tue Mar 18 11:23:32 2014 S=3.81 Km/hr
-7.36682	-39.42544	Tue Mar 18 11:23:42 2014 S=4.53 Km/hr
-7.36687	-39.42548	Tue Mar 18 11:23:52 2014 S=0.85 Km/hr
-7.36689	-39.42549	Tue Mar 18 11:24:02 2014 S=0.46 Km/hr
-7.36692	-39.42546	Tue Mar 18 11:24:12 2014 S=0.35 Km/hr
-7.36690	-39.42548	Tue Mar 18 11:24:22 2014 S=1.64 Km/hr
-7.36685	-39.42547	Tue Mar 18 11:24:32 2014 S=2.99 Km/hr
-7.36685	-39.42542	Tue Mar 18 11:24:42 2014 S=2.11 Km/hr
-7.36682	-39.42540	Tue Mar 18 11:24:52 2014 S=4.80 Km/hr
-7.36674	-39.42544	Tue Mar 18 11:25:02 2014 S=4.67 Km/hr
-7.36668	-39.42554	Tue Mar 18 11:25:12 2014 S=5.07 Km/hr
-7.36661	-39.42565	Tue Mar 18 11:25:22 2014 S=4.74 Km/hr
-7.36656	-39.42577	Tue Mar 18 11:25:32 2014 S=4.48 Km/hr
-7.36652	-39.42590	Tue Mar 18 11:25:42 2014 S=4.80 Km/hr
-7.36648	-39.42603	Tue Mar 18 11:25:52 2014 S=5.32 Km/hr
-7.36647	-39.42614	Tue Mar 18 11:26:02 2014 S=5.39 Km/hr
-7.36648	-39.42627	Tue Mar 18 11:26:12 2014 S=5.39 Km/hr
-7.36646	-39.42641	Tue Mar 18 11:26:22 2014 S=5.78 Km/hr
-7.36647	-39.42653	Tue Mar 18 11:26:32 2014 S=4.42 Km/hr
-7.36646	-39.42665	Tue Mar 18 11:26:42 2014 S=4.08 Km/hr
-7.36645	-39.42677	Tue Mar 18 11:26:52 2014 S=3.92 Km/hr
-7.36642	-39.42689	Tue Mar 18 11:27:02 2014 S=3.67 Km/hr
-7.36636	-39.42702	Tue Mar 18 11:27:12 2014 S=2.55 Km/hr
-7.36629	-39.42712	Tue Mar 18 11:27:22 2014 S=4.37 Km/hr
-7.36620	-39.42723	Tue Mar 18 11:27:32 2014 S=3.76 Km/hr
-7.36610	-39.42731	Tue Mar 18 11:27:42 2014 S=4.44 Km/hr
-7.36599	-39.42741	Tue Mar 18 11:27:52 2014 S=5.00 Km/hr
-7.36590	-39.42748	Tue Mar 18 11:28:02 2014 S=5.68 Km/hr
-7.36578	-39.42756	Tue Mar 18 11:28:12 2014 S=5.94 Km/hr
-7.36566	-39.42761	Tue Mar 18 11:28:22 2014 S=5.30 Km/hr
-7.36554	-39.42770	Tue Mar 18 11:28:32 2014 S=5.41 Km/hr
-7.36544	-39.42778	Tue Mar 18 11:28:42 2014 S=3.22 Km/hr
-7.36536	-39.42783	Tue Mar 18 11:28:52 2014 S=1.32 Km/hr
-7.36530	-39.42794	Tue Mar 18 11:29:02 2014 S=5.43 Km/hr
-7.36523	-39.42805	Tue Mar 18 11:29:12 2014 S=3.47 Km/hr
-7.36517	-39.42815	Tue Mar 18 11:29:22 2014 S=3.48 Km/hr
-7.36511	-39.42825	Tue Mar 18 11:29:32 2014 S=3.26 Km/hr
-7.36506	-39.42830	Tue Mar 18 11:29:42 2014 S=0.49 Km/hr
-7.36504	-39.42830	Tue Mar 18 11:29:52 2014 S=0.07 Km/hr
-7.36504	-39.42830	Tue Mar 18 11:30:02 2014 S=0.45 Km/hr
-7.36504	-39.42831	Tue Mar 18 11:30:12 2014 S=0.54 Km/hr
-7.36503	-39.42831	Tue Mar 18 11:30:22 2014 S=0.34 Km/hr
-7.36502	-39.42831	Tue Mar 18 11:30:32 2014 S=0.75 Km/hr
-7.36503	-39.42834	Tue Mar 18 11:30:42 2014 S=4.10 Km/hr
-7.36500	-39.42844	Tue Mar 18 11:30:52 2014 S=1.20 Km/hr
-7.36501	-39.42845	Tue Mar 18 11:31:02 2014 S=1.64 Km/hr
-7.36501	-39.42847	Tue Mar 18 11:31:12 2014 S=0.12 Km/hr
-7.36498	-39.42850	Tue Mar 18 11:31:22 2014 S=1.66 Km/hr
-7.36494	-39.42855	Tue Mar 18 11:31:32 2014 S=3.20 Km/hr
-7.36489	-39.42865	Tue Mar 18 11:31:42 2014 S=4.46 Km/hr
-7.36482	-39.42876	Tue Mar 18 11:31:52 2014 S=3.94 Km/hr
-7.36477	-39.42886	Tue Mar 18 11:32:02 2014 S=4.14 Km/hr
-7.36472	-39.42898	Tue Mar 18 11:32:12 2014 S=3.70 Km/hr
-7.36465	-39.42905	Tue Mar 18 11:32:22 2014 S=3.12 Km/hr
-7.36462	-39.42913	Tue Mar 18 11:32:32 2014 S=0.28 Km/hr
-7.36464	-39.42915	Tue Mar 18 11:32:42 2014 S=0.92 Km/hr
-7.36465	-39.42914	Tue Mar 18 11:32:52 2014 S=0.06 Km/hr
-7.36464	-39.42913	Tue Mar 18 11:33:02 2014 S=1.47 Km/hr
-7.36455	-39.42921	Tue Mar 18 11:33:12 2014 S=5.15 Km/hr
-7.36444	-39.42931	Tue Mar 18 11:33:22 2014 S=5.06 Km/hr
-7.36433	-39.42939	Tue Mar 18 11:33:32 2014 S=5.09 Km/hr
-7.36423	-39.42946	Tue Mar 18 11:33:42 2014 S=4.86 Km/hr
-7.36410	-39.42947	Tue Mar 18 11:33:52 2014 S=1.72 Km/hr
-7.36410	-39.42950	Tue Mar 18 11:34:02 2014 S=2.03 Km/hr
-7.36410	-39.42953	Tue Mar 18 11:34:12 2014 S=0.48 Km/hr
-7.36413	-39.42958	Tue Mar 18 11:34:22 2014 S=2.63 Km/hr
-7.36414	-39.42965	Tue Mar 18 11:34:32 2014 S=1.37 Km/hr
-7.36414	-39.42963	Tue Mar 18 11:34:42 2014 S=3.00 Km/hr
-7.36410	-39.42957	Tue Mar 18 11:34:52 2014 S=1.96 Km/hr
-7.36406	-39.42950	Tue Mar 18 11:35:02 2014 S=4.23 Km/hr
-7.36395	-39.42954	Tue Mar 18 11:35:12 2014 S=4.65 Km/hr
-7.36382	-39.42957	Tue Mar 18 11:35:22 2014 S=4.90 Km/hr
-7.36371	-39.42959	Tue Mar 18 11:35:32 2014 S=4.14 Km/hr
-7.36357	-39.42965	Tue Mar 18 11:35:42 2014 S=4.63 Km/hr
-7.36343	-39.42964	Tue Mar 18 11:35:52 2014 S=3.93 Km/hr
-7.36333	-39.42970	Tue Mar 18 11:36:02 2014 S=4.59 Km/hr
-7.36319	-39.42974	Tue Mar 18 11:36:12 2014 S=5.43 Km/hr
-7.36308	-39.42981	Tue Mar 18 11:36:22 2014 S=4.45 Km/hr
-7.36293	-39.42986	Tue Mar 18 11:36:32 2014 S=4.65 Km/hr
-7.36282	-39.42990	Tue Mar 18 11:36:42 2014 S=5.76 Km/hr
-7.36271	-39.42995	Tue Mar 18 11:36:52 2014 S=5.92 Km/hr
-7.36259	-39.43000	Tue Mar 18 11:37:02 2014 S=5.02 Km/hr
-7.36251	-39.43008	Tue Mar 18 11:37:12 2014 S=3.87 Km/hr
-7.36242	-39.43017	Tue Mar 18 11:37:22 2014 S=3.95 Km/hr
-7.36233	-39.43027	Tue Mar 18 11:37:32 2014 S=4.15 Km/hr
-7.36220	-39.43038	Tue Mar 18 11:37:42 2014 S=4.69 Km/hr
-7.36213	-39.43050	Tue Mar 18 11:37:52 2014 S=5.09 Km/hr
-7.36205	-39.43060	Tue Mar 18 11:38:02 2014 S=4.27 Km/hr
-7.36201	-39.43072	Tue Mar 18 11:38:12 2014 S=4.23 Km/hr
-7.36192	-39.43083	Tue Mar 18 11:38:22 2014 S=5.00 Km/hr
-7.36184	-39.43089	Tue Mar 18 11:38:32 2014 S=1.25 Km/hr
-7.36185	-39.43088	Tue Mar 18 11:38:42 2014 S=1.62 Km/hr
-7.36184	-39.43086	Tue Mar 18 11:38:52 2014 S=0.60 Km/hr
-7.36183	-39.43086	Tue Mar 18 11:39:02 2014 S=0.14 Km/hr
-7.36181	-39.43086	Tue Mar 18 11:39:12 2014 S=0.51 Km/hr
-7.36181	-39.43087	Tue Mar 18 11:39:22 2014 S=2.09 Km/hr
-7.36179	-39.43095	Tue Mar 18 11:39:32 2014 S=4.25 Km/hr
-7.36170	-39.43106	Tue Mar 18 11:39:42 2014 S=5.20 Km/hr
-7.36164	-39.43118	Tue Mar 18 11:39:52 2014 S=4.07 Km/hr
-7.36158	-39.43128	Tue Mar 18 11:40:02 2014 S=4.35 Km/hr
-7.36148	-39.43138	Tue Mar 18 11:40:12 2014 S=5.79 Km/hr
-7.36140	-39.43147	Tue Mar 18 11:40:22 2014 S=4.15 Km/hr
-7.36134	-39.43159	Tue Mar 18 11:40:32 2014 S=3.39 Km/hr
-7.36126	-39.43171	Tue Mar 18 11:40:42 2014 S=4.22 Km/hr
-7.36123	-39.43175	Tue Mar 18 11:40:52 2014 S=0.50 Km/hr
-7.36118	-39.43177	Tue Mar 18 11:41:02 2014 S=1.53 Km/hr
-7.36112	-39.43184	Tue Mar 18 11:41:12 2014 S=3.86 Km/hr
-7.36105	-39.43196	Tue Mar 18 11:41:22 2014 S=4.32 Km/hr
-7.36098	-39.43206	Tue Mar 18 11:41:32 2014 S=2.19 Km/hr
-7.36094	-39.43214	Tue Mar 18 11:41:42 2014 S=4.60 Km/hr
-7.36087	-39.43223	Tue Mar 18 11:41:52 2014 S=3.78 Km/hr
-7.36080	-39.43233	Tue Mar 18 11:42:02 2014 S=4.24 Km/hr
-7.36072	-39.43244	Tue Mar 18 11:42:12 2014 S=4.25 Km/hr
-7.36065	-39.43251	Tue Mar 18 11:42:22 2014 S=2.86 Km/hr
-7.36059	-39.43261	Tue Mar 18 11:42:32 2014 S=3.67 Km/hr
-7.36050	-39.43269	Tue Mar 18 11:42:42 2014 S=3.37 Km/hr
-7.36041	-39.43281	Tue Mar 18 11:42:52 2014 S=3.22 Km/hr
-7.36032	-39.43289	Tue Mar 18 11:43:02 2014 S=3.90 Km/hr
-7.36023	-39.43301	Tue Mar 18 11:43:12 2014 S=4.44 Km/hr
-7.36014	-39.43312	Tue Mar 18 11:43:22 2014 S=5.65 Km/hr
-7.36007	-39.43324	Tue Mar 18 11:43:32 2014 S=5.95 Km/hr
-7.36008	-39.43326	Tue Mar 18 11:43:42 2014 S=1.09 Km/hr
-7.36008	-39.43327	Tue Mar 18 11:43:52 2014 S=0.35 Km/hr
-7.36007	-39.43327	Tue Mar 18 11:44:02 2014 S=1.62 Km/hr
-7.36006	-39.43326	Tue Mar 18 11:44:12 2014 S=0.26 Km/hr
-7.36005	-39.43325	Tue Mar 18 11:44:22 2014 S=0.42 Km/hr
-7.36002	-39.43332	Tue Mar 18 11:44:32 2014 S=2.48 Km/hr
-7.35999	-39.43342	Tue Mar 18 11:44:42 2014 S=5.34 Km/hr
-7.35996	-39.43354	Tue Mar 18 11:44:52 2014 S=5.27 Km/hr
-7.35989	-39.43366	Tue Mar 18 11:45:02 2014 S=5.31 Km/hr
-7.35985	-39.43378	Tue Mar 18 11:45:12 2014 S=4.84 Km/hr
-7.35978	-39.43385	Tue Mar 18 11:45:22 2014 S=3.45 Km/hr
-7.35971	-39.43382	Tue Mar 18 11:45:32 2014 S=2.23 Km/hr
-7.35965	-39.43383	Tue Mar 18 11:45:42 2014 S=1.78 Km/hr
-7.35957	-39.43381	Tue Mar 18 11:45:52 2014 S=3.27 Km/hr
-7.35949	-39.43380	Tue Mar 18 11:46:02 2014 S=2.40 Km/hr
-7.35942	-39.43386	Tue Mar 18 11:46:12 2014 S=2.04 Km/hr
-7.35933	-39.43391	Tue Mar 18 11:46:22 2014 S=1.74 Km/hr
-7.35926	-39.43393	Tue Mar 18 11:46:32 2014 S=2.93 Km/hr
-7.35917	-39.43393	Tue Mar 18 11:46:42 2014 S=0.63 Km/hr
-7.35916	-39.43392	Tue Mar 18 11:46:52 2014 S=1.92 Km/hr
-7.35911	-39.43395	Tue Mar 18 11:47:02 2014 S=1.75 Km/hr
-7.35910	-39.43390	Tue Mar 18 11:47:12 2014 S=2.32 Km/hr
-7.35908	-39.43381	Tue Mar 18 11:47:22 2014 S=2.66 Km/hr
-7.35909	-39.43380	Tue Mar 18 11:47:32 2014 S=0.55 Km/hr
-7.35909	-39.43380	Tue Mar 18 11:47:42 2014 S=0.35 Km/hr
-7.35909	-39.43380	Tue Mar 18 11:47:52 2014 S=0.14 Km/hr
-7.35910	-39.43380	Tue Mar 18 11:48:02 2014 S=0.70 Km/hr
-7.35911	-39.43380	Tue Mar 18 11:48:12 2014 S=0.31 Km/hr
-7.35911	-39.43380	Tue Mar 18 11:48:22 2014 S=0.46 Km/hr
-7.35912	-39.43380	Tue Mar 18 11:48:32 2014 S=1.71 Km/hr
-7.35911	-39.43373	Tue Mar 18 11:48:42 2014 S=3.39 Km/hr
-7.35909	-39.43373	Tue Mar 18 11:48:52 2014 S=2.40 Km/hr
-7.35906	-39.43377	Tue Mar 18 11:49:02 2014 S=0.18 Km/hr
-7.35905	-39.43382	Tue Mar 18 11:49:12 2014 S=3.25 Km/hr
-7.35911	-39.43389	Tue Mar 18 11:49:22 2014 S=4.60 Km/hr
-7.35919	-39.43390	Tue Mar 18 11:49:32 2014 S=1.96 Km/hr
-7.35929	-39.43388	Tue Mar 18 11:49:42 2014 S=2.68 Km/hr
-7.35937	-39.43386	Tue Mar 18 11:49:52 2014 S=2.26 Km/hr
-7.35940	-39.43383	Tue Mar 18 11:50:02 2014 S=2.18 Km/hr
-7.35946	-39.43382	Tue Mar 18 11:50:12 2014 S=3.03 Km/hr
-7.35957	-39.43379	Tue Mar 18 11:50:22 2014 S=3.65 Km/hr
-7.35962	-39.43381	Tue Mar 18 11:50:32 2014 S=2.93 Km/hr
-7.35969	-39.43384	Tue Mar 18 11:50:42 2014 S=4.31 Km/hr
-7.35976	-39.43384	Tue Mar 18 11:50:52 2014 S=0.40 Km/hr
-7.35976	-39.43384	Tue Mar 18 11:51:02 2014 S=0.45 Km/hr
-7.35975	-39.43385	Tue Mar 18 11:51:12 2014 S=0.09 Km/hr
-7.35975	-39.43385	Tue Mar 18 11:51:22 2014 S=0.47 Km/hr
-7.35975	-39.43385	Tue Mar 18 11:51:32 2014 S=0.35 Km/hr
-7.35975	-39.43385	Tue Mar 18 11:51:42 2014 S=0.16 Km/hr
-7.35976	-39.43383	Tue Mar 18 11:51:52 2014 S=0.19 Km/hr
-7.35976	-39.43389	Tue Mar 18 11:52:02 2014 S=3.74 Km/hr
-7.35978	-39.43400	Tue Mar 18 11:52:12 2014 S=2.76 Km/hr
-7.35983	-39.43402	Tue Mar 18 11:52:22 2014 S=2.43 Km/hr
-7.35990	-39.43409	Tue Mar 18 11:52:32 2014 S=3.28 Km/hr
-7.35995	-39.43418	Tue Mar 18 11:52:42 2014 S=3.15 Km/hr
-7.36001	-39.43423	Tue Mar 18 11:52:52 2014 S=1.57 Km/hr
-7.36004	-39.43422	Tue Mar 18 11:53:02 2014 S=1.06 Km/hr
-7.36005	-39.43421	Tue Mar 18 11:53:12 2014 S=0.20 Km/hr
-7.36005	-39.43421	Tue Mar 18 11:53:22 2014 S=0.42 Km/hr
-7.36005	-39.43422	Tue Mar 18 11:53:32 2014 S=0.15 Km/hr
-7.36006	-39.43422	Tue Mar 18 11:53:42 2014 S=0.06 Km/hr
-7.36006	-39.43426	Tue Mar 18 11:53:52 2014 S=3.74 Km/hr
-7.36010	-39.43435	Tue Mar 18 11:54:02 2014 S=3.66 Km/hr
-7.36004	-39.43446	Tue Mar 18 11:54:12 2014 S=2.53 Km/hr
-7.36001	-39.43457	Tue Mar 18 11:54:22 2014 S=2.63 Km/hr
-7.36005	-39.43464	Tue Mar 18 11:54:32 2014 S=3.29 Km/hr
-7.36006	-39.43473	Tue Mar 18 11:54:42 2014 S=3.56 Km/hr
-7.36010	-39.43484	Tue Mar 18 11:54:52 2014 S=4.32 Km/hr
-7.36014	-39.43494	Tue Mar 18 11:55:02 2014 S=2.76 Km/hr
-7.36015	-39.43502	Tue Mar 18 11:55:12 2014 S=3.49 Km/hr
-7.36016	-39.43510	Tue Mar 18 11:55:22 2014 S=2.49 Km/hr
-7.36015	-39.43519	Tue Mar 18 11:55:32 2014 S=3.29 Km/hr
-7.36014	-39.43521	Tue Mar 18 11:55:42 2014 S=0.18 Km/hr
-7.36014	-39.43522	Tue Mar 18 11:55:52 2014 S=1.05 Km/hr
-7.36013	-39.43524	Tue Mar 18 11:56:02 2014 S=0.97 Km/hr
-7.36014	-39.43529	Tue Mar 18 11:56:12 2014 S=3.19 Km/hr
-7.36017	-39.43534	Tue Mar 18 11:56:22 2014 S=3.65 Km/hr
-7.36022	-39.43542	Tue Mar 18 11:56:32 2014 S=1.78 Km/hr
-7.36026	-39.43544	Tue Mar 18 11:56:42 2014 S=1.18 Km/hr
-7.36026	-39.43546	Tue Mar 18 11:56:52 2014 S=0.15 Km/hr
-7.36027	-39.43546	Tue Mar 18 11:57:02 2014 S=0.26 Km/hr
-7.36027	-39.43547	Tue Mar 18 11:57:12 2014 S=0.11 Km/hr
-7.36025	-39.43544	Tue Mar 18 11:57:22 2014 S=1.89 Km/hr
-7.36016	-39.43544	Tue Mar 18 11:57:32 2014 S=5.15 Km/hr
-7.36006	-39.43547	Tue Mar 18 11:57:42 2014 S=4.21 Km/hr
-7.36000	-39.43554	Tue Mar 18 11:57:52 2014 S=3.00 Km/hr
-7.35993	-39.43563	Tue Mar 18 11:58:02 2014 S=3.50 Km/hr
-7.35983	-39.43567	Tue Mar 18 11:58:12 2014 S=3.60 Km/hr
-7.35976	-39.43575	Tue Mar 18 11:58:22 2014 S=3.51 Km/hr
-7.35964	-39.43579	Tue Mar 18 11:58:32 2014 S=4.74 Km/hr
-7.35950	-39.43583	Tue Mar 18 11:58:42 2014 S=4.13 Km/hr
-7.35943	-39.43597	Tue Mar 18 11:58:52 2014 S=4.85 Km/hr
-7.35941	-39.43610	Tue Mar 18 11:59:02 2014 S=4.28 Km/hr
-7.35937	-39.43620	Tue Mar 18 11:59:12 2014 S=3.97 Km/hr
-7.35928	-39.43627	Tue Mar 18 11:59:22 2014 S=4.10 Km/hr
-7.35916	-39.43631	Tue Mar 18 11:59:32 2014 S=3.41 Km/hr
-7.35904	-39.43629	Tue Mar 18 11:59:42 2014 S=4.16 Km/hr
-7.35896	-39.43640	Tue Mar 18 11:59:52 2014 S=4.32 Km/hr
-7.35891	-39.43650	Tue Mar 18 12:00:02 2014 S=4.03 Km/hr
-7.35888	-39.43663	Tue Mar 18 12:00:12 2014 S=3.81 Km/hr
-7.35881	-39.43673	Tue Mar 18 12:00:22 2014 S=3.56 Km/hr
-7.35868	-39.43665	Tue Mar 18 12:00:32 2014 S=5.69 Km/hr
-7.35859	-39.43655	Tue Mar 18 12:00:42 2014 S=4.47 Km/hr
-7.35848	-39.43647	Tue Mar 18 12:00:52 2014 S=5.34 Km/hr
-7.35836	-39.43639	Tue Mar 18 12:01:02 2014 S=3.95 Km/hr
-7.35825	-39.43632	Tue Mar 18 12:01:12 2014 S=4.51 Km/hr
-7.35818	-39.43633	Tue Mar 18 12:01:22 2014 S=1.12 Km/hr
-7.35812	-39.43637	Tue Mar 18 12:01:32 2014 S=2.63 Km/hr
-7.35806	-39.43643	Tue Mar 18 12:01:42 2014 S=1.94 Km/hr
-7.35799	-39.43653	Tue Mar 18 12:01:52 2014 S=2.93 Km/hr
-7.35795	-39.43659	Tue Mar 18 12:02:02 2014 S=2.37 Km/hr
-7.35792	-39.43670	Tue Mar 18 12:02:12 2014 S=2.87 Km/hr
-7.35788	-39.43676	Tue Mar 18 12:02:22 2014 S=2.27 Km/hr
-7.35778	-39.43679	Tue Mar 18 12:02:32 2014 S=3.36 Km/hr
-7.35770	-39.43687	Tue Mar 18 12:02:42 2014 S=2.31 Km/hr
-7.35757	-39.43691	Tue Mar 18 12:02:52 2014 S=3.86 Km/hr
-7.35750	-39.43692	Tue Mar 18 12:03:02 2014 S=1.96 Km/hr
-7.35739	-39.43694	Tue Mar 18 12:03:12 2014 S=3.27 Km/hr
-7.35728	-39.43688	Tue Mar 18 12:03:22 2014 S=4.30 Km/hr
-7.35722	-39.43697	Tue Mar 18 12:03:32 2014 S=4.14 Km/hr
-7.35722	-39.43710	Tue Mar 18 12:03:42 2014 S=3.89 Km/hr
-7.35721	-39.43720	Tue Mar 18 12:03:52 2014 S=3.85 Km/hr
-7.35718	-39.43729	Tue Mar 18 12:04:02 2014 S=3.24 Km/hr
-7.35708	-39.43735	Tue Mar 18 12:04:12 2014 S=2.75 Km/hr
-7.35700	-39.43743	Tue Mar 18 12:04:22 2014 S=4.09 Km/hr
-7.35695	-39.43751	Tue Mar 18 12:04:32 2014 S=3.73 Km/hr
-7.35685	-39.43751	Tue Mar 18 12:04:42 2014 S=3.38 Km/hr
-7.35677	-39.43754	Tue Mar 18 12:04:52 2014 S=3.01 Km/hr
-7.35668	-39.43754	Tue Mar 18 12:05:02 2014 S=4.19 Km/hr
-7.35662	-39.43760	Tue Mar 18 12:05:12 2014 S=3.38 Km/hr
-7.35658	-39.43766	Tue Mar 18 12:05:22 2014 S=0.39 Km/hr
-7.35656	-39.43766	Tue Mar 18 12:05:32 2014 S=0.07 Km/hr
-7.35655	-39.43766	Tue Mar 18 12:05:42 2014 S=0.36 Km/hr
-7.35655	-39.43766	Tue Mar 18 12:05:52 2014 S=0.44 Km/hr
-7.35654	-39.43767	Tue Mar 18 12:06:02 2014 S=0.17 Km/hr
-7.35654	-39.43767	Tue Mar 18 12:06:12 2014 S=0.21 Km/hr
-7.35654	-39.43767	Tue Mar 18 12:06:22 2014 S=0.42 Km/hr
-7.35655	-39.43767	Tue Mar 18 12:06:32 2014 S=0.34 Km/hr
-7.35655	-39.43767	Tue Mar 18 12:06:42 2014 S=0.49 Km/hr
-7.35656	-39.43766	Tue Mar 18 12:06:52 2014 S=0.56 Km/hr
-7.35656	-39.43769	Tue Mar 18 12:07:02 2014 S=1.30 Km/hr
-7.35653	-39.43771	Tue Mar 18 12:07:12 2014 S=0.97 Km/hr
-7.35644	-39.43777	Tue Mar 18 12:07:22 2014 S=4.09 Km/hr
-7.35638	-39.43782	Tue Mar 18 12:07:32 2014 S=1.83 Km/hr
-7.35636	-39.43782	Tue Mar 18 12:07:42 2014 S=0.79 Km/hr
-7.35634	-39.43782	Tue Mar 18 12:07:52 2014 S=0.58 Km/hr
-7.35632	-39.43783	Tue Mar 18 12:08:02 2014 S=0.55 Km/hr
-7.35630	-39.43786	Tue Mar 18 12:08:12 2014 S=0.77 Km/hr
-7.35631	-39.43787	Tue Mar 18 12:08:22 2014 S=1.11 Km/hr
-7.35626	-39.43794	Tue Mar 18 12:08:32 2014 S=4.01 Km/hr
-7.35621	-39.43798	Tue Mar 18 12:08:42 2014 S=1.63 Km/hr
-7.35621	-39.43799	Tue Mar 18 12:08:52 2014 S=1.11 Km/hr
-7.35619	-39.43804	Tue Mar 18 12:09:02 2014 S=1.00 Km/hr
-7.35620	-39.43803	Tue Mar 18 12:09:12 2014 S=0.30 Km/hr
-7.35618	-39.43803	Tue Mar 18 12:09:22 2014 S=0.72 Km/hr
-7.35619	-39.43806	Tue Mar 18 12:09:32 2014 S=1.56 Km/hr
-7.35617	-39.43811	Tue Mar 18 12:09:42 2014 S=0.32 Km/hr
-7.35616	-39.43811	Tue Mar 18 12:09:52 2014 S=0.56 Km/hr
-7.35616	-39.43812	Tue Mar 18 12:10:02 2014 S=0.93 Km/hr
-7.35617	-39.43810	Tue Mar 18 12:10:12 2014 S=0.43 Km/hr
-7.35618	-39.43810	Tue Mar 18 12:10:22 2014 S=0.32 Km/hr
-7.35619	-39.43810	Tue Mar 18 12:10:32 2014 S=1.04 Km/hr
-7.35619	-39.43812	Tue Mar 18 12:10:42 2014 S=0.86 Km/hr
-7.35619	-39.43815	Tue Mar 18 12:10:52 2014 S=0.92 Km/hr
-7.35619	-39.43816	Tue Mar 18 12:11:02 2014 S=0.26 Km/hr
-7.35619	-39.43817	Tue Mar 18 12:11:12 2014 S=0.29 Km/hr
-7.35619	-39.43817	Tue Mar 18 12:11:22 2014 S=0.01 Km/hr
-7.35620	-39.43816	Tue Mar 18 12:11:32 2014 S=0.37 Km/hr
-7.35625	-39.43817	Tue Mar 18 12:11:42 2014 S=1.72 Km/hr
-7.35633	-39.43820	Tue Mar 18 12:11:52 2014 S=1.84 Km/hr
-7.35636	-39.43826	Tue Mar 18 12:12:02 2014 S=2.41 Km/hr
-7.35640	-39.43828	Tue Mar 18 12:12:12 2014 S=1.85 Km/hr
-7.35649	-39.43827	Tue Mar 18 12:12:22 2014 S=2.05 Km/hr
-7.35656	-39.43821	Tue Mar 18 12:12:32 2014 S=2.55 Km/hr
-7.35663	-39.43819	Tue Mar 18 12:12:42 2014 S=2.00 Km/hr
-7.35668	-39.43821	Tue Mar 18 12:12:52 2014 S=1.17 Km/hr
-7.35670	-39.43819	Tue Mar 18 12:13:02 2014 S=0.88 Km/hr
-7.35676	-39.43823	Tue Mar 18 12:13:12 2014 S=1.94 Km/hr
-7.35681	-39.43822	Tue Mar 18 12:13:22 2014 S=2.43 Km/hr
-7.35689	-39.43817	Tue Mar 18 12:13:32 2014 S=2.49 Km/hr
-7.35694	-39.43816	Tue Mar 18 12:13:42 2014 S=1.39 Km/hr
-7.35695	-39.43816	Tue Mar 18 12:13:52 2014 S=1.03 Km/hr
-7.35693	-39.43817	Tue Mar 18 12:14:02 2014 S=2.30 Km/hr
-7.35690	-39.43824	Tue Mar 18 12:14:12 2014 S=1.98 Km/hr
-7.35687	-39.43829	Tue Mar 18 12:14:22 2014 S=2.22 Km/hr
-7.35683	-39.43833	Tue Mar 18 12:14:32 2014 S=2.03 Km/hr
-7.35680	-39.43835	Tue Mar 18 12:14:42 2014 S=2.18 Km/hr
-7.35675	-39.43838	Tue Mar 18 12:14:52 2014 S=1.24 Km/hr
-7.35667	-39.43844	Tue Mar 18 12:15:02 2014 S=3.05 Km/hr
-7.35667	-39.43850	Tue Mar 18 12:15:12 2014 S=3.24 Km/hr
-7.35670	-39.43856	Tue Mar 18 12:15:22 2014 S=2.27 Km/hr
-7.35675	-39.43863	Tue Mar 18 12:15:32 2014 S=2.38 Km/hr
-7.35680	-39.43869	Tue Mar 18 12:15:42 2014 S=2.00 Km/hr
-7.35685	-39.43876	Tue Mar 18 12:15:52 2014 S=1.87 Km/hr
-7.35690	-39.43879	Tue Mar 18 12:16:02 2014 S=2.64 Km/hr
-7.35702	-39.43882	Tue Mar 18 12:16:12 2014 S=3.01 Km/hr
-7.35710	-39.43884	Tue Mar 18 12:16:22 2014 S=2.29 Km/hr
-7.35717	-39.43887	Tue Mar 18 12:16:32 2014 S=1.22 Km/hr
-7.35723	-39.43889	Tue Mar 18 12:16:42 2014 S=0.89 Km/hr
-7.35731	-39.43887	Tue Mar 18 12:16:52 2014 S=2.26 Km/hr
-7.35739	-39.43891	Tue Mar 18 12:17:02 2014 S=2.36 Km/hr
-7.35743	-39.43894	Tue Mar 18 12:17:12 2014 S=1.62 Km/hr
-7.35746	-39.43900	Tue Mar 18 12:17:22 2014 S=2.86 Km/hr
-7.35754	-39.43906	Tue Mar 18 12:17:32 2014 S=3.11 Km/hr
-7.35757	-39.43909	Tue Mar 18 12:17:42 2014 S=0.88 Km/hr
-7.35756	-39.43909	Tue Mar 18 12:17:52 2014 S=1.18 Km/hr
-7.35759	-39.43907	Tue Mar 18 12:18:02 2014 S=0.61 Km/hr
-7.35758	-39.43907	Tue Mar 18 12:18:12 2014 S=0.14 Km/hr
-7.35759	-39.43905	Tue Mar 18 12:18:22 2014 S=2.39 Km/hr
-7.35754	-39.43908	Tue Mar 18 12:18:32 2014 S=2.20 Km/hr
-7.35755	-39.43919	Tue Mar 18 12:18:42 2014 S=3.04 Km/hr
-7.35756	-39.43931	Tue Mar 18 12:18:52 2014 S=3.81 Km/hr
-7.35761	-39.43938	Tue Mar 18 12:19:02 2014 S=2.37 Km/hr
-7.35765	-39.43945	Tue Mar 18 12:19:12 2014 S=3.09 Km/hr
-7.35766	-39.43955	Tue Mar 18 12:19:22 2014 S=2.40 Km/hr
-7.35766	-39.43961	Tue Mar 18 12:19:32 2014 S=2.15 Km/hr
-7.35768	-39.43966	Tue Mar 18 12:19:42 2014 S=0.97 Km/hr
-7.35770	-39.43969	Tue Mar 18 12:19:52 2014 S=1.12 Km/hr
-7.35771	-39.43970	Tue Mar 18 12:20:02 2014 S=0.79 Km/hr
-7.35770	-39.43973	Tue Mar 18 12:20:12 2014 S=0.70 Km/hr
-7.35776	-39.43976	Tue Mar 18 12:20:22 2014 S=2.70 Km/hr
-7.35784	-39.43980	Tue Mar 18 12:20:32 2014 S=3.32 Km/hr
-7.35797	-39.43977	Tue Mar 18 12:20:42 2014 S=3.04 Km/hr
-7.35806	-39.43975	Tue Mar 18 12:20:52 2014 S=3.58 Km/hr
-7.35816	-39.43975	Tue Mar 18 12:21:02 2014 S=3.58 Km/hr
-7.35821	-39.43982	Tue Mar 18 12:21:12 2014 S=2.74 Km/hr
-7.35828	-39.43988	Tue Mar 18 12:21:22 2014 S=4.07 Km/hr
-7.35837	-39.43993	Tue Mar 18 12:21:32 2014 S=2.46 Km/hr
-7.35841	-39.43996	Tue Mar 18 12:21:42 2014 S=2.15 Km/hr
-7.35845	-39.44003	Tue Mar 18 12:21:52 2014 S=2.26 Km/hr
-7.35850	-39.44010	Tue Mar 18 12:22:02 2014 S=2.97 Km/hr
-7.35857	-39.44012	Tue Mar 18 12:22:12 2014 S=2.86 Km/hr
-7.35866	-39.44010	Tue Mar 18 12:22:22 2014 S=3.66 Km/hr
-7.35874	-39.44012	Tue Mar 18 12:22:32 2014 S=2.25 Km/hr
-7.35879	-39.44015	Tue Mar 18 12:22:42 2014 S=1.69 Km/hr
-7.35884	-39.44017	Tue Mar 18 12:22:52 2014 S=1.18 Km/hr
-7.35888	-39.44019	Tue Mar 18 12:23:02 2014 S=0.90 Km/hr
-7.35889	-39.44019	Tue Mar 18 12:23:12 2014 S=0.20 Km/hr
-7.35889	-39.44020	Tue Mar 18 12:23:22 2014 S=1.32 Km/hr
-7.35883	-39.44019	Tue Mar 18 12:23:32 2014 S=1.98 Km/hr
-7.35881	-39.44023	Tue Mar 18 12:23:42 2014 S=1.97 Km/hr
-7.35878	-39.44030	Tue Mar 18 12:23:52 2014 S=2.59 Km/hr
-7.35875	-39.44037	Tue Mar 18 12:24:02 2014 S=1.84 Km/hr
-7.35874	-39.44045	Tue Mar 18 12:24:12 2014 S=3.53 Km/hr
-7.35877	-39.44055	Tue Mar 18 12:24:22 2014 S=2.45 Km/hr
-7.35878	-39.44060	Tue Mar 18 12:24:32 2014 S=1.97 Km/hr
-7.35880	-39.44067	Tue Mar 18 12:24:42 2014 S=4.00 Km/hr
-7.35881	-39.44075	Tue Mar 18 12:24:52 2014 S=1.72 Km/hr
-7.35883	-39.44079	Tue Mar 18 12:25:02 2014 S=1.84 Km/hr
-7.35891	-39.44078	Tue Mar 18 12:25:12 2014 S=2.98 Km/hr
-7.35898	-39.44080	Tue Mar 18 12:25:22 2014 S=2.60 Km/hr
-7.35908	-39.44082	Tue Mar 18 12:25:32 2014 S=3.17 Km/hr
-7.35918	-39.44081	Tue Mar 18 12:25:42 2014 S=2.08 Km/hr
-7.35923	-39.44086	Tue Mar 18 12:25:52 2014 S=1.39 Km/hr
-7.35932	-39.44090	Tue Mar 18 12:26:02 2014 S=1.77 Km/hr
-7.35932	-39.44090	Tue Mar 18 12:26:12 2014 S=0.28 Km/hr
-7.35932	-39.44090	Tue Mar 18 12:26:22 2014 S=0.29 Km/hr
-7.35932	-39.44091	Tue Mar 18 12:26:32 2014 S=0.63 Km/hr
-7.35932	-39.44092	Tue Mar 18 12:26:42 2014 S=0.31 Km/hr
-7.35933	-39.44091	Tue Mar 18 12:26:52 2014 S=0.28 Km/hr
-7.35935	-39.44093	Tue Mar 18 12:27:02 2014 S=0.90 Km/hr
-7.35939	-39.44095	Tue Mar 18 12:27:12 2014 S=1.74 Km/hr
-7.35948	-39.44101	Tue Mar 18 12:27:22 2014 S=3.84 Km/hr
-7.35954	-39.44104	Tue Mar 18 12:27:32 2014 S=1.39 Km/hr
-7.35958	-39.44097	Tue Mar 18 12:27:42 2014 S=2.40 Km/hr
-7.35967	-39.44090	Tue Mar 18 12:27:52 2014 S=4.13 Km/hr
-7.35974	-39.44082	Tue Mar 18 12:28:02 2014 S=4.01 Km/hr
-7.35981	-39.44079	Tue Mar 18 12:28:12 2014 S=2.74 Km/hr
-7.35982	-39.44077	Tue Mar 18 12:28:22 2014 S=0.40 Km/hr
-7.35979	-39.44078	Tue Mar 18 12:28:32 2014 S=2.56 Km/hr
-7.35978	-39.44070	Tue Mar 18 12:28:42 2014 S=3.69 Km/hr
-7.35977	-39.44057	Tue Mar 18 12:28:52 2014 S=4.96 Km/hr
-7.35984	-39.44053	Tue Mar 18 12:29:02 2014 S=4.06 Km/hr
-7.35991	-39.44051	Tue Mar 18 12:29:12 2014 S=2.93 Km/hr
-7.36002	-39.44051	Tue Mar 18 12:29:22 2014 S=3.39 Km/hr
-7.36010	-39.44051	Tue Mar 18 12:29:32 2014 S=4.20 Km/hr
-7.36017	-39.44055	Tue Mar 18 12:29:42 2014 S=3.18 Km/hr
-7.36021	-39.44060	Tue Mar 18 12:29:52 2014 S=2.74 Km/hr
-7.36023	-39.44063	Tue Mar 18 12:30:02 2014 S=1.24 Km/hr
-7.36022	-39.44067	Tue Mar 18 12:30:12 2014 S=0.47 Km/hr
-7.36023	-39.44067	Tue Mar 18 12:30:22 2014 S=1.02 Km/hr
-7.36023	-39.44066	Tue Mar 18 12:30:32 2014 S=0.61 Km/hr
-7.36023	-39.44066	Tue Mar 18 12:30:42 2014 S=0.28 Km/hr
-7.36024	-39.44067	Tue Mar 18 12:30:52 2014 S=0.36 Km/hr
-7.36025	-39.44068	Tue Mar 18 12:31:02 2014 S=0.61 Km/hr
-7.36026	-39.44068	Tue Mar 18 12:31:12 2014 S=0.67 Km/hr
-7.36026	-39.44069	Tue Mar 18 12:31:22 2014 S=1.11 Km/hr
-7.36028	-39.44070	Tue Mar 18 12:31:32 2014 S=0.64 Km/hr
-7.36029	-39.44071	Tue Mar 18 12:31:42 2014 S=0.48 Km/hr
-7.36029	-39.44072	Tue Mar 18 12:31:52 2014 S=0.23 Km/hr
-7.36029	-39.44072	Tue Mar 18 12:32:02 2014 S=0.60 Km/hr
-7.36029	-39.44072	Tue Mar 18 12:32:12 2014 S=0.24 Km/hr
-7.36030	-39.44070	Tue Mar 18 12:32:22 2014 S=1.75 Km/hr
-7.36032	-39.44068	Tue Mar 18 12:32:32 2014 S=0.58 Km/hr
-7.36031	-39.44068	Tue Mar 18 12:32:42 2014 S=0.44 Km/hr
-7.36032	-39.44069	Tue Mar 18 12:32:52 2014 S=0.58 Km/hr
-7.36032	-39.44069	Tue Mar 18 12:33:02 2014 S=0.37 Km/hr
-7.36032	-39.44069	Tue Mar 18 12:33:12 2014 S=0.02 Km/hr
-7.36032	-39.44069	Tue Mar 18 12:33:22 2014 S=0.00 Km/hr
-7.36032	-39.44068	Tue Mar 18 12:33:32 2014 S=0.02 Km/hr
-7.36032	-39.44069	Tue Mar 18 12:33:42 2014 S=0.00 Km/hr
-7.36032	-39.44069	Tue Mar 18 12:33:52 2014 S=0.12 Km/hr
-7.36033	-39.44068	Tue Mar 18 12:34:02 2014 S=0.00 Km/hr
-7.36033	-39.44068	Tue Mar 18 12:34:12 2014 S=0.01 Km/hr
-7.36033	-39.44068	Tue Mar 18 12:34:22 2014 S=0.02 Km/hr
-7.36033	-39.44068	Tue Mar 18 12:34:32 2014 S=0.01 Km/hr
-7.36033	-39.44068	Tue Mar 18 12:34:42 2014 S=0.00 Km/hr
-7.36033	-39.44068	Tue Mar 18 12:34:52 2014 S=0.02 Km/hr
-7.36033	-39.44068	Tue Mar 18 12:35:02 2014 S=0.02 Km/hr
-7.36032	-39.44068	Tue Mar 18 12:35:12 2014 S=0.01 Km/hr
-7.36032	-39.44068	Tue Mar 18 12:35:22 2014 S=0.00 Km/hr
-7.36032	-39.44068	Tue Mar 18 12:35:32 2014 S=0.00 Km/hr
-7.36032	-39.44068	Tue Mar 18 12:35:42 2014 S=0.01 Km/hr
-7.36032	-39.44068	Tue Mar 18 12:35:52 2014 S=0.01 Km/hr
-7.36032	-39.44068	Tue Mar 18 12:36:02 2014 S=0.00 Km/hr
-7.36032	-39.44068	Tue Mar 18 12:36:12 2014 S=0.02 Km/hr
-7.36032	-39.44068	Tue Mar 18 12:36:22 2014 S=0.00 Km/hr
-7.36032	-39.44068	Tue Mar 18 12:36:32 2014 S=0.00 Km/hr
-7.36032	-39.44068	Tue Mar 18 12:36:42 2014 S=0.00 Km/hr
-7.36032	-39.44067	Tue Mar 18 12:36:52 2014 S=0.41 Km/hr
-7.36032	-39.44067	Tue Mar 18 12:37:02 2014 S=0.34 Km/hr
-7.36031	-39.44067	Tue Mar 18 12:37:12 2014 S=0.38 Km/hr
-7.36030	-39.44068	Tue Mar 18 12:37:22 2014 S=0.84 Km/hr
-7.36030	-39.44070	Tue Mar 18 12:37:32 2014 S=0.55 Km/hr
-7.36030	-39.44071	Tue Mar 18 12:37:42 2014 S=0.41 Km/hr
-7.36031	-39.44072	Tue Mar 18 12:37:52 2014 S=0.24 Km/hr
-7.36031	-39.44072	Tue Mar 18 12:38:02 2014 S=0.00 Km/hr
-7.36031	-39.44072	Tue Mar 18 12:38:12 2014 S=0.06 Km/hr
-7.36031	-39.44071	Tue Mar 18 12:38:22 2014 S=0.01 Km/hr
-7.36031	-39.44071	Tue Mar 18 12:38:32 2014 S=0.01 Km/hr
-7.36031	-39.44071	Tue Mar 18 12:38:42 2014 S=0.39 Km/hr
-7.36032	-39.44072	Tue Mar 18 12:38:52 2014 S=0.32 Km/hr
-7.36033	-39.44071	Tue Mar 18 12:39:02 2014 S=0.32 Km/hr
-7.36034	-39.44071	Tue Mar 18 12:39:14 2014 S=0.28 Km/hr
-7.36034	-39.44070	Tue Mar 18 12:39:25 2014 S=0.09 Km/hr
-7.36034	-39.44070	Tue Mar 18 12:39:35 2014 S=0.38 Km/hr
-7.36032	-39.44070	Tue Mar 18 12:39:45 2014 S=0.47 Km/hr
-7.36032	-39.44072	Tue Mar 18 12:39:55 2014 S=1.33 Km/hr
-7.36031	-39.44082	Tue Mar 18 12:40:06 2014 S=2.55 Km/hr
-7.36035	-39.44089	Tue Mar 18 12:40:16 2014 S=2.53 Km/hr
-7.36039	-39.44100	Tue Mar 18 12:40:35 2014 S=1.39 Km/hr
-7.36046	-39.44107	Tue Mar 18 12:40:45 2014 S=1.92 Km/hr
-7.36050	-39.44112	Tue Mar 18 12:40:55 2014 S=0.94 Km/hr
-7.36053	-39.44119	Tue Mar 18 12:41:20 2014 S=1.57 Km/hr
-7.35690	-39.40836
-7.35690	-39.40832
-7.35691	-39.40834
-7.35693	-39.40834
-7.35693	-39.40834
-7.35693	-39.40834
-7.35693	-39.40834
-7.35693	-39.40834
-7.35693	-39.40834
-7.35693	-39.40834
-7.35693	-39.40834
-7.35693	-39.40834
-7.35693	-39.40834
-7.35693	-39.40834
-7.35694	-39.40842
-7.35698	-39.40848
-7.35707	-39.40851
-7.35712	-39.40860
-7.35718	-39.40863
-7.35723	-39.40867
-7.35728	-39.40873
-7.35733	-39.40877
-7.35740	-39.40883
-7.35745	-39.40887
-7.35753	-39.40895
-7.35758	-39.40903
-7.35763	-39.40910
-7.35767	-39.40914
-7.35771	-39.40920
-7.35769	-39.40922
-7.35769	-39.40924
-7.35769	-39.40928
-7.35772	-39.40935
-7.35778	-39.40943
-7.35784	-39.40950
-7.35791	-39.40960
-7.35797	-39.40970
-7.35801	-39.40974
-7.35805	-39.40979
-7.35807	-39.40985
-7.35809	-39.40992
-7.35809	-39.40996
-7.35812	-39.41002
-7.35817	-39.41010
-7.35820	-39.41017
-7.35824	-39.41025
-7.35825	-39.41035
-7.35827	-39.41039
-7.35827	-39.41040
-7.35831	-39.41043
-7.35834	-39.41050
-7.35836	-39.41059
-7.35841	-39.41069
-7.35845	-39.41079
-7.35846	-39.41088
-7.35851	-39.41099
-7.35852	-39.41109
-7.35857	-39.41119
-7.35864	-39.41127
-7.35871	-39.41132
-7.35877	-39.41137
-7.35887	-39.41143
-7.35892	-39.41147
-7.35899	-39.41154
-7.35908	-39.41159
-7.35915	-39.41161
-7.35923	-39.41160
-7.35934	-39.41159
-7.35946	-39.41157
-7.35956	-39.41154
-7.35963	-39.41151
-7.35969	-39.41148
-7.35974	-39.41144
-7.35981	-39.41142
-7.35988	-39.41139
-7.35994	-39.41138
-7.35998	-39.41140
-7.36001	-39.41141
-7.36008	-39.41145
-7.36015	-39.41149
-7.36029	-39.41153
-7.36039	-39.41162
-7.36046	-39.41170
-7.36050	-39.41179
-7.36053	-39.41189
-7.36056	-39.41197
-7.36060	-39.41204
-7.36061	-39.41210
-7.36062	-39.41217
-7.36063	-39.41222
-7.36064	-39.41227
-7.36058	-39.41228
-7.36050	-39.41236
-7.36045	-39.41240
-7.36037	-39.41246
-7.36035	-39.41247
-7.36033	-39.41250
-7.36030	-39.41257
-7.36024	-39.41266
-7.36019	-39.41272
-7.36016	-39.41278
-7.36015	-39.41289
-7.36012	-39.41298
-7.36007	-39.41307
-7.36009	-39.41311
-7.36008	-39.41315
-7.36007	-39.41324
-7.36008	-39.41332
-7.36007	-39.41335
-7.36005	-39.41337
-7.36000	-39.41341
-7.35997	-39.41349
-7.35994	-39.41357
-7.35992	-39.41364
-7.35989	-39.41373
-7.35984	-39.41380
-7.35981	-39.41384
-7.35979	-39.41391
-7.35978	-39.41396
-7.35976	-39.41402
-7.35971	-39.41409
-7.35964	-39.41415
-7.35966	-39.41422
-7.35959	-39.41436
-7.35956	-39.41441
-7.35953	-39.41451
-7.35944	-39.41453
-7.35935	-39.41465
-7.35931	-39.41465
-7.35926	-39.41467
-7.35925	-39.41479
-7.35930	-39.41486
-7.35936	-39.41483
-7.35943	-39.41484
-7.35949	-39.41484
-7.35956	-39.41483
-7.35961	-39.41481
-7.35970	-39.41479
-7.35974	-39.41473
-7.35988	-39.41472
-7.35988	-39.41469
-7.35992	-39.41468
-7.35995	-39.41466
-7.36001	-39.41461
-7.36003	-39.41463
-7.36012	-39.41463
-7.36018	-39.41464
-7.36023	-39.41460
-7.36029	-39.41458
-7.36034	-39.41455
-7.36043	-39.41452
-7.36047	-39.41453
-7.36052	-39.41454
-7.36057	-39.41449
-7.36062	-39.41446
-7.36065	-39.41442
-7.36068	-39.41443
-7.36071	-39.41438
-7.36075	-39.41435
-7.36081	-39.41433
-7.36087	-39.41432
-7.36089	-39.41433
-7.36092	-39.41433
-7.36097	-39.41431
-7.36101	-39.41427
-7.36099	-39.41430
-7.36099	-39.41429
-7.36100	-39.41426
-7.36103	-39.41425
-7.36105	-39.41422
-7.36106	-39.41417
-7.36116	-39.41419
-7.36123	-39.41417
-7.36126	-39.41418
-7.36129	-39.41421
-7.36133	-39.41425
-7.36138	-39.41429
-7.36147	-39.41434
-7.36150	-39.41436
-7.36157	-39.41439
-7.36163	-39.41442
-7.36167	-39.41446
-7.36171	-39.41451
-7.36177	-39.41456
-7.36186	-39.41462
-7.36198	-39.41465
-7.36212	-39.41469
-7.36223	-39.41473
-7.36235	-39.41481
-7.36242	-39.41488
-7.36256	-39.41493
-7.36265	-39.41499
-7.36274	-39.41504
-7.36287	-39.41510
-7.36294	-39.41518
-7.36300	-39.41522
-7.36311	-39.41525
-7.36323	-39.41530
-7.36333	-39.41540
-7.36340	-39.41549
-7.36348	-39.41555
-7.36358	-39.41565
-7.36365	-39.41574
-7.36371	-39.41583
-7.36374	-39.41595
-7.36379	-39.41608
-7.36389	-39.41622
-7.36399	-39.41627
-7.36409	-39.41630
-7.36417	-39.41635
-7.36431	-39.41640
-7.36437	-39.41657
-7.36442	-39.41670
-7.36448	-39.41681
-7.36456	-39.41689
-7.36463	-39.41694
-7.36475	-39.41699
-7.36486	-39.41699
-7.36496	-39.41705
-7.36508	-39.41715
-7.36519	-39.41722
-7.36528	-39.41732
-7.36538	-39.41746
-7.36548	-39.41756
-7.36553	-39.41766
-7.36558	-39.41777
-7.36567	-39.41787
-7.36573	-39.41798
-7.36581	-39.41811
-7.36587	-39.41821
-7.36593	-39.41829
-7.36602	-39.41837
-7.36612	-39.41851
-7.36614	-39.41859
-7.36619	-39.41871
-7.36624	-39.41885
-7.36623	-39.41898
-7.36627	-39.41911
-7.36626	-39.41926
-7.36628	-39.41939
-7.36624	-39.41954
-7.36625	-39.41964
-7.36629	-39.41976
-7.36630	-39.41986
-7.36633	-39.41997
-7.36633	-39.42010
-7.36636	-39.42022
-7.36637	-39.42031
-7.36641	-39.42044
-7.36643	-39.42057
-7.36651	-39.42070
-7.36651	-39.42084
-7.36654	-39.42097
-7.36655	-39.42111
-7.36655	-39.42124
-7.36657	-39.42135
-7.36658	-39.42149
-7.36661	-39.42158
-7.36666	-39.42173
-7.36669	-39.42181
-7.36676	-39.42193
-7.36677	-39.42205
-7.36680	-39.42219
-7.36680	-39.42230
-7.36682	-39.42241
-7.36682	-39.42257
-7.36683	-39.42271
-7.36685	-39.42282
-7.36684	-39.42295
-7.36687	-39.42310
-7.36691	-39.42321
-7.36694	-39.42332
-7.36695	-39.42343
-7.36695	-39.42355
-7.36697	-39.42367
-7.36699	-39.42382
-7.36700	-39.42396
-7.36702	-39.42409
-7.36706	-39.42422
-7.36707	-39.42435
-7.36702	-39.42444
-7.36701	-39.42457
-7.36699	-39.42469
-7.36697	-39.42482
-7.36693	-39.42494
-7.36686	-39.42506
-7.36681	-39.42518
-7.36677	-39.42530
-7.36675	-39.42539
-7.36682	-39.42544
-7.36687	-39.42548
-7.36689	-39.42549
-7.36692	-39.42546
-7.36690	-39.42548
-7.36685	-39.42547
-7.36685	-39.42542
-7.36682	-39.42540
-7.36674	-39.42544
-7.36668	-39.42554
-7.36661	-39.42565
-7.36656	-39.42577
-7.36652	-39.42590
-7.36648	-39.42603
-7.36647	-39.42614
-7.36648	-39.42627
-7.36646	-39.42641
-7.36647	-39.42653
-7.36646	-39.42665
-7.36645	-39.42677
-7.36642	-39.42689
-7.36636	-39.42702
-7.36629	-39.42712
-7.36620	-39.42723
-7.36610	-39.42731
-7.36599	-39.42741
-7.36590	-39.42748
-7.36578	-39.42756
-7.36566	-39.42761
-7.36554	-39.42770
-7.36544	-39.42778
-7.36536	-39.42783
-7.36530	-39.42794
-7.36523	-39.42805
-7.36517	-39.42815
-7.36511	-39.42825
-7.36506	-39.42830
-7.36504	-39.42830
-7.36504	-39.42830
-7.36504	-39.42831
-7.36503	-39.42831
-7.36502	-39.42831
-7.36503	-39.42834
-7.36500	-39.42844
-7.36501	-39.42845
-7.36501	-39.42847
-7.36498	-39.42850
-7.36494	-39.42855
-7.36489	-39.42865
-7.36482	-39.42876
-7.36477	-39.42886
-7.36472	-39.42898
-7.36465	-39.42905
-7.36462	-39.42913
-7.36464	-39.42915
-7.36465	-39.42914
-7.36464	-39.42913
-7.36455	-39.42921
-7.36444	-39.42931
-7.36433	-39.42939
-7.36423	-39.42946
-7.36410	-39.42947
-7.36410	-39.42950
-7.36410	-39.42953
-7.36413	-39.42958
-7.36414	-39.42965
-7.36414	-39.42963
-7.36410	-39.42957
-7.36406	-39.42950
-7.36395	-39.42954
-7.36382	-39.42957
-7.36371	-39.42959
-7.36357	-39.42965
-7.36343	-39.42964
-7.36333	-39.42970
-7.36319	-39.42974
-7.36308	-39.42981
-7.36293	-39.42986
-7.36282	-39.42990
-7.36271	-39.42995
-7.36259	-39.43000
-7.36251	-39.43008
-7.36242	-39.43017
-7.36233	-39.43027
-7.36220	-39.43038
-7.36213	-39.43050
-7.36205	-39.43060
-7.36201	-39.43072
-7.36192	-39.43083
-7.36184	-39.43089
-7.36185	-39.43088
-7.36184	-39.43086
-7.36183	-39.43086
-7.36181	-39.43086
-7.36181	-39.43087
-7.36179	-39.43095
-7.36170	-39.43106
-7.36164	-39.43118
-7.36158	-39.43128
-7.36148	-39.43138
-7.36140	-39.43147
-7.36134	-39.43159
-7.36126	-39.43171
-7.36123	-39.43175
-7.36118	-39.43177
-7.36112	-39.43184
-7.36105	-39.43196
-7.36098	-39.43206
-7.36094	-39.43214
-7.36087	-39.43223
-7.36080	-39.43233
-7.36072	-39.43244
-7.36065	-39.43251
-7.36059	-39.43261
-7.36050	-39.43269
-7.36041	-39.43281
-7.36032	-39.43289
-7.36023	-39.43301
-7.36014	-39.43312
-7.36007	-39.43324
-7.36008	-39.43326
-7.36008	-39.43327
-7.36007	-39.43327
-7.36006	-39.43326
-7.36005	-39.43325
-7.36002	-39.43332
-7.35999	-39.43342
-7.35996	-39.43354
-7.35989	-39.43366
-7.35985	-39.43378
-7.35978	-39.43385
-7.35971	-39.43382
-7.35965	-39.43383
-7.35957	-39.43381
-7.35949	-39.43380
-7.35942	-39.43386
-7.35933	-39.43391
-7.35926	-39.43393
-7.35917	-39.43393
-7.35916	-39.43392
-7.35911	-39.43395
-7.35910	-39.43390
-7.35908	-39.43381
-7.35909	-39.43380
-7.35909	-39.43380
-7.35909	-39.43380
-7.35910	-39.43380
-7.35911	-39.43380
-7.35911	-39.43380
-7.35912	-39.43380
-7.35911	-39.43373
-7.35909	-39.43373
-7.35906	-39.43377
-7.35905	-39.43382
-7.35911	-39.43389
-7.35919	-39.43390
-7.35929	-39.43388
-7.35937	-39.43386
-7.35940	-39.43383
-7.35946	-39.43382
-7.35957	-39.43379
-7.35962	-39.43381
-7.35969	-39.43384
-7.35976	-39.43384
-7.35976	-39.43384
-7.35975	-39.43385
-7.35975	-39.43385
-7.35975	-39.43385
-7.35975	-39.43385
-7.35976	-39.43383
-7.35976	-39.43389
-7.35978	-39.43400
-7.35983	-39.43402
-7.35990	-39.43409
-7.35995	-39.43418
-7.36001	-39.43423
-7.36004	-39.43422
-7.36005	-39.43421
-7.36005	-39.43421
-7.36005	-39.43422
-7.36006	-39.43422
-7.36006	-39.43426
-7.36010	-39.43435
-7.36004	-39.43446
-7.36001	-39.43457
-7.36005	-39.43464
-7.36006	-39.43473
-7.36010	-39.43484
-7.36014	-39.43494
-7.36015	-39.43502
-7.36016	-39.43510
-7.36015	-39.43519
-7.36014	-39.43521
-7.36014	-39.43522
-7.36013	-39.43524
-7.36014	-39.43529
-7.36017	-39.43534
-7.36022	-39.43542
-7.36026	-39.43544
-7.36026	-39.43546
-7.36027	-39.43546
-7.36027	-39.43547
-7.36025	-39.43544
-7.36016	-39.43544
-7.36006	-39.43547
-7.36000	-39.43554
-7.35993	-39.43563
-7.35983	-39.43567
-7.35976	-39.43575
-7.35964	-39.43579
-7.35950	-39.43583
-7.35943	-39.43597
-7.35941	-39.43610
-7.35937	-39.43620
-7.35928	-39.43627
-7.35916	-39.43631
-7.35904	-39.43629
-7.35896	-39.43640
-7.35891	-39.43650
-7.35888	-39.43663
-7.35881	-39.43673
-7.35868	-39.43665
-7.35859	-39.43655
-7.35848	-39.43647
-7.35836	-39.43639
-7.35825	-39.43632
-7.35818	-39.43633
-7.35812	-39.43637
-7.35806	-39.43643
-7.35799	-39.43653
-7.35795	-39.43659
-7.35792	-39.43670
-7.35788	-39.43676
-7.35778	-39.43679
-7.35770	-39.43687
-7.35757	-39.43691
-7.35750	-39.43692
-7.35739	-39.43694
-7.35728	-39.43688
-7.35722	-39.43697
-7.35722	-39.43710
-7.35721	-39.43720
-7.35718	-39.43729
-7.35708	-39.43735
-7.35700	-39.43743
-7.35695	-39.43751
-7.35685	-39.43751
-7.35677	-39.43754
-7.35668	-39.43754
-7.35662	-39.43760
-7.35658	-39.43766
-7.35656	-39.43766
-7.35655	-39.43766
-7.35655	-39.43766
-7.35654	-39.43767
-7.35654	-39.43767
-7.35654	-39.43767
-7.35655	-39.43767
-7.35655	-39.43767
-7.35656	-39.43766
-7.35656	-39.43769
-7.35653	-39.43771
-7.35644	-39.43777
-7.35638	-39.43782
-7.35636	-39.43782
-7.35634	-39.43782
-7.35632	-39.43783
-7.35630	-39.43786
-7.35631	-39.43787
-7.35626	-39.43794
-7.35621	-39.43798
-7.35621	-39.43799
-7.35619	-39.43804
-7.35620	-39.43803
-7.35618	-39.43803
-7.35619	-39.43806
-7.35617	-39.43811
-7.35616	-39.43811
-7.35616	-39.43812
-7.35617	-39.43810
-7.35618	-39.43810
-7.35619	-39.43810
-7.35619	-39.43812
-7.35619	-39.43815
-7.35619	-39.43816
-7.35619	-39.43817
-7.35619	-39.43817
-7.35620	-39.43816
-7.35625	-39.43817
-7.35633	-39.43820
-7.35636	-39.43826
-7.35640	-39.43828
-7.35649	-39.43827
-7.35656	-39.43821
-7.35663	-39.43819
-7.35668	-39.43821
-7.35670	-39.43819
-7.35676	-39.43823
-7.35681	-39.43822
-7.35689	-39.43817
-7.35694	-39.43816
-7.35695	-39.43816
-7.35693	-39.43817
-7.35690	-39.43824
-7.35687	-39.43829
-7.35683	-39.43833
-7.35680	-39.43835
-7.35675	-39.43838
-7.35667	-39.43844
-7.35667	-39.43850
-7.35670	-39.43856
-7.35675	-39.43863
-7.35680	-39.43869
-7.35685	-39.43876
-7.35690	-39.43879
-7.35702	-39.43882
-7.35710	-39.43884
-7.35717	-39.43887
-7.35723	-39.43889
-7.35731	-39.43887
-7.35739	-39.43891
-7.35743	-39.43894
-7.35746	-39.43900
-7.35754	-39.43906
-7.35757	-39.43909
-7.35756	-39.43909
-7.35759	-39.43907
-7.35758	-39.43907
-7.35759	-39.43905
-7.35754	-39.43908
-7.35755	-39.43919
-7.35756	-39.43931
-7.35761	-39.43938
-7.35765	-39.43945
-7.35766	-39.43955
-7.35766	-39.43961
-7.35768	-39.43966
-7.35770	-39.43969
-7.35771	-39.43970
-7.35770	-39.43973
-7.35776	-39.43976
-7.35784	-39.43980
-7.35797	-39.43977
-7.35806	-39.43975
-7.35816	-39.43975
-7.35821	-39.43982
-7.35828	-39.43988
-7.35837	-39.43993
-7.35841	-39.43996
-7.35845	-39.44003
-7.35850	-39.44010
-7.35857	-39.44012
-7.35866	-39.44010
-7.35874	-39.44012
-7.35879	-39.44015
-7.35884	-39.44017
-7.35888	-39.44019
-7.35889	-39.44019
-7.35889	-39.44020
-7.35883	-39.44019
-7.35881	-39.44023
-7.35878	-39.44030
-7.35875	-39.44037
-7.35874	-39.44045
-7.35877	-39.44055
-7.35878	-39.44060
-7.35880	-39.44067
-7.35881	-39.44075
-7.35883	-39.44079
-7.35891	-39.44078
-7.35898	-39.44080
-7.35908	-39.44082
-7.35918	-39.44081
-7.35923	-39.44086
-7.35932	-39.44090
-7.35932	-39.44090
-7.35932	-39.44090
-7.35932	-39.44091
-7.35932	-39.44092
-7.35933	-39.44091
-7.35935	-39.44093
-7.35939	-39.44095
-7.35948	-39.44101
-7.35954	-39.44104
-7.35958	-39.44097
-7.35967	-39.44090
-7.35974	-39.44082
-7.35981	-39.44079
-7.35982	-39.44077
-7.35979	-39.44078
-7.35978	-39.44070
-7.35977	-39.44057
-7.35984	-39.44053
-7.35991	-39.44051
-7.36002	-39.44051
-7.36010	-39.44051
-7.36017	-39.44055
-7.36021	-39.44060
-7.36023	-39.44063
-7.36022	-39.44067
-7.36023	-39.44067
-7.36023	-39.44066
-7.36023	-39.44066
-7.36024	-39.44067
-7.36025	-39.44068
-7.36026	-39.44068
-7.36026	-39.44069
-7.36028	-39.44070
-7.36029	-39.44071
-7.36029	-39.44072
-7.36029	-39.44072
-7.36029	-39.44072
-7.36030	-39.44070
-7.36032	-39.44068
-7.36031	-39.44068
-7.36032	-39.44069
-7.36032	-39.44069
-7.36032	-39.44069
-7.36032	-39.44069
-7.36032	-39.44068
-7.36032	-39.44069
-7.36032	-39.44069
-7.36033	-39.44068
-7.36033	-39.44068
-7.36033	-39.44068
-7.36033	-39.44068
-7.36033	-39.44068
-7.36033	-39.44068
-7.36033	-39.44068
-7.36032	-39.44068
-7.36032	-39.44068
-7.36032	-39.44068
-7.36032	-39.44068
-7.36032	-39.44068
-7.36032	-39.44068
-7.36032	-39.44068
-7.36032	-39.44068
-7.36032	-39.44068
-7.36032	-39.44068
-7.36032	-39.44067
-7.36032	-39.44067
-7.36031	-39.44067
-7.36030	-39.44068
-7.36030	-39.44070
-7.36030	-39.44071
-7.36031	-39.44072
-7.36031	-39.44072
-7.36031	-39.44072
-7.36031	-39.44071
-7.36031	-39.44071
-7.36031	-39.44071
-7.36032	-39.44072
-7.36033	-39.44071
-7.36034	-39.44071
-7.36034	-39.44070
-7.36034	-39.44070
-7.36032	-39.44070
-7.36032	-39.44072
-7.36031	-39.44082
-7.36035	-39.44089
-7.36039	-39.44100
-7.36046	-39.44107
-7.36050	-39.44112
-7.36053	-39.44119
