# Supplementary material for: Lévy foraging patterns of rural humans
Source: PLoS One. 2018 Jun 18;13(6):e0199099. doi: 10.1371/journal.pone.0199099 (PMC6005560; doi:10.1371/journal.pone.0199099)
Supplement: S5 File — (ZIP) [file pone.0199099.s005.zip › H-06-MA/Holux_M-241_Start_20140311-054553_Finish_20140311-065650.txt]

-7.35622	-39.40855	Tue Mar 11 11:45:53 2014 S=2.67 Km/hr
-7.35630	-39.40859	Tue Mar 11 11:46:03 2014 S=0.39 Km/hr
-7.35639	-39.40857	Tue Mar 11 11:46:13 2014 S=0.65 Km/hr
-7.35644	-39.40862	Tue Mar 11 11:46:23 2014 S=2.83 Km/hr
-7.35656	-39.40871	Tue Mar 11 11:46:33 2014 S=2.99 Km/hr
-7.35649	-39.40894	Tue Mar 11 11:46:43 2014 S=3.06 Km/hr
-7.35647	-39.40904	Tue Mar 11 11:46:53 2014 S=2.14 Km/hr
-7.35646	-39.40912	Tue Mar 11 11:47:03 2014 S=2.55 Km/hr
-7.35650	-39.40918	Tue Mar 11 11:47:13 2014 S=4.44 Km/hr
-7.35649	-39.40927	Tue Mar 11 11:47:23 2014 S=2.82 Km/hr
-7.35653	-39.40936	Tue Mar 11 11:47:33 2014 S=2.81 Km/hr
-7.35647	-39.40938	Tue Mar 11 11:47:43 2014 S=2.75 Km/hr
-7.35642	-39.40943	Tue Mar 11 11:47:53 2014 S=2.99 Km/hr
-7.35649	-39.40951	Tue Mar 11 11:48:03 2014 S=4.00 Km/hr
-7.35667	-39.40965	Tue Mar 11 11:48:13 2014 S=3.38 Km/hr
-7.35674	-39.40974	Tue Mar 11 11:48:23 2014 S=4.15 Km/hr
-7.35684	-39.40982	Tue Mar 11 11:48:33 2014 S=3.73 Km/hr
-7.35690	-39.40993	Tue Mar 11 11:48:43 2014 S=4.12 Km/hr
-7.35692	-39.41002	Tue Mar 11 11:48:53 2014 S=4.04 Km/hr
-7.35696	-39.41012	Tue Mar 11 11:49:03 2014 S=4.34 Km/hr
-7.35696	-39.41018	Tue Mar 11 11:49:13 2014 S=3.68 Km/hr
-7.35688	-39.41018	Tue Mar 11 11:49:23 2014 S=2.20 Km/hr
-7.35701	-39.41025	Tue Mar 11 11:49:33 2014 S=1.98 Km/hr
-7.35710	-39.41033	Tue Mar 11 11:49:43 2014 S=2.74 Km/hr
-7.35729	-39.41037	Tue Mar 11 11:49:53 2014 S=3.39 Km/hr
-7.35737	-39.41040	Tue Mar 11 11:50:03 2014 S=2.86 Km/hr
-7.35744	-39.41044	Tue Mar 11 11:50:13 2014 S=3.15 Km/hr
-7.35754	-39.41051	Tue Mar 11 11:50:23 2014 S=3.85 Km/hr
-7.35760	-39.41053	Tue Mar 11 11:50:33 2014 S=2.10 Km/hr
-7.35763	-39.41056	Tue Mar 11 11:50:43 2014 S=1.30 Km/hr
-7.35762	-39.41065	Tue Mar 11 11:50:53 2014 S=1.16 Km/hr
-7.35763	-39.41065	Tue Mar 11 11:51:03 2014 S=0.71 Km/hr
-7.35771	-39.41075	Tue Mar 11 11:51:13 2014 S=2.21 Km/hr
-7.35777	-39.41086	Tue Mar 11 11:51:23 2014 S=2.62 Km/hr
-7.35790	-39.41082	Tue Mar 11 11:51:33 2014 S=2.78 Km/hr
-7.35784	-39.41069	Tue Mar 11 11:51:43 2014 S=1.93 Km/hr
-7.35786	-39.41064	Tue Mar 11 11:51:53 2014 S=2.71 Km/hr
-7.35794	-39.41061	Tue Mar 11 11:52:03 2014 S=2.95 Km/hr
-7.35794	-39.41047	Tue Mar 11 11:52:13 2014 S=2.58 Km/hr
-7.35804	-39.41042	Tue Mar 11 11:52:23 2014 S=3.10 Km/hr
-7.35806	-39.41023	Tue Mar 11 11:52:33 2014 S=3.48 Km/hr
-7.35821	-39.41026	Tue Mar 11 11:52:43 2014 S=1.84 Km/hr
-7.35830	-39.41023	Tue Mar 11 11:52:53 2014 S=1.79 Km/hr
-7.35846	-39.41036	Tue Mar 11 11:53:03 2014 S=1.82 Km/hr
-7.35857	-39.41035	Tue Mar 11 11:53:13 2014 S=2.04 Km/hr
-7.35988	-39.41177	Tue Mar 11 11:53:23 2014 S=3.17 Km/hr
-7.36013	-39.41156	Tue Mar 11 11:53:33 2014 S=2.47 Km/hr
-7.36031	-39.41151	Tue Mar 11 11:53:43 2014 S=2.35 Km/hr
-7.36039	-39.41158	Tue Mar 11 11:53:53 2014 S=3.64 Km/hr
-7.36045	-39.41167	Tue Mar 11 11:54:03 2014 S=3.23 Km/hr
-7.36050	-39.41177	Tue Mar 11 11:54:13 2014 S=3.81 Km/hr
-7.36055	-39.41187	Tue Mar 11 11:54:23 2014 S=3.40 Km/hr
-7.36058	-39.41194	Tue Mar 11 11:54:33 2014 S=2.36 Km/hr
-7.36060	-39.41203	Tue Mar 11 11:54:43 2014 S=2.57 Km/hr
-7.36062	-39.41211	Tue Mar 11 11:54:53 2014 S=2.52 Km/hr
-7.36063	-39.41217	Tue Mar 11 11:55:03 2014 S=2.08 Km/hr
-7.36063	-39.41223	Tue Mar 11 11:55:13 2014 S=1.49 Km/hr
-7.36062	-39.41229	Tue Mar 11 11:55:23 2014 S=1.91 Km/hr
-7.36057	-39.41235	Tue Mar 11 11:55:33 2014 S=1.94 Km/hr
-7.36051	-39.41238	Tue Mar 11 11:55:43 2014 S=0.94 Km/hr
-7.36043	-39.41243	Tue Mar 11 11:55:53 2014 S=1.77 Km/hr
-7.36042	-39.41250	Tue Mar 11 11:56:03 2014 S=2.23 Km/hr
-7.36038	-39.41256	Tue Mar 11 11:56:13 2014 S=2.29 Km/hr
-7.36033	-39.41264	Tue Mar 11 11:56:23 2014 S=2.07 Km/hr
-7.36025	-39.41273	Tue Mar 11 11:56:33 2014 S=2.97 Km/hr
-7.36018	-39.41279	Tue Mar 11 11:56:43 2014 S=2.75 Km/hr
-7.36016	-39.41287	Tue Mar 11 11:56:53 2014 S=2.11 Km/hr
-7.36014	-39.41296	Tue Mar 11 11:57:03 2014 S=2.02 Km/hr
-7.36013	-39.41304	Tue Mar 11 11:57:13 2014 S=2.48 Km/hr
-7.36015	-39.41311	Tue Mar 11 11:57:23 2014 S=1.86 Km/hr
-7.36013	-39.41319	Tue Mar 11 11:57:33 2014 S=1.24 Km/hr
-7.36010	-39.41327	Tue Mar 11 11:57:43 2014 S=2.07 Km/hr
-7.36008	-39.41334	Tue Mar 11 11:57:53 2014 S=1.97 Km/hr
-7.36005	-39.41341	Tue Mar 11 11:58:03 2014 S=1.59 Km/hr
-7.36007	-39.41347	Tue Mar 11 11:58:13 2014 S=2.37 Km/hr
-7.36005	-39.41352	Tue Mar 11 11:58:23 2014 S=1.53 Km/hr
-7.36002	-39.41359	Tue Mar 11 11:58:33 2014 S=1.40 Km/hr
-7.36000	-39.41365	Tue Mar 11 11:58:43 2014 S=1.96 Km/hr
-7.35997	-39.41371	Tue Mar 11 11:58:53 2014 S=1.27 Km/hr
-7.35992	-39.41376	Tue Mar 11 11:59:03 2014 S=1.57 Km/hr
-7.35993	-39.41386	Tue Mar 11 11:59:13 2014 S=2.44 Km/hr
-7.35990	-39.41392	Tue Mar 11 11:59:23 2014 S=1.71 Km/hr
-7.35981	-39.41397	Tue Mar 11 11:59:33 2014 S=3.41 Km/hr
-7.35981	-39.41404	Tue Mar 11 11:59:43 2014 S=1.98 Km/hr
-7.35982	-39.41410	Tue Mar 11 11:59:53 2014 S=1.88 Km/hr
-7.35974	-39.41417	Tue Mar 11 12:00:03 2014 S=2.52 Km/hr
-7.35973	-39.41421	Tue Mar 11 12:00:13 2014 S=1.60 Km/hr
-7.35972	-39.41426	Tue Mar 11 12:00:23 2014 S=1.27 Km/hr
-7.35967	-39.41431	Tue Mar 11 12:00:33 2014 S=1.90 Km/hr
-7.35964	-39.41443	Tue Mar 11 12:00:43 2014 S=2.62 Km/hr
-7.35959	-39.41449	Tue Mar 11 12:00:53 2014 S=2.20 Km/hr
-7.35953	-39.41454	Tue Mar 11 12:01:03 2014 S=2.08 Km/hr
-7.35948	-39.41461	Tue Mar 11 12:01:13 2014 S=2.27 Km/hr
-7.35945	-39.41467	Tue Mar 11 12:01:23 2014 S=1.97 Km/hr
-7.35936	-39.41473	Tue Mar 11 12:01:33 2014 S=3.42 Km/hr
-7.35928	-39.41476	Tue Mar 11 12:01:43 2014 S=2.03 Km/hr
-7.35924	-39.41480	Tue Mar 11 12:01:53 2014 S=1.92 Km/hr
-7.35923	-39.41482	Tue Mar 11 12:02:03 2014 S=2.06 Km/hr
-7.35931	-39.41483	Tue Mar 11 12:02:13 2014 S=2.97 Km/hr
-7.35940	-39.41478	Tue Mar 11 12:02:23 2014 S=3.76 Km/hr
-7.35948	-39.41477	Tue Mar 11 12:02:33 2014 S=2.76 Km/hr
-7.35956	-39.41477	Tue Mar 11 12:02:43 2014 S=1.73 Km/hr
-7.35963	-39.41479	Tue Mar 11 12:02:53 2014 S=2.23 Km/hr
-7.35969	-39.41477	Tue Mar 11 12:03:03 2014 S=2.85 Km/hr
-7.35976	-39.41474	Tue Mar 11 12:03:13 2014 S=2.39 Km/hr
-7.35983	-39.41470	Tue Mar 11 12:03:23 2014 S=2.81 Km/hr
-7.35989	-39.41471	Tue Mar 11 12:03:33 2014 S=1.06 Km/hr
-7.35995	-39.41466	Tue Mar 11 12:03:43 2014 S=2.08 Km/hr
-7.36000	-39.41467	Tue Mar 11 12:03:53 2014 S=1.64 Km/hr
-7.36005	-39.41463	Tue Mar 11 12:04:03 2014 S=3.03 Km/hr
-7.36011	-39.41462	Tue Mar 11 12:04:13 2014 S=3.34 Km/hr
-7.36017	-39.41462	Tue Mar 11 12:04:23 2014 S=1.98 Km/hr
-7.36024	-39.41460	Tue Mar 11 12:04:33 2014 S=2.72 Km/hr
-7.36030	-39.41459	Tue Mar 11 12:04:43 2014 S=3.01 Km/hr
-7.36036	-39.41459	Tue Mar 11 12:04:53 2014 S=2.76 Km/hr
-7.36044	-39.41457	Tue Mar 11 12:05:03 2014 S=3.52 Km/hr
-7.36049	-39.41457	Tue Mar 11 12:05:13 2014 S=2.10 Km/hr
-7.36055	-39.41454	Tue Mar 11 12:05:23 2014 S=2.33 Km/hr
-7.36062	-39.41451	Tue Mar 11 12:05:33 2014 S=1.62 Km/hr
-7.36067	-39.41451	Tue Mar 11 12:05:43 2014 S=1.95 Km/hr
-7.36070	-39.41446	Tue Mar 11 12:05:53 2014 S=0.95 Km/hr
-7.36077	-39.41442	Tue Mar 11 12:06:03 2014 S=2.08 Km/hr
-7.36080	-39.41441	Tue Mar 11 12:06:13 2014 S=1.81 Km/hr
-7.36084	-39.41436	Tue Mar 11 12:06:23 2014 S=1.65 Km/hr
-7.36090	-39.41436	Tue Mar 11 12:06:33 2014 S=2.39 Km/hr
-7.36095	-39.41437	Tue Mar 11 12:06:43 2014 S=2.22 Km/hr
-7.36096	-39.41441	Tue Mar 11 12:06:53 2014 S=0.67 Km/hr
-7.36099	-39.41438	Tue Mar 11 12:07:03 2014 S=1.89 Km/hr
-7.36103	-39.41436	Tue Mar 11 12:07:13 2014 S=2.41 Km/hr
-7.36106	-39.41433	Tue Mar 11 12:07:23 2014 S=1.31 Km/hr
-7.36104	-39.41426	Tue Mar 11 12:07:33 2014 S=2.17 Km/hr
-7.36106	-39.41429	Tue Mar 11 12:07:43 2014 S=1.65 Km/hr
-7.36110	-39.41428	Tue Mar 11 12:07:53 2014 S=1.27 Km/hr
-7.36115	-39.41426	Tue Mar 11 12:08:03 2014 S=1.14 Km/hr
-7.36120	-39.41425	Tue Mar 11 12:08:13 2014 S=1.10 Km/hr
-7.36123	-39.41422	Tue Mar 11 12:08:23 2014 S=0.39 Km/hr
-7.36123	-39.41426	Tue Mar 11 12:08:33 2014 S=1.26 Km/hr
-7.36129	-39.41423	Tue Mar 11 12:08:43 2014 S=2.27 Km/hr
-7.36133	-39.41423	Tue Mar 11 12:08:53 2014 S=1.27 Km/hr
-7.36138	-39.41428	Tue Mar 11 12:09:03 2014 S=2.24 Km/hr
-7.36144	-39.41434	Tue Mar 11 12:09:13 2014 S=2.47 Km/hr
-7.36151	-39.41436	Tue Mar 11 12:09:23 2014 S=3.59 Km/hr
-7.36157	-39.41441	Tue Mar 11 12:09:33 2014 S=2.89 Km/hr
-7.36164	-39.41447	Tue Mar 11 12:09:43 2014 S=3.43 Km/hr
-7.36172	-39.41454	Tue Mar 11 12:09:53 2014 S=3.21 Km/hr
-7.36178	-39.41459	Tue Mar 11 12:10:03 2014 S=4.04 Km/hr
-7.36187	-39.41463	Tue Mar 11 12:10:13 2014 S=3.02 Km/hr
-7.36189	-39.41463	Tue Mar 11 12:10:23 2014 S=0.40 Km/hr
-7.36190	-39.41463	Tue Mar 11 12:10:33 2014 S=0.22 Km/hr
-7.36189	-39.41463	Tue Mar 11 12:10:43 2014 S=0.32 Km/hr
-7.36189	-39.41462	Tue Mar 11 12:10:53 2014 S=0.26 Km/hr
-7.36191	-39.41465	Tue Mar 11 12:11:03 2014 S=3.70 Km/hr
-7.36190	-39.41466	Tue Mar 11 12:11:13 2014 S=0.41 Km/hr
-7.36191	-39.41464	Tue Mar 11 12:11:23 2014 S=0.37 Km/hr
-7.36193	-39.41465	Tue Mar 11 12:11:33 2014 S=4.81 Km/hr
-7.36207	-39.41469	Tue Mar 11 12:11:43 2014 S=3.42 Km/hr
-7.36217	-39.41471	Tue Mar 11 12:11:53 2014 S=2.26 Km/hr
-7.36234	-39.41478	Tue Mar 11 12:12:03 2014 S=3.95 Km/hr
-7.36251	-39.41491	Tue Mar 11 12:12:13 2014 S=6.65 Km/hr
-7.36272	-39.41497	Tue Mar 11 12:12:23 2014 S=6.51 Km/hr
-7.36298	-39.41512	Tue Mar 11 12:12:33 2014 S=4.41 Km/hr
-7.36312	-39.41523	Tue Mar 11 12:12:43 2014 S=3.47 Km/hr
-7.36318	-39.41532	Tue Mar 11 12:12:53 2014 S=2.83 Km/hr
-7.36331	-39.41534	Tue Mar 11 12:13:03 2014 S=3.00 Km/hr
-7.36337	-39.41533	Tue Mar 11 12:13:13 2014 S=1.22 Km/hr
-7.36346	-39.41529	Tue Mar 11 12:13:23 2014 S=1.63 Km/hr
-7.36346	-39.41527	Tue Mar 11 12:13:33 2014 S=0.89 Km/hr
-7.36345	-39.41526	Tue Mar 11 12:13:43 2014 S=0.85 Km/hr
-7.36346	-39.41529	Tue Mar 11 12:13:53 2014 S=1.53 Km/hr
-7.36345	-39.41537	Tue Mar 11 12:14:03 2014 S=1.92 Km/hr
-7.36342	-39.41537	Tue Mar 11 12:14:13 2014 S=1.45 Km/hr
-7.36321	-39.41527	Tue Mar 11 12:14:23 2014 S=4.35 Km/hr
-7.36303	-39.41518	Tue Mar 11 12:14:33 2014 S=5.16 Km/hr
-7.36290	-39.41510	Tue Mar 11 12:14:43 2014 S=5.33 Km/hr
-7.36276	-39.41503	Tue Mar 11 12:14:53 2014 S=2.84 Km/hr
-7.36266	-39.41498	Tue Mar 11 12:15:03 2014 S=3.34 Km/hr
-7.36250	-39.41492	Tue Mar 11 12:15:13 2014 S=4.00 Km/hr
-7.36236	-39.41479	Tue Mar 11 12:15:23 2014 S=4.95 Km/hr
-7.36222	-39.41473	Tue Mar 11 12:15:33 2014 S=3.39 Km/hr
-7.36210	-39.41470	Tue Mar 11 12:15:43 2014 S=4.02 Km/hr
-7.36194	-39.41465	Tue Mar 11 12:15:53 2014 S=4.62 Km/hr
-7.36193	-39.41466	Tue Mar 11 12:16:03 2014 S=0.41 Km/hr
-7.36189	-39.41465	Tue Mar 11 12:16:13 2014 S=0.42 Km/hr
-7.36190	-39.41465	Tue Mar 11 12:16:23 2014 S=0.28 Km/hr
-7.36191	-39.41461	Tue Mar 11 12:16:33 2014 S=0.35 Km/hr
-7.36192	-39.41463	Tue Mar 11 12:16:43 2014 S=2.23 Km/hr
-7.36186	-39.41476	Tue Mar 11 12:16:53 2014 S=3.32 Km/hr
-7.36181	-39.41485	Tue Mar 11 12:17:03 2014 S=4.64 Km/hr
-7.36178	-39.41493	Tue Mar 11 12:17:13 2014 S=2.35 Km/hr
-7.36180	-39.41501	Tue Mar 11 12:17:23 2014 S=2.80 Km/hr
-7.36182	-39.41508	Tue Mar 11 12:17:33 2014 S=1.90 Km/hr
-7.36189	-39.41517	Tue Mar 11 12:17:43 2014 S=2.11 Km/hr
-7.36193	-39.41525	Tue Mar 11 12:17:53 2014 S=1.51 Km/hr
-7.36196	-39.41535	Tue Mar 11 12:18:03 2014 S=2.06 Km/hr
-7.36194	-39.41545	Tue Mar 11 12:18:13 2014 S=2.68 Km/hr
-7.36194	-39.41555	Tue Mar 11 12:18:23 2014 S=2.70 Km/hr
-7.36194	-39.41563	Tue Mar 11 12:18:33 2014 S=1.89 Km/hr
-7.36198	-39.41573	Tue Mar 11 12:18:43 2014 S=2.34 Km/hr
-7.36200	-39.41584	Tue Mar 11 12:18:53 2014 S=2.18 Km/hr
-7.36197	-39.41595	Tue Mar 11 12:19:03 2014 S=3.67 Km/hr
-7.36198	-39.41603	Tue Mar 11 12:19:13 2014 S=1.88 Km/hr
-7.36200	-39.41615	Tue Mar 11 12:19:23 2014 S=2.44 Km/hr
-7.36207	-39.41621	Tue Mar 11 12:19:33 2014 S=2.31 Km/hr
-7.36212	-39.41634	Tue Mar 11 12:19:43 2014 S=2.68 Km/hr
-7.36216	-39.41650	Tue Mar 11 12:19:53 2014 S=3.18 Km/hr
-7.36222	-39.41660	Tue Mar 11 12:20:03 2014 S=2.80 Km/hr
-7.36220	-39.41668	Tue Mar 11 12:20:13 2014 S=3.02 Km/hr
-7.36216	-39.41681	Tue Mar 11 12:20:23 2014 S=3.48 Km/hr
-7.36215	-39.41683	Tue Mar 11 12:20:33 2014 S=1.16 Km/hr
-7.36209	-39.41686	Tue Mar 11 12:20:43 2014 S=1.84 Km/hr
-7.36201	-39.41690	Tue Mar 11 12:20:53 2014 S=2.78 Km/hr
-7.36190	-39.41701	Tue Mar 11 12:21:03 2014 S=3.86 Km/hr
-7.36181	-39.41708	Tue Mar 11 12:21:13 2014 S=3.92 Km/hr
-7.36174	-39.41715	Tue Mar 11 12:21:23 2014 S=3.41 Km/hr
-7.36169	-39.41724	Tue Mar 11 12:21:33 2014 S=3.25 Km/hr
-7.36168	-39.41733	Tue Mar 11 12:21:43 2014 S=2.32 Km/hr
-7.36169	-39.41744	Tue Mar 11 12:21:53 2014 S=3.22 Km/hr
-7.36170	-39.41753	Tue Mar 11 12:22:03 2014 S=1.78 Km/hr
-7.36171	-39.41764	Tue Mar 11 12:22:13 2014 S=2.44 Km/hr
-7.36171	-39.41772	Tue Mar 11 12:22:23 2014 S=1.84 Km/hr
-7.36171	-39.41782	Tue Mar 11 12:22:33 2014 S=2.56 Km/hr
-7.36170	-39.41788	Tue Mar 11 12:22:43 2014 S=1.90 Km/hr
-7.36169	-39.41797	Tue Mar 11 12:22:53 2014 S=1.92 Km/hr
-7.36166	-39.41804	Tue Mar 11 12:23:03 2014 S=1.82 Km/hr
-7.36161	-39.41814	Tue Mar 11 12:23:13 2014 S=2.81 Km/hr
-7.36159	-39.41823	Tue Mar 11 12:23:23 2014 S=2.11 Km/hr
-7.36160	-39.41829	Tue Mar 11 12:23:33 2014 S=1.93 Km/hr
-7.36159	-39.41840	Tue Mar 11 12:23:43 2014 S=2.42 Km/hr
-7.36160	-39.41851	Tue Mar 11 12:23:53 2014 S=2.59 Km/hr
-7.36164	-39.41860	Tue Mar 11 12:24:03 2014 S=3.29 Km/hr
-7.36166	-39.41871	Tue Mar 11 12:24:13 2014 S=2.16 Km/hr
-7.36163	-39.41886	Tue Mar 11 12:24:23 2014 S=3.35 Km/hr
-7.36160	-39.41898	Tue Mar 11 12:24:33 2014 S=3.21 Km/hr
-7.36156	-39.41902	Tue Mar 11 12:24:43 2014 S=1.72 Km/hr
-7.36152	-39.41911	Tue Mar 11 12:24:53 2014 S=2.52 Km/hr
-7.36154	-39.41918	Tue Mar 11 12:25:03 2014 S=2.15 Km/hr
-7.36159	-39.41928	Tue Mar 11 12:25:13 2014 S=1.69 Km/hr
-7.36162	-39.41940	Tue Mar 11 12:25:23 2014 S=2.06 Km/hr
-7.36160	-39.41950	Tue Mar 11 12:25:33 2014 S=2.76 Km/hr
-7.36158	-39.41961	Tue Mar 11 12:25:43 2014 S=2.45 Km/hr
-7.36158	-39.41970	Tue Mar 11 12:25:53 2014 S=2.89 Km/hr
-7.36158	-39.41980	Tue Mar 11 12:26:03 2014 S=2.03 Km/hr
-7.36159	-39.41989	Tue Mar 11 12:26:13 2014 S=2.58 Km/hr
-7.36160	-39.41999	Tue Mar 11 12:26:23 2014 S=1.61 Km/hr
-7.36154	-39.42008	Tue Mar 11 12:26:33 2014 S=2.00 Km/hr
-7.36148	-39.42017	Tue Mar 11 12:26:43 2014 S=3.12 Km/hr
-7.36146	-39.42027	Tue Mar 11 12:26:53 2014 S=2.30 Km/hr
-7.36143	-39.42035	Tue Mar 11 12:27:03 2014 S=2.81 Km/hr
-7.36143	-39.42041	Tue Mar 11 12:27:13 2014 S=0.83 Km/hr
-7.36145	-39.42047	Tue Mar 11 12:27:23 2014 S=0.85 Km/hr
-7.36147	-39.42056	Tue Mar 11 12:27:33 2014 S=2.37 Km/hr
-7.36148	-39.42065	Tue Mar 11 12:27:43 2014 S=2.37 Km/hr
-7.36149	-39.42073	Tue Mar 11 12:27:53 2014 S=1.97 Km/hr
-7.36147	-39.42079	Tue Mar 11 12:28:03 2014 S=1.59 Km/hr
-7.36146	-39.42086	Tue Mar 11 12:28:13 2014 S=1.67 Km/hr
-7.36145	-39.42093	Tue Mar 11 12:28:23 2014 S=1.66 Km/hr
-7.36144	-39.42101	Tue Mar 11 12:28:33 2014 S=2.14 Km/hr
-7.36144	-39.42110	Tue Mar 11 12:28:43 2014 S=2.25 Km/hr
-7.36141	-39.42111	Tue Mar 11 12:28:53 2014 S=0.83 Km/hr
-7.36138	-39.42120	Tue Mar 11 12:29:03 2014 S=1.85 Km/hr
-7.36135	-39.42130	Tue Mar 11 12:29:13 2014 S=3.03 Km/hr
-7.36132	-39.42137	Tue Mar 11 12:29:23 2014 S=1.55 Km/hr
-7.36129	-39.42148	Tue Mar 11 12:29:33 2014 S=2.33 Km/hr
-7.36125	-39.42154	Tue Mar 11 12:29:43 2014 S=2.25 Km/hr
-7.36119	-39.42162	Tue Mar 11 12:29:53 2014 S=1.95 Km/hr
-7.36112	-39.42171	Tue Mar 11 12:30:03 2014 S=2.41 Km/hr
-7.36110	-39.42178	Tue Mar 11 12:30:13 2014 S=2.31 Km/hr
-7.36109	-39.42183	Tue Mar 11 12:30:23 2014 S=1.43 Km/hr
-7.36105	-39.42192	Tue Mar 11 12:30:33 2014 S=3.59 Km/hr
-7.36102	-39.42202	Tue Mar 11 12:30:43 2014 S=2.74 Km/hr
-7.36096	-39.42208	Tue Mar 11 12:30:53 2014 S=1.73 Km/hr
-7.36093	-39.42216	Tue Mar 11 12:31:03 2014 S=2.50 Km/hr
-7.36091	-39.42221	Tue Mar 11 12:31:13 2014 S=1.55 Km/hr
-7.36089	-39.42227	Tue Mar 11 12:31:23 2014 S=1.40 Km/hr
-7.36081	-39.42236	Tue Mar 11 12:31:33 2014 S=2.35 Km/hr
-7.36076	-39.42241	Tue Mar 11 12:31:43 2014 S=1.51 Km/hr
-7.36070	-39.42245	Tue Mar 11 12:31:53 2014 S=2.03 Km/hr
-7.36064	-39.42248	Tue Mar 11 12:32:03 2014 S=1.79 Km/hr
-7.36057	-39.42256	Tue Mar 11 12:32:13 2014 S=3.21 Km/hr
-7.36050	-39.42265	Tue Mar 11 12:32:23 2014 S=2.21 Km/hr
-7.36048	-39.42273	Tue Mar 11 12:32:33 2014 S=2.20 Km/hr
-7.36049	-39.42280	Tue Mar 11 12:32:43 2014 S=1.73 Km/hr
-7.36050	-39.42290	Tue Mar 11 12:32:53 2014 S=2.02 Km/hr
-7.36047	-39.42302	Tue Mar 11 12:33:03 2014 S=2.26 Km/hr
-7.36043	-39.42309	Tue Mar 11 12:33:13 2014 S=0.84 Km/hr
-7.36041	-39.42316	Tue Mar 11 12:33:23 2014 S=1.76 Km/hr
-7.36039	-39.42324	Tue Mar 11 12:33:33 2014 S=1.44 Km/hr
-7.36032	-39.42325	Tue Mar 11 12:33:43 2014 S=2.31 Km/hr
-7.36026	-39.42324	Tue Mar 11 12:33:53 2014 S=1.03 Km/hr
-7.36026	-39.42322	Tue Mar 11 12:34:03 2014 S=0.59 Km/hr
-7.36032	-39.42326	Tue Mar 11 12:34:13 2014 S=3.19 Km/hr
-7.36040	-39.42334	Tue Mar 11 12:34:23 2014 S=1.16 Km/hr
-7.36040	-39.42336	Tue Mar 11 12:34:33 2014 S=1.23 Km/hr
-7.36043	-39.42339	Tue Mar 11 12:34:43 2014 S=1.48 Km/hr
-7.36045	-39.42344	Tue Mar 11 12:34:53 2014 S=1.40 Km/hr
-7.36047	-39.42349	Tue Mar 11 12:35:03 2014 S=0.48 Km/hr
-7.36048	-39.42350	Tue Mar 11 12:35:13 2014 S=0.31 Km/hr
-7.36046	-39.42351	Tue Mar 11 12:35:23 2014 S=1.49 Km/hr
-7.36041	-39.42358	Tue Mar 11 12:35:33 2014 S=3.41 Km/hr
-7.36041	-39.42367	Tue Mar 11 12:35:43 2014 S=1.67 Km/hr
-7.36037	-39.42375	Tue Mar 11 12:35:53 2014 S=2.49 Km/hr
-7.36034	-39.42385	Tue Mar 11 12:36:03 2014 S=1.94 Km/hr
-7.36030	-39.42392	Tue Mar 11 12:36:13 2014 S=2.11 Km/hr
-7.36022	-39.42396	Tue Mar 11 12:36:23 2014 S=2.43 Km/hr
-7.36015	-39.42400	Tue Mar 11 12:36:33 2014 S=2.14 Km/hr
-7.36011	-39.42406	Tue Mar 11 12:36:43 2014 S=1.82 Km/hr
-7.36005	-39.42411	Tue Mar 11 12:36:53 2014 S=2.06 Km/hr
-7.35998	-39.42412	Tue Mar 11 12:37:03 2014 S=0.81 Km/hr
-7.35987	-39.42415	Tue Mar 11 12:37:13 2014 S=1.89 Km/hr
-7.35982	-39.42418	Tue Mar 11 12:37:23 2014 S=1.89 Km/hr
-7.35975	-39.42422	Tue Mar 11 12:37:33 2014 S=1.37 Km/hr
-7.35970	-39.42427	Tue Mar 11 12:37:43 2014 S=2.14 Km/hr
-7.35960	-39.42432	Tue Mar 11 12:37:53 2014 S=1.63 Km/hr
-7.35955	-39.42441	Tue Mar 11 12:38:03 2014 S=2.28 Km/hr
-7.35952	-39.42448	Tue Mar 11 12:38:13 2014 S=1.49 Km/hr
-7.35944	-39.42452	Tue Mar 11 12:38:23 2014 S=1.27 Km/hr
-7.35943	-39.42459	Tue Mar 11 12:38:33 2014 S=1.45 Km/hr
-7.35941	-39.42465	Tue Mar 11 12:38:43 2014 S=2.17 Km/hr
-7.35935	-39.42472	Tue Mar 11 12:38:53 2014 S=2.32 Km/hr
-7.35931	-39.42471	Tue Mar 11 12:39:03 2014 S=1.70 Km/hr
-7.35931	-39.42467	Tue Mar 11 12:39:13 2014 S=1.25 Km/hr
-7.35930	-39.42468	Tue Mar 11 12:39:23 2014 S=0.43 Km/hr
-7.35929	-39.42470	Tue Mar 11 12:39:33 2014 S=1.98 Km/hr
-7.35930	-39.42475	Tue Mar 11 12:39:43 2014 S=1.50 Km/hr
-7.35930	-39.42484	Tue Mar 11 12:39:53 2014 S=2.78 Km/hr
-7.35934	-39.42491	Tue Mar 11 12:40:03 2014 S=1.56 Km/hr
-7.35938	-39.42500	Tue Mar 11 12:40:13 2014 S=2.36 Km/hr
-7.35945	-39.42508	Tue Mar 11 12:40:23 2014 S=2.19 Km/hr
-7.35947	-39.42518	Tue Mar 11 12:40:33 2014 S=2.30 Km/hr
-7.35951	-39.42529	Tue Mar 11 12:40:43 2014 S=2.19 Km/hr
-7.35954	-39.42538	Tue Mar 11 12:40:53 2014 S=1.89 Km/hr
-7.35957	-39.42544	Tue Mar 11 12:41:03 2014 S=1.33 Km/hr
-7.35958	-39.42555	Tue Mar 11 12:41:13 2014 S=1.95 Km/hr
-7.35961	-39.42562	Tue Mar 11 12:41:23 2014 S=1.38 Km/hr
-7.35962	-39.42571	Tue Mar 11 12:41:33 2014 S=1.31 Km/hr
-7.35967	-39.42579	Tue Mar 11 12:41:43 2014 S=2.10 Km/hr
-7.35971	-39.42588	Tue Mar 11 12:41:53 2014 S=2.12 Km/hr
-7.35972	-39.42595	Tue Mar 11 12:42:03 2014 S=1.53 Km/hr
-7.35973	-39.42603	Tue Mar 11 12:42:13 2014 S=2.53 Km/hr
-7.35979	-39.42612	Tue Mar 11 12:42:23 2014 S=2.75 Km/hr
-7.35984	-39.42619	Tue Mar 11 12:42:33 2014 S=2.52 Km/hr
-7.35985	-39.42628	Tue Mar 11 12:42:43 2014 S=1.51 Km/hr
-7.35986	-39.42631	Tue Mar 11 12:42:53 2014 S=0.66 Km/hr
-7.35986	-39.42631	Tue Mar 11 12:43:03 2014 S=1.02 Km/hr
-7.35987	-39.42631	Tue Mar 11 12:43:13 2014 S=0.24 Km/hr
-7.35989	-39.42630	Tue Mar 11 12:43:23 2014 S=0.47 Km/hr
-7.35989	-39.42630	Tue Mar 11 12:43:33 2014 S=0.43 Km/hr
-7.35991	-39.42630	Tue Mar 11 12:43:43 2014 S=0.29 Km/hr
-7.35992	-39.42629	Tue Mar 11 12:43:53 2014 S=0.25 Km/hr
-7.35991	-39.42631	Tue Mar 11 12:44:03 2014 S=0.81 Km/hr
-7.35987	-39.42633	Tue Mar 11 12:44:13 2014 S=1.55 Km/hr
-7.35992	-39.42640	Tue Mar 11 12:44:23 2014 S=2.38 Km/hr
-7.35993	-39.42646	Tue Mar 11 12:44:33 2014 S=1.75 Km/hr
-7.35996	-39.42646	Tue Mar 11 12:44:43 2014 S=3.05 Km/hr
-7.36000	-39.42641	Tue Mar 11 12:44:53 2014 S=1.65 Km/hr
-7.36006	-39.42634	Tue Mar 11 12:45:03 2014 S=2.08 Km/hr
-7.36008	-39.42626	Tue Mar 11 12:45:13 2014 S=2.26 Km/hr
-7.36015	-39.42625	Tue Mar 11 12:45:23 2014 S=2.51 Km/hr
-7.36022	-39.42626	Tue Mar 11 12:45:33 2014 S=1.86 Km/hr
-7.36029	-39.42622	Tue Mar 11 12:45:43 2014 S=2.58 Km/hr
-7.36034	-39.42622	Tue Mar 11 12:45:53 2014 S=0.48 Km/hr
-7.36036	-39.42622	Tue Mar 11 12:46:03 2014 S=0.24 Km/hr
-7.36044	-39.42620	Tue Mar 11 12:46:13 2014 S=3.35 Km/hr
-7.36047	-39.42610	Tue Mar 11 12:46:23 2014 S=2.37 Km/hr
-7.36052	-39.42608	Tue Mar 11 12:46:33 2014 S=1.57 Km/hr
-7.36057	-39.42604	Tue Mar 11 12:46:43 2014 S=2.10 Km/hr
-7.36065	-39.42600	Tue Mar 11 12:46:53 2014 S=1.94 Km/hr
-7.36074	-39.42602	Tue Mar 11 12:47:03 2014 S=0.82 Km/hr
-7.36076	-39.42602	Tue Mar 11 12:47:13 2014 S=0.42 Km/hr
-7.36080	-39.42604	Tue Mar 11 12:47:23 2014 S=1.82 Km/hr
-7.36086	-39.42605	Tue Mar 11 12:47:33 2014 S=1.75 Km/hr
-7.36092	-39.42611	Tue Mar 11 12:47:43 2014 S=1.56 Km/hr
-7.36093	-39.42618	Tue Mar 11 12:47:53 2014 S=1.59 Km/hr
-7.36095	-39.42626	Tue Mar 11 12:48:03 2014 S=0.46 Km/hr
-7.36094	-39.42631	Tue Mar 11 12:48:13 2014 S=0.81 Km/hr
-7.36096	-39.42630	Tue Mar 11 12:48:23 2014 S=1.24 Km/hr
-7.36102	-39.42627	Tue Mar 11 12:48:33 2014 S=1.61 Km/hr
-7.36106	-39.42626	Tue Mar 11 12:48:43 2014 S=2.00 Km/hr
-7.36109	-39.42626	Tue Mar 11 12:48:53 2014 S=1.16 Km/hr
-7.36113	-39.42629	Tue Mar 11 12:49:03 2014 S=0.80 Km/hr
-7.36110	-39.42628	Tue Mar 11 12:49:13 2014 S=2.77 Km/hr
-7.36104	-39.42624	Tue Mar 11 12:49:23 2014 S=1.50 Km/hr
-7.36106	-39.42620	Tue Mar 11 12:49:33 2014 S=0.65 Km/hr
-7.36106	-39.42613	Tue Mar 11 12:49:43 2014 S=1.37 Km/hr
-7.36109	-39.42605	Tue Mar 11 12:49:53 2014 S=1.91 Km/hr
-7.36119	-39.42603	Tue Mar 11 12:50:03 2014 S=2.25 Km/hr
-7.36125	-39.42605	Tue Mar 11 12:50:13 2014 S=1.19 Km/hr
-7.36123	-39.42604	Tue Mar 11 12:50:23 2014 S=1.04 Km/hr
-7.36121	-39.42605	Tue Mar 11 12:50:33 2014 S=0.39 Km/hr
-7.36121	-39.42606	Tue Mar 11 12:50:43 2014 S=0.37 Km/hr
-7.36119	-39.42607	Tue Mar 11 12:50:53 2014 S=1.81 Km/hr
-7.36112	-39.42608	Tue Mar 11 12:51:03 2014 S=1.94 Km/hr
-7.36105	-39.42608	Tue Mar 11 12:51:13 2014 S=1.53 Km/hr
-7.36099	-39.42608	Tue Mar 11 12:51:23 2014 S=3.06 Km/hr
-7.36091	-39.42609	Tue Mar 11 12:51:33 2014 S=2.58 Km/hr
-7.36086	-39.42613	Tue Mar 11 12:51:43 2014 S=0.79 Km/hr
-7.36079	-39.42609	Tue Mar 11 12:51:53 2014 S=1.65 Km/hr
-7.36071	-39.42607	Tue Mar 11 12:52:03 2014 S=1.93 Km/hr
-7.36064	-39.42605	Tue Mar 11 12:52:13 2014 S=2.79 Km/hr
-7.36059	-39.42610	Tue Mar 11 12:52:23 2014 S=2.77 Km/hr
-7.36047	-39.42614	Tue Mar 11 12:52:33 2014 S=2.94 Km/hr
-7.36042	-39.42620	Tue Mar 11 12:52:43 2014 S=2.59 Km/hr
-7.36037	-39.42623	Tue Mar 11 12:52:53 2014 S=2.72 Km/hr
-7.36028	-39.42627	Tue Mar 11 12:53:03 2014 S=2.54 Km/hr
-7.36018	-39.42627	Tue Mar 11 12:53:13 2014 S=1.42 Km/hr
-7.36010	-39.42627	Tue Mar 11 12:53:23 2014 S=1.30 Km/hr
-7.36008	-39.42632	Tue Mar 11 12:53:33 2014 S=1.62 Km/hr
-7.36002	-39.42637	Tue Mar 11 12:53:43 2014 S=2.30 Km/hr
-7.35998	-39.42646	Tue Mar 11 12:53:53 2014 S=2.48 Km/hr
-7.35993	-39.42658	Tue Mar 11 12:54:03 2014 S=3.65 Km/hr
-7.35995	-39.42665	Tue Mar 11 12:54:13 2014 S=2.27 Km/hr
-7.35997	-39.42670	Tue Mar 11 12:54:23 2014 S=0.98 Km/hr
-7.36000	-39.42679	Tue Mar 11 12:54:33 2014 S=2.66 Km/hr
-7.36003	-39.42690	Tue Mar 11 12:54:43 2014 S=2.75 Km/hr
-7.36004	-39.42698	Tue Mar 11 12:54:53 2014 S=1.79 Km/hr
-7.36007	-39.42707	Tue Mar 11 12:55:03 2014 S=2.04 Km/hr
-7.36011	-39.42716	Tue Mar 11 12:55:13 2014 S=1.96 Km/hr
-7.36016	-39.42720	Tue Mar 11 12:55:23 2014 S=2.21 Km/hr
-7.36023	-39.42720	Tue Mar 11 12:55:33 2014 S=1.53 Km/hr
-7.36028	-39.42726	Tue Mar 11 12:55:43 2014 S=1.65 Km/hr
-7.36063	-39.42771	Tue Mar 11 12:56:50 2014 S=2.03 Km/hr
-7.35622	-39.40855
-7.35630	-39.40859
-7.35639	-39.40857
-7.35644	-39.40862
-7.35656	-39.40871
-7.35649	-39.40894
-7.35647	-39.40904
-7.35646	-39.40912
-7.35650	-39.40918
-7.35649	-39.40927
-7.35653	-39.40936
-7.35647	-39.40938
-7.35642	-39.40943
-7.35649	-39.40951
-7.35667	-39.40965
-7.35674	-39.40974
-7.35684	-39.40982
-7.35690	-39.40993
-7.35692	-39.41002
-7.35696	-39.41012
-7.35696	-39.41018
-7.35688	-39.41018
-7.35701	-39.41025
-7.35710	-39.41033
-7.35729	-39.41037
-7.35737	-39.41040
-7.35744	-39.41044
-7.35754	-39.41051
-7.35760	-39.41053
-7.35763	-39.41056
-7.35762	-39.41065
-7.35763	-39.41065
-7.35771	-39.41075
-7.35777	-39.41086
-7.35790	-39.41082
-7.35784	-39.41069
-7.35786	-39.41064
-7.35794	-39.41061
-7.35794	-39.41047
-7.35804	-39.41042
-7.35806	-39.41023
-7.35821	-39.41026
-7.35830	-39.41023
-7.35846	-39.41036
-7.35857	-39.41035
-7.35988	-39.41177
-7.36013	-39.41156
-7.36031	-39.41151
-7.36039	-39.41158
-7.36045	-39.41167
-7.36050	-39.41177
-7.36055	-39.41187
-7.36058	-39.41194
-7.36060	-39.41203
-7.36062	-39.41211
-7.36063	-39.41217
-7.36063	-39.41223
-7.36062	-39.41229
-7.36057	-39.41235
-7.36051	-39.41238
-7.36043	-39.41243
-7.36042	-39.41250
-7.36038	-39.41256
-7.36033	-39.41264
-7.36025	-39.41273
-7.36018	-39.41279
-7.36016	-39.41287
-7.36014	-39.41296
-7.36013	-39.41304
-7.36015	-39.41311
-7.36013	-39.41319
-7.36010	-39.41327
-7.36008	-39.41334
-7.36005	-39.41341
-7.36007	-39.41347
-7.36005	-39.41352
-7.36002	-39.41359
-7.36000	-39.41365
-7.35997	-39.41371
-7.35992	-39.41376
-7.35993	-39.41386
-7.35990	-39.41392
-7.35981	-39.41397
-7.35981	-39.41404
-7.35982	-39.41410
-7.35974	-39.41417
-7.35973	-39.41421
-7.35972	-39.41426
-7.35967	-39.41431
-7.35964	-39.41443
-7.35959	-39.41449
-7.35953	-39.41454
-7.35948	-39.41461
-7.35945	-39.41467
-7.35936	-39.41473
-7.35928	-39.41476
-7.35924	-39.41480
-7.35923	-39.41482
-7.35931	-39.41483
-7.35940	-39.41478
-7.35948	-39.41477
-7.35956	-39.41477
-7.35963	-39.41479
-7.35969	-39.41477
-7.35976	-39.41474
-7.35983	-39.41470
-7.35989	-39.41471
-7.35995	-39.41466
-7.36000	-39.41467
-7.36005	-39.41463
-7.36011	-39.41462
-7.36017	-39.41462
-7.36024	-39.41460
-7.36030	-39.41459
-7.36036	-39.41459
-7.36044	-39.41457
-7.36049	-39.41457
-7.36055	-39.41454
-7.36062	-39.41451
-7.36067	-39.41451
-7.36070	-39.41446
-7.36077	-39.41442
-7.36080	-39.41441
-7.36084	-39.41436
-7.36090	-39.41436
-7.36095	-39.41437
-7.36096	-39.41441
-7.36099	-39.41438
-7.36103	-39.41436
-7.36106	-39.41433
-7.36104	-39.41426
-7.36106	-39.41429
-7.36110	-39.41428
-7.36115	-39.41426
-7.36120	-39.41425
-7.36123	-39.41422
-7.36123	-39.41426
-7.36129	-39.41423
-7.36133	-39.41423
-7.36138	-39.41428
-7.36144	-39.41434
-7.36151	-39.41436
-7.36157	-39.41441
-7.36164	-39.41447
-7.36172	-39.41454
-7.36178	-39.41459
-7.36187	-39.41463
-7.36189	-39.41463
-7.36190	-39.41463
-7.36189	-39.41463
-7.36189	-39.41462
-7.36191	-39.41465
-7.36190	-39.41466
-7.36191	-39.41464
-7.36193	-39.41465
-7.36207	-39.41469
-7.36217	-39.41471
-7.36234	-39.41478
-7.36251	-39.41491
-7.36272	-39.41497
-7.36298	-39.41512
-7.36312	-39.41523
-7.36318	-39.41532
-7.36331	-39.41534
-7.36337	-39.41533
-7.36346	-39.41529
-7.36346	-39.41527
-7.36345	-39.41526
-7.36346	-39.41529
-7.36345	-39.41537
-7.36342	-39.41537
-7.36321	-39.41527
-7.36303	-39.41518
-7.36290	-39.41510
-7.36276	-39.41503
-7.36266	-39.41498
-7.36250	-39.41492
-7.36236	-39.41479
-7.36222	-39.41473
-7.36210	-39.41470
-7.36194	-39.41465
-7.36193	-39.41466
-7.36189	-39.41465
-7.36190	-39.41465
-7.36191	-39.41461
-7.36192	-39.41463
-7.36186	-39.41476
-7.36181	-39.41485
-7.36178	-39.41493
-7.36180	-39.41501
-7.36182	-39.41508
-7.36189	-39.41517
-7.36193	-39.41525
-7.36196	-39.41535
-7.36194	-39.41545
-7.36194	-39.41555
-7.36194	-39.41563
-7.36198	-39.41573
-7.36200	-39.41584
-7.36197	-39.41595
-7.36198	-39.41603
-7.36200	-39.41615
-7.36207	-39.41621
-7.36212	-39.41634
-7.36216	-39.41650
-7.36222	-39.41660
-7.36220	-39.41668
-7.36216	-39.41681
-7.36215	-39.41683
-7.36209	-39.41686
-7.36201	-39.41690
-7.36190	-39.41701
-7.36181	-39.41708
-7.36174	-39.41715
-7.36169	-39.41724
-7.36168	-39.41733
-7.36169	-39.41744
-7.36170	-39.41753
-7.36171	-39.41764
-7.36171	-39.41772
-7.36171	-39.41782
-7.36170	-39.41788
-7.36169	-39.41797
-7.36166	-39.41804
-7.36161	-39.41814
-7.36159	-39.41823
-7.36160	-39.41829
-7.36159	-39.41840
-7.36160	-39.41851
-7.36164	-39.41860
-7.36166	-39.41871
-7.36163	-39.41886
-7.36160	-39.41898
-7.36156	-39.41902
-7.36152	-39.41911
-7.36154	-39.41918
-7.36159	-39.41928
-7.36162	-39.41940
-7.36160	-39.41950
-7.36158	-39.41961
-7.36158	-39.41970
-7.36158	-39.41980
-7.36159	-39.41989
-7.36160	-39.41999
-7.36154	-39.42008
-7.36148	-39.42017
-7.36146	-39.42027
-7.36143	-39.42035
-7.36143	-39.42041
-7.36145	-39.42047
-7.36147	-39.42056
-7.36148	-39.42065
-7.36149	-39.42073
-7.36147	-39.42079
-7.36146	-39.42086
-7.36145	-39.42093
-7.36144	-39.42101
-7.36144	-39.42110
-7.36141	-39.42111
-7.36138	-39.42120
-7.36135	-39.42130
-7.36132	-39.42137
-7.36129	-39.42148
-7.36125	-39.42154
-7.36119	-39.42162
-7.36112	-39.42171
-7.36110	-39.42178
-7.36109	-39.42183
-7.36105	-39.42192
-7.36102	-39.42202
-7.36096	-39.42208
-7.36093	-39.42216
-7.36091	-39.42221
-7.36089	-39.42227
-7.36081	-39.42236
-7.36076	-39.42241
-7.36070	-39.42245
-7.36064	-39.42248
-7.36057	-39.42256
-7.36050	-39.42265
-7.36048	-39.42273
-7.36049	-39.42280
-7.36050	-39.42290
-7.36047	-39.42302
-7.36043	-39.42309
-7.36041	-39.42316
-7.36039	-39.42324
-7.36032	-39.42325
-7.36026	-39.42324
-7.36026	-39.42322
-7.36032	-39.42326
-7.36040	-39.42334
-7.36040	-39.42336
-7.36043	-39.42339
-7.36045	-39.42344
-7.36047	-39.42349
-7.36048	-39.42350
-7.36046	-39.42351
-7.36041	-39.42358
-7.36041	-39.42367
-7.36037	-39.42375
-7.36034	-39.42385
-7.36030	-39.42392
-7.36022	-39.42396
-7.36015	-39.42400
-7.36011	-39.42406
-7.36005	-39.42411
-7.35998	-39.42412
-7.35987	-39.42415
-7.35982	-39.42418
-7.35975	-39.42422
-7.35970	-39.42427
-7.35960	-39.42432
-7.35955	-39.42441
-7.35952	-39.42448
-7.35944	-39.42452
-7.35943	-39.42459
-7.35941	-39.42465
-7.35935	-39.42472
-7.35931	-39.42471
-7.35931	-39.42467
-7.35930	-39.42468
-7.35929	-39.42470
-7.35930	-39.42475
-7.35930	-39.42484
-7.35934	-39.42491
-7.35938	-39.42500
-7.35945	-39.42508
-7.35947	-39.42518
-7.35951	-39.42529
-7.35954	-39.42538
-7.35957	-39.42544
-7.35958	-39.42555
-7.35961	-39.42562
-7.35962	-39.42571
-7.35967	-39.42579
-7.35971	-39.42588
-7.35972	-39.42595
-7.35973	-39.42603
-7.35979	-39.42612
-7.35984	-39.42619
-7.35985	-39.42628
-7.35986	-39.42631
-7.35986	-39.42631
-7.35987	-39.42631
-7.35989	-39.42630
-7.35989	-39.42630
-7.35991	-39.42630
-7.35992	-39.42629
-7.35991	-39.42631
-7.35987	-39.42633
-7.35992	-39.42640
-7.35993	-39.42646
-7.35996	-39.42646
-7.36000	-39.42641
-7.36006	-39.42634
-7.36008	-39.42626
-7.36015	-39.42625
-7.36022	-39.42626
-7.36029	-39.42622
-7.36034	-39.42622
-7.36036	-39.42622
-7.36044	-39.42620
-7.36047	-39.42610
-7.36052	-39.42608
-7.36057	-39.42604
-7.36065	-39.42600
-7.36074	-39.42602
-7.36076	-39.42602
-7.36080	-39.42604
-7.36086	-39.42605
-7.36092	-39.42611
-7.36093	-39.42618
-7.36095	-39.42626
-7.36094	-39.42631
-7.36096	-39.42630
-7.36102	-39.42627
-7.36106	-39.42626
-7.36109	-39.42626
-7.36113	-39.42629
-7.36110	-39.42628
-7.36104	-39.42624
-7.36106	-39.42620
-7.36106	-39.42613
-7.36109	-39.42605
-7.36119	-39.42603
-7.36125	-39.42605
-7.36123	-39.42604
-7.36121	-39.42605
-7.36121	-39.42606
-7.36119	-39.42607
-7.36112	-39.42608
-7.36105	-39.42608
-7.36099	-39.42608
-7.36091	-39.42609
-7.36086	-39.42613
-7.36079	-39.42609
-7.36071	-39.42607
-7.36064	-39.42605
-7.36059	-39.42610
-7.36047	-39.42614
-7.36042	-39.42620
-7.36037	-39.42623
-7.36028	-39.42627
-7.36018	-39.42627
-7.36010	-39.42627
-7.36008	-39.42632
-7.36002	-39.42637
-7.35998	-39.42646
-7.35993	-39.42658
-7.35995	-39.42665
-7.35997	-39.42670
-7.36000	-39.42679
-7.36003	-39.42690
-7.36004	-39.42698
-7.36007	-39.42707
-7.36011	-39.42716
-7.36016	-39.42720
-7.36023	-39.42720
-7.36028	-39.42726
-7.36063	-39.42771
