# Supplementary material for: Lévy foraging patterns of rural humans
Source: PLoS One. 2018 Jun 18;13(6):e0199099. doi: 10.1371/journal.pone.0199099 (PMC6005560; doi:10.1371/journal.pone.0199099)
Supplement: S5 File — (ZIP) [file pone.0199099.s005.zip › H-08-MA/Holux_M-241_Start_20140128-101351_Finish_20140128-104909.kml]

<?xml version="1.0" encoding="UTF-8"?>
<kml xmlns="http://earth.google.com/kml/2.1">
<Document>
<Style id="normalState_TLP_Start">
<IconStyle>
<scale>1.0</scale>
<Icon>
<href>http://maps.google.com/mapfiles/kml/pal4/icon15.png</href>
</Icon>
</IconStyle>
<LabelStyle>
<scale>1.0</scale>
</LabelStyle>
</Style>
<Style id="highlightState_TLP_Start">
<IconStyle>
<scale>1.1</scale>
<Icon>
<href>http://maps.google.com/mapfiles/kml/pal4/icon7.png</href>
</Icon>
</IconStyle>
<LabelStyle>
<scale>1.1</scale>
<color>ff0000ff</color>
</LabelStyle>
</Style>
<StyleMap id="styleMap_TLP_Start">
<Pair>
<key>normal</key>
<styleUrl>#normalState_TLP_Start</styleUrl>
</Pair>
<Pair>
<key>highlight</key>
<styleUrl>#highlightState_TLP_Start</styleUrl>
</Pair>
</StyleMap>
<Style id="normalState_TLP_Finish">
<IconStyle>
<scale>1.0</scale>
<Icon>
<href>http://maps.google.com/mapfiles/kml/pal4/icon15.png</href>
</Icon>
</IconStyle>
<LabelStyle>
<scale>1.0</scale>
</LabelStyle>
</Style>
<Style id="highlightState_TLP_Finish">
<IconStyle>
<scale>1.1</scale>
<Icon>
<href>http://maps.google.com/mapfiles/kml/pal4/icon7.png</href>
</Icon>
</IconStyle>
<LabelStyle>
<scale>1.1</scale>
<color>ff0000ff</color>
</LabelStyle>
</Style>
<StyleMap id="styleMap_TLP_Finish">
<Pair>
<key>normal</key>
<styleUrl>#normalState_TLP_Finish</styleUrl>
</Pair>
<Pair>
<key>highlight</key>
<styleUrl>#highlightState_TLP_Finish</styleUrl>
</Pair>
</StyleMap>
<Style id="normalState_TLP_Normal">
<IconStyle>
<scale>1.0</scale>
<Icon>
<href>http://maps.google.com/mapfiles/kml/pal4/icon31.png</href>
</Icon>
</IconStyle>
<LabelStyle>
<scale>1.0</scale>
</LabelStyle>
</Style>
<Style id="highlightState_TLP_Normal">
<IconStyle>
<scale>1.1</scale>
<Icon>
<href>http://maps.google.com/mapfiles/kml/pal4/icon23.png</href>
</Icon>
</IconStyle>
<LabelStyle>
<scale>1.1</scale>
<color>ff0000ff</color>
</LabelStyle>
</Style>
<StyleMap id="styleMap_TLP_Normal">
<Pair>
<key>normal</key>
<styleUrl>#normalState_TLP_Normal</styleUrl>
</Pair>
<Pair>
<key>highlight</key>
<styleUrl>#highlightState_TLP_Normal</styleUrl>
</Pair>
</StyleMap>
<Style id="normalState_TLP_Photo">
<IconStyle>
<scale>1.0</scale>
<Icon>
<href>http://maps.google.com/mapfiles/kml/pal4/icon46.png</href>
</Icon>
</IconStyle>
<LabelStyle>
<scale>1.0</scale>
</LabelStyle>
</Style>
<Style id="highlightState_TLP_Photo">
<IconStyle>
<scale>1.1</scale>
<Icon>
<href>http://maps.google.com/mapfiles/kml/pal4/icon38.png</href>
</Icon>
</IconStyle>
<LabelStyle>
<scale>1.1</scale>
<color>ff0000ff</color>
</LabelStyle>
</Style>
<StyleMap id="styleMap_TLP_Photo">
<Pair>
<key>normal</key>
<styleUrl>#normalState_TLP_Photo</styleUrl>
</Pair>
<Pair>
<key>highlight</key>
<styleUrl>#highlightState_TLP_Photo</styleUrl>
</Pair>
</StyleMap>
<Style id="roadStyle">
<LineStyle>
<color>ffffff00</color>
<width>6</width>
</LineStyle>
</Style>
<Open>1</Open>
<description>Route</description>
<name>Track Log</name>
<Placemark>
<name>Route</name>
<styleUrl>#roadStyle</styleUrl>
<MultiGeometry>
<LineString>
<coordinates>
-39.4270287,-7.4106936,1076.53 -39.4280548,-7.4097071,915.27 -39.4277611,-7.4098401,909.59 -39.4273109,-7.4097853,905.33 -39.4271126,-7.4098005,912.50 -39.4270401,-7.4097824,911.55 -39.4267654,-7.4095697,911.09 -39.4264755,-7.4093208,911.84 -39.4261360,-7.4090691,914.03 -39.4258499,-7.4088097,914.44 -39.4254875,-7.4085231,914.44 -39.4251137,-7.4082003,915.03 -39.4247360,-7.4078712,915.63 -39.4243660,-7.4075785,912.20 -39.4240036,-7.4072609,908.33 -39.4236603,-7.4069624,907.16 -39.4233055,-7.4066668,907.02 -39.4229813,-7.4063926,906.59 -39.4226456,-7.4061513,903.63 -39.4223518,-7.4059100,904.52 -39.4225082,-7.4056611,905.89 -39.4228745,-7.4053006,908.63 -39.4232521,-7.4049129,910.06 -39.4236031,-7.4045615,908.30 -39.4239883,-7.4041924,906.23 -39.4243698,-7.4037905,908.86 -39.4247360,-7.4034276,910.61 -39.4251251,-7.4030247,908.27 -39.4255257,-7.4026690,905.33 -39.4259033,-7.4022474,909.33 -39.4262390,-7.4019337,905.45 -39.4266205,-7.4015870,900.36 -39.4270134,-7.4012032,898.77 -39.4273834,-7.4008012,902.22 -39.4277382,-7.4004326,901.70 -39.4280968,-7.4000983,895.23 -39.4284668,-7.3997087,901.97 -39.4287949,-7.3993735,901.98 -39.4290428,-7.3991318,897.20 -39.4293785,-7.3987894,898.27 -39.4297180,-7.3984523,901.05 -39.4300156,-7.3981743,896.56 -39.4302788,-7.3978863,894.41 -39.4305115,-7.3976426,894.69 -39.4304314,-7.3973498,906.09 -39.4303436,-7.3971195,911.47 -39.4303322,-7.3970685,916.88 -39.4303055,-7.3971567,919.22 -39.4302559,-7.3971925,919.84 -39.4302635,-7.3971267,918.41 -39.4303207,-7.3970327,916.89 -39.4302750,-7.3969011,917.13 -39.4302177,-7.3965893,916.31 -39.4301453,-7.3962402,915.58 -39.4300117,-7.3959780,910.75 -39.4298477,-7.3958726,909.52 -39.4295540,-7.3960867,907.02 -39.4291916,-7.3960919,915.63 -39.4290199,-7.3962626,914.38 -39.4288254,-7.3964748,912.70 -39.4285698,-7.3964939,909.30 -39.4283752,-7.3964915,903.45 -39.4281807,-7.3965864,902.39 -39.4279747,-7.3966489,899.58 -39.4277573,-7.3967052,898.38 -39.4274483,-7.3966565,904.39 -39.4271431,-7.3965712,907.80 -39.4269829,-7.3964658,908.45 -39.4268074,-7.3962750,908.41 -39.4266510,-7.3961101,908.41 -39.4264793,-7.3960323,904.69 -39.4263000,-7.3958893,902.36 -39.4260826,-7.3957100,903.34 -39.4258995,-7.3955793,904.44 -39.4257584,-7.3954144,908.31 -39.4255219,-7.3952799,911.44 -39.4253387,-7.3952088,910.28 -39.4251823,-7.3950877,911.83 -39.4249535,-7.3951001,909.16 -39.4248543,-7.3952518,905.89 -39.4246330,-7.3953667,906.30 -39.4243622,-7.3953505,907.61 -39.4241676,-7.3953919,908.06 -39.4239311,-7.3954234,907.80 -39.4237175,-7.3954811,907.27 -39.4235497,-7.3954992,906.22 -39.4233360,-7.3954840,905.92 -39.4231415,-7.3954692,903.91 -39.4229584,-7.3955188,903.91 -39.4228745,-7.3955193,900.84 -39.4227219,-7.3954983,897.13 -39.4225693,-7.3954949,894.09 -39.4224167,-7.3953900,896.77 -39.4223022,-7.3954096,907.30 -39.4222641,-7.3954024,909.72 -39.4222374,-7.3954892,915.53 -39.4222374,-7.3954597,917.03 -39.4222527,-7.3954458,917.09 -39.4222870,-7.3954053,916.38 -39.4222717,-7.3953629,916.39 -39.4222260,-7.3953624,917.09 -39.4222374,-7.3952847,917.88 -39.4222298,-7.3952546,918.89 -39.4222260,-7.3952537,918.92 -39.4222412,-7.3953304,920.20 -39.4222031,-7.3953381,920.66 -39.4221535,-7.3953028,921.64 -39.4221230,-7.3953047,921.47 -39.4221420,-7.3952823,921.39 -39.4221306,-7.3952622,921.47 -39.4220505,-7.3950934,921.27 -39.4219170,-7.3950162,920.45 -39.4217262,-7.3949227,920.69 -39.4216232,-7.3948197,920.61 -39.4215202,-7.3946791,918.55 -39.4215202,-7.3945661,915.95 -39.4214706,-7.3944640,916.20 -39.4213524,-7.3943815,917.48 -39.4212227,-7.3942671,918.50 -39.4211273,-7.3941364,915.78 -39.4209518,-7.3940325,913.42 -39.4208603,-7.3939819,909.98 -39.4207191,-7.3939385,907.73 -39.4205437,-7.3938646,906.72 -39.4204712,-7.3938141,905.36 -39.4203682,-7.3937154,905.58 -39.4202805,-7.3936806,903.58 -39.4201546,-7.3937707,900.72 -39.4199371,-7.3937526,900.42 -39.4197617,-7.3936563,900.69 -39.4195786,-7.3935118,902.11 -39.4194832,-7.3933368,905.41 -39.4194374,-7.3931928,905.30 -39.4193230,-7.3931451,906.00 -39.4192390,-7.3931341,906.80 -39.4191360,-7.3931479,905.72 -39.4189911,-7.3931131,903.53 -39.4189110,-7.3931270,900.58 -39.4187546,-7.3931375,902.02 -39.4186325,-7.3930974,899.41 -39.4185753,-7.3930526,898.50 -39.4183578,-7.3930788,894.28 -39.4182434,-7.3930674,893.05 -39.4181671,-7.3930268,891.55 -39.4179649,-7.3929491,887.95 -39.4177208,-7.3927932,883.69 -39.4171295,-7.3925714,896.67 -39.4168816,-7.3924689,908.03 -39.4167938,-7.3924551,910.52 -39.4166336,-7.3924127,914.84 -39.4164696,-7.3923316,916.47 -39.4163437,-7.3922024,917.58 -39.4162102,-7.3921089,916.84 -39.4161034,-7.3920670,916.23 -39.4160004,-7.3920207,914.50 -39.4158401,-7.3919616,917.19 -39.4156570,-7.3919287,920.36 -39.4155273,-7.3919272,921.33 -39.4153442,-7.3919454,923.77 -39.4152107,-7.3917150,921.28 -39.4150162,-7.3915014,917.31 -39.4148750,-7.3913679,912.25 -39.4148140,-7.3912745,906.19 -39.4148674,-7.3910618,900.50 -39.4148026,-7.3908916,893.53 -39.4147797,-7.3906217,884.94 -39.4145584,-7.3902726,885.92 -39.4144440,-7.3899465,882.63 -39.4143028,-7.3898549,874.03 -39.4142456,-7.3896580,857.88 -39.4140701,-7.3894329,846.36 -39.4140625,-7.3892937,832.73 -39.4146004,-7.3887491,846.73 -39.4145126,-7.3885365,842.19 -39.4130630,-7.3872924,814.44 -39.4125404,-7.3867836,928.45 -39.4123383,-7.3865609,934.98 -39.4121819,-7.3863726,940.75 -39.4121399,-7.3861628,941.52 -39.4120407,-7.3859348,945.41 -39.4119034,-7.3857665,945.92 -39.4118385,-7.3856864,945.41 -39.4115677,-7.3854604,943.92 -39.4115028,-7.3854384,944.08 -39.4112206,-7.3853393,938.50 -39.4112091,-7.3853359,938.45 -39.4112015,-7.3853331,938.55 -39.4111862,-7.3853297,938.61 -39.4111710,-7.3853259,938.69 -39.4110985,-7.3852906,940.00 -39.4109535,-7.3851519,939.88 -39.4107361,-7.3849802,939.03 -39.4105797,-7.3848963,938.08 -39.4101753,-7.3846517,936.81 -39.4099426,-7.3845334,937.14 -39.4098473,-7.3843837,935.38 -39.4095764,-7.3842111,933.81 -39.4090919,-7.3838987,933.31 -39.4085693,-7.3836374,931.22 -39.4083862,-7.3835034,927.77 -39.4082146,-7.3833003,922.20 -39.4081726,-7.3831725,915.38 -39.4077530,-7.3825836,914.00 -39.4075928,-7.3823042,910.03 -39.4073982,-7.3819838,907.95 -39.4073410,-7.3817716,900.63 -39.4073792,-7.3816104,893.59 -39.4073906,-7.3814797,885.44 -39.4073944,-7.3812966,873.63 -39.4073982,-7.3810759,860.58 -39.4072227,-7.3794308,925.22 </coordinates>
</LineString>
</MultiGeometry>
</Placemark>
<Folder>
<name>waypoints</name>
<Placemark>
<name>
Tue Jan 28 16:13:51 2014 S=2.27 Km/hr
</name>
<styleUrl>
#styleMap_TLP_Start
</styleUrl>
<Point>
<coordinates>
-39.4270287,-7.4106936,1076.53
</coordinates>
</Point>
</Placemark>
<Placemark>
<name>
Tue Jan 28 16:14:02 2014 S=9.77 Km/hr
</name>
<styleUrl>
#styleMap_TLP_Normal
</styleUrl>
<Point>
<coordinates>
-39.4280548,-7.4097071,915.27
</coordinates>
</Point>
</Placemark>
<Placemark>
<name>
Tue Jan 28 16:14:13 2014 S=10.91 Km/hr
</name>
<styleUrl>
#styleMap_TLP_Normal
</styleUrl>
<Point>
<coordinates>
-39.4277611,-7.4098401,909.59
</coordinates>
</Point>
</Placemark>
<Placemark>
<name>
Tue Jan 28 16:14:23 2014 S=14.49 Km/hr
</name>
<styleUrl>
#styleMap_TLP_Normal
</styleUrl>
<Point>
<coordinates>
-39.4273109,-7.4097853,905.33
</coordinates>
</Point>
</Placemark>
<Placemark>
<name>
Tue Jan 28 16:14:33 2014 S=0.44 Km/hr
</name>
<styleUrl>
#styleMap_TLP_Normal
</styleUrl>
<Point>
<coordinates>
-39.4271126,-7.4098005,912.50
</coordinates>
</Point>
</Placemark>
<Placemark>
<name>
Tue Jan 28 16:14:43 2014 S=10.01 Km/hr
</name>
<styleUrl>
#styleMap_TLP_Normal
</styleUrl>
<Point>
<coordinates>
-39.4270401,-7.4097824,911.55
</coordinates>
</Point>
</Placemark>
<Placemark>
<name>
Tue Jan 28 16:14:53 2014 S=9.63 Km/hr
</name>
<styleUrl>
#styleMap_TLP_Normal
</styleUrl>
<Point>
<coordinates>
-39.4267654,-7.4095697,911.09
</coordinates>
</Point>
</Placemark>
<Placemark>
<name>
Tue Jan 28 16:15:03 2014 S=15.83 Km/hr
</name>
<styleUrl>
#styleMap_TLP_Normal
</styleUrl>
<Point>
<coordinates>
-39.4264755,-7.4093208,911.84
</coordinates>
</Point>
</Placemark>
<Placemark>
<name>
Tue Jan 28 16:15:13 2014 S=15.09 Km/hr
</name>
<styleUrl>
#styleMap_TLP_Normal
</styleUrl>
<Point>
<coordinates>
-39.4261360,-7.4090691,914.03
</coordinates>
</Point>
</Placemark>
<Placemark>
<name>
Tue Jan 28 16:15:23 2014 S=14.63 Km/hr
</name>
<styleUrl>
#styleMap_TLP_Normal
</styleUrl>
<Point>
<coordinates>
-39.4258499,-7.4088097,914.44
</coordinates>
</Point>
</Placemark>
<Placemark>
<name>
Tue Jan 28 16:15:33 2014 S=18.48 Km/hr
</name>
<styleUrl>
#styleMap_TLP_Normal
</styleUrl>
<Point>
<coordinates>
-39.4254875,-7.4085231,914.44
</coordinates>
</Point>
</Placemark>
<Placemark>
<name>
Tue Jan 28 16:15:43 2014 S=18.93 Km/hr
</name>
<styleUrl>
#styleMap_TLP_Normal
</styleUrl>
<Point>
<coordinates>
-39.4251137,-7.4082003,915.03
</coordinates>
</Point>
</Placemark>
<Placemark>
<name>
Tue Jan 28 16:15:53 2014 S=19.15 Km/hr
</name>
<styleUrl>
#styleMap_TLP_Normal
</styleUrl>
<Point>
<coordinates>
-39.4247360,-7.4078712,915.63
</coordinates>
</Point>
</Placemark>
<Placemark>
<name>
Tue Jan 28 16:16:03 2014 S=17.99 Km/hr
</name>
<styleUrl>
#styleMap_TLP_Normal
</styleUrl>
<Point>
<coordinates>
-39.4243660,-7.4075785,912.20
</coordinates>
</Point>
</Placemark>
<Placemark>
<name>
Tue Jan 28 16:16:13 2014 S=17.67 Km/hr
</name>
<styleUrl>
#styleMap_TLP_Normal
</styleUrl>
<Point>
<coordinates>
-39.4240036,-7.4072609,908.33
</coordinates>
</Point>
</Placemark>
<Placemark>
<name>
Tue Jan 28 16:16:23 2014 S=17.22 Km/hr
</name>
<styleUrl>
#styleMap_TLP_Normal
</styleUrl>
<Point>
<coordinates>
-39.4236603,-7.4069624,907.16
</coordinates>
</Point>
</Placemark>
<Placemark>
<name>
Tue Jan 28 16:16:33 2014 S=16.71 Km/hr
</name>
<styleUrl>
#styleMap_TLP_Normal
</styleUrl>
<Point>
<coordinates>
-39.4233055,-7.4066668,907.02
</coordinates>
</Point>
</Placemark>
<Placemark>
<name>
Tue Jan 28 16:16:43 2014 S=15.22 Km/hr
</name>
<styleUrl>
#styleMap_TLP_Normal
</styleUrl>
<Point>
<coordinates>
-39.4229813,-7.4063926,906.59
</coordinates>
</Point>
</Placemark>
<Placemark>
<name>
Tue Jan 28 16:16:53 2014 S=15.22 Km/hr
</name>
<styleUrl>
#styleMap_TLP_Normal
</styleUrl>
<Point>
<coordinates>
-39.4226456,-7.4061513,903.63
</coordinates>
</Point>
</Placemark>
<Placemark>
<name>
Tue Jan 28 16:17:03 2014 S=7.59 Km/hr
</name>
<styleUrl>
#styleMap_TLP_Normal
</styleUrl>
<Point>
<coordinates>
-39.4223518,-7.4059100,904.52
</coordinates>
</Point>
</Placemark>
<Placemark>
<name>
Tue Jan 28 16:17:13 2014 S=17.68 Km/hr
</name>
<styleUrl>
#styleMap_TLP_Normal
</styleUrl>
<Point>
<coordinates>
-39.4225082,-7.4056611,905.89
</coordinates>
</Point>
</Placemark>
<Placemark>
<name>
Tue Jan 28 16:17:23 2014 S=19.70 Km/hr
</name>
<styleUrl>
#styleMap_TLP_Normal
</styleUrl>
<Point>
<coordinates>
-39.4228745,-7.4053006,908.63
</coordinates>
</Point>
</Placemark>
<Placemark>
<name>
Tue Jan 28 16:17:33 2014 S=20.12 Km/hr
</name>
<styleUrl>
#styleMap_TLP_Normal
</styleUrl>
<Point>
<coordinates>
-39.4232521,-7.4049129,910.06
</coordinates>
</Point>
</Placemark>
<Placemark>
<name>
Tue Jan 28 16:17:43 2014 S=19.65 Km/hr
</name>
<styleUrl>
#styleMap_TLP_Normal
</styleUrl>
<Point>
<coordinates>
-39.4236031,-7.4045615,908.30
</coordinates>
</Point>
</Placemark>
<Placemark>
<name>
Tue Jan 28 16:17:53 2014 S=21.87 Km/hr
</name>
<styleUrl>
#styleMap_TLP_Normal
</styleUrl>
<Point>
<coordinates>
-39.4239883,-7.4041924,906.23
</coordinates>
</Point>
</Placemark>
<Placemark>
<name>
Tue Jan 28 16:18:03 2014 S=19.90 Km/hr
</name>
<styleUrl>
#styleMap_TLP_Normal
</styleUrl>
<Point>
<coordinates>
-39.4243698,-7.4037905,908.86
</coordinates>
</Point>
</Placemark>
<Placemark>
<name>
Tue Jan 28 16:18:13 2014 S=22.08 Km/hr
</name>
<styleUrl>
#styleMap_TLP_Normal
</styleUrl>
<Point>
<coordinates>
-39.4247360,-7.4034276,910.61
</coordinates>
</Point>
</Placemark>
<Placemark>
<name>
Tue Jan 28 16:18:23 2014 S=19.99 Km/hr
</name>
<styleUrl>
#styleMap_TLP_Normal
</styleUrl>
<Point>
<coordinates>
-39.4251251,-7.4030247,908.27
</coordinates>
</Point>
</Placemark>
<Placemark>
<name>
Tue Jan 28 16:18:33 2014 S=19.85 Km/hr
</name>
<styleUrl>
#styleMap_TLP_Normal
</styleUrl>
<Point>
<coordinates>
-39.4255257,-7.4026690,905.33
</coordinates>
</Point>
</Placemark>
<Placemark>
<name>
Tue Jan 28 16:18:43 2014 S=19.28 Km/hr
</name>
<styleUrl>
#styleMap_TLP_Normal
</styleUrl>
<Point>
<coordinates>
-39.4259033,-7.4022474,909.33
</coordinates>
</Point>
</Placemark>
<Placemark>
<name>
Tue Jan 28 16:18:53 2014 S=18.63 Km/hr
</name>
<styleUrl>
#styleMap_TLP_Normal
</styleUrl>
<Point>
<coordinates>
-39.4262390,-7.4019337,905.45
</coordinates>
</Point>
</Placemark>
<Placemark>
<name>
Tue Jan 28 16:19:03 2014 S=18.70 Km/hr
</name>
<styleUrl>
#styleMap_TLP_Normal
</styleUrl>
<Point>
<coordinates>
-39.4266205,-7.4015870,900.36
</coordinates>
</Point>
</Placemark>
<Placemark>
<name>
Tue Jan 28 16:19:13 2014 S=19.89 Km/hr
</name>
<styleUrl>
#styleMap_TLP_Normal
</styleUrl>
<Point>
<coordinates>
-39.4270134,-7.4012032,898.77
</coordinates>
</Point>
</Placemark>
<Placemark>
<name>
Tue Jan 28 16:19:23 2014 S=20.70 Km/hr
</name>
<styleUrl>
#styleMap_TLP_Normal
</styleUrl>
<Point>
<coordinates>
-39.4273834,-7.4008012,902.22
</coordinates>
</Point>
</Placemark>
<Placemark>
<name>
Tue Jan 28 16:19:33 2014 S=18.43 Km/hr
</name>
<styleUrl>
#styleMap_TLP_Normal
</styleUrl>
<Point>
<coordinates>
-39.4277382,-7.4004326,901.70
</coordinates>
</Point>
</Placemark>
<Placemark>
<name>
Tue Jan 28 16:19:43 2014 S=18.87 Km/hr
</name>
<styleUrl>
#styleMap_TLP_Normal
</styleUrl>
<Point>
<coordinates>
-39.4280968,-7.4000983,895.23
</coordinates>
</Point>
</Placemark>
<Placemark>
<name>
Tue Jan 28 16:19:53 2014 S=19.56 Km/hr
</name>
<styleUrl>
#styleMap_TLP_Normal
</styleUrl>
<Point>
<coordinates>
-39.4284668,-7.3997087,901.97
</coordinates>
</Point>
</Placemark>
<Placemark>
<name>
Tue Jan 28 16:20:03 2014 S=15.72 Km/hr
</name>
<styleUrl>
#styleMap_TLP_Normal
</styleUrl>
<Point>
<coordinates>
-39.4287949,-7.3993735,901.98
</coordinates>
</Point>
</Placemark>
<Placemark>
<name>
Tue Jan 28 16:20:13 2014 S=15.40 Km/hr
</name>
<styleUrl>
#styleMap_TLP_Normal
</styleUrl>
<Point>
<coordinates>
-39.4290428,-7.3991318,897.20
</coordinates>
</Point>
</Placemark>
<Placemark>
<name>
Tue Jan 28 16:20:23 2014 S=18.09 Km/hr
</name>
<styleUrl>
#styleMap_TLP_Normal
</styleUrl>
<Point>
<coordinates>
-39.4293785,-7.3987894,898.27
</coordinates>
</Point>
</Placemark>
<Placemark>
<name>
Tue Jan 28 16:20:33 2014 S=13.71 Km/hr
</name>
<styleUrl>
#styleMap_TLP_Normal
</styleUrl>
<Point>
<coordinates>
-39.4297180,-7.3984523,901.05
</coordinates>
</Point>
</Placemark>
<Placemark>
<name>
Tue Jan 28 16:20:43 2014 S=12.50 Km/hr
</name>
<styleUrl>
#styleMap_TLP_Normal
</styleUrl>
<Point>
<coordinates>
-39.4300156,-7.3981743,896.56
</coordinates>
</Point>
</Placemark>
<Placemark>
<name>
Tue Jan 28 16:20:53 2014 S=13.52 Km/hr
</name>
<styleUrl>
#styleMap_TLP_Normal
</styleUrl>
<Point>
<coordinates>
-39.4302788,-7.3978863,894.41
</coordinates>
</Point>
</Placemark>
<Placemark>
<name>
Tue Jan 28 16:21:03 2014 S=9.08 Km/hr
</name>
<styleUrl>
#styleMap_TLP_Normal
</styleUrl>
<Point>
<coordinates>
-39.4305115,-7.3976426,894.69
</coordinates>
</Point>
</Placemark>
<Placemark>
<name>
Tue Jan 28 16:21:13 2014 S=10.42 Km/hr
</name>
<styleUrl>
#styleMap_TLP_Normal
</styleUrl>
<Point>
<coordinates>
-39.4304314,-7.3973498,906.09
</coordinates>
</Point>
</Placemark>
<Placemark>
<name>
Tue Jan 28 16:21:23 2014 S=5.94 Km/hr
</name>
<styleUrl>
#styleMap_TLP_Normal
</styleUrl>
<Point>
<coordinates>
-39.4303436,-7.3971195,911.47
</coordinates>
</Point>
</Placemark>
<Placemark>
<name>
Tue Jan 28 16:21:33 2014 S=3.00 Km/hr
</name>
<styleUrl>
#styleMap_TLP_Normal
</styleUrl>
<Point>
<coordinates>
-39.4303322,-7.3970685,916.88
</coordinates>
</Point>
</Placemark>
<Placemark>
<name>
Tue Jan 28 16:21:43 2014 S=3.14 Km/hr
</name>
<styleUrl>
#styleMap_TLP_Normal
</styleUrl>
<Point>
<coordinates>
-39.4303055,-7.3971567,919.22
</coordinates>
</Point>
</Placemark>
<Placemark>
<name>
Tue Jan 28 16:21:53 2014 S=2.57 Km/hr
</name>
<styleUrl>
#styleMap_TLP_Normal
</styleUrl>
<Point>
<coordinates>
-39.4302559,-7.3971925,919.84
</coordinates>
</Point>
</Placemark>
<Placemark>
<name>
Tue Jan 28 16:22:03 2014 S=3.87 Km/hr
</name>
<styleUrl>
#styleMap_TLP_Normal
</styleUrl>
<Point>
<coordinates>
-39.4302635,-7.3971267,918.41
</coordinates>
</Point>
</Placemark>
<Placemark>
<name>
Tue Jan 28 16:22:13 2014 S=1.15 Km/hr
</name>
<styleUrl>
#styleMap_TLP_Normal
</styleUrl>
<Point>
<coordinates>
-39.4303207,-7.3970327,916.89
</coordinates>
</Point>
</Placemark>
<Placemark>
<name>
Tue Jan 28 16:22:23 2014 S=12.53 Km/hr
</name>
<styleUrl>
#styleMap_TLP_Normal
</styleUrl>
<Point>
<coordinates>
-39.4302750,-7.3969011,917.13
</coordinates>
</Point>
</Placemark>
<Placemark>
<name>
Tue Jan 28 16:22:33 2014 S=14.33 Km/hr
</name>
<styleUrl>
#styleMap_TLP_Normal
</styleUrl>
<Point>
<coordinates>
-39.4302177,-7.3965893,916.31
</coordinates>
</Point>
</Placemark>
<Placemark>
<name>
Tue Jan 28 16:22:43 2014 S=10.63 Km/hr
</name>
<styleUrl>
#styleMap_TLP_Normal
</styleUrl>
<Point>
<coordinates>
-39.4301453,-7.3962402,915.58
</coordinates>
</Point>
</Placemark>
<Placemark>
<name>
Tue Jan 28 16:22:53 2014 S=7.59 Km/hr
</name>
<styleUrl>
#styleMap_TLP_Normal
</styleUrl>
<Point>
<coordinates>
-39.4300117,-7.3959780,910.75
</coordinates>
</Point>
</Placemark>
<Placemark>
<name>
Tue Jan 28 16:23:03 2014 S=8.20 Km/hr
</name>
<styleUrl>
#styleMap_TLP_Normal
</styleUrl>
<Point>
<coordinates>
-39.4298477,-7.3958726,909.52
</coordinates>
</Point>
</Placemark>
<Placemark>
<name>
Tue Jan 28 16:23:13 2014 S=10.71 Km/hr
</name>
<styleUrl>
#styleMap_TLP_Normal
</styleUrl>
<Point>
<coordinates>
-39.4295540,-7.3960867,907.02
</coordinates>
</Point>
</Placemark>
<Placemark>
<name>
Tue Jan 28 16:23:23 2014 S=10.46 Km/hr
</name>
<styleUrl>
#styleMap_TLP_Normal
</styleUrl>
<Point>
<coordinates>
-39.4291916,-7.3960919,915.63
</coordinates>
</Point>
</Placemark>
<Placemark>
<name>
Tue Jan 28 16:23:33 2014 S=7.34 Km/hr
</name>
<styleUrl>
#styleMap_TLP_Normal
</styleUrl>
<Point>
<coordinates>
-39.4290199,-7.3962626,914.38
</coordinates>
</Point>
</Placemark>
<Placemark>
<name>
Tue Jan 28 16:23:43 2014 S=10.01 Km/hr
</name>
<styleUrl>
#styleMap_TLP_Normal
</styleUrl>
<Point>
<coordinates>
-39.4288254,-7.3964748,912.70
</coordinates>
</Point>
</Placemark>
<Placemark>
<name>
Tue Jan 28 16:23:53 2014 S=7.09 Km/hr
</name>
<styleUrl>
#styleMap_TLP_Normal
</styleUrl>
<Point>
<coordinates>
-39.4285698,-7.3964939,909.30
</coordinates>
</Point>
</Placemark>
<Placemark>
<name>
Tue Jan 28 16:24:03 2014 S=6.22 Km/hr
</name>
<styleUrl>
#styleMap_TLP_Normal
</styleUrl>
<Point>
<coordinates>
-39.4283752,-7.3964915,903.45
</coordinates>
</Point>
</Placemark>
<Placemark>
<name>
Tue Jan 28 16:24:13 2014 S=6.22 Km/hr
</name>
<styleUrl>
#styleMap_TLP_Normal
</styleUrl>
<Point>
<coordinates>
-39.4281807,-7.3965864,902.39
</coordinates>
</Point>
</Placemark>
<Placemark>
<name>
Tue Jan 28 16:24:23 2014 S=7.15 Km/hr
</name>
<styleUrl>
#styleMap_TLP_Normal
</styleUrl>
<Point>
<coordinates>
-39.4279747,-7.3966489,899.58
</coordinates>
</Point>
</Placemark>
<Placemark>
<name>
Tue Jan 28 16:24:33 2014 S=6.58 Km/hr
</name>
<styleUrl>
#styleMap_TLP_Normal
</styleUrl>
<Point>
<coordinates>
-39.4277573,-7.3967052,898.38
</coordinates>
</Point>
</Placemark>
<Placemark>
<name>
Tue Jan 28 16:24:43 2014 S=11.32 Km/hr
</name>
<styleUrl>
#styleMap_TLP_Normal
</styleUrl>
<Point>
<coordinates>
-39.4274483,-7.3966565,904.39
</coordinates>
</Point>
</Placemark>
<Placemark>
<name>
Tue Jan 28 16:24:53 2014 S=7.43 Km/hr
</name>
<styleUrl>
#styleMap_TLP_Normal
</styleUrl>
<Point>
<coordinates>
-39.4271431,-7.3965712,907.80
</coordinates>
</Point>
</Placemark>
<Placemark>
<name>
Tue Jan 28 16:25:03 2014 S=5.20 Km/hr
</name>
<styleUrl>
#styleMap_TLP_Normal
</styleUrl>
<Point>
<coordinates>
-39.4269829,-7.3964658,908.45
</coordinates>
</Point>
</Placemark>
<Placemark>
<name>
Tue Jan 28 16:25:13 2014 S=6.69 Km/hr
</name>
<styleUrl>
#styleMap_TLP_Normal
</styleUrl>
<Point>
<coordinates>
-39.4268074,-7.3962750,908.41
</coordinates>
</Point>
</Placemark>
<Placemark>
<name>
Tue Jan 28 16:25:23 2014 S=6.67 Km/hr
</name>
<styleUrl>
#styleMap_TLP_Normal
</styleUrl>
<Point>
<coordinates>
-39.4266510,-7.3961101,908.41
</coordinates>
</Point>
</Placemark>
<Placemark>
<name>
Tue Jan 28 16:25:33 2014 S=4.95 Km/hr
</name>
<styleUrl>
#styleMap_TLP_Normal
</styleUrl>
<Point>
<coordinates>
-39.4264793,-7.3960323,904.69
</coordinates>
</Point>
</Placemark>
<Placemark>
<name>
Tue Jan 28 16:25:43 2014 S=4.49 Km/hr
</name>
<styleUrl>
#styleMap_TLP_Normal
</styleUrl>
<Point>
<coordinates>
-39.4263000,-7.3958893,902.36
</coordinates>
</Point>
</Placemark>
<Placemark>
<name>
Tue Jan 28 16:25:53 2014 S=8.20 Km/hr
</name>
<styleUrl>
#styleMap_TLP_Normal
</styleUrl>
<Point>
<coordinates>
-39.4260826,-7.3957100,903.34
</coordinates>
</Point>
</Placemark>
<Placemark>
<name>
Tue Jan 28 16:26:03 2014 S=5.25 Km/hr
</name>
<styleUrl>
#styleMap_TLP_Normal
</styleUrl>
<Point>
<coordinates>
-39.4258995,-7.3955793,904.44
</coordinates>
</Point>
</Placemark>
<Placemark>
<name>
Tue Jan 28 16:26:13 2014 S=7.30 Km/hr
</name>
<styleUrl>
#styleMap_TLP_Normal
</styleUrl>
<Point>
<coordinates>
-39.4257584,-7.3954144,908.31
</coordinates>
</Point>
</Placemark>
<Placemark>
<name>
Tue Jan 28 16:26:23 2014 S=7.86 Km/hr
</name>
<styleUrl>
#styleMap_TLP_Normal
</styleUrl>
<Point>
<coordinates>
-39.4255219,-7.3952799,911.44
</coordinates>
</Point>
</Placemark>
<Placemark>
<name>
Tue Jan 28 16:26:33 2014 S=5.42 Km/hr
</name>
<styleUrl>
#styleMap_TLP_Normal
</styleUrl>
<Point>
<coordinates>
-39.4253387,-7.3952088,910.28
</coordinates>
</Point>
</Placemark>
<Placemark>
<name>
Tue Jan 28 16:26:43 2014 S=5.51 Km/hr
</name>
<styleUrl>
#styleMap_TLP_Normal
</styleUrl>
<Point>
<coordinates>
-39.4251823,-7.3950877,911.83
</coordinates>
</Point>
</Placemark>
<Placemark>
<name>
Tue Jan 28 16:26:53 2014 S=4.23 Km/hr
</name>
<styleUrl>
#styleMap_TLP_Normal
</styleUrl>
<Point>
<coordinates>
-39.4249535,-7.3951001,909.16
</coordinates>
</Point>
</Placemark>
<Placemark>
<name>
Tue Jan 28 16:27:03 2014 S=8.12 Km/hr
</name>
<styleUrl>
#styleMap_TLP_Normal
</styleUrl>
<Point>
<coordinates>
-39.4248543,-7.3952518,905.89
</coordinates>
</Point>
</Placemark>
<Placemark>
<name>
Tue Jan 28 16:27:13 2014 S=7.09 Km/hr
</name>
<styleUrl>
#styleMap_TLP_Normal
</styleUrl>
<Point>
<coordinates>
-39.4246330,-7.3953667,906.30
</coordinates>
</Point>
</Placemark>
<Placemark>
<name>
Tue Jan 28 16:27:23 2014 S=8.94 Km/hr
</name>
<styleUrl>
#styleMap_TLP_Normal
</styleUrl>
<Point>
<coordinates>
-39.4243622,-7.3953505,907.61
</coordinates>
</Point>
</Placemark>
<Placemark>
<name>
Tue Jan 28 16:27:33 2014 S=6.66 Km/hr
</name>
<styleUrl>
#styleMap_TLP_Normal
</styleUrl>
<Point>
<coordinates>
-39.4241676,-7.3953919,908.06
</coordinates>
</Point>
</Placemark>
<Placemark>
<name>
Tue Jan 28 16:27:43 2014 S=4.14 Km/hr
</name>
<styleUrl>
#styleMap_TLP_Normal
</styleUrl>
<Point>
<coordinates>
-39.4239311,-7.3954234,907.80
</coordinates>
</Point>
</Placemark>
<Placemark>
<name>
Tue Jan 28 16:27:53 2014 S=4.92 Km/hr
</name>
<styleUrl>
#styleMap_TLP_Normal
</styleUrl>
<Point>
<coordinates>
-39.4237175,-7.3954811,907.27
</coordinates>
</Point>
</Placemark>
<Placemark>
<name>
Tue Jan 28 16:28:03 2014 S=4.20 Km/hr
</name>
<styleUrl>
#styleMap_TLP_Normal
</styleUrl>
<Point>
<coordinates>
-39.4235497,-7.3954992,906.22
</coordinates>
</Point>
</Placemark>
<Placemark>
<name>
Tue Jan 28 16:28:13 2014 S=4.42 Km/hr
</name>
<styleUrl>
#styleMap_TLP_Normal
</styleUrl>
<Point>
<coordinates>
-39.4233360,-7.3954840,905.92
</coordinates>
</Point>
</Placemark>
<Placemark>
<name>
Tue Jan 28 16:28:23 2014 S=3.12 Km/hr
</name>
<styleUrl>
#styleMap_TLP_Normal
</styleUrl>
<Point>
<coordinates>
-39.4231415,-7.3954692,903.91
</coordinates>
</Point>
</Placemark>
<Placemark>
<name>
Tue Jan 28 16:28:33 2014 S=4.99 Km/hr
</name>
<styleUrl>
#styleMap_TLP_Normal
</styleUrl>
<Point>
<coordinates>
-39.4229584,-7.3955188,903.91
</coordinates>
</Point>
</Placemark>
<Placemark>
<name>
Tue Jan 28 16:28:43 2014 S=3.67 Km/hr
</name>
<styleUrl>
#styleMap_TLP_Normal
</styleUrl>
<Point>
<coordinates>
-39.4228745,-7.3955193,900.84
</coordinates>
</Point>
</Placemark>
<Placemark>
<name>
Tue Jan 28 16:28:53 2014 S=2.72 Km/hr
</name>
<styleUrl>
#styleMap_TLP_Normal
</styleUrl>
<Point>
<coordinates>
-39.4227219,-7.3954983,897.13
</coordinates>
</Point>
</Placemark>
<Placemark>
<name>
Tue Jan 28 16:29:03 2014 S=2.48 Km/hr
</name>
<styleUrl>
#styleMap_TLP_Normal
</styleUrl>
<Point>
<coordinates>
-39.4225693,-7.3954949,894.09
</coordinates>
</Point>
</Placemark>
<Placemark>
<name>
Tue Jan 28 16:29:13 2014 S=1.00 Km/hr
</name>
<styleUrl>
#styleMap_TLP_Normal
</styleUrl>
<Point>
<coordinates>
-39.4224167,-7.3953900,896.77
</coordinates>
</Point>
</Placemark>
<Placemark>
<name>
Tue Jan 28 16:29:23 2014 S=0.83 Km/hr
</name>
<styleUrl>
#styleMap_TLP_Normal
</styleUrl>
<Point>
<coordinates>
-39.4223022,-7.3954096,907.30
</coordinates>
</Point>
</Placemark>
<Placemark>
<name>
Tue Jan 28 16:29:33 2014 S=2.30 Km/hr
</name>
<styleUrl>
#styleMap_TLP_Normal
</styleUrl>
<Point>
<coordinates>
-39.4222641,-7.3954024,909.72
</coordinates>
</Point>
</Placemark>
<Placemark>
<name>
Tue Jan 28 16:29:43 2014 S=0.25 Km/hr
</name>
<styleUrl>
#styleMap_TLP_Normal
</styleUrl>
<Point>
<coordinates>
-39.4222374,-7.3954892,915.53
</coordinates>
</Point>
</Placemark>
<Placemark>
<name>
Tue Jan 28 16:29:53 2014 S=2.83 Km/hr
</name>
<styleUrl>
#styleMap_TLP_Normal
</styleUrl>
<Point>
<coordinates>
-39.4222374,-7.3954597,917.03
</coordinates>
</Point>
</Placemark>
<Placemark>
<name>
Tue Jan 28 16:30:03 2014 S=2.15 Km/hr
</name>
<styleUrl>
#styleMap_TLP_Normal
</styleUrl>
<Point>
<coordinates>
-39.4222527,-7.3954458,917.09
</coordinates>
</Point>
</Placemark>
<Placemark>
<name>
Tue Jan 28 16:30:13 2014 S=1.06 Km/hr
</name>
<styleUrl>
#styleMap_TLP_Normal
</styleUrl>
<Point>
<coordinates>
-39.4222870,-7.3954053,916.38
</coordinates>
</Point>
</Placemark>
<Placemark>
<name>
Tue Jan 28 16:30:23 2014 S=0.43 Km/hr
</name>
<styleUrl>
#styleMap_TLP_Normal
</styleUrl>
<Point>
<coordinates>
-39.4222717,-7.3953629,916.39
</coordinates>
</Point>
</Placemark>
<Placemark>
<name>
Tue Jan 28 16:30:33 2014 S=2.45 Km/hr
</name>
<styleUrl>
#styleMap_TLP_Normal
</styleUrl>
<Point>
<coordinates>
-39.4222260,-7.3953624,917.09
</coordinates>
</Point>
</Placemark>
<Placemark>
<name>
Tue Jan 28 16:30:43 2014 S=1.24 Km/hr
</name>
<styleUrl>
#styleMap_TLP_Normal
</styleUrl>
<Point>
<coordinates>
-39.4222374,-7.3952847,917.88
</coordinates>
</Point>
</Placemark>
<Placemark>
<name>
Tue Jan 28 16:30:53 2014 S=0.66 Km/hr
</name>
<styleUrl>
#styleMap_TLP_Normal
</styleUrl>
<Point>
<coordinates>
-39.4222298,-7.3952546,918.89
</coordinates>
</Point>
</Placemark>
<Placemark>
<name>
Tue Jan 28 16:31:03 2014 S=0.94 Km/hr
</name>
<styleUrl>
#styleMap_TLP_Normal
</styleUrl>
<Point>
<coordinates>
-39.4222260,-7.3952537,918.92
</coordinates>
</Point>
</Placemark>
<Placemark>
<name>
Tue Jan 28 16:31:13 2014 S=0.73 Km/hr
</name>
<styleUrl>
#styleMap_TLP_Normal
</styleUrl>
<Point>
<coordinates>
-39.4222412,-7.3953304,920.20
</coordinates>
</Point>
</Placemark>
<Placemark>
<name>
Tue Jan 28 16:31:23 2014 S=1.19 Km/hr
</name>
<styleUrl>
#styleMap_TLP_Normal
</styleUrl>
<Point>
<coordinates>
-39.4222031,-7.3953381,920.66
</coordinates>
</Point>
</Placemark>
<Placemark>
<name>
Tue Jan 28 16:31:33 2014 S=0.87 Km/hr
</name>
<styleUrl>
#styleMap_TLP_Normal
</styleUrl>
<Point>
<coordinates>
-39.4221535,-7.3953028,921.64
</coordinates>
</Point>
</Placemark>
<Placemark>
<name>
Tue Jan 28 16:31:43 2014 S=0.94 Km/hr
</name>
<styleUrl>
#styleMap_TLP_Normal
</styleUrl>
<Point>
<coordinates>
-39.4221230,-7.3953047,921.47
</coordinates>
</Point>
</Placemark>
<Placemark>
<name>
Tue Jan 28 16:31:54 2014 S=0.85 Km/hr
</name>
<styleUrl>
#styleMap_TLP_Normal
</styleUrl>
<Point>
<coordinates>
-39.4221420,-7.3952823,921.39
</coordinates>
</Point>
</Placemark>
<Placemark>
<name>
Tue Jan 28 16:32:04 2014 S=3.03 Km/hr
</name>
<styleUrl>
#styleMap_TLP_Normal
</styleUrl>
<Point>
<coordinates>
-39.4221306,-7.3952622,921.47
</coordinates>
</Point>
</Placemark>
<Placemark>
<name>
Tue Jan 28 16:32:14 2014 S=5.00 Km/hr
</name>
<styleUrl>
#styleMap_TLP_Normal
</styleUrl>
<Point>
<coordinates>
-39.4220505,-7.3950934,921.27
</coordinates>
</Point>
</Placemark>
<Placemark>
<name>
Tue Jan 28 16:32:24 2014 S=2.66 Km/hr
</name>
<styleUrl>
#styleMap_TLP_Normal
</styleUrl>
<Point>
<coordinates>
-39.4219170,-7.3950162,920.45
</coordinates>
</Point>
</Placemark>
<Placemark>
<name>
Tue Jan 28 16:32:35 2014 S=3.57 Km/hr
</name>
<styleUrl>
#styleMap_TLP_Normal
</styleUrl>
<Point>
<coordinates>
-39.4217262,-7.3949227,920.69
</coordinates>
</Point>
</Placemark>
<Placemark>
<name>
Tue Jan 28 16:32:45 2014 S=3.20 Km/hr
</name>
<styleUrl>
#styleMap_TLP_Normal
</styleUrl>
<Point>
<coordinates>
-39.4216232,-7.3948197,920.61
</coordinates>
</Point>
</Placemark>
<Placemark>
<name>
Tue Jan 28 16:32:55 2014 S=3.19 Km/hr
</name>
<styleUrl>
#styleMap_TLP_Normal
</styleUrl>
<Point>
<coordinates>
-39.4215202,-7.3946791,918.55
</coordinates>
</Point>
</Placemark>
<Placemark>
<name>
Tue Jan 28 16:33:05 2014 S=2.25 Km/hr
</name>
<styleUrl>
#styleMap_TLP_Normal
</styleUrl>
<Point>
<coordinates>
-39.4215202,-7.3945661,915.95
</coordinates>
</Point>
</Placemark>
<Placemark>
<name>
Tue Jan 28 16:33:16 2014 S=3.47 Km/hr
</name>
<styleUrl>
#styleMap_TLP_Normal
</styleUrl>
<Point>
<coordinates>
-39.4214706,-7.3944640,916.20
</coordinates>
</Point>
</Placemark>
<Placemark>
<name>
Tue Jan 28 16:33:26 2014 S=3.73 Km/hr
</name>
<styleUrl>
#styleMap_TLP_Normal
</styleUrl>
<Point>
<coordinates>
-39.4213524,-7.3943815,917.48
</coordinates>
</Point>
</Placemark>
<Placemark>
<name>
Tue Jan 28 16:33:36 2014 S=4.09 Km/hr
</name>
<styleUrl>
#styleMap_TLP_Normal
</styleUrl>
<Point>
<coordinates>
-39.4212227,-7.3942671,918.50
</coordinates>
</Point>
</Placemark>
<Placemark>
<name>
Tue Jan 28 16:33:46 2014 S=6.01 Km/hr
</name>
<styleUrl>
#styleMap_TLP_Normal
</styleUrl>
<Point>
<coordinates>
-39.4211273,-7.3941364,915.78
</coordinates>
</Point>
</Placemark>
<Placemark>
<name>
Tue Jan 28 16:33:56 2014 S=5.40 Km/hr
</name>
<styleUrl>
#styleMap_TLP_Normal
</styleUrl>
<Point>
<coordinates>
-39.4209518,-7.3940325,913.42
</coordinates>
</Point>
</Placemark>
<Placemark>
<name>
Tue Jan 28 16:34:06 2014 S=2.45 Km/hr
</name>
<styleUrl>
#styleMap_TLP_Normal
</styleUrl>
<Point>
<coordinates>
-39.4208603,-7.3939819,909.98
</coordinates>
</Point>
</Placemark>
<Placemark>
<name>
Tue Jan 28 16:34:16 2014 S=1.60 Km/hr
</name>
<styleUrl>
#styleMap_TLP_Normal
</styleUrl>
<Point>
<coordinates>
-39.4207191,-7.3939385,907.73
</coordinates>
</Point>
</Placemark>
<Placemark>
<name>
Tue Jan 28 16:34:26 2014 S=3.72 Km/hr
</name>
<styleUrl>
#styleMap_TLP_Normal
</styleUrl>
<Point>
<coordinates>
-39.4205437,-7.3938646,906.72
</coordinates>
</Point>
</Placemark>
<Placemark>
<name>
Tue Jan 28 16:34:36 2014 S=3.78 Km/hr
</name>
<styleUrl>
#styleMap_TLP_Normal
</styleUrl>
<Point>
<coordinates>
-39.4204712,-7.3938141,905.36
</coordinates>
</Point>
</Placemark>
<Placemark>
<name>
Tue Jan 28 16:34:47 2014 S=3.63 Km/hr
</name>
<styleUrl>
#styleMap_TLP_Normal
</styleUrl>
<Point>
<coordinates>
-39.4203682,-7.3937154,905.58
</coordinates>
</Point>
</Placemark>
<Placemark>
<name>
Tue Jan 28 16:34:57 2014 S=4.05 Km/hr
</name>
<styleUrl>
#styleMap_TLP_Normal
</styleUrl>
<Point>
<coordinates>
-39.4202805,-7.3936806,903.58
</coordinates>
</Point>
</Placemark>
<Placemark>
<name>
Tue Jan 28 16:35:07 2014 S=7.83 Km/hr
</name>
<styleUrl>
#styleMap_TLP_Normal
</styleUrl>
<Point>
<coordinates>
-39.4201546,-7.3937707,900.72
</coordinates>
</Point>
</Placemark>
<Placemark>
<name>
Tue Jan 28 16:35:17 2014 S=8.08 Km/hr
</name>
<styleUrl>
#styleMap_TLP_Normal
</styleUrl>
<Point>
<coordinates>
-39.4199371,-7.3937526,900.42
</coordinates>
</Point>
</Placemark>
<Placemark>
<name>
Tue Jan 28 16:35:27 2014 S=5.62 Km/hr
</name>
<styleUrl>
#styleMap_TLP_Normal
</styleUrl>
<Point>
<coordinates>
-39.4197617,-7.3936563,900.69
</coordinates>
</Point>
</Placemark>
<Placemark>
<name>
Tue Jan 28 16:35:37 2014 S=4.70 Km/hr
</name>
<styleUrl>
#styleMap_TLP_Normal
</styleUrl>
<Point>
<coordinates>
-39.4195786,-7.3935118,902.11
</coordinates>
</Point>
</Placemark>
<Placemark>
<name>
Tue Jan 28 16:35:47 2014 S=4.86 Km/hr
</name>
<styleUrl>
#styleMap_TLP_Normal
</styleUrl>
<Point>
<coordinates>
-39.4194832,-7.3933368,905.41
</coordinates>
</Point>
</Placemark>
<Placemark>
<name>
Tue Jan 28 16:35:57 2014 S=4.30 Km/hr
</name>
<styleUrl>
#styleMap_TLP_Normal
</styleUrl>
<Point>
<coordinates>
-39.4194374,-7.3931928,905.30
</coordinates>
</Point>
</Placemark>
<Placemark>
<name>
Tue Jan 28 16:36:07 2014 S=2.25 Km/hr
</name>
<styleUrl>
#styleMap_TLP_Normal
</styleUrl>
<Point>
<coordinates>
-39.4193230,-7.3931451,906.00
</coordinates>
</Point>
</Placemark>
<Placemark>
<name>
Tue Jan 28 16:36:17 2014 S=2.90 Km/hr
</name>
<styleUrl>
#styleMap_TLP_Normal
</styleUrl>
<Point>
<coordinates>
-39.4192390,-7.3931341,906.80
</coordinates>
</Point>
</Placemark>
<Placemark>
<name>
Tue Jan 28 16:36:27 2014 S=3.75 Km/hr
</name>
<styleUrl>
#styleMap_TLP_Normal
</styleUrl>
<Point>
<coordinates>
-39.4191360,-7.3931479,905.72
</coordinates>
</Point>
</Placemark>
<Placemark>
<name>
Tue Jan 28 16:36:37 2014 S=3.23 Km/hr
</name>
<styleUrl>
#styleMap_TLP_Normal
</styleUrl>
<Point>
<coordinates>
-39.4189911,-7.3931131,903.53
</coordinates>
</Point>
</Placemark>
<Placemark>
<name>
Tue Jan 28 16:36:47 2014 S=1.51 Km/hr
</name>
<styleUrl>
#styleMap_TLP_Normal
</styleUrl>
<Point>
<coordinates>
-39.4189110,-7.3931270,900.58
</coordinates>
</Point>
</Placemark>
<Placemark>
<name>
Tue Jan 28 16:36:57 2014 S=2.76 Km/hr
</name>
<styleUrl>
#styleMap_TLP_Normal
</styleUrl>
<Point>
<coordinates>
-39.4187546,-7.3931375,902.02
</coordinates>
</Point>
</Placemark>
<Placemark>
<name>
Tue Jan 28 16:37:07 2014 S=3.44 Km/hr
</name>
<styleUrl>
#styleMap_TLP_Normal
</styleUrl>
<Point>
<coordinates>
-39.4186325,-7.3930974,899.41
</coordinates>
</Point>
</Placemark>
<Placemark>
<name>
Tue Jan 28 16:37:17 2014 S=1.02 Km/hr
</name>
<styleUrl>
#styleMap_TLP_Normal
</styleUrl>
<Point>
<coordinates>
-39.4185753,-7.3930526,898.50
</coordinates>
</Point>
</Placemark>
<Placemark>
<name>
Tue Jan 28 16:37:27 2014 S=3.90 Km/hr
</name>
<styleUrl>
#styleMap_TLP_Normal
</styleUrl>
<Point>
<coordinates>
-39.4183578,-7.3930788,894.28
</coordinates>
</Point>
</Placemark>
<Placemark>
<name>
Tue Jan 28 16:37:37 2014 S=3.34 Km/hr
</name>
<styleUrl>
#styleMap_TLP_Normal
</styleUrl>
<Point>
<coordinates>
-39.4182434,-7.3930674,893.05
</coordinates>
</Point>
</Placemark>
<Placemark>
<name>
Tue Jan 28 16:37:47 2014 S=2.30 Km/hr
</name>
<styleUrl>
#styleMap_TLP_Normal
</styleUrl>
<Point>
<coordinates>
-39.4181671,-7.3930268,891.55
</coordinates>
</Point>
</Placemark>
<Placemark>
<name>
Tue Jan 28 16:37:57 2014 S=0.37 Km/hr
</name>
<styleUrl>
#styleMap_TLP_Normal
</styleUrl>
<Point>
<coordinates>
-39.4179649,-7.3929491,887.95
</coordinates>
</Point>
</Placemark>
<Placemark>
<name>
Tue Jan 28 16:38:07 2014 S=2.61 Km/hr
</name>
<styleUrl>
#styleMap_TLP_Normal
</styleUrl>
<Point>
<coordinates>
-39.4177208,-7.3927932,883.69
</coordinates>
</Point>
</Placemark>
<Placemark>
<name>
Tue Jan 28 16:38:17 2014 S=1.87 Km/hr
</name>
<styleUrl>
#styleMap_TLP_Normal
</styleUrl>
<Point>
<coordinates>
-39.4171295,-7.3925714,896.67
</coordinates>
</Point>
</Placemark>
<Placemark>
<name>
Tue Jan 28 16:38:27 2014 S=0.23 Km/hr
</name>
<styleUrl>
#styleMap_TLP_Normal
</styleUrl>
<Point>
<coordinates>
-39.4168816,-7.3924689,908.03
</coordinates>
</Point>
</Placemark>
<Placemark>
<name>
Tue Jan 28 16:38:37 2014 S=3.26 Km/hr
</name>
<styleUrl>
#styleMap_TLP_Normal
</styleUrl>
<Point>
<coordinates>
-39.4167938,-7.3924551,910.52
</coordinates>
</Point>
</Placemark>
<Placemark>
<name>
Tue Jan 28 16:38:47 2014 S=3.46 Km/hr
</name>
<styleUrl>
#styleMap_TLP_Normal
</styleUrl>
<Point>
<coordinates>
-39.4166336,-7.3924127,914.84
</coordinates>
</Point>
</Placemark>
<Placemark>
<name>
Tue Jan 28 16:38:57 2014 S=6.90 Km/hr
</name>
<styleUrl>
#styleMap_TLP_Normal
</styleUrl>
<Point>
<coordinates>
-39.4164696,-7.3923316,916.47
</coordinates>
</Point>
</Placemark>
<Placemark>
<name>
Tue Jan 28 16:39:07 2014 S=5.02 Km/hr
</name>
<styleUrl>
#styleMap_TLP_Normal
</styleUrl>
<Point>
<coordinates>
-39.4163437,-7.3922024,917.58
</coordinates>
</Point>
</Placemark>
<Placemark>
<name>
Tue Jan 28 16:39:17 2014 S=2.52 Km/hr
</name>
<styleUrl>
#styleMap_TLP_Normal
</styleUrl>
<Point>
<coordinates>
-39.4162102,-7.3921089,916.84
</coordinates>
</Point>
</Placemark>
<Placemark>
<name>
Tue Jan 28 16:39:27 2014 S=3.05 Km/hr
</name>
<styleUrl>
#styleMap_TLP_Normal
</styleUrl>
<Point>
<coordinates>
-39.4161034,-7.3920670,916.23
</coordinates>
</Point>
</Placemark>
<Placemark>
<name>
Tue Jan 28 16:39:37 2014 S=1.34 Km/hr
</name>
<styleUrl>
#styleMap_TLP_Normal
</styleUrl>
<Point>
<coordinates>
-39.4160004,-7.3920207,914.50
</coordinates>
</Point>
</Placemark>
<Placemark>
<name>
Tue Jan 28 16:39:47 2014 S=3.56 Km/hr
</name>
<styleUrl>
#styleMap_TLP_Normal
</styleUrl>
<Point>
<coordinates>
-39.4158401,-7.3919616,917.19
</coordinates>
</Point>
</Placemark>
<Placemark>
<name>
Tue Jan 28 16:39:57 2014 S=2.01 Km/hr
</name>
<styleUrl>
#styleMap_TLP_Normal
</styleUrl>
<Point>
<coordinates>
-39.4156570,-7.3919287,920.36
</coordinates>
</Point>
</Placemark>
<Placemark>
<name>
Tue Jan 28 16:40:07 2014 S=5.65 Km/hr
</name>
<styleUrl>
#styleMap_TLP_Normal
</styleUrl>
<Point>
<coordinates>
-39.4155273,-7.3919272,921.33
</coordinates>
</Point>
</Placemark>
<Placemark>
<name>
Tue Jan 28 16:40:17 2014 S=5.28 Km/hr
</name>
<styleUrl>
#styleMap_TLP_Normal
</styleUrl>
<Point>
<coordinates>
-39.4153442,-7.3919454,923.77
</coordinates>
</Point>
</Placemark>
<Placemark>
<name>
Tue Jan 28 16:40:27 2014 S=10.20 Km/hr
</name>
<styleUrl>
#styleMap_TLP_Normal
</styleUrl>
<Point>
<coordinates>
-39.4152107,-7.3917150,921.28
</coordinates>
</Point>
</Placemark>
<Placemark>
<name>
Tue Jan 28 16:40:37 2014 S=9.71 Km/hr
</name>
<styleUrl>
#styleMap_TLP_Normal
</styleUrl>
<Point>
<coordinates>
-39.4150162,-7.3915014,917.31
</coordinates>
</Point>
</Placemark>
<Placemark>
<name>
Tue Jan 28 16:40:47 2014 S=3.38 Km/hr
</name>
<styleUrl>
#styleMap_TLP_Normal
</styleUrl>
<Point>
<coordinates>
-39.4148750,-7.3913679,912.25
</coordinates>
</Point>
</Placemark>
<Placemark>
<name>
Tue Jan 28 16:40:57 2014 S=8.28 Km/hr
</name>
<styleUrl>
#styleMap_TLP_Normal
</styleUrl>
<Point>
<coordinates>
-39.4148140,-7.3912745,906.19
</coordinates>
</Point>
</Placemark>
<Placemark>
<name>
Tue Jan 28 16:41:07 2014 S=6.37 Km/hr
</name>
<styleUrl>
#styleMap_TLP_Normal
</styleUrl>
<Point>
<coordinates>
-39.4148674,-7.3910618,900.50
</coordinates>
</Point>
</Placemark>
<Placemark>
<name>
Tue Jan 28 16:41:17 2014 S=4.49 Km/hr
</name>
<styleUrl>
#styleMap_TLP_Normal
</styleUrl>
<Point>
<coordinates>
-39.4148026,-7.3908916,893.53
</coordinates>
</Point>
</Placemark>
<Placemark>
<name>
Tue Jan 28 16:41:27 2014 S=10.40 Km/hr
</name>
<styleUrl>
#styleMap_TLP_Normal
</styleUrl>
<Point>
<coordinates>
-39.4147797,-7.3906217,884.94
</coordinates>
</Point>
</Placemark>
<Placemark>
<name>
Tue Jan 28 16:41:37 2014 S=6.01 Km/hr
</name>
<styleUrl>
#styleMap_TLP_Normal
</styleUrl>
<Point>
<coordinates>
-39.4145584,-7.3902726,885.92
</coordinates>
</Point>
</Placemark>
<Placemark>
<name>
Tue Jan 28 16:41:47 2014 S=5.24 Km/hr
</name>
<styleUrl>
#styleMap_TLP_Normal
</styleUrl>
<Point>
<coordinates>
-39.4144440,-7.3899465,882.63
</coordinates>
</Point>
</Placemark>
<Placemark>
<name>
Tue Jan 28 16:41:57 2014 S=4.54 Km/hr
</name>
<styleUrl>
#styleMap_TLP_Normal
</styleUrl>
<Point>
<coordinates>
-39.4143028,-7.3898549,874.03
</coordinates>
</Point>
</Placemark>
<Placemark>
<name>
Tue Jan 28 16:42:07 2014 S=7.33 Km/hr
</name>
<styleUrl>
#styleMap_TLP_Normal
</styleUrl>
<Point>
<coordinates>
-39.4142456,-7.3896580,857.88
</coordinates>
</Point>
</Placemark>
<Placemark>
<name>
Tue Jan 28 16:42:17 2014 S=4.01 Km/hr
</name>
<styleUrl>
#styleMap_TLP_Normal
</styleUrl>
<Point>
<coordinates>
-39.4140701,-7.3894329,846.36
</coordinates>
</Point>
</Placemark>
<Placemark>
<name>
Tue Jan 28 16:42:27 2014 S=3.98 Km/hr
</name>
<styleUrl>
#styleMap_TLP_Normal
</styleUrl>
<Point>
<coordinates>
-39.4140625,-7.3892937,832.73
</coordinates>
</Point>
</Placemark>
<Placemark>
<name>
Tue Jan 28 16:42:37 2014 S=7.53 Km/hr
</name>
<styleUrl>
#styleMap_TLP_Normal
</styleUrl>
<Point>
<coordinates>
-39.4146004,-7.3887491,846.73
</coordinates>
</Point>
</Placemark>
<Placemark>
<name>
Tue Jan 28 16:42:47 2014 S=7.08 Km/hr
</name>
<styleUrl>
#styleMap_TLP_Normal
</styleUrl>
<Point>
<coordinates>
-39.4145126,-7.3885365,842.19
</coordinates>
</Point>
</Placemark>
<Placemark>
<name>
Tue Jan 28 16:42:57 2014 S=3.72 Km/hr
</name>
<styleUrl>
#styleMap_TLP_Normal
</styleUrl>
<Point>
<coordinates>
-39.4130630,-7.3872924,814.44
</coordinates>
</Point>
</Placemark>
<Placemark>
<name>
Tue Jan 28 16:43:07 2014 S=5.51 Km/hr
</name>
<styleUrl>
#styleMap_TLP_Normal
</styleUrl>
<Point>
<coordinates>
-39.4125404,-7.3867836,928.45
</coordinates>
</Point>
</Placemark>
<Placemark>
<name>
Tue Jan 28 16:43:17 2014 S=8.47 Km/hr
</name>
<styleUrl>
#styleMap_TLP_Normal
</styleUrl>
<Point>
<coordinates>
-39.4123383,-7.3865609,934.98
</coordinates>
</Point>
</Placemark>
<Placemark>
<name>
Tue Jan 28 16:43:27 2014 S=6.47 Km/hr
</name>
<styleUrl>
#styleMap_TLP_Normal
</styleUrl>
<Point>
<coordinates>
-39.4121819,-7.3863726,940.75
</coordinates>
</Point>
</Placemark>
<Placemark>
<name>
Tue Jan 28 16:43:37 2014 S=6.94 Km/hr
</name>
<styleUrl>
#styleMap_TLP_Normal
</styleUrl>
<Point>
<coordinates>
-39.4121399,-7.3861628,941.52
</coordinates>
</Point>
</Placemark>
<Placemark>
<name>
Tue Jan 28 16:43:47 2014 S=7.03 Km/hr
</name>
<styleUrl>
#styleMap_TLP_Normal
</styleUrl>
<Point>
<coordinates>
-39.4120407,-7.3859348,945.41
</coordinates>
</Point>
</Placemark>
<Placemark>
<name>
Tue Jan 28 16:43:57 2014 S=8.40 Km/hr
</name>
<styleUrl>
#styleMap_TLP_Normal
</styleUrl>
<Point>
<coordinates>
-39.4119034,-7.3857665,945.92
</coordinates>
</Point>
</Placemark>
<Placemark>
<name>
Tue Jan 28 16:44:07 2014 S=3.07 Km/hr
</name>
<styleUrl>
#styleMap_TLP_Normal
</styleUrl>
<Point>
<coordinates>
-39.4118385,-7.3856864,945.41
</coordinates>
</Point>
</Placemark>
<Placemark>
<name>
Tue Jan 28 16:44:17 2014 S=0.96 Km/hr
</name>
<styleUrl>
#styleMap_TLP_Normal
</styleUrl>
<Point>
<coordinates>
-39.4115677,-7.3854604,943.92
</coordinates>
</Point>
</Placemark>
<Placemark>
<name>
Tue Jan 28 16:44:27 2014 S=1.20 Km/hr
</name>
<styleUrl>
#styleMap_TLP_Normal
</styleUrl>
<Point>
<coordinates>
-39.4115028,-7.3854384,944.08
</coordinates>
</Point>
</Placemark>
<Placemark>
<name>
Tue Jan 28 16:44:37 2014 S=0.72 Km/hr
</name>
<styleUrl>
#styleMap_TLP_Normal
</styleUrl>
<Point>
<coordinates>
-39.4112206,-7.3853393,938.50
</coordinates>
</Point>
</Placemark>
<Placemark>
<name>
Tue Jan 28 16:44:47 2014 S=0.38 Km/hr
</name>
<styleUrl>
#styleMap_TLP_Normal
</styleUrl>
<Point>
<coordinates>
-39.4112091,-7.3853359,938.45
</coordinates>
</Point>
</Placemark>
<Placemark>
<name>
Tue Jan 28 16:44:57 2014 S=0.46 Km/hr
</name>
<styleUrl>
#styleMap_TLP_Normal
</styleUrl>
<Point>
<coordinates>
-39.4112015,-7.3853331,938.55
</coordinates>
</Point>
</Placemark>
<Placemark>
<name>
Tue Jan 28 16:45:07 2014 S=0.61 Km/hr
</name>
<styleUrl>
#styleMap_TLP_Normal
</styleUrl>
<Point>
<coordinates>
-39.4111862,-7.3853297,938.61
</coordinates>
</Point>
</Placemark>
<Placemark>
<name>
Tue Jan 28 16:45:17 2014 S=0.45 Km/hr
</name>
<styleUrl>
#styleMap_TLP_Normal
</styleUrl>
<Point>
<coordinates>
-39.4111710,-7.3853259,938.69
</coordinates>
</Point>
</Placemark>
<Placemark>
<name>
Tue Jan 28 16:45:27 2014 S=2.90 Km/hr
</name>
<styleUrl>
#styleMap_TLP_Normal
</styleUrl>
<Point>
<coordinates>
-39.4110985,-7.3852906,940.00
</coordinates>
</Point>
</Placemark>
<Placemark>
<name>
Tue Jan 28 16:45:37 2014 S=9.35 Km/hr
</name>
<styleUrl>
#styleMap_TLP_Normal
</styleUrl>
<Point>
<coordinates>
-39.4109535,-7.3851519,939.88
</coordinates>
</Point>
</Placemark>
<Placemark>
<name>
Tue Jan 28 16:45:47 2014 S=10.49 Km/hr
</name>
<styleUrl>
#styleMap_TLP_Normal
</styleUrl>
<Point>
<coordinates>
-39.4107361,-7.3849802,939.03
</coordinates>
</Point>
</Placemark>
<Placemark>
<name>
Tue Jan 28 16:45:57 2014 S=4.11 Km/hr
</name>
<styleUrl>
#styleMap_TLP_Normal
</styleUrl>
<Point>
<coordinates>
-39.4105797,-7.3848963,938.08
</coordinates>
</Point>
</Placemark>
<Placemark>
<name>
Tue Jan 28 16:46:07 2014 S=4.35 Km/hr
</name>
<styleUrl>
#styleMap_TLP_Normal
</styleUrl>
<Point>
<coordinates>
-39.4101753,-7.3846517,936.81
</coordinates>
</Point>
</Placemark>
<Placemark>
<name>
Tue Jan 28 16:46:17 2014 S=5.50 Km/hr
</name>
<styleUrl>
#styleMap_TLP_Normal
</styleUrl>
<Point>
<coordinates>
-39.4099426,-7.3845334,937.14
</coordinates>
</Point>
</Placemark>
<Placemark>
<name>
Tue Jan 28 16:46:27 2014 S=4.90 Km/hr
</name>
<styleUrl>
#styleMap_TLP_Normal
</styleUrl>
<Point>
<coordinates>
-39.4098473,-7.3843837,935.38
</coordinates>
</Point>
</Placemark>
<Placemark>
<name>
Tue Jan 28 16:46:37 2014 S=1.08 Km/hr
</name>
<styleUrl>
#styleMap_TLP_Normal
</styleUrl>
<Point>
<coordinates>
-39.4095764,-7.3842111,933.81
</coordinates>
</Point>
</Placemark>
<Placemark>
<name>
Tue Jan 28 16:46:47 2014 S=5.80 Km/hr
</name>
<styleUrl>
#styleMap_TLP_Normal
</styleUrl>
<Point>
<coordinates>
-39.4090919,-7.3838987,933.31
</coordinates>
</Point>
</Placemark>
<Placemark>
<name>
Tue Jan 28 16:46:57 2014 S=8.83 Km/hr
</name>
<styleUrl>
#styleMap_TLP_Normal
</styleUrl>
<Point>
<coordinates>
-39.4085693,-7.3836374,931.22
</coordinates>
</Point>
</Placemark>
<Placemark>
<name>
Tue Jan 28 16:47:07 2014 S=4.09 Km/hr
</name>
<styleUrl>
#styleMap_TLP_Normal
</styleUrl>
<Point>
<coordinates>
-39.4083862,-7.3835034,927.77
</coordinates>
</Point>
</Placemark>
<Placemark>
<name>
Tue Jan 28 16:47:17 2014 S=4.52 Km/hr
</name>
<styleUrl>
#styleMap_TLP_Normal
</styleUrl>
<Point>
<coordinates>
-39.4082146,-7.3833003,922.20
</coordinates>
</Point>
</Placemark>
<Placemark>
<name>
Tue Jan 28 16:47:27 2014 S=9.31 Km/hr
</name>
<styleUrl>
#styleMap_TLP_Normal
</styleUrl>
<Point>
<coordinates>
-39.4081726,-7.3831725,915.38
</coordinates>
</Point>
</Placemark>
<Placemark>
<name>
Tue Jan 28 16:47:37 2014 S=9.00 Km/hr
</name>
<styleUrl>
#styleMap_TLP_Normal
</styleUrl>
<Point>
<coordinates>
-39.4077530,-7.3825836,914.00
</coordinates>
</Point>
</Placemark>
<Placemark>
<name>
Tue Jan 28 16:47:47 2014 S=4.96 Km/hr
</name>
<styleUrl>
#styleMap_TLP_Normal
</styleUrl>
<Point>
<coordinates>
-39.4075928,-7.3823042,910.03
</coordinates>
</Point>
</Placemark>
<Placemark>
<name>
Tue Jan 28 16:47:57 2014 S=5.00 Km/hr
</name>
<styleUrl>
#styleMap_TLP_Normal
</styleUrl>
<Point>
<coordinates>
-39.4073982,-7.3819838,907.95
</coordinates>
</Point>
</Placemark>
<Placemark>
<name>
Tue Jan 28 16:48:07 2014 S=4.03 Km/hr
</name>
<styleUrl>
#styleMap_TLP_Normal
</styleUrl>
<Point>
<coordinates>
-39.4073410,-7.3817716,900.63
</coordinates>
</Point>
</Placemark>
<Placemark>
<name>
Tue Jan 28 16:48:17 2014 S=2.86 Km/hr
</name>
<styleUrl>
#styleMap_TLP_Normal
</styleUrl>
<Point>
<coordinates>
-39.4073792,-7.3816104,893.59
</coordinates>
</Point>
</Placemark>
<Placemark>
<name>
Tue Jan 28 16:48:27 2014 S=4.68 Km/hr
</name>
<styleUrl>
#styleMap_TLP_Normal
</styleUrl>
<Point>
<coordinates>
-39.4073906,-7.3814797,885.44
</coordinates>
</Point>
</Placemark>
<Placemark>
<name>
Tue Jan 28 16:48:37 2014 S=7.37 Km/hr
</name>
<styleUrl>
#styleMap_TLP_Normal
</styleUrl>
<Point>
<coordinates>
-39.4073944,-7.3812966,873.63
</coordinates>
</Point>
</Placemark>
<Placemark>
<name>
Tue Jan 28 16:48:47 2014 S=5.38 Km/hr
</name>
<styleUrl>
#styleMap_TLP_Normal
</styleUrl>
<Point>
<coordinates>
-39.4073982,-7.3810759,860.58
</coordinates>
</Point>
</Placemark>
<Placemark>
<name>
Tue Jan 28 16:49:09 2014 S=6.19 Km/hr
</name>
<styleUrl>
#styleMap_TLP_Finish
</styleUrl>
<Point>
<coordinates>
-39.4072227,-7.3794308,925.22
</coordinates>
</Point>
</Placemark>
</Folder>
</Document>
</kml>
