# Supplementary material for: Lévy foraging patterns of rural humans
Source: PLoS One. 2018 Jun 18;13(6):e0199099. doi: 10.1371/journal.pone.0199099 (PMC6005560; doi:10.1371/journal.pone.0199099)
Supplement: S5 File — (ZIP) [file pone.0199099.s005.zip › H-08-MA/Holux_M-241_Start_20140128-075424_Finish_20140128-090715.txt]

-7.36525	-39.44633	Tue Jan 28 13:54:24 2014 S=6.87 Km/hr
-7.36532	-39.44616	Tue Jan 28 13:54:34 2014 S=8.31 Km/hr
-7.36533	-39.44601	Tue Jan 28 13:54:44 2014 S=1.33 Km/hr
-7.36522	-39.44600	Tue Jan 28 13:54:54 2014 S=2.27 Km/hr
-7.36520	-39.44604	Tue Jan 28 13:55:04 2014 S=1.76 Km/hr
-7.36509	-39.44605	Tue Jan 28 13:55:14 2014 S=1.06 Km/hr
-7.36513	-39.44603	Tue Jan 28 13:55:24 2014 S=1.38 Km/hr
-7.36518	-39.44601	Tue Jan 28 13:55:34 2014 S=2.07 Km/hr
-7.36520	-39.44601	Tue Jan 28 13:55:44 2014 S=2.78 Km/hr
-7.36521	-39.44585	Tue Jan 28 13:55:54 2014 S=5.42 Km/hr
-7.36517	-39.44568	Tue Jan 28 13:56:04 2014 S=2.27 Km/hr
-7.36513	-39.44561	Tue Jan 28 13:56:14 2014 S=2.54 Km/hr
-7.36502	-39.44550	Tue Jan 28 13:56:24 2014 S=4.45 Km/hr
-7.36497	-39.44536	Tue Jan 28 13:56:34 2014 S=5.16 Km/hr
-7.36492	-39.44522	Tue Jan 28 13:56:44 2014 S=3.03 Km/hr
-7.36486	-39.44518	Tue Jan 28 13:56:54 2014 S=0.49 Km/hr
-7.36480	-39.44518	Tue Jan 28 13:57:04 2014 S=0.75 Km/hr
-7.36477	-39.44515	Tue Jan 28 13:57:14 2014 S=1.31 Km/hr
-7.36463	-39.44514	Tue Jan 28 13:57:24 2014 S=6.74 Km/hr
-7.36445	-39.44515	Tue Jan 28 13:57:34 2014 S=4.97 Km/hr
-7.36429	-39.44518	Tue Jan 28 13:57:44 2014 S=2.72 Km/hr
-7.36415	-39.44521	Tue Jan 28 13:57:54 2014 S=5.24 Km/hr
-7.36402	-39.44510	Tue Jan 28 13:58:04 2014 S=5.78 Km/hr
-7.36395	-39.44494	Tue Jan 28 13:58:14 2014 S=5.57 Km/hr
-7.36383	-39.44478	Tue Jan 28 13:58:24 2014 S=4.59 Km/hr
-7.36367	-39.44477	Tue Jan 28 13:58:34 2014 S=5.70 Km/hr
-7.36356	-39.44487	Tue Jan 28 13:58:44 2014 S=6.26 Km/hr
-7.36349	-39.44502	Tue Jan 28 13:58:54 2014 S=0.20 Km/hr
-7.36352	-39.44490	Tue Jan 28 13:59:04 2014 S=7.90 Km/hr
-7.36362	-39.44478	Tue Jan 28 13:59:14 2014 S=5.24 Km/hr
-7.36372	-39.44479	Tue Jan 28 13:59:24 2014 S=3.99 Km/hr
-7.36382	-39.44485	Tue Jan 28 13:59:34 2014 S=1.13 Km/hr
-7.36397	-39.44501	Tue Jan 28 13:59:44 2014 S=4.13 Km/hr
-7.36407	-39.44514	Tue Jan 28 13:59:54 2014 S=3.09 Km/hr
-7.36410	-39.44521	Tue Jan 28 14:00:04 2014 S=1.82 Km/hr
-7.36401	-39.44526	Tue Jan 28 14:00:14 2014 S=1.89 Km/hr
-7.36394	-39.44530	Tue Jan 28 14:00:24 2014 S=3.33 Km/hr
-7.36395	-39.44537	Tue Jan 28 14:00:34 2014 S=3.57 Km/hr
-7.36404	-39.44546	Tue Jan 28 14:00:44 2014 S=3.36 Km/hr
-7.36405	-39.44555	Tue Jan 28 14:00:54 2014 S=3.62 Km/hr
-7.36407	-39.44558	Tue Jan 28 14:01:04 2014 S=4.74 Km/hr
-7.36402	-39.44549	Tue Jan 28 14:01:14 2014 S=1.38 Km/hr
-7.36397	-39.44541	Tue Jan 28 14:01:24 2014 S=3.16 Km/hr
-7.36398	-39.44535	Tue Jan 28 14:01:34 2014 S=2.55 Km/hr
-7.36407	-39.44527	Tue Jan 28 14:01:44 2014 S=3.49 Km/hr
-7.36413	-39.44520	Tue Jan 28 14:01:54 2014 S=2.66 Km/hr
-7.36411	-39.44524	Tue Jan 28 14:02:04 2014 S=0.85 Km/hr
-7.36417	-39.44519	Tue Jan 28 14:02:14 2014 S=6.04 Km/hr
-7.36438	-39.44514	Tue Jan 28 14:02:24 2014 S=6.05 Km/hr
-7.36457	-39.44518	Tue Jan 28 14:02:34 2014 S=6.27 Km/hr
-7.36471	-39.44517	Tue Jan 28 14:02:44 2014 S=1.30 Km/hr
-7.36481	-39.44517	Tue Jan 28 14:02:54 2014 S=2.81 Km/hr
-7.36485	-39.44527	Tue Jan 28 14:03:04 2014 S=5.68 Km/hr
-7.36491	-39.44537	Tue Jan 28 14:03:14 2014 S=3.07 Km/hr
-7.36494	-39.44544	Tue Jan 28 14:03:24 2014 S=2.54 Km/hr
-7.36501	-39.44526	Tue Jan 28 14:03:34 2014 S=9.39 Km/hr
-7.36527	-39.44523	Tue Jan 28 14:03:44 2014 S=4.62 Km/hr
-7.36537	-39.44505	Tue Jan 28 14:03:54 2014 S=1.07 Km/hr
-7.36540	-39.44505	Tue Jan 28 14:04:04 2014 S=0.56 Km/hr
-7.36538	-39.44505	Tue Jan 28 14:04:14 2014 S=1.74 Km/hr
-7.36537	-39.44508	Tue Jan 28 14:04:24 2014 S=0.86 Km/hr
-7.36537	-39.44506	Tue Jan 28 14:04:34 2014 S=0.21 Km/hr
-7.36538	-39.44504	Tue Jan 28 14:04:44 2014 S=2.28 Km/hr
-7.36535	-39.44499	Tue Jan 28 14:04:54 2014 S=1.41 Km/hr
-7.36531	-39.44501	Tue Jan 28 14:05:04 2014 S=2.37 Km/hr
-7.36526	-39.44497	Tue Jan 28 14:05:14 2014 S=3.76 Km/hr
-7.36517	-39.44495	Tue Jan 28 14:05:24 2014 S=2.21 Km/hr
-7.36511	-39.44492	Tue Jan 28 14:05:34 2014 S=0.67 Km/hr
-7.36505	-39.44494	Tue Jan 28 14:05:44 2014 S=3.35 Km/hr
-7.36506	-39.44496	Tue Jan 28 14:05:54 2014 S=3.09 Km/hr
-7.36515	-39.44496	Tue Jan 28 14:06:04 2014 S=4.02 Km/hr
-7.36524	-39.44499	Tue Jan 28 14:06:14 2014 S=4.07 Km/hr
-7.36536	-39.44504	Tue Jan 28 14:06:24 2014 S=4.54 Km/hr
-7.36539	-39.44505	Tue Jan 28 14:06:34 2014 S=1.23 Km/hr
-7.36543	-39.44487	Tue Jan 28 14:06:44 2014 S=8.94 Km/hr
-7.36544	-39.44466	Tue Jan 28 14:06:54 2014 S=10.45 Km/hr
-7.36541	-39.44445	Tue Jan 28 14:07:04 2014 S=7.99 Km/hr
-7.36539	-39.44418	Tue Jan 28 14:07:14 2014 S=10.69 Km/hr
-7.36535	-39.44373	Tue Jan 28 14:07:24 2014 S=12.66 Km/hr
-7.36534	-39.44339	Tue Jan 28 14:07:34 2014 S=10.91 Km/hr
-7.36533	-39.44315	Tue Jan 28 14:07:44 2014 S=7.53 Km/hr
-7.36543	-39.44291	Tue Jan 28 14:07:54 2014 S=10.58 Km/hr
-7.36553	-39.44263	Tue Jan 28 14:08:04 2014 S=8.13 Km/hr
-7.36561	-39.44241	Tue Jan 28 14:08:14 2014 S=7.84 Km/hr
-7.36566	-39.44221	Tue Jan 28 14:08:24 2014 S=6.25 Km/hr
-7.36566	-39.44193	Tue Jan 28 14:08:34 2014 S=6.51 Km/hr
-7.36562	-39.44162	Tue Jan 28 14:08:44 2014 S=9.35 Km/hr
-7.36547	-39.44139	Tue Jan 28 14:08:54 2014 S=9.40 Km/hr
-7.36530	-39.44118	Tue Jan 28 14:09:04 2014 S=9.45 Km/hr
-7.36506	-39.44092	Tue Jan 28 14:09:14 2014 S=14.70 Km/hr
-7.36483	-39.44061	Tue Jan 28 14:09:24 2014 S=13.02 Km/hr
-7.36466	-39.44036	Tue Jan 28 14:09:34 2014 S=7.88 Km/hr
-7.36457	-39.44014	Tue Jan 28 14:09:44 2014 S=7.78 Km/hr
-7.36461	-39.43993	Tue Jan 28 14:09:54 2014 S=5.05 Km/hr
-7.36477	-39.43968	Tue Jan 28 14:10:04 2014 S=5.43 Km/hr
-7.36496	-39.43943	Tue Jan 28 14:10:14 2014 S=9.51 Km/hr
-7.36509	-39.43925	Tue Jan 28 14:10:24 2014 S=9.77 Km/hr
-7.36518	-39.43899	Tue Jan 28 14:10:34 2014 S=4.45 Km/hr
-7.36526	-39.43879	Tue Jan 28 14:10:44 2014 S=5.74 Km/hr
-7.36535	-39.43863	Tue Jan 28 14:10:54 2014 S=4.67 Km/hr
-7.36546	-39.43836	Tue Jan 28 14:11:04 2014 S=7.62 Km/hr
-7.36551	-39.43823	Tue Jan 28 14:11:14 2014 S=1.08 Km/hr
-7.36551	-39.43821	Tue Jan 28 14:11:24 2014 S=0.59 Km/hr
-7.36550	-39.43821	Tue Jan 28 14:11:34 2014 S=0.02 Km/hr
-7.36550	-39.43821	Tue Jan 28 14:11:44 2014 S=0.13 Km/hr
-7.36550	-39.43821	Tue Jan 28 14:11:54 2014 S=0.01 Km/hr
-7.36550	-39.43821	Tue Jan 28 14:12:04 2014 S=0.01 Km/hr
-7.36550	-39.43821	Tue Jan 28 14:12:14 2014 S=0.00 Km/hr
-7.36551	-39.43821	Tue Jan 28 14:12:24 2014 S=0.02 Km/hr
-7.36551	-39.43821	Tue Jan 28 14:12:34 2014 S=0.01 Km/hr
-7.36551	-39.43821	Tue Jan 28 14:12:44 2014 S=0.00 Km/hr
-7.36551	-39.43821	Tue Jan 28 14:12:54 2014 S=0.02 Km/hr
-7.36551	-39.43821	Tue Jan 28 14:13:04 2014 S=0.01 Km/hr
-7.36551	-39.43821	Tue Jan 28 14:13:14 2014 S=0.01 Km/hr
-7.36551	-39.43821	Tue Jan 28 14:13:24 2014 S=0.68 Km/hr
-7.36546	-39.43816	Tue Jan 28 14:13:34 2014 S=0.70 Km/hr
-7.36550	-39.43797	Tue Jan 28 14:13:44 2014 S=6.95 Km/hr
-7.36550	-39.43787	Tue Jan 28 14:13:54 2014 S=8.26 Km/hr
-7.36551	-39.43756	Tue Jan 28 14:14:04 2014 S=13.30 Km/hr
-7.36558	-39.43727	Tue Jan 28 14:14:14 2014 S=11.17 Km/hr
-7.36565	-39.43694	Tue Jan 28 14:14:24 2014 S=9.39 Km/hr
-7.36575	-39.43666	Tue Jan 28 14:14:34 2014 S=11.04 Km/hr
-7.36584	-39.43623	Tue Jan 28 14:14:44 2014 S=17.23 Km/hr
-7.36583	-39.43582	Tue Jan 28 14:14:54 2014 S=7.72 Km/hr
-7.36610	-39.43557	Tue Jan 28 14:15:04 2014 S=8.16 Km/hr
-7.36624	-39.43525	Tue Jan 28 14:15:14 2014 S=13.10 Km/hr
-7.36639	-39.43480	Tue Jan 28 14:15:24 2014 S=16.40 Km/hr
-7.36635	-39.43443	Tue Jan 28 14:15:34 2014 S=10.80 Km/hr
-7.36644	-39.43421	Tue Jan 28 14:15:44 2014 S=5.25 Km/hr
-7.36667	-39.43396	Tue Jan 28 14:15:54 2014 S=5.65 Km/hr
-7.36687	-39.43366	Tue Jan 28 14:16:04 2014 S=8.78 Km/hr
-7.36689	-39.43335	Tue Jan 28 14:16:14 2014 S=12.49 Km/hr
-7.36690	-39.43275	Tue Jan 28 14:16:24 2014 S=17.22 Km/hr
-7.36683	-39.43230	Tue Jan 28 14:16:34 2014 S=11.51 Km/hr
-7.36684	-39.43191	Tue Jan 28 14:16:44 2014 S=11.35 Km/hr
-7.36690	-39.43164	Tue Jan 28 14:16:54 2014 S=6.67 Km/hr
-7.36690	-39.43131	Tue Jan 28 14:17:04 2014 S=5.29 Km/hr
-7.36698	-39.43084	Tue Jan 28 14:17:14 2014 S=11.37 Km/hr
-7.36679	-39.43034	Tue Jan 28 14:17:24 2014 S=15.85 Km/hr
-7.36658	-39.42999	Tue Jan 28 14:17:34 2014 S=12.40 Km/hr
-7.36646	-39.42962	Tue Jan 28 14:17:44 2014 S=10.36 Km/hr
-7.36622	-39.42935	Tue Jan 28 14:17:54 2014 S=8.50 Km/hr
-7.36593	-39.42920	Tue Jan 28 14:18:04 2014 S=10.03 Km/hr
-7.36578	-39.42901	Tue Jan 28 14:18:14 2014 S=8.46 Km/hr
-7.36570	-39.42876	Tue Jan 28 14:18:24 2014 S=5.33 Km/hr
-7.36577	-39.42847	Tue Jan 28 14:18:34 2014 S=4.98 Km/hr
-7.36594	-39.42819	Tue Jan 28 14:18:44 2014 S=6.97 Km/hr
-7.36596	-39.42779	Tue Jan 28 14:18:54 2014 S=11.23 Km/hr
-7.36592	-39.42755	Tue Jan 28 14:19:04 2014 S=5.25 Km/hr
-7.36613	-39.42735	Tue Jan 28 14:19:14 2014 S=13.17 Km/hr
-7.36632	-39.42705	Tue Jan 28 14:19:24 2014 S=9.40 Km/hr
-7.36643	-39.42647	Tue Jan 28 14:19:34 2014 S=17.43 Km/hr
-7.36648	-39.42602	Tue Jan 28 14:19:44 2014 S=14.96 Km/hr
-7.36658	-39.42572	Tue Jan 28 14:19:54 2014 S=10.64 Km/hr
-7.36676	-39.42530	Tue Jan 28 14:20:04 2014 S=13.37 Km/hr
-7.36690	-39.42496	Tue Jan 28 14:20:14 2014 S=14.00 Km/hr
-7.36695	-39.42448	Tue Jan 28 14:20:24 2014 S=16.59 Km/hr
-7.36693	-39.42405	Tue Jan 28 14:20:34 2014 S=14.31 Km/hr
-7.36687	-39.42354	Tue Jan 28 14:20:44 2014 S=14.63 Km/hr
-7.36680	-39.42304	Tue Jan 28 14:20:54 2014 S=11.06 Km/hr
-7.36677	-39.42271	Tue Jan 28 14:21:04 2014 S=7.21 Km/hr
-7.36673	-39.42223	Tue Jan 28 14:21:14 2014 S=13.37 Km/hr
-7.36658	-39.42182	Tue Jan 28 14:21:24 2014 S=2.36 Km/hr
-7.36654	-39.42149	Tue Jan 28 14:21:34 2014 S=11.16 Km/hr
-7.36645	-39.42118	Tue Jan 28 14:21:44 2014 S=7.47 Km/hr
-7.36643	-39.42093	Tue Jan 28 14:21:54 2014 S=8.38 Km/hr
-7.36657	-39.42055	Tue Jan 28 14:22:04 2014 S=13.94 Km/hr
-7.36679	-39.42023	Tue Jan 28 14:22:14 2014 S=7.79 Km/hr
-7.36696	-39.42004	Tue Jan 28 14:22:24 2014 S=6.58 Km/hr
-7.36714	-39.41987	Tue Jan 28 14:22:34 2014 S=8.60 Km/hr
-7.36733	-39.41967	Tue Jan 28 14:22:44 2014 S=7.40 Km/hr
-7.36755	-39.41942	Tue Jan 28 14:22:54 2014 S=10.71 Km/hr
-7.36783	-39.41906	Tue Jan 28 14:23:04 2014 S=8.81 Km/hr
-7.36811	-39.41879	Tue Jan 28 14:23:14 2014 S=9.03 Km/hr
-7.36845	-39.41848	Tue Jan 28 14:23:24 2014 S=9.50 Km/hr
-7.36882	-39.41831	Tue Jan 28 14:23:34 2014 S=11.42 Km/hr
-7.36915	-39.41797	Tue Jan 28 14:23:44 2014 S=8.95 Km/hr
-7.36941	-39.41755	Tue Jan 28 14:23:54 2014 S=9.16 Km/hr
-7.36953	-39.41727	Tue Jan 28 14:24:04 2014 S=4.06 Km/hr
-7.36978	-39.41702	Tue Jan 28 14:24:14 2014 S=10.96 Km/hr
-7.37015	-39.41683	Tue Jan 28 14:24:24 2014 S=10.51 Km/hr
-7.37055	-39.41681	Tue Jan 28 14:24:34 2014 S=8.25 Km/hr
-7.37087	-39.41681	Tue Jan 28 14:24:44 2014 S=7.17 Km/hr
-7.37117	-39.41668	Tue Jan 28 14:24:54 2014 S=8.74 Km/hr
-7.37148	-39.41661	Tue Jan 28 14:25:04 2014 S=10.29 Km/hr
-7.37181	-39.41647	Tue Jan 28 14:25:14 2014 S=6.14 Km/hr
-7.37214	-39.41631	Tue Jan 28 14:25:24 2014 S=7.60 Km/hr
-7.37247	-39.41619	Tue Jan 28 14:25:34 2014 S=9.97 Km/hr
-7.37278	-39.41611	Tue Jan 28 14:25:44 2014 S=8.86 Km/hr
-7.37315	-39.41600	Tue Jan 28 14:25:54 2014 S=8.86 Km/hr
-7.37347	-39.41590	Tue Jan 28 14:26:04 2014 S=9.47 Km/hr
-7.37384	-39.41589	Tue Jan 28 14:26:14 2014 S=10.71 Km/hr
-7.37428	-39.41577	Tue Jan 28 14:26:24 2014 S=7.78 Km/hr
-7.37463	-39.41559	Tue Jan 28 14:26:34 2014 S=7.49 Km/hr
-7.37500	-39.41547	Tue Jan 28 14:26:44 2014 S=10.81 Km/hr
-7.37531	-39.41529	Tue Jan 28 14:26:54 2014 S=8.65 Km/hr
-7.37558	-39.41523	Tue Jan 28 14:27:04 2014 S=7.19 Km/hr
-7.37587	-39.41523	Tue Jan 28 14:27:14 2014 S=5.46 Km/hr
-7.37612	-39.41517	Tue Jan 28 14:27:24 2014 S=5.11 Km/hr
-7.37628	-39.41507	Tue Jan 28 14:27:34 2014 S=3.43 Km/hr
-7.37635	-39.41502	Tue Jan 28 14:27:44 2014 S=1.97 Km/hr
-7.37652	-39.41509	Tue Jan 28 14:27:54 2014 S=2.71 Km/hr
-7.37669	-39.41503	Tue Jan 28 14:28:04 2014 S=4.11 Km/hr
-7.37682	-39.41505	Tue Jan 28 14:28:14 2014 S=4.58 Km/hr
-7.37695	-39.41499	Tue Jan 28 14:28:24 2014 S=1.91 Km/hr
-7.37703	-39.41495	Tue Jan 28 14:28:34 2014 S=3.97 Km/hr
-7.37717	-39.41479	Tue Jan 28 14:28:44 2014 S=5.05 Km/hr
-7.37724	-39.41434	Tue Jan 28 14:28:54 2014 S=6.35 Km/hr
-7.37734	-39.41367	Tue Jan 28 14:29:04 2014 S=14.37 Km/hr
-7.37743	-39.41302	Tue Jan 28 14:29:14 2014 S=8.25 Km/hr
-7.37751	-39.41237	Tue Jan 28 14:29:24 2014 S=15.52 Km/hr
-7.37748	-39.41203	Tue Jan 28 14:29:34 2014 S=6.13 Km/hr
-7.37747	-39.41170	Tue Jan 28 14:29:44 2014 S=3.39 Km/hr
-7.37749	-39.41156	Tue Jan 28 14:29:54 2014 S=4.59 Km/hr
-7.37750	-39.41113	Tue Jan 28 14:30:04 2014 S=4.26 Km/hr
-7.37760	-39.41094	Tue Jan 28 14:30:14 2014 S=4.86 Km/hr
-7.37776	-39.41079	Tue Jan 28 14:30:24 2014 S=6.00 Km/hr
-7.37794	-39.41071	Tue Jan 28 14:30:34 2014 S=7.60 Km/hr
-7.37815	-39.41067	Tue Jan 28 14:30:44 2014 S=9.45 Km/hr
-7.37845	-39.41045	Tue Jan 28 14:30:54 2014 S=7.05 Km/hr
-7.37861	-39.41029	Tue Jan 28 14:31:04 2014 S=5.08 Km/hr
-7.37874	-39.41036	Tue Jan 28 14:31:14 2014 S=3.96 Km/hr
-7.37888	-39.41041	Tue Jan 28 14:31:24 2014 S=5.06 Km/hr
-7.37943	-39.41131	Tue Jan 28 14:31:34 2014 S=0.12 Km/hr
-7.37946	-39.41119	Tue Jan 28 14:31:45 2014 S=1.31 Km/hr
-7.38060	-39.40866	Tue Jan 28 14:31:55 2014 S=6.75 Km/hr
-7.38091	-39.40759	Tue Jan 28 14:32:05 2014 S=8.23 Km/hr
-7.38112	-39.40758	Tue Jan 28 14:32:15 2014 S=7.61 Km/hr
-7.38124	-39.40764	Tue Jan 28 14:32:25 2014 S=6.04 Km/hr
-7.38137	-39.40775	Tue Jan 28 14:32:35 2014 S=5.16 Km/hr
-7.38153	-39.40780	Tue Jan 28 14:32:45 2014 S=6.94 Km/hr
-7.38165	-39.40784	Tue Jan 28 14:32:55 2014 S=3.74 Km/hr
-7.38175	-39.40785	Tue Jan 28 14:33:05 2014 S=1.76 Km/hr
-7.38177	-39.40784	Tue Jan 28 14:33:15 2014 S=0.49 Km/hr
-7.38178	-39.40784	Tue Jan 28 14:33:25 2014 S=0.07 Km/hr
-7.38178	-39.40794	Tue Jan 28 14:33:35 2014 S=2.71 Km/hr
-7.38199	-39.40799	Tue Jan 28 14:33:45 2014 S=2.26 Km/hr
-7.38278	-39.40787	Tue Jan 28 14:33:55 2014 S=1.26 Km/hr
-7.38286	-39.40792	Tue Jan 28 14:34:05 2014 S=1.32 Km/hr
-7.38289	-39.40795	Tue Jan 28 14:34:15 2014 S=1.61 Km/hr
-7.38294	-39.40795	Tue Jan 28 14:34:25 2014 S=3.22 Km/hr
-7.38316	-39.40797	Tue Jan 28 14:34:35 2014 S=5.83 Km/hr
-7.38321	-39.40807	Tue Jan 28 14:34:45 2014 S=3.74 Km/hr
-7.38322	-39.40820	Tue Jan 28 14:34:55 2014 S=4.86 Km/hr
-7.38324	-39.40832	Tue Jan 28 14:35:05 2014 S=0.18 Km/hr
-7.38360	-39.40855	Tue Jan 28 14:35:15 2014 S=0.66 Km/hr
-7.38362	-39.40861	Tue Jan 28 14:35:25 2014 S=2.29 Km/hr
-7.38367	-39.40874	Tue Jan 28 14:35:35 2014 S=3.36 Km/hr
-7.38365	-39.40887	Tue Jan 28 14:35:45 2014 S=2.80 Km/hr
-7.38378	-39.40901	Tue Jan 28 14:35:55 2014 S=0.35 Km/hr
-7.38386	-39.40910	Tue Jan 28 14:36:05 2014 S=2.44 Km/hr
-7.38391	-39.40908	Tue Jan 28 14:36:15 2014 S=0.14 Km/hr
-7.38393	-39.40908	Tue Jan 28 14:36:25 2014 S=0.28 Km/hr
-7.38394	-39.40909	Tue Jan 28 14:36:35 2014 S=2.77 Km/hr
-7.38394	-39.40915	Tue Jan 28 14:36:45 2014 S=2.67 Km/hr
-7.38405	-39.40928	Tue Jan 28 14:36:55 2014 S=6.09 Km/hr
-7.38414	-39.40945	Tue Jan 28 14:37:05 2014 S=5.78 Km/hr
-7.38422	-39.40951	Tue Jan 28 14:37:15 2014 S=3.52 Km/hr
-7.38434	-39.40949	Tue Jan 28 14:37:25 2014 S=2.56 Km/hr
-7.38438	-39.40949	Tue Jan 28 14:37:35 2014 S=1.35 Km/hr
-7.38432	-39.40950	Tue Jan 28 14:37:45 2014 S=3.64 Km/hr
-7.38428	-39.40956	Tue Jan 28 14:37:55 2014 S=0.48 Km/hr
-7.38434	-39.40967	Tue Jan 28 14:38:05 2014 S=5.27 Km/hr
-7.38443	-39.40983	Tue Jan 28 14:38:15 2014 S=6.41 Km/hr
-7.38458	-39.41008	Tue Jan 28 14:38:25 2014 S=3.91 Km/hr
-7.38461	-39.41020	Tue Jan 28 14:38:35 2014 S=3.37 Km/hr
-7.38464	-39.41037	Tue Jan 28 14:38:45 2014 S=7.36 Km/hr
-7.38470	-39.41063	Tue Jan 28 14:38:55 2014 S=3.19 Km/hr
-7.38480	-39.41074	Tue Jan 28 14:39:05 2014 S=9.97 Km/hr
-7.38496	-39.41100	Tue Jan 28 14:39:15 2014 S=3.95 Km/hr
-7.38536	-39.41137	Tue Jan 28 14:39:25 2014 S=6.48 Km/hr
-7.38565	-39.41165	Tue Jan 28 14:39:35 2014 S=0.37 Km/hr
-7.38570	-39.41169	Tue Jan 28 14:39:45 2014 S=0.45 Km/hr
-7.38571	-39.41169	Tue Jan 28 14:39:55 2014 S=1.60 Km/hr
-7.38572	-39.41171	Tue Jan 28 14:40:05 2014 S=1.58 Km/hr
-7.38572	-39.41169	Tue Jan 28 14:40:15 2014 S=0.92 Km/hr
-7.38578	-39.41161	Tue Jan 28 14:40:25 2014 S=2.29 Km/hr
-7.38584	-39.41156	Tue Jan 28 14:40:35 2014 S=2.96 Km/hr
-7.38593	-39.41151	Tue Jan 28 14:40:45 2014 S=3.31 Km/hr
-7.38603	-39.41146	Tue Jan 28 14:40:55 2014 S=3.66 Km/hr
-7.38609	-39.41137	Tue Jan 28 14:41:05 2014 S=3.04 Km/hr
-7.38606	-39.41132	Tue Jan 28 14:41:15 2014 S=2.63 Km/hr
-7.38607	-39.41132	Tue Jan 28 14:41:25 2014 S=2.05 Km/hr
-7.38605	-39.41143	Tue Jan 28 14:41:35 2014 S=3.10 Km/hr
-7.38596	-39.41150	Tue Jan 28 14:41:45 2014 S=2.78 Km/hr
-7.38587	-39.41153	Tue Jan 28 14:41:55 2014 S=2.54 Km/hr
-7.38579	-39.41162	Tue Jan 28 14:42:05 2014 S=3.77 Km/hr
-7.38579	-39.41169	Tue Jan 28 14:42:15 2014 S=1.80 Km/hr
-7.38583	-39.41172	Tue Jan 28 14:42:25 2014 S=0.58 Km/hr
-7.38584	-39.41170	Tue Jan 28 14:42:35 2014 S=1.18 Km/hr
-7.38584	-39.41170	Tue Jan 28 14:42:45 2014 S=0.20 Km/hr
-7.38583	-39.41171	Tue Jan 28 14:42:55 2014 S=0.78 Km/hr
-7.38582	-39.41173	Tue Jan 28 14:43:05 2014 S=0.41 Km/hr
-7.38583	-39.41174	Tue Jan 28 14:43:15 2014 S=2.84 Km/hr
-7.38589	-39.41179	Tue Jan 28 14:43:25 2014 S=2.40 Km/hr
-7.38596	-39.41186	Tue Jan 28 14:43:35 2014 S=4.00 Km/hr
-7.38607	-39.41208	Tue Jan 28 14:43:45 2014 S=4.16 Km/hr
-7.38615	-39.41229	Tue Jan 28 14:43:55 2014 S=2.38 Km/hr
-7.38629	-39.41245	Tue Jan 28 14:44:05 2014 S=5.74 Km/hr
-7.38643	-39.41265	Tue Jan 28 14:44:15 2014 S=11.19 Km/hr
-7.38666	-39.41287	Tue Jan 28 14:44:25 2014 S=4.46 Km/hr
-7.38676	-39.41302	Tue Jan 28 14:44:35 2014 S=5.52 Km/hr
-7.38699	-39.41314	Tue Jan 28 14:44:45 2014 S=4.68 Km/hr
-7.38722	-39.41315	Tue Jan 28 14:44:55 2014 S=4.28 Km/hr
-7.38741	-39.41336	Tue Jan 28 14:45:05 2014 S=5.77 Km/hr
-7.38759	-39.41348	Tue Jan 28 14:45:15 2014 S=5.17 Km/hr
-7.38791	-39.41355	Tue Jan 28 14:45:25 2014 S=5.27 Km/hr
-7.38821	-39.41370	Tue Jan 28 14:45:35 2014 S=4.84 Km/hr
-7.38984	-39.41401	Tue Jan 28 14:45:45 2014 S=0.63 Km/hr
-7.39008	-39.41393	Tue Jan 28 14:45:55 2014 S=7.10 Km/hr
-7.39031	-39.41408	Tue Jan 28 14:46:05 2014 S=6.72 Km/hr
-7.39043	-39.41422	Tue Jan 28 14:46:15 2014 S=7.90 Km/hr
-7.39055	-39.41446	Tue Jan 28 14:46:25 2014 S=5.40 Km/hr
-7.39067	-39.41457	Tue Jan 28 14:46:35 2014 S=6.03 Km/hr
-7.39079	-39.41488	Tue Jan 28 14:46:45 2014 S=11.73 Km/hr
-7.39120	-39.41515	Tue Jan 28 14:46:55 2014 S=7.08 Km/hr
-7.39130	-39.41520	Tue Jan 28 14:47:05 2014 S=4.39 Km/hr
-7.39150	-39.41522	Tue Jan 28 14:47:15 2014 S=7.30 Km/hr
-7.39197	-39.41549	Tue Jan 28 14:47:25 2014 S=4.57 Km/hr
-7.39224	-39.41558	Tue Jan 28 14:47:35 2014 S=8.76 Km/hr
-7.39247	-39.41555	Tue Jan 28 14:47:45 2014 S=10.07 Km/hr
-7.39298	-39.41555	Tue Jan 28 14:47:55 2014 S=9.19 Km/hr
-7.39398	-39.41559	Tue Jan 28 14:48:05 2014 S=8.17 Km/hr
-7.39436	-39.41565	Tue Jan 28 14:48:15 2014 S=4.99 Km/hr
-7.39462	-39.41566	Tue Jan 28 14:48:25 2014 S=5.09 Km/hr
-7.39484	-39.41563	Tue Jan 28 14:48:35 2014 S=8.97 Km/hr
-7.39518	-39.41557	Tue Jan 28 14:48:45 2014 S=7.79 Km/hr
-7.39546	-39.41561	Tue Jan 28 14:48:55 2014 S=7.23 Km/hr
-7.39579	-39.41561	Tue Jan 28 14:49:05 2014 S=7.93 Km/hr
-7.39609	-39.41568	Tue Jan 28 14:49:15 2014 S=9.37 Km/hr
-7.39649	-39.41591	Tue Jan 28 14:49:25 2014 S=6.64 Km/hr
-7.39689	-39.41607	Tue Jan 28 14:49:35 2014 S=13.90 Km/hr
-7.39728	-39.41626	Tue Jan 28 14:49:45 2014 S=9.03 Km/hr
-7.39766	-39.41641	Tue Jan 28 14:49:55 2014 S=9.96 Km/hr
-7.39801	-39.41653	Tue Jan 28 14:50:05 2014 S=6.45 Km/hr
-7.39834	-39.41664	Tue Jan 28 14:50:15 2014 S=10.84 Km/hr
-7.39866	-39.41665	Tue Jan 28 14:50:25 2014 S=7.23 Km/hr
-7.39880	-39.41664	Tue Jan 28 14:50:35 2014 S=0.28 Km/hr
-7.39881	-39.41665	Tue Jan 28 14:50:45 2014 S=0.50 Km/hr
-7.39883	-39.41665	Tue Jan 28 14:50:55 2014 S=1.08 Km/hr
-7.39885	-39.41666	Tue Jan 28 14:51:05 2014 S=0.97 Km/hr
-7.39884	-39.41666	Tue Jan 28 14:51:15 2014 S=0.63 Km/hr
-7.39898	-39.41663	Tue Jan 28 14:51:25 2014 S=7.52 Km/hr
-7.39933	-39.41658	Tue Jan 28 14:51:35 2014 S=9.94 Km/hr
-7.39966	-39.41656	Tue Jan 28 14:51:45 2014 S=8.52 Km/hr
-7.39995	-39.41653	Tue Jan 28 14:51:55 2014 S=7.31 Km/hr
-7.40026	-39.41648	Tue Jan 28 14:52:05 2014 S=8.59 Km/hr
-7.40058	-39.41653	Tue Jan 28 14:52:15 2014 S=7.22 Km/hr
-7.40085	-39.41656	Tue Jan 28 14:52:25 2014 S=4.96 Km/hr
-7.40118	-39.41682	Tue Jan 28 14:52:35 2014 S=10.53 Km/hr
-7.40151	-39.41718	Tue Jan 28 14:52:45 2014 S=16.25 Km/hr
-7.40187	-39.41765	Tue Jan 28 14:52:55 2014 S=15.94 Km/hr
-7.40215	-39.41798	Tue Jan 28 14:53:05 2014 S=11.32 Km/hr
-7.40251	-39.41843	Tue Jan 28 14:53:15 2014 S=18.14 Km/hr
-7.40286	-39.41881	Tue Jan 28 14:53:25 2014 S=10.58 Km/hr
-7.40320	-39.41925	Tue Jan 28 14:53:35 2014 S=18.96 Km/hr
-7.40350	-39.41967	Tue Jan 28 14:53:45 2014 S=8.75 Km/hr
-7.40375	-39.41995	Tue Jan 28 14:53:55 2014 S=12.25 Km/hr
-7.40405	-39.42029	Tue Jan 28 14:54:05 2014 S=13.43 Km/hr
-7.40433	-39.42061	Tue Jan 28 14:54:15 2014 S=14.36 Km/hr
-7.40465	-39.42095	Tue Jan 28 14:54:25 2014 S=15.49 Km/hr
-7.40499	-39.42131	Tue Jan 28 14:54:35 2014 S=17.66 Km/hr
-7.40528	-39.42168	Tue Jan 28 14:54:45 2014 S=14.76 Km/hr
-7.40554	-39.42197	Tue Jan 28 14:54:55 2014 S=9.50 Km/hr
-7.40572	-39.42221	Tue Jan 28 14:55:05 2014 S=14.09 Km/hr
-7.40606	-39.42262	Tue Jan 28 14:55:15 2014 S=19.46 Km/hr
-7.40647	-39.42312	Tue Jan 28 14:55:25 2014 S=15.62 Km/hr
-7.40677	-39.42355	Tue Jan 28 14:55:35 2014 S=20.35 Km/hr
-7.40718	-39.42405	Tue Jan 28 14:55:45 2014 S=22.86 Km/hr
-7.40756	-39.42447	Tue Jan 28 14:55:55 2014 S=20.72 Km/hr
-7.40792	-39.42488	Tue Jan 28 14:56:05 2014 S=22.56 Km/hr
-7.40831	-39.42531	Tue Jan 28 14:56:15 2014 S=21.88 Km/hr
-7.40864	-39.42574	Tue Jan 28 14:56:25 2014 S=19.97 Km/hr
-7.40895	-39.42605	Tue Jan 28 14:56:35 2014 S=13.63 Km/hr
-7.40925	-39.42643	Tue Jan 28 14:56:45 2014 S=20.20 Km/hr
-7.40959	-39.42683	Tue Jan 28 14:56:55 2014 S=16.22 Km/hr
-7.40978	-39.42706	Tue Jan 28 14:57:05 2014 S=3.52 Km/hr
-7.40978	-39.42714	Tue Jan 28 14:57:15 2014 S=10.15 Km/hr
-7.40979	-39.42755	Tue Jan 28 14:57:25 2014 S=17.81 Km/hr
-7.40969	-39.42795	Tue Jan 28 14:57:35 2014 S=12.79 Km/hr
-7.40941	-39.42828	Tue Jan 28 14:57:45 2014 S=18.27 Km/hr
-7.40915	-39.42874	Tue Jan 28 14:57:55 2014 S=15.21 Km/hr
-7.40904	-39.42893	Tue Jan 28 14:58:05 2014 S=10.49 Km/hr
-7.40894	-39.42859	Tue Jan 28 14:58:15 2014 S=11.92 Km/hr
-7.40894	-39.42848	Tue Jan 28 14:58:25 2014 S=0.27 Km/hr
-7.40894	-39.42848	Tue Jan 28 14:58:35 2014 S=0.76 Km/hr
-7.40893	-39.42844	Tue Jan 28 14:58:45 2014 S=0.67 Km/hr
-7.40893	-39.42842	Tue Jan 28 14:58:55 2014 S=0.49 Km/hr
-7.40893	-39.42841	Tue Jan 28 14:59:05 2014 S=0.21 Km/hr
-7.40893	-39.42841	Tue Jan 28 14:59:15 2014 S=0.54 Km/hr
-7.40892	-39.42840	Tue Jan 28 14:59:25 2014 S=0.20 Km/hr
-7.40893	-39.42844	Tue Jan 28 14:59:35 2014 S=0.67 Km/hr
-7.40892	-39.42840	Tue Jan 28 14:59:45 2014 S=1.04 Km/hr
-7.40891	-39.42839	Tue Jan 28 14:59:55 2014 S=0.18 Km/hr
-7.40892	-39.42841	Tue Jan 28 15:00:05 2014 S=1.84 Km/hr
-7.40892	-39.42839	Tue Jan 28 15:00:15 2014 S=1.51 Km/hr
-7.40892	-39.42837	Tue Jan 28 15:00:25 2014 S=0.55 Km/hr
-7.40892	-39.42839	Tue Jan 28 15:00:35 2014 S=0.52 Km/hr
-7.40892	-39.42839	Tue Jan 28 15:00:45 2014 S=0.15 Km/hr
-7.40892	-39.42839	Tue Jan 28 15:00:55 2014 S=0.05 Km/hr
-7.40892	-39.42839	Tue Jan 28 15:01:05 2014 S=0.22 Km/hr
-7.40892	-39.42840	Tue Jan 28 15:01:15 2014 S=0.11 Km/hr
-7.40893	-39.42840	Tue Jan 28 15:01:25 2014 S=0.19 Km/hr
-7.40893	-39.42840	Tue Jan 28 15:01:35 2014 S=0.14 Km/hr
-7.40893	-39.42840	Tue Jan 28 15:01:45 2014 S=0.43 Km/hr
-7.40893	-39.42839	Tue Jan 28 15:01:55 2014 S=0.36 Km/hr
-7.40892	-39.42839	Tue Jan 28 15:02:05 2014 S=0.12 Km/hr
-7.40893	-39.42839	Tue Jan 28 15:02:15 2014 S=0.24 Km/hr
-7.40893	-39.42839	Tue Jan 28 15:02:25 2014 S=0.02 Km/hr
-7.40893	-39.42839	Tue Jan 28 15:02:35 2014 S=0.02 Km/hr
-7.40893	-39.42839	Tue Jan 28 15:02:45 2014 S=0.02 Km/hr
-7.40893	-39.42839	Tue Jan 28 15:02:55 2014 S=0.00 Km/hr
-7.40893	-39.42839	Tue Jan 28 15:03:05 2014 S=0.01 Km/hr
-7.40893	-39.42839	Tue Jan 28 15:03:15 2014 S=0.01 Km/hr
-7.40893	-39.42839	Tue Jan 28 15:03:25 2014 S=0.02 Km/hr
-7.40893	-39.42839	Tue Jan 28 15:03:35 2014 S=0.00 Km/hr
-7.40893	-39.42839	Tue Jan 28 15:03:45 2014 S=0.01 Km/hr
-7.40893	-39.42839	Tue Jan 28 15:03:55 2014 S=0.00 Km/hr
-7.40892	-39.42839	Tue Jan 28 15:04:05 2014 S=0.26 Km/hr
-7.40892	-39.42839	Tue Jan 28 15:04:15 2014 S=0.00 Km/hr
-7.40892	-39.42839	Tue Jan 28 15:04:25 2014 S=0.01 Km/hr
-7.40892	-39.42839	Tue Jan 28 15:04:35 2014 S=0.64 Km/hr
-7.40893	-39.42839	Tue Jan 28 15:04:45 2014 S=0.27 Km/hr
-7.40893	-39.42839	Tue Jan 28 15:04:55 2014 S=0.14 Km/hr
-7.40893	-39.42839	Tue Jan 28 15:05:05 2014 S=1.06 Km/hr
-7.40893	-39.42838	Tue Jan 28 15:05:15 2014 S=0.18 Km/hr
-7.40893	-39.42839	Tue Jan 28 15:05:25 2014 S=0.41 Km/hr
-7.40893	-39.42839	Tue Jan 28 15:05:35 2014 S=0.77 Km/hr
-7.40893	-39.42840	Tue Jan 28 15:05:45 2014 S=0.05 Km/hr
-7.40893	-39.42840	Tue Jan 28 15:05:55 2014 S=0.01 Km/hr
-7.40893	-39.42840	Tue Jan 28 15:06:05 2014 S=0.02 Km/hr
-7.40893	-39.42840	Tue Jan 28 15:06:15 2014 S=0.01 Km/hr
-7.40893	-39.42840	Tue Jan 28 15:06:25 2014 S=0.01 Km/hr
-7.40893	-39.42840	Tue Jan 28 15:06:35 2014 S=0.01 Km/hr
-7.40893	-39.42840	Tue Jan 28 15:06:45 2014 S=0.00 Km/hr
-7.40893	-39.42840	Tue Jan 28 15:06:55 2014 S=0.01 Km/hr
-7.40893	-39.42840	Tue Jan 28 15:07:05 2014 S=0.00 Km/hr
-7.40893	-39.42840	Tue Jan 28 15:07:15 2014 S=0.01 Km/hr
-7.36525	-39.44633
-7.36532	-39.44616
-7.36533	-39.44601
-7.36522	-39.44600
-7.36520	-39.44604
-7.36509	-39.44605
-7.36513	-39.44603
-7.36518	-39.44601
-7.36520	-39.44601
-7.36521	-39.44585
-7.36517	-39.44568
-7.36513	-39.44561
-7.36502	-39.44550
-7.36497	-39.44536
-7.36492	-39.44522
-7.36486	-39.44518
-7.36480	-39.44518
-7.36477	-39.44515
-7.36463	-39.44514
-7.36445	-39.44515
-7.36429	-39.44518
-7.36415	-39.44521
-7.36402	-39.44510
-7.36395	-39.44494
-7.36383	-39.44478
-7.36367	-39.44477
-7.36356	-39.44487
-7.36349	-39.44502
-7.36352	-39.44490
-7.36362	-39.44478
-7.36372	-39.44479
-7.36382	-39.44485
-7.36397	-39.44501
-7.36407	-39.44514
-7.36410	-39.44521
-7.36401	-39.44526
-7.36394	-39.44530
-7.36395	-39.44537
-7.36404	-39.44546
-7.36405	-39.44555
-7.36407	-39.44558
-7.36402	-39.44549
-7.36397	-39.44541
-7.36398	-39.44535
-7.36407	-39.44527
-7.36413	-39.44520
-7.36411	-39.44524
-7.36417	-39.44519
-7.36438	-39.44514
-7.36457	-39.44518
-7.36471	-39.44517
-7.36481	-39.44517
-7.36485	-39.44527
-7.36491	-39.44537
-7.36494	-39.44544
-7.36501	-39.44526
-7.36527	-39.44523
-7.36537	-39.44505
-7.36540	-39.44505
-7.36538	-39.44505
-7.36537	-39.44508
-7.36537	-39.44506
-7.36538	-39.44504
-7.36535	-39.44499
-7.36531	-39.44501
-7.36526	-39.44497
-7.36517	-39.44495
-7.36511	-39.44492
-7.36505	-39.44494
-7.36506	-39.44496
-7.36515	-39.44496
-7.36524	-39.44499
-7.36536	-39.44504
-7.36539	-39.44505
-7.36543	-39.44487
-7.36544	-39.44466
-7.36541	-39.44445
-7.36539	-39.44418
-7.36535	-39.44373
-7.36534	-39.44339
-7.36533	-39.44315
-7.36543	-39.44291
-7.36553	-39.44263
-7.36561	-39.44241
-7.36566	-39.44221
-7.36566	-39.44193
-7.36562	-39.44162
-7.36547	-39.44139
-7.36530	-39.44118
-7.36506	-39.44092
-7.36483	-39.44061
-7.36466	-39.44036
-7.36457	-39.44014
-7.36461	-39.43993
-7.36477	-39.43968
-7.36496	-39.43943
-7.36509	-39.43925
-7.36518	-39.43899
-7.36526	-39.43879
-7.36535	-39.43863
-7.36546	-39.43836
-7.36551	-39.43823
-7.36551	-39.43821
-7.36550	-39.43821
-7.36550	-39.43821
-7.36550	-39.43821
-7.36550	-39.43821
-7.36550	-39.43821
-7.36551	-39.43821
-7.36551	-39.43821
-7.36551	-39.43821
-7.36551	-39.43821
-7.36551	-39.43821
-7.36551	-39.43821
-7.36551	-39.43821
-7.36546	-39.43816
-7.36550	-39.43797
-7.36550	-39.43787
-7.36551	-39.43756
-7.36558	-39.43727
-7.36565	-39.43694
-7.36575	-39.43666
-7.36584	-39.43623
-7.36583	-39.43582
-7.36610	-39.43557
-7.36624	-39.43525
-7.36639	-39.43480
-7.36635	-39.43443
-7.36644	-39.43421
-7.36667	-39.43396
-7.36687	-39.43366
-7.36689	-39.43335
-7.36690	-39.43275
-7.36683	-39.43230
-7.36684	-39.43191
-7.36690	-39.43164
-7.36690	-39.43131
-7.36698	-39.43084
-7.36679	-39.43034
-7.36658	-39.42999
-7.36646	-39.42962
-7.36622	-39.42935
-7.36593	-39.42920
-7.36578	-39.42901
-7.36570	-39.42876
-7.36577	-39.42847
-7.36594	-39.42819
-7.36596	-39.42779
-7.36592	-39.42755
-7.36613	-39.42735
-7.36632	-39.42705
-7.36643	-39.42647
-7.36648	-39.42602
-7.36658	-39.42572
-7.36676	-39.42530
-7.36690	-39.42496
-7.36695	-39.42448
-7.36693	-39.42405
-7.36687	-39.42354
-7.36680	-39.42304
-7.36677	-39.42271
-7.36673	-39.42223
-7.36658	-39.42182
-7.36654	-39.42149
-7.36645	-39.42118
-7.36643	-39.42093
-7.36657	-39.42055
-7.36679	-39.42023
-7.36696	-39.42004
-7.36714	-39.41987
-7.36733	-39.41967
-7.36755	-39.41942
-7.36783	-39.41906
-7.36811	-39.41879
-7.36845	-39.41848
-7.36882	-39.41831
-7.36915	-39.41797
-7.36941	-39.41755
-7.36953	-39.41727
-7.36978	-39.41702
-7.37015	-39.41683
-7.37055	-39.41681
-7.37087	-39.41681
-7.37117	-39.41668
-7.37148	-39.41661
-7.37181	-39.41647
-7.37214	-39.41631
-7.37247	-39.41619
-7.37278	-39.41611
-7.37315	-39.41600
-7.37347	-39.41590
-7.37384	-39.41589
-7.37428	-39.41577
-7.37463	-39.41559
-7.37500	-39.41547
-7.37531	-39.41529
-7.37558	-39.41523
-7.37587	-39.41523
-7.37612	-39.41517
-7.37628	-39.41507
-7.37635	-39.41502
-7.37652	-39.41509
-7.37669	-39.41503
-7.37682	-39.41505
-7.37695	-39.41499
-7.37703	-39.41495
-7.37717	-39.41479
-7.37724	-39.41434
-7.37734	-39.41367
-7.37743	-39.41302
-7.37751	-39.41237
-7.37748	-39.41203
-7.37747	-39.41170
-7.37749	-39.41156
-7.37750	-39.41113
-7.37760	-39.41094
-7.37776	-39.41079
-7.37794	-39.41071
-7.37815	-39.41067
-7.37845	-39.41045
-7.37861	-39.41029
-7.37874	-39.41036
-7.37888	-39.41041
-7.37943	-39.41131
-7.37946	-39.41119
-7.38060	-39.40866
-7.38091	-39.40759
-7.38112	-39.40758
-7.38124	-39.40764
-7.38137	-39.40775
-7.38153	-39.40780
-7.38165	-39.40784
-7.38175	-39.40785
-7.38177	-39.40784
-7.38178	-39.40784
-7.38178	-39.40794
-7.38199	-39.40799
-7.38278	-39.40787
-7.38286	-39.40792
-7.38289	-39.40795
-7.38294	-39.40795
-7.38316	-39.40797
-7.38321	-39.40807
-7.38322	-39.40820
-7.38324	-39.40832
-7.38360	-39.40855
-7.38362	-39.40861
-7.38367	-39.40874
-7.38365	-39.40887
-7.38378	-39.40901
-7.38386	-39.40910
-7.38391	-39.40908
-7.38393	-39.40908
-7.38394	-39.40909
-7.38394	-39.40915
-7.38405	-39.40928
-7.38414	-39.40945
-7.38422	-39.40951
-7.38434	-39.40949
-7.38438	-39.40949
-7.38432	-39.40950
-7.38428	-39.40956
-7.38434	-39.40967
-7.38443	-39.40983
-7.38458	-39.41008
-7.38461	-39.41020
-7.38464	-39.41037
-7.38470	-39.41063
-7.38480	-39.41074
-7.38496	-39.41100
-7.38536	-39.41137
-7.38565	-39.41165
-7.38570	-39.41169
-7.38571	-39.41169
-7.38572	-39.41171
-7.38572	-39.41169
-7.38578	-39.41161
-7.38584	-39.41156
-7.38593	-39.41151
-7.38603	-39.41146
-7.38609	-39.41137
-7.38606	-39.41132
-7.38607	-39.41132
-7.38605	-39.41143
-7.38596	-39.41150
-7.38587	-39.41153
-7.38579	-39.41162
-7.38579	-39.41169
-7.38583	-39.41172
-7.38584	-39.41170
-7.38584	-39.41170
-7.38583	-39.41171
-7.38582	-39.41173
-7.38583	-39.41174
-7.38589	-39.41179
-7.38596	-39.41186
-7.38607	-39.41208
-7.38615	-39.41229
-7.38629	-39.41245
-7.38643	-39.41265
-7.38666	-39.41287
-7.38676	-39.41302
-7.38699	-39.41314
-7.38722	-39.41315
-7.38741	-39.41336
-7.38759	-39.41348
-7.38791	-39.41355
-7.38821	-39.41370
-7.38984	-39.41401
-7.39008	-39.41393
-7.39031	-39.41408
-7.39043	-39.41422
-7.39055	-39.41446
-7.39067	-39.41457
-7.39079	-39.41488
-7.39120	-39.41515
-7.39130	-39.41520
-7.39150	-39.41522
-7.39197	-39.41549
-7.39224	-39.41558
-7.39247	-39.41555
-7.39298	-39.41555
-7.39398	-39.41559
-7.39436	-39.41565
-7.39462	-39.41566
-7.39484	-39.41563
-7.39518	-39.41557
-7.39546	-39.41561
-7.39579	-39.41561
-7.39609	-39.41568
-7.39649	-39.41591
-7.39689	-39.41607
-7.39728	-39.41626
-7.39766	-39.41641
-7.39801	-39.41653
-7.39834	-39.41664
-7.39866	-39.41665
-7.39880	-39.41664
-7.39881	-39.41665
-7.39883	-39.41665
-7.39885	-39.41666
-7.39884	-39.41666
-7.39898	-39.41663
-7.39933	-39.41658
-7.39966	-39.41656
-7.39995	-39.41653
-7.40026	-39.41648
-7.40058	-39.41653
-7.40085	-39.41656
-7.40118	-39.41682
-7.40151	-39.41718
-7.40187	-39.41765
-7.40215	-39.41798
-7.40251	-39.41843
-7.40286	-39.41881
-7.40320	-39.41925
-7.40350	-39.41967
-7.40375	-39.41995
-7.40405	-39.42029
-7.40433	-39.42061
-7.40465	-39.42095
-7.40499	-39.42131
-7.40528	-39.42168
-7.40554	-39.42197
-7.40572	-39.42221
-7.40606	-39.42262
-7.40647	-39.42312
-7.40677	-39.42355
-7.40718	-39.42405
-7.40756	-39.42447
-7.40792	-39.42488
-7.40831	-39.42531
-7.40864	-39.42574
-7.40895	-39.42605
-7.40925	-39.42643
-7.40959	-39.42683
-7.40978	-39.42706
-7.40978	-39.42714
-7.40979	-39.42755
-7.40969	-39.42795
-7.40941	-39.42828
-7.40915	-39.42874
-7.40904	-39.42893
-7.40894	-39.42859
-7.40894	-39.42848
-7.40894	-39.42848
-7.40893	-39.42844
-7.40893	-39.42842
-7.40893	-39.42841
-7.40893	-39.42841
-7.40892	-39.42840
-7.40893	-39.42844
-7.40892	-39.42840
-7.40891	-39.42839
-7.40892	-39.42841
-7.40892	-39.42839
-7.40892	-39.42837
-7.40892	-39.42839
-7.40892	-39.42839
-7.40892	-39.42839
-7.40892	-39.42839
-7.40892	-39.42840
-7.40893	-39.42840
-7.40893	-39.42840
-7.40893	-39.42840
-7.40893	-39.42839
-7.40892	-39.42839
-7.40893	-39.42839
-7.40893	-39.42839
-7.40893	-39.42839
-7.40893	-39.42839
-7.40893	-39.42839
-7.40893	-39.42839
-7.40893	-39.42839
-7.40893	-39.42839
-7.40893	-39.42839
-7.40893	-39.42839
-7.40893	-39.42839
-7.40892	-39.42839
-7.40892	-39.42839
-7.40892	-39.42839
-7.40892	-39.42839
-7.40893	-39.42839
-7.40893	-39.42839
-7.40893	-39.42839
-7.40893	-39.42838
-7.40893	-39.42839
-7.40893	-39.42839
-7.40893	-39.42840
-7.40893	-39.42840
-7.40893	-39.42840
-7.40893	-39.42840
-7.40893	-39.42840
-7.40893	-39.42840
-7.40893	-39.42840
-7.40893	-39.42840
-7.40893	-39.42840
-7.40893	-39.42840
