# Supplementary material for: Lévy foraging patterns of rural humans
Source: PLoS One. 2018 Jun 18;13(6):e0199099. doi: 10.1371/journal.pone.0199099 (PMC6005560; doi:10.1371/journal.pone.0199099)
Supplement: S5 File — (ZIP) [file pone.0199099.s005.zip › H-08-MA/Holux_M-241_Start_20140128-101351_Finish_20140128-104909.txt]

-7.41069	-39.42703	Tue Jan 28 16:13:51 2014 S=2.27 Km/hr
-7.40971	-39.42805	Tue Jan 28 16:14:02 2014 S=9.77 Km/hr
-7.40984	-39.42776	Tue Jan 28 16:14:13 2014 S=10.91 Km/hr
-7.40979	-39.42731	Tue Jan 28 16:14:23 2014 S=14.49 Km/hr
-7.40980	-39.42711	Tue Jan 28 16:14:33 2014 S=0.44 Km/hr
-7.40978	-39.42704	Tue Jan 28 16:14:43 2014 S=10.01 Km/hr
-7.40957	-39.42677	Tue Jan 28 16:14:53 2014 S=9.63 Km/hr
-7.40932	-39.42648	Tue Jan 28 16:15:03 2014 S=15.83 Km/hr
-7.40907	-39.42614	Tue Jan 28 16:15:13 2014 S=15.09 Km/hr
-7.40881	-39.42585	Tue Jan 28 16:15:23 2014 S=14.63 Km/hr
-7.40852	-39.42549	Tue Jan 28 16:15:33 2014 S=18.48 Km/hr
-7.40820	-39.42511	Tue Jan 28 16:15:43 2014 S=18.93 Km/hr
-7.40787	-39.42474	Tue Jan 28 16:15:53 2014 S=19.15 Km/hr
-7.40758	-39.42437	Tue Jan 28 16:16:03 2014 S=17.99 Km/hr
-7.40726	-39.42400	Tue Jan 28 16:16:13 2014 S=17.67 Km/hr
-7.40696	-39.42366	Tue Jan 28 16:16:23 2014 S=17.22 Km/hr
-7.40667	-39.42331	Tue Jan 28 16:16:33 2014 S=16.71 Km/hr
-7.40639	-39.42298	Tue Jan 28 16:16:43 2014 S=15.22 Km/hr
-7.40615	-39.42265	Tue Jan 28 16:16:53 2014 S=15.22 Km/hr
-7.40591	-39.42235	Tue Jan 28 16:17:03 2014 S=7.59 Km/hr
-7.40566	-39.42251	Tue Jan 28 16:17:13 2014 S=17.68 Km/hr
-7.40530	-39.42287	Tue Jan 28 16:17:23 2014 S=19.70 Km/hr
-7.40491	-39.42325	Tue Jan 28 16:17:33 2014 S=20.12 Km/hr
-7.40456	-39.42360	Tue Jan 28 16:17:43 2014 S=19.65 Km/hr
-7.40419	-39.42399	Tue Jan 28 16:17:53 2014 S=21.87 Km/hr
-7.40379	-39.42437	Tue Jan 28 16:18:03 2014 S=19.90 Km/hr
-7.40343	-39.42474	Tue Jan 28 16:18:13 2014 S=22.08 Km/hr
-7.40302	-39.42513	Tue Jan 28 16:18:23 2014 S=19.99 Km/hr
-7.40267	-39.42553	Tue Jan 28 16:18:33 2014 S=19.85 Km/hr
-7.40225	-39.42590	Tue Jan 28 16:18:43 2014 S=19.28 Km/hr
-7.40193	-39.42624	Tue Jan 28 16:18:53 2014 S=18.63 Km/hr
-7.40159	-39.42662	Tue Jan 28 16:19:03 2014 S=18.70 Km/hr
-7.40120	-39.42701	Tue Jan 28 16:19:13 2014 S=19.89 Km/hr
-7.40080	-39.42738	Tue Jan 28 16:19:23 2014 S=20.70 Km/hr
-7.40043	-39.42774	Tue Jan 28 16:19:33 2014 S=18.43 Km/hr
-7.40010	-39.42810	Tue Jan 28 16:19:43 2014 S=18.87 Km/hr
-7.39971	-39.42847	Tue Jan 28 16:19:53 2014 S=19.56 Km/hr
-7.39937	-39.42879	Tue Jan 28 16:20:03 2014 S=15.72 Km/hr
-7.39913	-39.42904	Tue Jan 28 16:20:13 2014 S=15.40 Km/hr
-7.39879	-39.42938	Tue Jan 28 16:20:23 2014 S=18.09 Km/hr
-7.39845	-39.42972	Tue Jan 28 16:20:33 2014 S=13.71 Km/hr
-7.39817	-39.43002	Tue Jan 28 16:20:43 2014 S=12.50 Km/hr
-7.39789	-39.43028	Tue Jan 28 16:20:53 2014 S=13.52 Km/hr
-7.39764	-39.43051	Tue Jan 28 16:21:03 2014 S=9.08 Km/hr
-7.39735	-39.43043	Tue Jan 28 16:21:13 2014 S=10.42 Km/hr
-7.39712	-39.43034	Tue Jan 28 16:21:23 2014 S=5.94 Km/hr
-7.39707	-39.43033	Tue Jan 28 16:21:33 2014 S=3.00 Km/hr
-7.39716	-39.43031	Tue Jan 28 16:21:43 2014 S=3.14 Km/hr
-7.39719	-39.43026	Tue Jan 28 16:21:53 2014 S=2.57 Km/hr
-7.39713	-39.43026	Tue Jan 28 16:22:03 2014 S=3.87 Km/hr
-7.39703	-39.43032	Tue Jan 28 16:22:13 2014 S=1.15 Km/hr
-7.39690	-39.43028	Tue Jan 28 16:22:23 2014 S=12.53 Km/hr
-7.39659	-39.43022	Tue Jan 28 16:22:33 2014 S=14.33 Km/hr
-7.39624	-39.43015	Tue Jan 28 16:22:43 2014 S=10.63 Km/hr
-7.39598	-39.43001	Tue Jan 28 16:22:53 2014 S=7.59 Km/hr
-7.39587	-39.42985	Tue Jan 28 16:23:03 2014 S=8.20 Km/hr
-7.39609	-39.42955	Tue Jan 28 16:23:13 2014 S=10.71 Km/hr
-7.39609	-39.42919	Tue Jan 28 16:23:23 2014 S=10.46 Km/hr
-7.39626	-39.42902	Tue Jan 28 16:23:33 2014 S=7.34 Km/hr
-7.39647	-39.42883	Tue Jan 28 16:23:43 2014 S=10.01 Km/hr
-7.39649	-39.42857	Tue Jan 28 16:23:53 2014 S=7.09 Km/hr
-7.39649	-39.42838	Tue Jan 28 16:24:03 2014 S=6.22 Km/hr
-7.39659	-39.42818	Tue Jan 28 16:24:13 2014 S=6.22 Km/hr
-7.39665	-39.42797	Tue Jan 28 16:24:23 2014 S=7.15 Km/hr
-7.39671	-39.42776	Tue Jan 28 16:24:33 2014 S=6.58 Km/hr
-7.39666	-39.42745	Tue Jan 28 16:24:43 2014 S=11.32 Km/hr
-7.39657	-39.42714	Tue Jan 28 16:24:53 2014 S=7.43 Km/hr
-7.39647	-39.42698	Tue Jan 28 16:25:03 2014 S=5.20 Km/hr
-7.39628	-39.42681	Tue Jan 28 16:25:13 2014 S=6.69 Km/hr
-7.39611	-39.42665	Tue Jan 28 16:25:23 2014 S=6.67 Km/hr
-7.39603	-39.42648	Tue Jan 28 16:25:33 2014 S=4.95 Km/hr
-7.39589	-39.42630	Tue Jan 28 16:25:43 2014 S=4.49 Km/hr
-7.39571	-39.42608	Tue Jan 28 16:25:53 2014 S=8.20 Km/hr
-7.39558	-39.42590	Tue Jan 28 16:26:03 2014 S=5.25 Km/hr
-7.39541	-39.42576	Tue Jan 28 16:26:13 2014 S=7.30 Km/hr
-7.39528	-39.42552	Tue Jan 28 16:26:23 2014 S=7.86 Km/hr
-7.39521	-39.42534	Tue Jan 28 16:26:33 2014 S=5.42 Km/hr
-7.39509	-39.42518	Tue Jan 28 16:26:43 2014 S=5.51 Km/hr
-7.39510	-39.42495	Tue Jan 28 16:26:53 2014 S=4.23 Km/hr
-7.39525	-39.42485	Tue Jan 28 16:27:03 2014 S=8.12 Km/hr
-7.39537	-39.42463	Tue Jan 28 16:27:13 2014 S=7.09 Km/hr
-7.39535	-39.42436	Tue Jan 28 16:27:23 2014 S=8.94 Km/hr
-7.39539	-39.42417	Tue Jan 28 16:27:33 2014 S=6.66 Km/hr
-7.39542	-39.42393	Tue Jan 28 16:27:43 2014 S=4.14 Km/hr
-7.39548	-39.42372	Tue Jan 28 16:27:53 2014 S=4.92 Km/hr
-7.39550	-39.42355	Tue Jan 28 16:28:03 2014 S=4.20 Km/hr
-7.39548	-39.42334	Tue Jan 28 16:28:13 2014 S=4.42 Km/hr
-7.39547	-39.42314	Tue Jan 28 16:28:23 2014 S=3.12 Km/hr
-7.39552	-39.42296	Tue Jan 28 16:28:33 2014 S=4.99 Km/hr
-7.39552	-39.42287	Tue Jan 28 16:28:43 2014 S=3.67 Km/hr
-7.39550	-39.42272	Tue Jan 28 16:28:53 2014 S=2.72 Km/hr
-7.39549	-39.42257	Tue Jan 28 16:29:03 2014 S=2.48 Km/hr
-7.39539	-39.42242	Tue Jan 28 16:29:13 2014 S=1.00 Km/hr
-7.39541	-39.42230	Tue Jan 28 16:29:23 2014 S=0.83 Km/hr
-7.39540	-39.42226	Tue Jan 28 16:29:33 2014 S=2.30 Km/hr
-7.39549	-39.42224	Tue Jan 28 16:29:43 2014 S=0.25 Km/hr
-7.39546	-39.42224	Tue Jan 28 16:29:53 2014 S=2.83 Km/hr
-7.39545	-39.42225	Tue Jan 28 16:30:03 2014 S=2.15 Km/hr
-7.39541	-39.42229	Tue Jan 28 16:30:13 2014 S=1.06 Km/hr
-7.39536	-39.42227	Tue Jan 28 16:30:23 2014 S=0.43 Km/hr
-7.39536	-39.42223	Tue Jan 28 16:30:33 2014 S=2.45 Km/hr
-7.39528	-39.42224	Tue Jan 28 16:30:43 2014 S=1.24 Km/hr
-7.39525	-39.42223	Tue Jan 28 16:30:53 2014 S=0.66 Km/hr
-7.39525	-39.42223	Tue Jan 28 16:31:03 2014 S=0.94 Km/hr
-7.39533	-39.42224	Tue Jan 28 16:31:13 2014 S=0.73 Km/hr
-7.39534	-39.42220	Tue Jan 28 16:31:23 2014 S=1.19 Km/hr
-7.39530	-39.42215	Tue Jan 28 16:31:33 2014 S=0.87 Km/hr
-7.39530	-39.42212	Tue Jan 28 16:31:43 2014 S=0.94 Km/hr
-7.39528	-39.42214	Tue Jan 28 16:31:54 2014 S=0.85 Km/hr
-7.39526	-39.42213	Tue Jan 28 16:32:04 2014 S=3.03 Km/hr
-7.39509	-39.42205	Tue Jan 28 16:32:14 2014 S=5.00 Km/hr
-7.39502	-39.42192	Tue Jan 28 16:32:24 2014 S=2.66 Km/hr
-7.39492	-39.42173	Tue Jan 28 16:32:35 2014 S=3.57 Km/hr
-7.39482	-39.42162	Tue Jan 28 16:32:45 2014 S=3.20 Km/hr
-7.39468	-39.42152	Tue Jan 28 16:32:55 2014 S=3.19 Km/hr
-7.39457	-39.42152	Tue Jan 28 16:33:05 2014 S=2.25 Km/hr
-7.39446	-39.42147	Tue Jan 28 16:33:16 2014 S=3.47 Km/hr
-7.39438	-39.42135	Tue Jan 28 16:33:26 2014 S=3.73 Km/hr
-7.39427	-39.42122	Tue Jan 28 16:33:36 2014 S=4.09 Km/hr
-7.39414	-39.42113	Tue Jan 28 16:33:46 2014 S=6.01 Km/hr
-7.39403	-39.42095	Tue Jan 28 16:33:56 2014 S=5.40 Km/hr
-7.39398	-39.42086	Tue Jan 28 16:34:06 2014 S=2.45 Km/hr
-7.39394	-39.42072	Tue Jan 28 16:34:16 2014 S=1.60 Km/hr
-7.39386	-39.42054	Tue Jan 28 16:34:26 2014 S=3.72 Km/hr
-7.39381	-39.42047	Tue Jan 28 16:34:36 2014 S=3.78 Km/hr
-7.39372	-39.42037	Tue Jan 28 16:34:47 2014 S=3.63 Km/hr
-7.39368	-39.42028	Tue Jan 28 16:34:57 2014 S=4.05 Km/hr
-7.39377	-39.42015	Tue Jan 28 16:35:07 2014 S=7.83 Km/hr
-7.39375	-39.41994	Tue Jan 28 16:35:17 2014 S=8.08 Km/hr
-7.39366	-39.41976	Tue Jan 28 16:35:27 2014 S=5.62 Km/hr
-7.39351	-39.41958	Tue Jan 28 16:35:37 2014 S=4.70 Km/hr
-7.39334	-39.41948	Tue Jan 28 16:35:47 2014 S=4.86 Km/hr
-7.39319	-39.41944	Tue Jan 28 16:35:57 2014 S=4.30 Km/hr
-7.39315	-39.41932	Tue Jan 28 16:36:07 2014 S=2.25 Km/hr
-7.39313	-39.41924	Tue Jan 28 16:36:17 2014 S=2.90 Km/hr
-7.39315	-39.41914	Tue Jan 28 16:36:27 2014 S=3.75 Km/hr
-7.39311	-39.41899	Tue Jan 28 16:36:37 2014 S=3.23 Km/hr
-7.39313	-39.41891	Tue Jan 28 16:36:47 2014 S=1.51 Km/hr
-7.39314	-39.41875	Tue Jan 28 16:36:57 2014 S=2.76 Km/hr
-7.39310	-39.41863	Tue Jan 28 16:37:07 2014 S=3.44 Km/hr
-7.39305	-39.41858	Tue Jan 28 16:37:17 2014 S=1.02 Km/hr
-7.39308	-39.41836	Tue Jan 28 16:37:27 2014 S=3.90 Km/hr
-7.39307	-39.41824	Tue Jan 28 16:37:37 2014 S=3.34 Km/hr
-7.39303	-39.41817	Tue Jan 28 16:37:47 2014 S=2.30 Km/hr
-7.39295	-39.41796	Tue Jan 28 16:37:57 2014 S=0.37 Km/hr
-7.39279	-39.41772	Tue Jan 28 16:38:07 2014 S=2.61 Km/hr
-7.39257	-39.41713	Tue Jan 28 16:38:17 2014 S=1.87 Km/hr
-7.39247	-39.41688	Tue Jan 28 16:38:27 2014 S=0.23 Km/hr
-7.39246	-39.41679	Tue Jan 28 16:38:37 2014 S=3.26 Km/hr
-7.39241	-39.41663	Tue Jan 28 16:38:47 2014 S=3.46 Km/hr
-7.39233	-39.41647	Tue Jan 28 16:38:57 2014 S=6.90 Km/hr
-7.39220	-39.41634	Tue Jan 28 16:39:07 2014 S=5.02 Km/hr
-7.39211	-39.41621	Tue Jan 28 16:39:17 2014 S=2.52 Km/hr
-7.39207	-39.41610	Tue Jan 28 16:39:27 2014 S=3.05 Km/hr
-7.39202	-39.41600	Tue Jan 28 16:39:37 2014 S=1.34 Km/hr
-7.39196	-39.41584	Tue Jan 28 16:39:47 2014 S=3.56 Km/hr
-7.39193	-39.41566	Tue Jan 28 16:39:57 2014 S=2.01 Km/hr
-7.39193	-39.41553	Tue Jan 28 16:40:07 2014 S=5.65 Km/hr
-7.39195	-39.41534	Tue Jan 28 16:40:17 2014 S=5.28 Km/hr
-7.39171	-39.41521	Tue Jan 28 16:40:27 2014 S=10.20 Km/hr
-7.39150	-39.41502	Tue Jan 28 16:40:37 2014 S=9.71 Km/hr
-7.39137	-39.41488	Tue Jan 28 16:40:47 2014 S=3.38 Km/hr
-7.39127	-39.41481	Tue Jan 28 16:40:57 2014 S=8.28 Km/hr
-7.39106	-39.41487	Tue Jan 28 16:41:07 2014 S=6.37 Km/hr
-7.39089	-39.41480	Tue Jan 28 16:41:17 2014 S=4.49 Km/hr
-7.39062	-39.41478	Tue Jan 28 16:41:27 2014 S=10.40 Km/hr
-7.39027	-39.41456	Tue Jan 28 16:41:37 2014 S=6.01 Km/hr
-7.38995	-39.41444	Tue Jan 28 16:41:47 2014 S=5.24 Km/hr
-7.38985	-39.41430	Tue Jan 28 16:41:57 2014 S=4.54 Km/hr
-7.38966	-39.41425	Tue Jan 28 16:42:07 2014 S=7.33 Km/hr
-7.38943	-39.41407	Tue Jan 28 16:42:17 2014 S=4.01 Km/hr
-7.38929	-39.41406	Tue Jan 28 16:42:27 2014 S=3.98 Km/hr
-7.38875	-39.41460	Tue Jan 28 16:42:37 2014 S=7.53 Km/hr
-7.38854	-39.41451	Tue Jan 28 16:42:47 2014 S=7.08 Km/hr
-7.38729	-39.41306	Tue Jan 28 16:42:57 2014 S=3.72 Km/hr
-7.38678	-39.41254	Tue Jan 28 16:43:07 2014 S=5.51 Km/hr
-7.38656	-39.41234	Tue Jan 28 16:43:17 2014 S=8.47 Km/hr
-7.38637	-39.41218	Tue Jan 28 16:43:27 2014 S=6.47 Km/hr
-7.38616	-39.41214	Tue Jan 28 16:43:37 2014 S=6.94 Km/hr
-7.38593	-39.41204	Tue Jan 28 16:43:47 2014 S=7.03 Km/hr
-7.38577	-39.41190	Tue Jan 28 16:43:57 2014 S=8.40 Km/hr
-7.38569	-39.41184	Tue Jan 28 16:44:07 2014 S=3.07 Km/hr
-7.38546	-39.41157	Tue Jan 28 16:44:17 2014 S=0.96 Km/hr
-7.38544	-39.41150	Tue Jan 28 16:44:27 2014 S=1.20 Km/hr
-7.38534	-39.41122	Tue Jan 28 16:44:37 2014 S=0.72 Km/hr
-7.38534	-39.41121	Tue Jan 28 16:44:47 2014 S=0.38 Km/hr
-7.38533	-39.41120	Tue Jan 28 16:44:57 2014 S=0.46 Km/hr
-7.38533	-39.41119	Tue Jan 28 16:45:07 2014 S=0.61 Km/hr
-7.38533	-39.41117	Tue Jan 28 16:45:17 2014 S=0.45 Km/hr
-7.38529	-39.41110	Tue Jan 28 16:45:27 2014 S=2.90 Km/hr
-7.38515	-39.41095	Tue Jan 28 16:45:37 2014 S=9.35 Km/hr
-7.38498	-39.41074	Tue Jan 28 16:45:47 2014 S=10.49 Km/hr
-7.38490	-39.41058	Tue Jan 28 16:45:57 2014 S=4.11 Km/hr
-7.38465	-39.41018	Tue Jan 28 16:46:07 2014 S=4.35 Km/hr
-7.38453	-39.40994	Tue Jan 28 16:46:17 2014 S=5.50 Km/hr
-7.38438	-39.40985	Tue Jan 28 16:46:27 2014 S=4.90 Km/hr
-7.38421	-39.40958	Tue Jan 28 16:46:37 2014 S=1.08 Km/hr
-7.38390	-39.40909	Tue Jan 28 16:46:47 2014 S=5.80 Km/hr
-7.38364	-39.40857	Tue Jan 28 16:46:57 2014 S=8.83 Km/hr
-7.38350	-39.40839	Tue Jan 28 16:47:07 2014 S=4.09 Km/hr
-7.38330	-39.40821	Tue Jan 28 16:47:17 2014 S=4.52 Km/hr
-7.38317	-39.40817	Tue Jan 28 16:47:27 2014 S=9.31 Km/hr
-7.38258	-39.40775	Tue Jan 28 16:47:37 2014 S=9.00 Km/hr
-7.38230	-39.40759	Tue Jan 28 16:47:47 2014 S=4.96 Km/hr
-7.38198	-39.40740	Tue Jan 28 16:47:57 2014 S=5.00 Km/hr
-7.38177	-39.40734	Tue Jan 28 16:48:07 2014 S=4.03 Km/hr
-7.38161	-39.40738	Tue Jan 28 16:48:17 2014 S=2.86 Km/hr
-7.38148	-39.40739	Tue Jan 28 16:48:27 2014 S=4.68 Km/hr
-7.38130	-39.40739	Tue Jan 28 16:48:37 2014 S=7.37 Km/hr
-7.38108	-39.40740	Tue Jan 28 16:48:47 2014 S=5.38 Km/hr
-7.37943	-39.40722	Tue Jan 28 16:49:09 2014 S=6.19 Km/hr
-7.41069	-39.42703
-7.40971	-39.42805
-7.40984	-39.42776
-7.40979	-39.42731
-7.40980	-39.42711
-7.40978	-39.42704
-7.40957	-39.42677
-7.40932	-39.42648
-7.40907	-39.42614
-7.40881	-39.42585
-7.40852	-39.42549
-7.40820	-39.42511
-7.40787	-39.42474
-7.40758	-39.42437
-7.40726	-39.42400
-7.40696	-39.42366
-7.40667	-39.42331
-7.40639	-39.42298
-7.40615	-39.42265
-7.40591	-39.42235
-7.40566	-39.42251
-7.40530	-39.42287
-7.40491	-39.42325
-7.40456	-39.42360
-7.40419	-39.42399
-7.40379	-39.42437
-7.40343	-39.42474
-7.40302	-39.42513
-7.40267	-39.42553
-7.40225	-39.42590
-7.40193	-39.42624
-7.40159	-39.42662
-7.40120	-39.42701
-7.40080	-39.42738
-7.40043	-39.42774
-7.40010	-39.42810
-7.39971	-39.42847
-7.39937	-39.42879
-7.39913	-39.42904
-7.39879	-39.42938
-7.39845	-39.42972
-7.39817	-39.43002
-7.39789	-39.43028
-7.39764	-39.43051
-7.39735	-39.43043
-7.39712	-39.43034
-7.39707	-39.43033
-7.39716	-39.43031
-7.39719	-39.43026
-7.39713	-39.43026
-7.39703	-39.43032
-7.39690	-39.43028
-7.39659	-39.43022
-7.39624	-39.43015
-7.39598	-39.43001
-7.39587	-39.42985
-7.39609	-39.42955
-7.39609	-39.42919
-7.39626	-39.42902
-7.39647	-39.42883
-7.39649	-39.42857
-7.39649	-39.42838
-7.39659	-39.42818
-7.39665	-39.42797
-7.39671	-39.42776
-7.39666	-39.42745
-7.39657	-39.42714
-7.39647	-39.42698
-7.39628	-39.42681
-7.39611	-39.42665
-7.39603	-39.42648
-7.39589	-39.42630
-7.39571	-39.42608
-7.39558	-39.42590
-7.39541	-39.42576
-7.39528	-39.42552
-7.39521	-39.42534
-7.39509	-39.42518
-7.39510	-39.42495
-7.39525	-39.42485
-7.39537	-39.42463
-7.39535	-39.42436
-7.39539	-39.42417
-7.39542	-39.42393
-7.39548	-39.42372
-7.39550	-39.42355
-7.39548	-39.42334
-7.39547	-39.42314
-7.39552	-39.42296
-7.39552	-39.42287
-7.39550	-39.42272
-7.39549	-39.42257
-7.39539	-39.42242
-7.39541	-39.42230
-7.39540	-39.42226
-7.39549	-39.42224
-7.39546	-39.42224
-7.39545	-39.42225
-7.39541	-39.42229
-7.39536	-39.42227
-7.39536	-39.42223
-7.39528	-39.42224
-7.39525	-39.42223
-7.39525	-39.42223
-7.39533	-39.42224
-7.39534	-39.42220
-7.39530	-39.42215
-7.39530	-39.42212
-7.39528	-39.42214
-7.39526	-39.42213
-7.39509	-39.42205
-7.39502	-39.42192
-7.39492	-39.42173
-7.39482	-39.42162
-7.39468	-39.42152
-7.39457	-39.42152
-7.39446	-39.42147
-7.39438	-39.42135
-7.39427	-39.42122
-7.39414	-39.42113
-7.39403	-39.42095
-7.39398	-39.42086
-7.39394	-39.42072
-7.39386	-39.42054
-7.39381	-39.42047
-7.39372	-39.42037
-7.39368	-39.42028
-7.39377	-39.42015
-7.39375	-39.41994
-7.39366	-39.41976
-7.39351	-39.41958
-7.39334	-39.41948
-7.39319	-39.41944
-7.39315	-39.41932
-7.39313	-39.41924
-7.39315	-39.41914
-7.39311	-39.41899
-7.39313	-39.41891
-7.39314	-39.41875
-7.39310	-39.41863
-7.39305	-39.41858
-7.39308	-39.41836
-7.39307	-39.41824
-7.39303	-39.41817
-7.39295	-39.41796
-7.39279	-39.41772
-7.39257	-39.41713
-7.39247	-39.41688
-7.39246	-39.41679
-7.39241	-39.41663
-7.39233	-39.41647
-7.39220	-39.41634
-7.39211	-39.41621
-7.39207	-39.41610
-7.39202	-39.41600
-7.39196	-39.41584
-7.39193	-39.41566
-7.39193	-39.41553
-7.39195	-39.41534
-7.39171	-39.41521
-7.39150	-39.41502
-7.39137	-39.41488
-7.39127	-39.41481
-7.39106	-39.41487
-7.39089	-39.41480
-7.39062	-39.41478
-7.39027	-39.41456
-7.38995	-39.41444
-7.38985	-39.41430
-7.38966	-39.41425
-7.38943	-39.41407
-7.38929	-39.41406
-7.38875	-39.41460
-7.38854	-39.41451
-7.38729	-39.41306
-7.38678	-39.41254
-7.38656	-39.41234
-7.38637	-39.41218
-7.38616	-39.41214
-7.38593	-39.41204
-7.38577	-39.41190
-7.38569	-39.41184
-7.38546	-39.41157
-7.38544	-39.41150
-7.38534	-39.41122
-7.38534	-39.41121
-7.38533	-39.41120
-7.38533	-39.41119
-7.38533	-39.41117
-7.38529	-39.41110
-7.38515	-39.41095
-7.38498	-39.41074
-7.38490	-39.41058
-7.38465	-39.41018
-7.38453	-39.40994
-7.38438	-39.40985
-7.38421	-39.40958
-7.38390	-39.40909
-7.38364	-39.40857
-7.38350	-39.40839
-7.38330	-39.40821
-7.38317	-39.40817
-7.38258	-39.40775
-7.38230	-39.40759
-7.38198	-39.40740
-7.38177	-39.40734
-7.38161	-39.40738
-7.38148	-39.40739
-7.38130	-39.40739
-7.38108	-39.40740
-7.37943	-39.40722
