# Supplementary material for: Lévy foraging patterns of rural humans
Source: PLoS One. 2018 Jun 18;13(6):e0199099. doi: 10.1371/journal.pone.0199099 (PMC6005560; doi:10.1371/journal.pone.0199099)
Supplement: S5 File — (ZIP) [file pone.0199099.s005.zip › H-08-MA/Holux_M-241_Start_20140128-075424_Finish_20140128-090715.kml]

<?xml version="1.0" encoding="UTF-8"?>
<kml xmlns="http://earth.google.com/kml/2.1">
<Document>
<Style id="normalState_TLP_Start">
<IconStyle>
<scale>1.0</scale>
<Icon>
<href>http://maps.google.com/mapfiles/kml/pal4/icon15.png</href>
</Icon>
</IconStyle>
<LabelStyle>
<scale>1.0</scale>
</LabelStyle>
</Style>
<Style id="highlightState_TLP_Start">
<IconStyle>
<scale>1.1</scale>
<Icon>
<href>http://maps.google.com/mapfiles/kml/pal4/icon7.png</href>
</Icon>
</IconStyle>
<LabelStyle>
<scale>1.1</scale>
<color>ff0000ff</color>
</LabelStyle>
</Style>
<StyleMap id="styleMap_TLP_Start">
<Pair>
<key>normal</key>
<styleUrl>#normalState_TLP_Start</styleUrl>
</Pair>
<Pair>
<key>highlight</key>
<styleUrl>#highlightState_TLP_Start</styleUrl>
</Pair>
</StyleMap>
<Style id="normalState_TLP_Finish">
<IconStyle>
<scale>1.0</scale>
<Icon>
<href>http://maps.google.com/mapfiles/kml/pal4/icon15.png</href>
</Icon>
</IconStyle>
<LabelStyle>
<scale>1.0</scale>
</LabelStyle>
</Style>
<Style id="highlightState_TLP_Finish">
<IconStyle>
<scale>1.1</scale>
<Icon>
<href>http://maps.google.com/mapfiles/kml/pal4/icon7.png</href>
</Icon>
</IconStyle>
<LabelStyle>
<scale>1.1</scale>
<color>ff0000ff</color>
</LabelStyle>
</Style>
<StyleMap id="styleMap_TLP_Finish">
<Pair>
<key>normal</key>
<styleUrl>#normalState_TLP_Finish</styleUrl>
</Pair>
<Pair>
<key>highlight</key>
<styleUrl>#highlightState_TLP_Finish</styleUrl>
</Pair>
</StyleMap>
<Style id="normalState_TLP_Normal">
<IconStyle>
<scale>1.0</scale>
<Icon>
<href>http://maps.google.com/mapfiles/kml/pal4/icon31.png</href>
</Icon>
</IconStyle>
<LabelStyle>
<scale>1.0</scale>
</LabelStyle>
</Style>
<Style id="highlightState_TLP_Normal">
<IconStyle>
<scale>1.1</scale>
<Icon>
<href>http://maps.google.com/mapfiles/kml/pal4/icon23.png</href>
</Icon>
</IconStyle>
<LabelStyle>
<scale>1.1</scale>
<color>ff0000ff</color>
</LabelStyle>
</Style>
<StyleMap id="styleMap_TLP_Normal">
<Pair>
<key>normal</key>
<styleUrl>#normalState_TLP_Normal</styleUrl>
</Pair>
<Pair>
<key>highlight</key>
<styleUrl>#highlightState_TLP_Normal</styleUrl>
</Pair>
</StyleMap>
<Style id="normalState_TLP_Photo">
<IconStyle>
<scale>1.0</scale>
<Icon>
<href>http://maps.google.com/mapfiles/kml/pal4/icon46.png</href>
</Icon>
</IconStyle>
<LabelStyle>
<scale>1.0</scale>
</LabelStyle>
</Style>
<Style id="highlightState_TLP_Photo">
<IconStyle>
<scale>1.1</scale>
<Icon>
<href>http://maps.google.com/mapfiles/kml/pal4/icon38.png</href>
</Icon>
</IconStyle>
<LabelStyle>
<scale>1.1</scale>
<color>ff0000ff</color>
</LabelStyle>
</Style>
<StyleMap id="styleMap_TLP_Photo">
<Pair>
<key>normal</key>
<styleUrl>#normalState_TLP_Photo</styleUrl>
</Pair>
<Pair>
<key>highlight</key>
<styleUrl>#highlightState_TLP_Photo</styleUrl>
</Pair>
</StyleMap>
<Style id="roadStyle">
<LineStyle>
<color>ffffff00</color>
<width>6</width>
</LineStyle>
</Style>
<Open>1</Open>
<description>Route</description>
<name>Track Log</name>
<Placemark>
<name>Route</name>
<styleUrl>#roadStyle</styleUrl>
<MultiGeometry>
<LineString>
<coordinates>
-39.4463310,-7.3652487,938.61 -39.4461555,-7.3653159,934.52 -39.4460068,-7.3653255,937.30 -39.4459991,-7.3652205,926.50 -39.4460373,-7.3651972,925.67 -39.4460526,-7.3650947,918.44 -39.4460258,-7.3651347,918.17 -39.4460068,-7.3651791,917.83 -39.4460068,-7.3651977,917.67 -39.4458466,-7.3652105,919.11 -39.4456787,-7.3651743,919.08 -39.4456139,-7.3651261,917.86 -39.4454994,-7.3650208,916.42 -39.4453621,-7.3649702,913.52 -39.4452209,-7.3649168,912.59 -39.4451752,-7.3648605,912.59 -39.4451752,-7.3647995,913.78 -39.4451523,-7.3647676,914.27 -39.4451447,-7.3646269,915.92 -39.4451485,-7.3644495,915.22 -39.4451828,-7.3642926,911.88 -39.4452057,-7.3641472,907.19 -39.4450989,-7.3640246,906.52 -39.4449425,-7.3639550,906.48 -39.4447823,-7.3638268,905.42 -39.4447746,-7.3636661,902.08 -39.4448662,-7.3635645,899.95 -39.4450226,-7.3634944,897.53 -39.4449043,-7.3635225,899.03 -39.4447823,-7.3636250,898.33 -39.4447937,-7.3637190,893.94 -39.4448509,-7.3638206,890.39 -39.4450150,-7.3639688,890.45 -39.4451447,-7.3640685,889.52 -39.4452057,-7.3641019,892.72 -39.4452553,-7.3640075,895.53 -39.4453049,-7.3639383,895.84 -39.4453735,-7.3639479,897.13 -39.4454613,-7.3640361,899.63 -39.4455528,-7.3640513,901.39 -39.4455795,-7.3640709,905.08 -39.4454918,-7.3640194,907.52 -39.4454117,-7.3639712,908.41 -39.4453506,-7.3639765,908.97 -39.4452705,-7.3640723,908.75 -39.4452019,-7.3641324,909.95 -39.4452400,-7.3641133,910.84 -39.4451904,-7.3641706,911.56 -39.4451408,-7.3643765,910.00 -39.4451790,-7.3645730,905.70 -39.4451675,-7.3647113,902.11 -39.4451714,-7.3648071,900.38 -39.4452744,-7.3648524,895.83 -39.4453697,-7.3649092,889.78 -39.4454384,-7.3649426,887.16 -39.4452553,-7.3650098,883.14 -39.4452286,-7.3652692,878.03 -39.4450455,-7.3653741,892.41 -39.4450455,-7.3654022,900.38 -39.4450493,-7.3653841,905.09 -39.4450760,-7.3653688,910.42 -39.4450645,-7.3653712,913.53 -39.4450378,-7.3653817,915.53 -39.4449921,-7.3653536,915.27 -39.4450111,-7.3653150,917.00 -39.4449692,-7.3652577,918.08 -39.4449501,-7.3651729,919.95 -39.4449158,-7.3651123,921.02 -39.4449425,-7.3650455,920.53 -39.4449615,-7.3650570,921.05 -39.4449577,-7.3651524,921.44 -39.4449921,-7.3652449,922.45 -39.4450378,-7.3653560,922.38 -39.4450455,-7.3653874,921.27 -39.4448738,-7.3654265,921.02 -39.4446640,-7.3654437,917.02 -39.4444466,-7.3654094,910.81 -39.4441833,-7.3653870,907.11 -39.4437294,-7.3653512,906.78 -39.4433899,-7.3653374,905.94 -39.4431458,-7.3653350,903.72 -39.4429131,-7.3654289,901.63 -39.4426346,-7.3655305,898.89 -39.4424057,-7.3656096,895.44 -39.4422112,-7.3656569,892.61 -39.4419327,-7.3656621,893.39 -39.4416237,-7.3656163,892.97 -39.4413948,-7.3654714,893.31 -39.4411812,-7.3652968,893.00 -39.4409180,-7.3650613,895.78 -39.4406052,-7.3648276,896.56 -39.4403572,-7.3646579,896.08 -39.4401360,-7.3645716,898.25 -39.4399300,-7.3646135,892.20 -39.4396820,-7.3647699,888.28 -39.4394341,-7.3649569,885.80 -39.4392548,-7.3650899,881.33 -39.4389915,-7.3651795,880.05 -39.4387932,-7.3652620,878.98 -39.4386253,-7.3653493,878.36 -39.4383583,-7.3654575,881.44 -39.4382286,-7.3655090,884.41 -39.4382133,-7.3655071,884.19 -39.4382095,-7.3655043,884.23 -39.4382095,-7.3655043,884.73 -39.4382133,-7.3655047,885.02 -39.4382133,-7.3655047,885.23 -39.4382133,-7.3655047,885.48 -39.4382095,-7.3655057,885.70 -39.4382095,-7.3655062,885.97 -39.4382095,-7.3655066,886.16 -39.4382095,-7.3655071,886.34 -39.4382095,-7.3655076,886.53 -39.4382095,-7.3655081,886.72 -39.4382057,-7.3655071,886.97 -39.4381561,-7.3654575,889.80 -39.4379654,-7.3655019,897.86 -39.4378662,-7.3654976,901.19 -39.4375572,-7.3655128,905.98 -39.4372711,-7.3655801,903.03 -39.4369431,-7.3656459,906.27 -39.4366570,-7.3657513,903.27 -39.4362259,-7.3658404,905.72 -39.4358215,-7.3658276,908.23 -39.4355698,-7.3661046,907.36 -39.4352455,-7.3662362,902.47 -39.4348030,-7.3663869,906.22 -39.4344292,-7.3663507,905.77 -39.4342117,-7.3664403,905.25 -39.4339600,-7.3666663,902.98 -39.4336624,-7.3668671,899.22 -39.4333496,-7.3668866,894.13 -39.4327469,-7.3668957,896.28 -39.4323006,-7.3668323,901.31 -39.4319115,-7.3668370,902.19 -39.4316444,-7.3669014,899.45 -39.4313126,-7.3669000,895.08 -39.4308434,-7.3669829,896.36 -39.4303360,-7.3667893,900.97 -39.4299850,-7.3665819,900.83 -39.4296227,-7.3664613,899.83 -39.4293518,-7.3662167,899.84 -39.4291992,-7.3659286,905.72 -39.4290123,-7.3657756,905.91 -39.4287605,-7.3657002,907.75 -39.4284706,-7.3657699,904.72 -39.4281921,-7.3659377,904.06 -39.4277916,-7.3659601,908.77 -39.4275475,-7.3659229,908.63 -39.4273453,-7.3661256,906.94 -39.4270477,-7.3663173,903.36 -39.4264717,-7.3664327,909.47 -39.4260178,-7.3664770,911.86 -39.4257202,-7.3665800,911.45 -39.4252968,-7.3667612,912.34 -39.4249649,-7.3668971,913.42 -39.4244804,-7.3669481,912.05 -39.4240456,-7.3669271,909.05 -39.4235382,-7.3668718,912.38 -39.4230423,-7.3668017,914.25 -39.4227142,-7.3667736,914.34 -39.4222336,-7.3667278,913.80 -39.4218178,-7.3665848,911.91 -39.4214859,-7.3665380,908.92 -39.4211769,-7.3664479,911.75 -39.4209290,-7.3664255,915.47 -39.4205513,-7.3665695,916.64 -39.4202309,-7.3667850,915.45 -39.4200363,-7.3669648,909.38 -39.4198685,-7.3671408,903.52 -39.4196739,-7.3673320,899.63 -39.4194221,-7.3675523,887.94 -39.4190636,-7.3678312,889.41 -39.4187889,-7.3681078,898.73 -39.4184799,-7.3684535,897.05 -39.4183121,-7.3688173,891.34 -39.4179726,-7.3691459,886.17 -39.4175529,-7.3694053,894.78 -39.4172707,-7.3695278,894.09 -39.4170189,-7.3697753,891.91 -39.4168282,-7.3701491,887.05 -39.4168091,-7.3705502,880.11 -39.4168053,-7.3708658,872.39 -39.4166756,-7.3711743,869.97 -39.4166107,-7.3714809,874.53 -39.4164734,-7.3718081,871.64 -39.4163132,-7.3721414,870.05 -39.4161949,-7.3724723,866.98 -39.4161148,-7.3727779,861.17 -39.4159966,-7.3731499,856.17 -39.4158974,-7.3734684,850.08 -39.4158936,-7.3738427,844.14 -39.4157677,-7.3742819,839.78 -39.4155922,-7.3746305,831.53 -39.4154739,-7.3749967,835.95 -39.4152946,-7.3753066,832.14 -39.4152336,-7.3755803,831.16 -39.4152260,-7.3758688,827.80 -39.4151688,-7.3761187,825.11 -39.4150658,-7.3762841,822.70 -39.4150162,-7.3763485,820.78 -39.4150925,-7.3765230,821.17 -39.4150276,-7.3766851,819.75 -39.4150543,-7.3768244,817.56 -39.4149933,-7.3769541,814.38 -39.4149513,-7.3770328,814.63 -39.4147873,-7.3771739,817.39 -39.4143372,-7.3772402,844.23 -39.4136658,-7.3773403,866.59 -39.4130249,-7.3774338,886.83 -39.4123726,-7.3775086,899.06 -39.4120331,-7.3774762,905.56 -39.4117050,-7.3774657,910.11 -39.4115562,-7.3774858,912.42 -39.4111252,-7.3775020,912.48 -39.4109383,-7.3775954,913.55 -39.4107933,-7.3777609,910.80 -39.4107056,-7.3779387,905.73 -39.4106712,-7.3781514,900.13 -39.4104462,-7.3784461,892.88 -39.4102936,-7.3786144,888.69 -39.4103622,-7.3787379,879.64 -39.4104080,-7.3788848,870.38 -39.4113083,-7.3794298,872.27 -39.4111900,-7.3794594,872.30 -39.4086609,-7.3806033,857.88 -39.4075928,-7.3809137,914.13 -39.4075813,-7.3811188,913.34 -39.4076424,-7.3812370,904.33 -39.4077492,-7.3813710,899.67 -39.4077988,-7.3815279,892.39 -39.4078407,-7.3816476,883.80 -39.4078522,-7.3817472,875.27 -39.4078407,-7.3817663,870.39 -39.4078445,-7.3817797,869.89 -39.4079361,-7.3817821,870.67 -39.4079933,-7.3819909,872.61 -39.4078712,-7.3827815,883.50 -39.4079247,-7.3828564,894.56 -39.4079514,-7.3828893,903.55 -39.4079514,-7.3829432,905.75 -39.4079704,-7.3831644,904.94 -39.4080696,-7.3832126,898.52 -39.4081955,-7.3832202,894.89 -39.4083214,-7.3832421,891.92 -39.4085541,-7.3835959,894.42 -39.4086113,-7.3836207,896.55 -39.4087448,-7.3836656,896.53 -39.4088745,-7.3836517,895.98 -39.4090080,-7.3837824,896.22 -39.4090958,-7.3838634,907.53 -39.4090805,-7.3839126,913.34 -39.4090767,-7.3839283,915.03 -39.4090881,-7.3839350,915.66 -39.4091530,-7.3839355,916.77 -39.4092751,-7.3840470,917.11 -39.4094505,-7.3841419,916.78 -39.4095078,-7.3842187,917.34 -39.4094887,-7.3843412,922.16 -39.4094925,-7.3843827,927.52 -39.4095001,-7.3843188,928.83 -39.4095573,-7.3842807,930.13 -39.4096718,-7.3843408,930.45 -39.4098320,-7.3844266,928.89 -39.4100800,-7.3845849,926.14 -39.4102020,-7.3846116,923.94 -39.4103699,-7.3846426,921.34 -39.4106293,-7.3847046,917.16 -39.4107437,-7.3847990,912.11 -39.4109993,-7.3849564,905.95 -39.4113731,-7.3853559,899.45 -39.4116516,-7.3856492,896.17 -39.4116859,-7.3856988,896.72 -39.4116936,-7.3857055,901.55 -39.4117126,-7.3857198,905.27 -39.4116936,-7.3857250,916.16 -39.4116135,-7.3857770,922.02 -39.4115601,-7.3858390,923.06 -39.4115105,-7.3859282,924.81 -39.4114647,-7.3860273,926.89 -39.4113693,-7.3860865,929.72 -39.4113159,-7.3860626,931.84 -39.4113197,-7.3860655,932.42 -39.4114304,-7.3860464,932.56 -39.4114952,-7.3859606,933.50 -39.4115334,-7.3858676,935.19 -39.4116173,-7.3857884,936.69 -39.4116936,-7.3857918,937.47 -39.4117165,-7.3858294,937.75 -39.4117012,-7.3858442,937.59 -39.4116974,-7.3858433,938.00 -39.4117088,-7.3858323,938.23 -39.4117279,-7.3858156,938.16 -39.4117432,-7.3858309,938.14 -39.4117928,-7.3858938,937.72 -39.4118576,-7.3859611,937.19 -39.4120827,-7.3860660,936.13 -39.4122925,-7.3861480,932.53 -39.4124489,-7.3862867,926.86 -39.4126549,-7.3864255,917.11 -39.4128685,-7.3866577,905.80 -39.4130211,-7.3867579,895.13 -39.4131355,-7.3869944,884.55 -39.4131470,-7.3872242,874.61 -39.4133644,-7.3874059,865.19 -39.4134789,-7.3875875,854.28 -39.4135475,-7.3879061,845.88 -39.4137001,-7.3882136,854.61 -39.4140053,-7.3898444,865.39 -39.4139328,-7.3900757,926.36 -39.4140778,-7.3903103,918.78 -39.4142151,-7.3904300,915.41 -39.4144592,-7.3905540,905.08 -39.4145737,-7.3906665,899.34 -39.4148750,-7.3907876,898.19 -39.4151497,-7.3911958,892.09 -39.4151955,-7.3912969,885.02 -39.4152222,-7.3915005,879.91 -39.4154854,-7.3919678,867.41 -39.4155807,-7.3922405,858.25 -39.4155540,-7.3924665,849.05 -39.4155502,-7.3929763,839.69 -39.4155884,-7.3939829,842.08 -39.4156532,-7.3943558,848.39 -39.4156609,-7.3946195,844.47 -39.4156265,-7.3948436,843.25 -39.4155731,-7.3951759,844.19 -39.4156075,-7.3954620,836.64 -39.4156075,-7.3957911,832.78 -39.4156799,-7.3960915,826.25 -39.4159050,-7.3964891,828.70 -39.4160728,-7.3968921,826.75 -39.4162636,-7.3972759,823.23 -39.4164085,-7.3976593,822.56 -39.4165344,-7.3980126,824.83 -39.4166412,-7.3983378,828.67 -39.4166527,-7.3986578,824.36 -39.4166412,-7.3987956,826.63 -39.4166451,-7.3988075,826.16 -39.4166527,-7.3988256,826.58 -39.4166603,-7.3988547,827.27 -39.4166565,-7.3988423,828.33 -39.4166298,-7.3989811,832.08 -39.4165802,-7.3993297,838.30 -39.4165611,-7.3996644,837.39 -39.4165344,-7.3999538,831.67 -39.4164772,-7.4002557,828.97 -39.4165306,-7.4005823,827.33 -39.4165573,-7.4008541,825.95 -39.4168167,-7.4011850,822.69 -39.4171791,-7.4015079,819.53 -39.4176521,-7.4018722,816.47 -39.4179840,-7.4021497,810.70 -39.4184265,-7.4025073,806.02 -39.4188118,-7.4028573,803.31 -39.4192505,-7.4031982,803.34 -39.4196739,-7.4035034,803.53 -39.4199486,-7.4037461,801.73 -39.4202881,-7.4040504,800.77 -39.4206085,-7.4043312,801.03 -39.4209480,-7.4046464,797.00 -39.4213142,-7.4049897,791.72 -39.4216805,-7.4052835,783.67 -39.4219742,-7.4055424,782.14 -39.4222145,-7.4057193,777.20 -39.4226227,-7.4060578,786.81 -39.4231186,-7.4064703,809.88 -39.4235535,-7.4067669,814.33 -39.4240494,-7.4071789,825.23 -39.4244728,-7.4075556,839.05 -39.4248848,-7.4079180,860.28 -39.4253082,-7.4083052,882.67 -39.4257393,-7.4086428,892.27 -39.4260483,-7.4089541,897.31 -39.4264297,-7.4092493,902.36 -39.4268303,-7.4095888,904.06 -39.4270630,-7.4097753,904.56 -39.4271355,-7.4097772,906.84 -39.4275513,-7.4097862,902.81 -39.4279518,-7.4096856,901.59 -39.4282799,-7.4094110,905.94 -39.4287415,-7.4091501,900.80 -39.4289284,-7.4090443,906.92 -39.4285889,-7.4089441,906.86 -39.4284821,-7.4089441,908.95 -39.4284821,-7.4089437,909.23 -39.4284363,-7.4089346,909.31 -39.4284248,-7.4089308,909.47 -39.4284134,-7.4089270,909.53 -39.4284096,-7.4089260,909.53 -39.4284019,-7.4089241,909.64 -39.4284363,-7.4089293,909.75 -39.4284019,-7.4089170,909.81 -39.4283943,-7.4089141,910.25 -39.4284058,-7.4089193,911.28 -39.4283867,-7.4089198,912.59 -39.4283714,-7.4089160,913.66 -39.4283867,-7.4089208,913.91 -39.4283905,-7.4089222,913.98 -39.4283905,-7.4089222,914.02 -39.4283943,-7.4089231,914.08 -39.4283981,-7.4089246,914.11 -39.4284019,-7.4089255,914.23 -39.4284019,-7.4089265,914.31 -39.4283981,-7.4089260,914.39 -39.4283943,-7.4089260,914.56 -39.4283905,-7.4089246,914.64 -39.4283943,-7.4089265,914.72 -39.4283905,-7.4089255,914.78 -39.4283905,-7.4089251,914.77 -39.4283905,-7.4089255,914.78 -39.4283905,-7.4089265,914.78 -39.4283905,-7.4089270,914.77 -39.4283905,-7.4089270,914.75 -39.4283905,-7.4089284,914.81 -39.4283905,-7.4089289,914.84 -39.4283905,-7.4089293,914.89 -39.4283905,-7.4089289,915.03 -39.4283867,-7.4089246,915.09 -39.4283867,-7.4089227,915.23 -39.4283905,-7.4089227,915.31 -39.4283905,-7.4089246,915.34 -39.4283905,-7.4089251,915.42 -39.4283943,-7.4089255,915.48 -39.4283943,-7.4089260,915.45 -39.4283829,-7.4089274,915.30 -39.4283867,-7.4089274,915.28 -39.4283905,-7.4089308,915.13 -39.4284019,-7.4089327,915.08 -39.4284019,-7.4089336,915.09 -39.4284019,-7.4089332,915.09 -39.4284019,-7.4089336,915.13 -39.4284019,-7.4089341,915.14 -39.4284019,-7.4089341,915.17 -39.4284019,-7.4089341,915.25 -39.4284019,-7.4089346,915.25 -39.4284019,-7.4089346,915.27 -39.4284019,-7.4089346,915.25 </coordinates>
</LineString>
</MultiGeometry>
</Placemark>
<Folder>
<name>waypoints</name>
<Placemark>
<name>
Tue Jan 28 13:54:24 2014 S=6.87 Km/hr
</name>
<styleUrl>
#styleMap_TLP_Start
</styleUrl>
<Point>
<coordinates>
-39.4463310,-7.3652487,938.61
</coordinates>
</Point>
</Placemark>
<Placemark>
<name>
Tue Jan 28 13:54:34 2014 S=8.31 Km/hr
</name>
<styleUrl>
#styleMap_TLP_Normal
</styleUrl>
<Point>
<coordinates>
-39.4461555,-7.3653159,934.52
</coordinates>
</Point>
</Placemark>
<Placemark>
<name>
Tue Jan 28 13:54:44 2014 S=1.33 Km/hr
</name>
<styleUrl>
#styleMap_TLP_Normal
</styleUrl>
<Point>
<coordinates>
-39.4460068,-7.3653255,937.30
</coordinates>
</Point>
</Placemark>
<Placemark>
<name>
Tue Jan 28 13:54:54 2014 S=2.27 Km/hr
</name>
<styleUrl>
#styleMap_TLP_Normal
</styleUrl>
<Point>
<coordinates>
-39.4459991,-7.3652205,926.50
</coordinates>
</Point>
</Placemark>
<Placemark>
<name>
Tue Jan 28 13:55:04 2014 S=1.76 Km/hr
</name>
<styleUrl>
#styleMap_TLP_Normal
</styleUrl>
<Point>
<coordinates>
-39.4460373,-7.3651972,925.67
</coordinates>
</Point>
</Placemark>
<Placemark>
<name>
Tue Jan 28 13:55:14 2014 S=1.06 Km/hr
</name>
<styleUrl>
#styleMap_TLP_Normal
</styleUrl>
<Point>
<coordinates>
-39.4460526,-7.3650947,918.44
</coordinates>
</Point>
</Placemark>
<Placemark>
<name>
Tue Jan 28 13:55:24 2014 S=1.38 Km/hr
</name>
<styleUrl>
#styleMap_TLP_Normal
</styleUrl>
<Point>
<coordinates>
-39.4460258,-7.3651347,918.17
</coordinates>
</Point>
</Placemark>
<Placemark>
<name>
Tue Jan 28 13:55:34 2014 S=2.07 Km/hr
</name>
<styleUrl>
#styleMap_TLP_Normal
</styleUrl>
<Point>
<coordinates>
-39.4460068,-7.3651791,917.83
</coordinates>
</Point>
</Placemark>
<Placemark>
<name>
Tue Jan 28 13:55:44 2014 S=2.78 Km/hr
</name>
<styleUrl>
#styleMap_TLP_Normal
</styleUrl>
<Point>
<coordinates>
-39.4460068,-7.3651977,917.67
</coordinates>
</Point>
</Placemark>
<Placemark>
<name>
Tue Jan 28 13:55:54 2014 S=5.42 Km/hr
</name>
<styleUrl>
#styleMap_TLP_Normal
</styleUrl>
<Point>
<coordinates>
-39.4458466,-7.3652105,919.11
</coordinates>
</Point>
</Placemark>
<Placemark>
<name>
Tue Jan 28 13:56:04 2014 S=2.27 Km/hr
</name>
<styleUrl>
#styleMap_TLP_Normal
</styleUrl>
<Point>
<coordinates>
-39.4456787,-7.3651743,919.08
</coordinates>
</Point>
</Placemark>
<Placemark>
<name>
Tue Jan 28 13:56:14 2014 S=2.54 Km/hr
</name>
<styleUrl>
#styleMap_TLP_Normal
</styleUrl>
<Point>
<coordinates>
-39.4456139,-7.3651261,917.86
</coordinates>
</Point>
</Placemark>
<Placemark>
<name>
Tue Jan 28 13:56:24 2014 S=4.45 Km/hr
</name>
<styleUrl>
#styleMap_TLP_Normal
</styleUrl>
<Point>
<coordinates>
-39.4454994,-7.3650208,916.42
</coordinates>
</Point>
</Placemark>
<Placemark>
<name>
Tue Jan 28 13:56:34 2014 S=5.16 Km/hr
</name>
<styleUrl>
#styleMap_TLP_Normal
</styleUrl>
<Point>
<coordinates>
-39.4453621,-7.3649702,913.52
</coordinates>
</Point>
</Placemark>
<Placemark>
<name>
Tue Jan 28 13:56:44 2014 S=3.03 Km/hr
</name>
<styleUrl>
#styleMap_TLP_Normal
</styleUrl>
<Point>
<coordinates>
-39.4452209,-7.3649168,912.59
</coordinates>
</Point>
</Placemark>
<Placemark>
<name>
Tue Jan 28 13:56:54 2014 S=0.49 Km/hr
</name>
<styleUrl>
#styleMap_TLP_Normal
</styleUrl>
<Point>
<coordinates>
-39.4451752,-7.3648605,912.59
</coordinates>
</Point>
</Placemark>
<Placemark>
<name>
Tue Jan 28 13:57:04 2014 S=0.75 Km/hr
</name>
<styleUrl>
#styleMap_TLP_Normal
</styleUrl>
<Point>
<coordinates>
-39.4451752,-7.3647995,913.78
</coordinates>
</Point>
</Placemark>
<Placemark>
<name>
Tue Jan 28 13:57:14 2014 S=1.31 Km/hr
</name>
<styleUrl>
#styleMap_TLP_Normal
</styleUrl>
<Point>
<coordinates>
-39.4451523,-7.3647676,914.27
</coordinates>
</Point>
</Placemark>
<Placemark>
<name>
Tue Jan 28 13:57:24 2014 S=6.74 Km/hr
</name>
<styleUrl>
#styleMap_TLP_Normal
</styleUrl>
<Point>
<coordinates>
-39.4451447,-7.3646269,915.92
</coordinates>
</Point>
</Placemark>
<Placemark>
<name>
Tue Jan 28 13:57:34 2014 S=4.97 Km/hr
</name>
<styleUrl>
#styleMap_TLP_Normal
</styleUrl>
<Point>
<coordinates>
-39.4451485,-7.3644495,915.22
</coordinates>
</Point>
</Placemark>
<Placemark>
<name>
Tue Jan 28 13:57:44 2014 S=2.72 Km/hr
</name>
<styleUrl>
#styleMap_TLP_Normal
</styleUrl>
<Point>
<coordinates>
-39.4451828,-7.3642926,911.88
</coordinates>
</Point>
</Placemark>
<Placemark>
<name>
Tue Jan 28 13:57:54 2014 S=5.24 Km/hr
</name>
<styleUrl>
#styleMap_TLP_Normal
</styleUrl>
<Point>
<coordinates>
-39.4452057,-7.3641472,907.19
</coordinates>
</Point>
</Placemark>
<Placemark>
<name>
Tue Jan 28 13:58:04 2014 S=5.78 Km/hr
</name>
<styleUrl>
#styleMap_TLP_Normal
</styleUrl>
<Point>
<coordinates>
-39.4450989,-7.3640246,906.52
</coordinates>
</Point>
</Placemark>
<Placemark>
<name>
Tue Jan 28 13:58:14 2014 S=5.57 Km/hr
</name>
<styleUrl>
#styleMap_TLP_Normal
</styleUrl>
<Point>
<coordinates>
-39.4449425,-7.3639550,906.48
</coordinates>
</Point>
</Placemark>
<Placemark>
<name>
Tue Jan 28 13:58:24 2014 S=4.59 Km/hr
</name>
<styleUrl>
#styleMap_TLP_Normal
</styleUrl>
<Point>
<coordinates>
-39.4447823,-7.3638268,905.42
</coordinates>
</Point>
</Placemark>
<Placemark>
<name>
Tue Jan 28 13:58:34 2014 S=5.70 Km/hr
</name>
<styleUrl>
#styleMap_TLP_Normal
</styleUrl>
<Point>
<coordinates>
-39.4447746,-7.3636661,902.08
</coordinates>
</Point>
</Placemark>
<Placemark>
<name>
Tue Jan 28 13:58:44 2014 S=6.26 Km/hr
</name>
<styleUrl>
#styleMap_TLP_Normal
</styleUrl>
<Point>
<coordinates>
-39.4448662,-7.3635645,899.95
</coordinates>
</Point>
</Placemark>
<Placemark>
<name>
Tue Jan 28 13:58:54 2014 S=0.20 Km/hr
</name>
<styleUrl>
#styleMap_TLP_Normal
</styleUrl>
<Point>
<coordinates>
-39.4450226,-7.3634944,897.53
</coordinates>
</Point>
</Placemark>
<Placemark>
<name>
Tue Jan 28 13:59:04 2014 S=7.90 Km/hr
</name>
<styleUrl>
#styleMap_TLP_Normal
</styleUrl>
<Point>
<coordinates>
-39.4449043,-7.3635225,899.03
</coordinates>
</Point>
</Placemark>
<Placemark>
<name>
Tue Jan 28 13:59:14 2014 S=5.24 Km/hr
</name>
<styleUrl>
#styleMap_TLP_Normal
</styleUrl>
<Point>
<coordinates>
-39.4447823,-7.3636250,898.33
</coordinates>
</Point>
</Placemark>
<Placemark>
<name>
Tue Jan 28 13:59:24 2014 S=3.99 Km/hr
</name>
<styleUrl>
#styleMap_TLP_Normal
</styleUrl>
<Point>
<coordinates>
-39.4447937,-7.3637190,893.94
</coordinates>
</Point>
</Placemark>
<Placemark>
<name>
Tue Jan 28 13:59:34 2014 S=1.13 Km/hr
</name>
<styleUrl>
#styleMap_TLP_Normal
</styleUrl>
<Point>
<coordinates>
-39.4448509,-7.3638206,890.39
</coordinates>
</Point>
</Placemark>
<Placemark>
<name>
Tue Jan 28 13:59:44 2014 S=4.13 Km/hr
</name>
<styleUrl>
#styleMap_TLP_Normal
</styleUrl>
<Point>
<coordinates>
-39.4450150,-7.3639688,890.45
</coordinates>
</Point>
</Placemark>
<Placemark>
<name>
Tue Jan 28 13:59:54 2014 S=3.09 Km/hr
</name>
<styleUrl>
#styleMap_TLP_Normal
</styleUrl>
<Point>
<coordinates>
-39.4451447,-7.3640685,889.52
</coordinates>
</Point>
</Placemark>
<Placemark>
<name>
Tue Jan 28 14:00:04 2014 S=1.82 Km/hr
</name>
<styleUrl>
#styleMap_TLP_Normal
</styleUrl>
<Point>
<coordinates>
-39.4452057,-7.3641019,892.72
</coordinates>
</Point>
</Placemark>
<Placemark>
<name>
Tue Jan 28 14:00:14 2014 S=1.89 Km/hr
</name>
<styleUrl>
#styleMap_TLP_Normal
</styleUrl>
<Point>
<coordinates>
-39.4452553,-7.3640075,895.53
</coordinates>
</Point>
</Placemark>
<Placemark>
<name>
Tue Jan 28 14:00:24 2014 S=3.33 Km/hr
</name>
<styleUrl>
#styleMap_TLP_Normal
</styleUrl>
<Point>
<coordinates>
-39.4453049,-7.3639383,895.84
</coordinates>
</Point>
</Placemark>
<Placemark>
<name>
Tue Jan 28 14:00:34 2014 S=3.57 Km/hr
</name>
<styleUrl>
#styleMap_TLP_Normal
</styleUrl>
<Point>
<coordinates>
-39.4453735,-7.3639479,897.13
</coordinates>
</Point>
</Placemark>
<Placemark>
<name>
Tue Jan 28 14:00:44 2014 S=3.36 Km/hr
</name>
<styleUrl>
#styleMap_TLP_Normal
</styleUrl>
<Point>
<coordinates>
-39.4454613,-7.3640361,899.63
</coordinates>
</Point>
</Placemark>
<Placemark>
<name>
Tue Jan 28 14:00:54 2014 S=3.62 Km/hr
</name>
<styleUrl>
#styleMap_TLP_Normal
</styleUrl>
<Point>
<coordinates>
-39.4455528,-7.3640513,901.39
</coordinates>
</Point>
</Placemark>
<Placemark>
<name>
Tue Jan 28 14:01:04 2014 S=4.74 Km/hr
</name>
<styleUrl>
#styleMap_TLP_Normal
</styleUrl>
<Point>
<coordinates>
-39.4455795,-7.3640709,905.08
</coordinates>
</Point>
</Placemark>
<Placemark>
<name>
Tue Jan 28 14:01:14 2014 S=1.38 Km/hr
</name>
<styleUrl>
#styleMap_TLP_Normal
</styleUrl>
<Point>
<coordinates>
-39.4454918,-7.3640194,907.52
</coordinates>
</Point>
</Placemark>
<Placemark>
<name>
Tue Jan 28 14:01:24 2014 S=3.16 Km/hr
</name>
<styleUrl>
#styleMap_TLP_Normal
</styleUrl>
<Point>
<coordinates>
-39.4454117,-7.3639712,908.41
</coordinates>
</Point>
</Placemark>
<Placemark>
<name>
Tue Jan 28 14:01:34 2014 S=2.55 Km/hr
</name>
<styleUrl>
#styleMap_TLP_Normal
</styleUrl>
<Point>
<coordinates>
-39.4453506,-7.3639765,908.97
</coordinates>
</Point>
</Placemark>
<Placemark>
<name>
Tue Jan 28 14:01:44 2014 S=3.49 Km/hr
</name>
<styleUrl>
#styleMap_TLP_Normal
</styleUrl>
<Point>
<coordinates>
-39.4452705,-7.3640723,908.75
</coordinates>
</Point>
</Placemark>
<Placemark>
<name>
Tue Jan 28 14:01:54 2014 S=2.66 Km/hr
</name>
<styleUrl>
#styleMap_TLP_Normal
</styleUrl>
<Point>
<coordinates>
-39.4452019,-7.3641324,909.95
</coordinates>
</Point>
</Placemark>
<Placemark>
<name>
Tue Jan 28 14:02:04 2014 S=0.85 Km/hr
</name>
<styleUrl>
#styleMap_TLP_Normal
</styleUrl>
<Point>
<coordinates>
-39.4452400,-7.3641133,910.84
</coordinates>
</Point>
</Placemark>
<Placemark>
<name>
Tue Jan 28 14:02:14 2014 S=6.04 Km/hr
</name>
<styleUrl>
#styleMap_TLP_Normal
</styleUrl>
<Point>
<coordinates>
-39.4451904,-7.3641706,911.56
</coordinates>
</Point>
</Placemark>
<Placemark>
<name>
Tue Jan 28 14:02:24 2014 S=6.05 Km/hr
</name>
<styleUrl>
#styleMap_TLP_Normal
</styleUrl>
<Point>
<coordinates>
-39.4451408,-7.3643765,910.00
</coordinates>
</Point>
</Placemark>
<Placemark>
<name>
Tue Jan 28 14:02:34 2014 S=6.27 Km/hr
</name>
<styleUrl>
#styleMap_TLP_Normal
</styleUrl>
<Point>
<coordinates>
-39.4451790,-7.3645730,905.70
</coordinates>
</Point>
</Placemark>
<Placemark>
<name>
Tue Jan 28 14:02:44 2014 S=1.30 Km/hr
</name>
<styleUrl>
#styleMap_TLP_Normal
</styleUrl>
<Point>
<coordinates>
-39.4451675,-7.3647113,902.11
</coordinates>
</Point>
</Placemark>
<Placemark>
<name>
Tue Jan 28 14:02:54 2014 S=2.81 Km/hr
</name>
<styleUrl>
#styleMap_TLP_Normal
</styleUrl>
<Point>
<coordinates>
-39.4451714,-7.3648071,900.38
</coordinates>
</Point>
</Placemark>
<Placemark>
<name>
Tue Jan 28 14:03:04 2014 S=5.68 Km/hr
</name>
<styleUrl>
#styleMap_TLP_Normal
</styleUrl>
<Point>
<coordinates>
-39.4452744,-7.3648524,895.83
</coordinates>
</Point>
</Placemark>
<Placemark>
<name>
Tue Jan 28 14:03:14 2014 S=3.07 Km/hr
</name>
<styleUrl>
#styleMap_TLP_Normal
</styleUrl>
<Point>
<coordinates>
-39.4453697,-7.3649092,889.78
</coordinates>
</Point>
</Placemark>
<Placemark>
<name>
Tue Jan 28 14:03:24 2014 S=2.54 Km/hr
</name>
<styleUrl>
#styleMap_TLP_Normal
</styleUrl>
<Point>
<coordinates>
-39.4454384,-7.3649426,887.16
</coordinates>
</Point>
</Placemark>
<Placemark>
<name>
Tue Jan 28 14:03:34 2014 S=9.39 Km/hr
</name>
<styleUrl>
#styleMap_TLP_Normal
</styleUrl>
<Point>
<coordinates>
-39.4452553,-7.3650098,883.14
</coordinates>
</Point>
</Placemark>
<Placemark>
<name>
Tue Jan 28 14:03:44 2014 S=4.62 Km/hr
</name>
<styleUrl>
#styleMap_TLP_Normal
</styleUrl>
<Point>
<coordinates>
-39.4452286,-7.3652692,878.03
</coordinates>
</Point>
</Placemark>
<Placemark>
<name>
Tue Jan 28 14:03:54 2014 S=1.07 Km/hr
</name>
<styleUrl>
#styleMap_TLP_Normal
</styleUrl>
<Point>
<coordinates>
-39.4450455,-7.3653741,892.41
</coordinates>
</Point>
</Placemark>
<Placemark>
<name>
Tue Jan 28 14:04:04 2014 S=0.56 Km/hr
</name>
<styleUrl>
#styleMap_TLP_Normal
</styleUrl>
<Point>
<coordinates>
-39.4450455,-7.3654022,900.38
</coordinates>
</Point>
</Placemark>
<Placemark>
<name>
Tue Jan 28 14:04:14 2014 S=1.74 Km/hr
</name>
<styleUrl>
#styleMap_TLP_Normal
</styleUrl>
<Point>
<coordinates>
-39.4450493,-7.3653841,905.09
</coordinates>
</Point>
</Placemark>
<Placemark>
<name>
Tue Jan 28 14:04:24 2014 S=0.86 Km/hr
</name>
<styleUrl>
#styleMap_TLP_Normal
</styleUrl>
<Point>
<coordinates>
-39.4450760,-7.3653688,910.42
</coordinates>
</Point>
</Placemark>
<Placemark>
<name>
Tue Jan 28 14:04:34 2014 S=0.21 Km/hr
</name>
<styleUrl>
#styleMap_TLP_Normal
</styleUrl>
<Point>
<coordinates>
-39.4450645,-7.3653712,913.53
</coordinates>
</Point>
</Placemark>
<Placemark>
<name>
Tue Jan 28 14:04:44 2014 S=2.28 Km/hr
</name>
<styleUrl>
#styleMap_TLP_Normal
</styleUrl>
<Point>
<coordinates>
-39.4450378,-7.3653817,915.53
</coordinates>
</Point>
</Placemark>
<Placemark>
<name>
Tue Jan 28 14:04:54 2014 S=1.41 Km/hr
</name>
<styleUrl>
#styleMap_TLP_Normal
</styleUrl>
<Point>
<coordinates>
-39.4449921,-7.3653536,915.27
</coordinates>
</Point>
</Placemark>
<Placemark>
<name>
Tue Jan 28 14:05:04 2014 S=2.37 Km/hr
</name>
<styleUrl>
#styleMap_TLP_Normal
</styleUrl>
<Point>
<coordinates>
-39.4450111,-7.3653150,917.00
</coordinates>
</Point>
</Placemark>
<Placemark>
<name>
Tue Jan 28 14:05:14 2014 S=3.76 Km/hr
</name>
<styleUrl>
#styleMap_TLP_Normal
</styleUrl>
<Point>
<coordinates>
-39.4449692,-7.3652577,918.08
</coordinates>
</Point>
</Placemark>
<Placemark>
<name>
Tue Jan 28 14:05:24 2014 S=2.21 Km/hr
</name>
<styleUrl>
#styleMap_TLP_Normal
</styleUrl>
<Point>
<coordinates>
-39.4449501,-7.3651729,919.95
</coordinates>
</Point>
</Placemark>
<Placemark>
<name>
Tue Jan 28 14:05:34 2014 S=0.67 Km/hr
</name>
<styleUrl>
#styleMap_TLP_Normal
</styleUrl>
<Point>
<coordinates>
-39.4449158,-7.3651123,921.02
</coordinates>
</Point>
</Placemark>
<Placemark>
<name>
Tue Jan 28 14:05:44 2014 S=3.35 Km/hr
</name>
<styleUrl>
#styleMap_TLP_Normal
</styleUrl>
<Point>
<coordinates>
-39.4449425,-7.3650455,920.53
</coordinates>
</Point>
</Placemark>
<Placemark>
<name>
Tue Jan 28 14:05:54 2014 S=3.09 Km/hr
</name>
<styleUrl>
#styleMap_TLP_Normal
</styleUrl>
<Point>
<coordinates>
-39.4449615,-7.3650570,921.05
</coordinates>
</Point>
</Placemark>
<Placemark>
<name>
Tue Jan 28 14:06:04 2014 S=4.02 Km/hr
</name>
<styleUrl>
#styleMap_TLP_Normal
</styleUrl>
<Point>
<coordinates>
-39.4449577,-7.3651524,921.44
</coordinates>
</Point>
</Placemark>
<Placemark>
<name>
Tue Jan 28 14:06:14 2014 S=4.07 Km/hr
</name>
<styleUrl>
#styleMap_TLP_Normal
</styleUrl>
<Point>
<coordinates>
-39.4449921,-7.3652449,922.45
</coordinates>
</Point>
</Placemark>
<Placemark>
<name>
Tue Jan 28 14:06:24 2014 S=4.54 Km/hr
</name>
<styleUrl>
#styleMap_TLP_Normal
</styleUrl>
<Point>
<coordinates>
-39.4450378,-7.3653560,922.38
</coordinates>
</Point>
</Placemark>
<Placemark>
<name>
Tue Jan 28 14:06:34 2014 S=1.23 Km/hr
</name>
<styleUrl>
#styleMap_TLP_Normal
</styleUrl>
<Point>
<coordinates>
-39.4450455,-7.3653874,921.27
</coordinates>
</Point>
</Placemark>
<Placemark>
<name>
Tue Jan 28 14:06:44 2014 S=8.94 Km/hr
</name>
<styleUrl>
#styleMap_TLP_Normal
</styleUrl>
<Point>
<coordinates>
-39.4448738,-7.3654265,921.02
</coordinates>
</Point>
</Placemark>
<Placemark>
<name>
Tue Jan 28 14:06:54 2014 S=10.45 Km/hr
</name>
<styleUrl>
#styleMap_TLP_Normal
</styleUrl>
<Point>
<coordinates>
-39.4446640,-7.3654437,917.02
</coordinates>
</Point>
</Placemark>
<Placemark>
<name>
Tue Jan 28 14:07:04 2014 S=7.99 Km/hr
</name>
<styleUrl>
#styleMap_TLP_Normal
</styleUrl>
<Point>
<coordinates>
-39.4444466,-7.3654094,910.81
</coordinates>
</Point>
</Placemark>
<Placemark>
<name>
Tue Jan 28 14:07:14 2014 S=10.69 Km/hr
</name>
<styleUrl>
#styleMap_TLP_Normal
</styleUrl>
<Point>
<coordinates>
-39.4441833,-7.3653870,907.11
</coordinates>
</Point>
</Placemark>
<Placemark>
<name>
Tue Jan 28 14:07:24 2014 S=12.66 Km/hr
</name>
<styleUrl>
#styleMap_TLP_Normal
</styleUrl>
<Point>
<coordinates>
-39.4437294,-7.3653512,906.78
</coordinates>
</Point>
</Placemark>
<Placemark>
<name>
Tue Jan 28 14:07:34 2014 S=10.91 Km/hr
</name>
<styleUrl>
#styleMap_TLP_Normal
</styleUrl>
<Point>
<coordinates>
-39.4433899,-7.3653374,905.94
</coordinates>
</Point>
</Placemark>
<Placemark>
<name>
Tue Jan 28 14:07:44 2014 S=7.53 Km/hr
</name>
<styleUrl>
#styleMap_TLP_Normal
</styleUrl>
<Point>
<coordinates>
-39.4431458,-7.3653350,903.72
</coordinates>
</Point>
</Placemark>
<Placemark>
<name>
Tue Jan 28 14:07:54 2014 S=10.58 Km/hr
</name>
<styleUrl>
#styleMap_TLP_Normal
</styleUrl>
<Point>
<coordinates>
-39.4429131,-7.3654289,901.63
</coordinates>
</Point>
</Placemark>
<Placemark>
<name>
Tue Jan 28 14:08:04 2014 S=8.13 Km/hr
</name>
<styleUrl>
#styleMap_TLP_Normal
</styleUrl>
<Point>
<coordinates>
-39.4426346,-7.3655305,898.89
</coordinates>
</Point>
</Placemark>
<Placemark>
<name>
Tue Jan 28 14:08:14 2014 S=7.84 Km/hr
</name>
<styleUrl>
#styleMap_TLP_Normal
</styleUrl>
<Point>
<coordinates>
-39.4424057,-7.3656096,895.44
</coordinates>
</Point>
</Placemark>
<Placemark>
<name>
Tue Jan 28 14:08:24 2014 S=6.25 Km/hr
</name>
<styleUrl>
#styleMap_TLP_Normal
</styleUrl>
<Point>
<coordinates>
-39.4422112,-7.3656569,892.61
</coordinates>
</Point>
</Placemark>
<Placemark>
<name>
Tue Jan 28 14:08:34 2014 S=6.51 Km/hr
</name>
<styleUrl>
#styleMap_TLP_Normal
</styleUrl>
<Point>
<coordinates>
-39.4419327,-7.3656621,893.39
</coordinates>
</Point>
</Placemark>
<Placemark>
<name>
Tue Jan 28 14:08:44 2014 S=9.35 Km/hr
</name>
<styleUrl>
#styleMap_TLP_Normal
</styleUrl>
<Point>
<coordinates>
-39.4416237,-7.3656163,892.97
</coordinates>
</Point>
</Placemark>
<Placemark>
<name>
Tue Jan 28 14:08:54 2014 S=9.40 Km/hr
</name>
<styleUrl>
#styleMap_TLP_Normal
</styleUrl>
<Point>
<coordinates>
-39.4413948,-7.3654714,893.31
</coordinates>
</Point>
</Placemark>
<Placemark>
<name>
Tue Jan 28 14:09:04 2014 S=9.45 Km/hr
</name>
<styleUrl>
#styleMap_TLP_Normal
</styleUrl>
<Point>
<coordinates>
-39.4411812,-7.3652968,893.00
</coordinates>
</Point>
</Placemark>
<Placemark>
<name>
Tue Jan 28 14:09:14 2014 S=14.70 Km/hr
</name>
<styleUrl>
#styleMap_TLP_Normal
</styleUrl>
<Point>
<coordinates>
-39.4409180,-7.3650613,895.78
</coordinates>
</Point>
</Placemark>
<Placemark>
<name>
Tue Jan 28 14:09:24 2014 S=13.02 Km/hr
</name>
<styleUrl>
#styleMap_TLP_Normal
</styleUrl>
<Point>
<coordinates>
-39.4406052,-7.3648276,896.56
</coordinates>
</Point>
</Placemark>
<Placemark>
<name>
Tue Jan 28 14:09:34 2014 S=7.88 Km/hr
</name>
<styleUrl>
#styleMap_TLP_Normal
</styleUrl>
<Point>
<coordinates>
-39.4403572,-7.3646579,896.08
</coordinates>
</Point>
</Placemark>
<Placemark>
<name>
Tue Jan 28 14:09:44 2014 S=7.78 Km/hr
</name>
<styleUrl>
#styleMap_TLP_Normal
</styleUrl>
<Point>
<coordinates>
-39.4401360,-7.3645716,898.25
</coordinates>
</Point>
</Placemark>
<Placemark>
<name>
Tue Jan 28 14:09:54 2014 S=5.05 Km/hr
</name>
<styleUrl>
#styleMap_TLP_Normal
</styleUrl>
<Point>
<coordinates>
-39.4399300,-7.3646135,892.20
</coordinates>
</Point>
</Placemark>
<Placemark>
<name>
Tue Jan 28 14:10:04 2014 S=5.43 Km/hr
</name>
<styleUrl>
#styleMap_TLP_Normal
</styleUrl>
<Point>
<coordinates>
-39.4396820,-7.3647699,888.28
</coordinates>
</Point>
</Placemark>
<Placemark>
<name>
Tue Jan 28 14:10:14 2014 S=9.51 Km/hr
</name>
<styleUrl>
#styleMap_TLP_Normal
</styleUrl>
<Point>
<coordinates>
-39.4394341,-7.3649569,885.80
</coordinates>
</Point>
</Placemark>
<Placemark>
<name>
Tue Jan 28 14:10:24 2014 S=9.77 Km/hr
</name>
<styleUrl>
#styleMap_TLP_Normal
</styleUrl>
<Point>
<coordinates>
-39.4392548,-7.3650899,881.33
</coordinates>
</Point>
</Placemark>
<Placemark>
<name>
Tue Jan 28 14:10:34 2014 S=4.45 Km/hr
</name>
<styleUrl>
#styleMap_TLP_Normal
</styleUrl>
<Point>
<coordinates>
-39.4389915,-7.3651795,880.05
</coordinates>
</Point>
</Placemark>
<Placemark>
<name>
Tue Jan 28 14:10:44 2014 S=5.74 Km/hr
</name>
<styleUrl>
#styleMap_TLP_Normal
</styleUrl>
<Point>
<coordinates>
-39.4387932,-7.3652620,878.98
</coordinates>
</Point>
</Placemark>
<Placemark>
<name>
Tue Jan 28 14:10:54 2014 S=4.67 Km/hr
</name>
<styleUrl>
#styleMap_TLP_Normal
</styleUrl>
<Point>
<coordinates>
-39.4386253,-7.3653493,878.36
</coordinates>
</Point>
</Placemark>
<Placemark>
<name>
Tue Jan 28 14:11:04 2014 S=7.62 Km/hr
</name>
<styleUrl>
#styleMap_TLP_Normal
</styleUrl>
<Point>
<coordinates>
-39.4383583,-7.3654575,881.44
</coordinates>
</Point>
</Placemark>
<Placemark>
<name>
Tue Jan 28 14:11:14 2014 S=1.08 Km/hr
</name>
<styleUrl>
#styleMap_TLP_Normal
</styleUrl>
<Point>
<coordinates>
-39.4382286,-7.3655090,884.41
</coordinates>
</Point>
</Placemark>
<Placemark>
<name>
Tue Jan 28 14:11:24 2014 S=0.59 Km/hr
</name>
<styleUrl>
#styleMap_TLP_Normal
</styleUrl>
<Point>
<coordinates>
-39.4382133,-7.3655071,884.19
</coordinates>
</Point>
</Placemark>
<Placemark>
<name>
Tue Jan 28 14:11:34 2014 S=0.02 Km/hr
</name>
<styleUrl>
#styleMap_TLP_Normal
</styleUrl>
<Point>
<coordinates>
-39.4382095,-7.3655043,884.23
</coordinates>
</Point>
</Placemark>
<Placemark>
<name>
Tue Jan 28 14:11:44 2014 S=0.13 Km/hr
</name>
<styleUrl>
#styleMap_TLP_Normal
</styleUrl>
<Point>
<coordinates>
-39.4382095,-7.3655043,884.73
</coordinates>
</Point>
</Placemark>
<Placemark>
<name>
Tue Jan 28 14:11:54 2014 S=0.01 Km/hr
</name>
<styleUrl>
#styleMap_TLP_Normal
</styleUrl>
<Point>
<coordinates>
-39.4382133,-7.3655047,885.02
</coordinates>
</Point>
</Placemark>
<Placemark>
<name>
Tue Jan 28 14:12:04 2014 S=0.01 Km/hr
</name>
<styleUrl>
#styleMap_TLP_Normal
</styleUrl>
<Point>
<coordinates>
-39.4382133,-7.3655047,885.23
</coordinates>
</Point>
</Placemark>
<Placemark>
<name>
Tue Jan 28 14:12:14 2014 S=0.00 Km/hr
</name>
<styleUrl>
#styleMap_TLP_Normal
</styleUrl>
<Point>
<coordinates>
-39.4382133,-7.3655047,885.48
</coordinates>
</Point>
</Placemark>
<Placemark>
<name>
Tue Jan 28 14:12:24 2014 S=0.02 Km/hr
</name>
<styleUrl>
#styleMap_TLP_Normal
</styleUrl>
<Point>
<coordinates>
-39.4382095,-7.3655057,885.70
</coordinates>
</Point>
</Placemark>
<Placemark>
<name>
Tue Jan 28 14:12:34 2014 S=0.01 Km/hr
</name>
<styleUrl>
#styleMap_TLP_Normal
</styleUrl>
<Point>
<coordinates>
-39.4382095,-7.3655062,885.97
</coordinates>
</Point>
</Placemark>
<Placemark>
<name>
Tue Jan 28 14:12:44 2014 S=0.00 Km/hr
</name>
<styleUrl>
#styleMap_TLP_Normal
</styleUrl>
<Point>
<coordinates>
-39.4382095,-7.3655066,886.16
</coordinates>
</Point>
</Placemark>
<Placemark>
<name>
Tue Jan 28 14:12:54 2014 S=0.02 Km/hr
</name>
<styleUrl>
#styleMap_TLP_Normal
</styleUrl>
<Point>
<coordinates>
-39.4382095,-7.3655071,886.34
</coordinates>
</Point>
</Placemark>
<Placemark>
<name>
Tue Jan 28 14:13:04 2014 S=0.01 Km/hr
</name>
<styleUrl>
#styleMap_TLP_Normal
</styleUrl>
<Point>
<coordinates>
-39.4382095,-7.3655076,886.53
</coordinates>
</Point>
</Placemark>
<Placemark>
<name>
Tue Jan 28 14:13:14 2014 S=0.01 Km/hr
</name>
<styleUrl>
#styleMap_TLP_Normal
</styleUrl>
<Point>
<coordinates>
-39.4382095,-7.3655081,886.72
</coordinates>
</Point>
</Placemark>
<Placemark>
<name>
Tue Jan 28 14:13:24 2014 S=0.68 Km/hr
</name>
<styleUrl>
#styleMap_TLP_Normal
</styleUrl>
<Point>
<coordinates>
-39.4382057,-7.3655071,886.97
</coordinates>
</Point>
</Placemark>
<Placemark>
<name>
Tue Jan 28 14:13:34 2014 S=0.70 Km/hr
</name>
<styleUrl>
#styleMap_TLP_Normal
</styleUrl>
<Point>
<coordinates>
-39.4381561,-7.3654575,889.80
</coordinates>
</Point>
</Placemark>
<Placemark>
<name>
Tue Jan 28 14:13:44 2014 S=6.95 Km/hr
</name>
<styleUrl>
#styleMap_TLP_Normal
</styleUrl>
<Point>
<coordinates>
-39.4379654,-7.3655019,897.86
</coordinates>
</Point>
</Placemark>
<Placemark>
<name>
Tue Jan 28 14:13:54 2014 S=8.26 Km/hr
</name>
<styleUrl>
#styleMap_TLP_Normal
</styleUrl>
<Point>
<coordinates>
-39.4378662,-7.3654976,901.19
</coordinates>
</Point>
</Placemark>
<Placemark>
<name>
Tue Jan 28 14:14:04 2014 S=13.30 Km/hr
</name>
<styleUrl>
#styleMap_TLP_Normal
</styleUrl>
<Point>
<coordinates>
-39.4375572,-7.3655128,905.98
</coordinates>
</Point>
</Placemark>
<Placemark>
<name>
Tue Jan 28 14:14:14 2014 S=11.17 Km/hr
</name>
<styleUrl>
#styleMap_TLP_Normal
</styleUrl>
<Point>
<coordinates>
-39.4372711,-7.3655801,903.03
</coordinates>
</Point>
</Placemark>
<Placemark>
<name>
Tue Jan 28 14:14:24 2014 S=9.39 Km/hr
</name>
<styleUrl>
#styleMap_TLP_Normal
</styleUrl>
<Point>
<coordinates>
-39.4369431,-7.3656459,906.27
</coordinates>
</Point>
</Placemark>
<Placemark>
<name>
Tue Jan 28 14:14:34 2014 S=11.04 Km/hr
</name>
<styleUrl>
#styleMap_TLP_Normal
</styleUrl>
<Point>
<coordinates>
-39.4366570,-7.3657513,903.27
</coordinates>
</Point>
</Placemark>
<Placemark>
<name>
Tue Jan 28 14:14:44 2014 S=17.23 Km/hr
</name>
<styleUrl>
#styleMap_TLP_Normal
</styleUrl>
<Point>
<coordinates>
-39.4362259,-7.3658404,905.72
</coordinates>
</Point>
</Placemark>
<Placemark>
<name>
Tue Jan 28 14:14:54 2014 S=7.72 Km/hr
</name>
<styleUrl>
#styleMap_TLP_Normal
</styleUrl>
<Point>
<coordinates>
-39.4358215,-7.3658276,908.23
</coordinates>
</Point>
</Placemark>
<Placemark>
<name>
Tue Jan 28 14:15:04 2014 S=8.16 Km/hr
</name>
<styleUrl>
#styleMap_TLP_Normal
</styleUrl>
<Point>
<coordinates>
-39.4355698,-7.3661046,907.36
</coordinates>
</Point>
</Placemark>
<Placemark>
<name>
Tue Jan 28 14:15:14 2014 S=13.10 Km/hr
</name>
<styleUrl>
#styleMap_TLP_Normal
</styleUrl>
<Point>
<coordinates>
-39.4352455,-7.3662362,902.47
</coordinates>
</Point>
</Placemark>
<Placemark>
<name>
Tue Jan 28 14:15:24 2014 S=16.40 Km/hr
</name>
<styleUrl>
#styleMap_TLP_Normal
</styleUrl>
<Point>
<coordinates>
-39.4348030,-7.3663869,906.22
</coordinates>
</Point>
</Placemark>
<Placemark>
<name>
Tue Jan 28 14:15:34 2014 S=10.80 Km/hr
</name>
<styleUrl>
#styleMap_TLP_Normal
</styleUrl>
<Point>
<coordinates>
-39.4344292,-7.3663507,905.77
</coordinates>
</Point>
</Placemark>
<Placemark>
<name>
Tue Jan 28 14:15:44 2014 S=5.25 Km/hr
</name>
<styleUrl>
#styleMap_TLP_Normal
</styleUrl>
<Point>
<coordinates>
-39.4342117,-7.3664403,905.25
</coordinates>
</Point>
</Placemark>
<Placemark>
<name>
Tue Jan 28 14:15:54 2014 S=5.65 Km/hr
</name>
<styleUrl>
#styleMap_TLP_Normal
</styleUrl>
<Point>
<coordinates>
-39.4339600,-7.3666663,902.98
</coordinates>
</Point>
</Placemark>
<Placemark>
<name>
Tue Jan 28 14:16:04 2014 S=8.78 Km/hr
</name>
<styleUrl>
#styleMap_TLP_Normal
</styleUrl>
<Point>
<coordinates>
-39.4336624,-7.3668671,899.22
</coordinates>
</Point>
</Placemark>
<Placemark>
<name>
Tue Jan 28 14:16:14 2014 S=12.49 Km/hr
</name>
<styleUrl>
#styleMap_TLP_Normal
</styleUrl>
<Point>
<coordinates>
-39.4333496,-7.3668866,894.13
</coordinates>
</Point>
</Placemark>
<Placemark>
<name>
Tue Jan 28 14:16:24 2014 S=17.22 Km/hr
</name>
<styleUrl>
#styleMap_TLP_Normal
</styleUrl>
<Point>
<coordinates>
-39.4327469,-7.3668957,896.28
</coordinates>
</Point>
</Placemark>
<Placemark>
<name>
Tue Jan 28 14:16:34 2014 S=11.51 Km/hr
</name>
<styleUrl>
#styleMap_TLP_Normal
</styleUrl>
<Point>
<coordinates>
-39.4323006,-7.3668323,901.31
</coordinates>
</Point>
</Placemark>
<Placemark>
<name>
Tue Jan 28 14:16:44 2014 S=11.35 Km/hr
</name>
<styleUrl>
#styleMap_TLP_Normal
</styleUrl>
<Point>
<coordinates>
-39.4319115,-7.3668370,902.19
</coordinates>
</Point>
</Placemark>
<Placemark>
<name>
Tue Jan 28 14:16:54 2014 S=6.67 Km/hr
</name>
<styleUrl>
#styleMap_TLP_Normal
</styleUrl>
<Point>
<coordinates>
-39.4316444,-7.3669014,899.45
</coordinates>
</Point>
</Placemark>
<Placemark>
<name>
Tue Jan 28 14:17:04 2014 S=5.29 Km/hr
</name>
<styleUrl>
#styleMap_TLP_Normal
</styleUrl>
<Point>
<coordinates>
-39.4313126,-7.3669000,895.08
</coordinates>
</Point>
</Placemark>
<Placemark>
<name>
Tue Jan 28 14:17:14 2014 S=11.37 Km/hr
</name>
<styleUrl>
#styleMap_TLP_Normal
</styleUrl>
<Point>
<coordinates>
-39.4308434,-7.3669829,896.36
</coordinates>
</Point>
</Placemark>
<Placemark>
<name>
Tue Jan 28 14:17:24 2014 S=15.85 Km/hr
</name>
<styleUrl>
#styleMap_TLP_Normal
</styleUrl>
<Point>
<coordinates>
-39.4303360,-7.3667893,900.97
</coordinates>
</Point>
</Placemark>
<Placemark>
<name>
Tue Jan 28 14:17:34 2014 S=12.40 Km/hr
</name>
<styleUrl>
#styleMap_TLP_Normal
</styleUrl>
<Point>
<coordinates>
-39.4299850,-7.3665819,900.83
</coordinates>
</Point>
</Placemark>
<Placemark>
<name>
Tue Jan 28 14:17:44 2014 S=10.36 Km/hr
</name>
<styleUrl>
#styleMap_TLP_Normal
</styleUrl>
<Point>
<coordinates>
-39.4296227,-7.3664613,899.83
</coordinates>
</Point>
</Placemark>
<Placemark>
<name>
Tue Jan 28 14:17:54 2014 S=8.50 Km/hr
</name>
<styleUrl>
#styleMap_TLP_Normal
</styleUrl>
<Point>
<coordinates>
-39.4293518,-7.3662167,899.84
</coordinates>
</Point>
</Placemark>
<Placemark>
<name>
Tue Jan 28 14:18:04 2014 S=10.03 Km/hr
</name>
<styleUrl>
#styleMap_TLP_Normal
</styleUrl>
<Point>
<coordinates>
-39.4291992,-7.3659286,905.72
</coordinates>
</Point>
</Placemark>
<Placemark>
<name>
Tue Jan 28 14:18:14 2014 S=8.46 Km/hr
</name>
<styleUrl>
#styleMap_TLP_Normal
</styleUrl>
<Point>
<coordinates>
-39.4290123,-7.3657756,905.91
</coordinates>
</Point>
</Placemark>
<Placemark>
<name>
Tue Jan 28 14:18:24 2014 S=5.33 Km/hr
</name>
<styleUrl>
#styleMap_TLP_Normal
</styleUrl>
<Point>
<coordinates>
-39.4287605,-7.3657002,907.75
</coordinates>
</Point>
</Placemark>
<Placemark>
<name>
Tue Jan 28 14:18:34 2014 S=4.98 Km/hr
</name>
<styleUrl>
#styleMap_TLP_Normal
</styleUrl>
<Point>
<coordinates>
-39.4284706,-7.3657699,904.72
</coordinates>
</Point>
</Placemark>
<Placemark>
<name>
Tue Jan 28 14:18:44 2014 S=6.97 Km/hr
</name>
<styleUrl>
#styleMap_TLP_Normal
</styleUrl>
<Point>
<coordinates>
-39.4281921,-7.3659377,904.06
</coordinates>
</Point>
</Placemark>
<Placemark>
<name>
Tue Jan 28 14:18:54 2014 S=11.23 Km/hr
</name>
<styleUrl>
#styleMap_TLP_Normal
</styleUrl>
<Point>
<coordinates>
-39.4277916,-7.3659601,908.77
</coordinates>
</Point>
</Placemark>
<Placemark>
<name>
Tue Jan 28 14:19:04 2014 S=5.25 Km/hr
</name>
<styleUrl>
#styleMap_TLP_Normal
</styleUrl>
<Point>
<coordinates>
-39.4275475,-7.3659229,908.63
</coordinates>
</Point>
</Placemark>
<Placemark>
<name>
Tue Jan 28 14:19:14 2014 S=13.17 Km/hr
</name>
<styleUrl>
#styleMap_TLP_Normal
</styleUrl>
<Point>
<coordinates>
-39.4273453,-7.3661256,906.94
</coordinates>
</Point>
</Placemark>
<Placemark>
<name>
Tue Jan 28 14:19:24 2014 S=9.40 Km/hr
</name>
<styleUrl>
#styleMap_TLP_Normal
</styleUrl>
<Point>
<coordinates>
-39.4270477,-7.3663173,903.36
</coordinates>
</Point>
</Placemark>
<Placemark>
<name>
Tue Jan 28 14:19:34 2014 S=17.43 Km/hr
</name>
<styleUrl>
#styleMap_TLP_Normal
</styleUrl>
<Point>
<coordinates>
-39.4264717,-7.3664327,909.47
</coordinates>
</Point>
</Placemark>
<Placemark>
<name>
Tue Jan 28 14:19:44 2014 S=14.96 Km/hr
</name>
<styleUrl>
#styleMap_TLP_Normal
</styleUrl>
<Point>
<coordinates>
-39.4260178,-7.3664770,911.86
</coordinates>
</Point>
</Placemark>
<Placemark>
<name>
Tue Jan 28 14:19:54 2014 S=10.64 Km/hr
</name>
<styleUrl>
#styleMap_TLP_Normal
</styleUrl>
<Point>
<coordinates>
-39.4257202,-7.3665800,911.45
</coordinates>
</Point>
</Placemark>
<Placemark>
<name>
Tue Jan 28 14:20:04 2014 S=13.37 Km/hr
</name>
<styleUrl>
#styleMap_TLP_Normal
</styleUrl>
<Point>
<coordinates>
-39.4252968,-7.3667612,912.34
</coordinates>
</Point>
</Placemark>
<Placemark>
<name>
Tue Jan 28 14:20:14 2014 S=14.00 Km/hr
</name>
<styleUrl>
#styleMap_TLP_Normal
</styleUrl>
<Point>
<coordinates>
-39.4249649,-7.3668971,913.42
</coordinates>
</Point>
</Placemark>
<Placemark>
<name>
Tue Jan 28 14:20:24 2014 S=16.59 Km/hr
</name>
<styleUrl>
#styleMap_TLP_Normal
</styleUrl>
<Point>
<coordinates>
-39.4244804,-7.3669481,912.05
</coordinates>
</Point>
</Placemark>
<Placemark>
<name>
Tue Jan 28 14:20:34 2014 S=14.31 Km/hr
</name>
<styleUrl>
#styleMap_TLP_Normal
</styleUrl>
<Point>
<coordinates>
-39.4240456,-7.3669271,909.05
</coordinates>
</Point>
</Placemark>
<Placemark>
<name>
Tue Jan 28 14:20:44 2014 S=14.63 Km/hr
</name>
<styleUrl>
#styleMap_TLP_Normal
</styleUrl>
<Point>
<coordinates>
-39.4235382,-7.3668718,912.38
</coordinates>
</Point>
</Placemark>
<Placemark>
<name>
Tue Jan 28 14:20:54 2014 S=11.06 Km/hr
</name>
<styleUrl>
#styleMap_TLP_Normal
</styleUrl>
<Point>
<coordinates>
-39.4230423,-7.3668017,914.25
</coordinates>
</Point>
</Placemark>
<Placemark>
<name>
Tue Jan 28 14:21:04 2014 S=7.21 Km/hr
</name>
<styleUrl>
#styleMap_TLP_Normal
</styleUrl>
<Point>
<coordinates>
-39.4227142,-7.3667736,914.34
</coordinates>
</Point>
</Placemark>
<Placemark>
<name>
Tue Jan 28 14:21:14 2014 S=13.37 Km/hr
</name>
<styleUrl>
#styleMap_TLP_Normal
</styleUrl>
<Point>
<coordinates>
-39.4222336,-7.3667278,913.80
</coordinates>
</Point>
</Placemark>
<Placemark>
<name>
Tue Jan 28 14:21:24 2014 S=2.36 Km/hr
</name>
<styleUrl>
#styleMap_TLP_Normal
</styleUrl>
<Point>
<coordinates>
-39.4218178,-7.3665848,911.91
</coordinates>
</Point>
</Placemark>
<Placemark>
<name>
Tue Jan 28 14:21:34 2014 S=11.16 Km/hr
</name>
<styleUrl>
#styleMap_TLP_Normal
</styleUrl>
<Point>
<coordinates>
-39.4214859,-7.3665380,908.92
</coordinates>
</Point>
</Placemark>
<Placemark>
<name>
Tue Jan 28 14:21:44 2014 S=7.47 Km/hr
</name>
<styleUrl>
#styleMap_TLP_Normal
</styleUrl>
<Point>
<coordinates>
-39.4211769,-7.3664479,911.75
</coordinates>
</Point>
</Placemark>
<Placemark>
<name>
Tue Jan 28 14:21:54 2014 S=8.38 Km/hr
</name>
<styleUrl>
#styleMap_TLP_Normal
</styleUrl>
<Point>
<coordinates>
-39.4209290,-7.3664255,915.47
</coordinates>
</Point>
</Placemark>
<Placemark>
<name>
Tue Jan 28 14:22:04 2014 S=13.94 Km/hr
</name>
<styleUrl>
#styleMap_TLP_Normal
</styleUrl>
<Point>
<coordinates>
-39.4205513,-7.3665695,916.64
</coordinates>
</Point>
</Placemark>
<Placemark>
<name>
Tue Jan 28 14:22:14 2014 S=7.79 Km/hr
</name>
<styleUrl>
#styleMap_TLP_Normal
</styleUrl>
<Point>
<coordinates>
-39.4202309,-7.3667850,915.45
</coordinates>
</Point>
</Placemark>
<Placemark>
<name>
Tue Jan 28 14:22:24 2014 S=6.58 Km/hr
</name>
<styleUrl>
#styleMap_TLP_Normal
</styleUrl>
<Point>
<coordinates>
-39.4200363,-7.3669648,909.38
</coordinates>
</Point>
</Placemark>
<Placemark>
<name>
Tue Jan 28 14:22:34 2014 S=8.60 Km/hr
</name>
<styleUrl>
#styleMap_TLP_Normal
</styleUrl>
<Point>
<coordinates>
-39.4198685,-7.3671408,903.52
</coordinates>
</Point>
</Placemark>
<Placemark>
<name>
Tue Jan 28 14:22:44 2014 S=7.40 Km/hr
</name>
<styleUrl>
#styleMap_TLP_Normal
</styleUrl>
<Point>
<coordinates>
-39.4196739,-7.3673320,899.63
</coordinates>
</Point>
</Placemark>
<Placemark>
<name>
Tue Jan 28 14:22:54 2014 S=10.71 Km/hr
</name>
<styleUrl>
#styleMap_TLP_Normal
</styleUrl>
<Point>
<coordinates>
-39.4194221,-7.3675523,887.94
</coordinates>
</Point>
</Placemark>
<Placemark>
<name>
Tue Jan 28 14:23:04 2014 S=8.81 Km/hr
</name>
<styleUrl>
#styleMap_TLP_Normal
</styleUrl>
<Point>
<coordinates>
-39.4190636,-7.3678312,889.41
</coordinates>
</Point>
</Placemark>
<Placemark>
<name>
Tue Jan 28 14:23:14 2014 S=9.03 Km/hr
</name>
<styleUrl>
#styleMap_TLP_Normal
</styleUrl>
<Point>
<coordinates>
-39.4187889,-7.3681078,898.73
</coordinates>
</Point>
</Placemark>
<Placemark>
<name>
Tue Jan 28 14:23:24 2014 S=9.50 Km/hr
</name>
<styleUrl>
#styleMap_TLP_Normal
</styleUrl>
<Point>
<coordinates>
-39.4184799,-7.3684535,897.05
</coordinates>
</Point>
</Placemark>
<Placemark>
<name>
Tue Jan 28 14:23:34 2014 S=11.42 Km/hr
</name>
<styleUrl>
#styleMap_TLP_Normal
</styleUrl>
<Point>
<coordinates>
-39.4183121,-7.3688173,891.34
</coordinates>
</Point>
</Placemark>
<Placemark>
<name>
Tue Jan 28 14:23:44 2014 S=8.95 Km/hr
</name>
<styleUrl>
#styleMap_TLP_Normal
</styleUrl>
<Point>
<coordinates>
-39.4179726,-7.3691459,886.17
</coordinates>
</Point>
</Placemark>
<Placemark>
<name>
Tue Jan 28 14:23:54 2014 S=9.16 Km/hr
</name>
<styleUrl>
#styleMap_TLP_Normal
</styleUrl>
<Point>
<coordinates>
-39.4175529,-7.3694053,894.78
</coordinates>
</Point>
</Placemark>
<Placemark>
<name>
Tue Jan 28 14:24:04 2014 S=4.06 Km/hr
</name>
<styleUrl>
#styleMap_TLP_Normal
</styleUrl>
<Point>
<coordinates>
-39.4172707,-7.3695278,894.09
</coordinates>
</Point>
</Placemark>
<Placemark>
<name>
Tue Jan 28 14:24:14 2014 S=10.96 Km/hr
</name>
<styleUrl>
#styleMap_TLP_Normal
</styleUrl>
<Point>
<coordinates>
-39.4170189,-7.3697753,891.91
</coordinates>
</Point>
</Placemark>
<Placemark>
<name>
Tue Jan 28 14:24:24 2014 S=10.51 Km/hr
</name>
<styleUrl>
#styleMap_TLP_Normal
</styleUrl>
<Point>
<coordinates>
-39.4168282,-7.3701491,887.05
</coordinates>
</Point>
</Placemark>
<Placemark>
<name>
Tue Jan 28 14:24:34 2014 S=8.25 Km/hr
</name>
<styleUrl>
#styleMap_TLP_Normal
</styleUrl>
<Point>
<coordinates>
-39.4168091,-7.3705502,880.11
</coordinates>
</Point>
</Placemark>
<Placemark>
<name>
Tue Jan 28 14:24:44 2014 S=7.17 Km/hr
</name>
<styleUrl>
#styleMap_TLP_Normal
</styleUrl>
<Point>
<coordinates>
-39.4168053,-7.3708658,872.39
</coordinates>
</Point>
</Placemark>
<Placemark>
<name>
Tue Jan 28 14:24:54 2014 S=8.74 Km/hr
</name>
<styleUrl>
#styleMap_TLP_Normal
</styleUrl>
<Point>
<coordinates>
-39.4166756,-7.3711743,869.97
</coordinates>
</Point>
</Placemark>
<Placemark>
<name>
Tue Jan 28 14:25:04 2014 S=10.29 Km/hr
</name>
<styleUrl>
#styleMap_TLP_Normal
</styleUrl>
<Point>
<coordinates>
-39.4166107,-7.3714809,874.53
</coordinates>
</Point>
</Placemark>
<Placemark>
<name>
Tue Jan 28 14:25:14 2014 S=6.14 Km/hr
</name>
<styleUrl>
#styleMap_TLP_Normal
</styleUrl>
<Point>
<coordinates>
-39.4164734,-7.3718081,871.64
</coordinates>
</Point>
</Placemark>
<Placemark>
<name>
Tue Jan 28 14:25:24 2014 S=7.60 Km/hr
</name>
<styleUrl>
#styleMap_TLP_Normal
</styleUrl>
<Point>
<coordinates>
-39.4163132,-7.3721414,870.05
</coordinates>
</Point>
</Placemark>
<Placemark>
<name>
Tue Jan 28 14:25:34 2014 S=9.97 Km/hr
</name>
<styleUrl>
#styleMap_TLP_Normal
</styleUrl>
<Point>
<coordinates>
-39.4161949,-7.3724723,866.98
</coordinates>
</Point>
</Placemark>
<Placemark>
<name>
Tue Jan 28 14:25:44 2014 S=8.86 Km/hr
</name>
<styleUrl>
#styleMap_TLP_Normal
</styleUrl>
<Point>
<coordinates>
-39.4161148,-7.3727779,861.17
</coordinates>
</Point>
</Placemark>
<Placemark>
<name>
Tue Jan 28 14:25:54 2014 S=8.86 Km/hr
</name>
<styleUrl>
#styleMap_TLP_Normal
</styleUrl>
<Point>
<coordinates>
-39.4159966,-7.3731499,856.17
</coordinates>
</Point>
</Placemark>
<Placemark>
<name>
Tue Jan 28 14:26:04 2014 S=9.47 Km/hr
</name>
<styleUrl>
#styleMap_TLP_Normal
</styleUrl>
<Point>
<coordinates>
-39.4158974,-7.3734684,850.08
</coordinates>
</Point>
</Placemark>
<Placemark>
<name>
Tue Jan 28 14:26:14 2014 S=10.71 Km/hr
</name>
<styleUrl>
#styleMap_TLP_Normal
</styleUrl>
<Point>
<coordinates>
-39.4158936,-7.3738427,844.14
</coordinates>
</Point>
</Placemark>
<Placemark>
<name>
Tue Jan 28 14:26:24 2014 S=7.78 Km/hr
</name>
<styleUrl>
#styleMap_TLP_Normal
</styleUrl>
<Point>
<coordinates>
-39.4157677,-7.3742819,839.78
</coordinates>
</Point>
</Placemark>
<Placemark>
<name>
Tue Jan 28 14:26:34 2014 S=7.49 Km/hr
</name>
<styleUrl>
#styleMap_TLP_Normal
</styleUrl>
<Point>
<coordinates>
-39.4155922,-7.3746305,831.53
</coordinates>
</Point>
</Placemark>
<Placemark>
<name>
Tue Jan 28 14:26:44 2014 S=10.81 Km/hr
</name>
<styleUrl>
#styleMap_TLP_Normal
</styleUrl>
<Point>
<coordinates>
-39.4154739,-7.3749967,835.95
</coordinates>
</Point>
</Placemark>
<Placemark>
<name>
Tue Jan 28 14:26:54 2014 S=8.65 Km/hr
</name>
<styleUrl>
#styleMap_TLP_Normal
</styleUrl>
<Point>
<coordinates>
-39.4152946,-7.3753066,832.14
</coordinates>
</Point>
</Placemark>
<Placemark>
<name>
Tue Jan 28 14:27:04 2014 S=7.19 Km/hr
</name>
<styleUrl>
#styleMap_TLP_Normal
</styleUrl>
<Point>
<coordinates>
-39.4152336,-7.3755803,831.16
</coordinates>
</Point>
</Placemark>
<Placemark>
<name>
Tue Jan 28 14:27:14 2014 S=5.46 Km/hr
</name>
<styleUrl>
#styleMap_TLP_Normal
</styleUrl>
<Point>
<coordinates>
-39.4152260,-7.3758688,827.80
</coordinates>
</Point>
</Placemark>
<Placemark>
<name>
Tue Jan 28 14:27:24 2014 S=5.11 Km/hr
</name>
<styleUrl>
#styleMap_TLP_Normal
</styleUrl>
<Point>
<coordinates>
-39.4151688,-7.3761187,825.11
</coordinates>
</Point>
</Placemark>
<Placemark>
<name>
Tue Jan 28 14:27:34 2014 S=3.43 Km/hr
</name>
<styleUrl>
#styleMap_TLP_Normal
</styleUrl>
<Point>
<coordinates>
-39.4150658,-7.3762841,822.70
</coordinates>
</Point>
</Placemark>
<Placemark>
<name>
Tue Jan 28 14:27:44 2014 S=1.97 Km/hr
</name>
<styleUrl>
#styleMap_TLP_Normal
</styleUrl>
<Point>
<coordinates>
-39.4150162,-7.3763485,820.78
</coordinates>
</Point>
</Placemark>
<Placemark>
<name>
Tue Jan 28 14:27:54 2014 S=2.71 Km/hr
</name>
<styleUrl>
#styleMap_TLP_Normal
</styleUrl>
<Point>
<coordinates>
-39.4150925,-7.3765230,821.17
</coordinates>
</Point>
</Placemark>
<Placemark>
<name>
Tue Jan 28 14:28:04 2014 S=4.11 Km/hr
</name>
<styleUrl>
#styleMap_TLP_Normal
</styleUrl>
<Point>
<coordinates>
-39.4150276,-7.3766851,819.75
</coordinates>
</Point>
</Placemark>
<Placemark>
<name>
Tue Jan 28 14:28:14 2014 S=4.58 Km/hr
</name>
<styleUrl>
#styleMap_TLP_Normal
</styleUrl>
<Point>
<coordinates>
-39.4150543,-7.3768244,817.56
</coordinates>
</Point>
</Placemark>
<Placemark>
<name>
Tue Jan 28 14:28:24 2014 S=1.91 Km/hr
</name>
<styleUrl>
#styleMap_TLP_Normal
</styleUrl>
<Point>
<coordinates>
-39.4149933,-7.3769541,814.38
</coordinates>
</Point>
</Placemark>
<Placemark>
<name>
Tue Jan 28 14:28:34 2014 S=3.97 Km/hr
</name>
<styleUrl>
#styleMap_TLP_Normal
</styleUrl>
<Point>
<coordinates>
-39.4149513,-7.3770328,814.63
</coordinates>
</Point>
</Placemark>
<Placemark>
<name>
Tue Jan 28 14:28:44 2014 S=5.05 Km/hr
</name>
<styleUrl>
#styleMap_TLP_Normal
</styleUrl>
<Point>
<coordinates>
-39.4147873,-7.3771739,817.39
</coordinates>
</Point>
</Placemark>
<Placemark>
<name>
Tue Jan 28 14:28:54 2014 S=6.35 Km/hr
</name>
<styleUrl>
#styleMap_TLP_Normal
</styleUrl>
<Point>
<coordinates>
-39.4143372,-7.3772402,844.23
</coordinates>
</Point>
</Placemark>
<Placemark>
<name>
Tue Jan 28 14:29:04 2014 S=14.37 Km/hr
</name>
<styleUrl>
#styleMap_TLP_Normal
</styleUrl>
<Point>
<coordinates>
-39.4136658,-7.3773403,866.59
</coordinates>
</Point>
</Placemark>
<Placemark>
<name>
Tue Jan 28 14:29:14 2014 S=8.25 Km/hr
</name>
<styleUrl>
#styleMap_TLP_Normal
</styleUrl>
<Point>
<coordinates>
-39.4130249,-7.3774338,886.83
</coordinates>
</Point>
</Placemark>
<Placemark>
<name>
Tue Jan 28 14:29:24 2014 S=15.52 Km/hr
</name>
<styleUrl>
#styleMap_TLP_Normal
</styleUrl>
<Point>
<coordinates>
-39.4123726,-7.3775086,899.06
</coordinates>
</Point>
</Placemark>
<Placemark>
<name>
Tue Jan 28 14:29:34 2014 S=6.13 Km/hr
</name>
<styleUrl>
#styleMap_TLP_Normal
</styleUrl>
<Point>
<coordinates>
-39.4120331,-7.3774762,905.56
</coordinates>
</Point>
</Placemark>
<Placemark>
<name>
Tue Jan 28 14:29:44 2014 S=3.39 Km/hr
</name>
<styleUrl>
#styleMap_TLP_Normal
</styleUrl>
<Point>
<coordinates>
-39.4117050,-7.3774657,910.11
</coordinates>
</Point>
</Placemark>
<Placemark>
<name>
Tue Jan 28 14:29:54 2014 S=4.59 Km/hr
</name>
<styleUrl>
#styleMap_TLP_Normal
</styleUrl>
<Point>
<coordinates>
-39.4115562,-7.3774858,912.42
</coordinates>
</Point>
</Placemark>
<Placemark>
<name>
Tue Jan 28 14:30:04 2014 S=4.26 Km/hr
</name>
<styleUrl>
#styleMap_TLP_Normal
</styleUrl>
<Point>
<coordinates>
-39.4111252,-7.3775020,912.48
</coordinates>
</Point>
</Placemark>
<Placemark>
<name>
Tue Jan 28 14:30:14 2014 S=4.86 Km/hr
</name>
<styleUrl>
#styleMap_TLP_Normal
</styleUrl>
<Point>
<coordinates>
-39.4109383,-7.3775954,913.55
</coordinates>
</Point>
</Placemark>
<Placemark>
<name>
Tue Jan 28 14:30:24 2014 S=6.00 Km/hr
</name>
<styleUrl>
#styleMap_TLP_Normal
</styleUrl>
<Point>
<coordinates>
-39.4107933,-7.3777609,910.80
</coordinates>
</Point>
</Placemark>
<Placemark>
<name>
Tue Jan 28 14:30:34 2014 S=7.60 Km/hr
</name>
<styleUrl>
#styleMap_TLP_Normal
</styleUrl>
<Point>
<coordinates>
-39.4107056,-7.3779387,905.73
</coordinates>
</Point>
</Placemark>
<Placemark>
<name>
Tue Jan 28 14:30:44 2014 S=9.45 Km/hr
</name>
<styleUrl>
#styleMap_TLP_Normal
</styleUrl>
<Point>
<coordinates>
-39.4106712,-7.3781514,900.13
</coordinates>
</Point>
</Placemark>
<Placemark>
<name>
Tue Jan 28 14:30:54 2014 S=7.05 Km/hr
</name>
<styleUrl>
#styleMap_TLP_Normal
</styleUrl>
<Point>
<coordinates>
-39.4104462,-7.3784461,892.88
</coordinates>
</Point>
</Placemark>
<Placemark>
<name>
Tue Jan 28 14:31:04 2014 S=5.08 Km/hr
</name>
<styleUrl>
#styleMap_TLP_Normal
</styleUrl>
<Point>
<coordinates>
-39.4102936,-7.3786144,888.69
</coordinates>
</Point>
</Placemark>
<Placemark>
<name>
Tue Jan 28 14:31:14 2014 S=3.96 Km/hr
</name>
<styleUrl>
#styleMap_TLP_Normal
</styleUrl>
<Point>
<coordinates>
-39.4103622,-7.3787379,879.64
</coordinates>
</Point>
</Placemark>
<Placemark>
<name>
Tue Jan 28 14:31:24 2014 S=5.06 Km/hr
</name>
<styleUrl>
#styleMap_TLP_Normal
</styleUrl>
<Point>
<coordinates>
-39.4104080,-7.3788848,870.38
</coordinates>
</Point>
</Placemark>
<Placemark>
<name>
Tue Jan 28 14:31:34 2014 S=0.12 Km/hr
</name>
<styleUrl>
#styleMap_TLP_Normal
</styleUrl>
<Point>
<coordinates>
-39.4113083,-7.3794298,872.27
</coordinates>
</Point>
</Placemark>
<Placemark>
<name>
Tue Jan 28 14:31:45 2014 S=1.31 Km/hr
</name>
<styleUrl>
#styleMap_TLP_Normal
</styleUrl>
<Point>
<coordinates>
-39.4111900,-7.3794594,872.30
</coordinates>
</Point>
</Placemark>
<Placemark>
<name>
Tue Jan 28 14:31:55 2014 S=6.75 Km/hr
</name>
<styleUrl>
#styleMap_TLP_Normal
</styleUrl>
<Point>
<coordinates>
-39.4086609,-7.3806033,857.88
</coordinates>
</Point>
</Placemark>
<Placemark>
<name>
Tue Jan 28 14:32:05 2014 S=8.23 Km/hr
</name>
<styleUrl>
#styleMap_TLP_Normal
</styleUrl>
<Point>
<coordinates>
-39.4075928,-7.3809137,914.13
</coordinates>
</Point>
</Placemark>
<Placemark>
<name>
Tue Jan 28 14:32:15 2014 S=7.61 Km/hr
</name>
<styleUrl>
#styleMap_TLP_Normal
</styleUrl>
<Point>
<coordinates>
-39.4075813,-7.3811188,913.34
</coordinates>
</Point>
</Placemark>
<Placemark>
<name>
Tue Jan 28 14:32:25 2014 S=6.04 Km/hr
</name>
<styleUrl>
#styleMap_TLP_Normal
</styleUrl>
<Point>
<coordinates>
-39.4076424,-7.3812370,904.33
</coordinates>
</Point>
</Placemark>
<Placemark>
<name>
Tue Jan 28 14:32:35 2014 S=5.16 Km/hr
</name>
<styleUrl>
#styleMap_TLP_Normal
</styleUrl>
<Point>
<coordinates>
-39.4077492,-7.3813710,899.67
</coordinates>
</Point>
</Placemark>
<Placemark>
<name>
Tue Jan 28 14:32:45 2014 S=6.94 Km/hr
</name>
<styleUrl>
#styleMap_TLP_Normal
</styleUrl>
<Point>
<coordinates>
-39.4077988,-7.3815279,892.39
</coordinates>
</Point>
</Placemark>
<Placemark>
<name>
Tue Jan 28 14:32:55 2014 S=3.74 Km/hr
</name>
<styleUrl>
#styleMap_TLP_Normal
</styleUrl>
<Point>
<coordinates>
-39.4078407,-7.3816476,883.80
</coordinates>
</Point>
</Placemark>
<Placemark>
<name>
Tue Jan 28 14:33:05 2014 S=1.76 Km/hr
</name>
<styleUrl>
#styleMap_TLP_Normal
</styleUrl>
<Point>
<coordinates>
-39.4078522,-7.3817472,875.27
</coordinates>
</Point>
</Placemark>
<Placemark>
<name>
Tue Jan 28 14:33:15 2014 S=0.49 Km/hr
</name>
<styleUrl>
#styleMap_TLP_Normal
</styleUrl>
<Point>
<coordinates>
-39.4078407,-7.3817663,870.39
</coordinates>
</Point>
</Placemark>
<Placemark>
<name>
Tue Jan 28 14:33:25 2014 S=0.07 Km/hr
</name>
<styleUrl>
#styleMap_TLP_Normal
</styleUrl>
<Point>
<coordinates>
-39.4078445,-7.3817797,869.89
</coordinates>
</Point>
</Placemark>
<Placemark>
<name>
Tue Jan 28 14:33:35 2014 S=2.71 Km/hr
</name>
<styleUrl>
#styleMap_TLP_Normal
</styleUrl>
<Point>
<coordinates>
-39.4079361,-7.3817821,870.67
</coordinates>
</Point>
</Placemark>
<Placemark>
<name>
Tue Jan 28 14:33:45 2014 S=2.26 Km/hr
</name>
<styleUrl>
#styleMap_TLP_Normal
</styleUrl>
<Point>
<coordinates>
-39.4079933,-7.3819909,872.61
</coordinates>
</Point>
</Placemark>
<Placemark>
<name>
Tue Jan 28 14:33:55 2014 S=1.26 Km/hr
</name>
<styleUrl>
#styleMap_TLP_Normal
</styleUrl>
<Point>
<coordinates>
-39.4078712,-7.3827815,883.50
</coordinates>
</Point>
</Placemark>
<Placemark>
<name>
Tue Jan 28 14:34:05 2014 S=1.32 Km/hr
</name>
<styleUrl>
#styleMap_TLP_Normal
</styleUrl>
<Point>
<coordinates>
-39.4079247,-7.3828564,894.56
</coordinates>
</Point>
</Placemark>
<Placemark>
<name>
Tue Jan 28 14:34:15 2014 S=1.61 Km/hr
</name>
<styleUrl>
#styleMap_TLP_Normal
</styleUrl>
<Point>
<coordinates>
-39.4079514,-7.3828893,903.55
</coordinates>
</Point>
</Placemark>
<Placemark>
<name>
Tue Jan 28 14:34:25 2014 S=3.22 Km/hr
</name>
<styleUrl>
#styleMap_TLP_Normal
</styleUrl>
<Point>
<coordinates>
-39.4079514,-7.3829432,905.75
</coordinates>
</Point>
</Placemark>
<Placemark>
<name>
Tue Jan 28 14:34:35 2014 S=5.83 Km/hr
</name>
<styleUrl>
#styleMap_TLP_Normal
</styleUrl>
<Point>
<coordinates>
-39.4079704,-7.3831644,904.94
</coordinates>
</Point>
</Placemark>
<Placemark>
<name>
Tue Jan 28 14:34:45 2014 S=3.74 Km/hr
</name>
<styleUrl>
#styleMap_TLP_Normal
</styleUrl>
<Point>
<coordinates>
-39.4080696,-7.3832126,898.52
</coordinates>
</Point>
</Placemark>
<Placemark>
<name>
Tue Jan 28 14:34:55 2014 S=4.86 Km/hr
</name>
<styleUrl>
#styleMap_TLP_Normal
</styleUrl>
<Point>
<coordinates>
-39.4081955,-7.3832202,894.89
</coordinates>
</Point>
</Placemark>
<Placemark>
<name>
Tue Jan 28 14:35:05 2014 S=0.18 Km/hr
</name>
<styleUrl>
#styleMap_TLP_Normal
</styleUrl>
<Point>
<coordinates>
-39.4083214,-7.3832421,891.92
</coordinates>
</Point>
</Placemark>
<Placemark>
<name>
Tue Jan 28 14:35:15 2014 S=0.66 Km/hr
</name>
<styleUrl>
#styleMap_TLP_Normal
</styleUrl>
<Point>
<coordinates>
-39.4085541,-7.3835959,894.42
</coordinates>
</Point>
</Placemark>
<Placemark>
<name>
Tue Jan 28 14:35:25 2014 S=2.29 Km/hr
</name>
<styleUrl>
#styleMap_TLP_Normal
</styleUrl>
<Point>
<coordinates>
-39.4086113,-7.3836207,896.55
</coordinates>
</Point>
</Placemark>
<Placemark>
<name>
Tue Jan 28 14:35:35 2014 S=3.36 Km/hr
</name>
<styleUrl>
#styleMap_TLP_Normal
</styleUrl>
<Point>
<coordinates>
-39.4087448,-7.3836656,896.53
</coordinates>
</Point>
</Placemark>
<Placemark>
<name>
Tue Jan 28 14:35:45 2014 S=2.80 Km/hr
</name>
<styleUrl>
#styleMap_TLP_Normal
</styleUrl>
<Point>
<coordinates>
-39.4088745,-7.3836517,895.98
</coordinates>
</Point>
</Placemark>
<Placemark>
<name>
Tue Jan 28 14:35:55 2014 S=0.35 Km/hr
</name>
<styleUrl>
#styleMap_TLP_Normal
</styleUrl>
<Point>
<coordinates>
-39.4090080,-7.3837824,896.22
</coordinates>
</Point>
</Placemark>
<Placemark>
<name>
Tue Jan 28 14:36:05 2014 S=2.44 Km/hr
</name>
<styleUrl>
#styleMap_TLP_Normal
</styleUrl>
<Point>
<coordinates>
-39.4090958,-7.3838634,907.53
</coordinates>
</Point>
</Placemark>
<Placemark>
<name>
Tue Jan 28 14:36:15 2014 S=0.14 Km/hr
</name>
<styleUrl>
#styleMap_TLP_Normal
</styleUrl>
<Point>
<coordinates>
-39.4090805,-7.3839126,913.34
</coordinates>
</Point>
</Placemark>
<Placemark>
<name>
Tue Jan 28 14:36:25 2014 S=0.28 Km/hr
</name>
<styleUrl>
#styleMap_TLP_Normal
</styleUrl>
<Point>
<coordinates>
-39.4090767,-7.3839283,915.03
</coordinates>
</Point>
</Placemark>
<Placemark>
<name>
Tue Jan 28 14:36:35 2014 S=2.77 Km/hr
</name>
<styleUrl>
#styleMap_TLP_Normal
</styleUrl>
<Point>
<coordinates>
-39.4090881,-7.3839350,915.66
</coordinates>
</Point>
</Placemark>
<Placemark>
<name>
Tue Jan 28 14:36:45 2014 S=2.67 Km/hr
</name>
<styleUrl>
#styleMap_TLP_Normal
</styleUrl>
<Point>
<coordinates>
-39.4091530,-7.3839355,916.77
</coordinates>
</Point>
</Placemark>
<Placemark>
<name>
Tue Jan 28 14:36:55 2014 S=6.09 Km/hr
</name>
<styleUrl>
#styleMap_TLP_Normal
</styleUrl>
<Point>
<coordinates>
-39.4092751,-7.3840470,917.11
</coordinates>
</Point>
</Placemark>
<Placemark>
<name>
Tue Jan 28 14:37:05 2014 S=5.78 Km/hr
</name>
<styleUrl>
#styleMap_TLP_Normal
</styleUrl>
<Point>
<coordinates>
-39.4094505,-7.3841419,916.78
</coordinates>
</Point>
</Placemark>
<Placemark>
<name>
Tue Jan 28 14:37:15 2014 S=3.52 Km/hr
</name>
<styleUrl>
#styleMap_TLP_Normal
</styleUrl>
<Point>
<coordinates>
-39.4095078,-7.3842187,917.34
</coordinates>
</Point>
</Placemark>
<Placemark>
<name>
Tue Jan 28 14:37:25 2014 S=2.56 Km/hr
</name>
<styleUrl>
#styleMap_TLP_Normal
</styleUrl>
<Point>
<coordinates>
-39.4094887,-7.3843412,922.16
</coordinates>
</Point>
</Placemark>
<Placemark>
<name>
Tue Jan 28 14:37:35 2014 S=1.35 Km/hr
</name>
<styleUrl>
#styleMap_TLP_Normal
</styleUrl>
<Point>
<coordinates>
-39.4094925,-7.3843827,927.52
</coordinates>
</Point>
</Placemark>
<Placemark>
<name>
Tue Jan 28 14:37:45 2014 S=3.64 Km/hr
</name>
<styleUrl>
#styleMap_TLP_Normal
</styleUrl>
<Point>
<coordinates>
-39.4095001,-7.3843188,928.83
</coordinates>
</Point>
</Placemark>
<Placemark>
<name>
Tue Jan 28 14:37:55 2014 S=0.48 Km/hr
</name>
<styleUrl>
#styleMap_TLP_Normal
</styleUrl>
<Point>
<coordinates>
-39.4095573,-7.3842807,930.13
</coordinates>
</Point>
</Placemark>
<Placemark>
<name>
Tue Jan 28 14:38:05 2014 S=5.27 Km/hr
</name>
<styleUrl>
#styleMap_TLP_Normal
</styleUrl>
<Point>
<coordinates>
-39.4096718,-7.3843408,930.45
</coordinates>
</Point>
</Placemark>
<Placemark>
<name>
Tue Jan 28 14:38:15 2014 S=6.41 Km/hr
</name>
<styleUrl>
#styleMap_TLP_Normal
</styleUrl>
<Point>
<coordinates>
-39.4098320,-7.3844266,928.89
</coordinates>
</Point>
</Placemark>
<Placemark>
<name>
Tue Jan 28 14:38:25 2014 S=3.91 Km/hr
</name>
<styleUrl>
#styleMap_TLP_Normal
</styleUrl>
<Point>
<coordinates>
-39.4100800,-7.3845849,926.14
</coordinates>
</Point>
</Placemark>
<Placemark>
<name>
Tue Jan 28 14:38:35 2014 S=3.37 Km/hr
</name>
<styleUrl>
#styleMap_TLP_Normal
</styleUrl>
<Point>
<coordinates>
-39.4102020,-7.3846116,923.94
</coordinates>
</Point>
</Placemark>
<Placemark>
<name>
Tue Jan 28 14:38:45 2014 S=7.36 Km/hr
</name>
<styleUrl>
#styleMap_TLP_Normal
</styleUrl>
<Point>
<coordinates>
-39.4103699,-7.3846426,921.34
</coordinates>
</Point>
</Placemark>
<Placemark>
<name>
Tue Jan 28 14:38:55 2014 S=3.19 Km/hr
</name>
<styleUrl>
#styleMap_TLP_Normal
</styleUrl>
<Point>
<coordinates>
-39.4106293,-7.3847046,917.16
</coordinates>
</Point>
</Placemark>
<Placemark>
<name>
Tue Jan 28 14:39:05 2014 S=9.97 Km/hr
</name>
<styleUrl>
#styleMap_TLP_Normal
</styleUrl>
<Point>
<coordinates>
-39.4107437,-7.3847990,912.11
</coordinates>
</Point>
</Placemark>
<Placemark>
<name>
Tue Jan 28 14:39:15 2014 S=3.95 Km/hr
</name>
<styleUrl>
#styleMap_TLP_Normal
</styleUrl>
<Point>
<coordinates>
-39.4109993,-7.3849564,905.95
</coordinates>
</Point>
</Placemark>
<Placemark>
<name>
Tue Jan 28 14:39:25 2014 S=6.48 Km/hr
</name>
<styleUrl>
#styleMap_TLP_Normal
</styleUrl>
<Point>
<coordinates>
-39.4113731,-7.3853559,899.45
</coordinates>
</Point>
</Placemark>
<Placemark>
<name>
Tue Jan 28 14:39:35 2014 S=0.37 Km/hr
</name>
<styleUrl>
#styleMap_TLP_Normal
</styleUrl>
<Point>
<coordinates>
-39.4116516,-7.3856492,896.17
</coordinates>
</Point>
</Placemark>
<Placemark>
<name>
Tue Jan 28 14:39:45 2014 S=0.45 Km/hr
</name>
<styleUrl>
#styleMap_TLP_Normal
</styleUrl>
<Point>
<coordinates>
-39.4116859,-7.3856988,896.72
</coordinates>
</Point>
</Placemark>
<Placemark>
<name>
Tue Jan 28 14:39:55 2014 S=1.60 Km/hr
</name>
<styleUrl>
#styleMap_TLP_Normal
</styleUrl>
<Point>
<coordinates>
-39.4116936,-7.3857055,901.55
</coordinates>
</Point>
</Placemark>
<Placemark>
<name>
Tue Jan 28 14:40:05 2014 S=1.58 Km/hr
</name>
<styleUrl>
#styleMap_TLP_Normal
</styleUrl>
<Point>
<coordinates>
-39.4117126,-7.3857198,905.27
</coordinates>
</Point>
</Placemark>
<Placemark>
<name>
Tue Jan 28 14:40:15 2014 S=0.92 Km/hr
</name>
<styleUrl>
#styleMap_TLP_Normal
</styleUrl>
<Point>
<coordinates>
-39.4116936,-7.3857250,916.16
</coordinates>
</Point>
</Placemark>
<Placemark>
<name>
Tue Jan 28 14:40:25 2014 S=2.29 Km/hr
</name>
<styleUrl>
#styleMap_TLP_Normal
</styleUrl>
<Point>
<coordinates>
-39.4116135,-7.3857770,922.02
</coordinates>
</Point>
</Placemark>
<Placemark>
<name>
Tue Jan 28 14:40:35 2014 S=2.96 Km/hr
</name>
<styleUrl>
#styleMap_TLP_Normal
</styleUrl>
<Point>
<coordinates>
-39.4115601,-7.3858390,923.06
</coordinates>
</Point>
</Placemark>
<Placemark>
<name>
Tue Jan 28 14:40:45 2014 S=3.31 Km/hr
</name>
<styleUrl>
#styleMap_TLP_Normal
</styleUrl>
<Point>
<coordinates>
-39.4115105,-7.3859282,924.81
</coordinates>
</Point>
</Placemark>
<Placemark>
<name>
Tue Jan 28 14:40:55 2014 S=3.66 Km/hr
</name>
<styleUrl>
#styleMap_TLP_Normal
</styleUrl>
<Point>
<coordinates>
-39.4114647,-7.3860273,926.89
</coordinates>
</Point>
</Placemark>
<Placemark>
<name>
Tue Jan 28 14:41:05 2014 S=3.04 Km/hr
</name>
<styleUrl>
#styleMap_TLP_Normal
</styleUrl>
<Point>
<coordinates>
-39.4113693,-7.3860865,929.72
</coordinates>
</Point>
</Placemark>
<Placemark>
<name>
Tue Jan 28 14:41:15 2014 S=2.63 Km/hr
</name>
<styleUrl>
#styleMap_TLP_Normal
</styleUrl>
<Point>
<coordinates>
-39.4113159,-7.3860626,931.84
</coordinates>
</Point>
</Placemark>
<Placemark>
<name>
Tue Jan 28 14:41:25 2014 S=2.05 Km/hr
</name>
<styleUrl>
#styleMap_TLP_Normal
</styleUrl>
<Point>
<coordinates>
-39.4113197,-7.3860655,932.42
</coordinates>
</Point>
</Placemark>
<Placemark>
<name>
Tue Jan 28 14:41:35 2014 S=3.10 Km/hr
</name>
<styleUrl>
#styleMap_TLP_Normal
</styleUrl>
<Point>
<coordinates>
-39.4114304,-7.3860464,932.56
</coordinates>
</Point>
</Placemark>
<Placemark>
<name>
Tue Jan 28 14:41:45 2014 S=2.78 Km/hr
</name>
<styleUrl>
#styleMap_TLP_Normal
</styleUrl>
<Point>
<coordinates>
-39.4114952,-7.3859606,933.50
</coordinates>
</Point>
</Placemark>
<Placemark>
<name>
Tue Jan 28 14:41:55 2014 S=2.54 Km/hr
</name>
<styleUrl>
#styleMap_TLP_Normal
</styleUrl>
<Point>
<coordinates>
-39.4115334,-7.3858676,935.19
</coordinates>
</Point>
</Placemark>
<Placemark>
<name>
Tue Jan 28 14:42:05 2014 S=3.77 Km/hr
</name>
<styleUrl>
#styleMap_TLP_Normal
</styleUrl>
<Point>
<coordinates>
-39.4116173,-7.3857884,936.69
</coordinates>
</Point>
</Placemark>
<Placemark>
<name>
Tue Jan 28 14:42:15 2014 S=1.80 Km/hr
</name>
<styleUrl>
#styleMap_TLP_Normal
</styleUrl>
<Point>
<coordinates>
-39.4116936,-7.3857918,937.47
</coordinates>
</Point>
</Placemark>
<Placemark>
<name>
Tue Jan 28 14:42:25 2014 S=0.58 Km/hr
</name>
<styleUrl>
#styleMap_TLP_Normal
</styleUrl>
<Point>
<coordinates>
-39.4117165,-7.3858294,937.75
</coordinates>
</Point>
</Placemark>
<Placemark>
<name>
Tue Jan 28 14:42:35 2014 S=1.18 Km/hr
</name>
<styleUrl>
#styleMap_TLP_Normal
</styleUrl>
<Point>
<coordinates>
-39.4117012,-7.3858442,937.59
</coordinates>
</Point>
</Placemark>
<Placemark>
<name>
Tue Jan 28 14:42:45 2014 S=0.20 Km/hr
</name>
<styleUrl>
#styleMap_TLP_Normal
</styleUrl>
<Point>
<coordinates>
-39.4116974,-7.3858433,938.00
</coordinates>
</Point>
</Placemark>
<Placemark>
<name>
Tue Jan 28 14:42:55 2014 S=0.78 Km/hr
</name>
<styleUrl>
#styleMap_TLP_Normal
</styleUrl>
<Point>
<coordinates>
-39.4117088,-7.3858323,938.23
</coordinates>
</Point>
</Placemark>
<Placemark>
<name>
Tue Jan 28 14:43:05 2014 S=0.41 Km/hr
</name>
<styleUrl>
#styleMap_TLP_Normal
</styleUrl>
<Point>
<coordinates>
-39.4117279,-7.3858156,938.16
</coordinates>
</Point>
</Placemark>
<Placemark>
<name>
Tue Jan 28 14:43:15 2014 S=2.84 Km/hr
</name>
<styleUrl>
#styleMap_TLP_Normal
</styleUrl>
<Point>
<coordinates>
-39.4117432,-7.3858309,938.14
</coordinates>
</Point>
</Placemark>
<Placemark>
<name>
Tue Jan 28 14:43:25 2014 S=2.40 Km/hr
</name>
<styleUrl>
#styleMap_TLP_Normal
</styleUrl>
<Point>
<coordinates>
-39.4117928,-7.3858938,937.72
</coordinates>
</Point>
</Placemark>
<Placemark>
<name>
Tue Jan 28 14:43:35 2014 S=4.00 Km/hr
</name>
<styleUrl>
#styleMap_TLP_Normal
</styleUrl>
<Point>
<coordinates>
-39.4118576,-7.3859611,937.19
</coordinates>
</Point>
</Placemark>
<Placemark>
<name>
Tue Jan 28 14:43:45 2014 S=4.16 Km/hr
</name>
<styleUrl>
#styleMap_TLP_Normal
</styleUrl>
<Point>
<coordinates>
-39.4120827,-7.3860660,936.13
</coordinates>
</Point>
</Placemark>
<Placemark>
<name>
Tue Jan 28 14:43:55 2014 S=2.38 Km/hr
</name>
<styleUrl>
#styleMap_TLP_Normal
</styleUrl>
<Point>
<coordinates>
-39.4122925,-7.3861480,932.53
</coordinates>
</Point>
</Placemark>
<Placemark>
<name>
Tue Jan 28 14:44:05 2014 S=5.74 Km/hr
</name>
<styleUrl>
#styleMap_TLP_Normal
</styleUrl>
<Point>
<coordinates>
-39.4124489,-7.3862867,926.86
</coordinates>
</Point>
</Placemark>
<Placemark>
<name>
Tue Jan 28 14:44:15 2014 S=11.19 Km/hr
</name>
<styleUrl>
#styleMap_TLP_Normal
</styleUrl>
<Point>
<coordinates>
-39.4126549,-7.3864255,917.11
</coordinates>
</Point>
</Placemark>
<Placemark>
<name>
Tue Jan 28 14:44:25 2014 S=4.46 Km/hr
</name>
<styleUrl>
#styleMap_TLP_Normal
</styleUrl>
<Point>
<coordinates>
-39.4128685,-7.3866577,905.80
</coordinates>
</Point>
</Placemark>
<Placemark>
<name>
Tue Jan 28 14:44:35 2014 S=5.52 Km/hr
</name>
<styleUrl>
#styleMap_TLP_Normal
</styleUrl>
<Point>
<coordinates>
-39.4130211,-7.3867579,895.13
</coordinates>
</Point>
</Placemark>
<Placemark>
<name>
Tue Jan 28 14:44:45 2014 S=4.68 Km/hr
</name>
<styleUrl>
#styleMap_TLP_Normal
</styleUrl>
<Point>
<coordinates>
-39.4131355,-7.3869944,884.55
</coordinates>
</Point>
</Placemark>
<Placemark>
<name>
Tue Jan 28 14:44:55 2014 S=4.28 Km/hr
</name>
<styleUrl>
#styleMap_TLP_Normal
</styleUrl>
<Point>
<coordinates>
-39.4131470,-7.3872242,874.61
</coordinates>
</Point>
</Placemark>
<Placemark>
<name>
Tue Jan 28 14:45:05 2014 S=5.77 Km/hr
</name>
<styleUrl>
#styleMap_TLP_Normal
</styleUrl>
<Point>
<coordinates>
-39.4133644,-7.3874059,865.19
</coordinates>
</Point>
</Placemark>
<Placemark>
<name>
Tue Jan 28 14:45:15 2014 S=5.17 Km/hr
</name>
<styleUrl>
#styleMap_TLP_Normal
</styleUrl>
<Point>
<coordinates>
-39.4134789,-7.3875875,854.28
</coordinates>
</Point>
</Placemark>
<Placemark>
<name>
Tue Jan 28 14:45:25 2014 S=5.27 Km/hr
</name>
<styleUrl>
#styleMap_TLP_Normal
</styleUrl>
<Point>
<coordinates>
-39.4135475,-7.3879061,845.88
</coordinates>
</Point>
</Placemark>
<Placemark>
<name>
Tue Jan 28 14:45:35 2014 S=4.84 Km/hr
</name>
<styleUrl>
#styleMap_TLP_Normal
</styleUrl>
<Point>
<coordinates>
-39.4137001,-7.3882136,854.61
</coordinates>
</Point>
</Placemark>
<Placemark>
<name>
Tue Jan 28 14:45:45 2014 S=0.63 Km/hr
</name>
<styleUrl>
#styleMap_TLP_Normal
</styleUrl>
<Point>
<coordinates>
-39.4140053,-7.3898444,865.39
</coordinates>
</Point>
</Placemark>
<Placemark>
<name>
Tue Jan 28 14:45:55 2014 S=7.10 Km/hr
</name>
<styleUrl>
#styleMap_TLP_Normal
</styleUrl>
<Point>
<coordinates>
-39.4139328,-7.3900757,926.36
</coordinates>
</Point>
</Placemark>
<Placemark>
<name>
Tue Jan 28 14:46:05 2014 S=6.72 Km/hr
</name>
<styleUrl>
#styleMap_TLP_Normal
</styleUrl>
<Point>
<coordinates>
-39.4140778,-7.3903103,918.78
</coordinates>
</Point>
</Placemark>
<Placemark>
<name>
Tue Jan 28 14:46:15 2014 S=7.90 Km/hr
</name>
<styleUrl>
#styleMap_TLP_Normal
</styleUrl>
<Point>
<coordinates>
-39.4142151,-7.3904300,915.41
</coordinates>
</Point>
</Placemark>
<Placemark>
<name>
Tue Jan 28 14:46:25 2014 S=5.40 Km/hr
</name>
<styleUrl>
#styleMap_TLP_Normal
</styleUrl>
<Point>
<coordinates>
-39.4144592,-7.3905540,905.08
</coordinates>
</Point>
</Placemark>
<Placemark>
<name>
Tue Jan 28 14:46:35 2014 S=6.03 Km/hr
</name>
<styleUrl>
#styleMap_TLP_Normal
</styleUrl>
<Point>
<coordinates>
-39.4145737,-7.3906665,899.34
</coordinates>
</Point>
</Placemark>
<Placemark>
<name>
Tue Jan 28 14:46:45 2014 S=11.73 Km/hr
</name>
<styleUrl>
#styleMap_TLP_Normal
</styleUrl>
<Point>
<coordinates>
-39.4148750,-7.3907876,898.19
</coordinates>
</Point>
</Placemark>
<Placemark>
<name>
Tue Jan 28 14:46:55 2014 S=7.08 Km/hr
</name>
<styleUrl>
#styleMap_TLP_Normal
</styleUrl>
<Point>
<coordinates>
-39.4151497,-7.3911958,892.09
</coordinates>
</Point>
</Placemark>
<Placemark>
<name>
Tue Jan 28 14:47:05 2014 S=4.39 Km/hr
</name>
<styleUrl>
#styleMap_TLP_Normal
</styleUrl>
<Point>
<coordinates>
-39.4151955,-7.3912969,885.02
</coordinates>
</Point>
</Placemark>
<Placemark>
<name>
Tue Jan 28 14:47:15 2014 S=7.30 Km/hr
</name>
<styleUrl>
#styleMap_TLP_Normal
</styleUrl>
<Point>
<coordinates>
-39.4152222,-7.3915005,879.91
</coordinates>
</Point>
</Placemark>
<Placemark>
<name>
Tue Jan 28 14:47:25 2014 S=4.57 Km/hr
</name>
<styleUrl>
#styleMap_TLP_Normal
</styleUrl>
<Point>
<coordinates>
-39.4154854,-7.3919678,867.41
</coordinates>
</Point>
</Placemark>
<Placemark>
<name>
Tue Jan 28 14:47:35 2014 S=8.76 Km/hr
</name>
<styleUrl>
#styleMap_TLP_Normal
</styleUrl>
<Point>
<coordinates>
-39.4155807,-7.3922405,858.25
</coordinates>
</Point>
</Placemark>
<Placemark>
<name>
Tue Jan 28 14:47:45 2014 S=10.07 Km/hr
</name>
<styleUrl>
#styleMap_TLP_Normal
</styleUrl>
<Point>
<coordinates>
-39.4155540,-7.3924665,849.05
</coordinates>
</Point>
</Placemark>
<Placemark>
<name>
Tue Jan 28 14:47:55 2014 S=9.19 Km/hr
</name>
<styleUrl>
#styleMap_TLP_Normal
</styleUrl>
<Point>
<coordinates>
-39.4155502,-7.3929763,839.69
</coordinates>
</Point>
</Placemark>
<Placemark>
<name>
Tue Jan 28 14:48:05 2014 S=8.17 Km/hr
</name>
<styleUrl>
#styleMap_TLP_Normal
</styleUrl>
<Point>
<coordinates>
-39.4155884,-7.3939829,842.08
</coordinates>
</Point>
</Placemark>
<Placemark>
<name>
Tue Jan 28 14:48:15 2014 S=4.99 Km/hr
</name>
<styleUrl>
#styleMap_TLP_Normal
</styleUrl>
<Point>
<coordinates>
-39.4156532,-7.3943558,848.39
</coordinates>
</Point>
</Placemark>
<Placemark>
<name>
Tue Jan 28 14:48:25 2014 S=5.09 Km/hr
</name>
<styleUrl>
#styleMap_TLP_Normal
</styleUrl>
<Point>
<coordinates>
-39.4156609,-7.3946195,844.47
</coordinates>
</Point>
</Placemark>
<Placemark>
<name>
Tue Jan 28 14:48:35 2014 S=8.97 Km/hr
</name>
<styleUrl>
#styleMap_TLP_Normal
</styleUrl>
<Point>
<coordinates>
-39.4156265,-7.3948436,843.25
</coordinates>
</Point>
</Placemark>
<Placemark>
<name>
Tue Jan 28 14:48:45 2014 S=7.79 Km/hr
</name>
<styleUrl>
#styleMap_TLP_Normal
</styleUrl>
<Point>
<coordinates>
-39.4155731,-7.3951759,844.19
</coordinates>
</Point>
</Placemark>
<Placemark>
<name>
Tue Jan 28 14:48:55 2014 S=7.23 Km/hr
</name>
<styleUrl>
#styleMap_TLP_Normal
</styleUrl>
<Point>
<coordinates>
-39.4156075,-7.3954620,836.64
</coordinates>
</Point>
</Placemark>
<Placemark>
<name>
Tue Jan 28 14:49:05 2014 S=7.93 Km/hr
</name>
<styleUrl>
#styleMap_TLP_Normal
</styleUrl>
<Point>
<coordinates>
-39.4156075,-7.3957911,832.78
</coordinates>
</Point>
</Placemark>
<Placemark>
<name>
Tue Jan 28 14:49:15 2014 S=9.37 Km/hr
</name>
<styleUrl>
#styleMap_TLP_Normal
</styleUrl>
<Point>
<coordinates>
-39.4156799,-7.3960915,826.25
</coordinates>
</Point>
</Placemark>
<Placemark>
<name>
Tue Jan 28 14:49:25 2014 S=6.64 Km/hr
</name>
<styleUrl>
#styleMap_TLP_Normal
</styleUrl>
<Point>
<coordinates>
-39.4159050,-7.3964891,828.70
</coordinates>
</Point>
</Placemark>
<Placemark>
<name>
Tue Jan 28 14:49:35 2014 S=13.90 Km/hr
</name>
<styleUrl>
#styleMap_TLP_Normal
</styleUrl>
<Point>
<coordinates>
-39.4160728,-7.3968921,826.75
</coordinates>
</Point>
</Placemark>
<Placemark>
<name>
Tue Jan 28 14:49:45 2014 S=9.03 Km/hr
</name>
<styleUrl>
#styleMap_TLP_Normal
</styleUrl>
<Point>
<coordinates>
-39.4162636,-7.3972759,823.23
</coordinates>
</Point>
</Placemark>
<Placemark>
<name>
Tue Jan 28 14:49:55 2014 S=9.96 Km/hr
</name>
<styleUrl>
#styleMap_TLP_Normal
</styleUrl>
<Point>
<coordinates>
-39.4164085,-7.3976593,822.56
</coordinates>
</Point>
</Placemark>
<Placemark>
<name>
Tue Jan 28 14:50:05 2014 S=6.45 Km/hr
</name>
<styleUrl>
#styleMap_TLP_Normal
</styleUrl>
<Point>
<coordinates>
-39.4165344,-7.3980126,824.83
</coordinates>
</Point>
</Placemark>
<Placemark>
<name>
Tue Jan 28 14:50:15 2014 S=10.84 Km/hr
</name>
<styleUrl>
#styleMap_TLP_Normal
</styleUrl>
<Point>
<coordinates>
-39.4166412,-7.3983378,828.67
</coordinates>
</Point>
</Placemark>
<Placemark>
<name>
Tue Jan 28 14:50:25 2014 S=7.23 Km/hr
</name>
<styleUrl>
#styleMap_TLP_Normal
</styleUrl>
<Point>
<coordinates>
-39.4166527,-7.3986578,824.36
</coordinates>
</Point>
</Placemark>
<Placemark>
<name>
Tue Jan 28 14:50:35 2014 S=0.28 Km/hr
</name>
<styleUrl>
#styleMap_TLP_Normal
</styleUrl>
<Point>
<coordinates>
-39.4166412,-7.3987956,826.63
</coordinates>
</Point>
</Placemark>
<Placemark>
<name>
Tue Jan 28 14:50:45 2014 S=0.50 Km/hr
</name>
<styleUrl>
#styleMap_TLP_Normal
</styleUrl>
<Point>
<coordinates>
-39.4166451,-7.3988075,826.16
</coordinates>
</Point>
</Placemark>
<Placemark>
<name>
Tue Jan 28 14:50:55 2014 S=1.08 Km/hr
</name>
<styleUrl>
#styleMap_TLP_Normal
</styleUrl>
<Point>
<coordinates>
-39.4166527,-7.3988256,826.58
</coordinates>
</Point>
</Placemark>
<Placemark>
<name>
Tue Jan 28 14:51:05 2014 S=0.97 Km/hr
</name>
<styleUrl>
#styleMap_TLP_Normal
</styleUrl>
<Point>
<coordinates>
-39.4166603,-7.3988547,827.27
</coordinates>
</Point>
</Placemark>
<Placemark>
<name>
Tue Jan 28 14:51:15 2014 S=0.63 Km/hr
</name>
<styleUrl>
#styleMap_TLP_Normal
</styleUrl>
<Point>
<coordinates>
-39.4166565,-7.3988423,828.33
</coordinates>
</Point>
</Placemark>
<Placemark>
<name>
Tue Jan 28 14:51:25 2014 S=7.52 Km/hr
</name>
<styleUrl>
#styleMap_TLP_Normal
</styleUrl>
<Point>
<coordinates>
-39.4166298,-7.3989811,832.08
</coordinates>
</Point>
</Placemark>
<Placemark>
<name>
Tue Jan 28 14:51:35 2014 S=9.94 Km/hr
</name>
<styleUrl>
#styleMap_TLP_Normal
</styleUrl>
<Point>
<coordinates>
-39.4165802,-7.3993297,838.30
</coordinates>
</Point>
</Placemark>
<Placemark>
<name>
Tue Jan 28 14:51:45 2014 S=8.52 Km/hr
</name>
<styleUrl>
#styleMap_TLP_Normal
</styleUrl>
<Point>
<coordinates>
-39.4165611,-7.3996644,837.39
</coordinates>
</Point>
</Placemark>
<Placemark>
<name>
Tue Jan 28 14:51:55 2014 S=7.31 Km/hr
</name>
<styleUrl>
#styleMap_TLP_Normal
</styleUrl>
<Point>
<coordinates>
-39.4165344,-7.3999538,831.67
</coordinates>
</Point>
</Placemark>
<Placemark>
<name>
Tue Jan 28 14:52:05 2014 S=8.59 Km/hr
</name>
<styleUrl>
#styleMap_TLP_Normal
</styleUrl>
<Point>
<coordinates>
-39.4164772,-7.4002557,828.97
</coordinates>
</Point>
</Placemark>
<Placemark>
<name>
Tue Jan 28 14:52:15 2014 S=7.22 Km/hr
</name>
<styleUrl>
#styleMap_TLP_Normal
</styleUrl>
<Point>
<coordinates>
-39.4165306,-7.4005823,827.33
</coordinates>
</Point>
</Placemark>
<Placemark>
<name>
Tue Jan 28 14:52:25 2014 S=4.96 Km/hr
</name>
<styleUrl>
#styleMap_TLP_Normal
</styleUrl>
<Point>
<coordinates>
-39.4165573,-7.4008541,825.95
</coordinates>
</Point>
</Placemark>
<Placemark>
<name>
Tue Jan 28 14:52:35 2014 S=10.53 Km/hr
</name>
<styleUrl>
#styleMap_TLP_Normal
</styleUrl>
<Point>
<coordinates>
-39.4168167,-7.4011850,822.69
</coordinates>
</Point>
</Placemark>
<Placemark>
<name>
Tue Jan 28 14:52:45 2014 S=16.25 Km/hr
</name>
<styleUrl>
#styleMap_TLP_Normal
</styleUrl>
<Point>
<coordinates>
-39.4171791,-7.4015079,819.53
</coordinates>
</Point>
</Placemark>
<Placemark>
<name>
Tue Jan 28 14:52:55 2014 S=15.94 Km/hr
</name>
<styleUrl>
#styleMap_TLP_Normal
</styleUrl>
<Point>
<coordinates>
-39.4176521,-7.4018722,816.47
</coordinates>
</Point>
</Placemark>
<Placemark>
<name>
Tue Jan 28 14:53:05 2014 S=11.32 Km/hr
</name>
<styleUrl>
#styleMap_TLP_Normal
</styleUrl>
<Point>
<coordinates>
-39.4179840,-7.4021497,810.70
</coordinates>
</Point>
</Placemark>
<Placemark>
<name>
Tue Jan 28 14:53:15 2014 S=18.14 Km/hr
</name>
<styleUrl>
#styleMap_TLP_Normal
</styleUrl>
<Point>
<coordinates>
-39.4184265,-7.4025073,806.02
</coordinates>
</Point>
</Placemark>
<Placemark>
<name>
Tue Jan 28 14:53:25 2014 S=10.58 Km/hr
</name>
<styleUrl>
#styleMap_TLP_Normal
</styleUrl>
<Point>
<coordinates>
-39.4188118,-7.4028573,803.31
</coordinates>
</Point>
</Placemark>
<Placemark>
<name>
Tue Jan 28 14:53:35 2014 S=18.96 Km/hr
</name>
<styleUrl>
#styleMap_TLP_Normal
</styleUrl>
<Point>
<coordinates>
-39.4192505,-7.4031982,803.34
</coordinates>
</Point>
</Placemark>
<Placemark>
<name>
Tue Jan 28 14:53:45 2014 S=8.75 Km/hr
</name>
<styleUrl>
#styleMap_TLP_Normal
</styleUrl>
<Point>
<coordinates>
-39.4196739,-7.4035034,803.53
</coordinates>
</Point>
</Placemark>
<Placemark>
<name>
Tue Jan 28 14:53:55 2014 S=12.25 Km/hr
</name>
<styleUrl>
#styleMap_TLP_Normal
</styleUrl>
<Point>
<coordinates>
-39.4199486,-7.4037461,801.73
</coordinates>
</Point>
</Placemark>
<Placemark>
<name>
Tue Jan 28 14:54:05 2014 S=13.43 Km/hr
</name>
<styleUrl>
#styleMap_TLP_Normal
</styleUrl>
<Point>
<coordinates>
-39.4202881,-7.4040504,800.77
</coordinates>
</Point>
</Placemark>
<Placemark>
<name>
Tue Jan 28 14:54:15 2014 S=14.36 Km/hr
</name>
<styleUrl>
#styleMap_TLP_Normal
</styleUrl>
<Point>
<coordinates>
-39.4206085,-7.4043312,801.03
</coordinates>
</Point>
</Placemark>
<Placemark>
<name>
Tue Jan 28 14:54:25 2014 S=15.49 Km/hr
</name>
<styleUrl>
#styleMap_TLP_Normal
</styleUrl>
<Point>
<coordinates>
-39.4209480,-7.4046464,797.00
</coordinates>
</Point>
</Placemark>
<Placemark>
<name>
Tue Jan 28 14:54:35 2014 S=17.66 Km/hr
</name>
<styleUrl>
#styleMap_TLP_Normal
</styleUrl>
<Point>
<coordinates>
-39.4213142,-7.4049897,791.72
</coordinates>
</Point>
</Placemark>
<Placemark>
<name>
Tue Jan 28 14:54:45 2014 S=14.76 Km/hr
</name>
<styleUrl>
#styleMap_TLP_Normal
</styleUrl>
<Point>
<coordinates>
-39.4216805,-7.4052835,783.67
</coordinates>
</Point>
</Placemark>
<Placemark>
<name>
Tue Jan 28 14:54:55 2014 S=9.50 Km/hr
</name>
<styleUrl>
#styleMap_TLP_Normal
</styleUrl>
<Point>
<coordinates>
-39.4219742,-7.4055424,782.14
</coordinates>
</Point>
</Placemark>
<Placemark>
<name>
Tue Jan 28 14:55:05 2014 S=14.09 Km/hr
</name>
<styleUrl>
#styleMap_TLP_Normal
</styleUrl>
<Point>
<coordinates>
-39.4222145,-7.4057193,777.20
</coordinates>
</Point>
</Placemark>
<Placemark>
<name>
Tue Jan 28 14:55:15 2014 S=19.46 Km/hr
</name>
<styleUrl>
#styleMap_TLP_Normal
</styleUrl>
<Point>
<coordinates>
-39.4226227,-7.4060578,786.81
</coordinates>
</Point>
</Placemark>
<Placemark>
<name>
Tue Jan 28 14:55:25 2014 S=15.62 Km/hr
</name>
<styleUrl>
#styleMap_TLP_Normal
</styleUrl>
<Point>
<coordinates>
-39.4231186,-7.4064703,809.88
</coordinates>
</Point>
</Placemark>
<Placemark>
<name>
Tue Jan 28 14:55:35 2014 S=20.35 Km/hr
</name>
<styleUrl>
#styleMap_TLP_Normal
</styleUrl>
<Point>
<coordinates>
-39.4235535,-7.4067669,814.33
</coordinates>
</Point>
</Placemark>
<Placemark>
<name>
Tue Jan 28 14:55:45 2014 S=22.86 Km/hr
</name>
<styleUrl>
#styleMap_TLP_Normal
</styleUrl>
<Point>
<coordinates>
-39.4240494,-7.4071789,825.23
</coordinates>
</Point>
</Placemark>
<Placemark>
<name>
Tue Jan 28 14:55:55 2014 S=20.72 Km/hr
</name>
<styleUrl>
#styleMap_TLP_Normal
</styleUrl>
<Point>
<coordinates>
-39.4244728,-7.4075556,839.05
</coordinates>
</Point>
</Placemark>
<Placemark>
<name>
Tue Jan 28 14:56:05 2014 S=22.56 Km/hr
</name>
<styleUrl>
#styleMap_TLP_Normal
</styleUrl>
<Point>
<coordinates>
-39.4248848,-7.4079180,860.28
</coordinates>
</Point>
</Placemark>
<Placemark>
<name>
Tue Jan 28 14:56:15 2014 S=21.88 Km/hr
</name>
<styleUrl>
#styleMap_TLP_Normal
</styleUrl>
<Point>
<coordinates>
-39.4253082,-7.4083052,882.67
</coordinates>
</Point>
</Placemark>
<Placemark>
<name>
Tue Jan 28 14:56:25 2014 S=19.97 Km/hr
</name>
<styleUrl>
#styleMap_TLP_Normal
</styleUrl>
<Point>
<coordinates>
-39.4257393,-7.4086428,892.27
</coordinates>
</Point>
</Placemark>
<Placemark>
<name>
Tue Jan 28 14:56:35 2014 S=13.63 Km/hr
</name>
<styleUrl>
#styleMap_TLP_Normal
</styleUrl>
<Point>
<coordinates>
-39.4260483,-7.4089541,897.31
</coordinates>
</Point>
</Placemark>
<Placemark>
<name>
Tue Jan 28 14:56:45 2014 S=20.20 Km/hr
</name>
<styleUrl>
#styleMap_TLP_Normal
</styleUrl>
<Point>
<coordinates>
-39.4264297,-7.4092493,902.36
</coordinates>
</Point>
</Placemark>
<Placemark>
<name>
Tue Jan 28 14:56:55 2014 S=16.22 Km/hr
</name>
<styleUrl>
#styleMap_TLP_Normal
</styleUrl>
<Point>
<coordinates>
-39.4268303,-7.4095888,904.06
</coordinates>
</Point>
</Placemark>
<Placemark>
<name>
Tue Jan 28 14:57:05 2014 S=3.52 Km/hr
</name>
<styleUrl>
#styleMap_TLP_Normal
</styleUrl>
<Point>
<coordinates>
-39.4270630,-7.4097753,904.56
</coordinates>
</Point>
</Placemark>
<Placemark>
<name>
Tue Jan 28 14:57:15 2014 S=10.15 Km/hr
</name>
<styleUrl>
#styleMap_TLP_Normal
</styleUrl>
<Point>
<coordinates>
-39.4271355,-7.4097772,906.84
</coordinates>
</Point>
</Placemark>
<Placemark>
<name>
Tue Jan 28 14:57:25 2014 S=17.81 Km/hr
</name>
<styleUrl>
#styleMap_TLP_Normal
</styleUrl>
<Point>
<coordinates>
-39.4275513,-7.4097862,902.81
</coordinates>
</Point>
</Placemark>
<Placemark>
<name>
Tue Jan 28 14:57:35 2014 S=12.79 Km/hr
</name>
<styleUrl>
#styleMap_TLP_Normal
</styleUrl>
<Point>
<coordinates>
-39.4279518,-7.4096856,901.59
</coordinates>
</Point>
</Placemark>
<Placemark>
<name>
Tue Jan 28 14:57:45 2014 S=18.27 Km/hr
</name>
<styleUrl>
#styleMap_TLP_Normal
</styleUrl>
<Point>
<coordinates>
-39.4282799,-7.4094110,905.94
</coordinates>
</Point>
</Placemark>
<Placemark>
<name>
Tue Jan 28 14:57:55 2014 S=15.21 Km/hr
</name>
<styleUrl>
#styleMap_TLP_Normal
</styleUrl>
<Point>
<coordinates>
-39.4287415,-7.4091501,900.80
</coordinates>
</Point>
</Placemark>
<Placemark>
<name>
Tue Jan 28 14:58:05 2014 S=10.49 Km/hr
</name>
<styleUrl>
#styleMap_TLP_Normal
</styleUrl>
<Point>
<coordinates>
-39.4289284,-7.4090443,906.92
</coordinates>
</Point>
</Placemark>
<Placemark>
<name>
Tue Jan 28 14:58:15 2014 S=11.92 Km/hr
</name>
<styleUrl>
#styleMap_TLP_Normal
</styleUrl>
<Point>
<coordinates>
-39.4285889,-7.4089441,906.86
</coordinates>
</Point>
</Placemark>
<Placemark>
<name>
Tue Jan 28 14:58:25 2014 S=0.27 Km/hr
</name>
<styleUrl>
#styleMap_TLP_Normal
</styleUrl>
<Point>
<coordinates>
-39.4284821,-7.4089441,908.95
</coordinates>
</Point>
</Placemark>
<Placemark>
<name>
Tue Jan 28 14:58:35 2014 S=0.76 Km/hr
</name>
<styleUrl>
#styleMap_TLP_Normal
</styleUrl>
<Point>
<coordinates>
-39.4284821,-7.4089437,909.23
</coordinates>
</Point>
</Placemark>
<Placemark>
<name>
Tue Jan 28 14:58:45 2014 S=0.67 Km/hr
</name>
<styleUrl>
#styleMap_TLP_Normal
</styleUrl>
<Point>
<coordinates>
-39.4284363,-7.4089346,909.31
</coordinates>
</Point>
</Placemark>
<Placemark>
<name>
Tue Jan 28 14:58:55 2014 S=0.49 Km/hr
</name>
<styleUrl>
#styleMap_TLP_Normal
</styleUrl>
<Point>
<coordinates>
-39.4284248,-7.4089308,909.47
</coordinates>
</Point>
</Placemark>
<Placemark>
<name>
Tue Jan 28 14:59:05 2014 S=0.21 Km/hr
</name>
<styleUrl>
#styleMap_TLP_Normal
</styleUrl>
<Point>
<coordinates>
-39.4284134,-7.4089270,909.53
</coordinates>
</Point>
</Placemark>
<Placemark>
<name>
Tue Jan 28 14:59:15 2014 S=0.54 Km/hr
</name>
<styleUrl>
#styleMap_TLP_Normal
</styleUrl>
<Point>
<coordinates>
-39.4284096,-7.4089260,909.53
</coordinates>
</Point>
</Placemark>
<Placemark>
<name>
Tue Jan 28 14:59:25 2014 S=0.20 Km/hr
</name>
<styleUrl>
#styleMap_TLP_Normal
</styleUrl>
<Point>
<coordinates>
-39.4284019,-7.4089241,909.64
</coordinates>
</Point>
</Placemark>
<Placemark>
<name>
Tue Jan 28 14:59:35 2014 S=0.67 Km/hr
</name>
<styleUrl>
#styleMap_TLP_Normal
</styleUrl>
<Point>
<coordinates>
-39.4284363,-7.4089293,909.75
</coordinates>
</Point>
</Placemark>
<Placemark>
<name>
Tue Jan 28 14:59:45 2014 S=1.04 Km/hr
</name>
<styleUrl>
#styleMap_TLP_Normal
</styleUrl>
<Point>
<coordinates>
-39.4284019,-7.4089170,909.81
</coordinates>
</Point>
</Placemark>
<Placemark>
<name>
Tue Jan 28 14:59:55 2014 S=0.18 Km/hr
</name>
<styleUrl>
#styleMap_TLP_Normal
</styleUrl>
<Point>
<coordinates>
-39.4283943,-7.4089141,910.25
</coordinates>
</Point>
</Placemark>
<Placemark>
<name>
Tue Jan 28 15:00:05 2014 S=1.84 Km/hr
</name>
<styleUrl>
#styleMap_TLP_Normal
</styleUrl>
<Point>
<coordinates>
-39.4284058,-7.4089193,911.28
</coordinates>
</Point>
</Placemark>
<Placemark>
<name>
Tue Jan 28 15:00:15 2014 S=1.51 Km/hr
</name>
<styleUrl>
#styleMap_TLP_Normal
</styleUrl>
<Point>
<coordinates>
-39.4283867,-7.4089198,912.59
</coordinates>
</Point>
</Placemark>
<Placemark>
<name>
Tue Jan 28 15:00:25 2014 S=0.55 Km/hr
</name>
<styleUrl>
#styleMap_TLP_Normal
</styleUrl>
<Point>
<coordinates>
-39.4283714,-7.4089160,913.66
</coordinates>
</Point>
</Placemark>
<Placemark>
<name>
Tue Jan 28 15:00:35 2014 S=0.52 Km/hr
</name>
<styleUrl>
#styleMap_TLP_Normal
</styleUrl>
<Point>
<coordinates>
-39.4283867,-7.4089208,913.91
</coordinates>
</Point>
</Placemark>
<Placemark>
<name>
Tue Jan 28 15:00:45 2014 S=0.15 Km/hr
</name>
<styleUrl>
#styleMap_TLP_Normal
</styleUrl>
<Point>
<coordinates>
-39.4283905,-7.4089222,913.98
</coordinates>
</Point>
</Placemark>
<Placemark>
<name>
Tue Jan 28 15:00:55 2014 S=0.05 Km/hr
</name>
<styleUrl>
#styleMap_TLP_Normal
</styleUrl>
<Point>
<coordinates>
-39.4283905,-7.4089222,914.02
</coordinates>
</Point>
</Placemark>
<Placemark>
<name>
Tue Jan 28 15:01:05 2014 S=0.22 Km/hr
</name>
<styleUrl>
#styleMap_TLP_Normal
</styleUrl>
<Point>
<coordinates>
-39.4283943,-7.4089231,914.08
</coordinates>
</Point>
</Placemark>
<Placemark>
<name>
Tue Jan 28 15:01:15 2014 S=0.11 Km/hr
</name>
<styleUrl>
#styleMap_TLP_Normal
</styleUrl>
<Point>
<coordinates>
-39.4283981,-7.4089246,914.11
</coordinates>
</Point>
</Placemark>
<Placemark>
<name>
Tue Jan 28 15:01:25 2014 S=0.19 Km/hr
</name>
<styleUrl>
#styleMap_TLP_Normal
</styleUrl>
<Point>
<coordinates>
-39.4284019,-7.4089255,914.23
</coordinates>
</Point>
</Placemark>
<Placemark>
<name>
Tue Jan 28 15:01:35 2014 S=0.14 Km/hr
</name>
<styleUrl>
#styleMap_TLP_Normal
</styleUrl>
<Point>
<coordinates>
-39.4284019,-7.4089265,914.31
</coordinates>
</Point>
</Placemark>
<Placemark>
<name>
Tue Jan 28 15:01:45 2014 S=0.43 Km/hr
</name>
<styleUrl>
#styleMap_TLP_Normal
</styleUrl>
<Point>
<coordinates>
-39.4283981,-7.4089260,914.39
</coordinates>
</Point>
</Placemark>
<Placemark>
<name>
Tue Jan 28 15:01:55 2014 S=0.36 Km/hr
</name>
<styleUrl>
#styleMap_TLP_Normal
</styleUrl>
<Point>
<coordinates>
-39.4283943,-7.4089260,914.56
</coordinates>
</Point>
</Placemark>
<Placemark>
<name>
Tue Jan 28 15:02:05 2014 S=0.12 Km/hr
</name>
<styleUrl>
#styleMap_TLP_Normal
</styleUrl>
<Point>
<coordinates>
-39.4283905,-7.4089246,914.64
</coordinates>
</Point>
</Placemark>
<Placemark>
<name>
Tue Jan 28 15:02:15 2014 S=0.24 Km/hr
</name>
<styleUrl>
#styleMap_TLP_Normal
</styleUrl>
<Point>
<coordinates>
-39.4283943,-7.4089265,914.72
</coordinates>
</Point>
</Placemark>
<Placemark>
<name>
Tue Jan 28 15:02:25 2014 S=0.02 Km/hr
</name>
<styleUrl>
#styleMap_TLP_Normal
</styleUrl>
<Point>
<coordinates>
-39.4283905,-7.4089255,914.78
</coordinates>
</Point>
</Placemark>
<Placemark>
<name>
Tue Jan 28 15:02:35 2014 S=0.02 Km/hr
</name>
<styleUrl>
#styleMap_TLP_Normal
</styleUrl>
<Point>
<coordinates>
-39.4283905,-7.4089251,914.77
</coordinates>
</Point>
</Placemark>
<Placemark>
<name>
Tue Jan 28 15:02:45 2014 S=0.02 Km/hr
</name>
<styleUrl>
#styleMap_TLP_Normal
</styleUrl>
<Point>
<coordinates>
-39.4283905,-7.4089255,914.78
</coordinates>
</Point>
</Placemark>
<Placemark>
<name>
Tue Jan 28 15:02:55 2014 S=0.00 Km/hr
</name>
<styleUrl>
#styleMap_TLP_Normal
</styleUrl>
<Point>
<coordinates>
-39.4283905,-7.4089265,914.78
</coordinates>
</Point>
</Placemark>
<Placemark>
<name>
Tue Jan 28 15:03:05 2014 S=0.01 Km/hr
</name>
<styleUrl>
#styleMap_TLP_Normal
</styleUrl>
<Point>
<coordinates>
-39.4283905,-7.4089270,914.77
</coordinates>
</Point>
</Placemark>
<Placemark>
<name>
Tue Jan 28 15:03:15 2014 S=0.01 Km/hr
</name>
<styleUrl>
#styleMap_TLP_Normal
</styleUrl>
<Point>
<coordinates>
-39.4283905,-7.4089270,914.75
</coordinates>
</Point>
</Placemark>
<Placemark>
<name>
Tue Jan 28 15:03:25 2014 S=0.02 Km/hr
</name>
<styleUrl>
#styleMap_TLP_Normal
</styleUrl>
<Point>
<coordinates>
-39.4283905,-7.4089284,914.81
</coordinates>
</Point>
</Placemark>
<Placemark>
<name>
Tue Jan 28 15:03:35 2014 S=0.00 Km/hr
</name>
<styleUrl>
#styleMap_TLP_Normal
</styleUrl>
<Point>
<coordinates>
-39.4283905,-7.4089289,914.84
</coordinates>
</Point>
</Placemark>
<Placemark>
<name>
Tue Jan 28 15:03:45 2014 S=0.01 Km/hr
</name>
<styleUrl>
#styleMap_TLP_Normal
</styleUrl>
<Point>
<coordinates>
-39.4283905,-7.4089293,914.89
</coordinates>
</Point>
</Placemark>
<Placemark>
<name>
Tue Jan 28 15:03:55 2014 S=0.00 Km/hr
</name>
<styleUrl>
#styleMap_TLP_Normal
</styleUrl>
<Point>
<coordinates>
-39.4283905,-7.4089289,915.03
</coordinates>
</Point>
</Placemark>
<Placemark>
<name>
Tue Jan 28 15:04:05 2014 S=0.26 Km/hr
</name>
<styleUrl>
#styleMap_TLP_Normal
</styleUrl>
<Point>
<coordinates>
-39.4283867,-7.4089246,915.09
</coordinates>
</Point>
</Placemark>
<Placemark>
<name>
Tue Jan 28 15:04:15 2014 S=0.00 Km/hr
</name>
<styleUrl>
#styleMap_TLP_Normal
</styleUrl>
<Point>
<coordinates>
-39.4283867,-7.4089227,915.23
</coordinates>
</Point>
</Placemark>
<Placemark>
<name>
Tue Jan 28 15:04:25 2014 S=0.01 Km/hr
</name>
<styleUrl>
#styleMap_TLP_Normal
</styleUrl>
<Point>
<coordinates>
-39.4283905,-7.4089227,915.31
</coordinates>
</Point>
</Placemark>
<Placemark>
<name>
Tue Jan 28 15:04:35 2014 S=0.64 Km/hr
</name>
<styleUrl>
#styleMap_TLP_Normal
</styleUrl>
<Point>
<coordinates>
-39.4283905,-7.4089246,915.34
</coordinates>
</Point>
</Placemark>
<Placemark>
<name>
Tue Jan 28 15:04:45 2014 S=0.27 Km/hr
</name>
<styleUrl>
#styleMap_TLP_Normal
</styleUrl>
<Point>
<coordinates>
-39.4283905,-7.4089251,915.42
</coordinates>
</Point>
</Placemark>
<Placemark>
<name>
Tue Jan 28 15:04:55 2014 S=0.14 Km/hr
</name>
<styleUrl>
#styleMap_TLP_Normal
</styleUrl>
<Point>
<coordinates>
-39.4283943,-7.4089255,915.48
</coordinates>
</Point>
</Placemark>
<Placemark>
<name>
Tue Jan 28 15:05:05 2014 S=1.06 Km/hr
</name>
<styleUrl>
#styleMap_TLP_Normal
</styleUrl>
<Point>
<coordinates>
-39.4283943,-7.4089260,915.45
</coordinates>
</Point>
</Placemark>
<Placemark>
<name>
Tue Jan 28 15:05:15 2014 S=0.18 Km/hr
</name>
<styleUrl>
#styleMap_TLP_Normal
</styleUrl>
<Point>
<coordinates>
-39.4283829,-7.4089274,915.30
</coordinates>
</Point>
</Placemark>
<Placemark>
<name>
Tue Jan 28 15:05:25 2014 S=0.41 Km/hr
</name>
<styleUrl>
#styleMap_TLP_Normal
</styleUrl>
<Point>
<coordinates>
-39.4283867,-7.4089274,915.28
</coordinates>
</Point>
</Placemark>
<Placemark>
<name>
Tue Jan 28 15:05:35 2014 S=0.77 Km/hr
</name>
<styleUrl>
#styleMap_TLP_Normal
</styleUrl>
<Point>
<coordinates>
-39.4283905,-7.4089308,915.13
</coordinates>
</Point>
</Placemark>
<Placemark>
<name>
Tue Jan 28 15:05:45 2014 S=0.05 Km/hr
</name>
<styleUrl>
#styleMap_TLP_Normal
</styleUrl>
<Point>
<coordinates>
-39.4284019,-7.4089327,915.08
</coordinates>
</Point>
</Placemark>
<Placemark>
<name>
Tue Jan 28 15:05:55 2014 S=0.01 Km/hr
</name>
<styleUrl>
#styleMap_TLP_Normal
</styleUrl>
<Point>
<coordinates>
-39.4284019,-7.4089336,915.09
</coordinates>
</Point>
</Placemark>
<Placemark>
<name>
Tue Jan 28 15:06:05 2014 S=0.02 Km/hr
</name>
<styleUrl>
#styleMap_TLP_Normal
</styleUrl>
<Point>
<coordinates>
-39.4284019,-7.4089332,915.09
</coordinates>
</Point>
</Placemark>
<Placemark>
<name>
Tue Jan 28 15:06:15 2014 S=0.01 Km/hr
</name>
<styleUrl>
#styleMap_TLP_Normal
</styleUrl>
<Point>
<coordinates>
-39.4284019,-7.4089336,915.13
</coordinates>
</Point>
</Placemark>
<Placemark>
<name>
Tue Jan 28 15:06:25 2014 S=0.01 Km/hr
</name>
<styleUrl>
#styleMap_TLP_Normal
</styleUrl>
<Point>
<coordinates>
-39.4284019,-7.4089341,915.14
</coordinates>
</Point>
</Placemark>
<Placemark>
<name>
Tue Jan 28 15:06:35 2014 S=0.01 Km/hr
</name>
<styleUrl>
#styleMap_TLP_Normal
</styleUrl>
<Point>
<coordinates>
-39.4284019,-7.4089341,915.17
</coordinates>
</Point>
</Placemark>
<Placemark>
<name>
Tue Jan 28 15:06:45 2014 S=0.00 Km/hr
</name>
<styleUrl>
#styleMap_TLP_Normal
</styleUrl>
<Point>
<coordinates>
-39.4284019,-7.4089341,915.25
</coordinates>
</Point>
</Placemark>
<Placemark>
<name>
Tue Jan 28 15:06:55 2014 S=0.01 Km/hr
</name>
<styleUrl>
#styleMap_TLP_Normal
</styleUrl>
<Point>
<coordinates>
-39.4284019,-7.4089346,915.25
</coordinates>
</Point>
</Placemark>
<Placemark>
<name>
Tue Jan 28 15:07:05 2014 S=0.00 Km/hr
</name>
<styleUrl>
#styleMap_TLP_Normal
</styleUrl>
<Point>
<coordinates>
-39.4284019,-7.4089346,915.27
</coordinates>
</Point>
</Placemark>
<Placemark>
<name>
Tue Jan 28 15:07:15 2014 S=0.01 Km/hr
</name>
<styleUrl>
#styleMap_TLP_Finish
</styleUrl>
<Point>
<coordinates>
-39.4284019,-7.4089346,915.25
</coordinates>
</Point>
</Placemark>
</Folder>
</Document>
</kml>
