# Supplementary material for: Lévy foraging patterns of rural humans
Source: PLoS One. 2018 Jun 18;13(6):e0199099. doi: 10.1371/journal.pone.0199099 (PMC6005560; doi:10.1371/journal.pone.0199099)
Supplement: S5 File — (ZIP) [file pone.0199099.s005.zip › H-10-CA/Holux_M-241_Start_20140220-151038_Finish_20140220-154329.kml]

<?xml version="1.0" encoding="UTF-8"?>
<kml xmlns="http://earth.google.com/kml/2.1">
<Document>
<Style id="normalState_TLP_Start">
<IconStyle>
<scale>1.0</scale>
<Icon>
<href>http://maps.google.com/mapfiles/kml/pal4/icon15.png</href>
</Icon>
</IconStyle>
<LabelStyle>
<scale>1.0</scale>
</LabelStyle>
</Style>
<Style id="highlightState_TLP_Start">
<IconStyle>
<scale>1.1</scale>
<Icon>
<href>http://maps.google.com/mapfiles/kml/pal4/icon7.png</href>
</Icon>
</IconStyle>
<LabelStyle>
<scale>1.1</scale>
<color>ff0000ff</color>
</LabelStyle>
</Style>
<StyleMap id="styleMap_TLP_Start">
<Pair>
<key>normal</key>
<styleUrl>#normalState_TLP_Start</styleUrl>
</Pair>
<Pair>
<key>highlight</key>
<styleUrl>#highlightState_TLP_Start</styleUrl>
</Pair>
</StyleMap>
<Style id="normalState_TLP_Finish">
<IconStyle>
<scale>1.0</scale>
<Icon>
<href>http://maps.google.com/mapfiles/kml/pal4/icon15.png</href>
</Icon>
</IconStyle>
<LabelStyle>
<scale>1.0</scale>
</LabelStyle>
</Style>
<Style id="highlightState_TLP_Finish">
<IconStyle>
<scale>1.1</scale>
<Icon>
<href>http://maps.google.com/mapfiles/kml/pal4/icon7.png</href>
</Icon>
</IconStyle>
<LabelStyle>
<scale>1.1</scale>
<color>ff0000ff</color>
</LabelStyle>
</Style>
<StyleMap id="styleMap_TLP_Finish">
<Pair>
<key>normal</key>
<styleUrl>#normalState_TLP_Finish</styleUrl>
</Pair>
<Pair>
<key>highlight</key>
<styleUrl>#highlightState_TLP_Finish</styleUrl>
</Pair>
</StyleMap>
<Style id="normalState_TLP_Normal">
<IconStyle>
<scale>1.0</scale>
<Icon>
<href>http://maps.google.com/mapfiles/kml/pal4/icon31.png</href>
</Icon>
</IconStyle>
<LabelStyle>
<scale>1.0</scale>
</LabelStyle>
</Style>
<Style id="highlightState_TLP_Normal">
<IconStyle>
<scale>1.1</scale>
<Icon>
<href>http://maps.google.com/mapfiles/kml/pal4/icon23.png</href>
</Icon>
</IconStyle>
<LabelStyle>
<scale>1.1</scale>
<color>ff0000ff</color>
</LabelStyle>
</Style>
<StyleMap id="styleMap_TLP_Normal">
<Pair>
<key>normal</key>
<styleUrl>#normalState_TLP_Normal</styleUrl>
</Pair>
<Pair>
<key>highlight</key>
<styleUrl>#highlightState_TLP_Normal</styleUrl>
</Pair>
</StyleMap>
<Style id="normalState_TLP_Photo">
<IconStyle>
<scale>1.0</scale>
<Icon>
<href>http://maps.google.com/mapfiles/kml/pal4/icon46.png</href>
</Icon>
</IconStyle>
<LabelStyle>
<scale>1.0</scale>
</LabelStyle>
</Style>
<Style id="highlightState_TLP_Photo">
<IconStyle>
<scale>1.1</scale>
<Icon>
<href>http://maps.google.com/mapfiles/kml/pal4/icon38.png</href>
</Icon>
</IconStyle>
<LabelStyle>
<scale>1.1</scale>
<color>ff0000ff</color>
</LabelStyle>
</Style>
<StyleMap id="styleMap_TLP_Photo">
<Pair>
<key>normal</key>
<styleUrl>#normalState_TLP_Photo</styleUrl>
</Pair>
<Pair>
<key>highlight</key>
<styleUrl>#highlightState_TLP_Photo</styleUrl>
</Pair>
</StyleMap>
<Style id="roadStyle">
<LineStyle>
<color>ffffff00</color>
<width>6</width>
</LineStyle>
</Style>
<Open>1</Open>
<description>Route</description>
<name>Track Log</name>
<Placemark>
<name>Route</name>
<styleUrl>#roadStyle</styleUrl>
<MultiGeometry>
<LineString>
<coordinates>
-39.3591232,-7.4151945,891.75 -39.3591232,-7.4151740,904.38 -39.3593483,-7.4151120,899.80 -39.3592911,-7.4151525,914.77 -39.3592644,-7.4151988,922.34 -39.3592529,-7.4152455,922.34 -39.3592567,-7.4151926,919.38 -39.3592834,-7.4151483,919.52 -39.3593330,-7.4150872,918.78 -39.3593941,-7.4150033,918.98 -39.3594398,-7.4149013,917.48 -39.3595047,-7.4148045,915.89 -39.3595734,-7.4147148,916.58 -39.3596191,-7.4146509,916.50 -39.3597107,-7.4146047,916.28 -39.3597603,-7.4145865,917.61 -39.3597565,-7.4146209,918.89 -39.3597565,-7.4146223,919.03 -39.3597527,-7.4146156,919.08 -39.3597870,-7.4146209,920.28 -39.3597832,-7.4146228,920.36 -39.3597336,-7.4146366,919.94 -39.3597183,-7.4146538,919.78 -39.3597488,-7.4146361,918.95 -39.3597527,-7.4146342,918.83 -39.3597412,-7.4146256,919.72 -39.3597488,-7.4146094,919.59 -39.3597565,-7.4145956,919.61 -39.3597832,-7.4145355,916.94 -39.3598175,-7.4144630,914.08 -39.3598366,-7.4143572,913.72 -39.3599854,-7.4143286,910.75 -39.3601303,-7.4144478,911.61 -39.3602409,-7.4146047,913.17 -39.3603516,-7.4147363,910.55 -39.3605385,-7.4148221,906.64 -39.3606834,-7.4150529,907.31 -39.3608398,-7.4152484,905.83 -39.3609505,-7.4154210,907.05 -39.3610229,-7.4155841,908.34 -39.3611221,-7.4157872,911.83 -39.3611832,-7.4159636,911.23 -39.3612099,-7.4160852,910.16 -39.3613052,-7.4162655,907.84 -39.3613968,-7.4164848,904.81 -39.3614006,-7.4166641,902.05 -39.3615189,-7.4167752,899.30 -39.3615723,-7.4169269,896.61 -39.3617096,-7.4171996,895.55 -39.3620453,-7.4175868,889.53 -39.3622322,-7.4176311,886.02 -39.3622894,-7.4177828,881.19 -39.3624878,-7.4180493,879.94 -39.3626633,-7.4182291,876.95 -39.3629227,-7.4182668,872.06 -39.3630409,-7.4181957,868.06 -39.3631477,-7.4181046,864.58 -39.3632355,-7.4179888,861.34 -39.3633194,-7.4179435,858.64 -39.3632698,-7.4179206,858.45 -39.3632889,-7.4179440,858.53 -39.3634224,-7.4180727,858.39 -39.3639145,-7.4180026,860.27 -39.3642845,-7.4178405,867.48 -39.3646469,-7.4178462,885.33 -39.3649940,-7.4178333,890.39 -39.3653984,-7.4177413,894.95 -39.3657837,-7.4176731,897.55 -39.3661041,-7.4174867,900.42 -39.3664017,-7.4174743,902.06 -39.3667641,-7.4177213,901.89 -39.3669090,-7.4179215,904.39 -39.3669968,-7.4183836,909.61 -39.3671227,-7.4189925,914.63 -39.3671646,-7.4197674,922.05 -39.3672409,-7.4205327,926.69 -39.3673820,-7.4213071,930.48 -39.3675117,-7.4219971,932.33 -39.3676224,-7.4225769,934.83 -39.3677292,-7.4233680,935.16 -39.3680267,-7.4240184,934.78 -39.3684235,-7.4246564,933.50 -39.3684807,-7.4254589,935.25 -39.3685303,-7.4261312,935.39 -39.3685722,-7.4267907,935.28 -39.3686867,-7.4274549,936.48 -39.3688126,-7.4280319,936.20 -39.3688927,-7.4284377,935.67 -39.3689766,-7.4289303,932.16 -39.3692513,-7.4294825,936.45 -39.3695564,-7.4301014,937.83 -39.3698692,-7.4307103,929.30 -39.3701782,-7.4314303,923.70 -39.3703117,-7.4320922,922.86 -39.3706169,-7.4326258,921.03 -39.3708916,-7.4328599,917.91 -39.3714027,-7.4334559,911.47 -39.3716507,-7.4342308,910.94 -39.3717957,-7.4350400,914.25 -39.3717651,-7.4357910,917.00 -39.3717880,-7.4367051,920.03 -39.3717270,-7.4376211,924.53 -39.3716393,-7.4385343,928.16 -39.3715820,-7.4394116,930.69 -39.3716621,-7.4402785,933.86 -39.3716011,-7.4412136,934.75 -39.3714523,-7.4421306,934.25 -39.3713112,-7.4430618,938.73 -39.3711433,-7.4439697,938.64 -39.3710899,-7.4448409,937.66 -39.3710365,-7.4457498,935.09 -39.3709221,-7.4466653,931.56 -39.3707657,-7.4475760,929.33 -39.3706741,-7.4485030,929.05 -39.3705635,-7.4494200,930.81 -39.3702545,-7.4502439,930.39 -39.3700142,-7.4511194,929.86 -39.3698006,-7.4519396,929.25 -39.3696060,-7.4527240,927.16 -39.3692818,-7.4534998,929.48 -39.3690071,-7.4542904,931.50 -39.3687553,-7.4551654,930.75 -39.3686867,-7.4560804,930.56 -39.3685493,-7.4569988,927.58 -39.3683662,-7.4578323,928.20 -39.3680916,-7.4586272,929.13 -39.3679466,-7.4592767,932.64 -39.3678780,-7.4596949,931.55 -39.3678246,-7.4600763,927.91 -39.3676910,-7.4605069,924.80 -39.3676414,-7.4606562,930.66 -39.3676224,-7.4606800,927.55 -39.3675995,-7.4610415,927.06 -39.3675728,-7.4618707,925.89 -39.3676300,-7.4627056,925.14 -39.3676262,-7.4636469,923.89 -39.3676910,-7.4645753,920.47 -39.3676643,-7.4654889,918.09 -39.3675423,-7.4664812,917.80 -39.3674889,-7.4675117,914.78 -39.3674698,-7.4685383,912.56 -39.3674049,-7.4695187,910.61 -39.3673706,-7.4705253,908.31 -39.3674088,-7.4715481,904.58 -39.3675842,-7.4724369,900.92 -39.3679466,-7.4733596,898.88 -39.3683090,-7.4744229,896.89 -39.3686752,-7.4754567,896.05 -39.3689957,-7.4764147,895.98 -39.3692894,-7.4773440,897.86 -39.3695297,-7.4782767,898.55 -39.3697777,-7.4792867,896.14 -39.3699226,-7.4803028,895.30 -39.3697815,-7.4812379,895.13 -39.3694153,-7.4820418,892.55 -39.3691063,-7.4828706,889.19 -39.3688126,-7.4836402,885.33 -39.3686485,-7.4842601,882.92 -39.3685188,-7.4849820,885.13 -39.3685532,-7.4855895,880.31 -39.3686256,-7.4862370,876.17 -39.3687477,-7.4870057,871.47 -39.3688812,-7.4877510,865.56 -39.3688545,-7.4883142,861.75 -39.3684578,-7.4887362,860.41 -39.3680916,-7.4891682,856.80 -39.3677521,-7.4894152,858.23 -39.3674736,-7.4895420,860.41 -39.3671303,-7.4897161,860.53 -39.3667336,-7.4899902,860.17 -39.3663559,-7.4903197,861.06 -39.3659859,-7.4905839,862.39 -39.3656960,-7.4909749,860.66 -39.3654289,-7.4913707,861.22 -39.3652420,-7.4916673,859.11 -39.3652802,-7.4918904,855.92 -39.3652992,-7.4919386,855.77 -39.3653145,-7.4920297,856.77 -39.3654137,-7.4921527,856.61 -39.3654404,-7.4921918,855.39 -39.3654633,-7.4921741,853.86 -39.3654594,-7.4920297,853.30 -39.3655052,-7.4919462,847.86 -39.3655128,-7.4919262,846.97 -39.3655167,-7.4918704,846.58 -39.3655052,-7.4918618,846.20 -39.3655014,-7.4918604,845.97 -39.3655014,-7.4918680,845.95 -39.3655014,-7.4918799,845.95 -39.3655014,-7.4918838,846.02 -39.3655052,-7.4918828,846.03 -39.3655014,-7.4919004,848.14 -39.3655090,-7.4919014,849.23 -39.3655090,-7.4919043,849.77 -39.3655090,-7.4919157,850.00 -39.3655090,-7.4919028,850.14 -39.3655052,-7.4918971,850.31 -39.3655090,-7.4919066,850.42 </coordinates>
</LineString>
</MultiGeometry>
</Placemark>
<Folder>
<name>waypoints</name>
<Placemark>
<name>
Thu Feb 20 18:40:38 2014 S=1.18 Km/hr
</name>
<styleUrl>
#styleMap_TLP_Start
</styleUrl>
<Point>
<coordinates>
-39.3591232,-7.4151945,891.75
</coordinates>
</Point>
</Placemark>
<Placemark>
<name>
Thu Feb 20 18:40:49 2014 S=2.07 Km/hr
</name>
<styleUrl>
#styleMap_TLP_Normal
</styleUrl>
<Point>
<coordinates>
-39.3591232,-7.4151740,904.38
</coordinates>
</Point>
</Placemark>
<Placemark>
<name>
Thu Feb 20 18:40:59 2014 S=3.49 Km/hr
</name>
<styleUrl>
#styleMap_TLP_Normal
</styleUrl>
<Point>
<coordinates>
-39.3593483,-7.4151120,899.80
</coordinates>
</Point>
</Placemark>
<Placemark>
<name>
Thu Feb 20 18:41:09 2014 S=0.17 Km/hr
</name>
<styleUrl>
#styleMap_TLP_Normal
</styleUrl>
<Point>
<coordinates>
-39.3592911,-7.4151525,914.77
</coordinates>
</Point>
</Placemark>
<Placemark>
<name>
Thu Feb 20 18:41:19 2014 S=2.87 Km/hr
</name>
<styleUrl>
#styleMap_TLP_Normal
</styleUrl>
<Point>
<coordinates>
-39.3592644,-7.4151988,922.34
</coordinates>
</Point>
</Placemark>
<Placemark>
<name>
Thu Feb 20 18:41:29 2014 S=0.24 Km/hr
</name>
<styleUrl>
#styleMap_TLP_Normal
</styleUrl>
<Point>
<coordinates>
-39.3592529,-7.4152455,922.34
</coordinates>
</Point>
</Placemark>
<Placemark>
<name>
Thu Feb 20 18:41:39 2014 S=1.74 Km/hr
</name>
<styleUrl>
#styleMap_TLP_Normal
</styleUrl>
<Point>
<coordinates>
-39.3592567,-7.4151926,919.38
</coordinates>
</Point>
</Placemark>
<Placemark>
<name>
Thu Feb 20 18:41:49 2014 S=2.03 Km/hr
</name>
<styleUrl>
#styleMap_TLP_Normal
</styleUrl>
<Point>
<coordinates>
-39.3592834,-7.4151483,919.52
</coordinates>
</Point>
</Placemark>
<Placemark>
<name>
Thu Feb 20 18:41:59 2014 S=1.31 Km/hr
</name>
<styleUrl>
#styleMap_TLP_Normal
</styleUrl>
<Point>
<coordinates>
-39.3593330,-7.4150872,918.78
</coordinates>
</Point>
</Placemark>
<Placemark>
<name>
Thu Feb 20 18:42:09 2014 S=3.09 Km/hr
</name>
<styleUrl>
#styleMap_TLP_Normal
</styleUrl>
<Point>
<coordinates>
-39.3593941,-7.4150033,918.98
</coordinates>
</Point>
</Placemark>
<Placemark>
<name>
Thu Feb 20 18:42:19 2014 S=3.52 Km/hr
</name>
<styleUrl>
#styleMap_TLP_Normal
</styleUrl>
<Point>
<coordinates>
-39.3594398,-7.4149013,917.48
</coordinates>
</Point>
</Placemark>
<Placemark>
<name>
Thu Feb 20 18:42:29 2014 S=2.79 Km/hr
</name>
<styleUrl>
#styleMap_TLP_Normal
</styleUrl>
<Point>
<coordinates>
-39.3595047,-7.4148045,915.89
</coordinates>
</Point>
</Placemark>
<Placemark>
<name>
Thu Feb 20 18:42:39 2014 S=3.02 Km/hr
</name>
<styleUrl>
#styleMap_TLP_Normal
</styleUrl>
<Point>
<coordinates>
-39.3595734,-7.4147148,916.58
</coordinates>
</Point>
</Placemark>
<Placemark>
<name>
Thu Feb 20 18:42:49 2014 S=3.39 Km/hr
</name>
<styleUrl>
#styleMap_TLP_Normal
</styleUrl>
<Point>
<coordinates>
-39.3596191,-7.4146509,916.50
</coordinates>
</Point>
</Placemark>
<Placemark>
<name>
Thu Feb 20 18:42:59 2014 S=1.97 Km/hr
</name>
<styleUrl>
#styleMap_TLP_Normal
</styleUrl>
<Point>
<coordinates>
-39.3597107,-7.4146047,916.28
</coordinates>
</Point>
</Placemark>
<Placemark>
<name>
Thu Feb 20 18:43:09 2014 S=0.59 Km/hr
</name>
<styleUrl>
#styleMap_TLP_Normal
</styleUrl>
<Point>
<coordinates>
-39.3597603,-7.4145865,917.61
</coordinates>
</Point>
</Placemark>
<Placemark>
<name>
Thu Feb 20 18:43:19 2014 S=0.46 Km/hr
</name>
<styleUrl>
#styleMap_TLP_Normal
</styleUrl>
<Point>
<coordinates>
-39.3597565,-7.4146209,918.89
</coordinates>
</Point>
</Placemark>
<Placemark>
<name>
Thu Feb 20 18:43:29 2014 S=0.66 Km/hr
</name>
<styleUrl>
#styleMap_TLP_Normal
</styleUrl>
<Point>
<coordinates>
-39.3597565,-7.4146223,919.03
</coordinates>
</Point>
</Placemark>
<Placemark>
<name>
Thu Feb 20 18:43:39 2014 S=1.00 Km/hr
</name>
<styleUrl>
#styleMap_TLP_Normal
</styleUrl>
<Point>
<coordinates>
-39.3597527,-7.4146156,919.08
</coordinates>
</Point>
</Placemark>
<Placemark>
<name>
Thu Feb 20 18:43:49 2014 S=0.43 Km/hr
</name>
<styleUrl>
#styleMap_TLP_Normal
</styleUrl>
<Point>
<coordinates>
-39.3597870,-7.4146209,920.28
</coordinates>
</Point>
</Placemark>
<Placemark>
<name>
Thu Feb 20 18:43:59 2014 S=0.94 Km/hr
</name>
<styleUrl>
#styleMap_TLP_Normal
</styleUrl>
<Point>
<coordinates>
-39.3597832,-7.4146228,920.36
</coordinates>
</Point>
</Placemark>
<Placemark>
<name>
Thu Feb 20 18:44:09 2014 S=1.76 Km/hr
</name>
<styleUrl>
#styleMap_TLP_Normal
</styleUrl>
<Point>
<coordinates>
-39.3597336,-7.4146366,919.94
</coordinates>
</Point>
</Placemark>
<Placemark>
<name>
Thu Feb 20 18:44:19 2014 S=1.21 Km/hr
</name>
<styleUrl>
#styleMap_TLP_Normal
</styleUrl>
<Point>
<coordinates>
-39.3597183,-7.4146538,919.78
</coordinates>
</Point>
</Placemark>
<Placemark>
<name>
Thu Feb 20 18:44:29 2014 S=0.43 Km/hr
</name>
<styleUrl>
#styleMap_TLP_Normal
</styleUrl>
<Point>
<coordinates>
-39.3597488,-7.4146361,918.95
</coordinates>
</Point>
</Placemark>
<Placemark>
<name>
Thu Feb 20 18:44:39 2014 S=0.54 Km/hr
</name>
<styleUrl>
#styleMap_TLP_Normal
</styleUrl>
<Point>
<coordinates>
-39.3597527,-7.4146342,918.83
</coordinates>
</Point>
</Placemark>
<Placemark>
<name>
Thu Feb 20 18:44:49 2014 S=0.84 Km/hr
</name>
<styleUrl>
#styleMap_TLP_Normal
</styleUrl>
<Point>
<coordinates>
-39.3597412,-7.4146256,919.72
</coordinates>
</Point>
</Placemark>
<Placemark>
<name>
Thu Feb 20 18:44:59 2014 S=0.81 Km/hr
</name>
<styleUrl>
#styleMap_TLP_Normal
</styleUrl>
<Point>
<coordinates>
-39.3597488,-7.4146094,919.59
</coordinates>
</Point>
</Placemark>
<Placemark>
<name>
Thu Feb 20 18:45:09 2014 S=0.33 Km/hr
</name>
<styleUrl>
#styleMap_TLP_Normal
</styleUrl>
<Point>
<coordinates>
-39.3597565,-7.4145956,919.61
</coordinates>
</Point>
</Placemark>
<Placemark>
<name>
Thu Feb 20 18:45:19 2014 S=1.77 Km/hr
</name>
<styleUrl>
#styleMap_TLP_Normal
</styleUrl>
<Point>
<coordinates>
-39.3597832,-7.4145355,916.94
</coordinates>
</Point>
</Placemark>
<Placemark>
<name>
Thu Feb 20 18:45:29 2014 S=1.89 Km/hr
</name>
<styleUrl>
#styleMap_TLP_Normal
</styleUrl>
<Point>
<coordinates>
-39.3598175,-7.4144630,914.08
</coordinates>
</Point>
</Placemark>
<Placemark>
<name>
Thu Feb 20 18:45:39 2014 S=7.08 Km/hr
</name>
<styleUrl>
#styleMap_TLP_Normal
</styleUrl>
<Point>
<coordinates>
-39.3598366,-7.4143572,913.72
</coordinates>
</Point>
</Placemark>
<Placemark>
<name>
Thu Feb 20 18:45:49 2014 S=5.43 Km/hr
</name>
<styleUrl>
#styleMap_TLP_Normal
</styleUrl>
<Point>
<coordinates>
-39.3599854,-7.4143286,910.75
</coordinates>
</Point>
</Placemark>
<Placemark>
<name>
Thu Feb 20 18:45:59 2014 S=5.62 Km/hr
</name>
<styleUrl>
#styleMap_TLP_Normal
</styleUrl>
<Point>
<coordinates>
-39.3601303,-7.4144478,911.61
</coordinates>
</Point>
</Placemark>
<Placemark>
<name>
Thu Feb 20 18:46:09 2014 S=7.46 Km/hr
</name>
<styleUrl>
#styleMap_TLP_Normal
</styleUrl>
<Point>
<coordinates>
-39.3602409,-7.4146047,913.17
</coordinates>
</Point>
</Placemark>
<Placemark>
<name>
Thu Feb 20 18:46:19 2014 S=5.49 Km/hr
</name>
<styleUrl>
#styleMap_TLP_Normal
</styleUrl>
<Point>
<coordinates>
-39.3603516,-7.4147363,910.55
</coordinates>
</Point>
</Placemark>
<Placemark>
<name>
Thu Feb 20 18:46:29 2014 S=5.04 Km/hr
</name>
<styleUrl>
#styleMap_TLP_Normal
</styleUrl>
<Point>
<coordinates>
-39.3605385,-7.4148221,906.64
</coordinates>
</Point>
</Placemark>
<Placemark>
<name>
Thu Feb 20 18:46:39 2014 S=6.06 Km/hr
</name>
<styleUrl>
#styleMap_TLP_Normal
</styleUrl>
<Point>
<coordinates>
-39.3606834,-7.4150529,907.31
</coordinates>
</Point>
</Placemark>
<Placemark>
<name>
Thu Feb 20 18:46:49 2014 S=5.81 Km/hr
</name>
<styleUrl>
#styleMap_TLP_Normal
</styleUrl>
<Point>
<coordinates>
-39.3608398,-7.4152484,905.83
</coordinates>
</Point>
</Placemark>
<Placemark>
<name>
Thu Feb 20 18:46:59 2014 S=6.00 Km/hr
</name>
<styleUrl>
#styleMap_TLP_Normal
</styleUrl>
<Point>
<coordinates>
-39.3609505,-7.4154210,907.05
</coordinates>
</Point>
</Placemark>
<Placemark>
<name>
Thu Feb 20 18:47:09 2014 S=6.03 Km/hr
</name>
<styleUrl>
#styleMap_TLP_Normal
</styleUrl>
<Point>
<coordinates>
-39.3610229,-7.4155841,908.34
</coordinates>
</Point>
</Placemark>
<Placemark>
<name>
Thu Feb 20 18:47:19 2014 S=6.34 Km/hr
</name>
<styleUrl>
#styleMap_TLP_Normal
</styleUrl>
<Point>
<coordinates>
-39.3611221,-7.4157872,911.83
</coordinates>
</Point>
</Placemark>
<Placemark>
<name>
Thu Feb 20 18:47:29 2014 S=2.54 Km/hr
</name>
<styleUrl>
#styleMap_TLP_Normal
</styleUrl>
<Point>
<coordinates>
-39.3611832,-7.4159636,911.23
</coordinates>
</Point>
</Placemark>
<Placemark>
<name>
Thu Feb 20 18:47:39 2014 S=1.93 Km/hr
</name>
<styleUrl>
#styleMap_TLP_Normal
</styleUrl>
<Point>
<coordinates>
-39.3612099,-7.4160852,910.16
</coordinates>
</Point>
</Placemark>
<Placemark>
<name>
Thu Feb 20 18:47:49 2014 S=5.20 Km/hr
</name>
<styleUrl>
#styleMap_TLP_Normal
</styleUrl>
<Point>
<coordinates>
-39.3613052,-7.4162655,907.84
</coordinates>
</Point>
</Placemark>
<Placemark>
<name>
Thu Feb 20 18:47:59 2014 S=4.60 Km/hr
</name>
<styleUrl>
#styleMap_TLP_Normal
</styleUrl>
<Point>
<coordinates>
-39.3613968,-7.4164848,904.81
</coordinates>
</Point>
</Placemark>
<Placemark>
<name>
Thu Feb 20 18:48:09 2014 S=4.00 Km/hr
</name>
<styleUrl>
#styleMap_TLP_Normal
</styleUrl>
<Point>
<coordinates>
-39.3614006,-7.4166641,902.05
</coordinates>
</Point>
</Placemark>
<Placemark>
<name>
Thu Feb 20 18:48:19 2014 S=4.14 Km/hr
</name>
<styleUrl>
#styleMap_TLP_Normal
</styleUrl>
<Point>
<coordinates>
-39.3615189,-7.4167752,899.30
</coordinates>
</Point>
</Placemark>
<Placemark>
<name>
Thu Feb 20 18:48:29 2014 S=6.07 Km/hr
</name>
<styleUrl>
#styleMap_TLP_Normal
</styleUrl>
<Point>
<coordinates>
-39.3615723,-7.4169269,896.61
</coordinates>
</Point>
</Placemark>
<Placemark>
<name>
Thu Feb 20 18:48:39 2014 S=5.80 Km/hr
</name>
<styleUrl>
#styleMap_TLP_Normal
</styleUrl>
<Point>
<coordinates>
-39.3617096,-7.4171996,895.55
</coordinates>
</Point>
</Placemark>
<Placemark>
<name>
Thu Feb 20 18:48:49 2014 S=7.77 Km/hr
</name>
<styleUrl>
#styleMap_TLP_Normal
</styleUrl>
<Point>
<coordinates>
-39.3620453,-7.4175868,889.53
</coordinates>
</Point>
</Placemark>
<Placemark>
<name>
Thu Feb 20 18:48:59 2014 S=5.97 Km/hr
</name>
<styleUrl>
#styleMap_TLP_Normal
</styleUrl>
<Point>
<coordinates>
-39.3622322,-7.4176311,886.02
</coordinates>
</Point>
</Placemark>
<Placemark>
<name>
Thu Feb 20 18:49:09 2014 S=7.35 Km/hr
</name>
<styleUrl>
#styleMap_TLP_Normal
</styleUrl>
<Point>
<coordinates>
-39.3622894,-7.4177828,881.19
</coordinates>
</Point>
</Placemark>
<Placemark>
<name>
Thu Feb 20 18:49:19 2014 S=6.79 Km/hr
</name>
<styleUrl>
#styleMap_TLP_Normal
</styleUrl>
<Point>
<coordinates>
-39.3624878,-7.4180493,879.94
</coordinates>
</Point>
</Placemark>
<Placemark>
<name>
Thu Feb 20 18:49:29 2014 S=8.90 Km/hr
</name>
<styleUrl>
#styleMap_TLP_Normal
</styleUrl>
<Point>
<coordinates>
-39.3626633,-7.4182291,876.95
</coordinates>
</Point>
</Placemark>
<Placemark>
<name>
Thu Feb 20 18:49:39 2014 S=9.10 Km/hr
</name>
<styleUrl>
#styleMap_TLP_Normal
</styleUrl>
<Point>
<coordinates>
-39.3629227,-7.4182668,872.06
</coordinates>
</Point>
</Placemark>
<Placemark>
<name>
Thu Feb 20 18:49:49 2014 S=3.54 Km/hr
</name>
<styleUrl>
#styleMap_TLP_Normal
</styleUrl>
<Point>
<coordinates>
-39.3630409,-7.4181957,868.06
</coordinates>
</Point>
</Placemark>
<Placemark>
<name>
Thu Feb 20 18:49:59 2014 S=6.32 Km/hr
</name>
<styleUrl>
#styleMap_TLP_Normal
</styleUrl>
<Point>
<coordinates>
-39.3631477,-7.4181046,864.58
</coordinates>
</Point>
</Placemark>
<Placemark>
<name>
Thu Feb 20 18:50:09 2014 S=3.83 Km/hr
</name>
<styleUrl>
#styleMap_TLP_Normal
</styleUrl>
<Point>
<coordinates>
-39.3632355,-7.4179888,861.34
</coordinates>
</Point>
</Placemark>
<Placemark>
<name>
Thu Feb 20 18:50:19 2014 S=2.08 Km/hr
</name>
<styleUrl>
#styleMap_TLP_Normal
</styleUrl>
<Point>
<coordinates>
-39.3633194,-7.4179435,858.64
</coordinates>
</Point>
</Placemark>
<Placemark>
<name>
Thu Feb 20 18:50:29 2014 S=0.65 Km/hr
</name>
<styleUrl>
#styleMap_TLP_Normal
</styleUrl>
<Point>
<coordinates>
-39.3632698,-7.4179206,858.45
</coordinates>
</Point>
</Placemark>
<Placemark>
<name>
Thu Feb 20 18:50:39 2014 S=1.12 Km/hr
</name>
<styleUrl>
#styleMap_TLP_Normal
</styleUrl>
<Point>
<coordinates>
-39.3632889,-7.4179440,858.53
</coordinates>
</Point>
</Placemark>
<Placemark>
<name>
Thu Feb 20 18:50:49 2014 S=5.60 Km/hr
</name>
<styleUrl>
#styleMap_TLP_Normal
</styleUrl>
<Point>
<coordinates>
-39.3634224,-7.4180727,858.39
</coordinates>
</Point>
</Placemark>
<Placemark>
<name>
Thu Feb 20 18:50:59 2014 S=10.31 Km/hr
</name>
<styleUrl>
#styleMap_TLP_Normal
</styleUrl>
<Point>
<coordinates>
-39.3639145,-7.4180026,860.27
</coordinates>
</Point>
</Placemark>
<Placemark>
<name>
Thu Feb 20 18:51:09 2014 S=10.10 Km/hr
</name>
<styleUrl>
#styleMap_TLP_Normal
</styleUrl>
<Point>
<coordinates>
-39.3642845,-7.4178405,867.48
</coordinates>
</Point>
</Placemark>
<Placemark>
<name>
Thu Feb 20 18:51:19 2014 S=12.23 Km/hr
</name>
<styleUrl>
#styleMap_TLP_Normal
</styleUrl>
<Point>
<coordinates>
-39.3646469,-7.4178462,885.33
</coordinates>
</Point>
</Placemark>
<Placemark>
<name>
Thu Feb 20 18:51:29 2014 S=10.94 Km/hr
</name>
<styleUrl>
#styleMap_TLP_Normal
</styleUrl>
<Point>
<coordinates>
-39.3649940,-7.4178333,890.39
</coordinates>
</Point>
</Placemark>
<Placemark>
<name>
Thu Feb 20 18:51:39 2014 S=9.67 Km/hr
</name>
<styleUrl>
#styleMap_TLP_Normal
</styleUrl>
<Point>
<coordinates>
-39.3653984,-7.4177413,894.95
</coordinates>
</Point>
</Placemark>
<Placemark>
<name>
Thu Feb 20 18:51:49 2014 S=12.78 Km/hr
</name>
<styleUrl>
#styleMap_TLP_Normal
</styleUrl>
<Point>
<coordinates>
-39.3657837,-7.4176731,897.55
</coordinates>
</Point>
</Placemark>
<Placemark>
<name>
Thu Feb 20 18:51:59 2014 S=11.20 Km/hr
</name>
<styleUrl>
#styleMap_TLP_Normal
</styleUrl>
<Point>
<coordinates>
-39.3661041,-7.4174867,900.42
</coordinates>
</Point>
</Placemark>
<Placemark>
<name>
Thu Feb 20 18:52:09 2014 S=10.84 Km/hr
</name>
<styleUrl>
#styleMap_TLP_Normal
</styleUrl>
<Point>
<coordinates>
-39.3664017,-7.4174743,902.06
</coordinates>
</Point>
</Placemark>
<Placemark>
<name>
Thu Feb 20 18:52:19 2014 S=12.40 Km/hr
</name>
<styleUrl>
#styleMap_TLP_Normal
</styleUrl>
<Point>
<coordinates>
-39.3667641,-7.4177213,901.89
</coordinates>
</Point>
</Placemark>
<Placemark>
<name>
Thu Feb 20 18:52:29 2014 S=12.20 Km/hr
</name>
<styleUrl>
#styleMap_TLP_Normal
</styleUrl>
<Point>
<coordinates>
-39.3669090,-7.4179215,904.39
</coordinates>
</Point>
</Placemark>
<Placemark>
<name>
Thu Feb 20 18:52:39 2014 S=15.95 Km/hr
</name>
<styleUrl>
#styleMap_TLP_Normal
</styleUrl>
<Point>
<coordinates>
-39.3669968,-7.4183836,909.61
</coordinates>
</Point>
</Placemark>
<Placemark>
<name>
Thu Feb 20 18:52:49 2014 S=24.75 Km/hr
</name>
<styleUrl>
#styleMap_TLP_Normal
</styleUrl>
<Point>
<coordinates>
-39.3671227,-7.4189925,914.63
</coordinates>
</Point>
</Placemark>
<Placemark>
<name>
Thu Feb 20 18:52:59 2014 S=26.94 Km/hr
</name>
<styleUrl>
#styleMap_TLP_Normal
</styleUrl>
<Point>
<coordinates>
-39.3671646,-7.4197674,922.05
</coordinates>
</Point>
</Placemark>
<Placemark>
<name>
Thu Feb 20 18:53:09 2014 S=27.49 Km/hr
</name>
<styleUrl>
#styleMap_TLP_Normal
</styleUrl>
<Point>
<coordinates>
-39.3672409,-7.4205327,926.69
</coordinates>
</Point>
</Placemark>
<Placemark>
<name>
Thu Feb 20 18:53:19 2014 S=29.81 Km/hr
</name>
<styleUrl>
#styleMap_TLP_Normal
</styleUrl>
<Point>
<coordinates>
-39.3673820,-7.4213071,930.48
</coordinates>
</Point>
</Placemark>
<Placemark>
<name>
Thu Feb 20 18:53:29 2014 S=24.44 Km/hr
</name>
<styleUrl>
#styleMap_TLP_Normal
</styleUrl>
<Point>
<coordinates>
-39.3675117,-7.4219971,932.33
</coordinates>
</Point>
</Placemark>
<Placemark>
<name>
Thu Feb 20 18:53:39 2014 S=23.27 Km/hr
</name>
<styleUrl>
#styleMap_TLP_Normal
</styleUrl>
<Point>
<coordinates>
-39.3676224,-7.4225769,934.83
</coordinates>
</Point>
</Placemark>
<Placemark>
<name>
Thu Feb 20 18:53:49 2014 S=28.54 Km/hr
</name>
<styleUrl>
#styleMap_TLP_Normal
</styleUrl>
<Point>
<coordinates>
-39.3677292,-7.4233680,935.16
</coordinates>
</Point>
</Placemark>
<Placemark>
<name>
Thu Feb 20 18:53:59 2014 S=29.26 Km/hr
</name>
<styleUrl>
#styleMap_TLP_Normal
</styleUrl>
<Point>
<coordinates>
-39.3680267,-7.4240184,934.78
</coordinates>
</Point>
</Placemark>
<Placemark>
<name>
Thu Feb 20 18:54:09 2014 S=30.81 Km/hr
</name>
<styleUrl>
#styleMap_TLP_Normal
</styleUrl>
<Point>
<coordinates>
-39.3684235,-7.4246564,933.50
</coordinates>
</Point>
</Placemark>
<Placemark>
<name>
Thu Feb 20 18:54:19 2014 S=28.50 Km/hr
</name>
<styleUrl>
#styleMap_TLP_Normal
</styleUrl>
<Point>
<coordinates>
-39.3684807,-7.4254589,935.25
</coordinates>
</Point>
</Placemark>
<Placemark>
<name>
Thu Feb 20 18:54:29 2014 S=23.78 Km/hr
</name>
<styleUrl>
#styleMap_TLP_Normal
</styleUrl>
<Point>
<coordinates>
-39.3685303,-7.4261312,935.39
</coordinates>
</Point>
</Placemark>
<Placemark>
<name>
Thu Feb 20 18:54:39 2014 S=25.11 Km/hr
</name>
<styleUrl>
#styleMap_TLP_Normal
</styleUrl>
<Point>
<coordinates>
-39.3685722,-7.4267907,935.28
</coordinates>
</Point>
</Placemark>
<Placemark>
<name>
Thu Feb 20 18:54:49 2014 S=24.66 Km/hr
</name>
<styleUrl>
#styleMap_TLP_Normal
</styleUrl>
<Point>
<coordinates>
-39.3686867,-7.4274549,936.48
</coordinates>
</Point>
</Placemark>
<Placemark>
<name>
Thu Feb 20 18:54:59 2014 S=16.52 Km/hr
</name>
<styleUrl>
#styleMap_TLP_Normal
</styleUrl>
<Point>
<coordinates>
-39.3688126,-7.4280319,936.20
</coordinates>
</Point>
</Placemark>
<Placemark>
<name>
Thu Feb 20 18:55:09 2014 S=15.95 Km/hr
</name>
<styleUrl>
#styleMap_TLP_Normal
</styleUrl>
<Point>
<coordinates>
-39.3688927,-7.4284377,935.67
</coordinates>
</Point>
</Placemark>
<Placemark>
<name>
Thu Feb 20 18:55:19 2014 S=15.82 Km/hr
</name>
<styleUrl>
#styleMap_TLP_Normal
</styleUrl>
<Point>
<coordinates>
-39.3689766,-7.4289303,932.16
</coordinates>
</Point>
</Placemark>
<Placemark>
<name>
Thu Feb 20 18:55:29 2014 S=22.16 Km/hr
</name>
<styleUrl>
#styleMap_TLP_Normal
</styleUrl>
<Point>
<coordinates>
-39.3692513,-7.4294825,936.45
</coordinates>
</Point>
</Placemark>
<Placemark>
<name>
Thu Feb 20 18:55:39 2014 S=22.27 Km/hr
</name>
<styleUrl>
#styleMap_TLP_Normal
</styleUrl>
<Point>
<coordinates>
-39.3695564,-7.4301014,937.83
</coordinates>
</Point>
</Placemark>
<Placemark>
<name>
Thu Feb 20 18:55:49 2014 S=28.63 Km/hr
</name>
<styleUrl>
#styleMap_TLP_Normal
</styleUrl>
<Point>
<coordinates>
-39.3698692,-7.4307103,929.30
</coordinates>
</Point>
</Placemark>
<Placemark>
<name>
Thu Feb 20 18:55:59 2014 S=29.40 Km/hr
</name>
<styleUrl>
#styleMap_TLP_Normal
</styleUrl>
<Point>
<coordinates>
-39.3701782,-7.4314303,923.70
</coordinates>
</Point>
</Placemark>
<Placemark>
<name>
Thu Feb 20 18:56:09 2014 S=24.75 Km/hr
</name>
<styleUrl>
#styleMap_TLP_Normal
</styleUrl>
<Point>
<coordinates>
-39.3703117,-7.4320922,922.86
</coordinates>
</Point>
</Placemark>
<Placemark>
<name>
Thu Feb 20 18:56:19 2014 S=15.34 Km/hr
</name>
<styleUrl>
#styleMap_TLP_Normal
</styleUrl>
<Point>
<coordinates>
-39.3706169,-7.4326258,921.03
</coordinates>
</Point>
</Placemark>
<Placemark>
<name>
Thu Feb 20 18:56:29 2014 S=8.08 Km/hr
</name>
<styleUrl>
#styleMap_TLP_Normal
</styleUrl>
<Point>
<coordinates>
-39.3708916,-7.4328599,917.91
</coordinates>
</Point>
</Placemark>
<Placemark>
<name>
Thu Feb 20 18:56:39 2014 S=23.54 Km/hr
</name>
<styleUrl>
#styleMap_TLP_Normal
</styleUrl>
<Point>
<coordinates>
-39.3714027,-7.4334559,911.47
</coordinates>
</Point>
</Placemark>
<Placemark>
<name>
Thu Feb 20 18:56:49 2014 S=24.48 Km/hr
</name>
<styleUrl>
#styleMap_TLP_Normal
</styleUrl>
<Point>
<coordinates>
-39.3716507,-7.4342308,910.94
</coordinates>
</Point>
</Placemark>
<Placemark>
<name>
Thu Feb 20 18:56:59 2014 S=29.19 Km/hr
</name>
<styleUrl>
#styleMap_TLP_Normal
</styleUrl>
<Point>
<coordinates>
-39.3717957,-7.4350400,914.25
</coordinates>
</Point>
</Placemark>
<Placemark>
<name>
Thu Feb 20 18:57:09 2014 S=29.97 Km/hr
</name>
<styleUrl>
#styleMap_TLP_Normal
</styleUrl>
<Point>
<coordinates>
-39.3717651,-7.4357910,917.00
</coordinates>
</Point>
</Placemark>
<Placemark>
<name>
Thu Feb 20 18:57:19 2014 S=36.13 Km/hr
</name>
<styleUrl>
#styleMap_TLP_Normal
</styleUrl>
<Point>
<coordinates>
-39.3717880,-7.4367051,920.03
</coordinates>
</Point>
</Placemark>
<Placemark>
<name>
Thu Feb 20 18:57:29 2014 S=30.48 Km/hr
</name>
<styleUrl>
#styleMap_TLP_Normal
</styleUrl>
<Point>
<coordinates>
-39.3717270,-7.4376211,924.53
</coordinates>
</Point>
</Placemark>
<Placemark>
<name>
Thu Feb 20 18:57:39 2014 S=36.13 Km/hr
</name>
<styleUrl>
#styleMap_TLP_Normal
</styleUrl>
<Point>
<coordinates>
-39.3716393,-7.4385343,928.16
</coordinates>
</Point>
</Placemark>
<Placemark>
<name>
Thu Feb 20 18:57:49 2014 S=33.84 Km/hr
</name>
<styleUrl>
#styleMap_TLP_Normal
</styleUrl>
<Point>
<coordinates>
-39.3715820,-7.4394116,930.69
</coordinates>
</Point>
</Placemark>
<Placemark>
<name>
Thu Feb 20 18:57:59 2014 S=33.89 Km/hr
</name>
<styleUrl>
#styleMap_TLP_Normal
</styleUrl>
<Point>
<coordinates>
-39.3716621,-7.4402785,933.86
</coordinates>
</Point>
</Placemark>
<Placemark>
<name>
Thu Feb 20 18:58:09 2014 S=35.79 Km/hr
</name>
<styleUrl>
#styleMap_TLP_Normal
</styleUrl>
<Point>
<coordinates>
-39.3716011,-7.4412136,934.75
</coordinates>
</Point>
</Placemark>
<Placemark>
<name>
Thu Feb 20 18:58:19 2014 S=36.47 Km/hr
</name>
<styleUrl>
#styleMap_TLP_Normal
</styleUrl>
<Point>
<coordinates>
-39.3714523,-7.4421306,934.25
</coordinates>
</Point>
</Placemark>
<Placemark>
<name>
Thu Feb 20 18:58:29 2014 S=35.96 Km/hr
</name>
<styleUrl>
#styleMap_TLP_Normal
</styleUrl>
<Point>
<coordinates>
-39.3713112,-7.4430618,938.73
</coordinates>
</Point>
</Placemark>
<Placemark>
<name>
Thu Feb 20 18:58:39 2014 S=34.96 Km/hr
</name>
<styleUrl>
#styleMap_TLP_Normal
</styleUrl>
<Point>
<coordinates>
-39.3711433,-7.4439697,938.64
</coordinates>
</Point>
</Placemark>
<Placemark>
<name>
Thu Feb 20 18:58:49 2014 S=33.23 Km/hr
</name>
<styleUrl>
#styleMap_TLP_Normal
</styleUrl>
<Point>
<coordinates>
-39.3710899,-7.4448409,937.66
</coordinates>
</Point>
</Placemark>
<Placemark>
<name>
Thu Feb 20 18:58:59 2014 S=34.64 Km/hr
</name>
<styleUrl>
#styleMap_TLP_Normal
</styleUrl>
<Point>
<coordinates>
-39.3710365,-7.4457498,935.09
</coordinates>
</Point>
</Placemark>
<Placemark>
<name>
Thu Feb 20 18:59:09 2014 S=37.16 Km/hr
</name>
<styleUrl>
#styleMap_TLP_Normal
</styleUrl>
<Point>
<coordinates>
-39.3709221,-7.4466653,931.56
</coordinates>
</Point>
</Placemark>
<Placemark>
<name>
Thu Feb 20 18:59:19 2014 S=34.79 Km/hr
</name>
<styleUrl>
#styleMap_TLP_Normal
</styleUrl>
<Point>
<coordinates>
-39.3707657,-7.4475760,929.33
</coordinates>
</Point>
</Placemark>
<Placemark>
<name>
Thu Feb 20 18:59:29 2014 S=36.39 Km/hr
</name>
<styleUrl>
#styleMap_TLP_Normal
</styleUrl>
<Point>
<coordinates>
-39.3706741,-7.4485030,929.05
</coordinates>
</Point>
</Placemark>
<Placemark>
<name>
Thu Feb 20 18:59:39 2014 S=36.15 Km/hr
</name>
<styleUrl>
#styleMap_TLP_Normal
</styleUrl>
<Point>
<coordinates>
-39.3705635,-7.4494200,930.81
</coordinates>
</Point>
</Placemark>
<Placemark>
<name>
Thu Feb 20 18:59:49 2014 S=34.82 Km/hr
</name>
<styleUrl>
#styleMap_TLP_Normal
</styleUrl>
<Point>
<coordinates>
-39.3702545,-7.4502439,930.39
</coordinates>
</Point>
</Placemark>
<Placemark>
<name>
Thu Feb 20 18:59:59 2014 S=35.46 Km/hr
</name>
<styleUrl>
#styleMap_TLP_Normal
</styleUrl>
<Point>
<coordinates>
-39.3700142,-7.4511194,929.86
</coordinates>
</Point>
</Placemark>
<Placemark>
<name>
Thu Feb 20 19:00:09 2014 S=31.98 Km/hr
</name>
<styleUrl>
#styleMap_TLP_Normal
</styleUrl>
<Point>
<coordinates>
-39.3698006,-7.4519396,929.25
</coordinates>
</Point>
</Placemark>
<Placemark>
<name>
Thu Feb 20 19:00:19 2014 S=31.92 Km/hr
</name>
<styleUrl>
#styleMap_TLP_Normal
</styleUrl>
<Point>
<coordinates>
-39.3696060,-7.4527240,927.16
</coordinates>
</Point>
</Placemark>
<Placemark>
<name>
Thu Feb 20 19:00:29 2014 S=32.73 Km/hr
</name>
<styleUrl>
#styleMap_TLP_Normal
</styleUrl>
<Point>
<coordinates>
-39.3692818,-7.4534998,929.48
</coordinates>
</Point>
</Placemark>
<Placemark>
<name>
Thu Feb 20 19:00:39 2014 S=33.68 Km/hr
</name>
<styleUrl>
#styleMap_TLP_Normal
</styleUrl>
<Point>
<coordinates>
-39.3690071,-7.4542904,931.50
</coordinates>
</Point>
</Placemark>
<Placemark>
<name>
Thu Feb 20 19:00:49 2014 S=35.65 Km/hr
</name>
<styleUrl>
#styleMap_TLP_Normal
</styleUrl>
<Point>
<coordinates>
-39.3687553,-7.4551654,930.75
</coordinates>
</Point>
</Placemark>
<Placemark>
<name>
Thu Feb 20 19:00:59 2014 S=35.94 Km/hr
</name>
<styleUrl>
#styleMap_TLP_Normal
</styleUrl>
<Point>
<coordinates>
-39.3686867,-7.4560804,930.56
</coordinates>
</Point>
</Placemark>
<Placemark>
<name>
Thu Feb 20 19:01:09 2014 S=36.45 Km/hr
</name>
<styleUrl>
#styleMap_TLP_Normal
</styleUrl>
<Point>
<coordinates>
-39.3685493,-7.4569988,927.58
</coordinates>
</Point>
</Placemark>
<Placemark>
<name>
Thu Feb 20 19:01:19 2014 S=32.31 Km/hr
</name>
<styleUrl>
#styleMap_TLP_Normal
</styleUrl>
<Point>
<coordinates>
-39.3683662,-7.4578323,928.20
</coordinates>
</Point>
</Placemark>
<Placemark>
<name>
Thu Feb 20 19:01:29 2014 S=33.22 Km/hr
</name>
<styleUrl>
#styleMap_TLP_Normal
</styleUrl>
<Point>
<coordinates>
-39.3680916,-7.4586272,929.13
</coordinates>
</Point>
</Placemark>
<Placemark>
<name>
Thu Feb 20 19:01:39 2014 S=19.85 Km/hr
</name>
<styleUrl>
#styleMap_TLP_Normal
</styleUrl>
<Point>
<coordinates>
-39.3679466,-7.4592767,932.64
</coordinates>
</Point>
</Placemark>
<Placemark>
<name>
Thu Feb 20 19:01:49 2014 S=16.43 Km/hr
</name>
<styleUrl>
#styleMap_TLP_Normal
</styleUrl>
<Point>
<coordinates>
-39.3678780,-7.4596949,931.55
</coordinates>
</Point>
</Placemark>
<Placemark>
<name>
Thu Feb 20 19:01:59 2014 S=13.67 Km/hr
</name>
<styleUrl>
#styleMap_TLP_Normal
</styleUrl>
<Point>
<coordinates>
-39.3678246,-7.4600763,927.91
</coordinates>
</Point>
</Placemark>
<Placemark>
<name>
Thu Feb 20 19:02:09 2014 S=13.23 Km/hr
</name>
<styleUrl>
#styleMap_TLP_Normal
</styleUrl>
<Point>
<coordinates>
-39.3676910,-7.4605069,924.80
</coordinates>
</Point>
</Placemark>
<Placemark>
<name>
Thu Feb 20 19:02:19 2014 S=0.39 Km/hr
</name>
<styleUrl>
#styleMap_TLP_Normal
</styleUrl>
<Point>
<coordinates>
-39.3676414,-7.4606562,930.66
</coordinates>
</Point>
</Placemark>
<Placemark>
<name>
Thu Feb 20 19:02:29 2014 S=2.30 Km/hr
</name>
<styleUrl>
#styleMap_TLP_Normal
</styleUrl>
<Point>
<coordinates>
-39.3676224,-7.4606800,927.55
</coordinates>
</Point>
</Placemark>
<Placemark>
<name>
Thu Feb 20 19:02:39 2014 S=26.42 Km/hr
</name>
<styleUrl>
#styleMap_TLP_Normal
</styleUrl>
<Point>
<coordinates>
-39.3675995,-7.4610415,927.06
</coordinates>
</Point>
</Placemark>
<Placemark>
<name>
Thu Feb 20 19:02:49 2014 S=35.40 Km/hr
</name>
<styleUrl>
#styleMap_TLP_Normal
</styleUrl>
<Point>
<coordinates>
-39.3675728,-7.4618707,925.89
</coordinates>
</Point>
</Placemark>
<Placemark>
<name>
Thu Feb 20 19:02:59 2014 S=33.53 Km/hr
</name>
<styleUrl>
#styleMap_TLP_Normal
</styleUrl>
<Point>
<coordinates>
-39.3676300,-7.4627056,925.14
</coordinates>
</Point>
</Placemark>
<Placemark>
<name>
Thu Feb 20 19:03:09 2014 S=34.93 Km/hr
</name>
<styleUrl>
#styleMap_TLP_Normal
</styleUrl>
<Point>
<coordinates>
-39.3676262,-7.4636469,923.89
</coordinates>
</Point>
</Placemark>
<Placemark>
<name>
Thu Feb 20 19:03:19 2014 S=34.45 Km/hr
</name>
<styleUrl>
#styleMap_TLP_Normal
</styleUrl>
<Point>
<coordinates>
-39.3676910,-7.4645753,920.47
</coordinates>
</Point>
</Placemark>
<Placemark>
<name>
Thu Feb 20 19:03:29 2014 S=37.02 Km/hr
</name>
<styleUrl>
#styleMap_TLP_Normal
</styleUrl>
<Point>
<coordinates>
-39.3676643,-7.4654889,918.09
</coordinates>
</Point>
</Placemark>
<Placemark>
<name>
Thu Feb 20 19:03:39 2014 S=39.67 Km/hr
</name>
<styleUrl>
#styleMap_TLP_Normal
</styleUrl>
<Point>
<coordinates>
-39.3675423,-7.4664812,917.80
</coordinates>
</Point>
</Placemark>
<Placemark>
<name>
Thu Feb 20 19:03:49 2014 S=39.74 Km/hr
</name>
<styleUrl>
#styleMap_TLP_Normal
</styleUrl>
<Point>
<coordinates>
-39.3674889,-7.4675117,914.78
</coordinates>
</Point>
</Placemark>
<Placemark>
<name>
Thu Feb 20 19:03:59 2014 S=39.56 Km/hr
</name>
<styleUrl>
#styleMap_TLP_Normal
</styleUrl>
<Point>
<coordinates>
-39.3674698,-7.4685383,912.56
</coordinates>
</Point>
</Placemark>
<Placemark>
<name>
Thu Feb 20 19:04:09 2014 S=39.28 Km/hr
</name>
<styleUrl>
#styleMap_TLP_Normal
</styleUrl>
<Point>
<coordinates>
-39.3674049,-7.4695187,910.61
</coordinates>
</Point>
</Placemark>
<Placemark>
<name>
Thu Feb 20 19:04:19 2014 S=39.88 Km/hr
</name>
<styleUrl>
#styleMap_TLP_Normal
</styleUrl>
<Point>
<coordinates>
-39.3673706,-7.4705253,908.31
</coordinates>
</Point>
</Placemark>
<Placemark>
<name>
Thu Feb 20 19:04:29 2014 S=38.87 Km/hr
</name>
<styleUrl>
#styleMap_TLP_Normal
</styleUrl>
<Point>
<coordinates>
-39.3674088,-7.4715481,904.58
</coordinates>
</Point>
</Placemark>
<Placemark>
<name>
Thu Feb 20 19:04:39 2014 S=36.86 Km/hr
</name>
<styleUrl>
#styleMap_TLP_Normal
</styleUrl>
<Point>
<coordinates>
-39.3675842,-7.4724369,900.92
</coordinates>
</Point>
</Placemark>
<Placemark>
<name>
Thu Feb 20 19:04:49 2014 S=40.63 Km/hr
</name>
<styleUrl>
#styleMap_TLP_Normal
</styleUrl>
<Point>
<coordinates>
-39.3679466,-7.4733596,898.88
</coordinates>
</Point>
</Placemark>
<Placemark>
<name>
Thu Feb 20 19:04:59 2014 S=43.00 Km/hr
</name>
<styleUrl>
#styleMap_TLP_Normal
</styleUrl>
<Point>
<coordinates>
-39.3683090,-7.4744229,896.89
</coordinates>
</Point>
</Placemark>
<Placemark>
<name>
Thu Feb 20 19:05:09 2014 S=40.00 Km/hr
</name>
<styleUrl>
#styleMap_TLP_Normal
</styleUrl>
<Point>
<coordinates>
-39.3686752,-7.4754567,896.05
</coordinates>
</Point>
</Placemark>
<Placemark>
<name>
Thu Feb 20 19:05:19 2014 S=38.96 Km/hr
</name>
<styleUrl>
#styleMap_TLP_Normal
</styleUrl>
<Point>
<coordinates>
-39.3689957,-7.4764147,895.98
</coordinates>
</Point>
</Placemark>
<Placemark>
<name>
Thu Feb 20 19:05:29 2014 S=38.21 Km/hr
</name>
<styleUrl>
#styleMap_TLP_Normal
</styleUrl>
<Point>
<coordinates>
-39.3692894,-7.4773440,897.86
</coordinates>
</Point>
</Placemark>
<Placemark>
<name>
Thu Feb 20 19:05:39 2014 S=40.27 Km/hr
</name>
<styleUrl>
#styleMap_TLP_Normal
</styleUrl>
<Point>
<coordinates>
-39.3695297,-7.4782767,898.55
</coordinates>
</Point>
</Placemark>
<Placemark>
<name>
Thu Feb 20 19:05:49 2014 S=40.62 Km/hr
</name>
<styleUrl>
#styleMap_TLP_Normal
</styleUrl>
<Point>
<coordinates>
-39.3697777,-7.4792867,896.14
</coordinates>
</Point>
</Placemark>
<Placemark>
<name>
Thu Feb 20 19:05:59 2014 S=39.83 Km/hr
</name>
<styleUrl>
#styleMap_TLP_Normal
</styleUrl>
<Point>
<coordinates>
-39.3699226,-7.4803028,895.30
</coordinates>
</Point>
</Placemark>
<Placemark>
<name>
Thu Feb 20 19:06:09 2014 S=36.74 Km/hr
</name>
<styleUrl>
#styleMap_TLP_Normal
</styleUrl>
<Point>
<coordinates>
-39.3697815,-7.4812379,895.13
</coordinates>
</Point>
</Placemark>
<Placemark>
<name>
Thu Feb 20 19:06:19 2014 S=34.05 Km/hr
</name>
<styleUrl>
#styleMap_TLP_Normal
</styleUrl>
<Point>
<coordinates>
-39.3694153,-7.4820418,892.55
</coordinates>
</Point>
</Placemark>
<Placemark>
<name>
Thu Feb 20 19:06:29 2014 S=37.09 Km/hr
</name>
<styleUrl>
#styleMap_TLP_Normal
</styleUrl>
<Point>
<coordinates>
-39.3691063,-7.4828706,889.19
</coordinates>
</Point>
</Placemark>
<Placemark>
<name>
Thu Feb 20 19:06:39 2014 S=27.13 Km/hr
</name>
<styleUrl>
#styleMap_TLP_Normal
</styleUrl>
<Point>
<coordinates>
-39.3688126,-7.4836402,885.33
</coordinates>
</Point>
</Placemark>
<Placemark>
<name>
Thu Feb 20 19:06:49 2014 S=27.34 Km/hr
</name>
<styleUrl>
#styleMap_TLP_Normal
</styleUrl>
<Point>
<coordinates>
-39.3686485,-7.4842601,882.92
</coordinates>
</Point>
</Placemark>
<Placemark>
<name>
Thu Feb 20 19:06:59 2014 S=29.33 Km/hr
</name>
<styleUrl>
#styleMap_TLP_Normal
</styleUrl>
<Point>
<coordinates>
-39.3685188,-7.4849820,885.13
</coordinates>
</Point>
</Placemark>
<Placemark>
<name>
Thu Feb 20 19:07:09 2014 S=23.12 Km/hr
</name>
<styleUrl>
#styleMap_TLP_Normal
</styleUrl>
<Point>
<coordinates>
-39.3685532,-7.4855895,880.31
</coordinates>
</Point>
</Placemark>
<Placemark>
<name>
Thu Feb 20 19:07:19 2014 S=28.37 Km/hr
</name>
<styleUrl>
#styleMap_TLP_Normal
</styleUrl>
<Point>
<coordinates>
-39.3686256,-7.4862370,876.17
</coordinates>
</Point>
</Placemark>
<Placemark>
<name>
Thu Feb 20 19:07:29 2014 S=30.95 Km/hr
</name>
<styleUrl>
#styleMap_TLP_Normal
</styleUrl>
<Point>
<coordinates>
-39.3687477,-7.4870057,871.47
</coordinates>
</Point>
</Placemark>
<Placemark>
<name>
Thu Feb 20 19:07:39 2014 S=25.26 Km/hr
</name>
<styleUrl>
#styleMap_TLP_Normal
</styleUrl>
<Point>
<coordinates>
-39.3688812,-7.4877510,865.56
</coordinates>
</Point>
</Placemark>
<Placemark>
<name>
Thu Feb 20 19:07:49 2014 S=24.31 Km/hr
</name>
<styleUrl>
#styleMap_TLP_Normal
</styleUrl>
<Point>
<coordinates>
-39.3688545,-7.4883142,861.75
</coordinates>
</Point>
</Placemark>
<Placemark>
<name>
Thu Feb 20 19:07:59 2014 S=22.72 Km/hr
</name>
<styleUrl>
#styleMap_TLP_Normal
</styleUrl>
<Point>
<coordinates>
-39.3684578,-7.4887362,860.41
</coordinates>
</Point>
</Placemark>
<Placemark>
<name>
Thu Feb 20 19:08:09 2014 S=21.38 Km/hr
</name>
<styleUrl>
#styleMap_TLP_Normal
</styleUrl>
<Point>
<coordinates>
-39.3680916,-7.4891682,856.80
</coordinates>
</Point>
</Placemark>
<Placemark>
<name>
Thu Feb 20 19:08:19 2014 S=12.15 Km/hr
</name>
<styleUrl>
#styleMap_TLP_Normal
</styleUrl>
<Point>
<coordinates>
-39.3677521,-7.4894152,858.23
</coordinates>
</Point>
</Placemark>
<Placemark>
<name>
Thu Feb 20 19:08:29 2014 S=14.52 Km/hr
</name>
<styleUrl>
#styleMap_TLP_Normal
</styleUrl>
<Point>
<coordinates>
-39.3674736,-7.4895420,860.41
</coordinates>
</Point>
</Placemark>
<Placemark>
<name>
Thu Feb 20 19:08:39 2014 S=16.56 Km/hr
</name>
<styleUrl>
#styleMap_TLP_Normal
</styleUrl>
<Point>
<coordinates>
-39.3671303,-7.4897161,860.53
</coordinates>
</Point>
</Placemark>
<Placemark>
<name>
Thu Feb 20 19:08:49 2014 S=20.28 Km/hr
</name>
<styleUrl>
#styleMap_TLP_Normal
</styleUrl>
<Point>
<coordinates>
-39.3667336,-7.4899902,860.17
</coordinates>
</Point>
</Placemark>
<Placemark>
<name>
Thu Feb 20 19:08:59 2014 S=17.42 Km/hr
</name>
<styleUrl>
#styleMap_TLP_Normal
</styleUrl>
<Point>
<coordinates>
-39.3663559,-7.4903197,861.06
</coordinates>
</Point>
</Placemark>
<Placemark>
<name>
Thu Feb 20 19:09:09 2014 S=19.40 Km/hr
</name>
<styleUrl>
#styleMap_TLP_Normal
</styleUrl>
<Point>
<coordinates>
-39.3659859,-7.4905839,862.39
</coordinates>
</Point>
</Placemark>
<Placemark>
<name>
Thu Feb 20 19:09:19 2014 S=20.45 Km/hr
</name>
<styleUrl>
#styleMap_TLP_Normal
</styleUrl>
<Point>
<coordinates>
-39.3656960,-7.4909749,860.66
</coordinates>
</Point>
</Placemark>
<Placemark>
<name>
Thu Feb 20 19:09:29 2014 S=17.07 Km/hr
</name>
<styleUrl>
#styleMap_TLP_Normal
</styleUrl>
<Point>
<coordinates>
-39.3654289,-7.4913707,861.22
</coordinates>
</Point>
</Placemark>
<Placemark>
<name>
Thu Feb 20 19:09:39 2014 S=13.64 Km/hr
</name>
<styleUrl>
#styleMap_TLP_Normal
</styleUrl>
<Point>
<coordinates>
-39.3652420,-7.4916673,859.11
</coordinates>
</Point>
</Placemark>
<Placemark>
<name>
Thu Feb 20 19:09:49 2014 S=6.62 Km/hr
</name>
<styleUrl>
#styleMap_TLP_Normal
</styleUrl>
<Point>
<coordinates>
-39.3652802,-7.4918904,855.92
</coordinates>
</Point>
</Placemark>
<Placemark>
<name>
Thu Feb 20 19:09:59 2014 S=0.89 Km/hr
</name>
<styleUrl>
#styleMap_TLP_Normal
</styleUrl>
<Point>
<coordinates>
-39.3652992,-7.4919386,855.77
</coordinates>
</Point>
</Placemark>
<Placemark>
<name>
Thu Feb 20 19:10:09 2014 S=4.85 Km/hr
</name>
<styleUrl>
#styleMap_TLP_Normal
</styleUrl>
<Point>
<coordinates>
-39.3653145,-7.4920297,856.77
</coordinates>
</Point>
</Placemark>
<Placemark>
<name>
Thu Feb 20 19:10:19 2014 S=3.46 Km/hr
</name>
<styleUrl>
#styleMap_TLP_Normal
</styleUrl>
<Point>
<coordinates>
-39.3654137,-7.4921527,856.61
</coordinates>
</Point>
</Placemark>
<Placemark>
<name>
Thu Feb 20 19:10:29 2014 S=0.32 Km/hr
</name>
<styleUrl>
#styleMap_TLP_Normal
</styleUrl>
<Point>
<coordinates>
-39.3654404,-7.4921918,855.39
</coordinates>
</Point>
</Placemark>
<Placemark>
<name>
Thu Feb 20 19:10:39 2014 S=4.67 Km/hr
</name>
<styleUrl>
#styleMap_TLP_Normal
</styleUrl>
<Point>
<coordinates>
-39.3654633,-7.4921741,853.86
</coordinates>
</Point>
</Placemark>
<Placemark>
<name>
Thu Feb 20 19:10:49 2014 S=6.46 Km/hr
</name>
<styleUrl>
#styleMap_TLP_Normal
</styleUrl>
<Point>
<coordinates>
-39.3654594,-7.4920297,853.30
</coordinates>
</Point>
</Placemark>
<Placemark>
<name>
Thu Feb 20 19:10:59 2014 S=0.30 Km/hr
</name>
<styleUrl>
#styleMap_TLP_Normal
</styleUrl>
<Point>
<coordinates>
-39.3655052,-7.4919462,847.86
</coordinates>
</Point>
</Placemark>
<Placemark>
<name>
Thu Feb 20 19:11:09 2014 S=0.85 Km/hr
</name>
<styleUrl>
#styleMap_TLP_Normal
</styleUrl>
<Point>
<coordinates>
-39.3655128,-7.4919262,846.97
</coordinates>
</Point>
</Placemark>
<Placemark>
<name>
Thu Feb 20 19:11:19 2014 S=2.31 Km/hr
</name>
<styleUrl>
#styleMap_TLP_Normal
</styleUrl>
<Point>
<coordinates>
-39.3655167,-7.4918704,846.58
</coordinates>
</Point>
</Placemark>
<Placemark>
<name>
Thu Feb 20 19:11:29 2014 S=0.92 Km/hr
</name>
<styleUrl>
#styleMap_TLP_Normal
</styleUrl>
<Point>
<coordinates>
-39.3655052,-7.4918618,846.20
</coordinates>
</Point>
</Placemark>
<Placemark>
<name>
Thu Feb 20 19:11:39 2014 S=0.17 Km/hr
</name>
<styleUrl>
#styleMap_TLP_Normal
</styleUrl>
<Point>
<coordinates>
-39.3655014,-7.4918604,845.97
</coordinates>
</Point>
</Placemark>
<Placemark>
<name>
Thu Feb 20 19:11:49 2014 S=0.84 Km/hr
</name>
<styleUrl>
#styleMap_TLP_Normal
</styleUrl>
<Point>
<coordinates>
-39.3655014,-7.4918680,845.95
</coordinates>
</Point>
</Placemark>
<Placemark>
<name>
Thu Feb 20 19:11:59 2014 S=0.54 Km/hr
</name>
<styleUrl>
#styleMap_TLP_Normal
</styleUrl>
<Point>
<coordinates>
-39.3655014,-7.4918799,845.95
</coordinates>
</Point>
</Placemark>
<Placemark>
<name>
Thu Feb 20 19:12:09 2014 S=0.25 Km/hr
</name>
<styleUrl>
#styleMap_TLP_Normal
</styleUrl>
<Point>
<coordinates>
-39.3655014,-7.4918838,846.02
</coordinates>
</Point>
</Placemark>
<Placemark>
<name>
Thu Feb 20 19:12:19 2014 S=0.84 Km/hr
</name>
<styleUrl>
#styleMap_TLP_Normal
</styleUrl>
<Point>
<coordinates>
-39.3655052,-7.4918828,846.03
</coordinates>
</Point>
</Placemark>
<Placemark>
<name>
Thu Feb 20 19:12:29 2014 S=0.78 Km/hr
</name>
<styleUrl>
#styleMap_TLP_Normal
</styleUrl>
<Point>
<coordinates>
-39.3655014,-7.4919004,848.14
</coordinates>
</Point>
</Placemark>
<Placemark>
<name>
Thu Feb 20 19:12:39 2014 S=0.31 Km/hr
</name>
<styleUrl>
#styleMap_TLP_Normal
</styleUrl>
<Point>
<coordinates>
-39.3655090,-7.4919014,849.23
</coordinates>
</Point>
</Placemark>
<Placemark>
<name>
Thu Feb 20 19:12:49 2014 S=1.15 Km/hr
</name>
<styleUrl>
#styleMap_TLP_Normal
</styleUrl>
<Point>
<coordinates>
-39.3655090,-7.4919043,849.77
</coordinates>
</Point>
</Placemark>
<Placemark>
<name>
Thu Feb 20 19:12:59 2014 S=0.97 Km/hr
</name>
<styleUrl>
#styleMap_TLP_Normal
</styleUrl>
<Point>
<coordinates>
-39.3655090,-7.4919157,850.00
</coordinates>
</Point>
</Placemark>
<Placemark>
<name>
Thu Feb 20 19:13:09 2014 S=0.66 Km/hr
</name>
<styleUrl>
#styleMap_TLP_Normal
</styleUrl>
<Point>
<coordinates>
-39.3655090,-7.4919028,850.14
</coordinates>
</Point>
</Placemark>
<Placemark>
<name>
Thu Feb 20 19:13:19 2014 S=0.25 Km/hr
</name>
<styleUrl>
#styleMap_TLP_Normal
</styleUrl>
<Point>
<coordinates>
-39.3655052,-7.4918971,850.31
</coordinates>
</Point>
</Placemark>
<Placemark>
<name>
Thu Feb 20 19:13:29 2014 S=0.27 Km/hr
</name>
<styleUrl>
#styleMap_TLP_Finish
</styleUrl>
<Point>
<coordinates>
-39.3655090,-7.4919066,850.42
</coordinates>
</Point>
</Placemark>
</Folder>
</Document>
</kml>
