# Supplementary material for: Lévy foraging patterns of rural humans
Source: PLoS One. 2018 Jun 18;13(6):e0199099. doi: 10.1371/journal.pone.0199099 (PMC6005560; doi:10.1371/journal.pone.0199099)
Supplement: S5 File — (ZIP) [file pone.0199099.s005.zip › H-10-CA/Holux_M-241_Start_20140303-140004_Finish_20140303-150237.kml]

<?xml version="1.0" encoding="UTF-8"?>
<kml xmlns="http://earth.google.com/kml/2.1">
<Document>
<Style id="normalState_TLP_Start">
<IconStyle>
<scale>1.0</scale>
<Icon>
<href>http://maps.google.com/mapfiles/kml/pal4/icon15.png</href>
</Icon>
</IconStyle>
<LabelStyle>
<scale>1.0</scale>
</LabelStyle>
</Style>
<Style id="highlightState_TLP_Start">
<IconStyle>
<scale>1.1</scale>
<Icon>
<href>http://maps.google.com/mapfiles/kml/pal4/icon7.png</href>
</Icon>
</IconStyle>
<LabelStyle>
<scale>1.1</scale>
<color>ff0000ff</color>
</LabelStyle>
</Style>
<StyleMap id="styleMap_TLP_Start">
<Pair>
<key>normal</key>
<styleUrl>#normalState_TLP_Start</styleUrl>
</Pair>
<Pair>
<key>highlight</key>
<styleUrl>#highlightState_TLP_Start</styleUrl>
</Pair>
</StyleMap>
<Style id="normalState_TLP_Finish">
<IconStyle>
<scale>1.0</scale>
<Icon>
<href>http://maps.google.com/mapfiles/kml/pal4/icon15.png</href>
</Icon>
</IconStyle>
<LabelStyle>
<scale>1.0</scale>
</LabelStyle>
</Style>
<Style id="highlightState_TLP_Finish">
<IconStyle>
<scale>1.1</scale>
<Icon>
<href>http://maps.google.com/mapfiles/kml/pal4/icon7.png</href>
</Icon>
</IconStyle>
<LabelStyle>
<scale>1.1</scale>
<color>ff0000ff</color>
</LabelStyle>
</Style>
<StyleMap id="styleMap_TLP_Finish">
<Pair>
<key>normal</key>
<styleUrl>#normalState_TLP_Finish</styleUrl>
</Pair>
<Pair>
<key>highlight</key>
<styleUrl>#highlightState_TLP_Finish</styleUrl>
</Pair>
</StyleMap>
<Style id="normalState_TLP_Normal">
<IconStyle>
<scale>1.0</scale>
<Icon>
<href>http://maps.google.com/mapfiles/kml/pal4/icon31.png</href>
</Icon>
</IconStyle>
<LabelStyle>
<scale>1.0</scale>
</LabelStyle>
</Style>
<Style id="highlightState_TLP_Normal">
<IconStyle>
<scale>1.1</scale>
<Icon>
<href>http://maps.google.com/mapfiles/kml/pal4/icon23.png</href>
</Icon>
</IconStyle>
<LabelStyle>
<scale>1.1</scale>
<color>ff0000ff</color>
</LabelStyle>
</Style>
<StyleMap id="styleMap_TLP_Normal">
<Pair>
<key>normal</key>
<styleUrl>#normalState_TLP_Normal</styleUrl>
</Pair>
<Pair>
<key>highlight</key>
<styleUrl>#highlightState_TLP_Normal</styleUrl>
</Pair>
</StyleMap>
<Style id="normalState_TLP_Photo">
<IconStyle>
<scale>1.0</scale>
<Icon>
<href>http://maps.google.com/mapfiles/kml/pal4/icon46.png</href>
</Icon>
</IconStyle>
<LabelStyle>
<scale>1.0</scale>
</LabelStyle>
</Style>
<Style id="highlightState_TLP_Photo">
<IconStyle>
<scale>1.1</scale>
<Icon>
<href>http://maps.google.com/mapfiles/kml/pal4/icon38.png</href>
</Icon>
</IconStyle>
<LabelStyle>
<scale>1.1</scale>
<color>ff0000ff</color>
</LabelStyle>
</Style>
<StyleMap id="styleMap_TLP_Photo">
<Pair>
<key>normal</key>
<styleUrl>#normalState_TLP_Photo</styleUrl>
</Pair>
<Pair>
<key>highlight</key>
<styleUrl>#highlightState_TLP_Photo</styleUrl>
</Pair>
</StyleMap>
<Style id="roadStyle">
<LineStyle>
<color>ffffff00</color>
<width>6</width>
</LineStyle>
</Style>
<Open>1</Open>
<description>Route</description>
<name>Track Log</name>
<Placemark>
<name>Route</name>
<styleUrl>#roadStyle</styleUrl>
<MultiGeometry>
<LineString>
<coordinates>
-39.3654556,-7.4919338,837.38 -39.3654556,-7.4919109,843.83 -39.3654671,-7.4919128,843.56 -39.3654556,-7.4919133,843.83 -39.3654556,-7.4919190,844.05 -39.3654556,-7.4919190,844.05 -39.3654556,-7.4919195,844.05 -39.3654556,-7.4919195,844.06 -39.3654556,-7.4919200,844.03 -39.3654556,-7.4919200,844.03 -39.3654556,-7.4919200,843.98 -39.3654594,-7.4919214,842.17 -39.3654671,-7.4919195,841.16 -39.3654518,-7.4919095,841.94 -39.3654442,-7.4919052,843.13 -39.3654289,-7.4919004,843.59 -39.3654289,-7.4919004,843.59 -39.3654289,-7.4919009,843.63 -39.3654289,-7.4919009,843.64 -39.3654289,-7.4919014,843.64 -39.3654289,-7.4919014,843.66 -39.3654327,-7.4919019,843.70 -39.3654327,-7.4919019,843.73 -39.3654327,-7.4919019,843.75 -39.3654327,-7.4919019,843.70 -39.3654327,-7.4919019,843.69 -39.3654366,-7.4919019,843.63 -39.3654366,-7.4919014,843.59 -39.3654366,-7.4919009,843.59 -39.3654366,-7.4919004,843.63 -39.3654327,-7.4919000,843.59 -39.3654327,-7.4918995,843.55 -39.3654327,-7.4918990,843.52 -39.3654327,-7.4918990,843.50 -39.3654327,-7.4918990,843.50 -39.3654366,-7.4918995,843.56 -39.3654366,-7.4918990,843.59 -39.3654366,-7.4918990,843.59 -39.3654366,-7.4918985,843.58 -39.3654366,-7.4918981,843.58 -39.3654366,-7.4918971,843.63 -39.3654366,-7.4918957,843.66 -39.3654366,-7.4918952,843.67 -39.3654366,-7.4918942,843.66 -39.3654366,-7.4918938,843.69 -39.3654366,-7.4918928,843.72 -39.3654366,-7.4918923,843.75 -39.3654366,-7.4918914,843.83 -39.3654366,-7.4918904,843.91 -39.3654366,-7.4918895,843.98 -39.3654366,-7.4918885,844.05 -39.3654366,-7.4918880,844.09 -39.3654366,-7.4918871,844.13 -39.3654366,-7.4918861,844.14 -39.3654366,-7.4918866,844.11 -39.3654366,-7.4918866,844.08 -39.3654327,-7.4918861,844.11 -39.3654327,-7.4918861,844.13 -39.3654327,-7.4918857,844.20 -39.3654366,-7.4918861,844.20 -39.3654366,-7.4918861,844.27 -39.3654366,-7.4918861,844.28 -39.3654366,-7.4918866,844.34 -39.3654366,-7.4918866,844.39 -39.3654366,-7.4918871,844.42 -39.3654404,-7.4918871,844.50 -39.3654404,-7.4918866,844.58 -39.3654442,-7.4918828,844.83 -39.3654480,-7.4918904,845.03 -39.3654671,-7.4919057,845.27 -39.3655128,-7.4919286,845.98 -39.3656006,-7.4920139,846.72 -39.3656349,-7.4920578,847.28 -39.3656387,-7.4920540,847.36 -39.3656349,-7.4920487,847.47 -39.3656387,-7.4920363,847.61 -39.3656311,-7.4920268,847.72 -39.3656387,-7.4920416,847.94 -39.3656273,-7.4920502,848.11 -39.3656273,-7.4920516,848.14 -39.3656349,-7.4920416,848.31 -39.3656349,-7.4920468,848.55 -39.3656425,-7.4920554,848.56 -39.3656464,-7.4920597,848.56 -39.3656464,-7.4920573,848.70 -39.3656425,-7.4920626,848.81 -39.3656349,-7.4920664,849.09 -39.3656273,-7.4920664,849.53 -39.3656311,-7.4920697,849.88 -39.3656540,-7.4920688,850.14 -39.3656044,-7.4920874,850.78 -39.3655434,-7.4920897,849.41 -39.3655357,-7.4920902,849.36 -39.3655396,-7.4920850,847.47 -39.3655319,-7.4920340,847.25 -39.3654976,-7.4920192,847.67 -39.3654976,-7.4920201,847.67 -39.3655586,-7.4920554,849.27 -39.3656311,-7.4921074,849.09 -39.3656540,-7.4920864,849.08 -39.3656425,-7.4920917,848.88 -39.3655930,-7.4921560,849.92 -39.3653755,-7.4922009,852.75 -39.3652039,-7.4918332,853.41 -39.3653336,-7.4914379,853.63 -39.3655663,-7.4911923,853.53 -39.3658066,-7.4907603,852.25 -39.3663635,-7.4902954,852.22 -39.3669853,-7.4897842,852.25 -39.3674812,-7.4894958,852.81 -39.3679237,-7.4893255,852.70 -39.3683052,-7.4888988,851.42 -39.3688583,-7.4883051,854.86 -39.3688736,-7.4876380,860.88 -39.3687363,-7.4869089,861.70 -39.3686371,-7.4862084,865.59 -39.3685760,-7.4854484,870.30 -39.3685608,-7.4846954,878.73 -39.3687363,-7.4839330,875.84 -39.3689880,-7.4831924,877.47 -39.3693123,-7.4823461,882.08 -39.3696899,-7.4814644,884.73 -39.3699188,-7.4806161,885.28 -39.3698692,-7.4796643,883.58 -39.3696213,-7.4787102,888.77 -39.3693848,-7.4777651,894.14 -39.3691216,-7.4768043,899.34 -39.3687935,-7.4758534,901.45 -39.3685112,-7.4750400,900.64 -39.3682404,-7.4742093,903.25 -39.3678932,-7.4733133,904.69 -39.3675308,-7.4723606,907.23 -39.3673630,-7.4714203,906.70 -39.3673019,-7.4704103,899.27 -39.3673515,-7.4694171,900.17 -39.3674355,-7.4684725,904.27 -39.3674355,-7.4675627,903.30 -39.3674927,-7.4666033,902.80 -39.3676109,-7.4656019,904.91 -39.3676491,-7.4646831,902.91 -39.3675919,-7.4637299,906.53 -39.3676033,-7.4627943,906.38 -39.3675385,-7.4618201,909.45 -39.3675804,-7.4609094,909.36 -39.3677216,-7.4601464,909.14 -39.3677940,-7.4594073,912.47 -39.3678398,-7.4591436,916.28 -39.3678780,-7.4590726,916.09 -39.3678780,-7.4590731,915.81 -39.3679123,-7.4590077,916.38 -39.3679733,-7.4587970,915.61 -39.3681183,-7.4581780,915.38 -39.3683548,-7.4574752,915.31 -39.3685493,-7.4567189,917.27 -39.3686333,-7.4559588,920.08 -39.3686943,-7.4551702,921.97 -39.3689041,-7.4544249,918.78 -39.3691711,-7.4536824,917.88 -39.3694305,-7.4529991,917.53 -39.3696556,-7.4522758,920.28 -39.3698654,-7.4515591,920.19 -39.3700638,-7.4507251,921.50 -39.3703842,-7.4499273,922.70 -39.3705444,-7.4491558,917.83 -39.3706551,-7.4482927,917.25 -39.3707657,-7.4474754,917.09 -39.3708954,-7.4466691,917.81 -39.3710022,-7.4457722,921.31 -39.3710442,-7.4449329,920.92 -39.3710823,-7.4441056,919.64 -39.3712082,-7.4432349,916.95 -39.3714066,-7.4423690,915.77 -39.3714752,-7.4415946,920.14 -39.3715286,-7.4412313,919.95 -39.3715515,-7.4407310,917.06 -39.3715782,-7.4399920,911.89 -39.3715706,-7.4391537,913.97 -39.3716507,-7.4383292,915.11 -39.3717384,-7.4375763,917.17 -39.3717384,-7.4368167,916.63 -39.3717270,-7.4360676,915.86 -39.3717995,-7.4353461,908.55 -39.3717842,-7.4346151,908.02 -39.3715286,-7.4340224,908.00 -39.3713112,-7.4335222,915.02 -39.3710938,-7.4332213,920.89 -39.3708839,-7.4329801,927.42 -39.3706093,-7.4327283,930.81 -39.3703156,-7.4320879,934.30 -39.3701096,-7.4314342,919.78 -39.3697968,-7.4307699,924.53 -39.3695335,-7.4301877,929.97 -39.3692131,-7.4296718,929.50 -39.3689194,-7.4290667,926.80 -39.3687935,-7.4284062,919.88 -39.3686981,-7.4277678,906.02 -39.3685455,-7.4270377,910.41 -39.3684807,-7.4264302,911.91 -39.3684387,-7.4257421,909.31 -39.3684845,-7.4250998,912.25 -39.3683243,-7.4245510,917.36 -39.3679771,-7.4240856,917.97 -39.3676414,-7.4234447,917.22 -39.3675117,-7.4227629,920.58 -39.3674049,-7.4223199,916.81 -39.3673134,-7.4217100,907.89 -39.3672791,-7.4209995,903.03 -39.3670578,-7.4204259,904.66 -39.3670921,-7.4196968,908.53 -39.3670197,-7.4189754,911.81 -39.3669052,-7.4183950,911.80 -39.3669090,-7.4179645,912.53 -39.3669167,-7.4179068,914.50 -39.3669090,-7.4178843,914.97 -39.3668861,-7.4175353,914.44 -39.3667870,-7.4169464,914.94 -39.3667526,-7.4162922,915.63 -39.3666878,-7.4156294,913.02 -39.3665924,-7.4150705,916.34 -39.3665962,-7.4144220,914.86 -39.3665085,-7.4139137,913.78 -39.3664551,-7.4134431,907.17 -39.3663368,-7.4128985,904.11 -39.3661270,-7.4122310,904.30 -39.3660049,-7.4115438,904.64 -39.3659973,-7.4107652,911.47 -39.3660049,-7.4101486,907.02 -39.3658791,-7.4095097,907.63 -39.3658524,-7.4088640,909.73 -39.3657875,-7.4083652,908.64 -39.3657188,-7.4081187,908.80 -39.3657112,-7.4077325,905.92 -39.3656540,-7.4072676,899.56 -39.3655701,-7.4068084,895.09 -39.3653908,-7.4063392,897.47 -39.3651390,-7.4058251,898.92 -39.3649178,-7.4053936,900.61 -39.3645973,-7.4050069,899.38 -39.3643112,-7.4046240,895.20 -39.3642349,-7.4040956,896.66 -39.3641090,-7.4036331,902.27 -39.3640862,-7.4031529,903.92 -39.3639793,-7.4025855,910.42 -39.3638344,-7.4021144,912.56 -39.3637466,-7.4015188,912.56 -39.3636322,-7.4009609,904.34 -39.3634644,-7.4004498,907.19 -39.3632813,-7.4000130,904.45 -39.3630257,-7.3994160,907.97 -39.3628540,-7.3989801,909.34 -39.3628159,-7.3987265,914.91 -39.3627586,-7.3985605,913.30 -39.3627129,-7.3982792,911.83 -39.3625984,-7.3979654,909.22 -39.3624725,-7.3975654,907.34 -39.3623810,-7.3971100,907.42 -39.3621826,-7.3967590,908.77 -39.3620682,-7.3964281,909.77 -39.3618774,-7.3963966,913.13 -39.3616943,-7.3964267,916.11 -39.3615875,-7.3964610,919.45 -39.3615379,-7.3964620,924.72 -39.3615227,-7.3964701,925.03 -39.3614769,-7.3964438,925.09 -39.3612976,-7.3963151,921.94 -39.3611603,-7.3961763,923.67 -39.3610649,-7.3960233,925.56 -39.3609581,-7.3958678,922.52 -39.3608971,-7.3956695,922.08 -39.3607941,-7.3954716,919.42 -39.3606758,-7.3953023,919.05 -39.3605309,-7.3951240,919.30 -39.3604317,-7.3949800,917.25 -39.3603210,-7.3947968,916.23 -39.3601875,-7.3946013,916.16 -39.3600769,-7.3944025,915.86 -39.3600311,-7.3942528,917.56 -39.3600349,-7.3942404,917.52 -39.3600426,-7.3942442,917.67 -39.3600388,-7.3942447,917.83 -39.3600426,-7.3942475,917.98 -39.3600426,-7.3942471,918.08 -39.3600502,-7.3942542,918.23 -39.3600464,-7.3942509,918.34 -39.3600426,-7.3942494,918.50 -39.3600197,-7.3942523,919.16 -39.3599396,-7.3942690,919.66 -39.3598709,-7.3942676,920.98 -39.3598099,-7.3942800,923.88 -39.3597336,-7.3943138,926.03 -39.3596802,-7.3943529,927.88 -39.3596191,-7.3945212,931.41 -39.3596153,-7.3945646,932.55 -39.3595963,-7.3945370,932.86 -39.3595390,-7.3944530,934.31 -39.3594666,-7.3944335,932.88 -39.3594437,-7.3944712,934.31 -39.3593636,-7.3944693,934.19 -39.3592987,-7.3944554,936.66 -39.3592491,-7.3945203,939.08 -39.3592224,-7.3945489,939.27 -39.3592415,-7.3946099,940.09 -39.3592529,-7.3946433,940.47 -39.3592148,-7.3946862,940.73 -39.3591652,-7.3947773,940.77 -39.3592110,-7.3948331,940.36 -39.3592262,-7.3948789,940.08 -39.3592415,-7.3948989,939.80 -39.3592682,-7.3949714,938.16 -39.3592682,-7.3949637,937.59 -39.3591957,-7.3949399,936.95 -39.3591728,-7.3949447,935.98 -39.3591728,-7.3949475,935.88 -39.3591537,-7.3949494,935.70 -39.3590927,-7.3949852,935.44 -39.3590775,-7.3949728,934.95 -39.3590622,-7.3949561,934.36 -39.3590240,-7.3949165,933.09 -39.3590126,-7.3949018,932.55 -39.3590050,-7.3949227,933.52 -39.3590126,-7.3949356,933.33 -39.3590164,-7.3949418,933.38 -39.3590012,-7.3949375,933.58 -39.3589973,-7.3949461,933.98 -39.3589935,-7.3949323,933.89 -39.3590050,-7.3949490,934.03 -39.3590050,-7.3949471,934.02 -39.3589821,-7.3949108,934.19 -39.3589668,-7.3949075,933.30 -39.3590126,-7.3948936,931.97 -39.3590164,-7.3948555,931.41 -39.3589859,-7.3948197,931.77 -39.3589668,-7.3947978,932.52 -39.3589592,-7.3947959,932.80 -39.3589287,-7.3948207,933.16 -39.3589058,-7.3948212,934.39 -39.3588867,-7.3948345,934.61 -39.3588486,-7.3948402,934.28 -39.3588142,-7.3948531,935.14 -39.3588028,-7.3948970,935.13 -39.3587570,-7.3949118,935.59 -39.3587494,-7.3949084,935.64 -39.3586807,-7.3949161,935.78 -39.3586731,-7.3949127,935.81 -39.3586464,-7.3949261,935.94 -39.3586006,-7.3949242,935.94 -39.3585510,-7.3949327,935.48 -39.3584824,-7.3948851,934.81 -39.3584557,-7.3948512,933.27 -39.3584518,-7.3948469,933.19 -39.3584938,-7.3948989,933.88 -39.3585091,-7.3949327,934.08 -39.3585358,-7.3949685,934.08 -39.3585777,-7.3949890,933.14 -39.3586311,-7.3949618,932.59 -39.3586388,-7.3949475,932.45 -39.3586731,-7.3949032,932.31 -39.3586807,-7.3949041,932.36 -39.3587151,-7.3948941,932.28 -39.3587952,-7.3948536,932.08 -39.3588142,-7.3948183,931.73 -39.3588943,-7.3947268,930.95 -39.3589172,-7.3946142,930.36 -39.3589096,-7.3945947,930.44 -39.3589134,-7.3945985,930.55 -39.3589363,-7.3946171,930.69 -39.3590088,-7.3946795,930.39 -39.3591118,-7.3946314,931.63 -39.3591347,-7.3946061,931.13 -39.3591843,-7.3945808,929.91 -39.3592224,-7.3945341,930.25 -39.3592377,-7.3945332,930.31 -39.3593216,-7.3945131,930.58 -39.3593903,-7.3944917,930.41 -39.3593979,-7.3944850,930.47 </coordinates>
</LineString>
</MultiGeometry>
</Placemark>
<Folder>
<name>waypoints</name>
<Placemark>
<name>
Mon Mar 03 17:30:04 2014 S=0.16 Km/hr
</name>
<styleUrl>
#styleMap_TLP_Start
</styleUrl>
<Point>
<coordinates>
-39.3654556,-7.4919338,837.38
</coordinates>
</Point>
</Placemark>
<Placemark>
<name>
Mon Mar 03 17:30:14 2014 S=0.15 Km/hr
</name>
<styleUrl>
#styleMap_TLP_Normal
</styleUrl>
<Point>
<coordinates>
-39.3654556,-7.4919109,843.83
</coordinates>
</Point>
</Placemark>
<Placemark>
<name>
Mon Mar 03 17:30:24 2014 S=0.10 Km/hr
</name>
<styleUrl>
#styleMap_TLP_Normal
</styleUrl>
<Point>
<coordinates>
-39.3654671,-7.4919128,843.56
</coordinates>
</Point>
</Placemark>
<Placemark>
<name>
Mon Mar 03 17:30:34 2014 S=0.16 Km/hr
</name>
<styleUrl>
#styleMap_TLP_Normal
</styleUrl>
<Point>
<coordinates>
-39.3654556,-7.4919133,843.83
</coordinates>
</Point>
</Placemark>
<Placemark>
<name>
Mon Mar 03 17:30:44 2014 S=0.13 Km/hr
</name>
<styleUrl>
#styleMap_TLP_Normal
</styleUrl>
<Point>
<coordinates>
-39.3654556,-7.4919190,844.05
</coordinates>
</Point>
</Placemark>
<Placemark>
<name>
Mon Mar 03 17:30:54 2014 S=0.00 Km/hr
</name>
<styleUrl>
#styleMap_TLP_Normal
</styleUrl>
<Point>
<coordinates>
-39.3654556,-7.4919190,844.05
</coordinates>
</Point>
</Placemark>
<Placemark>
<name>
Mon Mar 03 17:31:04 2014 S=0.00 Km/hr
</name>
<styleUrl>
#styleMap_TLP_Normal
</styleUrl>
<Point>
<coordinates>
-39.3654556,-7.4919195,844.05
</coordinates>
</Point>
</Placemark>
<Placemark>
<name>
Mon Mar 03 17:31:14 2014 S=0.00 Km/hr
</name>
<styleUrl>
#styleMap_TLP_Normal
</styleUrl>
<Point>
<coordinates>
-39.3654556,-7.4919195,844.06
</coordinates>
</Point>
</Placemark>
<Placemark>
<name>
Mon Mar 03 17:31:24 2014 S=0.00 Km/hr
</name>
<styleUrl>
#styleMap_TLP_Normal
</styleUrl>
<Point>
<coordinates>
-39.3654556,-7.4919200,844.03
</coordinates>
</Point>
</Placemark>
<Placemark>
<name>
Mon Mar 03 17:31:34 2014 S=0.00 Km/hr
</name>
<styleUrl>
#styleMap_TLP_Normal
</styleUrl>
<Point>
<coordinates>
-39.3654556,-7.4919200,844.03
</coordinates>
</Point>
</Placemark>
<Placemark>
<name>
Mon Mar 03 17:31:44 2014 S=0.00 Km/hr
</name>
<styleUrl>
#styleMap_TLP_Normal
</styleUrl>
<Point>
<coordinates>
-39.3654556,-7.4919200,843.98
</coordinates>
</Point>
</Placemark>
<Placemark>
<name>
Mon Mar 03 17:31:54 2014 S=0.07 Km/hr
</name>
<styleUrl>
#styleMap_TLP_Normal
</styleUrl>
<Point>
<coordinates>
-39.3654594,-7.4919214,842.17
</coordinates>
</Point>
</Placemark>
<Placemark>
<name>
Mon Mar 03 17:32:04 2014 S=0.00 Km/hr
</name>
<styleUrl>
#styleMap_TLP_Normal
</styleUrl>
<Point>
<coordinates>
-39.3654671,-7.4919195,841.16
</coordinates>
</Point>
</Placemark>
<Placemark>
<name>
Mon Mar 03 17:32:14 2014 S=0.01 Km/hr
</name>
<styleUrl>
#styleMap_TLP_Normal
</styleUrl>
<Point>
<coordinates>
-39.3654518,-7.4919095,841.94
</coordinates>
</Point>
</Placemark>
<Placemark>
<name>
Mon Mar 03 17:32:24 2014 S=0.00 Km/hr
</name>
<styleUrl>
#styleMap_TLP_Normal
</styleUrl>
<Point>
<coordinates>
-39.3654442,-7.4919052,843.13
</coordinates>
</Point>
</Placemark>
<Placemark>
<name>
Mon Mar 03 17:32:34 2014 S=0.00 Km/hr
</name>
<styleUrl>
#styleMap_TLP_Normal
</styleUrl>
<Point>
<coordinates>
-39.3654289,-7.4919004,843.59
</coordinates>
</Point>
</Placemark>
<Placemark>
<name>
Mon Mar 03 17:32:44 2014 S=0.00 Km/hr
</name>
<styleUrl>
#styleMap_TLP_Normal
</styleUrl>
<Point>
<coordinates>
-39.3654289,-7.4919004,843.59
</coordinates>
</Point>
</Placemark>
<Placemark>
<name>
Mon Mar 03 17:32:54 2014 S=0.00 Km/hr
</name>
<styleUrl>
#styleMap_TLP_Normal
</styleUrl>
<Point>
<coordinates>
-39.3654289,-7.4919009,843.63
</coordinates>
</Point>
</Placemark>
<Placemark>
<name>
Mon Mar 03 17:33:04 2014 S=0.00 Km/hr
</name>
<styleUrl>
#styleMap_TLP_Normal
</styleUrl>
<Point>
<coordinates>
-39.3654289,-7.4919009,843.64
</coordinates>
</Point>
</Placemark>
<Placemark>
<name>
Mon Mar 03 17:33:14 2014 S=0.01 Km/hr
</name>
<styleUrl>
#styleMap_TLP_Normal
</styleUrl>
<Point>
<coordinates>
-39.3654289,-7.4919014,843.64
</coordinates>
</Point>
</Placemark>
<Placemark>
<name>
Mon Mar 03 17:33:24 2014 S=0.00 Km/hr
</name>
<styleUrl>
#styleMap_TLP_Normal
</styleUrl>
<Point>
<coordinates>
-39.3654289,-7.4919014,843.66
</coordinates>
</Point>
</Placemark>
<Placemark>
<name>
Mon Mar 03 17:33:34 2014 S=0.01 Km/hr
</name>
<styleUrl>
#styleMap_TLP_Normal
</styleUrl>
<Point>
<coordinates>
-39.3654327,-7.4919019,843.70
</coordinates>
</Point>
</Placemark>
<Placemark>
<name>
Mon Mar 03 17:33:44 2014 S=0.01 Km/hr
</name>
<styleUrl>
#styleMap_TLP_Normal
</styleUrl>
<Point>
<coordinates>
-39.3654327,-7.4919019,843.73
</coordinates>
</Point>
</Placemark>
<Placemark>
<name>
Mon Mar 03 17:33:54 2014 S=0.01 Km/hr
</name>
<styleUrl>
#styleMap_TLP_Normal
</styleUrl>
<Point>
<coordinates>
-39.3654327,-7.4919019,843.75
</coordinates>
</Point>
</Placemark>
<Placemark>
<name>
Mon Mar 03 17:34:04 2014 S=0.01 Km/hr
</name>
<styleUrl>
#styleMap_TLP_Normal
</styleUrl>
<Point>
<coordinates>
-39.3654327,-7.4919019,843.70
</coordinates>
</Point>
</Placemark>
<Placemark>
<name>
Mon Mar 03 17:34:14 2014 S=0.00 Km/hr
</name>
<styleUrl>
#styleMap_TLP_Normal
</styleUrl>
<Point>
<coordinates>
-39.3654327,-7.4919019,843.69
</coordinates>
</Point>
</Placemark>
<Placemark>
<name>
Mon Mar 03 17:34:24 2014 S=0.01 Km/hr
</name>
<styleUrl>
#styleMap_TLP_Normal
</styleUrl>
<Point>
<coordinates>
-39.3654366,-7.4919019,843.63
</coordinates>
</Point>
</Placemark>
<Placemark>
<name>
Mon Mar 03 17:34:34 2014 S=0.01 Km/hr
</name>
<styleUrl>
#styleMap_TLP_Normal
</styleUrl>
<Point>
<coordinates>
-39.3654366,-7.4919014,843.59
</coordinates>
</Point>
</Placemark>
<Placemark>
<name>
Mon Mar 03 17:34:44 2014 S=0.02 Km/hr
</name>
<styleUrl>
#styleMap_TLP_Normal
</styleUrl>
<Point>
<coordinates>
-39.3654366,-7.4919009,843.59
</coordinates>
</Point>
</Placemark>
<Placemark>
<name>
Mon Mar 03 17:34:54 2014 S=0.00 Km/hr
</name>
<styleUrl>
#styleMap_TLP_Normal
</styleUrl>
<Point>
<coordinates>
-39.3654366,-7.4919004,843.63
</coordinates>
</Point>
</Placemark>
<Placemark>
<name>
Mon Mar 03 17:35:04 2014 S=0.00 Km/hr
</name>
<styleUrl>
#styleMap_TLP_Normal
</styleUrl>
<Point>
<coordinates>
-39.3654327,-7.4919000,843.59
</coordinates>
</Point>
</Placemark>
<Placemark>
<name>
Mon Mar 03 17:35:14 2014 S=0.01 Km/hr
</name>
<styleUrl>
#styleMap_TLP_Normal
</styleUrl>
<Point>
<coordinates>
-39.3654327,-7.4918995,843.55
</coordinates>
</Point>
</Placemark>
<Placemark>
<name>
Mon Mar 03 17:35:24 2014 S=0.01 Km/hr
</name>
<styleUrl>
#styleMap_TLP_Normal
</styleUrl>
<Point>
<coordinates>
-39.3654327,-7.4918990,843.52
</coordinates>
</Point>
</Placemark>
<Placemark>
<name>
Mon Mar 03 17:35:34 2014 S=0.00 Km/hr
</name>
<styleUrl>
#styleMap_TLP_Normal
</styleUrl>
<Point>
<coordinates>
-39.3654327,-7.4918990,843.50
</coordinates>
</Point>
</Placemark>
<Placemark>
<name>
Mon Mar 03 17:35:44 2014 S=0.01 Km/hr
</name>
<styleUrl>
#styleMap_TLP_Normal
</styleUrl>
<Point>
<coordinates>
-39.3654327,-7.4918990,843.50
</coordinates>
</Point>
</Placemark>
<Placemark>
<name>
Mon Mar 03 17:35:54 2014 S=0.01 Km/hr
</name>
<styleUrl>
#styleMap_TLP_Normal
</styleUrl>
<Point>
<coordinates>
-39.3654366,-7.4918995,843.56
</coordinates>
</Point>
</Placemark>
<Placemark>
<name>
Mon Mar 03 17:36:04 2014 S=0.00 Km/hr
</name>
<styleUrl>
#styleMap_TLP_Normal
</styleUrl>
<Point>
<coordinates>
-39.3654366,-7.4918990,843.59
</coordinates>
</Point>
</Placemark>
<Placemark>
<name>
Mon Mar 03 17:36:14 2014 S=0.00 Km/hr
</name>
<styleUrl>
#styleMap_TLP_Normal
</styleUrl>
<Point>
<coordinates>
-39.3654366,-7.4918990,843.59
</coordinates>
</Point>
</Placemark>
<Placemark>
<name>
Mon Mar 03 17:36:24 2014 S=0.00 Km/hr
</name>
<styleUrl>
#styleMap_TLP_Normal
</styleUrl>
<Point>
<coordinates>
-39.3654366,-7.4918985,843.58
</coordinates>
</Point>
</Placemark>
<Placemark>
<name>
Mon Mar 03 17:36:34 2014 S=0.01 Km/hr
</name>
<styleUrl>
#styleMap_TLP_Normal
</styleUrl>
<Point>
<coordinates>
-39.3654366,-7.4918981,843.58
</coordinates>
</Point>
</Placemark>
<Placemark>
<name>
Mon Mar 03 17:36:44 2014 S=0.01 Km/hr
</name>
<styleUrl>
#styleMap_TLP_Normal
</styleUrl>
<Point>
<coordinates>
-39.3654366,-7.4918971,843.63
</coordinates>
</Point>
</Placemark>
<Placemark>
<name>
Mon Mar 03 17:36:54 2014 S=0.02 Km/hr
</name>
<styleUrl>
#styleMap_TLP_Normal
</styleUrl>
<Point>
<coordinates>
-39.3654366,-7.4918957,843.66
</coordinates>
</Point>
</Placemark>
<Placemark>
<name>
Mon Mar 03 17:37:04 2014 S=0.01 Km/hr
</name>
<styleUrl>
#styleMap_TLP_Normal
</styleUrl>
<Point>
<coordinates>
-39.3654366,-7.4918952,843.67
</coordinates>
</Point>
</Placemark>
<Placemark>
<name>
Mon Mar 03 17:37:14 2014 S=0.01 Km/hr
</name>
<styleUrl>
#styleMap_TLP_Normal
</styleUrl>
<Point>
<coordinates>
-39.3654366,-7.4918942,843.66
</coordinates>
</Point>
</Placemark>
<Placemark>
<name>
Mon Mar 03 17:37:24 2014 S=0.00 Km/hr
</name>
<styleUrl>
#styleMap_TLP_Normal
</styleUrl>
<Point>
<coordinates>
-39.3654366,-7.4918938,843.69
</coordinates>
</Point>
</Placemark>
<Placemark>
<name>
Mon Mar 03 17:37:34 2014 S=0.01 Km/hr
</name>
<styleUrl>
#styleMap_TLP_Normal
</styleUrl>
<Point>
<coordinates>
-39.3654366,-7.4918928,843.72
</coordinates>
</Point>
</Placemark>
<Placemark>
<name>
Mon Mar 03 17:37:44 2014 S=0.01 Km/hr
</name>
<styleUrl>
#styleMap_TLP_Normal
</styleUrl>
<Point>
<coordinates>
-39.3654366,-7.4918923,843.75
</coordinates>
</Point>
</Placemark>
<Placemark>
<name>
Mon Mar 03 17:37:54 2014 S=0.01 Km/hr
</name>
<styleUrl>
#styleMap_TLP_Normal
</styleUrl>
<Point>
<coordinates>
-39.3654366,-7.4918914,843.83
</coordinates>
</Point>
</Placemark>
<Placemark>
<name>
Mon Mar 03 17:38:04 2014 S=0.01 Km/hr
</name>
<styleUrl>
#styleMap_TLP_Normal
</styleUrl>
<Point>
<coordinates>
-39.3654366,-7.4918904,843.91
</coordinates>
</Point>
</Placemark>
<Placemark>
<name>
Mon Mar 03 17:38:14 2014 S=0.01 Km/hr
</name>
<styleUrl>
#styleMap_TLP_Normal
</styleUrl>
<Point>
<coordinates>
-39.3654366,-7.4918895,843.98
</coordinates>
</Point>
</Placemark>
<Placemark>
<name>
Mon Mar 03 17:38:24 2014 S=0.01 Km/hr
</name>
<styleUrl>
#styleMap_TLP_Normal
</styleUrl>
<Point>
<coordinates>
-39.3654366,-7.4918885,844.05
</coordinates>
</Point>
</Placemark>
<Placemark>
<name>
Mon Mar 03 17:38:34 2014 S=0.01 Km/hr
</name>
<styleUrl>
#styleMap_TLP_Normal
</styleUrl>
<Point>
<coordinates>
-39.3654366,-7.4918880,844.09
</coordinates>
</Point>
</Placemark>
<Placemark>
<name>
Mon Mar 03 17:38:44 2014 S=0.01 Km/hr
</name>
<styleUrl>
#styleMap_TLP_Normal
</styleUrl>
<Point>
<coordinates>
-39.3654366,-7.4918871,844.13
</coordinates>
</Point>
</Placemark>
<Placemark>
<name>
Mon Mar 03 17:38:54 2014 S=0.01 Km/hr
</name>
<styleUrl>
#styleMap_TLP_Normal
</styleUrl>
<Point>
<coordinates>
-39.3654366,-7.4918861,844.14
</coordinates>
</Point>
</Placemark>
<Placemark>
<name>
Mon Mar 03 17:39:04 2014 S=0.01 Km/hr
</name>
<styleUrl>
#styleMap_TLP_Normal
</styleUrl>
<Point>
<coordinates>
-39.3654366,-7.4918866,844.11
</coordinates>
</Point>
</Placemark>
<Placemark>
<name>
Mon Mar 03 17:39:14 2014 S=0.00 Km/hr
</name>
<styleUrl>
#styleMap_TLP_Normal
</styleUrl>
<Point>
<coordinates>
-39.3654366,-7.4918866,844.08
</coordinates>
</Point>
</Placemark>
<Placemark>
<name>
Mon Mar 03 17:39:24 2014 S=0.00 Km/hr
</name>
<styleUrl>
#styleMap_TLP_Normal
</styleUrl>
<Point>
<coordinates>
-39.3654327,-7.4918861,844.11
</coordinates>
</Point>
</Placemark>
<Placemark>
<name>
Mon Mar 03 17:39:34 2014 S=0.01 Km/hr
</name>
<styleUrl>
#styleMap_TLP_Normal
</styleUrl>
<Point>
<coordinates>
-39.3654327,-7.4918861,844.13
</coordinates>
</Point>
</Placemark>
<Placemark>
<name>
Mon Mar 03 17:39:44 2014 S=0.01 Km/hr
</name>
<styleUrl>
#styleMap_TLP_Normal
</styleUrl>
<Point>
<coordinates>
-39.3654327,-7.4918857,844.20
</coordinates>
</Point>
</Placemark>
<Placemark>
<name>
Mon Mar 03 17:39:54 2014 S=0.00 Km/hr
</name>
<styleUrl>
#styleMap_TLP_Normal
</styleUrl>
<Point>
<coordinates>
-39.3654366,-7.4918861,844.20
</coordinates>
</Point>
</Placemark>
<Placemark>
<name>
Mon Mar 03 17:40:04 2014 S=0.00 Km/hr
</name>
<styleUrl>
#styleMap_TLP_Normal
</styleUrl>
<Point>
<coordinates>
-39.3654366,-7.4918861,844.27
</coordinates>
</Point>
</Placemark>
<Placemark>
<name>
Mon Mar 03 17:40:14 2014 S=0.01 Km/hr
</name>
<styleUrl>
#styleMap_TLP_Normal
</styleUrl>
<Point>
<coordinates>
-39.3654366,-7.4918861,844.28
</coordinates>
</Point>
</Placemark>
<Placemark>
<name>
Mon Mar 03 17:40:24 2014 S=0.01 Km/hr
</name>
<styleUrl>
#styleMap_TLP_Normal
</styleUrl>
<Point>
<coordinates>
-39.3654366,-7.4918866,844.34
</coordinates>
</Point>
</Placemark>
<Placemark>
<name>
Mon Mar 03 17:40:34 2014 S=0.00 Km/hr
</name>
<styleUrl>
#styleMap_TLP_Normal
</styleUrl>
<Point>
<coordinates>
-39.3654366,-7.4918866,844.39
</coordinates>
</Point>
</Placemark>
<Placemark>
<name>
Mon Mar 03 17:40:44 2014 S=0.01 Km/hr
</name>
<styleUrl>
#styleMap_TLP_Normal
</styleUrl>
<Point>
<coordinates>
-39.3654366,-7.4918871,844.42
</coordinates>
</Point>
</Placemark>
<Placemark>
<name>
Mon Mar 03 17:40:54 2014 S=0.02 Km/hr
</name>
<styleUrl>
#styleMap_TLP_Normal
</styleUrl>
<Point>
<coordinates>
-39.3654404,-7.4918871,844.50
</coordinates>
</Point>
</Placemark>
<Placemark>
<name>
Mon Mar 03 17:41:04 2014 S=0.50 Km/hr
</name>
<styleUrl>
#styleMap_TLP_Normal
</styleUrl>
<Point>
<coordinates>
-39.3654404,-7.4918866,844.58
</coordinates>
</Point>
</Placemark>
<Placemark>
<name>
Mon Mar 03 17:41:14 2014 S=0.93 Km/hr
</name>
<styleUrl>
#styleMap_TLP_Normal
</styleUrl>
<Point>
<coordinates>
-39.3654442,-7.4918828,844.83
</coordinates>
</Point>
</Placemark>
<Placemark>
<name>
Mon Mar 03 17:41:24 2014 S=0.95 Km/hr
</name>
<styleUrl>
#styleMap_TLP_Normal
</styleUrl>
<Point>
<coordinates>
-39.3654480,-7.4918904,845.03
</coordinates>
</Point>
</Placemark>
<Placemark>
<name>
Mon Mar 03 17:41:34 2014 S=1.37 Km/hr
</name>
<styleUrl>
#styleMap_TLP_Normal
</styleUrl>
<Point>
<coordinates>
-39.3654671,-7.4919057,845.27
</coordinates>
</Point>
</Placemark>
<Placemark>
<name>
Mon Mar 03 17:41:44 2014 S=1.88 Km/hr
</name>
<styleUrl>
#styleMap_TLP_Normal
</styleUrl>
<Point>
<coordinates>
-39.3655128,-7.4919286,845.98
</coordinates>
</Point>
</Placemark>
<Placemark>
<name>
Mon Mar 03 17:41:54 2014 S=2.70 Km/hr
</name>
<styleUrl>
#styleMap_TLP_Normal
</styleUrl>
<Point>
<coordinates>
-39.3656006,-7.4920139,846.72
</coordinates>
</Point>
</Placemark>
<Placemark>
<name>
Mon Mar 03 17:42:04 2014 S=0.33 Km/hr
</name>
<styleUrl>
#styleMap_TLP_Normal
</styleUrl>
<Point>
<coordinates>
-39.3656349,-7.4920578,847.28
</coordinates>
</Point>
</Placemark>
<Placemark>
<name>
Mon Mar 03 17:42:14 2014 S=0.56 Km/hr
</name>
<styleUrl>
#styleMap_TLP_Normal
</styleUrl>
<Point>
<coordinates>
-39.3656387,-7.4920540,847.36
</coordinates>
</Point>
</Placemark>
<Placemark>
<name>
Mon Mar 03 17:42:24 2014 S=0.74 Km/hr
</name>
<styleUrl>
#styleMap_TLP_Normal
</styleUrl>
<Point>
<coordinates>
-39.3656349,-7.4920487,847.47
</coordinates>
</Point>
</Placemark>
<Placemark>
<name>
Mon Mar 03 17:42:34 2014 S=0.96 Km/hr
</name>
<styleUrl>
#styleMap_TLP_Normal
</styleUrl>
<Point>
<coordinates>
-39.3656387,-7.4920363,847.61
</coordinates>
</Point>
</Placemark>
<Placemark>
<name>
Mon Mar 03 17:42:44 2014 S=0.62 Km/hr
</name>
<styleUrl>
#styleMap_TLP_Normal
</styleUrl>
<Point>
<coordinates>
-39.3656311,-7.4920268,847.72
</coordinates>
</Point>
</Placemark>
<Placemark>
<name>
Mon Mar 03 17:42:54 2014 S=0.26 Km/hr
</name>
<styleUrl>
#styleMap_TLP_Normal
</styleUrl>
<Point>
<coordinates>
-39.3656387,-7.4920416,847.94
</coordinates>
</Point>
</Placemark>
<Placemark>
<name>
Mon Mar 03 17:43:04 2014 S=0.75 Km/hr
</name>
<styleUrl>
#styleMap_TLP_Normal
</styleUrl>
<Point>
<coordinates>
-39.3656273,-7.4920502,848.11
</coordinates>
</Point>
</Placemark>
<Placemark>
<name>
Mon Mar 03 17:43:14 2014 S=0.11 Km/hr
</name>
<styleUrl>
#styleMap_TLP_Normal
</styleUrl>
<Point>
<coordinates>
-39.3656273,-7.4920516,848.14
</coordinates>
</Point>
</Placemark>
<Placemark>
<name>
Mon Mar 03 17:43:24 2014 S=0.49 Km/hr
</name>
<styleUrl>
#styleMap_TLP_Normal
</styleUrl>
<Point>
<coordinates>
-39.3656349,-7.4920416,848.31
</coordinates>
</Point>
</Placemark>
<Placemark>
<name>
Mon Mar 03 17:43:34 2014 S=0.41 Km/hr
</name>
<styleUrl>
#styleMap_TLP_Normal
</styleUrl>
<Point>
<coordinates>
-39.3656349,-7.4920468,848.55
</coordinates>
</Point>
</Placemark>
<Placemark>
<name>
Mon Mar 03 17:43:44 2014 S=0.82 Km/hr
</name>
<styleUrl>
#styleMap_TLP_Normal
</styleUrl>
<Point>
<coordinates>
-39.3656425,-7.4920554,848.56
</coordinates>
</Point>
</Placemark>
<Placemark>
<name>
Mon Mar 03 17:43:54 2014 S=0.11 Km/hr
</name>
<styleUrl>
#styleMap_TLP_Normal
</styleUrl>
<Point>
<coordinates>
-39.3656464,-7.4920597,848.56
</coordinates>
</Point>
</Placemark>
<Placemark>
<name>
Mon Mar 03 17:44:04 2014 S=0.32 Km/hr
</name>
<styleUrl>
#styleMap_TLP_Normal
</styleUrl>
<Point>
<coordinates>
-39.3656464,-7.4920573,848.70
</coordinates>
</Point>
</Placemark>
<Placemark>
<name>
Mon Mar 03 17:44:14 2014 S=0.35 Km/hr
</name>
<styleUrl>
#styleMap_TLP_Normal
</styleUrl>
<Point>
<coordinates>
-39.3656425,-7.4920626,848.81
</coordinates>
</Point>
</Placemark>
<Placemark>
<name>
Mon Mar 03 17:44:24 2014 S=0.42 Km/hr
</name>
<styleUrl>
#styleMap_TLP_Normal
</styleUrl>
<Point>
<coordinates>
-39.3656349,-7.4920664,849.09
</coordinates>
</Point>
</Placemark>
<Placemark>
<name>
Mon Mar 03 17:44:34 2014 S=0.14 Km/hr
</name>
<styleUrl>
#styleMap_TLP_Normal
</styleUrl>
<Point>
<coordinates>
-39.3656273,-7.4920664,849.53
</coordinates>
</Point>
</Placemark>
<Placemark>
<name>
Mon Mar 03 17:44:44 2014 S=0.64 Km/hr
</name>
<styleUrl>
#styleMap_TLP_Normal
</styleUrl>
<Point>
<coordinates>
-39.3656311,-7.4920697,849.88
</coordinates>
</Point>
</Placemark>
<Placemark>
<name>
Mon Mar 03 17:44:54 2014 S=2.13 Km/hr
</name>
<styleUrl>
#styleMap_TLP_Normal
</styleUrl>
<Point>
<coordinates>
-39.3656540,-7.4920688,850.14
</coordinates>
</Point>
</Placemark>
<Placemark>
<name>
Mon Mar 03 17:45:04 2014 S=2.38 Km/hr
</name>
<styleUrl>
#styleMap_TLP_Normal
</styleUrl>
<Point>
<coordinates>
-39.3656044,-7.4920874,850.78
</coordinates>
</Point>
</Placemark>
<Placemark>
<name>
Mon Mar 03 17:45:14 2014 S=0.39 Km/hr
</name>
<styleUrl>
#styleMap_TLP_Normal
</styleUrl>
<Point>
<coordinates>
-39.3655434,-7.4920897,849.41
</coordinates>
</Point>
</Placemark>
<Placemark>
<name>
Mon Mar 03 17:45:24 2014 S=0.14 Km/hr
</name>
<styleUrl>
#styleMap_TLP_Normal
</styleUrl>
<Point>
<coordinates>
-39.3655357,-7.4920902,849.36
</coordinates>
</Point>
</Placemark>
<Placemark>
<name>
Mon Mar 03 17:45:34 2014 S=0.63 Km/hr
</name>
<styleUrl>
#styleMap_TLP_Normal
</styleUrl>
<Point>
<coordinates>
-39.3655396,-7.4920850,847.47
</coordinates>
</Point>
</Placemark>
<Placemark>
<name>
Mon Mar 03 17:45:44 2014 S=1.32 Km/hr
</name>
<styleUrl>
#styleMap_TLP_Normal
</styleUrl>
<Point>
<coordinates>
-39.3655319,-7.4920340,847.25
</coordinates>
</Point>
</Placemark>
<Placemark>
<name>
Mon Mar 03 17:45:54 2014 S=0.53 Km/hr
</name>
<styleUrl>
#styleMap_TLP_Normal
</styleUrl>
<Point>
<coordinates>
-39.3654976,-7.4920192,847.67
</coordinates>
</Point>
</Placemark>
<Placemark>
<name>
Mon Mar 03 17:46:04 2014 S=0.46 Km/hr
</name>
<styleUrl>
#styleMap_TLP_Normal
</styleUrl>
<Point>
<coordinates>
-39.3654976,-7.4920201,847.67
</coordinates>
</Point>
</Placemark>
<Placemark>
<name>
Mon Mar 03 17:46:14 2014 S=1.74 Km/hr
</name>
<styleUrl>
#styleMap_TLP_Normal
</styleUrl>
<Point>
<coordinates>
-39.3655586,-7.4920554,849.27
</coordinates>
</Point>
</Placemark>
<Placemark>
<name>
Mon Mar 03 17:46:24 2014 S=1.84 Km/hr
</name>
<styleUrl>
#styleMap_TLP_Normal
</styleUrl>
<Point>
<coordinates>
-39.3656311,-7.4921074,849.09
</coordinates>
</Point>
</Placemark>
<Placemark>
<name>
Mon Mar 03 17:46:34 2014 S=0.21 Km/hr
</name>
<styleUrl>
#styleMap_TLP_Normal
</styleUrl>
<Point>
<coordinates>
-39.3656540,-7.4920864,849.08
</coordinates>
</Point>
</Placemark>
<Placemark>
<name>
Mon Mar 03 17:46:44 2014 S=0.55 Km/hr
</name>
<styleUrl>
#styleMap_TLP_Normal
</styleUrl>
<Point>
<coordinates>
-39.3656425,-7.4920917,848.88
</coordinates>
</Point>
</Placemark>
<Placemark>
<name>
Mon Mar 03 17:46:54 2014 S=10.40 Km/hr
</name>
<styleUrl>
#styleMap_TLP_Normal
</styleUrl>
<Point>
<coordinates>
-39.3655930,-7.4921560,849.92
</coordinates>
</Point>
</Placemark>
<Placemark>
<name>
Mon Mar 03 17:47:04 2014 S=8.89 Km/hr
</name>
<styleUrl>
#styleMap_TLP_Normal
</styleUrl>
<Point>
<coordinates>
-39.3653755,-7.4922009,852.75
</coordinates>
</Point>
</Placemark>
<Placemark>
<name>
Mon Mar 03 17:47:14 2014 S=18.68 Km/hr
</name>
<styleUrl>
#styleMap_TLP_Normal
</styleUrl>
<Point>
<coordinates>
-39.3652039,-7.4918332,853.41
</coordinates>
</Point>
</Placemark>
<Placemark>
<name>
Mon Mar 03 17:47:24 2014 S=15.31 Km/hr
</name>
<styleUrl>
#styleMap_TLP_Normal
</styleUrl>
<Point>
<coordinates>
-39.3653336,-7.4914379,853.63
</coordinates>
</Point>
</Placemark>
<Placemark>
<name>
Mon Mar 03 17:47:34 2014 S=13.09 Km/hr
</name>
<styleUrl>
#styleMap_TLP_Normal
</styleUrl>
<Point>
<coordinates>
-39.3655663,-7.4911923,853.53
</coordinates>
</Point>
</Placemark>
<Placemark>
<name>
Mon Mar 03 17:47:44 2014 S=24.48 Km/hr
</name>
<styleUrl>
#styleMap_TLP_Normal
</styleUrl>
<Point>
<coordinates>
-39.3658066,-7.4907603,852.25
</coordinates>
</Point>
</Placemark>
<Placemark>
<name>
Mon Mar 03 17:47:54 2014 S=31.90 Km/hr
</name>
<styleUrl>
#styleMap_TLP_Normal
</styleUrl>
<Point>
<coordinates>
-39.3663635,-7.4902954,852.22
</coordinates>
</Point>
</Placemark>
<Placemark>
<name>
Mon Mar 03 17:48:04 2014 S=31.29 Km/hr
</name>
<styleUrl>
#styleMap_TLP_Normal
</styleUrl>
<Point>
<coordinates>
-39.3669853,-7.4897842,852.25
</coordinates>
</Point>
</Placemark>
<Placemark>
<name>
Mon Mar 03 17:48:14 2014 S=18.24 Km/hr
</name>
<styleUrl>
#styleMap_TLP_Normal
</styleUrl>
<Point>
<coordinates>
-39.3674812,-7.4894958,852.81
</coordinates>
</Point>
</Placemark>
<Placemark>
<name>
Mon Mar 03 17:48:24 2014 S=16.22 Km/hr
</name>
<styleUrl>
#styleMap_TLP_Normal
</styleUrl>
<Point>
<coordinates>
-39.3679237,-7.4893255,852.70
</coordinates>
</Point>
</Placemark>
<Placemark>
<name>
Mon Mar 03 17:48:34 2014 S=31.52 Km/hr
</name>
<styleUrl>
#styleMap_TLP_Normal
</styleUrl>
<Point>
<coordinates>
-39.3683052,-7.4888988,851.42
</coordinates>
</Point>
</Placemark>
<Placemark>
<name>
Mon Mar 03 17:48:44 2014 S=26.54 Km/hr
</name>
<styleUrl>
#styleMap_TLP_Normal
</styleUrl>
<Point>
<coordinates>
-39.3688583,-7.4883051,854.86
</coordinates>
</Point>
</Placemark>
<Placemark>
<name>
Mon Mar 03 17:48:54 2014 S=28.93 Km/hr
</name>
<styleUrl>
#styleMap_TLP_Normal
</styleUrl>
<Point>
<coordinates>
-39.3688736,-7.4876380,860.88
</coordinates>
</Point>
</Placemark>
<Placemark>
<name>
Mon Mar 03 17:49:04 2014 S=27.61 Km/hr
</name>
<styleUrl>
#styleMap_TLP_Normal
</styleUrl>
<Point>
<coordinates>
-39.3687363,-7.4869089,861.70
</coordinates>
</Point>
</Placemark>
<Placemark>
<name>
Mon Mar 03 17:49:14 2014 S=28.58 Km/hr
</name>
<styleUrl>
#styleMap_TLP_Normal
</styleUrl>
<Point>
<coordinates>
-39.3686371,-7.4862084,865.59
</coordinates>
</Point>
</Placemark>
<Placemark>
<name>
Mon Mar 03 17:49:24 2014 S=28.30 Km/hr
</name>
<styleUrl>
#styleMap_TLP_Normal
</styleUrl>
<Point>
<coordinates>
-39.3685760,-7.4854484,870.30
</coordinates>
</Point>
</Placemark>
<Placemark>
<name>
Mon Mar 03 17:49:34 2014 S=29.31 Km/hr
</name>
<styleUrl>
#styleMap_TLP_Normal
</styleUrl>
<Point>
<coordinates>
-39.3685608,-7.4846954,878.73
</coordinates>
</Point>
</Placemark>
<Placemark>
<name>
Mon Mar 03 17:49:44 2014 S=28.77 Km/hr
</name>
<styleUrl>
#styleMap_TLP_Normal
</styleUrl>
<Point>
<coordinates>
-39.3687363,-7.4839330,875.84
</coordinates>
</Point>
</Placemark>
<Placemark>
<name>
Mon Mar 03 17:49:54 2014 S=31.34 Km/hr
</name>
<styleUrl>
#styleMap_TLP_Normal
</styleUrl>
<Point>
<coordinates>
-39.3689880,-7.4831924,877.47
</coordinates>
</Point>
</Placemark>
<Placemark>
<name>
Mon Mar 03 17:50:04 2014 S=37.16 Km/hr
</name>
<styleUrl>
#styleMap_TLP_Normal
</styleUrl>
<Point>
<coordinates>
-39.3693123,-7.4823461,882.08
</coordinates>
</Point>
</Placemark>
<Placemark>
<name>
Mon Mar 03 17:50:14 2014 S=34.91 Km/hr
</name>
<styleUrl>
#styleMap_TLP_Normal
</styleUrl>
<Point>
<coordinates>
-39.3696899,-7.4814644,884.73
</coordinates>
</Point>
</Placemark>
<Placemark>
<name>
Mon Mar 03 17:50:24 2014 S=36.63 Km/hr
</name>
<styleUrl>
#styleMap_TLP_Normal
</styleUrl>
<Point>
<coordinates>
-39.3699188,-7.4806161,885.28
</coordinates>
</Point>
</Placemark>
<Placemark>
<name>
Mon Mar 03 17:50:34 2014 S=39.73 Km/hr
</name>
<styleUrl>
#styleMap_TLP_Normal
</styleUrl>
<Point>
<coordinates>
-39.3698692,-7.4796643,883.58
</coordinates>
</Point>
</Placemark>
<Placemark>
<name>
Mon Mar 03 17:50:44 2014 S=37.40 Km/hr
</name>
<styleUrl>
#styleMap_TLP_Normal
</styleUrl>
<Point>
<coordinates>
-39.3696213,-7.4787102,888.77
</coordinates>
</Point>
</Placemark>
<Placemark>
<name>
Mon Mar 03 17:50:54 2014 S=39.13 Km/hr
</name>
<styleUrl>
#styleMap_TLP_Normal
</styleUrl>
<Point>
<coordinates>
-39.3693848,-7.4777651,894.14
</coordinates>
</Point>
</Placemark>
<Placemark>
<name>
Mon Mar 03 17:51:04 2014 S=38.52 Km/hr
</name>
<styleUrl>
#styleMap_TLP_Normal
</styleUrl>
<Point>
<coordinates>
-39.3691216,-7.4768043,899.34
</coordinates>
</Point>
</Placemark>
<Placemark>
<name>
Mon Mar 03 17:51:14 2014 S=38.79 Km/hr
</name>
<styleUrl>
#styleMap_TLP_Normal
</styleUrl>
<Point>
<coordinates>
-39.3687935,-7.4758534,901.45
</coordinates>
</Point>
</Placemark>
<Placemark>
<name>
Mon Mar 03 17:51:24 2014 S=29.99 Km/hr
</name>
<styleUrl>
#styleMap_TLP_Normal
</styleUrl>
<Point>
<coordinates>
-39.3685112,-7.4750400,900.64
</coordinates>
</Point>
</Placemark>
<Placemark>
<name>
Mon Mar 03 17:51:34 2014 S=37.16 Km/hr
</name>
<styleUrl>
#styleMap_TLP_Normal
</styleUrl>
<Point>
<coordinates>
-39.3682404,-7.4742093,903.25
</coordinates>
</Point>
</Placemark>
<Placemark>
<name>
Mon Mar 03 17:51:44 2014 S=38.68 Km/hr
</name>
<styleUrl>
#styleMap_TLP_Normal
</styleUrl>
<Point>
<coordinates>
-39.3678932,-7.4733133,904.69
</coordinates>
</Point>
</Placemark>
<Placemark>
<name>
Mon Mar 03 17:51:54 2014 S=39.44 Km/hr
</name>
<styleUrl>
#styleMap_TLP_Normal
</styleUrl>
<Point>
<coordinates>
-39.3675308,-7.4723606,907.23
</coordinates>
</Point>
</Placemark>
<Placemark>
<name>
Mon Mar 03 17:52:04 2014 S=38.34 Km/hr
</name>
<styleUrl>
#styleMap_TLP_Normal
</styleUrl>
<Point>
<coordinates>
-39.3673630,-7.4714203,906.70
</coordinates>
</Point>
</Placemark>
<Placemark>
<name>
Mon Mar 03 17:52:14 2014 S=38.50 Km/hr
</name>
<styleUrl>
#styleMap_TLP_Normal
</styleUrl>
<Point>
<coordinates>
-39.3673019,-7.4704103,899.27
</coordinates>
</Point>
</Placemark>
<Placemark>
<name>
Mon Mar 03 17:52:24 2014 S=39.14 Km/hr
</name>
<styleUrl>
#styleMap_TLP_Normal
</styleUrl>
<Point>
<coordinates>
-39.3673515,-7.4694171,900.17
</coordinates>
</Point>
</Placemark>
<Placemark>
<name>
Mon Mar 03 17:52:34 2014 S=35.57 Km/hr
</name>
<styleUrl>
#styleMap_TLP_Normal
</styleUrl>
<Point>
<coordinates>
-39.3674355,-7.4684725,904.27
</coordinates>
</Point>
</Placemark>
<Placemark>
<name>
Mon Mar 03 17:52:44 2014 S=38.25 Km/hr
</name>
<styleUrl>
#styleMap_TLP_Normal
</styleUrl>
<Point>
<coordinates>
-39.3674355,-7.4675627,903.30
</coordinates>
</Point>
</Placemark>
<Placemark>
<name>
Mon Mar 03 17:52:54 2014 S=38.37 Km/hr
</name>
<styleUrl>
#styleMap_TLP_Normal
</styleUrl>
<Point>
<coordinates>
-39.3674927,-7.4666033,902.80
</coordinates>
</Point>
</Placemark>
<Placemark>
<name>
Mon Mar 03 17:53:04 2014 S=37.70 Km/hr
</name>
<styleUrl>
#styleMap_TLP_Normal
</styleUrl>
<Point>
<coordinates>
-39.3676109,-7.4656019,904.91
</coordinates>
</Point>
</Placemark>
<Placemark>
<name>
Mon Mar 03 17:53:14 2014 S=37.80 Km/hr
</name>
<styleUrl>
#styleMap_TLP_Normal
</styleUrl>
<Point>
<coordinates>
-39.3676491,-7.4646831,902.91
</coordinates>
</Point>
</Placemark>
<Placemark>
<name>
Mon Mar 03 17:53:24 2014 S=37.05 Km/hr
</name>
<styleUrl>
#styleMap_TLP_Normal
</styleUrl>
<Point>
<coordinates>
-39.3675919,-7.4637299,906.53
</coordinates>
</Point>
</Placemark>
<Placemark>
<name>
Mon Mar 03 17:53:34 2014 S=39.10 Km/hr
</name>
<styleUrl>
#styleMap_TLP_Normal
</styleUrl>
<Point>
<coordinates>
-39.3676033,-7.4627943,906.38
</coordinates>
</Point>
</Placemark>
<Placemark>
<name>
Mon Mar 03 17:53:44 2014 S=36.10 Km/hr
</name>
<styleUrl>
#styleMap_TLP_Normal
</styleUrl>
<Point>
<coordinates>
-39.3675385,-7.4618201,909.45
</coordinates>
</Point>
</Placemark>
<Placemark>
<name>
Mon Mar 03 17:53:54 2014 S=33.58 Km/hr
</name>
<styleUrl>
#styleMap_TLP_Normal
</styleUrl>
<Point>
<coordinates>
-39.3675804,-7.4609094,909.36
</coordinates>
</Point>
</Placemark>
<Placemark>
<name>
Mon Mar 03 17:54:04 2014 S=28.61 Km/hr
</name>
<styleUrl>
#styleMap_TLP_Normal
</styleUrl>
<Point>
<coordinates>
-39.3677216,-7.4601464,909.14
</coordinates>
</Point>
</Placemark>
<Placemark>
<name>
Mon Mar 03 17:54:14 2014 S=17.65 Km/hr
</name>
<styleUrl>
#styleMap_TLP_Normal
</styleUrl>
<Point>
<coordinates>
-39.3677940,-7.4594073,912.47
</coordinates>
</Point>
</Placemark>
<Placemark>
<name>
Mon Mar 03 17:54:24 2014 S=6.50 Km/hr
</name>
<styleUrl>
#styleMap_TLP_Normal
</styleUrl>
<Point>
<coordinates>
-39.3678398,-7.4591436,916.28
</coordinates>
</Point>
</Placemark>
<Placemark>
<name>
Mon Mar 03 17:54:34 2014 S=0.26 Km/hr
</name>
<styleUrl>
#styleMap_TLP_Normal
</styleUrl>
<Point>
<coordinates>
-39.3678780,-7.4590726,916.09
</coordinates>
</Point>
</Placemark>
<Placemark>
<name>
Mon Mar 03 17:54:44 2014 S=0.37 Km/hr
</name>
<styleUrl>
#styleMap_TLP_Normal
</styleUrl>
<Point>
<coordinates>
-39.3678780,-7.4590731,915.81
</coordinates>
</Point>
</Placemark>
<Placemark>
<name>
Mon Mar 03 17:54:54 2014 S=5.37 Km/hr
</name>
<styleUrl>
#styleMap_TLP_Normal
</styleUrl>
<Point>
<coordinates>
-39.3679123,-7.4590077,916.38
</coordinates>
</Point>
</Placemark>
<Placemark>
<name>
Mon Mar 03 17:55:04 2014 S=13.31 Km/hr
</name>
<styleUrl>
#styleMap_TLP_Normal
</styleUrl>
<Point>
<coordinates>
-39.3679733,-7.4587970,915.61
</coordinates>
</Point>
</Placemark>
<Placemark>
<name>
Mon Mar 03 17:55:14 2014 S=29.33 Km/hr
</name>
<styleUrl>
#styleMap_TLP_Normal
</styleUrl>
<Point>
<coordinates>
-39.3681183,-7.4581780,915.38
</coordinates>
</Point>
</Placemark>
<Placemark>
<name>
Mon Mar 03 17:55:24 2014 S=27.68 Km/hr
</name>
<styleUrl>
#styleMap_TLP_Normal
</styleUrl>
<Point>
<coordinates>
-39.3683548,-7.4574752,915.31
</coordinates>
</Point>
</Placemark>
<Placemark>
<name>
Mon Mar 03 17:55:34 2014 S=30.69 Km/hr
</name>
<styleUrl>
#styleMap_TLP_Normal
</styleUrl>
<Point>
<coordinates>
-39.3685493,-7.4567189,917.27
</coordinates>
</Point>
</Placemark>
<Placemark>
<name>
Mon Mar 03 17:55:44 2014 S=30.38 Km/hr
</name>
<styleUrl>
#styleMap_TLP_Normal
</styleUrl>
<Point>
<coordinates>
-39.3686333,-7.4559588,920.08
</coordinates>
</Point>
</Placemark>
<Placemark>
<name>
Mon Mar 03 17:55:54 2014 S=30.62 Km/hr
</name>
<styleUrl>
#styleMap_TLP_Normal
</styleUrl>
<Point>
<coordinates>
-39.3686943,-7.4551702,921.97
</coordinates>
</Point>
</Placemark>
<Placemark>
<name>
Mon Mar 03 17:56:04 2014 S=29.75 Km/hr
</name>
<styleUrl>
#styleMap_TLP_Normal
</styleUrl>
<Point>
<coordinates>
-39.3689041,-7.4544249,918.78
</coordinates>
</Point>
</Placemark>
<Placemark>
<name>
Mon Mar 03 17:56:14 2014 S=29.27 Km/hr
</name>
<styleUrl>
#styleMap_TLP_Normal
</styleUrl>
<Point>
<coordinates>
-39.3691711,-7.4536824,917.88
</coordinates>
</Point>
</Placemark>
<Placemark>
<name>
Mon Mar 03 17:56:24 2014 S=30.07 Km/hr
</name>
<styleUrl>
#styleMap_TLP_Normal
</styleUrl>
<Point>
<coordinates>
-39.3694305,-7.4529991,917.53
</coordinates>
</Point>
</Placemark>
<Placemark>
<name>
Mon Mar 03 17:56:34 2014 S=29.93 Km/hr
</name>
<styleUrl>
#styleMap_TLP_Normal
</styleUrl>
<Point>
<coordinates>
-39.3696556,-7.4522758,920.28
</coordinates>
</Point>
</Placemark>
<Placemark>
<name>
Mon Mar 03 17:56:44 2014 S=29.49 Km/hr
</name>
<styleUrl>
#styleMap_TLP_Normal
</styleUrl>
<Point>
<coordinates>
-39.3698654,-7.4515591,920.19
</coordinates>
</Point>
</Placemark>
<Placemark>
<name>
Mon Mar 03 17:56:54 2014 S=35.78 Km/hr
</name>
<styleUrl>
#styleMap_TLP_Normal
</styleUrl>
<Point>
<coordinates>
-39.3700638,-7.4507251,921.50
</coordinates>
</Point>
</Placemark>
<Placemark>
<name>
Mon Mar 03 17:57:04 2014 S=31.49 Km/hr
</name>
<styleUrl>
#styleMap_TLP_Normal
</styleUrl>
<Point>
<coordinates>
-39.3703842,-7.4499273,922.70
</coordinates>
</Point>
</Placemark>
<Placemark>
<name>
Mon Mar 03 17:57:14 2014 S=31.67 Km/hr
</name>
<styleUrl>
#styleMap_TLP_Normal
</styleUrl>
<Point>
<coordinates>
-39.3705444,-7.4491558,917.83
</coordinates>
</Point>
</Placemark>
<Placemark>
<name>
Mon Mar 03 17:57:24 2014 S=31.31 Km/hr
</name>
<styleUrl>
#styleMap_TLP_Normal
</styleUrl>
<Point>
<coordinates>
-39.3706551,-7.4482927,917.25
</coordinates>
</Point>
</Placemark>
<Placemark>
<name>
Mon Mar 03 17:57:34 2014 S=28.24 Km/hr
</name>
<styleUrl>
#styleMap_TLP_Normal
</styleUrl>
<Point>
<coordinates>
-39.3707657,-7.4474754,917.09
</coordinates>
</Point>
</Placemark>
<Placemark>
<name>
Mon Mar 03 17:57:44 2014 S=34.21 Km/hr
</name>
<styleUrl>
#styleMap_TLP_Normal
</styleUrl>
<Point>
<coordinates>
-39.3708954,-7.4466691,917.81
</coordinates>
</Point>
</Placemark>
<Placemark>
<name>
Mon Mar 03 17:57:54 2014 S=34.03 Km/hr
</name>
<styleUrl>
#styleMap_TLP_Normal
</styleUrl>
<Point>
<coordinates>
-39.3710022,-7.4457722,921.31
</coordinates>
</Point>
</Placemark>
<Placemark>
<name>
Mon Mar 03 17:58:04 2014 S=33.45 Km/hr
</name>
<styleUrl>
#styleMap_TLP_Normal
</styleUrl>
<Point>
<coordinates>
-39.3710442,-7.4449329,920.92
</coordinates>
</Point>
</Placemark>
<Placemark>
<name>
Mon Mar 03 17:58:14 2014 S=30.72 Km/hr
</name>
<styleUrl>
#styleMap_TLP_Normal
</styleUrl>
<Point>
<coordinates>
-39.3710823,-7.4441056,919.64
</coordinates>
</Point>
</Placemark>
<Placemark>
<name>
Mon Mar 03 17:58:24 2014 S=33.68 Km/hr
</name>
<styleUrl>
#styleMap_TLP_Normal
</styleUrl>
<Point>
<coordinates>
-39.3712082,-7.4432349,916.95
</coordinates>
</Point>
</Placemark>
<Placemark>
<name>
Mon Mar 03 17:58:34 2014 S=33.47 Km/hr
</name>
<styleUrl>
#styleMap_TLP_Normal
</styleUrl>
<Point>
<coordinates>
-39.3714066,-7.4423690,915.77
</coordinates>
</Point>
</Placemark>
<Placemark>
<name>
Mon Mar 03 17:58:44 2014 S=19.35 Km/hr
</name>
<styleUrl>
#styleMap_TLP_Normal
</styleUrl>
<Point>
<coordinates>
-39.3714752,-7.4415946,920.14
</coordinates>
</Point>
</Placemark>
<Placemark>
<name>
Mon Mar 03 17:58:54 2014 S=12.70 Km/hr
</name>
<styleUrl>
#styleMap_TLP_Normal
</styleUrl>
<Point>
<coordinates>
-39.3715286,-7.4412313,919.95
</coordinates>
</Point>
</Placemark>
<Placemark>
<name>
Mon Mar 03 17:59:04 2014 S=25.48 Km/hr
</name>
<styleUrl>
#styleMap_TLP_Normal
</styleUrl>
<Point>
<coordinates>
-39.3715515,-7.4407310,917.06
</coordinates>
</Point>
</Placemark>
<Placemark>
<name>
Mon Mar 03 17:59:14 2014 S=30.33 Km/hr
</name>
<styleUrl>
#styleMap_TLP_Normal
</styleUrl>
<Point>
<coordinates>
-39.3715782,-7.4399920,911.89
</coordinates>
</Point>
</Placemark>
<Placemark>
<name>
Mon Mar 03 17:59:24 2014 S=32.36 Km/hr
</name>
<styleUrl>
#styleMap_TLP_Normal
</styleUrl>
<Point>
<coordinates>
-39.3715706,-7.4391537,913.97
</coordinates>
</Point>
</Placemark>
<Placemark>
<name>
Mon Mar 03 17:59:34 2014 S=30.10 Km/hr
</name>
<styleUrl>
#styleMap_TLP_Normal
</styleUrl>
<Point>
<coordinates>
-39.3716507,-7.4383292,915.11
</coordinates>
</Point>
</Placemark>
<Placemark>
<name>
Mon Mar 03 17:59:44 2014 S=26.91 Km/hr
</name>
<styleUrl>
#styleMap_TLP_Normal
</styleUrl>
<Point>
<coordinates>
-39.3717384,-7.4375763,917.17
</coordinates>
</Point>
</Placemark>
<Placemark>
<name>
Mon Mar 03 17:59:54 2014 S=28.88 Km/hr
</name>
<styleUrl>
#styleMap_TLP_Normal
</styleUrl>
<Point>
<coordinates>
-39.3717384,-7.4368167,916.63
</coordinates>
</Point>
</Placemark>
<Placemark>
<name>
Mon Mar 03 18:00:04 2014 S=27.77 Km/hr
</name>
<styleUrl>
#styleMap_TLP_Normal
</styleUrl>
<Point>
<coordinates>
-39.3717270,-7.4360676,915.86
</coordinates>
</Point>
</Placemark>
<Placemark>
<name>
Mon Mar 03 18:00:14 2014 S=22.16 Km/hr
</name>
<styleUrl>
#styleMap_TLP_Normal
</styleUrl>
<Point>
<coordinates>
-39.3717995,-7.4353461,908.55
</coordinates>
</Point>
</Placemark>
<Placemark>
<name>
Mon Mar 03 18:00:24 2014 S=24.29 Km/hr
</name>
<styleUrl>
#styleMap_TLP_Normal
</styleUrl>
<Point>
<coordinates>
-39.3717842,-7.4346151,908.02
</coordinates>
</Point>
</Placemark>
<Placemark>
<name>
Mon Mar 03 18:00:34 2014 S=22.84 Km/hr
</name>
<styleUrl>
#styleMap_TLP_Normal
</styleUrl>
<Point>
<coordinates>
-39.3715286,-7.4340224,908.00
</coordinates>
</Point>
</Placemark>
<Placemark>
<name>
Mon Mar 03 18:00:44 2014 S=13.10 Km/hr
</name>
<styleUrl>
#styleMap_TLP_Normal
</styleUrl>
<Point>
<coordinates>
-39.3713112,-7.4335222,915.02
</coordinates>
</Point>
</Placemark>
<Placemark>
<name>
Mon Mar 03 18:00:54 2014 S=3.53 Km/hr
</name>
<styleUrl>
#styleMap_TLP_Normal
</styleUrl>
<Point>
<coordinates>
-39.3710938,-7.4332213,920.89
</coordinates>
</Point>
</Placemark>
<Placemark>
<name>
Mon Mar 03 18:01:04 2014 S=3.42 Km/hr
</name>
<styleUrl>
#styleMap_TLP_Normal
</styleUrl>
<Point>
<coordinates>
-39.3708839,-7.4329801,927.42
</coordinates>
</Point>
</Placemark>
<Placemark>
<name>
Mon Mar 03 18:01:14 2014 S=19.05 Km/hr
</name>
<styleUrl>
#styleMap_TLP_Normal
</styleUrl>
<Point>
<coordinates>
-39.3706093,-7.4327283,930.81
</coordinates>
</Point>
</Placemark>
<Placemark>
<name>
Mon Mar 03 18:01:24 2014 S=24.35 Km/hr
</name>
<styleUrl>
#styleMap_TLP_Normal
</styleUrl>
<Point>
<coordinates>
-39.3703156,-7.4320879,934.30
</coordinates>
</Point>
</Placemark>
<Placemark>
<name>
Mon Mar 03 18:01:34 2014 S=26.57 Km/hr
</name>
<styleUrl>
#styleMap_TLP_Normal
</styleUrl>
<Point>
<coordinates>
-39.3701096,-7.4314342,919.78
</coordinates>
</Point>
</Placemark>
<Placemark>
<name>
Mon Mar 03 18:01:44 2014 S=26.77 Km/hr
</name>
<styleUrl>
#styleMap_TLP_Normal
</styleUrl>
<Point>
<coordinates>
-39.3697968,-7.4307699,924.53
</coordinates>
</Point>
</Placemark>
<Placemark>
<name>
Mon Mar 03 18:01:54 2014 S=21.12 Km/hr
</name>
<styleUrl>
#styleMap_TLP_Normal
</styleUrl>
<Point>
<coordinates>
-39.3695335,-7.4301877,929.97
</coordinates>
</Point>
</Placemark>
<Placemark>
<name>
Mon Mar 03 18:02:04 2014 S=22.85 Km/hr
</name>
<styleUrl>
#styleMap_TLP_Normal
</styleUrl>
<Point>
<coordinates>
-39.3692131,-7.4296718,929.50
</coordinates>
</Point>
</Placemark>
<Placemark>
<name>
Mon Mar 03 18:02:14 2014 S=24.62 Km/hr
</name>
<styleUrl>
#styleMap_TLP_Normal
</styleUrl>
<Point>
<coordinates>
-39.3689194,-7.4290667,926.80
</coordinates>
</Point>
</Placemark>
<Placemark>
<name>
Mon Mar 03 18:02:24 2014 S=22.38 Km/hr
</name>
<styleUrl>
#styleMap_TLP_Normal
</styleUrl>
<Point>
<coordinates>
-39.3687935,-7.4284062,919.88
</coordinates>
</Point>
</Placemark>
<Placemark>
<name>
Mon Mar 03 18:02:34 2014 S=26.42 Km/hr
</name>
<styleUrl>
#styleMap_TLP_Normal
</styleUrl>
<Point>
<coordinates>
-39.3686981,-7.4277678,906.02
</coordinates>
</Point>
</Placemark>
<Placemark>
<name>
Mon Mar 03 18:02:44 2014 S=26.60 Km/hr
</name>
<styleUrl>
#styleMap_TLP_Normal
</styleUrl>
<Point>
<coordinates>
-39.3685455,-7.4270377,910.41
</coordinates>
</Point>
</Placemark>
<Placemark>
<name>
Mon Mar 03 18:02:54 2014 S=15.06 Km/hr
</name>
<styleUrl>
#styleMap_TLP_Normal
</styleUrl>
<Point>
<coordinates>
-39.3684807,-7.4264302,911.91
</coordinates>
</Point>
</Placemark>
<Placemark>
<name>
Mon Mar 03 18:03:04 2014 S=21.92 Km/hr
</name>
<styleUrl>
#styleMap_TLP_Normal
</styleUrl>
<Point>
<coordinates>
-39.3684387,-7.4257421,909.31
</coordinates>
</Point>
</Placemark>
<Placemark>
<name>
Mon Mar 03 18:03:14 2014 S=23.87 Km/hr
</name>
<styleUrl>
#styleMap_TLP_Normal
</styleUrl>
<Point>
<coordinates>
-39.3684845,-7.4250998,912.25
</coordinates>
</Point>
</Placemark>
<Placemark>
<name>
Mon Mar 03 18:03:24 2014 S=11.79 Km/hr
</name>
<styleUrl>
#styleMap_TLP_Normal
</styleUrl>
<Point>
<coordinates>
-39.3683243,-7.4245510,917.36
</coordinates>
</Point>
</Placemark>
<Placemark>
<name>
Mon Mar 03 18:03:34 2014 S=24.13 Km/hr
</name>
<styleUrl>
#styleMap_TLP_Normal
</styleUrl>
<Point>
<coordinates>
-39.3679771,-7.4240856,917.97
</coordinates>
</Point>
</Placemark>
<Placemark>
<name>
Mon Mar 03 18:03:44 2014 S=25.83 Km/hr
</name>
<styleUrl>
#styleMap_TLP_Normal
</styleUrl>
<Point>
<coordinates>
-39.3676414,-7.4234447,917.22
</coordinates>
</Point>
</Placemark>
<Placemark>
<name>
Mon Mar 03 18:03:54 2014 S=16.26 Km/hr
</name>
<styleUrl>
#styleMap_TLP_Normal
</styleUrl>
<Point>
<coordinates>
-39.3675117,-7.4227629,920.58
</coordinates>
</Point>
</Placemark>
<Placemark>
<name>
Mon Mar 03 18:04:04 2014 S=14.67 Km/hr
</name>
<styleUrl>
#styleMap_TLP_Normal
</styleUrl>
<Point>
<coordinates>
-39.3674049,-7.4223199,916.81
</coordinates>
</Point>
</Placemark>
<Placemark>
<name>
Mon Mar 03 18:04:14 2014 S=21.94 Km/hr
</name>
<styleUrl>
#styleMap_TLP_Normal
</styleUrl>
<Point>
<coordinates>
-39.3673134,-7.4217100,907.89
</coordinates>
</Point>
</Placemark>
<Placemark>
<name>
Mon Mar 03 18:04:24 2014 S=19.73 Km/hr
</name>
<styleUrl>
#styleMap_TLP_Normal
</styleUrl>
<Point>
<coordinates>
-39.3672791,-7.4209995,903.03
</coordinates>
</Point>
</Placemark>
<Placemark>
<name>
Mon Mar 03 18:04:34 2014 S=19.89 Km/hr
</name>
<styleUrl>
#styleMap_TLP_Normal
</styleUrl>
<Point>
<coordinates>
-39.3670578,-7.4204259,904.66
</coordinates>
</Point>
</Placemark>
<Placemark>
<name>
Mon Mar 03 18:04:44 2014 S=25.77 Km/hr
</name>
<styleUrl>
#styleMap_TLP_Normal
</styleUrl>
<Point>
<coordinates>
-39.3670921,-7.4196968,908.53
</coordinates>
</Point>
</Placemark>
<Placemark>
<name>
Mon Mar 03 18:04:54 2014 S=20.30 Km/hr
</name>
<styleUrl>
#styleMap_TLP_Normal
</styleUrl>
<Point>
<coordinates>
-39.3670197,-7.4189754,911.81
</coordinates>
</Point>
</Placemark>
<Placemark>
<name>
Mon Mar 03 18:05:04 2014 S=20.66 Km/hr
</name>
<styleUrl>
#styleMap_TLP_Normal
</styleUrl>
<Point>
<coordinates>
-39.3669052,-7.4183950,911.80
</coordinates>
</Point>
</Placemark>
<Placemark>
<name>
Mon Mar 03 18:05:14 2014 S=5.39 Km/hr
</name>
<styleUrl>
#styleMap_TLP_Normal
</styleUrl>
<Point>
<coordinates>
-39.3669090,-7.4179645,912.53
</coordinates>
</Point>
</Placemark>
<Placemark>
<name>
Mon Mar 03 18:05:24 2014 S=0.66 Km/hr
</name>
<styleUrl>
#styleMap_TLP_Normal
</styleUrl>
<Point>
<coordinates>
-39.3669167,-7.4179068,914.50
</coordinates>
</Point>
</Placemark>
<Placemark>
<name>
Mon Mar 03 18:05:34 2014 S=4.24 Km/hr
</name>
<styleUrl>
#styleMap_TLP_Normal
</styleUrl>
<Point>
<coordinates>
-39.3669090,-7.4178843,914.97
</coordinates>
</Point>
</Placemark>
<Placemark>
<name>
Mon Mar 03 18:05:44 2014 S=14.27 Km/hr
</name>
<styleUrl>
#styleMap_TLP_Normal
</styleUrl>
<Point>
<coordinates>
-39.3668861,-7.4175353,914.44
</coordinates>
</Point>
</Placemark>
<Placemark>
<name>
Mon Mar 03 18:05:54 2014 S=21.47 Km/hr
</name>
<styleUrl>
#styleMap_TLP_Normal
</styleUrl>
<Point>
<coordinates>
-39.3667870,-7.4169464,914.94
</coordinates>
</Point>
</Placemark>
<Placemark>
<name>
Mon Mar 03 18:06:04 2014 S=21.36 Km/hr
</name>
<styleUrl>
#styleMap_TLP_Normal
</styleUrl>
<Point>
<coordinates>
-39.3667526,-7.4162922,915.63
</coordinates>
</Point>
</Placemark>
<Placemark>
<name>
Mon Mar 03 18:06:14 2014 S=24.52 Km/hr
</name>
<styleUrl>
#styleMap_TLP_Normal
</styleUrl>
<Point>
<coordinates>
-39.3666878,-7.4156294,913.02
</coordinates>
</Point>
</Placemark>
<Placemark>
<name>
Mon Mar 03 18:06:24 2014 S=21.72 Km/hr
</name>
<styleUrl>
#styleMap_TLP_Normal
</styleUrl>
<Point>
<coordinates>
-39.3665924,-7.4150705,916.34
</coordinates>
</Point>
</Placemark>
<Placemark>
<name>
Mon Mar 03 18:06:34 2014 S=15.02 Km/hr
</name>
<styleUrl>
#styleMap_TLP_Normal
</styleUrl>
<Point>
<coordinates>
-39.3665962,-7.4144220,914.86
</coordinates>
</Point>
</Placemark>
<Placemark>
<name>
Mon Mar 03 18:06:44 2014 S=22.08 Km/hr
</name>
<styleUrl>
#styleMap_TLP_Normal
</styleUrl>
<Point>
<coordinates>
-39.3665085,-7.4139137,913.78
</coordinates>
</Point>
</Placemark>
<Placemark>
<name>
Mon Mar 03 18:06:54 2014 S=11.71 Km/hr
</name>
<styleUrl>
#styleMap_TLP_Normal
</styleUrl>
<Point>
<coordinates>
-39.3664551,-7.4134431,907.17
</coordinates>
</Point>
</Placemark>
<Placemark>
<name>
Mon Mar 03 18:07:04 2014 S=17.66 Km/hr
</name>
<styleUrl>
#styleMap_TLP_Normal
</styleUrl>
<Point>
<coordinates>
-39.3663368,-7.4128985,904.11
</coordinates>
</Point>
</Placemark>
<Placemark>
<name>
Mon Mar 03 18:07:14 2014 S=20.89 Km/hr
</name>
<styleUrl>
#styleMap_TLP_Normal
</styleUrl>
<Point>
<coordinates>
-39.3661270,-7.4122310,904.30
</coordinates>
</Point>
</Placemark>
<Placemark>
<name>
Mon Mar 03 18:07:24 2014 S=24.88 Km/hr
</name>
<styleUrl>
#styleMap_TLP_Normal
</styleUrl>
<Point>
<coordinates>
-39.3660049,-7.4115438,904.64
</coordinates>
</Point>
</Placemark>
<Placemark>
<name>
Mon Mar 03 18:07:34 2014 S=22.70 Km/hr
</name>
<styleUrl>
#styleMap_TLP_Normal
</styleUrl>
<Point>
<coordinates>
-39.3659973,-7.4107652,911.47
</coordinates>
</Point>
</Placemark>
<Placemark>
<name>
Mon Mar 03 18:07:44 2014 S=18.25 Km/hr
</name>
<styleUrl>
#styleMap_TLP_Normal
</styleUrl>
<Point>
<coordinates>
-39.3660049,-7.4101486,907.02
</coordinates>
</Point>
</Placemark>
<Placemark>
<name>
Mon Mar 03 18:07:54 2014 S=20.40 Km/hr
</name>
<styleUrl>
#styleMap_TLP_Normal
</styleUrl>
<Point>
<coordinates>
-39.3658791,-7.4095097,907.63
</coordinates>
</Point>
</Placemark>
<Placemark>
<name>
Mon Mar 03 18:08:04 2014 S=17.00 Km/hr
</name>
<styleUrl>
#styleMap_TLP_Normal
</styleUrl>
<Point>
<coordinates>
-39.3658524,-7.4088640,909.73
</coordinates>
</Point>
</Placemark>
<Placemark>
<name>
Mon Mar 03 18:08:14 2014 S=9.20 Km/hr
</name>
<styleUrl>
#styleMap_TLP_Normal
</styleUrl>
<Point>
<coordinates>
-39.3657875,-7.4083652,908.64
</coordinates>
</Point>
</Placemark>
<Placemark>
<name>
Mon Mar 03 18:08:24 2014 S=6.92 Km/hr
</name>
<styleUrl>
#styleMap_TLP_Normal
</styleUrl>
<Point>
<coordinates>
-39.3657188,-7.4081187,908.80
</coordinates>
</Point>
</Placemark>
<Placemark>
<name>
Mon Mar 03 18:08:34 2014 S=11.53 Km/hr
</name>
<styleUrl>
#styleMap_TLP_Normal
</styleUrl>
<Point>
<coordinates>
-39.3657112,-7.4077325,905.92
</coordinates>
</Point>
</Placemark>
<Placemark>
<name>
Mon Mar 03 18:08:44 2014 S=12.88 Km/hr
</name>
<styleUrl>
#styleMap_TLP_Normal
</styleUrl>
<Point>
<coordinates>
-39.3656540,-7.4072676,899.56
</coordinates>
</Point>
</Placemark>
<Placemark>
<name>
Mon Mar 03 18:08:54 2014 S=13.74 Km/hr
</name>
<styleUrl>
#styleMap_TLP_Normal
</styleUrl>
<Point>
<coordinates>
-39.3655701,-7.4068084,895.09
</coordinates>
</Point>
</Placemark>
<Placemark>
<name>
Mon Mar 03 18:09:04 2014 S=13.58 Km/hr
</name>
<styleUrl>
#styleMap_TLP_Normal
</styleUrl>
<Point>
<coordinates>
-39.3653908,-7.4063392,897.47
</coordinates>
</Point>
</Placemark>
<Placemark>
<name>
Mon Mar 03 18:09:14 2014 S=15.78 Km/hr
</name>
<styleUrl>
#styleMap_TLP_Normal
</styleUrl>
<Point>
<coordinates>
-39.3651390,-7.4058251,898.92
</coordinates>
</Point>
</Placemark>
<Placemark>
<name>
Mon Mar 03 18:09:24 2014 S=15.21 Km/hr
</name>
<styleUrl>
#styleMap_TLP_Normal
</styleUrl>
<Point>
<coordinates>
-39.3649178,-7.4053936,900.61
</coordinates>
</Point>
</Placemark>
<Placemark>
<name>
Mon Mar 03 18:09:34 2014 S=15.32 Km/hr
</name>
<styleUrl>
#styleMap_TLP_Normal
</styleUrl>
<Point>
<coordinates>
-39.3645973,-7.4050069,899.38
</coordinates>
</Point>
</Placemark>
<Placemark>
<name>
Mon Mar 03 18:09:44 2014 S=11.93 Km/hr
</name>
<styleUrl>
#styleMap_TLP_Normal
</styleUrl>
<Point>
<coordinates>
-39.3643112,-7.4046240,895.20
</coordinates>
</Point>
</Placemark>
<Placemark>
<name>
Mon Mar 03 18:09:54 2014 S=11.91 Km/hr
</name>
<styleUrl>
#styleMap_TLP_Normal
</styleUrl>
<Point>
<coordinates>
-39.3642349,-7.4040956,896.66
</coordinates>
</Point>
</Placemark>
<Placemark>
<name>
Mon Mar 03 18:10:04 2014 S=14.42 Km/hr
</name>
<styleUrl>
#styleMap_TLP_Normal
</styleUrl>
<Point>
<coordinates>
-39.3641090,-7.4036331,902.27
</coordinates>
</Point>
</Placemark>
<Placemark>
<name>
Mon Mar 03 18:10:14 2014 S=13.10 Km/hr
</name>
<styleUrl>
#styleMap_TLP_Normal
</styleUrl>
<Point>
<coordinates>
-39.3640862,-7.4031529,903.92
</coordinates>
</Point>
</Placemark>
<Placemark>
<name>
Mon Mar 03 18:10:24 2014 S=10.77 Km/hr
</name>
<styleUrl>
#styleMap_TLP_Normal
</styleUrl>
<Point>
<coordinates>
-39.3639793,-7.4025855,910.42
</coordinates>
</Point>
</Placemark>
<Placemark>
<name>
Mon Mar 03 18:10:34 2014 S=13.13 Km/hr
</name>
<styleUrl>
#styleMap_TLP_Normal
</styleUrl>
<Point>
<coordinates>
-39.3638344,-7.4021144,912.56
</coordinates>
</Point>
</Placemark>
<Placemark>
<name>
Mon Mar 03 18:10:44 2014 S=18.01 Km/hr
</name>
<styleUrl>
#styleMap_TLP_Normal
</styleUrl>
<Point>
<coordinates>
-39.3637466,-7.4015188,912.56
</coordinates>
</Point>
</Placemark>
<Placemark>
<name>
Mon Mar 03 18:10:54 2014 S=19.35 Km/hr
</name>
<styleUrl>
#styleMap_TLP_Normal
</styleUrl>
<Point>
<coordinates>
-39.3636322,-7.4009609,904.34
</coordinates>
</Point>
</Placemark>
<Placemark>
<name>
Mon Mar 03 18:11:04 2014 S=14.72 Km/hr
</name>
<styleUrl>
#styleMap_TLP_Normal
</styleUrl>
<Point>
<coordinates>
-39.3634644,-7.4004498,907.19
</coordinates>
</Point>
</Placemark>
<Placemark>
<name>
Mon Mar 03 18:11:14 2014 S=16.49 Km/hr
</name>
<styleUrl>
#styleMap_TLP_Normal
</styleUrl>
<Point>
<coordinates>
-39.3632813,-7.4000130,904.45
</coordinates>
</Point>
</Placemark>
<Placemark>
<name>
Mon Mar 03 18:11:24 2014 S=15.15 Km/hr
</name>
<styleUrl>
#styleMap_TLP_Normal
</styleUrl>
<Point>
<coordinates>
-39.3630257,-7.3994160,907.97
</coordinates>
</Point>
</Placemark>
<Placemark>
<name>
Mon Mar 03 18:11:34 2014 S=10.62 Km/hr
</name>
<styleUrl>
#styleMap_TLP_Normal
</styleUrl>
<Point>
<coordinates>
-39.3628540,-7.3989801,909.34
</coordinates>
</Point>
</Placemark>
<Placemark>
<name>
Mon Mar 03 18:11:44 2014 S=2.85 Km/hr
</name>
<styleUrl>
#styleMap_TLP_Normal
</styleUrl>
<Point>
<coordinates>
-39.3628159,-7.3987265,914.91
</coordinates>
</Point>
</Placemark>
<Placemark>
<name>
Mon Mar 03 18:11:54 2014 S=5.20 Km/hr
</name>
<styleUrl>
#styleMap_TLP_Normal
</styleUrl>
<Point>
<coordinates>
-39.3627586,-7.3985605,913.30
</coordinates>
</Point>
</Placemark>
<Placemark>
<name>
Mon Mar 03 18:12:04 2014 S=5.62 Km/hr
</name>
<styleUrl>
#styleMap_TLP_Normal
</styleUrl>
<Point>
<coordinates>
-39.3627129,-7.3982792,911.83
</coordinates>
</Point>
</Placemark>
<Placemark>
<name>
Mon Mar 03 18:12:14 2014 S=11.71 Km/hr
</name>
<styleUrl>
#styleMap_TLP_Normal
</styleUrl>
<Point>
<coordinates>
-39.3625984,-7.3979654,909.22
</coordinates>
</Point>
</Placemark>
<Placemark>
<name>
Mon Mar 03 18:12:24 2014 S=9.98 Km/hr
</name>
<styleUrl>
#styleMap_TLP_Normal
</styleUrl>
<Point>
<coordinates>
-39.3624725,-7.3975654,907.34
</coordinates>
</Point>
</Placemark>
<Placemark>
<name>
Mon Mar 03 18:12:34 2014 S=11.13 Km/hr
</name>
<styleUrl>
#styleMap_TLP_Normal
</styleUrl>
<Point>
<coordinates>
-39.3623810,-7.3971100,907.42
</coordinates>
</Point>
</Placemark>
<Placemark>
<name>
Mon Mar 03 18:12:44 2014 S=9.97 Km/hr
</name>
<styleUrl>
#styleMap_TLP_Normal
</styleUrl>
<Point>
<coordinates>
-39.3621826,-7.3967590,908.77
</coordinates>
</Point>
</Placemark>
<Placemark>
<name>
Mon Mar 03 18:12:54 2014 S=7.91 Km/hr
</name>
<styleUrl>
#styleMap_TLP_Normal
</styleUrl>
<Point>
<coordinates>
-39.3620682,-7.3964281,909.77
</coordinates>
</Point>
</Placemark>
<Placemark>
<name>
Mon Mar 03 18:13:04 2014 S=7.74 Km/hr
</name>
<styleUrl>
#styleMap_TLP_Normal
</styleUrl>
<Point>
<coordinates>
-39.3618774,-7.3963966,913.13
</coordinates>
</Point>
</Placemark>
<Placemark>
<name>
Mon Mar 03 18:13:14 2014 S=4.78 Km/hr
</name>
<styleUrl>
#styleMap_TLP_Normal
</styleUrl>
<Point>
<coordinates>
-39.3616943,-7.3964267,916.11
</coordinates>
</Point>
</Placemark>
<Placemark>
<name>
Mon Mar 03 18:13:24 2014 S=1.01 Km/hr
</name>
<styleUrl>
#styleMap_TLP_Normal
</styleUrl>
<Point>
<coordinates>
-39.3615875,-7.3964610,919.45
</coordinates>
</Point>
</Placemark>
<Placemark>
<name>
Mon Mar 03 18:13:34 2014 S=1.11 Km/hr
</name>
<styleUrl>
#styleMap_TLP_Normal
</styleUrl>
<Point>
<coordinates>
-39.3615379,-7.3964620,924.72
</coordinates>
</Point>
</Placemark>
<Placemark>
<name>
Mon Mar 03 18:13:44 2014 S=0.34 Km/hr
</name>
<styleUrl>
#styleMap_TLP_Normal
</styleUrl>
<Point>
<coordinates>
-39.3615227,-7.3964701,925.03
</coordinates>
</Point>
</Placemark>
<Placemark>
<name>
Mon Mar 03 18:13:54 2014 S=4.61 Km/hr
</name>
<styleUrl>
#styleMap_TLP_Normal
</styleUrl>
<Point>
<coordinates>
-39.3614769,-7.3964438,925.09
</coordinates>
</Point>
</Placemark>
<Placemark>
<name>
Mon Mar 03 18:14:04 2014 S=7.77 Km/hr
</name>
<styleUrl>
#styleMap_TLP_Normal
</styleUrl>
<Point>
<coordinates>
-39.3612976,-7.3963151,921.94
</coordinates>
</Point>
</Placemark>
<Placemark>
<name>
Mon Mar 03 18:14:14 2014 S=4.51 Km/hr
</name>
<styleUrl>
#styleMap_TLP_Normal
</styleUrl>
<Point>
<coordinates>
-39.3611603,-7.3961763,923.67
</coordinates>
</Point>
</Placemark>
<Placemark>
<name>
Mon Mar 03 18:14:24 2014 S=5.59 Km/hr
</name>
<styleUrl>
#styleMap_TLP_Normal
</styleUrl>
<Point>
<coordinates>
-39.3610649,-7.3960233,925.56
</coordinates>
</Point>
</Placemark>
<Placemark>
<name>
Mon Mar 03 18:14:34 2014 S=4.11 Km/hr
</name>
<styleUrl>
#styleMap_TLP_Normal
</styleUrl>
<Point>
<coordinates>
-39.3609581,-7.3958678,922.52
</coordinates>
</Point>
</Placemark>
<Placemark>
<name>
Mon Mar 03 18:14:44 2014 S=5.82 Km/hr
</name>
<styleUrl>
#styleMap_TLP_Normal
</styleUrl>
<Point>
<coordinates>
-39.3608971,-7.3956695,922.08
</coordinates>
</Point>
</Placemark>
<Placemark>
<name>
Mon Mar 03 18:14:54 2014 S=7.68 Km/hr
</name>
<styleUrl>
#styleMap_TLP_Normal
</styleUrl>
<Point>
<coordinates>
-39.3607941,-7.3954716,919.42
</coordinates>
</Point>
</Placemark>
<Placemark>
<name>
Mon Mar 03 18:15:04 2014 S=8.89 Km/hr
</name>
<styleUrl>
#styleMap_TLP_Normal
</styleUrl>
<Point>
<coordinates>
-39.3606758,-7.3953023,919.05
</coordinates>
</Point>
</Placemark>
<Placemark>
<name>
Mon Mar 03 18:15:14 2014 S=4.10 Km/hr
</name>
<styleUrl>
#styleMap_TLP_Normal
</styleUrl>
<Point>
<coordinates>
-39.3605309,-7.3951240,919.30
</coordinates>
</Point>
</Placemark>
<Placemark>
<name>
Mon Mar 03 18:15:24 2014 S=4.53 Km/hr
</name>
<styleUrl>
#styleMap_TLP_Normal
</styleUrl>
<Point>
<coordinates>
-39.3604317,-7.3949800,917.25
</coordinates>
</Point>
</Placemark>
<Placemark>
<name>
Mon Mar 03 18:15:34 2014 S=9.75 Km/hr
</name>
<styleUrl>
#styleMap_TLP_Normal
</styleUrl>
<Point>
<coordinates>
-39.3603210,-7.3947968,916.23
</coordinates>
</Point>
</Placemark>
<Placemark>
<name>
Mon Mar 03 18:15:44 2014 S=5.73 Km/hr
</name>
<styleUrl>
#styleMap_TLP_Normal
</styleUrl>
<Point>
<coordinates>
-39.3601875,-7.3946013,916.16
</coordinates>
</Point>
</Placemark>
<Placemark>
<name>
Mon Mar 03 18:15:54 2014 S=7.16 Km/hr
</name>
<styleUrl>
#styleMap_TLP_Normal
</styleUrl>
<Point>
<coordinates>
-39.3600769,-7.3944025,915.86
</coordinates>
</Point>
</Placemark>
<Placemark>
<name>
Mon Mar 03 18:16:04 2014 S=0.23 Km/hr
</name>
<styleUrl>
#styleMap_TLP_Normal
</styleUrl>
<Point>
<coordinates>
-39.3600311,-7.3942528,917.56
</coordinates>
</Point>
</Placemark>
<Placemark>
<name>
Mon Mar 03 18:16:14 2014 S=0.25 Km/hr
</name>
<styleUrl>
#styleMap_TLP_Normal
</styleUrl>
<Point>
<coordinates>
-39.3600349,-7.3942404,917.52
</coordinates>
</Point>
</Placemark>
<Placemark>
<name>
Mon Mar 03 18:16:24 2014 S=0.64 Km/hr
</name>
<styleUrl>
#styleMap_TLP_Normal
</styleUrl>
<Point>
<coordinates>
-39.3600426,-7.3942442,917.67
</coordinates>
</Point>
</Placemark>
<Placemark>
<name>
Mon Mar 03 18:16:34 2014 S=0.40 Km/hr
</name>
<styleUrl>
#styleMap_TLP_Normal
</styleUrl>
<Point>
<coordinates>
-39.3600388,-7.3942447,917.83
</coordinates>
</Point>
</Placemark>
<Placemark>
<name>
Mon Mar 03 18:16:44 2014 S=0.47 Km/hr
</name>
<styleUrl>
#styleMap_TLP_Normal
</styleUrl>
<Point>
<coordinates>
-39.3600426,-7.3942475,917.98
</coordinates>
</Point>
</Placemark>
<Placemark>
<name>
Mon Mar 03 18:16:54 2014 S=0.23 Km/hr
</name>
<styleUrl>
#styleMap_TLP_Normal
</styleUrl>
<Point>
<coordinates>
-39.3600426,-7.3942471,918.08
</coordinates>
</Point>
</Placemark>
<Placemark>
<name>
Mon Mar 03 18:17:04 2014 S=0.37 Km/hr
</name>
<styleUrl>
#styleMap_TLP_Normal
</styleUrl>
<Point>
<coordinates>
-39.3600502,-7.3942542,918.23
</coordinates>
</Point>
</Placemark>
<Placemark>
<name>
Mon Mar 03 18:17:14 2014 S=0.07 Km/hr
</name>
<styleUrl>
#styleMap_TLP_Normal
</styleUrl>
<Point>
<coordinates>
-39.3600464,-7.3942509,918.34
</coordinates>
</Point>
</Placemark>
<Placemark>
<name>
Mon Mar 03 18:17:24 2014 S=0.68 Km/hr
</name>
<styleUrl>
#styleMap_TLP_Normal
</styleUrl>
<Point>
<coordinates>
-39.3600426,-7.3942494,918.50
</coordinates>
</Point>
</Placemark>
<Placemark>
<name>
Mon Mar 03 18:17:34 2014 S=1.17 Km/hr
</name>
<styleUrl>
#styleMap_TLP_Normal
</styleUrl>
<Point>
<coordinates>
-39.3600197,-7.3942523,919.16
</coordinates>
</Point>
</Placemark>
<Placemark>
<name>
Mon Mar 03 18:17:44 2014 S=2.40 Km/hr
</name>
<styleUrl>
#styleMap_TLP_Normal
</styleUrl>
<Point>
<coordinates>
-39.3599396,-7.3942690,919.66
</coordinates>
</Point>
</Placemark>
<Placemark>
<name>
Mon Mar 03 18:17:54 2014 S=1.73 Km/hr
</name>
<styleUrl>
#styleMap_TLP_Normal
</styleUrl>
<Point>
<coordinates>
-39.3598709,-7.3942676,920.98
</coordinates>
</Point>
</Placemark>
<Placemark>
<name>
Mon Mar 03 18:18:04 2014 S=1.62 Km/hr
</name>
<styleUrl>
#styleMap_TLP_Normal
</styleUrl>
<Point>
<coordinates>
-39.3598099,-7.3942800,923.88
</coordinates>
</Point>
</Placemark>
<Placemark>
<name>
Mon Mar 03 18:18:14 2014 S=2.30 Km/hr
</name>
<styleUrl>
#styleMap_TLP_Normal
</styleUrl>
<Point>
<coordinates>
-39.3597336,-7.3943138,926.03
</coordinates>
</Point>
</Placemark>
<Placemark>
<name>
Mon Mar 03 18:18:24 2014 S=1.71 Km/hr
</name>
<styleUrl>
#styleMap_TLP_Normal
</styleUrl>
<Point>
<coordinates>
-39.3596802,-7.3943529,927.88
</coordinates>
</Point>
</Placemark>
<Placemark>
<name>
Mon Mar 03 18:18:44 2014 S=3.20 Km/hr
</name>
<styleUrl>
#styleMap_TLP_Normal
</styleUrl>
<Point>
<coordinates>
-39.3596191,-7.3945212,931.41
</coordinates>
</Point>
</Placemark>
<Placemark>
<name>
Mon Mar 03 18:18:54 2014 S=0.56 Km/hr
</name>
<styleUrl>
#styleMap_TLP_Normal
</styleUrl>
<Point>
<coordinates>
-39.3596153,-7.3945646,932.55
</coordinates>
</Point>
</Placemark>
<Placemark>
<name>
Mon Mar 03 18:19:04 2014 S=1.72 Km/hr
</name>
<styleUrl>
#styleMap_TLP_Normal
</styleUrl>
<Point>
<coordinates>
-39.3595963,-7.3945370,932.86
</coordinates>
</Point>
</Placemark>
<Placemark>
<name>
Mon Mar 03 18:19:14 2014 S=1.90 Km/hr
</name>
<styleUrl>
#styleMap_TLP_Normal
</styleUrl>
<Point>
<coordinates>
-39.3595390,-7.3944530,934.31
</coordinates>
</Point>
</Placemark>
<Placemark>
<name>
Mon Mar 03 18:19:24 2014 S=1.67 Km/hr
</name>
<styleUrl>
#styleMap_TLP_Normal
</styleUrl>
<Point>
<coordinates>
-39.3594666,-7.3944335,932.88
</coordinates>
</Point>
</Placemark>
<Placemark>
<name>
Mon Mar 03 18:19:34 2014 S=1.79 Km/hr
</name>
<styleUrl>
#styleMap_TLP_Normal
</styleUrl>
<Point>
<coordinates>
-39.3594437,-7.3944712,934.31
</coordinates>
</Point>
</Placemark>
<Placemark>
<name>
Mon Mar 03 18:19:44 2014 S=1.56 Km/hr
</name>
<styleUrl>
#styleMap_TLP_Normal
</styleUrl>
<Point>
<coordinates>
-39.3593636,-7.3944693,934.19
</coordinates>
</Point>
</Placemark>
<Placemark>
<name>
Mon Mar 03 18:19:54 2014 S=1.48 Km/hr
</name>
<styleUrl>
#styleMap_TLP_Normal
</styleUrl>
<Point>
<coordinates>
-39.3592987,-7.3944554,936.66
</coordinates>
</Point>
</Placemark>
<Placemark>
<name>
Mon Mar 03 18:20:04 2014 S=2.52 Km/hr
</name>
<styleUrl>
#styleMap_TLP_Normal
</styleUrl>
<Point>
<coordinates>
-39.3592491,-7.3945203,939.08
</coordinates>
</Point>
</Placemark>
<Placemark>
<name>
Mon Mar 03 18:20:14 2014 S=1.09 Km/hr
</name>
<styleUrl>
#styleMap_TLP_Normal
</styleUrl>
<Point>
<coordinates>
-39.3592224,-7.3945489,939.27
</coordinates>
</Point>
</Placemark>
<Placemark>
<name>
Mon Mar 03 18:20:24 2014 S=1.59 Km/hr
</name>
<styleUrl>
#styleMap_TLP_Normal
</styleUrl>
<Point>
<coordinates>
-39.3592415,-7.3946099,940.09
</coordinates>
</Point>
</Placemark>
<Placemark>
<name>
Mon Mar 03 18:20:34 2014 S=0.46 Km/hr
</name>
<styleUrl>
#styleMap_TLP_Normal
</styleUrl>
<Point>
<coordinates>
-39.3592529,-7.3946433,940.47
</coordinates>
</Point>
</Placemark>
<Placemark>
<name>
Mon Mar 03 18:20:44 2014 S=2.01 Km/hr
</name>
<styleUrl>
#styleMap_TLP_Normal
</styleUrl>
<Point>
<coordinates>
-39.3592148,-7.3946862,940.73
</coordinates>
</Point>
</Placemark>
<Placemark>
<name>
Mon Mar 03 18:20:54 2014 S=2.30 Km/hr
</name>
<styleUrl>
#styleMap_TLP_Normal
</styleUrl>
<Point>
<coordinates>
-39.3591652,-7.3947773,940.77
</coordinates>
</Point>
</Placemark>
<Placemark>
<name>
Mon Mar 03 18:21:04 2014 S=2.27 Km/hr
</name>
<styleUrl>
#styleMap_TLP_Normal
</styleUrl>
<Point>
<coordinates>
-39.3592110,-7.3948331,940.36
</coordinates>
</Point>
</Placemark>
<Placemark>
<name>
Mon Mar 03 18:21:14 2014 S=1.54 Km/hr
</name>
<styleUrl>
#styleMap_TLP_Normal
</styleUrl>
<Point>
<coordinates>
-39.3592262,-7.3948789,940.08
</coordinates>
</Point>
</Placemark>
<Placemark>
<name>
Mon Mar 03 18:21:24 2014 S=0.70 Km/hr
</name>
<styleUrl>
#styleMap_TLP_Normal
</styleUrl>
<Point>
<coordinates>
-39.3592415,-7.3948989,939.80
</coordinates>
</Point>
</Placemark>
<Placemark>
<name>
Mon Mar 03 18:21:34 2014 S=1.07 Km/hr
</name>
<styleUrl>
#styleMap_TLP_Normal
</styleUrl>
<Point>
<coordinates>
-39.3592682,-7.3949714,938.16
</coordinates>
</Point>
</Placemark>
<Placemark>
<name>
Mon Mar 03 18:21:44 2014 S=1.12 Km/hr
</name>
<styleUrl>
#styleMap_TLP_Normal
</styleUrl>
<Point>
<coordinates>
-39.3592682,-7.3949637,937.59
</coordinates>
</Point>
</Placemark>
<Placemark>
<name>
Mon Mar 03 18:21:54 2014 S=2.25 Km/hr
</name>
<styleUrl>
#styleMap_TLP_Normal
</styleUrl>
<Point>
<coordinates>
-39.3591957,-7.3949399,936.95
</coordinates>
</Point>
</Placemark>
<Placemark>
<name>
Mon Mar 03 18:22:04 2014 S=0.18 Km/hr
</name>
<styleUrl>
#styleMap_TLP_Normal
</styleUrl>
<Point>
<coordinates>
-39.3591728,-7.3949447,935.98
</coordinates>
</Point>
</Placemark>
<Placemark>
<name>
Mon Mar 03 18:22:14 2014 S=0.18 Km/hr
</name>
<styleUrl>
#styleMap_TLP_Normal
</styleUrl>
<Point>
<coordinates>
-39.3591728,-7.3949475,935.88
</coordinates>
</Point>
</Placemark>
<Placemark>
<name>
Mon Mar 03 18:22:24 2014 S=1.46 Km/hr
</name>
<styleUrl>
#styleMap_TLP_Normal
</styleUrl>
<Point>
<coordinates>
-39.3591537,-7.3949494,935.70
</coordinates>
</Point>
</Placemark>
<Placemark>
<name>
Mon Mar 03 18:22:34 2014 S=0.93 Km/hr
</name>
<styleUrl>
#styleMap_TLP_Normal
</styleUrl>
<Point>
<coordinates>
-39.3590927,-7.3949852,935.44
</coordinates>
</Point>
</Placemark>
<Placemark>
<name>
Mon Mar 03 18:22:44 2014 S=0.46 Km/hr
</name>
<styleUrl>
#styleMap_TLP_Normal
</styleUrl>
<Point>
<coordinates>
-39.3590775,-7.3949728,934.95
</coordinates>
</Point>
</Placemark>
<Placemark>
<name>
Mon Mar 03 18:22:54 2014 S=1.52 Km/hr
</name>
<styleUrl>
#styleMap_TLP_Normal
</styleUrl>
<Point>
<coordinates>
-39.3590622,-7.3949561,934.36
</coordinates>
</Point>
</Placemark>
<Placemark>
<name>
Mon Mar 03 18:23:04 2014 S=0.72 Km/hr
</name>
<styleUrl>
#styleMap_TLP_Normal
</styleUrl>
<Point>
<coordinates>
-39.3590240,-7.3949165,933.09
</coordinates>
</Point>
</Placemark>
<Placemark>
<name>
Mon Mar 03 18:23:14 2014 S=2.59 Km/hr
</name>
<styleUrl>
#styleMap_TLP_Normal
</styleUrl>
<Point>
<coordinates>
-39.3590126,-7.3949018,932.55
</coordinates>
</Point>
</Placemark>
<Placemark>
<name>
Mon Mar 03 18:23:24 2014 S=0.23 Km/hr
</name>
<styleUrl>
#styleMap_TLP_Normal
</styleUrl>
<Point>
<coordinates>
-39.3590050,-7.3949227,933.52
</coordinates>
</Point>
</Placemark>
<Placemark>
<name>
Mon Mar 03 18:23:34 2014 S=0.27 Km/hr
</name>
<styleUrl>
#styleMap_TLP_Normal
</styleUrl>
<Point>
<coordinates>
-39.3590126,-7.3949356,933.33
</coordinates>
</Point>
</Placemark>
<Placemark>
<name>
Mon Mar 03 18:23:44 2014 S=0.33 Km/hr
</name>
<styleUrl>
#styleMap_TLP_Normal
</styleUrl>
<Point>
<coordinates>
-39.3590164,-7.3949418,933.38
</coordinates>
</Point>
</Placemark>
<Placemark>
<name>
Mon Mar 03 18:23:54 2014 S=0.81 Km/hr
</name>
<styleUrl>
#styleMap_TLP_Normal
</styleUrl>
<Point>
<coordinates>
-39.3590012,-7.3949375,933.58
</coordinates>
</Point>
</Placemark>
<Placemark>
<name>
Mon Mar 03 18:24:04 2014 S=0.24 Km/hr
</name>
<styleUrl>
#styleMap_TLP_Normal
</styleUrl>
<Point>
<coordinates>
-39.3589973,-7.3949461,933.98
</coordinates>
</Point>
</Placemark>
<Placemark>
<name>
Mon Mar 03 18:24:14 2014 S=1.33 Km/hr
</name>
<styleUrl>
#styleMap_TLP_Normal
</styleUrl>
<Point>
<coordinates>
-39.3589935,-7.3949323,933.89
</coordinates>
</Point>
</Placemark>
<Placemark>
<name>
Mon Mar 03 18:24:24 2014 S=0.53 Km/hr
</name>
<styleUrl>
#styleMap_TLP_Normal
</styleUrl>
<Point>
<coordinates>
-39.3590050,-7.3949490,934.03
</coordinates>
</Point>
</Placemark>
<Placemark>
<name>
Mon Mar 03 18:24:34 2014 S=0.23 Km/hr
</name>
<styleUrl>
#styleMap_TLP_Normal
</styleUrl>
<Point>
<coordinates>
-39.3590050,-7.3949471,934.02
</coordinates>
</Point>
</Placemark>
<Placemark>
<name>
Mon Mar 03 18:24:44 2014 S=1.44 Km/hr
</name>
<styleUrl>
#styleMap_TLP_Normal
</styleUrl>
<Point>
<coordinates>
-39.3589821,-7.3949108,934.19
</coordinates>
</Point>
</Placemark>
<Placemark>
<name>
Mon Mar 03 18:24:54 2014 S=0.84 Km/hr
</name>
<styleUrl>
#styleMap_TLP_Normal
</styleUrl>
<Point>
<coordinates>
-39.3589668,-7.3949075,933.30
</coordinates>
</Point>
</Placemark>
<Placemark>
<name>
Mon Mar 03 18:25:04 2014 S=1.62 Km/hr
</name>
<styleUrl>
#styleMap_TLP_Normal
</styleUrl>
<Point>
<coordinates>
-39.3590126,-7.3948936,931.97
</coordinates>
</Point>
</Placemark>
<Placemark>
<name>
Mon Mar 03 18:25:14 2014 S=1.24 Km/hr
</name>
<styleUrl>
#styleMap_TLP_Normal
</styleUrl>
<Point>
<coordinates>
-39.3590164,-7.3948555,931.41
</coordinates>
</Point>
</Placemark>
<Placemark>
<name>
Mon Mar 03 18:25:24 2014 S=1.75 Km/hr
</name>
<styleUrl>
#styleMap_TLP_Normal
</styleUrl>
<Point>
<coordinates>
-39.3589859,-7.3948197,931.77
</coordinates>
</Point>
</Placemark>
<Placemark>
<name>
Mon Mar 03 18:25:34 2014 S=0.51 Km/hr
</name>
<styleUrl>
#styleMap_TLP_Normal
</styleUrl>
<Point>
<coordinates>
-39.3589668,-7.3947978,932.52
</coordinates>
</Point>
</Placemark>
<Placemark>
<name>
Mon Mar 03 18:25:44 2014 S=0.11 Km/hr
</name>
<styleUrl>
#styleMap_TLP_Normal
</styleUrl>
<Point>
<coordinates>
-39.3589592,-7.3947959,932.80
</coordinates>
</Point>
</Placemark>
<Placemark>
<name>
Mon Mar 03 18:25:54 2014 S=1.34 Km/hr
</name>
<styleUrl>
#styleMap_TLP_Normal
</styleUrl>
<Point>
<coordinates>
-39.3589287,-7.3948207,933.16
</coordinates>
</Point>
</Placemark>
<Placemark>
<name>
Mon Mar 03 18:26:04 2014 S=1.61 Km/hr
</name>
<styleUrl>
#styleMap_TLP_Normal
</styleUrl>
<Point>
<coordinates>
-39.3589058,-7.3948212,934.39
</coordinates>
</Point>
</Placemark>
<Placemark>
<name>
Mon Mar 03 18:26:15 2014 S=0.41 Km/hr
</name>
<styleUrl>
#styleMap_TLP_Normal
</styleUrl>
<Point>
<coordinates>
-39.3588867,-7.3948345,934.61
</coordinates>
</Point>
</Placemark>
<Placemark>
<name>
Mon Mar 03 18:26:25 2014 S=0.37 Km/hr
</name>
<styleUrl>
#styleMap_TLP_Normal
</styleUrl>
<Point>
<coordinates>
-39.3588486,-7.3948402,934.28
</coordinates>
</Point>
</Placemark>
<Placemark>
<name>
Mon Mar 03 18:26:35 2014 S=0.66 Km/hr
</name>
<styleUrl>
#styleMap_TLP_Normal
</styleUrl>
<Point>
<coordinates>
-39.3588142,-7.3948531,935.14
</coordinates>
</Point>
</Placemark>
<Placemark>
<name>
Mon Mar 03 18:26:45 2014 S=0.88 Km/hr
</name>
<styleUrl>
#styleMap_TLP_Normal
</styleUrl>
<Point>
<coordinates>
-39.3588028,-7.3948970,935.13
</coordinates>
</Point>
</Placemark>
<Placemark>
<name>
Mon Mar 03 18:26:56 2014 S=0.79 Km/hr
</name>
<styleUrl>
#styleMap_TLP_Normal
</styleUrl>
<Point>
<coordinates>
-39.3587570,-7.3949118,935.59
</coordinates>
</Point>
</Placemark>
<Placemark>
<name>
Mon Mar 03 18:27:06 2014 S=1.53 Km/hr
</name>
<styleUrl>
#styleMap_TLP_Normal
</styleUrl>
<Point>
<coordinates>
-39.3587494,-7.3949084,935.64
</coordinates>
</Point>
</Placemark>
<Placemark>
<name>
Mon Mar 03 18:27:16 2014 S=0.80 Km/hr
</name>
<styleUrl>
#styleMap_TLP_Normal
</styleUrl>
<Point>
<coordinates>
-39.3586807,-7.3949161,935.78
</coordinates>
</Point>
</Placemark>
<Placemark>
<name>
Mon Mar 03 18:27:26 2014 S=0.12 Km/hr
</name>
<styleUrl>
#styleMap_TLP_Normal
</styleUrl>
<Point>
<coordinates>
-39.3586731,-7.3949127,935.81
</coordinates>
</Point>
</Placemark>
<Placemark>
<name>
Mon Mar 03 18:27:37 2014 S=0.55 Km/hr
</name>
<styleUrl>
#styleMap_TLP_Normal
</styleUrl>
<Point>
<coordinates>
-39.3586464,-7.3949261,935.94
</coordinates>
</Point>
</Placemark>
<Placemark>
<name>
Mon Mar 03 18:27:47 2014 S=0.34 Km/hr
</name>
<styleUrl>
#styleMap_TLP_Normal
</styleUrl>
<Point>
<coordinates>
-39.3586006,-7.3949242,935.94
</coordinates>
</Point>
</Placemark>
<Placemark>
<name>
Mon Mar 03 18:27:57 2014 S=0.47 Km/hr
</name>
<styleUrl>
#styleMap_TLP_Normal
</styleUrl>
<Point>
<coordinates>
-39.3585510,-7.3949327,935.48
</coordinates>
</Point>
</Placemark>
<Placemark>
<name>
Mon Mar 03 18:28:07 2014 S=2.05 Km/hr
</name>
<styleUrl>
#styleMap_TLP_Normal
</styleUrl>
<Point>
<coordinates>
-39.3584824,-7.3948851,934.81
</coordinates>
</Point>
</Placemark>
<Placemark>
<name>
Mon Mar 03 18:28:17 2014 S=0.34 Km/hr
</name>
<styleUrl>
#styleMap_TLP_Normal
</styleUrl>
<Point>
<coordinates>
-39.3584557,-7.3948512,933.27
</coordinates>
</Point>
</Placemark>
<Placemark>
<name>
Mon Mar 03 18:28:27 2014 S=0.14 Km/hr
</name>
<styleUrl>
#styleMap_TLP_Normal
</styleUrl>
<Point>
<coordinates>
-39.3584518,-7.3948469,933.19
</coordinates>
</Point>
</Placemark>
<Placemark>
<name>
Mon Mar 03 18:28:37 2014 S=1.92 Km/hr
</name>
<styleUrl>
#styleMap_TLP_Normal
</styleUrl>
<Point>
<coordinates>
-39.3584938,-7.3948989,933.88
</coordinates>
</Point>
</Placemark>
<Placemark>
<name>
Mon Mar 03 18:28:47 2014 S=2.23 Km/hr
</name>
<styleUrl>
#styleMap_TLP_Normal
</styleUrl>
<Point>
<coordinates>
-39.3585091,-7.3949327,934.08
</coordinates>
</Point>
</Placemark>
<Placemark>
<name>
Mon Mar 03 18:28:57 2014 S=1.33 Km/hr
</name>
<styleUrl>
#styleMap_TLP_Normal
</styleUrl>
<Point>
<coordinates>
-39.3585358,-7.3949685,934.08
</coordinates>
</Point>
</Placemark>
<Placemark>
<name>
Mon Mar 03 18:29:07 2014 S=1.00 Km/hr
</name>
<styleUrl>
#styleMap_TLP_Normal
</styleUrl>
<Point>
<coordinates>
-39.3585777,-7.3949890,933.14
</coordinates>
</Point>
</Placemark>
<Placemark>
<name>
Mon Mar 03 18:29:17 2014 S=1.73 Km/hr
</name>
<styleUrl>
#styleMap_TLP_Normal
</styleUrl>
<Point>
<coordinates>
-39.3586311,-7.3949618,932.59
</coordinates>
</Point>
</Placemark>
<Placemark>
<name>
Mon Mar 03 18:29:27 2014 S=1.27 Km/hr
</name>
<styleUrl>
#styleMap_TLP_Normal
</styleUrl>
<Point>
<coordinates>
-39.3586388,-7.3949475,932.45
</coordinates>
</Point>
</Placemark>
<Placemark>
<name>
Mon Mar 03 18:29:37 2014 S=0.30 Km/hr
</name>
<styleUrl>
#styleMap_TLP_Normal
</styleUrl>
<Point>
<coordinates>
-39.3586731,-7.3949032,932.31
</coordinates>
</Point>
</Placemark>
<Placemark>
<name>
Mon Mar 03 18:29:47 2014 S=0.27 Km/hr
</name>
<styleUrl>
#styleMap_TLP_Normal
</styleUrl>
<Point>
<coordinates>
-39.3586807,-7.3949041,932.36
</coordinates>
</Point>
</Placemark>
<Placemark>
<name>
Mon Mar 03 18:29:57 2014 S=0.92 Km/hr
</name>
<styleUrl>
#styleMap_TLP_Normal
</styleUrl>
<Point>
<coordinates>
-39.3587151,-7.3948941,932.28
</coordinates>
</Point>
</Placemark>
<Placemark>
<name>
Mon Mar 03 18:30:07 2014 S=1.83 Km/hr
</name>
<styleUrl>
#styleMap_TLP_Normal
</styleUrl>
<Point>
<coordinates>
-39.3587952,-7.3948536,932.08
</coordinates>
</Point>
</Placemark>
<Placemark>
<name>
Mon Mar 03 18:30:17 2014 S=0.24 Km/hr
</name>
<styleUrl>
#styleMap_TLP_Normal
</styleUrl>
<Point>
<coordinates>
-39.3588142,-7.3948183,931.73
</coordinates>
</Point>
</Placemark>
<Placemark>
<name>
Mon Mar 03 18:30:27 2014 S=3.00 Km/hr
</name>
<styleUrl>
#styleMap_TLP_Normal
</styleUrl>
<Point>
<coordinates>
-39.3588943,-7.3947268,930.95
</coordinates>
</Point>
</Placemark>
<Placemark>
<name>
Mon Mar 03 18:30:37 2014 S=0.19 Km/hr
</name>
<styleUrl>
#styleMap_TLP_Normal
</styleUrl>
<Point>
<coordinates>
-39.3589172,-7.3946142,930.36
</coordinates>
</Point>
</Placemark>
<Placemark>
<name>
Mon Mar 03 18:30:47 2014 S=0.47 Km/hr
</name>
<styleUrl>
#styleMap_TLP_Normal
</styleUrl>
<Point>
<coordinates>
-39.3589096,-7.3945947,930.44
</coordinates>
</Point>
</Placemark>
<Placemark>
<name>
Mon Mar 03 18:30:57 2014 S=1.12 Km/hr
</name>
<styleUrl>
#styleMap_TLP_Normal
</styleUrl>
<Point>
<coordinates>
-39.3589134,-7.3945985,930.55
</coordinates>
</Point>
</Placemark>
<Placemark>
<name>
Mon Mar 03 18:31:07 2014 S=1.46 Km/hr
</name>
<styleUrl>
#styleMap_TLP_Normal
</styleUrl>
<Point>
<coordinates>
-39.3589363,-7.3946171,930.69
</coordinates>
</Point>
</Placemark>
<Placemark>
<name>
Mon Mar 03 18:31:17 2014 S=3.60 Km/hr
</name>
<styleUrl>
#styleMap_TLP_Normal
</styleUrl>
<Point>
<coordinates>
-39.3590088,-7.3946795,930.39
</coordinates>
</Point>
</Placemark>
<Placemark>
<name>
Mon Mar 03 18:31:27 2014 S=2.40 Km/hr
</name>
<styleUrl>
#styleMap_TLP_Normal
</styleUrl>
<Point>
<coordinates>
-39.3591118,-7.3946314,931.63
</coordinates>
</Point>
</Placemark>
<Placemark>
<name>
Mon Mar 03 18:31:37 2014 S=1.03 Km/hr
</name>
<styleUrl>
#styleMap_TLP_Normal
</styleUrl>
<Point>
<coordinates>
-39.3591347,-7.3946061,931.13
</coordinates>
</Point>
</Placemark>
<Placemark>
<name>
Mon Mar 03 18:31:47 2014 S=2.83 Km/hr
</name>
<styleUrl>
#styleMap_TLP_Normal
</styleUrl>
<Point>
<coordinates>
-39.3591843,-7.3945808,929.91
</coordinates>
</Point>
</Placemark>
<Placemark>
<name>
Mon Mar 03 18:31:57 2014 S=0.41 Km/hr
</name>
<styleUrl>
#styleMap_TLP_Normal
</styleUrl>
<Point>
<coordinates>
-39.3592224,-7.3945341,930.25
</coordinates>
</Point>
</Placemark>
<Placemark>
<name>
Mon Mar 03 18:32:07 2014 S=1.33 Km/hr
</name>
<styleUrl>
#styleMap_TLP_Normal
</styleUrl>
<Point>
<coordinates>
-39.3592377,-7.3945332,930.31
</coordinates>
</Point>
</Placemark>
<Placemark>
<name>
Mon Mar 03 18:32:17 2014 S=1.87 Km/hr
</name>
<styleUrl>
#styleMap_TLP_Normal
</styleUrl>
<Point>
<coordinates>
-39.3593216,-7.3945131,930.58
</coordinates>
</Point>
</Placemark>
<Placemark>
<name>
Mon Mar 03 18:32:27 2014 S=0.70 Km/hr
</name>
<styleUrl>
#styleMap_TLP_Normal
</styleUrl>
<Point>
<coordinates>
-39.3593903,-7.3944917,930.41
</coordinates>
</Point>
</Placemark>
<Placemark>
<name>
Mon Mar 03 18:32:37 2014 S=0.82 Km/hr
</name>
<styleUrl>
#styleMap_TLP_Finish
</styleUrl>
<Point>
<coordinates>
-39.3593979,-7.3944850,930.47
</coordinates>
</Point>
</Placemark>
</Folder>
</Document>
</kml>
