# Supplementary material for: Lévy foraging patterns of rural humans
Source: PLoS One. 2018 Jun 18;13(6):e0199099. doi: 10.1371/journal.pone.0199099 (PMC6005560; doi:10.1371/journal.pone.0199099)
Supplement: S5 File — (ZIP) [file pone.0199099.s005.zip › H-10-CA/Holux_M-241_Start_20140226-085404_Finish_20140226-102028.kml]

<?xml version="1.0" encoding="UTF-8"?>
<kml xmlns="http://earth.google.com/kml/2.1">
<Document>
<Style id="normalState_TLP_Start">
<IconStyle>
<scale>1.0</scale>
<Icon>
<href>http://maps.google.com/mapfiles/kml/pal4/icon15.png</href>
</Icon>
</IconStyle>
<LabelStyle>
<scale>1.0</scale>
</LabelStyle>
</Style>
<Style id="highlightState_TLP_Start">
<IconStyle>
<scale>1.1</scale>
<Icon>
<href>http://maps.google.com/mapfiles/kml/pal4/icon7.png</href>
</Icon>
</IconStyle>
<LabelStyle>
<scale>1.1</scale>
<color>ff0000ff</color>
</LabelStyle>
</Style>
<StyleMap id="styleMap_TLP_Start">
<Pair>
<key>normal</key>
<styleUrl>#normalState_TLP_Start</styleUrl>
</Pair>
<Pair>
<key>highlight</key>
<styleUrl>#highlightState_TLP_Start</styleUrl>
</Pair>
</StyleMap>
<Style id="normalState_TLP_Finish">
<IconStyle>
<scale>1.0</scale>
<Icon>
<href>http://maps.google.com/mapfiles/kml/pal4/icon15.png</href>
</Icon>
</IconStyle>
<LabelStyle>
<scale>1.0</scale>
</LabelStyle>
</Style>
<Style id="highlightState_TLP_Finish">
<IconStyle>
<scale>1.1</scale>
<Icon>
<href>http://maps.google.com/mapfiles/kml/pal4/icon7.png</href>
</Icon>
</IconStyle>
<LabelStyle>
<scale>1.1</scale>
<color>ff0000ff</color>
</LabelStyle>
</Style>
<StyleMap id="styleMap_TLP_Finish">
<Pair>
<key>normal</key>
<styleUrl>#normalState_TLP_Finish</styleUrl>
</Pair>
<Pair>
<key>highlight</key>
<styleUrl>#highlightState_TLP_Finish</styleUrl>
</Pair>
</StyleMap>
<Style id="normalState_TLP_Normal">
<IconStyle>
<scale>1.0</scale>
<Icon>
<href>http://maps.google.com/mapfiles/kml/pal4/icon31.png</href>
</Icon>
</IconStyle>
<LabelStyle>
<scale>1.0</scale>
</LabelStyle>
</Style>
<Style id="highlightState_TLP_Normal">
<IconStyle>
<scale>1.1</scale>
<Icon>
<href>http://maps.google.com/mapfiles/kml/pal4/icon23.png</href>
</Icon>
</IconStyle>
<LabelStyle>
<scale>1.1</scale>
<color>ff0000ff</color>
</LabelStyle>
</Style>
<StyleMap id="styleMap_TLP_Normal">
<Pair>
<key>normal</key>
<styleUrl>#normalState_TLP_Normal</styleUrl>
</Pair>
<Pair>
<key>highlight</key>
<styleUrl>#highlightState_TLP_Normal</styleUrl>
</Pair>
</StyleMap>
<Style id="normalState_TLP_Photo">
<IconStyle>
<scale>1.0</scale>
<Icon>
<href>http://maps.google.com/mapfiles/kml/pal4/icon46.png</href>
</Icon>
</IconStyle>
<LabelStyle>
<scale>1.0</scale>
</LabelStyle>
</Style>
<Style id="highlightState_TLP_Photo">
<IconStyle>
<scale>1.1</scale>
<Icon>
<href>http://maps.google.com/mapfiles/kml/pal4/icon38.png</href>
</Icon>
</IconStyle>
<LabelStyle>
<scale>1.1</scale>
<color>ff0000ff</color>
</LabelStyle>
</Style>
<StyleMap id="styleMap_TLP_Photo">
<Pair>
<key>normal</key>
<styleUrl>#normalState_TLP_Photo</styleUrl>
</Pair>
<Pair>
<key>highlight</key>
<styleUrl>#highlightState_TLP_Photo</styleUrl>
</Pair>
</StyleMap>
<Style id="roadStyle">
<LineStyle>
<color>ffffff00</color>
<width>6</width>
</LineStyle>
</Style>
<Open>1</Open>
<description>Route</description>
<name>Track Log</name>
<Placemark>
<name>Route</name>
<styleUrl>#roadStyle</styleUrl>
<MultiGeometry>
<LineString>
<coordinates>
-39.3654327,-7.4918208,783.78 -39.3654556,-7.4918895,827.16 -39.3654671,-7.4918947,826.80 -39.3654823,-7.4918890,831.53 -39.3654823,-7.4918852,830.59 -39.3654900,-7.4918852,831.17 -39.3654671,-7.4918900,835.92 -39.3654404,-7.4919605,835.03 -39.3654671,-7.4920630,835.69 -39.3654480,-7.4921303,837.55 -39.3654518,-7.4921269,837.50 -39.3654518,-7.4921432,837.50 -39.3654289,-7.4921017,838.89 -39.3654442,-7.4921217,837.36 -39.3654518,-7.4921217,836.81 -39.3654709,-7.4921331,836.22 -39.3654633,-7.4921274,836.48 -39.3654556,-7.4921212,836.44 -39.3654861,-7.4921703,836.30 -39.3654823,-7.4921627,836.75 -39.3654823,-7.4921494,836.69 -39.3654861,-7.4921212,836.91 -39.3654861,-7.4921160,838.06 -39.3654823,-7.4921088,837.97 -39.3654785,-7.4921026,837.70 -39.3654785,-7.4921079,837.95 -39.3654785,-7.4920959,838.38 -39.3654747,-7.4920993,838.83 -39.3654747,-7.4921031,838.78 -39.3654709,-7.4921327,841.72 -39.3654785,-7.4921227,844.42 -39.3654594,-7.4921317,843.61 -39.3654366,-7.4921112,843.98 -39.3654404,-7.4921145,842.84 -39.3654366,-7.4920707,843.08 -39.3654289,-7.4919519,843.42 -39.3654480,-7.4918761,844.44 -39.3654404,-7.4919381,843.50 -39.3654976,-7.4920340,844.70 -39.3654747,-7.4921165,844.41 -39.3654633,-7.4921269,845.88 -39.3654633,-7.4921265,846.11 -39.3654900,-7.4921303,847.16 -39.3654900,-7.4921341,847.20 -39.3654861,-7.4921374,847.30 -39.3654861,-7.4921322,847.34 -39.3654442,-7.4921894,848.02 -39.3654747,-7.4921970,847.25 -39.3654785,-7.4921460,847.16 -39.3654709,-7.4921455,846.48 -39.3654633,-7.4921484,846.50 -39.3654633,-7.4921484,846.47 -39.3654594,-7.4921503,846.45 -39.3654671,-7.4921560,846.47 -39.3653526,-7.4921274,846.70 -39.3651848,-7.4917655,848.97 -39.3653755,-7.4913831,848.27 -39.3656540,-7.4909763,844.56 -39.3660431,-7.4904957,843.47 -39.3666763,-7.4900055,848.75 -39.3672676,-7.4896169,848.14 -39.3677902,-7.4893827,848.70 -39.3682938,-7.4889193,848.88 -39.3687401,-7.4884005,848.14 -39.3689117,-7.4879198,847.00 -39.3688087,-7.4873376,851.22 -39.3686714,-7.4868040,854.27 -39.3685875,-7.4862418,858.69 -39.3685341,-7.4856372,866.38 -39.3685265,-7.4850845,866.20 -39.3686104,-7.4843149,868.55 -39.3688278,-7.4835916,871.48 -39.3691063,-7.4828482,876.89 -39.3694000,-7.4820824,875.80 -39.3697281,-7.4813466,875.30 -39.3699188,-7.4805846,875.91 -39.3698616,-7.4797649,877.17 -39.3696136,-7.4788599,879.11 -39.3694191,-7.4779472,878.89 -39.3691826,-7.4770341,882.83 -39.3688889,-7.4762111,882.84 -39.3686333,-7.4753528,883.22 -39.3683739,-7.4745550,884.11 -39.3680801,-7.4737296,888.80 -39.3677177,-7.4728503,892.48 -39.3673935,-7.4719434,896.77 -39.3673210,-7.4710817,892.00 -39.3672981,-7.4701066,895.84 -39.3673668,-7.4691815,894.19 -39.3674431,-7.4682522,896.19 -39.3674469,-7.4672384,894.36 -39.3675156,-7.4662547,902.47 -39.3676224,-7.4653468,909.89 -39.3676186,-7.4644055,908.52 -39.3675766,-7.4634356,908.55 -39.3675537,-7.4624925,911.48 -39.3675385,-7.4615879,910.03 -39.3675537,-7.4607053,899.41 -39.3677254,-7.4599853,902.78 -39.3678703,-7.4591956,907.72 -39.3680305,-7.4584355,906.95 -39.3683052,-7.4575768,904.70 -39.3684883,-7.4566689,907.55 -39.3686028,-7.4557214,907.11 -39.3687477,-7.4547825,905.98 -39.3690186,-7.4538875,910.86 -39.3693542,-7.4530354,907.86 -39.3696785,-7.4521427,906.78 -39.3699112,-7.4512420,905.98 -39.3701363,-7.4503465,914.66 -39.3705101,-7.4495530,915.19 -39.3705864,-7.4487042,914.42 -39.3706627,-7.4478321,919.31 -39.3708229,-7.4469113,921.06 -39.3709450,-7.4459648,917.55 -39.3709946,-7.4450464,917.63 -39.3710480,-7.4441547,918.58 -39.3711929,-7.4432473,918.53 -39.3713608,-7.4423289,914.72 -39.3714867,-7.4413953,917.81 -39.3715706,-7.4404674,916.64 -39.3715248,-7.4395146,918.42 -39.3715630,-7.4385905,923.33 -39.3716507,-7.4376664,921.58 -39.3717155,-7.4367700,917.36 -39.3717155,-7.4358673,914.81 -39.3717346,-7.4349923,921.16 -39.3715324,-7.4341831,923.72 -39.3713188,-7.4334369,927.91 -39.3709869,-7.4331145,933.23 -39.3703537,-7.4325414,925.72 -39.3701706,-7.4316344,929.59 -39.3698883,-7.4308786,927.36 -39.3695602,-7.4301605,928.30 -39.3691711,-7.4295263,930.66 -39.3688507,-7.4288063,934.17 -39.3687401,-7.4281435,934.17 -39.3686447,-7.4273658,930.91 -39.3685188,-7.4266367,931.09 -39.3684578,-7.4259276,928.95 -39.3684654,-7.4252620,920.61 -39.3684196,-7.4246097,919.41 -39.3679924,-7.4240575,916.23 -39.3676186,-7.4232860,923.34 -39.3675194,-7.4225950,922.23 -39.3674202,-7.4221845,918.72 -39.3673515,-7.4215140,900.92 -39.3671303,-7.4205704,902.11 -39.3671341,-7.4196153,909.53 -39.3669968,-7.4188504,919.19 -39.3669014,-7.4180751,919.59 -39.3669167,-7.4174356,915.52 -39.3668671,-7.4166288,923.75 -39.3667450,-7.4159241,924.38 -39.3667030,-7.4152346,920.52 -39.3666420,-7.4145727,911.95 -39.3666115,-7.4139810,911.67 -39.3665161,-7.4135079,916.34 -39.3663979,-7.4129252,913.38 -39.3661766,-7.4121733,921.41 -39.3661156,-7.4114685,922.16 -39.3660469,-7.4109416,913.80 -39.3660431,-7.4107409,916.48 -39.3661346,-7.4107442,919.48 -39.3662605,-7.4107604,920.67 -39.3662491,-7.4107571,919.91 -39.3661690,-7.4107528,918.98 -39.3661461,-7.4107194,919.13 -39.3661346,-7.4106832,919.63 -39.3661270,-7.4104033,920.39 -39.3661003,-7.4102702,918.58 -39.3660889,-7.4102697,919.55 -39.3660736,-7.4104013,921.94 -39.3661385,-7.4104505,922.36 -39.3662338,-7.4104924,922.27 -39.3662720,-7.4104586,922.70 -39.3662682,-7.4104571,922.86 -39.3662720,-7.4104624,922.98 -39.3662720,-7.4104590,923.09 -39.3662567,-7.4104929,923.41 -39.3661423,-7.4104710,923.56 -39.3660889,-7.4103980,921.11 -39.3660736,-7.4102578,918.95 -39.3660698,-7.4102449,920.33 -39.3660660,-7.4102354,920.28 -39.3660660,-7.4102392,920.23 -39.3660660,-7.4102378,920.13 -39.3660622,-7.4102235,919.97 -39.3660851,-7.4102225,920.09 -39.3660469,-7.4100862,921.80 -39.3659363,-7.4094753,924.80 -39.3658981,-7.4087987,924.69 -39.3657341,-7.4079552,924.22 -39.3656769,-7.4070964,922.58 -39.3654633,-7.4063463,923.86 -39.3651390,-7.4058013,923.64 -39.3647919,-7.4051952,920.17 -39.3644447,-7.4048281,920.77 -39.3642921,-7.4041691,915.09 -39.3642654,-7.4037080,914.27 -39.3641624,-7.4032798,916.05 -39.3640862,-7.4028673,918.00 -39.3640671,-7.4027987,920.25 -39.3640518,-7.4028153,920.36 -39.3639107,-7.4027796,922.42 -39.3638115,-7.4027448,919.88 -39.3638039,-7.4027190,920.06 -39.3638115,-7.4027267,919.97 -39.3638229,-7.4026976,919.78 -39.3638458,-7.4026589,920.30 -39.3638458,-7.4026737,920.19 -39.3638420,-7.4027309,920.27 -39.3639336,-7.4028034,918.77 -39.3639336,-7.4028544,920.70 -39.3639030,-7.4028897,921.06 -39.3639984,-7.4028091,920.34 -39.3640900,-7.4027829,919.70 -39.3640862,-7.4027829,920.78 -39.3640175,-7.4024343,921.92 -39.3638649,-7.4018364,923.19 -39.3637619,-7.4010320,917.16 -39.3634644,-7.4002986,916.94 -39.3631783,-7.3995280,915.95 -39.3629265,-7.3989763,916.23 -39.3627205,-7.3984408,914.59 -39.3624496,-7.3978624,910.66 -39.3622246,-7.3972487,904.95 -39.3620453,-7.3967109,905.38 -39.3618736,-7.3964052,912.05 -39.3616600,-7.3964148,911.31 -39.3614235,-7.3964219,910.86 -39.3612633,-7.3962526,912.28 -39.3611336,-7.3960819,913.38 -39.3610153,-7.3959298,913.88 -39.3609428,-7.3957081,914.36 -39.3609390,-7.3956962,915.09 -39.3609047,-7.3955784,916.78 -39.3607445,-7.3953547,919.14 -39.3606300,-7.3951802,920.06 -39.3605843,-7.3951120,920.67 -39.3606186,-7.3951716,922.47 -39.3605995,-7.3952403,923.23 -39.3606033,-7.3952603,923.53 -39.3605461,-7.3953185,923.16 -39.3605118,-7.3953276,923.11 -39.3604889,-7.3953247,922.86 -39.3605003,-7.3953443,922.94 -39.3604660,-7.3953876,923.02 -39.3604622,-7.3954272,924.52 -39.3604126,-7.3954124,925.09 -39.3604355,-7.3954387,926.56 -39.3604546,-7.3955288,926.75 -39.3604927,-7.3956141,926.66 -39.3604507,-7.3955855,924.06 -39.3604507,-7.3954835,924.20 -39.3605499,-7.3953800,924.84 -39.3606377,-7.3953028,924.41 -39.3606682,-7.3952351,923.52 -39.3605995,-7.3951402,922.38 -39.3605881,-7.3950934,922.77 -39.3604622,-7.3949094,922.39 -39.3604012,-7.3948069,922.22 -39.3603935,-7.3947802,922.22 -39.3602142,-7.3945403,922.77 -39.3601379,-7.3944139,922.47 -39.3600960,-7.3942151,924.70 -39.3600769,-7.3941951,924.17 -39.3600807,-7.3941970,924.30 -39.3600807,-7.3941979,924.36 -39.3600807,-7.3941989,924.36 -39.3600845,-7.3941994,924.36 -39.3600769,-7.3941960,924.36 -39.3600769,-7.3941970,924.34 -39.3600159,-7.3942127,923.98 -39.3598938,-7.3942223,924.56 -39.3597908,-7.3942480,925.34 -39.3597527,-7.3942900,925.41 -39.3596954,-7.3943295,925.52 -39.3595772,-7.3943543,926.98 -39.3594627,-7.3943796,925.30 -39.3594437,-7.3943844,925.72 -39.3593979,-7.3943782,925.47 -39.3592873,-7.3943992,925.66 -39.3592491,-7.3944864,926.86 -39.3592110,-7.3945165,927.38 -39.3591499,-7.3945417,927.72 -39.3590584,-7.3946152,926.58 -39.3589859,-7.3945832,927.52 -39.3589668,-7.3945589,928.03 -39.3589668,-7.3945608,928.19 -39.3589554,-7.3945589,928.41 -39.3589478,-7.3945537,928.41 -39.3589592,-7.3945584,928.64 -39.3589935,-7.3946319,928.61 -39.3589973,-7.3947124,928.94 -39.3590050,-7.3947783,929.50 -39.3590164,-7.3947921,929.56 -39.3589897,-7.3948207,929.17 -39.3590317,-7.3948736,929.19 -39.3590126,-7.3948774,929.00 -39.3590088,-7.3948970,929.06 -39.3590126,-7.3949375,929.97 -39.3590050,-7.3949332,929.97 -39.3590088,-7.3949375,930.00 -39.3590088,-7.3949227,929.14 -39.3590317,-7.3949385,928.48 -39.3590355,-7.3949237,928.61 -39.3590622,-7.3949375,929.42 -39.3590698,-7.3949828,929.31 -39.3590660,-7.3949885,929.50 -39.3590546,-7.3949890,929.52 -39.3589935,-7.3949938,929.92 -39.3589706,-7.3949924,929.53 -39.3590202,-7.3950143,929.16 -39.3590279,-7.3950124,928.81 -39.3590508,-7.3950081,928.59 -39.3591042,-7.3949628,928.31 -39.3591347,-7.3949423,927.97 -39.3591347,-7.3949389,927.98 -39.3591537,-7.3949132,928.42 -39.3591919,-7.3949203,927.59 -39.3591690,-7.3949161,927.03 -39.3592148,-7.3949747,927.22 -39.3592300,-7.3949938,926.50 -39.3592300,-7.3949986,926.47 -39.3592377,-7.3950076,926.48 -39.3592415,-7.3950105,926.48 -39.3592415,-7.3950105,926.48 -39.3592186,-7.3949833,926.38 -39.3592186,-7.3949814,926.36 -39.3592377,-7.3949862,926.55 -39.3593140,-7.3950391,925.48 -39.3592911,-7.3950043,925.08 -39.3592339,-7.3949876,924.94 -39.3591995,-7.3949952,924.89 -39.3591881,-7.3949733,923.81 -39.3591881,-7.3949623,922.16 -39.3591728,-7.3949342,922.52 -39.3592033,-7.3949022,922.48 -39.3592529,-7.3949094,922.45 -39.3593102,-7.3949218,922.53 -39.3593369,-7.3949118,924.16 -39.3593521,-7.3949213,924.20 -39.3594513,-7.3948917,924.02 -39.3595200,-7.3949151,924.91 -39.3595695,-7.3949132,925.91 -39.3595886,-7.3949132,926.16 -39.3596725,-7.3949299,926.11 -39.3596878,-7.3949318,926.38 -39.3597298,-7.3949094,924.84 -39.3598404,-7.3949099,925.27 -39.3599129,-7.3949022,925.09 -39.3599625,-7.3949556,925.23 -39.3600464,-7.3949890,924.22 -39.3600540,-7.3949881,923.16 -39.3600540,-7.3948998,922.72 -39.3600693,-7.3947854,924.22 -39.3601151,-7.3947949,924.97 -39.3601913,-7.3947964,924.88 -39.3602333,-7.3948097,924.91 -39.3603058,-7.3947778,926.09 -39.3603745,-7.3947654,925.88 -39.3603706,-7.3947659,925.78 -39.3603821,-7.3947654,925.33 -39.3603477,-7.3946862,924.91 -39.3602791,-7.3945975,925.53 -39.3602295,-7.3945065,927.19 -39.3601875,-7.3944421,926.16 -39.3601837,-7.3944378,926.25 -39.3601799,-7.3944349,926.23 -39.3601799,-7.3944345,926.23 -39.3601761,-7.3944335,926.23 -39.3601761,-7.3944283,926.36 -39.3601494,-7.3944011,924.91 -39.3601036,-7.3943090,922.88 -39.3600731,-7.3942208,922.08 -39.3600578,-7.3942142,921.94 -39.3600540,-7.3942113,921.91 -39.3600616,-7.3941827,922.95 -39.3600540,-7.3941250,923.17 -39.3600426,-7.3941288,923.09 -39.3600197,-7.3941374,923.56 -39.3600273,-7.3941422,923.63 -39.3600693,-7.3941941,924.27 -39.3600655,-7.3941956,924.58 -39.3600693,-7.3942094,925.59 -39.3600655,-7.3942118,925.83 -39.3600655,-7.3940663,923.88 -39.3600807,-7.3938599,917.00 -39.3599739,-7.3937192,918.27 -39.3597565,-7.3936524,916.28 -39.3595467,-7.3936005,910.47 -39.3592720,-7.3935676,907.00 -39.3589935,-7.3934784,911.53 -39.3589249,-7.3933077,911.89 -39.3589287,-7.3931289,912.69 -39.3588791,-7.3930640,913.23 -39.3587990,-7.3930306,914.16 -39.3586082,-7.3929377,914.31 -39.3584671,-7.3929586,913.23 -39.3582535,-7.3929815,910.53 -39.3579941,-7.3930035,910.31 -39.3578720,-7.3931289,909.14 -39.3578453,-7.3931589,914.42 -39.3578491,-7.3931642,914.03 -39.3578529,-7.3931689,914.03 -39.3578491,-7.3931837,914.50 -39.3578796,-7.3932672,917.22 -39.3579102,-7.3933339,918.86 -39.3579674,-7.3934121,919.17 -39.3580437,-7.3935266,919.28 -39.3581390,-7.3936024,921.03 -39.3582420,-7.3936548,921.58 -39.3583221,-7.3937321,922.22 -39.3583450,-7.3937907,922.38 -39.3583565,-7.3937984,922.41 -39.3583527,-7.3937988,922.58 -39.3583488,-7.3937960,922.72 -39.3583832,-7.3938284,922.91 -39.3583908,-7.3938370,922.92 -39.3583946,-7.3938522,922.86 -39.3583984,-7.3938537,922.72 -39.3583984,-7.3938456,922.89 -39.3583984,-7.3938470,922.94 -39.3583946,-7.3938403,922.91 -39.3584023,-7.3938360,923.19 -39.3583755,-7.3938098,923.80 -39.3583717,-7.3937964,924.41 -39.3583641,-7.3937931,924.41 -39.3583717,-7.3937902,924.25 -39.3583527,-7.3937855,924.34 -39.3583603,-7.3937907,924.36 -39.3583717,-7.3938031,924.09 -39.3583527,-7.3938169,924.11 -39.3583374,-7.3938084,923.48 -39.3583298,-7.3938041,923.67 -39.3583298,-7.3938041,923.89 -39.3583488,-7.3938541,923.95 -39.3583336,-7.3939886,923.70 -39.3582687,-7.3940954,923.50 -39.3582039,-7.3942013,923.69 -39.3581772,-7.3943129,922.17 -39.3582039,-7.3944149,922.41 -39.3582191,-7.3944244,922.81 -39.3582077,-7.3944144,922.88 -39.3581696,-7.3944283,922.98 -39.3580933,-7.3945003,923.30 -39.3579979,-7.3945794,923.72 -39.3579102,-7.3946404,924.03 -39.3578339,-7.3947158,924.48 -39.3577614,-7.3948045,924.91 -39.3576851,-7.3948874,925.58 -39.3576355,-7.3949804,927.16 -39.3575554,-7.3950028,928.00 -39.3575363,-7.3949919,928.63 -39.3575363,-7.3949919,928.73 -39.3575439,-7.3950038,928.73 -39.3574753,-7.3950148,928.41 -39.3574829,-7.3950224,928.42 -39.3574753,-7.3950868,929.06 -39.3574905,-7.3951073,929.33 -39.3574677,-7.3951488,929.77 -39.3574066,-7.3952088,930.59 -39.3573341,-7.3952641,930.11 -39.3572464,-7.3952851,930.41 -39.3571892,-7.3952861,929.30 -39.3571854,-7.3952842,929.11 -39.3571663,-7.3953037,929.38 -39.3571587,-7.3953032,929.64 -39.3571472,-7.3953147,929.83 -39.3571358,-7.3953395,929.80 -39.3571320,-7.3953357,929.63 -39.3571358,-7.3952866,929.20 -39.3571548,-7.3952770,929.05 -39.3571587,-7.3952799,928.98 -39.3571472,-7.3952885,929.09 -39.3571358,-7.3952804,928.50 -39.3571587,-7.3953004,928.59 -39.3572159,-7.3953133,927.63 -39.3572388,-7.3953114,926.36 -39.3573036,-7.3952971,926.78 -39.3573227,-7.3952875,926.64 -39.3574066,-7.3952293,926.00 -39.3574371,-7.3952060,925.77 -39.3575325,-7.3952017,925.45 -39.3576088,-7.3952651,925.28 -39.3576202,-7.3953624,924.80 -39.3577080,-7.3954048,923.67 -39.3577461,-7.3954282,923.33 -39.3577728,-7.3954630,923.08 -39.3577461,-7.3954315,922.91 -39.3577118,-7.3954263,922.94 -39.3576508,-7.3954611,922.97 -39.3576431,-7.3955798,923.13 -39.3576584,-7.3956871,922.83 -39.3576698,-7.3957253,922.09 -39.3576965,-7.3957644,921.69 -39.3576469,-7.3957481,922.27 -39.3576393,-7.3957434,922.30 -39.3576889,-7.3958488,921.31 -39.3577499,-7.3959770,919.17 -39.3578110,-7.3960848,918.06 -39.3577957,-7.3961992,917.98 -39.3577805,-7.3962216,918.34 -39.3577538,-7.3962293,921.58 -39.3577614,-7.3962598,921.20 -39.3577843,-7.3963723,921.39 -39.3577728,-7.3964829,921.16 -39.3578339,-7.3965588,922.98 -39.3578949,-7.3966036,921.63 -39.3578873,-7.3966031,921.05 -39.3579025,-7.3966212,921.06 -39.3579407,-7.3966451,920.94 -39.3579140,-7.3966112,920.94 -39.3579063,-7.3966084,920.72 -39.3578949,-7.3966031,920.89 -39.3578987,-7.3966331,920.94 -39.3579025,-7.3966370,920.94 </coordinates>
</LineString>
</MultiGeometry>
</Placemark>
<Folder>
<name>waypoints</name>
<Placemark>
<name>
Wed Feb 26 12:24:04 2014 S=0.16 Km/hr
</name>
<styleUrl>
#styleMap_TLP_Start
</styleUrl>
<Point>
<coordinates>
-39.3654327,-7.4918208,783.78
</coordinates>
</Point>
</Placemark>
<Placemark>
<name>
Wed Feb 26 12:24:14 2014 S=0.22 Km/hr
</name>
<styleUrl>
#styleMap_TLP_Normal
</styleUrl>
<Point>
<coordinates>
-39.3654556,-7.4918895,827.16
</coordinates>
</Point>
</Placemark>
<Placemark>
<name>
Wed Feb 26 12:24:24 2014 S=0.10 Km/hr
</name>
<styleUrl>
#styleMap_TLP_Normal
</styleUrl>
<Point>
<coordinates>
-39.3654671,-7.4918947,826.80
</coordinates>
</Point>
</Placemark>
<Placemark>
<name>
Wed Feb 26 12:24:34 2014 S=0.14 Km/hr
</name>
<styleUrl>
#styleMap_TLP_Normal
</styleUrl>
<Point>
<coordinates>
-39.3654823,-7.4918890,831.53
</coordinates>
</Point>
</Placemark>
<Placemark>
<name>
Wed Feb 26 12:24:44 2014 S=0.32 Km/hr
</name>
<styleUrl>
#styleMap_TLP_Normal
</styleUrl>
<Point>
<coordinates>
-39.3654823,-7.4918852,830.59
</coordinates>
</Point>
</Placemark>
<Placemark>
<name>
Wed Feb 26 12:24:54 2014 S=2.45 Km/hr
</name>
<styleUrl>
#styleMap_TLP_Normal
</styleUrl>
<Point>
<coordinates>
-39.3654900,-7.4918852,831.17
</coordinates>
</Point>
</Placemark>
<Placemark>
<name>
Wed Feb 26 12:25:04 2014 S=2.11 Km/hr
</name>
<styleUrl>
#styleMap_TLP_Normal
</styleUrl>
<Point>
<coordinates>
-39.3654671,-7.4918900,835.92
</coordinates>
</Point>
</Placemark>
<Placemark>
<name>
Wed Feb 26 12:25:14 2014 S=2.36 Km/hr
</name>
<styleUrl>
#styleMap_TLP_Normal
</styleUrl>
<Point>
<coordinates>
-39.3654404,-7.4919605,835.03
</coordinates>
</Point>
</Placemark>
<Placemark>
<name>
Wed Feb 26 12:25:24 2014 S=2.64 Km/hr
</name>
<styleUrl>
#styleMap_TLP_Normal
</styleUrl>
<Point>
<coordinates>
-39.3654671,-7.4920630,835.69
</coordinates>
</Point>
</Placemark>
<Placemark>
<name>
Wed Feb 26 12:25:34 2014 S=0.89 Km/hr
</name>
<styleUrl>
#styleMap_TLP_Normal
</styleUrl>
<Point>
<coordinates>
-39.3654480,-7.4921303,837.55
</coordinates>
</Point>
</Placemark>
<Placemark>
<name>
Wed Feb 26 12:25:44 2014 S=0.36 Km/hr
</name>
<styleUrl>
#styleMap_TLP_Normal
</styleUrl>
<Point>
<coordinates>
-39.3654518,-7.4921269,837.50
</coordinates>
</Point>
</Placemark>
<Placemark>
<name>
Wed Feb 26 12:25:54 2014 S=0.91 Km/hr
</name>
<styleUrl>
#styleMap_TLP_Normal
</styleUrl>
<Point>
<coordinates>
-39.3654518,-7.4921432,837.50
</coordinates>
</Point>
</Placemark>
<Placemark>
<name>
Wed Feb 26 12:26:04 2014 S=0.38 Km/hr
</name>
<styleUrl>
#styleMap_TLP_Normal
</styleUrl>
<Point>
<coordinates>
-39.3654289,-7.4921017,838.89
</coordinates>
</Point>
</Placemark>
<Placemark>
<name>
Wed Feb 26 12:26:14 2014 S=0.46 Km/hr
</name>
<styleUrl>
#styleMap_TLP_Normal
</styleUrl>
<Point>
<coordinates>
-39.3654442,-7.4921217,837.36
</coordinates>
</Point>
</Placemark>
<Placemark>
<name>
Wed Feb 26 12:26:24 2014 S=0.60 Km/hr
</name>
<styleUrl>
#styleMap_TLP_Normal
</styleUrl>
<Point>
<coordinates>
-39.3654518,-7.4921217,836.81
</coordinates>
</Point>
</Placemark>
<Placemark>
<name>
Wed Feb 26 12:26:34 2014 S=0.36 Km/hr
</name>
<styleUrl>
#styleMap_TLP_Normal
</styleUrl>
<Point>
<coordinates>
-39.3654709,-7.4921331,836.22
</coordinates>
</Point>
</Placemark>
<Placemark>
<name>
Wed Feb 26 12:26:44 2014 S=0.80 Km/hr
</name>
<styleUrl>
#styleMap_TLP_Normal
</styleUrl>
<Point>
<coordinates>
-39.3654633,-7.4921274,836.48
</coordinates>
</Point>
</Placemark>
<Placemark>
<name>
Wed Feb 26 12:26:54 2014 S=0.15 Km/hr
</name>
<styleUrl>
#styleMap_TLP_Normal
</styleUrl>
<Point>
<coordinates>
-39.3654556,-7.4921212,836.44
</coordinates>
</Point>
</Placemark>
<Placemark>
<name>
Wed Feb 26 12:27:04 2014 S=1.10 Km/hr
</name>
<styleUrl>
#styleMap_TLP_Normal
</styleUrl>
<Point>
<coordinates>
-39.3654861,-7.4921703,836.30
</coordinates>
</Point>
</Placemark>
<Placemark>
<name>
Wed Feb 26 12:27:14 2014 S=0.44 Km/hr
</name>
<styleUrl>
#styleMap_TLP_Normal
</styleUrl>
<Point>
<coordinates>
-39.3654823,-7.4921627,836.75
</coordinates>
</Point>
</Placemark>
<Placemark>
<name>
Wed Feb 26 12:27:24 2014 S=0.21 Km/hr
</name>
<styleUrl>
#styleMap_TLP_Normal
</styleUrl>
<Point>
<coordinates>
-39.3654823,-7.4921494,836.69
</coordinates>
</Point>
</Placemark>
<Placemark>
<name>
Wed Feb 26 12:27:34 2014 S=1.70 Km/hr
</name>
<styleUrl>
#styleMap_TLP_Normal
</styleUrl>
<Point>
<coordinates>
-39.3654861,-7.4921212,836.91
</coordinates>
</Point>
</Placemark>
<Placemark>
<name>
Wed Feb 26 12:27:44 2014 S=0.35 Km/hr
</name>
<styleUrl>
#styleMap_TLP_Normal
</styleUrl>
<Point>
<coordinates>
-39.3654861,-7.4921160,838.06
</coordinates>
</Point>
</Placemark>
<Placemark>
<name>
Wed Feb 26 12:27:54 2014 S=0.45 Km/hr
</name>
<styleUrl>
#styleMap_TLP_Normal
</styleUrl>
<Point>
<coordinates>
-39.3654823,-7.4921088,837.97
</coordinates>
</Point>
</Placemark>
<Placemark>
<name>
Wed Feb 26 12:28:04 2014 S=0.39 Km/hr
</name>
<styleUrl>
#styleMap_TLP_Normal
</styleUrl>
<Point>
<coordinates>
-39.3654785,-7.4921026,837.70
</coordinates>
</Point>
</Placemark>
<Placemark>
<name>
Wed Feb 26 12:28:14 2014 S=0.17 Km/hr
</name>
<styleUrl>
#styleMap_TLP_Normal
</styleUrl>
<Point>
<coordinates>
-39.3654785,-7.4921079,837.95
</coordinates>
</Point>
</Placemark>
<Placemark>
<name>
Wed Feb 26 12:28:24 2014 S=0.33 Km/hr
</name>
<styleUrl>
#styleMap_TLP_Normal
</styleUrl>
<Point>
<coordinates>
-39.3654785,-7.4920959,838.38
</coordinates>
</Point>
</Placemark>
<Placemark>
<name>
Wed Feb 26 12:28:34 2014 S=0.23 Km/hr
</name>
<styleUrl>
#styleMap_TLP_Normal
</styleUrl>
<Point>
<coordinates>
-39.3654747,-7.4920993,838.83
</coordinates>
</Point>
</Placemark>
<Placemark>
<name>
Wed Feb 26 12:28:44 2014 S=0.15 Km/hr
</name>
<styleUrl>
#styleMap_TLP_Normal
</styleUrl>
<Point>
<coordinates>
-39.3654747,-7.4921031,838.78
</coordinates>
</Point>
</Placemark>
<Placemark>
<name>
Wed Feb 26 12:28:54 2014 S=0.09 Km/hr
</name>
<styleUrl>
#styleMap_TLP_Normal
</styleUrl>
<Point>
<coordinates>
-39.3654709,-7.4921327,841.72
</coordinates>
</Point>
</Placemark>
<Placemark>
<name>
Wed Feb 26 12:29:04 2014 S=0.37 Km/hr
</name>
<styleUrl>
#styleMap_TLP_Normal
</styleUrl>
<Point>
<coordinates>
-39.3654785,-7.4921227,844.42
</coordinates>
</Point>
</Placemark>
<Placemark>
<name>
Wed Feb 26 12:29:14 2014 S=0.22 Km/hr
</name>
<styleUrl>
#styleMap_TLP_Normal
</styleUrl>
<Point>
<coordinates>
-39.3654594,-7.4921317,843.61
</coordinates>
</Point>
</Placemark>
<Placemark>
<name>
Wed Feb 26 12:29:24 2014 S=0.00 Km/hr
</name>
<styleUrl>
#styleMap_TLP_Normal
</styleUrl>
<Point>
<coordinates>
-39.3654366,-7.4921112,843.98
</coordinates>
</Point>
</Placemark>
<Placemark>
<name>
Wed Feb 26 12:29:34 2014 S=0.02 Km/hr
</name>
<styleUrl>
#styleMap_TLP_Normal
</styleUrl>
<Point>
<coordinates>
-39.3654404,-7.4921145,842.84
</coordinates>
</Point>
</Placemark>
<Placemark>
<name>
Wed Feb 26 12:29:44 2014 S=3.34 Km/hr
</name>
<styleUrl>
#styleMap_TLP_Normal
</styleUrl>
<Point>
<coordinates>
-39.3654366,-7.4920707,843.08
</coordinates>
</Point>
</Placemark>
<Placemark>
<name>
Wed Feb 26 12:29:54 2014 S=3.16 Km/hr
</name>
<styleUrl>
#styleMap_TLP_Normal
</styleUrl>
<Point>
<coordinates>
-39.3654289,-7.4919519,843.42
</coordinates>
</Point>
</Placemark>
<Placemark>
<name>
Wed Feb 26 12:30:04 2014 S=1.95 Km/hr
</name>
<styleUrl>
#styleMap_TLP_Normal
</styleUrl>
<Point>
<coordinates>
-39.3654480,-7.4918761,844.44
</coordinates>
</Point>
</Placemark>
<Placemark>
<name>
Wed Feb 26 12:30:14 2014 S=2.32 Km/hr
</name>
<styleUrl>
#styleMap_TLP_Normal
</styleUrl>
<Point>
<coordinates>
-39.3654404,-7.4919381,843.50
</coordinates>
</Point>
</Placemark>
<Placemark>
<name>
Wed Feb 26 12:30:24 2014 S=4.17 Km/hr
</name>
<styleUrl>
#styleMap_TLP_Normal
</styleUrl>
<Point>
<coordinates>
-39.3654976,-7.4920340,844.70
</coordinates>
</Point>
</Placemark>
<Placemark>
<name>
Wed Feb 26 12:30:34 2014 S=0.13 Km/hr
</name>
<styleUrl>
#styleMap_TLP_Normal
</styleUrl>
<Point>
<coordinates>
-39.3654747,-7.4921165,844.41
</coordinates>
</Point>
</Placemark>
<Placemark>
<name>
Wed Feb 26 12:30:44 2014 S=0.42 Km/hr
</name>
<styleUrl>
#styleMap_TLP_Normal
</styleUrl>
<Point>
<coordinates>
-39.3654633,-7.4921269,845.88
</coordinates>
</Point>
</Placemark>
<Placemark>
<name>
Wed Feb 26 12:30:54 2014 S=0.21 Km/hr
</name>
<styleUrl>
#styleMap_TLP_Normal
</styleUrl>
<Point>
<coordinates>
-39.3654633,-7.4921265,846.11
</coordinates>
</Point>
</Placemark>
<Placemark>
<name>
Wed Feb 26 12:31:04 2014 S=0.22 Km/hr
</name>
<styleUrl>
#styleMap_TLP_Normal
</styleUrl>
<Point>
<coordinates>
-39.3654900,-7.4921303,847.16
</coordinates>
</Point>
</Placemark>
<Placemark>
<name>
Wed Feb 26 12:31:14 2014 S=0.21 Km/hr
</name>
<styleUrl>
#styleMap_TLP_Normal
</styleUrl>
<Point>
<coordinates>
-39.3654900,-7.4921341,847.20
</coordinates>
</Point>
</Placemark>
<Placemark>
<name>
Wed Feb 26 12:31:24 2014 S=0.43 Km/hr
</name>
<styleUrl>
#styleMap_TLP_Normal
</styleUrl>
<Point>
<coordinates>
-39.3654861,-7.4921374,847.30
</coordinates>
</Point>
</Placemark>
<Placemark>
<name>
Wed Feb 26 12:31:34 2014 S=0.21 Km/hr
</name>
<styleUrl>
#styleMap_TLP_Normal
</styleUrl>
<Point>
<coordinates>
-39.3654861,-7.4921322,847.34
</coordinates>
</Point>
</Placemark>
<Placemark>
<name>
Wed Feb 26 12:31:44 2014 S=3.02 Km/hr
</name>
<styleUrl>
#styleMap_TLP_Normal
</styleUrl>
<Point>
<coordinates>
-39.3654442,-7.4921894,848.02
</coordinates>
</Point>
</Placemark>
<Placemark>
<name>
Wed Feb 26 12:31:54 2014 S=1.81 Km/hr
</name>
<styleUrl>
#styleMap_TLP_Normal
</styleUrl>
<Point>
<coordinates>
-39.3654747,-7.4921970,847.25
</coordinates>
</Point>
</Placemark>
<Placemark>
<name>
Wed Feb 26 12:32:04 2014 S=2.31 Km/hr
</name>
<styleUrl>
#styleMap_TLP_Normal
</styleUrl>
<Point>
<coordinates>
-39.3654785,-7.4921460,847.16
</coordinates>
</Point>
</Placemark>
<Placemark>
<name>
Wed Feb 26 12:32:14 2014 S=0.07 Km/hr
</name>
<styleUrl>
#styleMap_TLP_Normal
</styleUrl>
<Point>
<coordinates>
-39.3654709,-7.4921455,846.48
</coordinates>
</Point>
</Placemark>
<Placemark>
<name>
Wed Feb 26 12:32:24 2014 S=0.40 Km/hr
</name>
<styleUrl>
#styleMap_TLP_Normal
</styleUrl>
<Point>
<coordinates>
-39.3654633,-7.4921484,846.50
</coordinates>
</Point>
</Placemark>
<Placemark>
<name>
Wed Feb 26 12:32:34 2014 S=0.03 Km/hr
</name>
<styleUrl>
#styleMap_TLP_Normal
</styleUrl>
<Point>
<coordinates>
-39.3654633,-7.4921484,846.47
</coordinates>
</Point>
</Placemark>
<Placemark>
<name>
Wed Feb 26 12:32:44 2014 S=0.51 Km/hr
</name>
<styleUrl>
#styleMap_TLP_Normal
</styleUrl>
<Point>
<coordinates>
-39.3654594,-7.4921503,846.45
</coordinates>
</Point>
</Placemark>
<Placemark>
<name>
Wed Feb 26 12:32:54 2014 S=1.25 Km/hr
</name>
<styleUrl>
#styleMap_TLP_Normal
</styleUrl>
<Point>
<coordinates>
-39.3654671,-7.4921560,846.47
</coordinates>
</Point>
</Placemark>
<Placemark>
<name>
Wed Feb 26 12:33:04 2014 S=10.94 Km/hr
</name>
<styleUrl>
#styleMap_TLP_Normal
</styleUrl>
<Point>
<coordinates>
-39.3653526,-7.4921274,846.70
</coordinates>
</Point>
</Placemark>
<Placemark>
<name>
Wed Feb 26 12:33:14 2014 S=18.26 Km/hr
</name>
<styleUrl>
#styleMap_TLP_Normal
</styleUrl>
<Point>
<coordinates>
-39.3651848,-7.4917655,848.97
</coordinates>
</Point>
</Placemark>
<Placemark>
<name>
Wed Feb 26 12:33:24 2014 S=17.96 Km/hr
</name>
<styleUrl>
#styleMap_TLP_Normal
</styleUrl>
<Point>
<coordinates>
-39.3653755,-7.4913831,848.27
</coordinates>
</Point>
</Placemark>
<Placemark>
<name>
Wed Feb 26 12:33:34 2014 S=23.89 Km/hr
</name>
<styleUrl>
#styleMap_TLP_Normal
</styleUrl>
<Point>
<coordinates>
-39.3656540,-7.4909763,844.56
</coordinates>
</Point>
</Placemark>
<Placemark>
<name>
Wed Feb 26 12:33:44 2014 S=28.42 Km/hr
</name>
<styleUrl>
#styleMap_TLP_Normal
</styleUrl>
<Point>
<coordinates>
-39.3660431,-7.4904957,843.47
</coordinates>
</Point>
</Placemark>
<Placemark>
<name>
Wed Feb 26 12:33:54 2014 S=30.81 Km/hr
</name>
<styleUrl>
#styleMap_TLP_Normal
</styleUrl>
<Point>
<coordinates>
-39.3666763,-7.4900055,848.75
</coordinates>
</Point>
</Placemark>
<Placemark>
<name>
Wed Feb 26 12:34:04 2014 S=22.19 Km/hr
</name>
<styleUrl>
#styleMap_TLP_Normal
</styleUrl>
<Point>
<coordinates>
-39.3672676,-7.4896169,848.14
</coordinates>
</Point>
</Placemark>
<Placemark>
<name>
Wed Feb 26 12:34:14 2014 S=24.38 Km/hr
</name>
<styleUrl>
#styleMap_TLP_Normal
</styleUrl>
<Point>
<coordinates>
-39.3677902,-7.4893827,848.70
</coordinates>
</Point>
</Placemark>
<Placemark>
<name>
Wed Feb 26 12:34:24 2014 S=29.25 Km/hr
</name>
<styleUrl>
#styleMap_TLP_Normal
</styleUrl>
<Point>
<coordinates>
-39.3682938,-7.4889193,848.88
</coordinates>
</Point>
</Placemark>
<Placemark>
<name>
Wed Feb 26 12:34:34 2014 S=24.39 Km/hr
</name>
<styleUrl>
#styleMap_TLP_Normal
</styleUrl>
<Point>
<coordinates>
-39.3687401,-7.4884005,848.14
</coordinates>
</Point>
</Placemark>
<Placemark>
<name>
Wed Feb 26 12:34:44 2014 S=21.30 Km/hr
</name>
<styleUrl>
#styleMap_TLP_Normal
</styleUrl>
<Point>
<coordinates>
-39.3689117,-7.4879198,847.00
</coordinates>
</Point>
</Placemark>
<Placemark>
<name>
Wed Feb 26 12:34:54 2014 S=23.37 Km/hr
</name>
<styleUrl>
#styleMap_TLP_Normal
</styleUrl>
<Point>
<coordinates>
-39.3688087,-7.4873376,851.22
</coordinates>
</Point>
</Placemark>
<Placemark>
<name>
Wed Feb 26 12:35:04 2014 S=21.51 Km/hr
</name>
<styleUrl>
#styleMap_TLP_Normal
</styleUrl>
<Point>
<coordinates>
-39.3686714,-7.4868040,854.27
</coordinates>
</Point>
</Placemark>
<Placemark>
<name>
Wed Feb 26 12:35:14 2014 S=22.39 Km/hr
</name>
<styleUrl>
#styleMap_TLP_Normal
</styleUrl>
<Point>
<coordinates>
-39.3685875,-7.4862418,858.69
</coordinates>
</Point>
</Placemark>
<Placemark>
<name>
Wed Feb 26 12:35:24 2014 S=22.36 Km/hr
</name>
<styleUrl>
#styleMap_TLP_Normal
</styleUrl>
<Point>
<coordinates>
-39.3685341,-7.4856372,866.38
</coordinates>
</Point>
</Placemark>
<Placemark>
<name>
Wed Feb 26 12:35:34 2014 S=25.14 Km/hr
</name>
<styleUrl>
#styleMap_TLP_Normal
</styleUrl>
<Point>
<coordinates>
-39.3685265,-7.4850845,866.20
</coordinates>
</Point>
</Placemark>
<Placemark>
<name>
Wed Feb 26 12:35:44 2014 S=30.88 Km/hr
</name>
<styleUrl>
#styleMap_TLP_Normal
</styleUrl>
<Point>
<coordinates>
-39.3686104,-7.4843149,868.55
</coordinates>
</Point>
</Placemark>
<Placemark>
<name>
Wed Feb 26 12:35:54 2014 S=26.83 Km/hr
</name>
<styleUrl>
#styleMap_TLP_Normal
</styleUrl>
<Point>
<coordinates>
-39.3688278,-7.4835916,871.48
</coordinates>
</Point>
</Placemark>
<Placemark>
<name>
Wed Feb 26 12:36:04 2014 S=30.91 Km/hr
</name>
<styleUrl>
#styleMap_TLP_Normal
</styleUrl>
<Point>
<coordinates>
-39.3691063,-7.4828482,876.89
</coordinates>
</Point>
</Placemark>
<Placemark>
<name>
Wed Feb 26 12:36:14 2014 S=32.12 Km/hr
</name>
<styleUrl>
#styleMap_TLP_Normal
</styleUrl>
<Point>
<coordinates>
-39.3694000,-7.4820824,875.80
</coordinates>
</Point>
</Placemark>
<Placemark>
<name>
Wed Feb 26 12:36:24 2014 S=31.38 Km/hr
</name>
<styleUrl>
#styleMap_TLP_Normal
</styleUrl>
<Point>
<coordinates>
-39.3697281,-7.4813466,875.30
</coordinates>
</Point>
</Placemark>
<Placemark>
<name>
Wed Feb 26 12:36:34 2014 S=30.37 Km/hr
</name>
<styleUrl>
#styleMap_TLP_Normal
</styleUrl>
<Point>
<coordinates>
-39.3699188,-7.4805846,875.91
</coordinates>
</Point>
</Placemark>
<Placemark>
<name>
Wed Feb 26 12:36:44 2014 S=34.91 Km/hr
</name>
<styleUrl>
#styleMap_TLP_Normal
</styleUrl>
<Point>
<coordinates>
-39.3698616,-7.4797649,877.17
</coordinates>
</Point>
</Placemark>
<Placemark>
<name>
Wed Feb 26 12:36:54 2014 S=36.17 Km/hr
</name>
<styleUrl>
#styleMap_TLP_Normal
</styleUrl>
<Point>
<coordinates>
-39.3696136,-7.4788599,879.11
</coordinates>
</Point>
</Placemark>
<Placemark>
<name>
Wed Feb 26 12:37:04 2014 S=37.01 Km/hr
</name>
<styleUrl>
#styleMap_TLP_Normal
</styleUrl>
<Point>
<coordinates>
-39.3694191,-7.4779472,878.89
</coordinates>
</Point>
</Placemark>
<Placemark>
<name>
Wed Feb 26 12:37:14 2014 S=35.09 Km/hr
</name>
<styleUrl>
#styleMap_TLP_Normal
</styleUrl>
<Point>
<coordinates>
-39.3691826,-7.4770341,882.83
</coordinates>
</Point>
</Placemark>
<Placemark>
<name>
Wed Feb 26 12:37:24 2014 S=34.34 Km/hr
</name>
<styleUrl>
#styleMap_TLP_Normal
</styleUrl>
<Point>
<coordinates>
-39.3688889,-7.4762111,882.84
</coordinates>
</Point>
</Placemark>
<Placemark>
<name>
Wed Feb 26 12:37:34 2014 S=33.33 Km/hr
</name>
<styleUrl>
#styleMap_TLP_Normal
</styleUrl>
<Point>
<coordinates>
-39.3686333,-7.4753528,883.22
</coordinates>
</Point>
</Placemark>
<Placemark>
<name>
Wed Feb 26 12:37:44 2014 S=34.15 Km/hr
</name>
<styleUrl>
#styleMap_TLP_Normal
</styleUrl>
<Point>
<coordinates>
-39.3683739,-7.4745550,884.11
</coordinates>
</Point>
</Placemark>
<Placemark>
<name>
Wed Feb 26 12:37:54 2014 S=37.12 Km/hr
</name>
<styleUrl>
#styleMap_TLP_Normal
</styleUrl>
<Point>
<coordinates>
-39.3680801,-7.4737296,888.80
</coordinates>
</Point>
</Placemark>
<Placemark>
<name>
Wed Feb 26 12:38:04 2014 S=37.82 Km/hr
</name>
<styleUrl>
#styleMap_TLP_Normal
</styleUrl>
<Point>
<coordinates>
-39.3677177,-7.4728503,892.48
</coordinates>
</Point>
</Placemark>
<Placemark>
<name>
Wed Feb 26 12:38:14 2014 S=35.67 Km/hr
</name>
<styleUrl>
#styleMap_TLP_Normal
</styleUrl>
<Point>
<coordinates>
-39.3673935,-7.4719434,896.77
</coordinates>
</Point>
</Placemark>
<Placemark>
<name>
Wed Feb 26 12:38:24 2014 S=36.20 Km/hr
</name>
<styleUrl>
#styleMap_TLP_Normal
</styleUrl>
<Point>
<coordinates>
-39.3673210,-7.4710817,892.00
</coordinates>
</Point>
</Placemark>
<Placemark>
<name>
Wed Feb 26 12:38:34 2014 S=36.97 Km/hr
</name>
<styleUrl>
#styleMap_TLP_Normal
</styleUrl>
<Point>
<coordinates>
-39.3672981,-7.4701066,895.84
</coordinates>
</Point>
</Placemark>
<Placemark>
<name>
Wed Feb 26 12:38:44 2014 S=36.62 Km/hr
</name>
<styleUrl>
#styleMap_TLP_Normal
</styleUrl>
<Point>
<coordinates>
-39.3673668,-7.4691815,894.19
</coordinates>
</Point>
</Placemark>
<Placemark>
<name>
Wed Feb 26 12:38:54 2014 S=37.42 Km/hr
</name>
<styleUrl>
#styleMap_TLP_Normal
</styleUrl>
<Point>
<coordinates>
-39.3674431,-7.4682522,896.19
</coordinates>
</Point>
</Placemark>
<Placemark>
<name>
Wed Feb 26 12:39:04 2014 S=39.12 Km/hr
</name>
<styleUrl>
#styleMap_TLP_Normal
</styleUrl>
<Point>
<coordinates>
-39.3674469,-7.4672384,894.36
</coordinates>
</Point>
</Placemark>
<Placemark>
<name>
Wed Feb 26 12:39:14 2014 S=37.47 Km/hr
</name>
<styleUrl>
#styleMap_TLP_Normal
</styleUrl>
<Point>
<coordinates>
-39.3675156,-7.4662547,902.47
</coordinates>
</Point>
</Placemark>
<Placemark>
<name>
Wed Feb 26 12:39:24 2014 S=36.31 Km/hr
</name>
<styleUrl>
#styleMap_TLP_Normal
</styleUrl>
<Point>
<coordinates>
-39.3676224,-7.4653468,909.89
</coordinates>
</Point>
</Placemark>
<Placemark>
<name>
Wed Feb 26 12:39:34 2014 S=37.70 Km/hr
</name>
<styleUrl>
#styleMap_TLP_Normal
</styleUrl>
<Point>
<coordinates>
-39.3676186,-7.4644055,908.52
</coordinates>
</Point>
</Placemark>
<Placemark>
<name>
Wed Feb 26 12:39:44 2014 S=35.02 Km/hr
</name>
<styleUrl>
#styleMap_TLP_Normal
</styleUrl>
<Point>
<coordinates>
-39.3675766,-7.4634356,908.55
</coordinates>
</Point>
</Placemark>
<Placemark>
<name>
Wed Feb 26 12:39:54 2014 S=38.32 Km/hr
</name>
<styleUrl>
#styleMap_TLP_Normal
</styleUrl>
<Point>
<coordinates>
-39.3675537,-7.4624925,911.48
</coordinates>
</Point>
</Placemark>
<Placemark>
<name>
Wed Feb 26 12:40:04 2014 S=34.58 Km/hr
</name>
<styleUrl>
#styleMap_TLP_Normal
</styleUrl>
<Point>
<coordinates>
-39.3675385,-7.4615879,910.03
</coordinates>
</Point>
</Placemark>
<Placemark>
<name>
Wed Feb 26 12:40:14 2014 S=31.17 Km/hr
</name>
<styleUrl>
#styleMap_TLP_Normal
</styleUrl>
<Point>
<coordinates>
-39.3675537,-7.4607053,899.41
</coordinates>
</Point>
</Placemark>
<Placemark>
<name>
Wed Feb 26 12:40:24 2014 S=31.70 Km/hr
</name>
<styleUrl>
#styleMap_TLP_Normal
</styleUrl>
<Point>
<coordinates>
-39.3677254,-7.4599853,902.78
</coordinates>
</Point>
</Placemark>
<Placemark>
<name>
Wed Feb 26 12:40:34 2014 S=27.62 Km/hr
</name>
<styleUrl>
#styleMap_TLP_Normal
</styleUrl>
<Point>
<coordinates>
-39.3678703,-7.4591956,907.72
</coordinates>
</Point>
</Placemark>
<Placemark>
<name>
Wed Feb 26 12:40:44 2014 S=33.71 Km/hr
</name>
<styleUrl>
#styleMap_TLP_Normal
</styleUrl>
<Point>
<coordinates>
-39.3680305,-7.4584355,906.95
</coordinates>
</Point>
</Placemark>
<Placemark>
<name>
Wed Feb 26 12:40:54 2014 S=35.29 Km/hr
</name>
<styleUrl>
#styleMap_TLP_Normal
</styleUrl>
<Point>
<coordinates>
-39.3683052,-7.4575768,904.70
</coordinates>
</Point>
</Placemark>
<Placemark>
<name>
Wed Feb 26 12:41:04 2014 S=36.57 Km/hr
</name>
<styleUrl>
#styleMap_TLP_Normal
</styleUrl>
<Point>
<coordinates>
-39.3684883,-7.4566689,907.55
</coordinates>
</Point>
</Placemark>
<Placemark>
<name>
Wed Feb 26 12:41:14 2014 S=37.86 Km/hr
</name>
<styleUrl>
#styleMap_TLP_Normal
</styleUrl>
<Point>
<coordinates>
-39.3686028,-7.4557214,907.11
</coordinates>
</Point>
</Placemark>
<Placemark>
<name>
Wed Feb 26 12:41:24 2014 S=37.10 Km/hr
</name>
<styleUrl>
#styleMap_TLP_Normal
</styleUrl>
<Point>
<coordinates>
-39.3687477,-7.4547825,905.98
</coordinates>
</Point>
</Placemark>
<Placemark>
<name>
Wed Feb 26 12:41:34 2014 S=37.87 Km/hr
</name>
<styleUrl>
#styleMap_TLP_Normal
</styleUrl>
<Point>
<coordinates>
-39.3690186,-7.4538875,910.86
</coordinates>
</Point>
</Placemark>
<Placemark>
<name>
Wed Feb 26 12:41:44 2014 S=35.62 Km/hr
</name>
<styleUrl>
#styleMap_TLP_Normal
</styleUrl>
<Point>
<coordinates>
-39.3693542,-7.4530354,907.86
</coordinates>
</Point>
</Placemark>
<Placemark>
<name>
Wed Feb 26 12:41:54 2014 S=37.14 Km/hr
</name>
<styleUrl>
#styleMap_TLP_Normal
</styleUrl>
<Point>
<coordinates>
-39.3696785,-7.4521427,906.78
</coordinates>
</Point>
</Placemark>
<Placemark>
<name>
Wed Feb 26 12:42:04 2014 S=35.76 Km/hr
</name>
<styleUrl>
#styleMap_TLP_Normal
</styleUrl>
<Point>
<coordinates>
-39.3699112,-7.4512420,905.98
</coordinates>
</Point>
</Placemark>
<Placemark>
<name>
Wed Feb 26 12:42:14 2014 S=36.00 Km/hr
</name>
<styleUrl>
#styleMap_TLP_Normal
</styleUrl>
<Point>
<coordinates>
-39.3701363,-7.4503465,914.66
</coordinates>
</Point>
</Placemark>
<Placemark>
<name>
Wed Feb 26 12:42:24 2014 S=34.39 Km/hr
</name>
<styleUrl>
#styleMap_TLP_Normal
</styleUrl>
<Point>
<coordinates>
-39.3705101,-7.4495530,915.19
</coordinates>
</Point>
</Placemark>
<Placemark>
<name>
Wed Feb 26 12:42:34 2014 S=34.95 Km/hr
</name>
<styleUrl>
#styleMap_TLP_Normal
</styleUrl>
<Point>
<coordinates>
-39.3705864,-7.4487042,914.42
</coordinates>
</Point>
</Placemark>
<Placemark>
<name>
Wed Feb 26 12:42:44 2014 S=36.32 Km/hr
</name>
<styleUrl>
#styleMap_TLP_Normal
</styleUrl>
<Point>
<coordinates>
-39.3706627,-7.4478321,919.31
</coordinates>
</Point>
</Placemark>
<Placemark>
<name>
Wed Feb 26 12:42:54 2014 S=36.67 Km/hr
</name>
<styleUrl>
#styleMap_TLP_Normal
</styleUrl>
<Point>
<coordinates>
-39.3708229,-7.4469113,921.06
</coordinates>
</Point>
</Placemark>
<Placemark>
<name>
Wed Feb 26 12:43:04 2014 S=36.98 Km/hr
</name>
<styleUrl>
#styleMap_TLP_Normal
</styleUrl>
<Point>
<coordinates>
-39.3709450,-7.4459648,917.55
</coordinates>
</Point>
</Placemark>
<Placemark>
<name>
Wed Feb 26 12:43:14 2014 S=35.80 Km/hr
</name>
<styleUrl>
#styleMap_TLP_Normal
</styleUrl>
<Point>
<coordinates>
-39.3709946,-7.4450464,917.63
</coordinates>
</Point>
</Placemark>
<Placemark>
<name>
Wed Feb 26 12:43:24 2014 S=35.52 Km/hr
</name>
<styleUrl>
#styleMap_TLP_Normal
</styleUrl>
<Point>
<coordinates>
-39.3710480,-7.4441547,918.58
</coordinates>
</Point>
</Placemark>
<Placemark>
<name>
Wed Feb 26 12:43:34 2014 S=36.32 Km/hr
</name>
<styleUrl>
#styleMap_TLP_Normal
</styleUrl>
<Point>
<coordinates>
-39.3711929,-7.4432473,918.53
</coordinates>
</Point>
</Placemark>
<Placemark>
<name>
Wed Feb 26 12:43:44 2014 S=35.59 Km/hr
</name>
<styleUrl>
#styleMap_TLP_Normal
</styleUrl>
<Point>
<coordinates>
-39.3713608,-7.4423289,914.72
</coordinates>
</Point>
</Placemark>
<Placemark>
<name>
Wed Feb 26 12:43:54 2014 S=36.98 Km/hr
</name>
<styleUrl>
#styleMap_TLP_Normal
</styleUrl>
<Point>
<coordinates>
-39.3714867,-7.4413953,917.81
</coordinates>
</Point>
</Placemark>
<Placemark>
<name>
Wed Feb 26 12:44:04 2014 S=35.46 Km/hr
</name>
<styleUrl>
#styleMap_TLP_Normal
</styleUrl>
<Point>
<coordinates>
-39.3715706,-7.4404674,916.64
</coordinates>
</Point>
</Placemark>
<Placemark>
<name>
Wed Feb 26 12:44:14 2014 S=35.94 Km/hr
</name>
<styleUrl>
#styleMap_TLP_Normal
</styleUrl>
<Point>
<coordinates>
-39.3715248,-7.4395146,918.42
</coordinates>
</Point>
</Placemark>
<Placemark>
<name>
Wed Feb 26 12:44:24 2014 S=37.21 Km/hr
</name>
<styleUrl>
#styleMap_TLP_Normal
</styleUrl>
<Point>
<coordinates>
-39.3715630,-7.4385905,923.33
</coordinates>
</Point>
</Placemark>
<Placemark>
<name>
Wed Feb 26 12:44:34 2014 S=35.10 Km/hr
</name>
<styleUrl>
#styleMap_TLP_Normal
</styleUrl>
<Point>
<coordinates>
-39.3716507,-7.4376664,921.58
</coordinates>
</Point>
</Placemark>
<Placemark>
<name>
Wed Feb 26 12:44:44 2014 S=34.84 Km/hr
</name>
<styleUrl>
#styleMap_TLP_Normal
</styleUrl>
<Point>
<coordinates>
-39.3717155,-7.4367700,917.36
</coordinates>
</Point>
</Placemark>
<Placemark>
<name>
Wed Feb 26 12:44:54 2014 S=33.98 Km/hr
</name>
<styleUrl>
#styleMap_TLP_Normal
</styleUrl>
<Point>
<coordinates>
-39.3717155,-7.4358673,914.81
</coordinates>
</Point>
</Placemark>
<Placemark>
<name>
Wed Feb 26 12:45:04 2014 S=31.96 Km/hr
</name>
<styleUrl>
#styleMap_TLP_Normal
</styleUrl>
<Point>
<coordinates>
-39.3717346,-7.4349923,921.16
</coordinates>
</Point>
</Placemark>
<Placemark>
<name>
Wed Feb 26 12:45:14 2014 S=30.09 Km/hr
</name>
<styleUrl>
#styleMap_TLP_Normal
</styleUrl>
<Point>
<coordinates>
-39.3715324,-7.4341831,923.72
</coordinates>
</Point>
</Placemark>
<Placemark>
<name>
Wed Feb 26 12:45:24 2014 S=24.46 Km/hr
</name>
<styleUrl>
#styleMap_TLP_Normal
</styleUrl>
<Point>
<coordinates>
-39.3713188,-7.4334369,927.91
</coordinates>
</Point>
</Placemark>
<Placemark>
<name>
Wed Feb 26 12:45:34 2014 S=11.53 Km/hr
</name>
<styleUrl>
#styleMap_TLP_Normal
</styleUrl>
<Point>
<coordinates>
-39.3709869,-7.4331145,933.23
</coordinates>
</Point>
</Placemark>
<Placemark>
<name>
Wed Feb 26 12:45:44 2014 S=28.94 Km/hr
</name>
<styleUrl>
#styleMap_TLP_Normal
</styleUrl>
<Point>
<coordinates>
-39.3703537,-7.4325414,925.72
</coordinates>
</Point>
</Placemark>
<Placemark>
<name>
Wed Feb 26 12:45:54 2014 S=25.33 Km/hr
</name>
<styleUrl>
#styleMap_TLP_Normal
</styleUrl>
<Point>
<coordinates>
-39.3701706,-7.4316344,929.59
</coordinates>
</Point>
</Placemark>
<Placemark>
<name>
Wed Feb 26 12:46:04 2014 S=31.37 Km/hr
</name>
<styleUrl>
#styleMap_TLP_Normal
</styleUrl>
<Point>
<coordinates>
-39.3698883,-7.4308786,927.36
</coordinates>
</Point>
</Placemark>
<Placemark>
<name>
Wed Feb 26 12:46:14 2014 S=23.33 Km/hr
</name>
<styleUrl>
#styleMap_TLP_Normal
</styleUrl>
<Point>
<coordinates>
-39.3695602,-7.4301605,928.30
</coordinates>
</Point>
</Placemark>
<Placemark>
<name>
Wed Feb 26 12:46:24 2014 S=29.54 Km/hr
</name>
<styleUrl>
#styleMap_TLP_Normal
</styleUrl>
<Point>
<coordinates>
-39.3691711,-7.4295263,930.66
</coordinates>
</Point>
</Placemark>
<Placemark>
<name>
Wed Feb 26 12:46:34 2014 S=27.61 Km/hr
</name>
<styleUrl>
#styleMap_TLP_Normal
</styleUrl>
<Point>
<coordinates>
-39.3688507,-7.4288063,934.17
</coordinates>
</Point>
</Placemark>
<Placemark>
<name>
Wed Feb 26 12:46:44 2014 S=24.82 Km/hr
</name>
<styleUrl>
#styleMap_TLP_Normal
</styleUrl>
<Point>
<coordinates>
-39.3687401,-7.4281435,934.17
</coordinates>
</Point>
</Placemark>
<Placemark>
<name>
Wed Feb 26 12:46:54 2014 S=29.07 Km/hr
</name>
<styleUrl>
#styleMap_TLP_Normal
</styleUrl>
<Point>
<coordinates>
-39.3686447,-7.4273658,930.91
</coordinates>
</Point>
</Placemark>
<Placemark>
<name>
Wed Feb 26 12:47:04 2014 S=26.95 Km/hr
</name>
<styleUrl>
#styleMap_TLP_Normal
</styleUrl>
<Point>
<coordinates>
-39.3685188,-7.4266367,931.09
</coordinates>
</Point>
</Placemark>
<Placemark>
<name>
Wed Feb 26 12:47:14 2014 S=25.54 Km/hr
</name>
<styleUrl>
#styleMap_TLP_Normal
</styleUrl>
<Point>
<coordinates>
-39.3684578,-7.4259276,928.95
</coordinates>
</Point>
</Placemark>
<Placemark>
<name>
Wed Feb 26 12:47:24 2014 S=25.31 Km/hr
</name>
<styleUrl>
#styleMap_TLP_Normal
</styleUrl>
<Point>
<coordinates>
-39.3684654,-7.4252620,920.61
</coordinates>
</Point>
</Placemark>
<Placemark>
<name>
Wed Feb 26 12:47:34 2014 S=23.30 Km/hr
</name>
<styleUrl>
#styleMap_TLP_Normal
</styleUrl>
<Point>
<coordinates>
-39.3684196,-7.4246097,919.41
</coordinates>
</Point>
</Placemark>
<Placemark>
<name>
Wed Feb 26 12:47:44 2014 S=17.78 Km/hr
</name>
<styleUrl>
#styleMap_TLP_Normal
</styleUrl>
<Point>
<coordinates>
-39.3679924,-7.4240575,916.23
</coordinates>
</Point>
</Placemark>
<Placemark>
<name>
Wed Feb 26 12:47:54 2014 S=26.65 Km/hr
</name>
<styleUrl>
#styleMap_TLP_Normal
</styleUrl>
<Point>
<coordinates>
-39.3676186,-7.4232860,923.34
</coordinates>
</Point>
</Placemark>
<Placemark>
<name>
Wed Feb 26 12:48:04 2014 S=12.53 Km/hr
</name>
<styleUrl>
#styleMap_TLP_Normal
</styleUrl>
<Point>
<coordinates>
-39.3675194,-7.4225950,922.23
</coordinates>
</Point>
</Placemark>
<Placemark>
<name>
Wed Feb 26 12:48:14 2014 S=9.79 Km/hr
</name>
<styleUrl>
#styleMap_TLP_Normal
</styleUrl>
<Point>
<coordinates>
-39.3674202,-7.4221845,918.72
</coordinates>
</Point>
</Placemark>
<Placemark>
<name>
Wed Feb 26 12:48:24 2014 S=22.01 Km/hr
</name>
<styleUrl>
#styleMap_TLP_Normal
</styleUrl>
<Point>
<coordinates>
-39.3673515,-7.4215140,900.92
</coordinates>
</Point>
</Placemark>
<Placemark>
<name>
Wed Feb 26 12:48:34 2014 S=26.59 Km/hr
</name>
<styleUrl>
#styleMap_TLP_Normal
</styleUrl>
<Point>
<coordinates>
-39.3671303,-7.4205704,902.11
</coordinates>
</Point>
</Placemark>
<Placemark>
<name>
Wed Feb 26 12:48:44 2014 S=29.43 Km/hr
</name>
<styleUrl>
#styleMap_TLP_Normal
</styleUrl>
<Point>
<coordinates>
-39.3671341,-7.4196153,909.53
</coordinates>
</Point>
</Placemark>
<Placemark>
<name>
Wed Feb 26 12:48:54 2014 S=26.13 Km/hr
</name>
<styleUrl>
#styleMap_TLP_Normal
</styleUrl>
<Point>
<coordinates>
-39.3669968,-7.4188504,919.19
</coordinates>
</Point>
</Placemark>
<Placemark>
<name>
Wed Feb 26 12:49:04 2014 S=26.17 Km/hr
</name>
<styleUrl>
#styleMap_TLP_Normal
</styleUrl>
<Point>
<coordinates>
-39.3669014,-7.4180751,919.59
</coordinates>
</Point>
</Placemark>
<Placemark>
<name>
Wed Feb 26 12:49:14 2014 S=17.96 Km/hr
</name>
<styleUrl>
#styleMap_TLP_Normal
</styleUrl>
<Point>
<coordinates>
-39.3669167,-7.4174356,915.52
</coordinates>
</Point>
</Placemark>
<Placemark>
<name>
Wed Feb 26 12:49:24 2014 S=27.41 Km/hr
</name>
<styleUrl>
#styleMap_TLP_Normal
</styleUrl>
<Point>
<coordinates>
-39.3668671,-7.4166288,923.75
</coordinates>
</Point>
</Placemark>
<Placemark>
<name>
Wed Feb 26 12:49:34 2014 S=24.03 Km/hr
</name>
<styleUrl>
#styleMap_TLP_Normal
</styleUrl>
<Point>
<coordinates>
-39.3667450,-7.4159241,924.38
</coordinates>
</Point>
</Placemark>
<Placemark>
<name>
Wed Feb 26 12:49:44 2014 S=22.47 Km/hr
</name>
<styleUrl>
#styleMap_TLP_Normal
</styleUrl>
<Point>
<coordinates>
-39.3667030,-7.4152346,920.52
</coordinates>
</Point>
</Placemark>
<Placemark>
<name>
Wed Feb 26 12:49:54 2014 S=24.58 Km/hr
</name>
<styleUrl>
#styleMap_TLP_Normal
</styleUrl>
<Point>
<coordinates>
-39.3666420,-7.4145727,911.95
</coordinates>
</Point>
</Placemark>
<Placemark>
<name>
Wed Feb 26 12:50:04 2014 S=18.58 Km/hr
</name>
<styleUrl>
#styleMap_TLP_Normal
</styleUrl>
<Point>
<coordinates>
-39.3666115,-7.4139810,911.67
</coordinates>
</Point>
</Placemark>
<Placemark>
<name>
Wed Feb 26 12:50:14 2014 S=12.03 Km/hr
</name>
<styleUrl>
#styleMap_TLP_Normal
</styleUrl>
<Point>
<coordinates>
-39.3665161,-7.4135079,916.34
</coordinates>
</Point>
</Placemark>
<Placemark>
<name>
Wed Feb 26 12:50:24 2014 S=18.60 Km/hr
</name>
<styleUrl>
#styleMap_TLP_Normal
</styleUrl>
<Point>
<coordinates>
-39.3663979,-7.4129252,913.38
</coordinates>
</Point>
</Placemark>
<Placemark>
<name>
Wed Feb 26 12:50:34 2014 S=22.56 Km/hr
</name>
<styleUrl>
#styleMap_TLP_Normal
</styleUrl>
<Point>
<coordinates>
-39.3661766,-7.4121733,921.41
</coordinates>
</Point>
</Placemark>
<Placemark>
<name>
Wed Feb 26 12:50:44 2014 S=21.47 Km/hr
</name>
<styleUrl>
#styleMap_TLP_Normal
</styleUrl>
<Point>
<coordinates>
-39.3661156,-7.4114685,922.16
</coordinates>
</Point>
</Placemark>
<Placemark>
<name>
Wed Feb 26 12:50:54 2014 S=16.50 Km/hr
</name>
<styleUrl>
#styleMap_TLP_Normal
</styleUrl>
<Point>
<coordinates>
-39.3660469,-7.4109416,913.80
</coordinates>
</Point>
</Placemark>
<Placemark>
<name>
Wed Feb 26 12:51:04 2014 S=0.97 Km/hr
</name>
<styleUrl>
#styleMap_TLP_Normal
</styleUrl>
<Point>
<coordinates>
-39.3660431,-7.4107409,916.48
</coordinates>
</Point>
</Placemark>
<Placemark>
<name>
Wed Feb 26 12:51:14 2014 S=4.33 Km/hr
</name>
<styleUrl>
#styleMap_TLP_Normal
</styleUrl>
<Point>
<coordinates>
-39.3661346,-7.4107442,919.48
</coordinates>
</Point>
</Placemark>
<Placemark>
<name>
Wed Feb 26 12:51:24 2014 S=2.37 Km/hr
</name>
<styleUrl>
#styleMap_TLP_Normal
</styleUrl>
<Point>
<coordinates>
-39.3662605,-7.4107604,920.67
</coordinates>
</Point>
</Placemark>
<Placemark>
<name>
Wed Feb 26 12:51:34 2014 S=3.36 Km/hr
</name>
<styleUrl>
#styleMap_TLP_Normal
</styleUrl>
<Point>
<coordinates>
-39.3662491,-7.4107571,919.91
</coordinates>
</Point>
</Placemark>
<Placemark>
<name>
Wed Feb 26 12:51:44 2014 S=1.65 Km/hr
</name>
<styleUrl>
#styleMap_TLP_Normal
</styleUrl>
<Point>
<coordinates>
-39.3661690,-7.4107528,918.98
</coordinates>
</Point>
</Placemark>
<Placemark>
<name>
Wed Feb 26 12:51:54 2014 S=1.09 Km/hr
</name>
<styleUrl>
#styleMap_TLP_Normal
</styleUrl>
<Point>
<coordinates>
-39.3661461,-7.4107194,919.13
</coordinates>
</Point>
</Placemark>
<Placemark>
<name>
Wed Feb 26 12:52:04 2014 S=9.02 Km/hr
</name>
<styleUrl>
#styleMap_TLP_Normal
</styleUrl>
<Point>
<coordinates>
-39.3661346,-7.4106832,919.63
</coordinates>
</Point>
</Placemark>
<Placemark>
<name>
Wed Feb 26 12:52:14 2014 S=7.52 Km/hr
</name>
<styleUrl>
#styleMap_TLP_Normal
</styleUrl>
<Point>
<coordinates>
-39.3661270,-7.4104033,920.39
</coordinates>
</Point>
</Placemark>
<Placemark>
<name>
Wed Feb 26 12:52:24 2014 S=0.97 Km/hr
</name>
<styleUrl>
#styleMap_TLP_Normal
</styleUrl>
<Point>
<coordinates>
-39.3661003,-7.4102702,918.58
</coordinates>
</Point>
</Placemark>
<Placemark>
<name>
Wed Feb 26 12:52:34 2014 S=1.81 Km/hr
</name>
<styleUrl>
#styleMap_TLP_Normal
</styleUrl>
<Point>
<coordinates>
-39.3660889,-7.4102697,919.55
</coordinates>
</Point>
</Placemark>
<Placemark>
<name>
Wed Feb 26 12:52:44 2014 S=4.18 Km/hr
</name>
<styleUrl>
#styleMap_TLP_Normal
</styleUrl>
<Point>
<coordinates>
-39.3660736,-7.4104013,921.94
</coordinates>
</Point>
</Placemark>
<Placemark>
<name>
Wed Feb 26 12:52:54 2014 S=2.61 Km/hr
</name>
<styleUrl>
#styleMap_TLP_Normal
</styleUrl>
<Point>
<coordinates>
-39.3661385,-7.4104505,922.36
</coordinates>
</Point>
</Placemark>
<Placemark>
<name>
Wed Feb 26 12:53:04 2014 S=2.16 Km/hr
</name>
<styleUrl>
#styleMap_TLP_Normal
</styleUrl>
<Point>
<coordinates>
-39.3662338,-7.4104924,922.27
</coordinates>
</Point>
</Placemark>
<Placemark>
<name>
Wed Feb 26 12:53:15 2014 S=0.18 Km/hr
</name>
<styleUrl>
#styleMap_TLP_Normal
</styleUrl>
<Point>
<coordinates>
-39.3662720,-7.4104586,922.70
</coordinates>
</Point>
</Placemark>
<Placemark>
<name>
Wed Feb 26 12:53:25 2014 S=0.41 Km/hr
</name>
<styleUrl>
#styleMap_TLP_Normal
</styleUrl>
<Point>
<coordinates>
-39.3662682,-7.4104571,922.86
</coordinates>
</Point>
</Placemark>
<Placemark>
<name>
Wed Feb 26 12:53:35 2014 S=0.66 Km/hr
</name>
<styleUrl>
#styleMap_TLP_Normal
</styleUrl>
<Point>
<coordinates>
-39.3662720,-7.4104624,922.98
</coordinates>
</Point>
</Placemark>
<Placemark>
<name>
Wed Feb 26 12:53:45 2014 S=0.38 Km/hr
</name>
<styleUrl>
#styleMap_TLP_Normal
</styleUrl>
<Point>
<coordinates>
-39.3662720,-7.4104590,923.09
</coordinates>
</Point>
</Placemark>
<Placemark>
<name>
Wed Feb 26 12:53:55 2014 S=1.49 Km/hr
</name>
<styleUrl>
#styleMap_TLP_Normal
</styleUrl>
<Point>
<coordinates>
-39.3662567,-7.4104929,923.41
</coordinates>
</Point>
</Placemark>
<Placemark>
<name>
Wed Feb 26 12:54:05 2014 S=1.90 Km/hr
</name>
<styleUrl>
#styleMap_TLP_Normal
</styleUrl>
<Point>
<coordinates>
-39.3661423,-7.4104710,923.56
</coordinates>
</Point>
</Placemark>
<Placemark>
<name>
Wed Feb 26 12:54:15 2014 S=4.17 Km/hr
</name>
<styleUrl>
#styleMap_TLP_Normal
</styleUrl>
<Point>
<coordinates>
-39.3660889,-7.4103980,921.11
</coordinates>
</Point>
</Placemark>
<Placemark>
<name>
Wed Feb 26 12:54:25 2014 S=2.65 Km/hr
</name>
<styleUrl>
#styleMap_TLP_Normal
</styleUrl>
<Point>
<coordinates>
-39.3660736,-7.4102578,918.95
</coordinates>
</Point>
</Placemark>
<Placemark>
<name>
Wed Feb 26 12:54:35 2014 S=0.37 Km/hr
</name>
<styleUrl>
#styleMap_TLP_Normal
</styleUrl>
<Point>
<coordinates>
-39.3660698,-7.4102449,920.33
</coordinates>
</Point>
</Placemark>
<Placemark>
<name>
Wed Feb 26 12:54:45 2014 S=0.41 Km/hr
</name>
<styleUrl>
#styleMap_TLP_Normal
</styleUrl>
<Point>
<coordinates>
-39.3660660,-7.4102354,920.28
</coordinates>
</Point>
</Placemark>
<Placemark>
<name>
Wed Feb 26 12:54:55 2014 S=0.26 Km/hr
</name>
<styleUrl>
#styleMap_TLP_Normal
</styleUrl>
<Point>
<coordinates>
-39.3660660,-7.4102392,920.23
</coordinates>
</Point>
</Placemark>
<Placemark>
<name>
Wed Feb 26 12:55:05 2014 S=0.22 Km/hr
</name>
<styleUrl>
#styleMap_TLP_Normal
</styleUrl>
<Point>
<coordinates>
-39.3660660,-7.4102378,920.13
</coordinates>
</Point>
</Placemark>
<Placemark>
<name>
Wed Feb 26 12:55:15 2014 S=0.77 Km/hr
</name>
<styleUrl>
#styleMap_TLP_Normal
</styleUrl>
<Point>
<coordinates>
-39.3660622,-7.4102235,919.97
</coordinates>
</Point>
</Placemark>
<Placemark>
<name>
Wed Feb 26 12:55:25 2014 S=0.20 Km/hr
</name>
<styleUrl>
#styleMap_TLP_Normal
</styleUrl>
<Point>
<coordinates>
-39.3660851,-7.4102225,920.09
</coordinates>
</Point>
</Placemark>
<Placemark>
<name>
Wed Feb 26 12:55:35 2014 S=15.11 Km/hr
</name>
<styleUrl>
#styleMap_TLP_Normal
</styleUrl>
<Point>
<coordinates>
-39.3660469,-7.4100862,921.80
</coordinates>
</Point>
</Placemark>
<Placemark>
<name>
Wed Feb 26 12:55:45 2014 S=21.82 Km/hr
</name>
<styleUrl>
#styleMap_TLP_Normal
</styleUrl>
<Point>
<coordinates>
-39.3659363,-7.4094753,924.80
</coordinates>
</Point>
</Placemark>
<Placemark>
<name>
Wed Feb 26 12:55:55 2014 S=20.68 Km/hr
</name>
<styleUrl>
#styleMap_TLP_Normal
</styleUrl>
<Point>
<coordinates>
-39.3658981,-7.4087987,924.69
</coordinates>
</Point>
</Placemark>
<Placemark>
<name>
Wed Feb 26 12:56:05 2014 S=25.50 Km/hr
</name>
<styleUrl>
#styleMap_TLP_Normal
</styleUrl>
<Point>
<coordinates>
-39.3657341,-7.4079552,924.22
</coordinates>
</Point>
</Placemark>
<Placemark>
<name>
Wed Feb 26 12:56:15 2014 S=27.43 Km/hr
</name>
<styleUrl>
#styleMap_TLP_Normal
</styleUrl>
<Point>
<coordinates>
-39.3656769,-7.4070964,922.58
</coordinates>
</Point>
</Placemark>
<Placemark>
<name>
Wed Feb 26 12:56:25 2014 S=22.99 Km/hr
</name>
<styleUrl>
#styleMap_TLP_Normal
</styleUrl>
<Point>
<coordinates>
-39.3654633,-7.4063463,923.86
</coordinates>
</Point>
</Placemark>
<Placemark>
<name>
Wed Feb 26 12:56:35 2014 S=27.89 Km/hr
</name>
<styleUrl>
#styleMap_TLP_Normal
</styleUrl>
<Point>
<coordinates>
-39.3651390,-7.4058013,923.64
</coordinates>
</Point>
</Placemark>
<Placemark>
<name>
Wed Feb 26 12:56:45 2014 S=17.51 Km/hr
</name>
<styleUrl>
#styleMap_TLP_Normal
</styleUrl>
<Point>
<coordinates>
-39.3647919,-7.4051952,920.17
</coordinates>
</Point>
</Placemark>
<Placemark>
<name>
Wed Feb 26 12:56:55 2014 S=16.53 Km/hr
</name>
<styleUrl>
#styleMap_TLP_Normal
</styleUrl>
<Point>
<coordinates>
-39.3644447,-7.4048281,920.77
</coordinates>
</Point>
</Placemark>
<Placemark>
<name>
Wed Feb 26 12:57:05 2014 S=21.10 Km/hr
</name>
<styleUrl>
#styleMap_TLP_Normal
</styleUrl>
<Point>
<coordinates>
-39.3642921,-7.4041691,915.09
</coordinates>
</Point>
</Placemark>
<Placemark>
<name>
Wed Feb 26 12:57:15 2014 S=12.71 Km/hr
</name>
<styleUrl>
#styleMap_TLP_Normal
</styleUrl>
<Point>
<coordinates>
-39.3642654,-7.4037080,914.27
</coordinates>
</Point>
</Placemark>
<Placemark>
<name>
Wed Feb 26 12:57:25 2014 S=10.47 Km/hr
</name>
<styleUrl>
#styleMap_TLP_Normal
</styleUrl>
<Point>
<coordinates>
-39.3641624,-7.4032798,916.05
</coordinates>
</Point>
</Placemark>
<Placemark>
<name>
Wed Feb 26 12:57:35 2014 S=5.05 Km/hr
</name>
<styleUrl>
#styleMap_TLP_Normal
</styleUrl>
<Point>
<coordinates>
-39.3640862,-7.4028673,918.00
</coordinates>
</Point>
</Placemark>
<Placemark>
<name>
Wed Feb 26 12:57:45 2014 S=1.28 Km/hr
</name>
<styleUrl>
#styleMap_TLP_Normal
</styleUrl>
<Point>
<coordinates>
-39.3640671,-7.4027987,920.25
</coordinates>
</Point>
</Placemark>
<Placemark>
<name>
Wed Feb 26 12:57:55 2014 S=2.99 Km/hr
</name>
<styleUrl>
#styleMap_TLP_Normal
</styleUrl>
<Point>
<coordinates>
-39.3640518,-7.4028153,920.36
</coordinates>
</Point>
</Placemark>
<Placemark>
<name>
Wed Feb 26 12:58:05 2014 S=5.49 Km/hr
</name>
<styleUrl>
#styleMap_TLP_Normal
</styleUrl>
<Point>
<coordinates>
-39.3639107,-7.4027796,922.42
</coordinates>
</Point>
</Placemark>
<Placemark>
<name>
Wed Feb 26 12:58:15 2014 S=1.42 Km/hr
</name>
<styleUrl>
#styleMap_TLP_Normal
</styleUrl>
<Point>
<coordinates>
-39.3638115,-7.4027448,919.88
</coordinates>
</Point>
</Placemark>
<Placemark>
<name>
Wed Feb 26 12:58:25 2014 S=0.42 Km/hr
</name>
<styleUrl>
#styleMap_TLP_Normal
</styleUrl>
<Point>
<coordinates>
-39.3638039,-7.4027190,920.06
</coordinates>
</Point>
</Placemark>
<Placemark>
<name>
Wed Feb 26 12:58:35 2014 S=1.15 Km/hr
</name>
<styleUrl>
#styleMap_TLP_Normal
</styleUrl>
<Point>
<coordinates>
-39.3638115,-7.4027267,919.97
</coordinates>
</Point>
</Placemark>
<Placemark>
<name>
Wed Feb 26 12:58:45 2014 S=2.27 Km/hr
</name>
<styleUrl>
#styleMap_TLP_Normal
</styleUrl>
<Point>
<coordinates>
-39.3638229,-7.4026976,919.78
</coordinates>
</Point>
</Placemark>
<Placemark>
<name>
Wed Feb 26 12:58:55 2014 S=0.73 Km/hr
</name>
<styleUrl>
#styleMap_TLP_Normal
</styleUrl>
<Point>
<coordinates>
-39.3638458,-7.4026589,920.30
</coordinates>
</Point>
</Placemark>
<Placemark>
<name>
Wed Feb 26 12:59:05 2014 S=3.12 Km/hr
</name>
<styleUrl>
#styleMap_TLP_Normal
</styleUrl>
<Point>
<coordinates>
-39.3638458,-7.4026737,920.19
</coordinates>
</Point>
</Placemark>
<Placemark>
<name>
Wed Feb 26 12:59:15 2014 S=3.73 Km/hr
</name>
<styleUrl>
#styleMap_TLP_Normal
</styleUrl>
<Point>
<coordinates>
-39.3638420,-7.4027309,920.27
</coordinates>
</Point>
</Placemark>
<Placemark>
<name>
Wed Feb 26 12:59:25 2014 S=0.82 Km/hr
</name>
<styleUrl>
#styleMap_TLP_Normal
</styleUrl>
<Point>
<coordinates>
-39.3639336,-7.4028034,918.77
</coordinates>
</Point>
</Placemark>
<Placemark>
<name>
Wed Feb 26 12:59:35 2014 S=1.68 Km/hr
</name>
<styleUrl>
#styleMap_TLP_Normal
</styleUrl>
<Point>
<coordinates>
-39.3639336,-7.4028544,920.70
</coordinates>
</Point>
</Placemark>
<Placemark>
<name>
Wed Feb 26 12:59:45 2014 S=0.91 Km/hr
</name>
<styleUrl>
#styleMap_TLP_Normal
</styleUrl>
<Point>
<coordinates>
-39.3639030,-7.4028897,921.06
</coordinates>
</Point>
</Placemark>
<Placemark>
<name>
Wed Feb 26 12:59:56 2014 S=2.77 Km/hr
</name>
<styleUrl>
#styleMap_TLP_Normal
</styleUrl>
<Point>
<coordinates>
-39.3639984,-7.4028091,920.34
</coordinates>
</Point>
</Placemark>
<Placemark>
<name>
Wed Feb 26 13:00:06 2014 S=1.66 Km/hr
</name>
<styleUrl>
#styleMap_TLP_Normal
</styleUrl>
<Point>
<coordinates>
-39.3640900,-7.4027829,919.70
</coordinates>
</Point>
</Placemark>
<Placemark>
<name>
Wed Feb 26 13:00:16 2014 S=0.71 Km/hr
</name>
<styleUrl>
#styleMap_TLP_Normal
</styleUrl>
<Point>
<coordinates>
-39.3640862,-7.4027829,920.78
</coordinates>
</Point>
</Placemark>
<Placemark>
<name>
Wed Feb 26 13:00:26 2014 S=15.64 Km/hr
</name>
<styleUrl>
#styleMap_TLP_Normal
</styleUrl>
<Point>
<coordinates>
-39.3640175,-7.4024343,921.92
</coordinates>
</Point>
</Placemark>
<Placemark>
<name>
Wed Feb 26 13:00:36 2014 S=26.45 Km/hr
</name>
<styleUrl>
#styleMap_TLP_Normal
</styleUrl>
<Point>
<coordinates>
-39.3638649,-7.4018364,923.19
</coordinates>
</Point>
</Placemark>
<Placemark>
<name>
Wed Feb 26 13:00:46 2014 S=27.21 Km/hr
</name>
<styleUrl>
#styleMap_TLP_Normal
</styleUrl>
<Point>
<coordinates>
-39.3637619,-7.4010320,917.16
</coordinates>
</Point>
</Placemark>
<Placemark>
<name>
Wed Feb 26 13:00:56 2014 S=24.39 Km/hr
</name>
<styleUrl>
#styleMap_TLP_Normal
</styleUrl>
<Point>
<coordinates>
-39.3634644,-7.4002986,916.94
</coordinates>
</Point>
</Placemark>
<Placemark>
<name>
Wed Feb 26 13:01:06 2014 S=22.48 Km/hr
</name>
<styleUrl>
#styleMap_TLP_Normal
</styleUrl>
<Point>
<coordinates>
-39.3631783,-7.3995280,915.95
</coordinates>
</Point>
</Placemark>
<Placemark>
<name>
Wed Feb 26 13:01:16 2014 S=17.86 Km/hr
</name>
<styleUrl>
#styleMap_TLP_Normal
</styleUrl>
<Point>
<coordinates>
-39.3629265,-7.3989763,916.23
</coordinates>
</Point>
</Placemark>
<Placemark>
<name>
Wed Feb 26 13:01:26 2014 S=15.86 Km/hr
</name>
<styleUrl>
#styleMap_TLP_Normal
</styleUrl>
<Point>
<coordinates>
-39.3627205,-7.3984408,914.59
</coordinates>
</Point>
</Placemark>
<Placemark>
<name>
Wed Feb 26 13:01:36 2014 S=13.01 Km/hr
</name>
<styleUrl>
#styleMap_TLP_Normal
</styleUrl>
<Point>
<coordinates>
-39.3624496,-7.3978624,910.66
</coordinates>
</Point>
</Placemark>
<Placemark>
<name>
Wed Feb 26 13:01:46 2014 S=17.21 Km/hr
</name>
<styleUrl>
#styleMap_TLP_Normal
</styleUrl>
<Point>
<coordinates>
-39.3622246,-7.3972487,904.95
</coordinates>
</Point>
</Placemark>
<Placemark>
<name>
Wed Feb 26 13:01:56 2014 S=8.00 Km/hr
</name>
<styleUrl>
#styleMap_TLP_Normal
</styleUrl>
<Point>
<coordinates>
-39.3620453,-7.3967109,905.38
</coordinates>
</Point>
</Placemark>
<Placemark>
<name>
Wed Feb 26 13:02:06 2014 S=7.69 Km/hr
</name>
<styleUrl>
#styleMap_TLP_Normal
</styleUrl>
<Point>
<coordinates>
-39.3618736,-7.3964052,912.05
</coordinates>
</Point>
</Placemark>
<Placemark>
<name>
Wed Feb 26 13:02:16 2014 S=5.37 Km/hr
</name>
<styleUrl>
#styleMap_TLP_Normal
</styleUrl>
<Point>
<coordinates>
-39.3616600,-7.3964148,911.31
</coordinates>
</Point>
</Placemark>
<Placemark>
<name>
Wed Feb 26 13:02:26 2014 S=6.39 Km/hr
</name>
<styleUrl>
#styleMap_TLP_Normal
</styleUrl>
<Point>
<coordinates>
-39.3614235,-7.3964219,910.86
</coordinates>
</Point>
</Placemark>
<Placemark>
<name>
Wed Feb 26 13:02:36 2014 S=4.67 Km/hr
</name>
<styleUrl>
#styleMap_TLP_Normal
</styleUrl>
<Point>
<coordinates>
-39.3612633,-7.3962526,912.28
</coordinates>
</Point>
</Placemark>
<Placemark>
<name>
Wed Feb 26 13:02:46 2014 S=7.96 Km/hr
</name>
<styleUrl>
#styleMap_TLP_Normal
</styleUrl>
<Point>
<coordinates>
-39.3611336,-7.3960819,913.38
</coordinates>
</Point>
</Placemark>
<Placemark>
<name>
Wed Feb 26 13:02:56 2014 S=5.60 Km/hr
</name>
<styleUrl>
#styleMap_TLP_Normal
</styleUrl>
<Point>
<coordinates>
-39.3610153,-7.3959298,913.88
</coordinates>
</Point>
</Placemark>
<Placemark>
<name>
Wed Feb 26 13:03:06 2014 S=0.58 Km/hr
</name>
<styleUrl>
#styleMap_TLP_Normal
</styleUrl>
<Point>
<coordinates>
-39.3609428,-7.3957081,914.36
</coordinates>
</Point>
</Placemark>
<Placemark>
<name>
Wed Feb 26 13:03:16 2014 S=0.56 Km/hr
</name>
<styleUrl>
#styleMap_TLP_Normal
</styleUrl>
<Point>
<coordinates>
-39.3609390,-7.3956962,915.09
</coordinates>
</Point>
</Placemark>
<Placemark>
<name>
Wed Feb 26 13:03:26 2014 S=8.38 Km/hr
</name>
<styleUrl>
#styleMap_TLP_Normal
</styleUrl>
<Point>
<coordinates>
-39.3609047,-7.3955784,916.78
</coordinates>
</Point>
</Placemark>
<Placemark>
<name>
Wed Feb 26 13:03:36 2014 S=8.70 Km/hr
</name>
<styleUrl>
#styleMap_TLP_Normal
</styleUrl>
<Point>
<coordinates>
-39.3607445,-7.3953547,919.14
</coordinates>
</Point>
</Placemark>
<Placemark>
<name>
Wed Feb 26 13:03:46 2014 S=5.33 Km/hr
</name>
<styleUrl>
#styleMap_TLP_Normal
</styleUrl>
<Point>
<coordinates>
-39.3606300,-7.3951802,920.06
</coordinates>
</Point>
</Placemark>
<Placemark>
<name>
Wed Feb 26 13:03:56 2014 S=0.72 Km/hr
</name>
<styleUrl>
#styleMap_TLP_Normal
</styleUrl>
<Point>
<coordinates>
-39.3605843,-7.3951120,920.67
</coordinates>
</Point>
</Placemark>
<Placemark>
<name>
Wed Feb 26 13:04:06 2014 S=2.17 Km/hr
</name>
<styleUrl>
#styleMap_TLP_Normal
</styleUrl>
<Point>
<coordinates>
-39.3606186,-7.3951716,922.47
</coordinates>
</Point>
</Placemark>
<Placemark>
<name>
Wed Feb 26 13:04:16 2014 S=1.06 Km/hr
</name>
<styleUrl>
#styleMap_TLP_Normal
</styleUrl>
<Point>
<coordinates>
-39.3605995,-7.3952403,923.23
</coordinates>
</Point>
</Placemark>
<Placemark>
<name>
Wed Feb 26 13:04:26 2014 S=1.15 Km/hr
</name>
<styleUrl>
#styleMap_TLP_Normal
</styleUrl>
<Point>
<coordinates>
-39.3606033,-7.3952603,923.53
</coordinates>
</Point>
</Placemark>
<Placemark>
<name>
Wed Feb 26 13:04:36 2014 S=2.09 Km/hr
</name>
<styleUrl>
#styleMap_TLP_Normal
</styleUrl>
<Point>
<coordinates>
-39.3605461,-7.3953185,923.16
</coordinates>
</Point>
</Placemark>
<Placemark>
<name>
Wed Feb 26 13:04:46 2014 S=0.39 Km/hr
</name>
<styleUrl>
#styleMap_TLP_Normal
</styleUrl>
<Point>
<coordinates>
-39.3605118,-7.3953276,923.11
</coordinates>
</Point>
</Placemark>
<Placemark>
<name>
Wed Feb 26 13:04:56 2014 S=0.65 Km/hr
</name>
<styleUrl>
#styleMap_TLP_Normal
</styleUrl>
<Point>
<coordinates>
-39.3604889,-7.3953247,922.86
</coordinates>
</Point>
</Placemark>
<Placemark>
<name>
Wed Feb 26 13:05:06 2014 S=0.98 Km/hr
</name>
<styleUrl>
#styleMap_TLP_Normal
</styleUrl>
<Point>
<coordinates>
-39.3605003,-7.3953443,922.94
</coordinates>
</Point>
</Placemark>
<Placemark>
<name>
Wed Feb 26 13:05:16 2014 S=0.85 Km/hr
</name>
<styleUrl>
#styleMap_TLP_Normal
</styleUrl>
<Point>
<coordinates>
-39.3604660,-7.3953876,923.02
</coordinates>
</Point>
</Placemark>
<Placemark>
<name>
Wed Feb 26 13:05:26 2014 S=1.98 Km/hr
</name>
<styleUrl>
#styleMap_TLP_Normal
</styleUrl>
<Point>
<coordinates>
-39.3604622,-7.3954272,924.52
</coordinates>
</Point>
</Placemark>
<Placemark>
<name>
Wed Feb 26 13:05:36 2014 S=0.85 Km/hr
</name>
<styleUrl>
#styleMap_TLP_Normal
</styleUrl>
<Point>
<coordinates>
-39.3604126,-7.3954124,925.09
</coordinates>
</Point>
</Placemark>
<Placemark>
<name>
Wed Feb 26 13:05:46 2014 S=2.57 Km/hr
</name>
<styleUrl>
#styleMap_TLP_Normal
</styleUrl>
<Point>
<coordinates>
-39.3604355,-7.3954387,926.56
</coordinates>
</Point>
</Placemark>
<Placemark>
<name>
Wed Feb 26 13:05:56 2014 S=2.53 Km/hr
</name>
<styleUrl>
#styleMap_TLP_Normal
</styleUrl>
<Point>
<coordinates>
-39.3604546,-7.3955288,926.75
</coordinates>
</Point>
</Placemark>
<Placemark>
<name>
Wed Feb 26 13:06:06 2014 S=0.14 Km/hr
</name>
<styleUrl>
#styleMap_TLP_Normal
</styleUrl>
<Point>
<coordinates>
-39.3604927,-7.3956141,926.66
</coordinates>
</Point>
</Placemark>
<Placemark>
<name>
Wed Feb 26 13:06:16 2014 S=2.32 Km/hr
</name>
<styleUrl>
#styleMap_TLP_Normal
</styleUrl>
<Point>
<coordinates>
-39.3604507,-7.3955855,924.06
</coordinates>
</Point>
</Placemark>
<Placemark>
<name>
Wed Feb 26 13:06:26 2014 S=2.56 Km/hr
</name>
<styleUrl>
#styleMap_TLP_Normal
</styleUrl>
<Point>
<coordinates>
-39.3604507,-7.3954835,924.20
</coordinates>
</Point>
</Placemark>
<Placemark>
<name>
Wed Feb 26 13:06:36 2014 S=3.47 Km/hr
</name>
<styleUrl>
#styleMap_TLP_Normal
</styleUrl>
<Point>
<coordinates>
-39.3605499,-7.3953800,924.84
</coordinates>
</Point>
</Placemark>
<Placemark>
<name>
Wed Feb 26 13:06:46 2014 S=4.39 Km/hr
</name>
<styleUrl>
#styleMap_TLP_Normal
</styleUrl>
<Point>
<coordinates>
-39.3606377,-7.3953028,924.41
</coordinates>
</Point>
</Placemark>
<Placemark>
<name>
Wed Feb 26 13:06:56 2014 S=3.43 Km/hr
</name>
<styleUrl>
#styleMap_TLP_Normal
</styleUrl>
<Point>
<coordinates>
-39.3606682,-7.3952351,923.52
</coordinates>
</Point>
</Placemark>
<Placemark>
<name>
Wed Feb 26 13:07:06 2014 S=1.64 Km/hr
</name>
<styleUrl>
#styleMap_TLP_Normal
</styleUrl>
<Point>
<coordinates>
-39.3605995,-7.3951402,922.38
</coordinates>
</Point>
</Placemark>
<Placemark>
<name>
Wed Feb 26 13:07:16 2014 S=7.15 Km/hr
</name>
<styleUrl>
#styleMap_TLP_Normal
</styleUrl>
<Point>
<coordinates>
-39.3605881,-7.3950934,922.77
</coordinates>
</Point>
</Placemark>
<Placemark>
<name>
Wed Feb 26 13:07:26 2014 S=5.04 Km/hr
</name>
<styleUrl>
#styleMap_TLP_Normal
</styleUrl>
<Point>
<coordinates>
-39.3604622,-7.3949094,922.39
</coordinates>
</Point>
</Placemark>
<Placemark>
<name>
Wed Feb 26 13:07:36 2014 S=0.51 Km/hr
</name>
<styleUrl>
#styleMap_TLP_Normal
</styleUrl>
<Point>
<coordinates>
-39.3604012,-7.3948069,922.22
</coordinates>
</Point>
</Placemark>
<Placemark>
<name>
Wed Feb 26 13:07:46 2014 S=2.60 Km/hr
</name>
<styleUrl>
#styleMap_TLP_Normal
</styleUrl>
<Point>
<coordinates>
-39.3603935,-7.3947802,922.22
</coordinates>
</Point>
</Placemark>
<Placemark>
<name>
Wed Feb 26 13:07:56 2014 S=7.51 Km/hr
</name>
<styleUrl>
#styleMap_TLP_Normal
</styleUrl>
<Point>
<coordinates>
-39.3602142,-7.3945403,922.77
</coordinates>
</Point>
</Placemark>
<Placemark>
<name>
Wed Feb 26 13:08:06 2014 S=9.61 Km/hr
</name>
<styleUrl>
#styleMap_TLP_Normal
</styleUrl>
<Point>
<coordinates>
-39.3601379,-7.3944139,922.47
</coordinates>
</Point>
</Placemark>
<Placemark>
<name>
Wed Feb 26 13:08:17 2014 S=2.90 Km/hr
</name>
<styleUrl>
#styleMap_TLP_Normal
</styleUrl>
<Point>
<coordinates>
-39.3600960,-7.3942151,924.70
</coordinates>
</Point>
</Placemark>
<Placemark>
<name>
Wed Feb 26 13:08:27 2014 S=0.63 Km/hr
</name>
<styleUrl>
#styleMap_TLP_Normal
</styleUrl>
<Point>
<coordinates>
-39.3600769,-7.3941951,924.17
</coordinates>
</Point>
</Placemark>
<Placemark>
<name>
Wed Feb 26 13:08:37 2014 S=0.36 Km/hr
</name>
<styleUrl>
#styleMap_TLP_Normal
</styleUrl>
<Point>
<coordinates>
-39.3600807,-7.3941970,924.30
</coordinates>
</Point>
</Placemark>
<Placemark>
<name>
Wed Feb 26 13:08:47 2014 S=0.31 Km/hr
</name>
<styleUrl>
#styleMap_TLP_Normal
</styleUrl>
<Point>
<coordinates>
-39.3600807,-7.3941979,924.36
</coordinates>
</Point>
</Placemark>
<Placemark>
<name>
Wed Feb 26 13:08:57 2014 S=0.84 Km/hr
</name>
<styleUrl>
#styleMap_TLP_Normal
</styleUrl>
<Point>
<coordinates>
-39.3600807,-7.3941989,924.36
</coordinates>
</Point>
</Placemark>
<Placemark>
<name>
Wed Feb 26 13:09:07 2014 S=0.20 Km/hr
</name>
<styleUrl>
#styleMap_TLP_Normal
</styleUrl>
<Point>
<coordinates>
-39.3600845,-7.3941994,924.36
</coordinates>
</Point>
</Placemark>
<Placemark>
<name>
Wed Feb 26 13:09:17 2014 S=0.14 Km/hr
</name>
<styleUrl>
#styleMap_TLP_Normal
</styleUrl>
<Point>
<coordinates>
-39.3600769,-7.3941960,924.36
</coordinates>
</Point>
</Placemark>
<Placemark>
<name>
Wed Feb 26 13:09:27 2014 S=1.29 Km/hr
</name>
<styleUrl>
#styleMap_TLP_Normal
</styleUrl>
<Point>
<coordinates>
-39.3600769,-7.3941970,924.34
</coordinates>
</Point>
</Placemark>
<Placemark>
<name>
Wed Feb 26 13:09:37 2014 S=1.81 Km/hr
</name>
<styleUrl>
#styleMap_TLP_Normal
</styleUrl>
<Point>
<coordinates>
-39.3600159,-7.3942127,923.98
</coordinates>
</Point>
</Placemark>
<Placemark>
<name>
Wed Feb 26 13:09:47 2014 S=2.35 Km/hr
</name>
<styleUrl>
#styleMap_TLP_Normal
</styleUrl>
<Point>
<coordinates>
-39.3598938,-7.3942223,924.56
</coordinates>
</Point>
</Placemark>
<Placemark>
<name>
Wed Feb 26 13:09:57 2014 S=2.88 Km/hr
</name>
<styleUrl>
#styleMap_TLP_Normal
</styleUrl>
<Point>
<coordinates>
-39.3597908,-7.3942480,925.34
</coordinates>
</Point>
</Placemark>
<Placemark>
<name>
Wed Feb 26 13:10:07 2014 S=0.59 Km/hr
</name>
<styleUrl>
#styleMap_TLP_Normal
</styleUrl>
<Point>
<coordinates>
-39.3597527,-7.3942900,925.41
</coordinates>
</Point>
</Placemark>
<Placemark>
<name>
Wed Feb 26 13:10:17 2014 S=3.18 Km/hr
</name>
<styleUrl>
#styleMap_TLP_Normal
</styleUrl>
<Point>
<coordinates>
-39.3596954,-7.3943295,925.52
</coordinates>
</Point>
</Placemark>
<Placemark>
<name>
Wed Feb 26 13:10:27 2014 S=3.43 Km/hr
</name>
<styleUrl>
#styleMap_TLP_Normal
</styleUrl>
<Point>
<coordinates>
-39.3595772,-7.3943543,926.98
</coordinates>
</Point>
</Placemark>
<Placemark>
<name>
Wed Feb 26 13:10:37 2014 S=1.73 Km/hr
</name>
<styleUrl>
#styleMap_TLP_Normal
</styleUrl>
<Point>
<coordinates>
-39.3594627,-7.3943796,925.30
</coordinates>
</Point>
</Placemark>
<Placemark>
<name>
Wed Feb 26 13:10:47 2014 S=0.70 Km/hr
</name>
<styleUrl>
#styleMap_TLP_Normal
</styleUrl>
<Point>
<coordinates>
-39.3594437,-7.3943844,925.72
</coordinates>
</Point>
</Placemark>
<Placemark>
<name>
Wed Feb 26 13:10:57 2014 S=2.77 Km/hr
</name>
<styleUrl>
#styleMap_TLP_Normal
</styleUrl>
<Point>
<coordinates>
-39.3593979,-7.3943782,925.47
</coordinates>
</Point>
</Placemark>
<Placemark>
<name>
Wed Feb 26 13:11:07 2014 S=1.96 Km/hr
</name>
<styleUrl>
#styleMap_TLP_Normal
</styleUrl>
<Point>
<coordinates>
-39.3592873,-7.3943992,925.66
</coordinates>
</Point>
</Placemark>
<Placemark>
<name>
Wed Feb 26 13:11:17 2014 S=1.90 Km/hr
</name>
<styleUrl>
#styleMap_TLP_Normal
</styleUrl>
<Point>
<coordinates>
-39.3592491,-7.3944864,926.86
</coordinates>
</Point>
</Placemark>
<Placemark>
<name>
Wed Feb 26 13:11:27 2014 S=1.03 Km/hr
</name>
<styleUrl>
#styleMap_TLP_Normal
</styleUrl>
<Point>
<coordinates>
-39.3592110,-7.3945165,927.38
</coordinates>
</Point>
</Placemark>
<Placemark>
<name>
Wed Feb 26 13:11:37 2014 S=1.97 Km/hr
</name>
<styleUrl>
#styleMap_TLP_Normal
</styleUrl>
<Point>
<coordinates>
-39.3591499,-7.3945417,927.72
</coordinates>
</Point>
</Placemark>
<Placemark>
<name>
Wed Feb 26 13:11:47 2014 S=2.76 Km/hr
</name>
<styleUrl>
#styleMap_TLP_Normal
</styleUrl>
<Point>
<coordinates>
-39.3590584,-7.3946152,926.58
</coordinates>
</Point>
</Placemark>
<Placemark>
<name>
Wed Feb 26 13:11:57 2014 S=1.95 Km/hr
</name>
<styleUrl>
#styleMap_TLP_Normal
</styleUrl>
<Point>
<coordinates>
-39.3589859,-7.3945832,927.52
</coordinates>
</Point>
</Placemark>
<Placemark>
<name>
Wed Feb 26 13:12:07 2014 S=0.52 Km/hr
</name>
<styleUrl>
#styleMap_TLP_Normal
</styleUrl>
<Point>
<coordinates>
-39.3589668,-7.3945589,928.03
</coordinates>
</Point>
</Placemark>
<Placemark>
<name>
Wed Feb 26 13:12:17 2014 S=0.98 Km/hr
</name>
<styleUrl>
#styleMap_TLP_Normal
</styleUrl>
<Point>
<coordinates>
-39.3589668,-7.3945608,928.19
</coordinates>
</Point>
</Placemark>
<Placemark>
<name>
Wed Feb 26 13:12:27 2014 S=0.63 Km/hr
</name>
<styleUrl>
#styleMap_TLP_Normal
</styleUrl>
<Point>
<coordinates>
-39.3589554,-7.3945589,928.41
</coordinates>
</Point>
</Placemark>
<Placemark>
<name>
Wed Feb 26 13:12:37 2014 S=0.40 Km/hr
</name>
<styleUrl>
#styleMap_TLP_Normal
</styleUrl>
<Point>
<coordinates>
-39.3589478,-7.3945537,928.41
</coordinates>
</Point>
</Placemark>
<Placemark>
<name>
Wed Feb 26 13:12:47 2014 S=1.82 Km/hr
</name>
<styleUrl>
#styleMap_TLP_Normal
</styleUrl>
<Point>
<coordinates>
-39.3589592,-7.3945584,928.64
</coordinates>
</Point>
</Placemark>
<Placemark>
<name>
Wed Feb 26 13:12:57 2014 S=1.94 Km/hr
</name>
<styleUrl>
#styleMap_TLP_Normal
</styleUrl>
<Point>
<coordinates>
-39.3589935,-7.3946319,928.61
</coordinates>
</Point>
</Placemark>
<Placemark>
<name>
Wed Feb 26 13:13:07 2014 S=1.08 Km/hr
</name>
<styleUrl>
#styleMap_TLP_Normal
</styleUrl>
<Point>
<coordinates>
-39.3589973,-7.3947124,928.94
</coordinates>
</Point>
</Placemark>
<Placemark>
<name>
Wed Feb 26 13:13:17 2014 S=1.37 Km/hr
</name>
<styleUrl>
#styleMap_TLP_Normal
</styleUrl>
<Point>
<coordinates>
-39.3590050,-7.3947783,929.50
</coordinates>
</Point>
</Placemark>
<Placemark>
<name>
Wed Feb 26 13:13:27 2014 S=0.07 Km/hr
</name>
<styleUrl>
#styleMap_TLP_Normal
</styleUrl>
<Point>
<coordinates>
-39.3590164,-7.3947921,929.56
</coordinates>
</Point>
</Placemark>
<Placemark>
<name>
Wed Feb 26 13:13:37 2014 S=1.55 Km/hr
</name>
<styleUrl>
#styleMap_TLP_Normal
</styleUrl>
<Point>
<coordinates>
-39.3589897,-7.3948207,929.17
</coordinates>
</Point>
</Placemark>
<Placemark>
<name>
Wed Feb 26 13:13:47 2014 S=1.31 Km/hr
</name>
<styleUrl>
#styleMap_TLP_Normal
</styleUrl>
<Point>
<coordinates>
-39.3590317,-7.3948736,929.19
</coordinates>
</Point>
</Placemark>
<Placemark>
<name>
Wed Feb 26 13:13:57 2014 S=2.17 Km/hr
</name>
<styleUrl>
#styleMap_TLP_Normal
</styleUrl>
<Point>
<coordinates>
-39.3590126,-7.3948774,929.00
</coordinates>
</Point>
</Placemark>
<Placemark>
<name>
Wed Feb 26 13:14:07 2014 S=0.32 Km/hr
</name>
<styleUrl>
#styleMap_TLP_Normal
</styleUrl>
<Point>
<coordinates>
-39.3590088,-7.3948970,929.06
</coordinates>
</Point>
</Placemark>
<Placemark>
<name>
Wed Feb 26 13:14:17 2014 S=0.68 Km/hr
</name>
<styleUrl>
#styleMap_TLP_Normal
</styleUrl>
<Point>
<coordinates>
-39.3590126,-7.3949375,929.97
</coordinates>
</Point>
</Placemark>
<Placemark>
<name>
Wed Feb 26 13:14:27 2014 S=0.74 Km/hr
</name>
<styleUrl>
#styleMap_TLP_Normal
</styleUrl>
<Point>
<coordinates>
-39.3590050,-7.3949332,929.97
</coordinates>
</Point>
</Placemark>
<Placemark>
<name>
Wed Feb 26 13:14:37 2014 S=1.51 Km/hr
</name>
<styleUrl>
#styleMap_TLP_Normal
</styleUrl>
<Point>
<coordinates>
-39.3590088,-7.3949375,930.00
</coordinates>
</Point>
</Placemark>
<Placemark>
<name>
Wed Feb 26 13:14:47 2014 S=1.11 Km/hr
</name>
<styleUrl>
#styleMap_TLP_Normal
</styleUrl>
<Point>
<coordinates>
-39.3590088,-7.3949227,929.14
</coordinates>
</Point>
</Placemark>
<Placemark>
<name>
Wed Feb 26 13:14:57 2014 S=0.25 Km/hr
</name>
<styleUrl>
#styleMap_TLP_Normal
</styleUrl>
<Point>
<coordinates>
-39.3590317,-7.3949385,928.48
</coordinates>
</Point>
</Placemark>
<Placemark>
<name>
Wed Feb 26 13:15:07 2014 S=1.37 Km/hr
</name>
<styleUrl>
#styleMap_TLP_Normal
</styleUrl>
<Point>
<coordinates>
-39.3590355,-7.3949237,928.61
</coordinates>
</Point>
</Placemark>
<Placemark>
<name>
Wed Feb 26 13:15:17 2014 S=1.51 Km/hr
</name>
<styleUrl>
#styleMap_TLP_Normal
</styleUrl>
<Point>
<coordinates>
-39.3590622,-7.3949375,929.42
</coordinates>
</Point>
</Placemark>
<Placemark>
<name>
Wed Feb 26 13:15:27 2014 S=1.63 Km/hr
</name>
<styleUrl>
#styleMap_TLP_Normal
</styleUrl>
<Point>
<coordinates>
-39.3590698,-7.3949828,929.31
</coordinates>
</Point>
</Placemark>
<Placemark>
<name>
Wed Feb 26 13:15:37 2014 S=0.83 Km/hr
</name>
<styleUrl>
#styleMap_TLP_Normal
</styleUrl>
<Point>
<coordinates>
-39.3590660,-7.3949885,929.50
</coordinates>
</Point>
</Placemark>
<Placemark>
<name>
Wed Feb 26 13:15:47 2014 S=1.02 Km/hr
</name>
<styleUrl>
#styleMap_TLP_Normal
</styleUrl>
<Point>
<coordinates>
-39.3590546,-7.3949890,929.52
</coordinates>
</Point>
</Placemark>
<Placemark>
<name>
Wed Feb 26 13:15:57 2014 S=0.60 Km/hr
</name>
<styleUrl>
#styleMap_TLP_Normal
</styleUrl>
<Point>
<coordinates>
-39.3589935,-7.3949938,929.92
</coordinates>
</Point>
</Placemark>
<Placemark>
<name>
Wed Feb 26 13:16:07 2014 S=0.34 Km/hr
</name>
<styleUrl>
#styleMap_TLP_Normal
</styleUrl>
<Point>
<coordinates>
-39.3589706,-7.3949924,929.53
</coordinates>
</Point>
</Placemark>
<Placemark>
<name>
Wed Feb 26 13:16:17 2014 S=1.66 Km/hr
</name>
<styleUrl>
#styleMap_TLP_Normal
</styleUrl>
<Point>
<coordinates>
-39.3590202,-7.3950143,929.16
</coordinates>
</Point>
</Placemark>
<Placemark>
<name>
Wed Feb 26 13:16:27 2014 S=0.67 Km/hr
</name>
<styleUrl>
#styleMap_TLP_Normal
</styleUrl>
<Point>
<coordinates>
-39.3590279,-7.3950124,928.81
</coordinates>
</Point>
</Placemark>
<Placemark>
<name>
Wed Feb 26 13:16:37 2014 S=2.47 Km/hr
</name>
<styleUrl>
#styleMap_TLP_Normal
</styleUrl>
<Point>
<coordinates>
-39.3590508,-7.3950081,928.59
</coordinates>
</Point>
</Placemark>
<Placemark>
<name>
Wed Feb 26 13:16:47 2014 S=0.73 Km/hr
</name>
<styleUrl>
#styleMap_TLP_Normal
</styleUrl>
<Point>
<coordinates>
-39.3591042,-7.3949628,928.31
</coordinates>
</Point>
</Placemark>
<Placemark>
<name>
Wed Feb 26 13:16:57 2014 S=0.85 Km/hr
</name>
<styleUrl>
#styleMap_TLP_Normal
</styleUrl>
<Point>
<coordinates>
-39.3591347,-7.3949423,927.97
</coordinates>
</Point>
</Placemark>
<Placemark>
<name>
Wed Feb 26 13:17:07 2014 S=0.93 Km/hr
</name>
<styleUrl>
#styleMap_TLP_Normal
</styleUrl>
<Point>
<coordinates>
-39.3591347,-7.3949389,927.98
</coordinates>
</Point>
</Placemark>
<Placemark>
<name>
Wed Feb 26 13:17:17 2014 S=1.66 Km/hr
</name>
<styleUrl>
#styleMap_TLP_Normal
</styleUrl>
<Point>
<coordinates>
-39.3591537,-7.3949132,928.42
</coordinates>
</Point>
</Placemark>
<Placemark>
<name>
Wed Feb 26 13:17:27 2014 S=0.45 Km/hr
</name>
<styleUrl>
#styleMap_TLP_Normal
</styleUrl>
<Point>
<coordinates>
-39.3591919,-7.3949203,927.59
</coordinates>
</Point>
</Placemark>
<Placemark>
<name>
Wed Feb 26 13:17:37 2014 S=0.93 Km/hr
</name>
<styleUrl>
#styleMap_TLP_Normal
</styleUrl>
<Point>
<coordinates>
-39.3591690,-7.3949161,927.03
</coordinates>
</Point>
</Placemark>
<Placemark>
<name>
Wed Feb 26 13:17:47 2014 S=2.57 Km/hr
</name>
<styleUrl>
#styleMap_TLP_Normal
</styleUrl>
<Point>
<coordinates>
-39.3592148,-7.3949747,927.22
</coordinates>
</Point>
</Placemark>
<Placemark>
<name>
Wed Feb 26 13:17:57 2014 S=0.37 Km/hr
</name>
<styleUrl>
#styleMap_TLP_Normal
</styleUrl>
<Point>
<coordinates>
-39.3592300,-7.3949938,926.50
</coordinates>
</Point>
</Placemark>
<Placemark>
<name>
Wed Feb 26 13:18:07 2014 S=0.83 Km/hr
</name>
<styleUrl>
#styleMap_TLP_Normal
</styleUrl>
<Point>
<coordinates>
-39.3592300,-7.3949986,926.47
</coordinates>
</Point>
</Placemark>
<Placemark>
<name>
Wed Feb 26 13:18:17 2014 S=0.36 Km/hr
</name>
<styleUrl>
#styleMap_TLP_Normal
</styleUrl>
<Point>
<coordinates>
-39.3592377,-7.3950076,926.48
</coordinates>
</Point>
</Placemark>
<Placemark>
<name>
Wed Feb 26 13:18:27 2014 S=0.08 Km/hr
</name>
<styleUrl>
#styleMap_TLP_Normal
</styleUrl>
<Point>
<coordinates>
-39.3592415,-7.3950105,926.48
</coordinates>
</Point>
</Placemark>
<Placemark>
<name>
Wed Feb 26 13:18:37 2014 S=1.11 Km/hr
</name>
<styleUrl>
#styleMap_TLP_Normal
</styleUrl>
<Point>
<coordinates>
-39.3592415,-7.3950105,926.48
</coordinates>
</Point>
</Placemark>
<Placemark>
<name>
Wed Feb 26 13:18:47 2014 S=0.35 Km/hr
</name>
<styleUrl>
#styleMap_TLP_Normal
</styleUrl>
<Point>
<coordinates>
-39.3592186,-7.3949833,926.38
</coordinates>
</Point>
</Placemark>
<Placemark>
<name>
Wed Feb 26 13:18:57 2014 S=0.44 Km/hr
</name>
<styleUrl>
#styleMap_TLP_Normal
</styleUrl>
<Point>
<coordinates>
-39.3592186,-7.3949814,926.36
</coordinates>
</Point>
</Placemark>
<Placemark>
<name>
Wed Feb 26 13:19:07 2014 S=1.85 Km/hr
</name>
<styleUrl>
#styleMap_TLP_Normal
</styleUrl>
<Point>
<coordinates>
-39.3592377,-7.3949862,926.55
</coordinates>
</Point>
</Placemark>
<Placemark>
<name>
Wed Feb 26 13:19:17 2014 S=0.67 Km/hr
</name>
<styleUrl>
#styleMap_TLP_Normal
</styleUrl>
<Point>
<coordinates>
-39.3593140,-7.3950391,925.48
</coordinates>
</Point>
</Placemark>
<Placemark>
<name>
Wed Feb 26 13:19:27 2014 S=2.76 Km/hr
</name>
<styleUrl>
#styleMap_TLP_Normal
</styleUrl>
<Point>
<coordinates>
-39.3592911,-7.3950043,925.08
</coordinates>
</Point>
</Placemark>
<Placemark>
<name>
Wed Feb 26 13:19:37 2014 S=0.94 Km/hr
</name>
<styleUrl>
#styleMap_TLP_Normal
</styleUrl>
<Point>
<coordinates>
-39.3592339,-7.3949876,924.94
</coordinates>
</Point>
</Placemark>
<Placemark>
<name>
Wed Feb 26 13:19:47 2014 S=0.02 Km/hr
</name>
<styleUrl>
#styleMap_TLP_Normal
</styleUrl>
<Point>
<coordinates>
-39.3591995,-7.3949952,924.89
</coordinates>
</Point>
</Placemark>
<Placemark>
<name>
Wed Feb 26 13:19:57 2014 S=0.22 Km/hr
</name>
<styleUrl>
#styleMap_TLP_Normal
</styleUrl>
<Point>
<coordinates>
-39.3591881,-7.3949733,923.81
</coordinates>
</Point>
</Placemark>
<Placemark>
<name>
Wed Feb 26 13:20:07 2014 S=1.15 Km/hr
</name>
<styleUrl>
#styleMap_TLP_Normal
</styleUrl>
<Point>
<coordinates>
-39.3591881,-7.3949623,922.16
</coordinates>
</Point>
</Placemark>
<Placemark>
<name>
Wed Feb 26 13:20:17 2014 S=1.26 Km/hr
</name>
<styleUrl>
#styleMap_TLP_Normal
</styleUrl>
<Point>
<coordinates>
-39.3591728,-7.3949342,922.52
</coordinates>
</Point>
</Placemark>
<Placemark>
<name>
Wed Feb 26 13:20:27 2014 S=2.02 Km/hr
</name>
<styleUrl>
#styleMap_TLP_Normal
</styleUrl>
<Point>
<coordinates>
-39.3592033,-7.3949022,922.48
</coordinates>
</Point>
</Placemark>
<Placemark>
<name>
Wed Feb 26 13:20:37 2014 S=1.98 Km/hr
</name>
<styleUrl>
#styleMap_TLP_Normal
</styleUrl>
<Point>
<coordinates>
-39.3592529,-7.3949094,922.45
</coordinates>
</Point>
</Placemark>
<Placemark>
<name>
Wed Feb 26 13:20:47 2014 S=0.97 Km/hr
</name>
<styleUrl>
#styleMap_TLP_Normal
</styleUrl>
<Point>
<coordinates>
-39.3593102,-7.3949218,922.53
</coordinates>
</Point>
</Placemark>
<Placemark>
<name>
Wed Feb 26 13:20:57 2014 S=0.72 Km/hr
</name>
<styleUrl>
#styleMap_TLP_Normal
</styleUrl>
<Point>
<coordinates>
-39.3593369,-7.3949118,924.16
</coordinates>
</Point>
</Placemark>
<Placemark>
<name>
Wed Feb 26 13:21:07 2014 S=2.10 Km/hr
</name>
<styleUrl>
#styleMap_TLP_Normal
</styleUrl>
<Point>
<coordinates>
-39.3593521,-7.3949213,924.20
</coordinates>
</Point>
</Placemark>
<Placemark>
<name>
Wed Feb 26 13:21:17 2014 S=0.87 Km/hr
</name>
<styleUrl>
#styleMap_TLP_Normal
</styleUrl>
<Point>
<coordinates>
-39.3594513,-7.3948917,924.02
</coordinates>
</Point>
</Placemark>
<Placemark>
<name>
Wed Feb 26 13:21:27 2014 S=1.87 Km/hr
</name>
<styleUrl>
#styleMap_TLP_Normal
</styleUrl>
<Point>
<coordinates>
-39.3595200,-7.3949151,924.91
</coordinates>
</Point>
</Placemark>
<Placemark>
<name>
Wed Feb 26 13:21:37 2014 S=0.79 Km/hr
</name>
<styleUrl>
#styleMap_TLP_Normal
</styleUrl>
<Point>
<coordinates>
-39.3595695,-7.3949132,925.91
</coordinates>
</Point>
</Placemark>
<Placemark>
<name>
Wed Feb 26 13:21:47 2014 S=1.60 Km/hr
</name>
<styleUrl>
#styleMap_TLP_Normal
</styleUrl>
<Point>
<coordinates>
-39.3595886,-7.3949132,926.16
</coordinates>
</Point>
</Placemark>
<Placemark>
<name>
Wed Feb 26 13:21:57 2014 S=1.39 Km/hr
</name>
<styleUrl>
#styleMap_TLP_Normal
</styleUrl>
<Point>
<coordinates>
-39.3596725,-7.3949299,926.11
</coordinates>
</Point>
</Placemark>
<Placemark>
<name>
Wed Feb 26 13:22:07 2014 S=1.56 Km/hr
</name>
<styleUrl>
#styleMap_TLP_Normal
</styleUrl>
<Point>
<coordinates>
-39.3596878,-7.3949318,926.38
</coordinates>
</Point>
</Placemark>
<Placemark>
<name>
Wed Feb 26 13:22:17 2014 S=1.75 Km/hr
</name>
<styleUrl>
#styleMap_TLP_Normal
</styleUrl>
<Point>
<coordinates>
-39.3597298,-7.3949094,924.84
</coordinates>
</Point>
</Placemark>
<Placemark>
<name>
Wed Feb 26 13:22:27 2014 S=2.25 Km/hr
</name>
<styleUrl>
#styleMap_TLP_Normal
</styleUrl>
<Point>
<coordinates>
-39.3598404,-7.3949099,925.27
</coordinates>
</Point>
</Placemark>
<Placemark>
<name>
Wed Feb 26 13:22:37 2014 S=3.13 Km/hr
</name>
<styleUrl>
#styleMap_TLP_Normal
</styleUrl>
<Point>
<coordinates>
-39.3599129,-7.3949022,925.09
</coordinates>
</Point>
</Placemark>
<Placemark>
<name>
Wed Feb 26 13:22:47 2014 S=1.15 Km/hr
</name>
<styleUrl>
#styleMap_TLP_Normal
</styleUrl>
<Point>
<coordinates>
-39.3599625,-7.3949556,925.23
</coordinates>
</Point>
</Placemark>
<Placemark>
<name>
Wed Feb 26 13:22:57 2014 S=1.64 Km/hr
</name>
<styleUrl>
#styleMap_TLP_Normal
</styleUrl>
<Point>
<coordinates>
-39.3600464,-7.3949890,924.22
</coordinates>
</Point>
</Placemark>
<Placemark>
<name>
Wed Feb 26 13:23:07 2014 S=0.85 Km/hr
</name>
<styleUrl>
#styleMap_TLP_Normal
</styleUrl>
<Point>
<coordinates>
-39.3600540,-7.3949881,923.16
</coordinates>
</Point>
</Placemark>
<Placemark>
<name>
Wed Feb 26 13:23:17 2014 S=2.77 Km/hr
</name>
<styleUrl>
#styleMap_TLP_Normal
</styleUrl>
<Point>
<coordinates>
-39.3600540,-7.3948998,922.72
</coordinates>
</Point>
</Placemark>
<Placemark>
<name>
Wed Feb 26 13:23:27 2014 S=1.76 Km/hr
</name>
<styleUrl>
#styleMap_TLP_Normal
</styleUrl>
<Point>
<coordinates>
-39.3600693,-7.3947854,924.22
</coordinates>
</Point>
</Placemark>
<Placemark>
<name>
Wed Feb 26 13:23:37 2014 S=2.07 Km/hr
</name>
<styleUrl>
#styleMap_TLP_Normal
</styleUrl>
<Point>
<coordinates>
-39.3601151,-7.3947949,924.97
</coordinates>
</Point>
</Placemark>
<Placemark>
<name>
Wed Feb 26 13:23:47 2014 S=2.76 Km/hr
</name>
<styleUrl>
#styleMap_TLP_Normal
</styleUrl>
<Point>
<coordinates>
-39.3601913,-7.3947964,924.88
</coordinates>
</Point>
</Placemark>
<Placemark>
<name>
Wed Feb 26 13:23:57 2014 S=0.88 Km/hr
</name>
<styleUrl>
#styleMap_TLP_Normal
</styleUrl>
<Point>
<coordinates>
-39.3602333,-7.3948097,924.91
</coordinates>
</Point>
</Placemark>
<Placemark>
<name>
Wed Feb 26 13:24:07 2014 S=3.08 Km/hr
</name>
<styleUrl>
#styleMap_TLP_Normal
</styleUrl>
<Point>
<coordinates>
-39.3603058,-7.3947778,926.09
</coordinates>
</Point>
</Placemark>
<Placemark>
<name>
Wed Feb 26 13:24:17 2014 S=0.14 Km/hr
</name>
<styleUrl>
#styleMap_TLP_Normal
</styleUrl>
<Point>
<coordinates>
-39.3603745,-7.3947654,925.88
</coordinates>
</Point>
</Placemark>
<Placemark>
<name>
Wed Feb 26 13:24:27 2014 S=1.26 Km/hr
</name>
<styleUrl>
#styleMap_TLP_Normal
</styleUrl>
<Point>
<coordinates>
-39.3603706,-7.3947659,925.78
</coordinates>
</Point>
</Placemark>
<Placemark>
<name>
Wed Feb 26 13:24:37 2014 S=1.76 Km/hr
</name>
<styleUrl>
#styleMap_TLP_Normal
</styleUrl>
<Point>
<coordinates>
-39.3603821,-7.3947654,925.33
</coordinates>
</Point>
</Placemark>
<Placemark>
<name>
Wed Feb 26 13:24:47 2014 S=4.13 Km/hr
</name>
<styleUrl>
#styleMap_TLP_Normal
</styleUrl>
<Point>
<coordinates>
-39.3603477,-7.3946862,924.91
</coordinates>
</Point>
</Placemark>
<Placemark>
<name>
Wed Feb 26 13:24:57 2014 S=3.92 Km/hr
</name>
<styleUrl>
#styleMap_TLP_Normal
</styleUrl>
<Point>
<coordinates>
-39.3602791,-7.3945975,925.53
</coordinates>
</Point>
</Placemark>
<Placemark>
<name>
Wed Feb 26 13:25:07 2014 S=4.08 Km/hr
</name>
<styleUrl>
#styleMap_TLP_Normal
</styleUrl>
<Point>
<coordinates>
-39.3602295,-7.3945065,927.19
</coordinates>
</Point>
</Placemark>
<Placemark>
<name>
Wed Feb 26 13:25:17 2014 S=0.38 Km/hr
</name>
<styleUrl>
#styleMap_TLP_Normal
</styleUrl>
<Point>
<coordinates>
-39.3601875,-7.3944421,926.16
</coordinates>
</Point>
</Placemark>
<Placemark>
<name>
Wed Feb 26 13:25:27 2014 S=0.36 Km/hr
</name>
<styleUrl>
#styleMap_TLP_Normal
</styleUrl>
<Point>
<coordinates>
-39.3601837,-7.3944378,926.25
</coordinates>
</Point>
</Placemark>
<Placemark>
<name>
Wed Feb 26 13:25:37 2014 S=0.04 Km/hr
</name>
<styleUrl>
#styleMap_TLP_Normal
</styleUrl>
<Point>
<coordinates>
-39.3601799,-7.3944349,926.23
</coordinates>
</Point>
</Placemark>
<Placemark>
<name>
Wed Feb 26 13:25:47 2014 S=0.01 Km/hr
</name>
<styleUrl>
#styleMap_TLP_Normal
</styleUrl>
<Point>
<coordinates>
-39.3601799,-7.3944345,926.23
</coordinates>
</Point>
</Placemark>
<Placemark>
<name>
Wed Feb 26 13:25:57 2014 S=0.09 Km/hr
</name>
<styleUrl>
#styleMap_TLP_Normal
</styleUrl>
<Point>
<coordinates>
-39.3601761,-7.3944335,926.23
</coordinates>
</Point>
</Placemark>
<Placemark>
<name>
Wed Feb 26 13:26:07 2014 S=0.37 Km/hr
</name>
<styleUrl>
#styleMap_TLP_Normal
</styleUrl>
<Point>
<coordinates>
-39.3601761,-7.3944283,926.36
</coordinates>
</Point>
</Placemark>
<Placemark>
<name>
Wed Feb 26 13:26:17 2014 S=4.38 Km/hr
</name>
<styleUrl>
#styleMap_TLP_Normal
</styleUrl>
<Point>
<coordinates>
-39.3601494,-7.3944011,924.91
</coordinates>
</Point>
</Placemark>
<Placemark>
<name>
Wed Feb 26 13:26:27 2014 S=3.52 Km/hr
</name>
<styleUrl>
#styleMap_TLP_Normal
</styleUrl>
<Point>
<coordinates>
-39.3601036,-7.3943090,922.88
</coordinates>
</Point>
</Placemark>
<Placemark>
<name>
Wed Feb 26 13:26:37 2014 S=1.26 Km/hr
</name>
<styleUrl>
#styleMap_TLP_Normal
</styleUrl>
<Point>
<coordinates>
-39.3600731,-7.3942208,922.08
</coordinates>
</Point>
</Placemark>
<Placemark>
<name>
Wed Feb 26 13:26:47 2014 S=0.29 Km/hr
</name>
<styleUrl>
#styleMap_TLP_Normal
</styleUrl>
<Point>
<coordinates>
-39.3600578,-7.3942142,921.94
</coordinates>
</Point>
</Placemark>
<Placemark>
<name>
Wed Feb 26 13:26:57 2014 S=0.34 Km/hr
</name>
<styleUrl>
#styleMap_TLP_Normal
</styleUrl>
<Point>
<coordinates>
-39.3600540,-7.3942113,921.91
</coordinates>
</Point>
</Placemark>
<Placemark>
<name>
Wed Feb 26 13:27:07 2014 S=2.68 Km/hr
</name>
<styleUrl>
#styleMap_TLP_Normal
</styleUrl>
<Point>
<coordinates>
-39.3600616,-7.3941827,922.95
</coordinates>
</Point>
</Placemark>
<Placemark>
<name>
Wed Feb 26 13:27:17 2014 S=1.01 Km/hr
</name>
<styleUrl>
#styleMap_TLP_Normal
</styleUrl>
<Point>
<coordinates>
-39.3600540,-7.3941250,923.17
</coordinates>
</Point>
</Placemark>
<Placemark>
<name>
Wed Feb 26 13:27:27 2014 S=1.36 Km/hr
</name>
<styleUrl>
#styleMap_TLP_Normal
</styleUrl>
<Point>
<coordinates>
-39.3600426,-7.3941288,923.09
</coordinates>
</Point>
</Placemark>
<Placemark>
<name>
Wed Feb 26 13:27:37 2014 S=0.39 Km/hr
</name>
<styleUrl>
#styleMap_TLP_Normal
</styleUrl>
<Point>
<coordinates>
-39.3600197,-7.3941374,923.56
</coordinates>
</Point>
</Placemark>
<Placemark>
<name>
Wed Feb 26 13:27:47 2014 S=0.57 Km/hr
</name>
<styleUrl>
#styleMap_TLP_Normal
</styleUrl>
<Point>
<coordinates>
-39.3600273,-7.3941422,923.63
</coordinates>
</Point>
</Placemark>
<Placemark>
<name>
Wed Feb 26 13:27:57 2014 S=2.03 Km/hr
</name>
<styleUrl>
#styleMap_TLP_Normal
</styleUrl>
<Point>
<coordinates>
-39.3600693,-7.3941941,924.27
</coordinates>
</Point>
</Placemark>
<Placemark>
<name>
Wed Feb 26 13:28:07 2014 S=0.56 Km/hr
</name>
<styleUrl>
#styleMap_TLP_Normal
</styleUrl>
<Point>
<coordinates>
-39.3600655,-7.3941956,924.58
</coordinates>
</Point>
</Placemark>
<Placemark>
<name>
Wed Feb 26 13:28:17 2014 S=0.68 Km/hr
</name>
<styleUrl>
#styleMap_TLP_Normal
</styleUrl>
<Point>
<coordinates>
-39.3600693,-7.3942094,925.59
</coordinates>
</Point>
</Placemark>
<Placemark>
<name>
Wed Feb 26 13:28:27 2014 S=0.17 Km/hr
</name>
<styleUrl>
#styleMap_TLP_Normal
</styleUrl>
<Point>
<coordinates>
-39.3600655,-7.3942118,925.83
</coordinates>
</Point>
</Placemark>
<Placemark>
<name>
Wed Feb 26 13:28:37 2014 S=9.81 Km/hr
</name>
<styleUrl>
#styleMap_TLP_Normal
</styleUrl>
<Point>
<coordinates>
-39.3600655,-7.3940663,923.88
</coordinates>
</Point>
</Placemark>
<Placemark>
<name>
Wed Feb 26 13:28:47 2014 S=7.81 Km/hr
</name>
<styleUrl>
#styleMap_TLP_Normal
</styleUrl>
<Point>
<coordinates>
-39.3600807,-7.3938599,917.00
</coordinates>
</Point>
</Placemark>
<Placemark>
<name>
Wed Feb 26 13:28:57 2014 S=4.87 Km/hr
</name>
<styleUrl>
#styleMap_TLP_Normal
</styleUrl>
<Point>
<coordinates>
-39.3599739,-7.3937192,918.27
</coordinates>
</Point>
</Placemark>
<Placemark>
<name>
Wed Feb 26 13:29:07 2014 S=9.40 Km/hr
</name>
<styleUrl>
#styleMap_TLP_Normal
</styleUrl>
<Point>
<coordinates>
-39.3597565,-7.3936524,916.28
</coordinates>
</Point>
</Placemark>
<Placemark>
<name>
Wed Feb 26 13:29:17 2014 S=7.16 Km/hr
</name>
<styleUrl>
#styleMap_TLP_Normal
</styleUrl>
<Point>
<coordinates>
-39.3595467,-7.3936005,910.47
</coordinates>
</Point>
</Placemark>
<Placemark>
<name>
Wed Feb 26 13:29:27 2014 S=10.28 Km/hr
</name>
<styleUrl>
#styleMap_TLP_Normal
</styleUrl>
<Point>
<coordinates>
-39.3592720,-7.3935676,907.00
</coordinates>
</Point>
</Placemark>
<Placemark>
<name>
Wed Feb 26 13:29:37 2014 S=7.96 Km/hr
</name>
<styleUrl>
#styleMap_TLP_Normal
</styleUrl>
<Point>
<coordinates>
-39.3589935,-7.3934784,911.53
</coordinates>
</Point>
</Placemark>
<Placemark>
<name>
Wed Feb 26 13:29:47 2014 S=6.99 Km/hr
</name>
<styleUrl>
#styleMap_TLP_Normal
</styleUrl>
<Point>
<coordinates>
-39.3589249,-7.3933077,911.89
</coordinates>
</Point>
</Placemark>
<Placemark>
<name>
Wed Feb 26 13:29:57 2014 S=5.17 Km/hr
</name>
<styleUrl>
#styleMap_TLP_Normal
</styleUrl>
<Point>
<coordinates>
-39.3589287,-7.3931289,912.69
</coordinates>
</Point>
</Placemark>
<Placemark>
<name>
Wed Feb 26 13:30:07 2014 S=0.44 Km/hr
</name>
<styleUrl>
#styleMap_TLP_Normal
</styleUrl>
<Point>
<coordinates>
-39.3588791,-7.3930640,913.23
</coordinates>
</Point>
</Placemark>
<Placemark>
<name>
Wed Feb 26 13:30:17 2014 S=4.14 Km/hr
</name>
<styleUrl>
#styleMap_TLP_Normal
</styleUrl>
<Point>
<coordinates>
-39.3587990,-7.3930306,914.16
</coordinates>
</Point>
</Placemark>
<Placemark>
<name>
Wed Feb 26 13:30:27 2014 S=3.26 Km/hr
</name>
<styleUrl>
#styleMap_TLP_Normal
</styleUrl>
<Point>
<coordinates>
-39.3586082,-7.3929377,914.31
</coordinates>
</Point>
</Placemark>
<Placemark>
<name>
Wed Feb 26 13:30:37 2014 S=5.76 Km/hr
</name>
<styleUrl>
#styleMap_TLP_Normal
</styleUrl>
<Point>
<coordinates>
-39.3584671,-7.3929586,913.23
</coordinates>
</Point>
</Placemark>
<Placemark>
<name>
Wed Feb 26 13:30:47 2014 S=5.52 Km/hr
</name>
<styleUrl>
#styleMap_TLP_Normal
</styleUrl>
<Point>
<coordinates>
-39.3582535,-7.3929815,910.53
</coordinates>
</Point>
</Placemark>
<Placemark>
<name>
Wed Feb 26 13:30:57 2014 S=5.42 Km/hr
</name>
<styleUrl>
#styleMap_TLP_Normal
</styleUrl>
<Point>
<coordinates>
-39.3579941,-7.3930035,910.31
</coordinates>
</Point>
</Placemark>
<Placemark>
<name>
Wed Feb 26 13:31:07 2014 S=4.48 Km/hr
</name>
<styleUrl>
#styleMap_TLP_Normal
</styleUrl>
<Point>
<coordinates>
-39.3578720,-7.3931289,909.14
</coordinates>
</Point>
</Placemark>
<Placemark>
<name>
Wed Feb 26 13:31:17 2014 S=0.09 Km/hr
</name>
<styleUrl>
#styleMap_TLP_Normal
</styleUrl>
<Point>
<coordinates>
-39.3578453,-7.3931589,914.42
</coordinates>
</Point>
</Placemark>
<Placemark>
<name>
Wed Feb 26 13:31:27 2014 S=0.41 Km/hr
</name>
<styleUrl>
#styleMap_TLP_Normal
</styleUrl>
<Point>
<coordinates>
-39.3578491,-7.3931642,914.03
</coordinates>
</Point>
</Placemark>
<Placemark>
<name>
Wed Feb 26 13:31:37 2014 S=0.27 Km/hr
</name>
<styleUrl>
#styleMap_TLP_Normal
</styleUrl>
<Point>
<coordinates>
-39.3578529,-7.3931689,914.03
</coordinates>
</Point>
</Placemark>
<Placemark>
<name>
Wed Feb 26 13:31:47 2014 S=2.46 Km/hr
</name>
<styleUrl>
#styleMap_TLP_Normal
</styleUrl>
<Point>
<coordinates>
-39.3578491,-7.3931837,914.50
</coordinates>
</Point>
</Placemark>
<Placemark>
<name>
Wed Feb 26 13:31:57 2014 S=2.03 Km/hr
</name>
<styleUrl>
#styleMap_TLP_Normal
</styleUrl>
<Point>
<coordinates>
-39.3578796,-7.3932672,917.22
</coordinates>
</Point>
</Placemark>
<Placemark>
<name>
Wed Feb 26 13:32:07 2014 S=3.59 Km/hr
</name>
<styleUrl>
#styleMap_TLP_Normal
</styleUrl>
<Point>
<coordinates>
-39.3579102,-7.3933339,918.86
</coordinates>
</Point>
</Placemark>
<Placemark>
<name>
Wed Feb 26 13:32:17 2014 S=3.12 Km/hr
</name>
<styleUrl>
#styleMap_TLP_Normal
</styleUrl>
<Point>
<coordinates>
-39.3579674,-7.3934121,919.17
</coordinates>
</Point>
</Placemark>
<Placemark>
<name>
Wed Feb 26 13:32:27 2014 S=2.74 Km/hr
</name>
<styleUrl>
#styleMap_TLP_Normal
</styleUrl>
<Point>
<coordinates>
-39.3580437,-7.3935266,919.28
</coordinates>
</Point>
</Placemark>
<Placemark>
<name>
Wed Feb 26 13:32:37 2014 S=3.87 Km/hr
</name>
<styleUrl>
#styleMap_TLP_Normal
</styleUrl>
<Point>
<coordinates>
-39.3581390,-7.3936024,921.03
</coordinates>
</Point>
</Placemark>
<Placemark>
<name>
Wed Feb 26 13:32:47 2014 S=4.05 Km/hr
</name>
<styleUrl>
#styleMap_TLP_Normal
</styleUrl>
<Point>
<coordinates>
-39.3582420,-7.3936548,921.58
</coordinates>
</Point>
</Placemark>
<Placemark>
<name>
Wed Feb 26 13:32:57 2014 S=2.83 Km/hr
</name>
<styleUrl>
#styleMap_TLP_Normal
</styleUrl>
<Point>
<coordinates>
-39.3583221,-7.3937321,922.22
</coordinates>
</Point>
</Placemark>
<Placemark>
<name>
Wed Feb 26 13:33:07 2014 S=0.76 Km/hr
</name>
<styleUrl>
#styleMap_TLP_Normal
</styleUrl>
<Point>
<coordinates>
-39.3583450,-7.3937907,922.38
</coordinates>
</Point>
</Placemark>
<Placemark>
<name>
Wed Feb 26 13:33:17 2014 S=0.36 Km/hr
</name>
<styleUrl>
#styleMap_TLP_Normal
</styleUrl>
<Point>
<coordinates>
-39.3583565,-7.3937984,922.41
</coordinates>
</Point>
</Placemark>
<Placemark>
<name>
Wed Feb 26 13:33:27 2014 S=0.92 Km/hr
</name>
<styleUrl>
#styleMap_TLP_Normal
</styleUrl>
<Point>
<coordinates>
-39.3583527,-7.3937988,922.58
</coordinates>
</Point>
</Placemark>
<Placemark>
<name>
Wed Feb 26 13:33:37 2014 S=0.66 Km/hr
</name>
<styleUrl>
#styleMap_TLP_Normal
</styleUrl>
<Point>
<coordinates>
-39.3583488,-7.3937960,922.72
</coordinates>
</Point>
</Placemark>
<Placemark>
<name>
Wed Feb 26 13:33:47 2014 S=0.61 Km/hr
</name>
<styleUrl>
#styleMap_TLP_Normal
</styleUrl>
<Point>
<coordinates>
-39.3583832,-7.3938284,922.91
</coordinates>
</Point>
</Placemark>
<Placemark>
<name>
Wed Feb 26 13:33:57 2014 S=0.98 Km/hr
</name>
<styleUrl>
#styleMap_TLP_Normal
</styleUrl>
<Point>
<coordinates>
-39.3583908,-7.3938370,922.92
</coordinates>
</Point>
</Placemark>
<Placemark>
<name>
Wed Feb 26 13:34:07 2014 S=0.36 Km/hr
</name>
<styleUrl>
#styleMap_TLP_Normal
</styleUrl>
<Point>
<coordinates>
-39.3583946,-7.3938522,922.86
</coordinates>
</Point>
</Placemark>
<Placemark>
<name>
Wed Feb 26 13:34:17 2014 S=0.98 Km/hr
</name>
<styleUrl>
#styleMap_TLP_Normal
</styleUrl>
<Point>
<coordinates>
-39.3583984,-7.3938537,922.72
</coordinates>
</Point>
</Placemark>
<Placemark>
<name>
Wed Feb 26 13:34:27 2014 S=0.84 Km/hr
</name>
<styleUrl>
#styleMap_TLP_Normal
</styleUrl>
<Point>
<coordinates>
-39.3583984,-7.3938456,922.89
</coordinates>
</Point>
</Placemark>
<Placemark>
<name>
Wed Feb 26 13:34:37 2014 S=0.78 Km/hr
</name>
<styleUrl>
#styleMap_TLP_Normal
</styleUrl>
<Point>
<coordinates>
-39.3583984,-7.3938470,922.94
</coordinates>
</Point>
</Placemark>
<Placemark>
<name>
Wed Feb 26 13:34:47 2014 S=0.52 Km/hr
</name>
<styleUrl>
#styleMap_TLP_Normal
</styleUrl>
<Point>
<coordinates>
-39.3583946,-7.3938403,922.91
</coordinates>
</Point>
</Placemark>
<Placemark>
<name>
Wed Feb 26 13:34:57 2014 S=1.12 Km/hr
</name>
<styleUrl>
#styleMap_TLP_Normal
</styleUrl>
<Point>
<coordinates>
-39.3584023,-7.3938360,923.19
</coordinates>
</Point>
</Placemark>
<Placemark>
<name>
Wed Feb 26 13:35:07 2014 S=0.23 Km/hr
</name>
<styleUrl>
#styleMap_TLP_Normal
</styleUrl>
<Point>
<coordinates>
-39.3583755,-7.3938098,923.80
</coordinates>
</Point>
</Placemark>
<Placemark>
<name>
Wed Feb 26 13:35:17 2014 S=0.73 Km/hr
</name>
<styleUrl>
#styleMap_TLP_Normal
</styleUrl>
<Point>
<coordinates>
-39.3583717,-7.3937964,924.41
</coordinates>
</Point>
</Placemark>
<Placemark>
<name>
Wed Feb 26 13:35:27 2014 S=0.65 Km/hr
</name>
<styleUrl>
#styleMap_TLP_Normal
</styleUrl>
<Point>
<coordinates>
-39.3583641,-7.3937931,924.41
</coordinates>
</Point>
</Placemark>
<Placemark>
<name>
Wed Feb 26 13:35:37 2014 S=0.72 Km/hr
</name>
<styleUrl>
#styleMap_TLP_Normal
</styleUrl>
<Point>
<coordinates>
-39.3583717,-7.3937902,924.25
</coordinates>
</Point>
</Placemark>
<Placemark>
<name>
Wed Feb 26 13:35:47 2014 S=0.48 Km/hr
</name>
<styleUrl>
#styleMap_TLP_Normal
</styleUrl>
<Point>
<coordinates>
-39.3583527,-7.3937855,924.34
</coordinates>
</Point>
</Placemark>
<Placemark>
<name>
Wed Feb 26 13:35:57 2014 S=0.16 Km/hr
</name>
<styleUrl>
#styleMap_TLP_Normal
</styleUrl>
<Point>
<coordinates>
-39.3583603,-7.3937907,924.36
</coordinates>
</Point>
</Placemark>
<Placemark>
<name>
Wed Feb 26 13:36:07 2014 S=0.63 Km/hr
</name>
<styleUrl>
#styleMap_TLP_Normal
</styleUrl>
<Point>
<coordinates>
-39.3583717,-7.3938031,924.09
</coordinates>
</Point>
</Placemark>
<Placemark>
<name>
Wed Feb 26 13:36:17 2014 S=1.19 Km/hr
</name>
<styleUrl>
#styleMap_TLP_Normal
</styleUrl>
<Point>
<coordinates>
-39.3583527,-7.3938169,924.11
</coordinates>
</Point>
</Placemark>
<Placemark>
<name>
Wed Feb 26 13:36:27 2014 S=0.22 Km/hr
</name>
<styleUrl>
#styleMap_TLP_Normal
</styleUrl>
<Point>
<coordinates>
-39.3583374,-7.3938084,923.48
</coordinates>
</Point>
</Placemark>
<Placemark>
<name>
Wed Feb 26 13:36:37 2014 S=0.10 Km/hr
</name>
<styleUrl>
#styleMap_TLP_Normal
</styleUrl>
<Point>
<coordinates>
-39.3583298,-7.3938041,923.67
</coordinates>
</Point>
</Placemark>
<Placemark>
<name>
Wed Feb 26 13:36:47 2014 S=0.52 Km/hr
</name>
<styleUrl>
#styleMap_TLP_Normal
</styleUrl>
<Point>
<coordinates>
-39.3583298,-7.3938041,923.89
</coordinates>
</Point>
</Placemark>
<Placemark>
<name>
Wed Feb 26 13:36:57 2014 S=2.61 Km/hr
</name>
<styleUrl>
#styleMap_TLP_Normal
</styleUrl>
<Point>
<coordinates>
-39.3583488,-7.3938541,923.95
</coordinates>
</Point>
</Placemark>
<Placemark>
<name>
Wed Feb 26 13:37:07 2014 S=2.49 Km/hr
</name>
<styleUrl>
#styleMap_TLP_Normal
</styleUrl>
<Point>
<coordinates>
-39.3583336,-7.3939886,923.70
</coordinates>
</Point>
</Placemark>
<Placemark>
<name>
Wed Feb 26 13:37:17 2014 S=4.48 Km/hr
</name>
<styleUrl>
#styleMap_TLP_Normal
</styleUrl>
<Point>
<coordinates>
-39.3582687,-7.3940954,923.50
</coordinates>
</Point>
</Placemark>
<Placemark>
<name>
Wed Feb 26 13:37:27 2014 S=3.04 Km/hr
</name>
<styleUrl>
#styleMap_TLP_Normal
</styleUrl>
<Point>
<coordinates>
-39.3582039,-7.3942013,923.69
</coordinates>
</Point>
</Placemark>
<Placemark>
<name>
Wed Feb 26 13:37:37 2014 S=2.98 Km/hr
</name>
<styleUrl>
#styleMap_TLP_Normal
</styleUrl>
<Point>
<coordinates>
-39.3581772,-7.3943129,922.17
</coordinates>
</Point>
</Placemark>
<Placemark>
<name>
Wed Feb 26 13:37:47 2014 S=1.27 Km/hr
</name>
<styleUrl>
#styleMap_TLP_Normal
</styleUrl>
<Point>
<coordinates>
-39.3582039,-7.3944149,922.41
</coordinates>
</Point>
</Placemark>
<Placemark>
<name>
Wed Feb 26 13:37:57 2014 S=1.43 Km/hr
</name>
<styleUrl>
#styleMap_TLP_Normal
</styleUrl>
<Point>
<coordinates>
-39.3582191,-7.3944244,922.81
</coordinates>
</Point>
</Placemark>
<Placemark>
<name>
Wed Feb 26 13:38:07 2014 S=1.91 Km/hr
</name>
<styleUrl>
#styleMap_TLP_Normal
</styleUrl>
<Point>
<coordinates>
-39.3582077,-7.3944144,922.88
</coordinates>
</Point>
</Placemark>
<Placemark>
<name>
Wed Feb 26 13:38:17 2014 S=2.80 Km/hr
</name>
<styleUrl>
#styleMap_TLP_Normal
</styleUrl>
<Point>
<coordinates>
-39.3581696,-7.3944283,922.98
</coordinates>
</Point>
</Placemark>
<Placemark>
<name>
Wed Feb 26 13:38:27 2014 S=2.57 Km/hr
</name>
<styleUrl>
#styleMap_TLP_Normal
</styleUrl>
<Point>
<coordinates>
-39.3580933,-7.3945003,923.30
</coordinates>
</Point>
</Placemark>
<Placemark>
<name>
Wed Feb 26 13:38:37 2014 S=3.24 Km/hr
</name>
<styleUrl>
#styleMap_TLP_Normal
</styleUrl>
<Point>
<coordinates>
-39.3579979,-7.3945794,923.72
</coordinates>
</Point>
</Placemark>
<Placemark>
<name>
Wed Feb 26 13:38:47 2014 S=3.35 Km/hr
</name>
<styleUrl>
#styleMap_TLP_Normal
</styleUrl>
<Point>
<coordinates>
-39.3579102,-7.3946404,924.03
</coordinates>
</Point>
</Placemark>
<Placemark>
<name>
Wed Feb 26 13:38:57 2014 S=2.62 Km/hr
</name>
<styleUrl>
#styleMap_TLP_Normal
</styleUrl>
<Point>
<coordinates>
-39.3578339,-7.3947158,924.48
</coordinates>
</Point>
</Placemark>
<Placemark>
<name>
Wed Feb 26 13:39:07 2014 S=2.22 Km/hr
</name>
<styleUrl>
#styleMap_TLP_Normal
</styleUrl>
<Point>
<coordinates>
-39.3577614,-7.3948045,924.91
</coordinates>
</Point>
</Placemark>
<Placemark>
<name>
Wed Feb 26 13:39:17 2014 S=2.82 Km/hr
</name>
<styleUrl>
#styleMap_TLP_Normal
</styleUrl>
<Point>
<coordinates>
-39.3576851,-7.3948874,925.58
</coordinates>
</Point>
</Placemark>
<Placemark>
<name>
Wed Feb 26 13:39:27 2014 S=3.11 Km/hr
</name>
<styleUrl>
#styleMap_TLP_Normal
</styleUrl>
<Point>
<coordinates>
-39.3576355,-7.3949804,927.16
</coordinates>
</Point>
</Placemark>
<Placemark>
<name>
Wed Feb 26 13:39:37 2014 S=2.73 Km/hr
</name>
<styleUrl>
#styleMap_TLP_Normal
</styleUrl>
<Point>
<coordinates>
-39.3575554,-7.3950028,928.00
</coordinates>
</Point>
</Placemark>
<Placemark>
<name>
Wed Feb 26 13:39:47 2014 S=0.06 Km/hr
</name>
<styleUrl>
#styleMap_TLP_Normal
</styleUrl>
<Point>
<coordinates>
-39.3575363,-7.3949919,928.63
</coordinates>
</Point>
</Placemark>
<Placemark>
<name>
Wed Feb 26 13:39:57 2014 S=0.71 Km/hr
</name>
<styleUrl>
#styleMap_TLP_Normal
</styleUrl>
<Point>
<coordinates>
-39.3575363,-7.3949919,928.73
</coordinates>
</Point>
</Placemark>
<Placemark>
<name>
Wed Feb 26 13:40:07 2014 S=1.12 Km/hr
</name>
<styleUrl>
#styleMap_TLP_Normal
</styleUrl>
<Point>
<coordinates>
-39.3575439,-7.3950038,928.73
</coordinates>
</Point>
</Placemark>
<Placemark>
<name>
Wed Feb 26 13:40:17 2014 S=0.63 Km/hr
</name>
<styleUrl>
#styleMap_TLP_Normal
</styleUrl>
<Point>
<coordinates>
-39.3574753,-7.3950148,928.41
</coordinates>
</Point>
</Placemark>
<Placemark>
<name>
Wed Feb 26 13:40:27 2014 S=0.46 Km/hr
</name>
<styleUrl>
#styleMap_TLP_Normal
</styleUrl>
<Point>
<coordinates>
-39.3574829,-7.3950224,928.42
</coordinates>
</Point>
</Placemark>
<Placemark>
<name>
Wed Feb 26 13:40:37 2014 S=1.70 Km/hr
</name>
<styleUrl>
#styleMap_TLP_Normal
</styleUrl>
<Point>
<coordinates>
-39.3574753,-7.3950868,929.06
</coordinates>
</Point>
</Placemark>
<Placemark>
<name>
Wed Feb 26 13:40:47 2014 S=0.64 Km/hr
</name>
<styleUrl>
#styleMap_TLP_Normal
</styleUrl>
<Point>
<coordinates>
-39.3574905,-7.3951073,929.33
</coordinates>
</Point>
</Placemark>
<Placemark>
<name>
Wed Feb 26 13:40:57 2014 S=2.18 Km/hr
</name>
<styleUrl>
#styleMap_TLP_Normal
</styleUrl>
<Point>
<coordinates>
-39.3574677,-7.3951488,929.77
</coordinates>
</Point>
</Placemark>
<Placemark>
<name>
Wed Feb 26 13:41:07 2014 S=0.98 Km/hr
</name>
<styleUrl>
#styleMap_TLP_Normal
</styleUrl>
<Point>
<coordinates>
-39.3574066,-7.3952088,930.59
</coordinates>
</Point>
</Placemark>
<Placemark>
<name>
Wed Feb 26 13:41:17 2014 S=2.69 Km/hr
</name>
<styleUrl>
#styleMap_TLP_Normal
</styleUrl>
<Point>
<coordinates>
-39.3573341,-7.3952641,930.11
</coordinates>
</Point>
</Placemark>
<Placemark>
<name>
Wed Feb 26 13:41:27 2014 S=2.58 Km/hr
</name>
<styleUrl>
#styleMap_TLP_Normal
</styleUrl>
<Point>
<coordinates>
-39.3572464,-7.3952851,930.41
</coordinates>
</Point>
</Placemark>
<Placemark>
<name>
Wed Feb 26 13:41:37 2014 S=0.51 Km/hr
</name>
<styleUrl>
#styleMap_TLP_Normal
</styleUrl>
<Point>
<coordinates>
-39.3571892,-7.3952861,929.30
</coordinates>
</Point>
</Placemark>
<Placemark>
<name>
Wed Feb 26 13:41:47 2014 S=1.48 Km/hr
</name>
<styleUrl>
#styleMap_TLP_Normal
</styleUrl>
<Point>
<coordinates>
-39.3571854,-7.3952842,929.11
</coordinates>
</Point>
</Placemark>
<Placemark>
<name>
Wed Feb 26 13:41:57 2014 S=1.05 Km/hr
</name>
<styleUrl>
#styleMap_TLP_Normal
</styleUrl>
<Point>
<coordinates>
-39.3571663,-7.3953037,929.38
</coordinates>
</Point>
</Placemark>
<Placemark>
<name>
Wed Feb 26 13:42:07 2014 S=0.58 Km/hr
</name>
<styleUrl>
#styleMap_TLP_Normal
</styleUrl>
<Point>
<coordinates>
-39.3571587,-7.3953032,929.64
</coordinates>
</Point>
</Placemark>
<Placemark>
<name>
Wed Feb 26 13:42:17 2014 S=0.67 Km/hr
</name>
<styleUrl>
#styleMap_TLP_Normal
</styleUrl>
<Point>
<coordinates>
-39.3571472,-7.3953147,929.83
</coordinates>
</Point>
</Placemark>
<Placemark>
<name>
Wed Feb 26 13:42:27 2014 S=0.44 Km/hr
</name>
<styleUrl>
#styleMap_TLP_Normal
</styleUrl>
<Point>
<coordinates>
-39.3571358,-7.3953395,929.80
</coordinates>
</Point>
</Placemark>
<Placemark>
<name>
Wed Feb 26 13:42:37 2014 S=0.55 Km/hr
</name>
<styleUrl>
#styleMap_TLP_Normal
</styleUrl>
<Point>
<coordinates>
-39.3571320,-7.3953357,929.63
</coordinates>
</Point>
</Placemark>
<Placemark>
<name>
Wed Feb 26 13:42:47 2014 S=0.85 Km/hr
</name>
<styleUrl>
#styleMap_TLP_Normal
</styleUrl>
<Point>
<coordinates>
-39.3571358,-7.3952866,929.20
</coordinates>
</Point>
</Placemark>
<Placemark>
<name>
Wed Feb 26 13:42:57 2014 S=0.95 Km/hr
</name>
<styleUrl>
#styleMap_TLP_Normal
</styleUrl>
<Point>
<coordinates>
-39.3571548,-7.3952770,929.05
</coordinates>
</Point>
</Placemark>
<Placemark>
<name>
Wed Feb 26 13:43:08 2014 S=0.39 Km/hr
</name>
<styleUrl>
#styleMap_TLP_Normal
</styleUrl>
<Point>
<coordinates>
-39.3571587,-7.3952799,928.98
</coordinates>
</Point>
</Placemark>
<Placemark>
<name>
Wed Feb 26 13:43:18 2014 S=1.08 Km/hr
</name>
<styleUrl>
#styleMap_TLP_Normal
</styleUrl>
<Point>
<coordinates>
-39.3571472,-7.3952885,929.09
</coordinates>
</Point>
</Placemark>
<Placemark>
<name>
Wed Feb 26 13:43:28 2014 S=0.52 Km/hr
</name>
<styleUrl>
#styleMap_TLP_Normal
</styleUrl>
<Point>
<coordinates>
-39.3571358,-7.3952804,928.50
</coordinates>
</Point>
</Placemark>
<Placemark>
<name>
Wed Feb 26 13:43:38 2014 S=0.89 Km/hr
</name>
<styleUrl>
#styleMap_TLP_Normal
</styleUrl>
<Point>
<coordinates>
-39.3571587,-7.3953004,928.59
</coordinates>
</Point>
</Placemark>
<Placemark>
<name>
Wed Feb 26 13:43:58 2014 S=1.48 Km/hr
</name>
<styleUrl>
#styleMap_TLP_Normal
</styleUrl>
<Point>
<coordinates>
-39.3572159,-7.3953133,927.63
</coordinates>
</Point>
</Placemark>
<Placemark>
<name>
Wed Feb 26 13:44:08 2014 S=0.50 Km/hr
</name>
<styleUrl>
#styleMap_TLP_Normal
</styleUrl>
<Point>
<coordinates>
-39.3572388,-7.3953114,926.36
</coordinates>
</Point>
</Placemark>
<Placemark>
<name>
Wed Feb 26 13:44:18 2014 S=1.44 Km/hr
</name>
<styleUrl>
#styleMap_TLP_Normal
</styleUrl>
<Point>
<coordinates>
-39.3573036,-7.3952971,926.78
</coordinates>
</Point>
</Placemark>
<Placemark>
<name>
Wed Feb 26 13:44:28 2014 S=1.15 Km/hr
</name>
<styleUrl>
#styleMap_TLP_Normal
</styleUrl>
<Point>
<coordinates>
-39.3573227,-7.3952875,926.64
</coordinates>
</Point>
</Placemark>
<Placemark>
<name>
Wed Feb 26 13:44:38 2014 S=2.53 Km/hr
</name>
<styleUrl>
#styleMap_TLP_Normal
</styleUrl>
<Point>
<coordinates>
-39.3574066,-7.3952293,926.00
</coordinates>
</Point>
</Placemark>
<Placemark>
<name>
Wed Feb 26 13:44:48 2014 S=1.03 Km/hr
</name>
<styleUrl>
#styleMap_TLP_Normal
</styleUrl>
<Point>
<coordinates>
-39.3574371,-7.3952060,925.77
</coordinates>
</Point>
</Placemark>
<Placemark>
<name>
Wed Feb 26 13:44:58 2014 S=3.12 Km/hr
</name>
<styleUrl>
#styleMap_TLP_Normal
</styleUrl>
<Point>
<coordinates>
-39.3575325,-7.3952017,925.45
</coordinates>
</Point>
</Placemark>
<Placemark>
<name>
Wed Feb 26 13:45:08 2014 S=2.26 Km/hr
</name>
<styleUrl>
#styleMap_TLP_Normal
</styleUrl>
<Point>
<coordinates>
-39.3576088,-7.3952651,925.28
</coordinates>
</Point>
</Placemark>
<Placemark>
<name>
Wed Feb 26 13:45:18 2014 S=3.61 Km/hr
</name>
<styleUrl>
#styleMap_TLP_Normal
</styleUrl>
<Point>
<coordinates>
-39.3576202,-7.3953624,924.80
</coordinates>
</Point>
</Placemark>
<Placemark>
<name>
Wed Feb 26 13:45:28 2014 S=2.27 Km/hr
</name>
<styleUrl>
#styleMap_TLP_Normal
</styleUrl>
<Point>
<coordinates>
-39.3577080,-7.3954048,923.67
</coordinates>
</Point>
</Placemark>
<Placemark>
<name>
Wed Feb 26 13:45:38 2014 S=0.14 Km/hr
</name>
<styleUrl>
#styleMap_TLP_Normal
</styleUrl>
<Point>
<coordinates>
-39.3577461,-7.3954282,923.33
</coordinates>
</Point>
</Placemark>
<Placemark>
<name>
Wed Feb 26 13:45:48 2014 S=1.16 Km/hr
</name>
<styleUrl>
#styleMap_TLP_Normal
</styleUrl>
<Point>
<coordinates>
-39.3577728,-7.3954630,923.08
</coordinates>
</Point>
</Placemark>
<Placemark>
<name>
Wed Feb 26 13:45:58 2014 S=3.15 Km/hr
</name>
<styleUrl>
#styleMap_TLP_Normal
</styleUrl>
<Point>
<coordinates>
-39.3577461,-7.3954315,922.91
</coordinates>
</Point>
</Placemark>
<Placemark>
<name>
Wed Feb 26 13:46:08 2014 S=1.19 Km/hr
</name>
<styleUrl>
#styleMap_TLP_Normal
</styleUrl>
<Point>
<coordinates>
-39.3577118,-7.3954263,922.94
</coordinates>
</Point>
</Placemark>
<Placemark>
<name>
Wed Feb 26 13:46:18 2014 S=3.83 Km/hr
</name>
<styleUrl>
#styleMap_TLP_Normal
</styleUrl>
<Point>
<coordinates>
-39.3576508,-7.3954611,922.97
</coordinates>
</Point>
</Placemark>
<Placemark>
<name>
Wed Feb 26 13:46:28 2014 S=3.79 Km/hr
</name>
<styleUrl>
#styleMap_TLP_Normal
</styleUrl>
<Point>
<coordinates>
-39.3576431,-7.3955798,923.13
</coordinates>
</Point>
</Placemark>
<Placemark>
<name>
Wed Feb 26 13:46:38 2014 S=2.35 Km/hr
</name>
<styleUrl>
#styleMap_TLP_Normal
</styleUrl>
<Point>
<coordinates>
-39.3576584,-7.3956871,922.83
</coordinates>
</Point>
</Placemark>
<Placemark>
<name>
Wed Feb 26 13:46:48 2014 S=2.07 Km/hr
</name>
<styleUrl>
#styleMap_TLP_Normal
</styleUrl>
<Point>
<coordinates>
-39.3576698,-7.3957253,922.09
</coordinates>
</Point>
</Placemark>
<Placemark>
<name>
Wed Feb 26 13:46:58 2014 S=1.29 Km/hr
</name>
<styleUrl>
#styleMap_TLP_Normal
</styleUrl>
<Point>
<coordinates>
-39.3576965,-7.3957644,921.69
</coordinates>
</Point>
</Placemark>
<Placemark>
<name>
Wed Feb 26 13:47:08 2014 S=2.32 Km/hr
</name>
<styleUrl>
#styleMap_TLP_Normal
</styleUrl>
<Point>
<coordinates>
-39.3576469,-7.3957481,922.27
</coordinates>
</Point>
</Placemark>
<Placemark>
<name>
Wed Feb 26 13:47:18 2014 S=1.04 Km/hr
</name>
<styleUrl>
#styleMap_TLP_Normal
</styleUrl>
<Point>
<coordinates>
-39.3576393,-7.3957434,922.30
</coordinates>
</Point>
</Placemark>
<Placemark>
<name>
Wed Feb 26 13:47:28 2014 S=3.42 Km/hr
</name>
<styleUrl>
#styleMap_TLP_Normal
</styleUrl>
<Point>
<coordinates>
-39.3576889,-7.3958488,921.31
</coordinates>
</Point>
</Placemark>
<Placemark>
<name>
Wed Feb 26 13:47:38 2014 S=3.42 Km/hr
</name>
<styleUrl>
#styleMap_TLP_Normal
</styleUrl>
<Point>
<coordinates>
-39.3577499,-7.3959770,919.17
</coordinates>
</Point>
</Placemark>
<Placemark>
<name>
Wed Feb 26 13:47:48 2014 S=3.15 Km/hr
</name>
<styleUrl>
#styleMap_TLP_Normal
</styleUrl>
<Point>
<coordinates>
-39.3578110,-7.3960848,918.06
</coordinates>
</Point>
</Placemark>
<Placemark>
<name>
Wed Feb 26 13:47:58 2014 S=2.74 Km/hr
</name>
<styleUrl>
#styleMap_TLP_Normal
</styleUrl>
<Point>
<coordinates>
-39.3577957,-7.3961992,917.98
</coordinates>
</Point>
</Placemark>
<Placemark>
<name>
Wed Feb 26 13:48:08 2014 S=0.73 Km/hr
</name>
<styleUrl>
#styleMap_TLP_Normal
</styleUrl>
<Point>
<coordinates>
-39.3577805,-7.3962216,918.34
</coordinates>
</Point>
</Placemark>
<Placemark>
<name>
Wed Feb 26 13:48:18 2014 S=1.89 Km/hr
</name>
<styleUrl>
#styleMap_TLP_Normal
</styleUrl>
<Point>
<coordinates>
-39.3577538,-7.3962293,921.58
</coordinates>
</Point>
</Placemark>
<Placemark>
<name>
Wed Feb 26 13:48:28 2014 S=2.90 Km/hr
</name>
<styleUrl>
#styleMap_TLP_Normal
</styleUrl>
<Point>
<coordinates>
-39.3577614,-7.3962598,921.20
</coordinates>
</Point>
</Placemark>
<Placemark>
<name>
Wed Feb 26 13:48:38 2014 S=3.98 Km/hr
</name>
<styleUrl>
#styleMap_TLP_Normal
</styleUrl>
<Point>
<coordinates>
-39.3577843,-7.3963723,921.39
</coordinates>
</Point>
</Placemark>
<Placemark>
<name>
Wed Feb 26 13:48:48 2014 S=3.61 Km/hr
</name>
<styleUrl>
#styleMap_TLP_Normal
</styleUrl>
<Point>
<coordinates>
-39.3577728,-7.3964829,921.16
</coordinates>
</Point>
</Placemark>
<Placemark>
<name>
Wed Feb 26 13:48:58 2014 S=3.11 Km/hr
</name>
<styleUrl>
#styleMap_TLP_Normal
</styleUrl>
<Point>
<coordinates>
-39.3578339,-7.3965588,922.98
</coordinates>
</Point>
</Placemark>
<Placemark>
<name>
Wed Feb 26 13:49:08 2014 S=2.80 Km/hr
</name>
<styleUrl>
#styleMap_TLP_Normal
</styleUrl>
<Point>
<coordinates>
-39.3578949,-7.3966036,921.63
</coordinates>
</Point>
</Placemark>
<Placemark>
<name>
Wed Feb 26 13:49:18 2014 S=0.46 Km/hr
</name>
<styleUrl>
#styleMap_TLP_Normal
</styleUrl>
<Point>
<coordinates>
-39.3578873,-7.3966031,921.05
</coordinates>
</Point>
</Placemark>
<Placemark>
<name>
Wed Feb 26 13:49:28 2014 S=1.25 Km/hr
</name>
<styleUrl>
#styleMap_TLP_Normal
</styleUrl>
<Point>
<coordinates>
-39.3579025,-7.3966212,921.06
</coordinates>
</Point>
</Placemark>
<Placemark>
<name>
Wed Feb 26 13:49:38 2014 S=0.71 Km/hr
</name>
<styleUrl>
#styleMap_TLP_Normal
</styleUrl>
<Point>
<coordinates>
-39.3579407,-7.3966451,920.94
</coordinates>
</Point>
</Placemark>
<Placemark>
<name>
Wed Feb 26 13:49:48 2014 S=1.73 Km/hr
</name>
<styleUrl>
#styleMap_TLP_Normal
</styleUrl>
<Point>
<coordinates>
-39.3579140,-7.3966112,920.94
</coordinates>
</Point>
</Placemark>
<Placemark>
<name>
Wed Feb 26 13:49:58 2014 S=0.49 Km/hr
</name>
<styleUrl>
#styleMap_TLP_Normal
</styleUrl>
<Point>
<coordinates>
-39.3579063,-7.3966084,920.72
</coordinates>
</Point>
</Placemark>
<Placemark>
<name>
Wed Feb 26 13:50:08 2014 S=0.28 Km/hr
</name>
<styleUrl>
#styleMap_TLP_Normal
</styleUrl>
<Point>
<coordinates>
-39.3578949,-7.3966031,920.89
</coordinates>
</Point>
</Placemark>
<Placemark>
<name>
Wed Feb 26 13:50:18 2014 S=0.85 Km/hr
</name>
<styleUrl>
#styleMap_TLP_Normal
</styleUrl>
<Point>
<coordinates>
-39.3578987,-7.3966331,920.94
</coordinates>
</Point>
</Placemark>
<Placemark>
<name>
Wed Feb 26 13:50:28 2014 S=1.63 Km/hr
</name>
<styleUrl>
#styleMap_TLP_Finish
</styleUrl>
<Point>
<coordinates>
-39.3579025,-7.3966370,920.94
</coordinates>
</Point>
</Placemark>
</Folder>
</Document>
</kml>
