# Supplementary material for: Lévy foraging patterns of rural humans
Source: PLoS One. 2018 Jun 18;13(6):e0199099. doi: 10.1371/journal.pone.0199099 (PMC6005560; doi:10.1371/journal.pone.0199099)
Supplement: S5 File — (ZIP) [file pone.0199099.s005.zip › H-10-CA/Holux_M-241_Start_20140224-085403_Finish_20140224-153109.txt]

-7.48869	-39.36814	Mon Feb 24 12:24:03 2014 S=0.78 Km/hr
-7.48895	-39.36794	Mon Feb 24 12:24:13 2014 S=0.36 Km/hr
-7.48901	-39.36787	Mon Feb 24 12:24:23 2014 S=0.38 Km/hr
-7.48900	-39.36787	Mon Feb 24 12:24:33 2014 S=0.23 Km/hr
-7.48900	-39.36790	Mon Feb 24 12:24:43 2014 S=0.93 Km/hr
-7.48902	-39.36788	Mon Feb 24 12:24:53 2014 S=0.55 Km/hr
-7.48906	-39.36788	Mon Feb 24 12:25:03 2014 S=0.26 Km/hr
-7.48910	-39.36787	Mon Feb 24 12:25:13 2014 S=0.41 Km/hr
-7.48911	-39.36786	Mon Feb 24 12:25:23 2014 S=0.85 Km/hr
-7.48911	-39.36783	Mon Feb 24 12:25:33 2014 S=0.46 Km/hr
-7.48911	-39.36779	Mon Feb 24 12:25:43 2014 S=1.02 Km/hr
-7.48913	-39.36776	Mon Feb 24 12:25:53 2014 S=1.08 Km/hr
-7.48910	-39.36780	Mon Feb 24 12:26:03 2014 S=3.73 Km/hr
-7.48911	-39.36782	Mon Feb 24 12:26:13 2014 S=1.19 Km/hr
-7.48914	-39.36783	Mon Feb 24 12:26:23 2014 S=0.57 Km/hr
-7.48913	-39.36782	Mon Feb 24 12:26:33 2014 S=0.16 Km/hr
-7.48919	-39.36781	Mon Feb 24 12:26:43 2014 S=0.30 Km/hr
-7.48922	-39.36784	Mon Feb 24 12:26:53 2014 S=0.55 Km/hr
-7.48923	-39.36784	Mon Feb 24 12:27:03 2014 S=0.20 Km/hr
-7.48928	-39.36782	Mon Feb 24 12:27:13 2014 S=0.65 Km/hr
-7.48930	-39.36782	Mon Feb 24 12:27:23 2014 S=1.52 Km/hr
-7.48934	-39.36782	Mon Feb 24 12:27:33 2014 S=3.86 Km/hr
-7.48941	-39.36776	Mon Feb 24 12:27:43 2014 S=1.16 Km/hr
-7.48947	-39.36776	Mon Feb 24 12:27:53 2014 S=1.09 Km/hr
-7.48953	-39.36776	Mon Feb 24 12:28:03 2014 S=0.52 Km/hr
-7.48952	-39.36777	Mon Feb 24 12:28:13 2014 S=1.66 Km/hr
-7.48977	-39.36724	Mon Feb 24 12:28:23 2014 S=0.28 Km/hr
-7.48977	-39.36697	Mon Feb 24 12:28:33 2014 S=0.25 Km/hr
-7.48977	-39.36697	Mon Feb 24 12:28:43 2014 S=0.83 Km/hr
-7.49018	-39.36709	Mon Feb 24 12:28:53 2014 S=0.50 Km/hr
-7.49023	-39.36693	Mon Feb 24 12:29:03 2014 S=12.05 Km/hr
-7.49281	-39.36554	Mon Feb 24 12:29:13 2014 S=11.50 Km/hr
-7.49216	-39.36556	Mon Feb 24 12:29:23 2014 S=16.94 Km/hr
-7.49183	-39.36558	Mon Feb 24 12:29:33 2014 S=16.14 Km/hr
-7.49141	-39.36570	Mon Feb 24 12:29:43 2014 S=18.94 Km/hr
-7.49112	-39.36602	Mon Feb 24 12:29:53 2014 S=19.24 Km/hr
-7.49079	-39.36641	Mon Feb 24 12:30:03 2014 S=24.19 Km/hr
-7.49038	-39.36693	Mon Feb 24 12:30:13 2014 S=30.61 Km/hr
-7.49011	-39.36746	Mon Feb 24 12:30:23 2014 S=21.70 Km/hr
-7.48970	-39.36800	Mon Feb 24 12:30:33 2014 S=34.95 Km/hr
-7.48897	-39.36862	Mon Feb 24 12:30:43 2014 S=29.76 Km/hr
-7.48827	-39.36868	Mon Feb 24 12:30:53 2014 S=36.82 Km/hr
-7.48731	-39.36848	Mon Feb 24 12:31:03 2014 S=38.55 Km/hr
-7.48638	-39.36835	Mon Feb 24 12:31:13 2014 S=36.63 Km/hr
-7.48547	-39.36831	Mon Feb 24 12:31:23 2014 S=39.23 Km/hr
-7.48459	-39.36848	Mon Feb 24 12:31:33 2014 S=35.30 Km/hr
-7.48378	-39.36870	Mon Feb 24 12:31:43 2014 S=36.27 Km/hr
-7.48290	-39.36903	Mon Feb 24 12:31:53 2014 S=34.01 Km/hr
-7.48208	-39.36940	Mon Feb 24 12:32:03 2014 S=34.08 Km/hr
-7.48112	-39.36968	Mon Feb 24 12:32:13 2014 S=36.04 Km/hr
-7.47994	-39.36955	Mon Feb 24 12:32:23 2014 S=48.59 Km/hr
-7.47856	-39.36920	Mon Feb 24 12:32:33 2014 S=60.55 Km/hr
-7.47717	-39.36885	Mon Feb 24 12:32:43 2014 S=52.03 Km/hr
-7.47588	-39.36844	Mon Feb 24 12:32:53 2014 S=51.44 Km/hr
-7.47465	-39.36802	Mon Feb 24 12:33:03 2014 S=51.25 Km/hr
-7.47342	-39.36756	Mon Feb 24 12:33:13 2014 S=52.98 Km/hr
-7.47224	-39.36718	Mon Feb 24 12:33:23 2014 S=40.27 Km/hr
-7.47113	-39.36709	Mon Feb 24 12:33:33 2014 S=46.64 Km/hr
-7.46994	-39.36713	Mon Feb 24 12:33:43 2014 S=50.82 Km/hr
-7.46871	-39.36720	Mon Feb 24 12:33:53 2014 S=48.83 Km/hr
-7.46684	-39.36753	Mon Feb 24 12:34:03 2014 S=50.79 Km/hr
-7.46559	-39.36767	Mon Feb 24 12:34:13 2014 S=50.54 Km/hr
-7.46455	-39.36763	Mon Feb 24 12:34:23 2014 S=44.33 Km/hr
-7.46347	-39.36754	Mon Feb 24 12:34:33 2014 S=47.47 Km/hr
-7.46229	-39.36754	Mon Feb 24 12:34:43 2014 S=45.82 Km/hr
-7.46113	-39.36756	Mon Feb 24 12:34:53 2014 S=44.79 Km/hr
-7.46009	-39.36770	Mon Feb 24 12:35:03 2014 S=40.17 Km/hr
-7.45909	-39.36787	Mon Feb 24 12:35:13 2014 S=32.26 Km/hr
-7.45835	-39.36803	Mon Feb 24 12:35:23 2014 S=34.35 Km/hr
-7.45747	-39.36834	Mon Feb 24 12:35:33 2014 S=38.42 Km/hr
-7.45644	-39.36857	Mon Feb 24 12:35:43 2014 S=44.78 Km/hr
-7.45532	-39.36866	Mon Feb 24 12:35:53 2014 S=45.36 Km/hr
-7.45423	-39.36893	Mon Feb 24 12:36:03 2014 S=43.00 Km/hr
-7.45327	-39.36929	Mon Feb 24 12:36:13 2014 S=39.21 Km/hr
-7.45233	-39.36961	Mon Feb 24 12:36:23 2014 S=39.91 Km/hr
-7.45130	-39.36993	Mon Feb 24 12:36:33 2014 S=43.12 Km/hr
-7.45030	-39.37019	Mon Feb 24 12:36:43 2014 S=40.83 Km/hr
-7.44939	-39.37055	Mon Feb 24 12:36:53 2014 S=40.19 Km/hr
-7.44833	-39.37065	Mon Feb 24 12:37:03 2014 S=42.73 Km/hr
-7.44725	-39.37077	Mon Feb 24 12:37:13 2014 S=42.43 Km/hr
-7.44617	-39.37093	Mon Feb 24 12:37:23 2014 S=43.78 Km/hr
-7.44505	-39.37102	Mon Feb 24 12:37:33 2014 S=45.26 Km/hr
-7.44391	-39.37111	Mon Feb 24 12:37:43 2014 S=44.15 Km/hr
-7.44281	-39.37127	Mon Feb 24 12:37:53 2014 S=44.75 Km/hr
-7.44170	-39.37141	Mon Feb 24 12:38:03 2014 S=42.62 Km/hr
-7.44053	-39.37161	Mon Feb 24 12:38:13 2014 S=45.67 Km/hr
-7.43945	-39.37154	Mon Feb 24 12:38:23 2014 S=40.82 Km/hr
-7.43841	-39.37157	Mon Feb 24 12:38:33 2014 S=41.17 Km/hr
-7.43737	-39.37168	Mon Feb 24 12:38:43 2014 S=42.39 Km/hr
-7.43634	-39.37170	Mon Feb 24 12:38:53 2014 S=38.80 Km/hr
-7.43544	-39.37173	Mon Feb 24 12:39:03 2014 S=33.01 Km/hr
-7.43460	-39.37172	Mon Feb 24 12:39:13 2014 S=33.52 Km/hr
-7.43378	-39.37146	Mon Feb 24 12:39:23 2014 S=32.47 Km/hr
-7.43322	-39.37111	Mon Feb 24 12:39:33 2014 S=20.26 Km/hr
-7.43279	-39.37059	Mon Feb 24 12:39:43 2014 S=27.10 Km/hr
-7.43188	-39.37021	Mon Feb 24 12:39:53 2014 S=32.27 Km/hr
-7.43102	-39.36995	Mon Feb 24 12:40:03 2014 S=35.88 Km/hr
-7.43020	-39.36960	Mon Feb 24 12:40:13 2014 S=28.83 Km/hr
-7.42951	-39.36915	Mon Feb 24 12:40:23 2014 S=33.16 Km/hr
-7.42882	-39.36882	Mon Feb 24 12:40:33 2014 S=30.39 Km/hr
-7.42801	-39.36869	Mon Feb 24 12:40:43 2014 S=29.63 Km/hr
-7.42721	-39.36857	Mon Feb 24 12:40:53 2014 S=31.51 Km/hr
-7.42641	-39.36849	Mon Feb 24 12:41:03 2014 S=20.01 Km/hr
-7.42565	-39.36840	Mon Feb 24 12:41:13 2014 S=25.31 Km/hr
-7.42497	-39.36845	Mon Feb 24 12:41:23 2014 S=26.95 Km/hr
-7.42431	-39.36820	Mon Feb 24 12:41:33 2014 S=28.16 Km/hr
-7.42356	-39.36775	Mon Feb 24 12:41:43 2014 S=31.73 Km/hr
-7.42283	-39.36752	Mon Feb 24 12:41:53 2014 S=25.57 Km/hr
-7.42230	-39.36749	Mon Feb 24 12:42:03 2014 S=20.47 Km/hr
-7.42157	-39.36735	Mon Feb 24 12:42:13 2014 S=26.91 Km/hr
-7.42082	-39.36729	Mon Feb 24 12:42:23 2014 S=29.25 Km/hr
-7.42012	-39.36709	Mon Feb 24 12:42:33 2014 S=31.40 Km/hr
-7.41915	-39.36705	Mon Feb 24 12:42:43 2014 S=39.41 Km/hr
-7.41824	-39.36690	Mon Feb 24 12:42:53 2014 S=29.17 Km/hr
-7.41779	-39.36681	Mon Feb 24 12:43:03 2014 S=13.57 Km/hr
-7.41755	-39.36652	Mon Feb 24 12:43:13 2014 S=14.14 Km/hr
-7.41746	-39.36621	Mon Feb 24 12:43:23 2014 S=14.32 Km/hr
-7.41766	-39.36584	Mon Feb 24 12:43:33 2014 S=14.39 Km/hr
-7.41772	-39.36546	Mon Feb 24 12:43:43 2014 S=8.51 Km/hr
-7.41786	-39.36505	Mon Feb 24 12:43:53 2014 S=15.60 Km/hr
-7.41788	-39.36448	Mon Feb 24 12:44:03 2014 S=15.23 Km/hr
-7.41796	-39.36416	Mon Feb 24 12:44:13 2014 S=14.39 Km/hr
-7.41825	-39.36376	Mon Feb 24 12:44:23 2014 S=18.94 Km/hr
-7.41846	-39.36353	Mon Feb 24 12:44:33 2014 S=8.21 Km/hr
-7.41872	-39.36320	Mon Feb 24 12:44:43 2014 S=14.20 Km/hr
-7.41893	-39.36285	Mon Feb 24 12:44:53 2014 S=11.76 Km/hr
-7.41886	-39.36243	Mon Feb 24 12:45:03 2014 S=10.51 Km/hr
-7.41851	-39.36229	Mon Feb 24 12:45:13 2014 S=10.21 Km/hr
-7.41819	-39.36206	Mon Feb 24 12:45:23 2014 S=13.71 Km/hr
-7.41792	-39.36188	Mon Feb 24 12:45:33 2014 S=9.37 Km/hr
-7.41760	-39.36171	Mon Feb 24 12:45:43 2014 S=9.49 Km/hr
-7.41722	-39.36155	Mon Feb 24 12:45:53 2014 S=11.88 Km/hr
-7.41694	-39.36137	Mon Feb 24 12:46:03 2014 S=11.60 Km/hr
-7.41660	-39.36124	Mon Feb 24 12:46:13 2014 S=11.34 Km/hr
-7.41616	-39.36112	Mon Feb 24 12:46:23 2014 S=12.59 Km/hr
-7.41577	-39.36099	Mon Feb 24 12:46:33 2014 S=8.87 Km/hr
-7.41536	-39.36080	Mon Feb 24 12:46:43 2014 S=11.47 Km/hr
-7.41498	-39.36062	Mon Feb 24 12:46:53 2014 S=12.47 Km/hr
-7.41472	-39.36031	Mon Feb 24 12:47:03 2014 S=15.33 Km/hr
-7.41438	-39.36004	Mon Feb 24 12:47:13 2014 S=12.44 Km/hr
-7.41420	-39.35969	Mon Feb 24 12:47:23 2014 S=14.77 Km/hr
-7.41397	-39.35933	Mon Feb 24 12:47:33 2014 S=16.25 Km/hr
-7.41377	-39.35889	Mon Feb 24 12:47:43 2014 S=13.43 Km/hr
-7.41348	-39.35859	Mon Feb 24 12:47:53 2014 S=14.40 Km/hr
-7.41315	-39.35826	Mon Feb 24 12:48:03 2014 S=14.32 Km/hr
-7.41310	-39.35788	Mon Feb 24 12:48:13 2014 S=16.58 Km/hr
-7.41301	-39.35741	Mon Feb 24 12:48:23 2014 S=15.33 Km/hr
-7.41284	-39.35686	Mon Feb 24 12:48:33 2014 S=20.33 Km/hr
-7.41272	-39.35638	Mon Feb 24 12:48:43 2014 S=15.95 Km/hr
-7.41263	-39.35601	Mon Feb 24 12:48:53 2014 S=10.42 Km/hr
-7.41236	-39.35571	Mon Feb 24 12:49:03 2014 S=9.20 Km/hr
-7.41246	-39.35540	Mon Feb 24 12:49:13 2014 S=15.00 Km/hr
-7.41275	-39.35505	Mon Feb 24 12:49:23 2014 S=15.06 Km/hr
-7.41296	-39.35468	Mon Feb 24 12:49:33 2014 S=14.24 Km/hr
-7.41299	-39.35424	Mon Feb 24 12:49:43 2014 S=12.58 Km/hr
-7.41280	-39.35385	Mon Feb 24 12:49:53 2014 S=14.77 Km/hr
-7.41251	-39.35365	Mon Feb 24 12:50:03 2014 S=15.26 Km/hr
-7.41223	-39.35336	Mon Feb 24 12:50:13 2014 S=14.15 Km/hr
-7.41189	-39.35308	Mon Feb 24 12:50:23 2014 S=13.95 Km/hr
-7.41156	-39.35282	Mon Feb 24 12:50:33 2014 S=14.69 Km/hr
-7.41120	-39.35260	Mon Feb 24 12:50:43 2014 S=9.10 Km/hr
-7.41097	-39.35234	Mon Feb 24 12:50:53 2014 S=13.48 Km/hr
-7.41065	-39.35212	Mon Feb 24 12:51:03 2014 S=9.33 Km/hr
-7.41018	-39.35196	Mon Feb 24 12:51:13 2014 S=12.98 Km/hr
-7.40971	-39.35190	Mon Feb 24 12:51:23 2014 S=18.18 Km/hr
-7.40938	-39.35167	Mon Feb 24 12:51:33 2014 S=11.83 Km/hr
-7.40929	-39.35151	Mon Feb 24 12:51:43 2014 S=0.52 Km/hr
-7.40929	-39.35149	Mon Feb 24 12:51:53 2014 S=0.93 Km/hr
-7.40929	-39.35144	Mon Feb 24 12:52:03 2014 S=0.61 Km/hr
-7.40933	-39.35150	Mon Feb 24 12:52:13 2014 S=2.15 Km/hr
-7.40933	-39.35151	Mon Feb 24 12:52:23 2014 S=0.20 Km/hr
-7.40932	-39.35150	Mon Feb 24 12:52:33 2014 S=2.28 Km/hr
-7.40932	-39.35149	Mon Feb 24 12:52:43 2014 S=0.47 Km/hr
-7.40931	-39.35136	Mon Feb 24 12:52:53 2014 S=10.13 Km/hr
-7.40929	-39.35105	Mon Feb 24 12:53:03 2014 S=12.44 Km/hr
-7.40914	-39.35076	Mon Feb 24 12:53:13 2014 S=13.12 Km/hr
-7.40881	-39.35052	Mon Feb 24 12:53:23 2014 S=13.61 Km/hr
-7.40858	-39.35019	Mon Feb 24 12:53:33 2014 S=6.41 Km/hr
-7.40854	-39.34978	Mon Feb 24 12:53:43 2014 S=14.00 Km/hr
-7.40824	-39.34957	Mon Feb 24 12:53:53 2014 S=12.71 Km/hr
-7.40782	-39.34933	Mon Feb 24 12:54:03 2014 S=15.25 Km/hr
-7.40751	-39.34907	Mon Feb 24 12:54:13 2014 S=13.96 Km/hr
-7.40741	-39.34879	Mon Feb 24 12:54:23 2014 S=1.11 Km/hr
-7.40743	-39.34881	Mon Feb 24 12:54:33 2014 S=2.40 Km/hr
-7.40745	-39.34883	Mon Feb 24 12:54:43 2014 S=0.53 Km/hr
-7.40744	-39.34880	Mon Feb 24 12:54:53 2014 S=0.91 Km/hr
-7.40744	-39.34880	Mon Feb 24 12:55:03 2014 S=0.77 Km/hr
-7.40743	-39.34879	Mon Feb 24 12:55:13 2014 S=0.96 Km/hr
-7.40742	-39.34877	Mon Feb 24 12:55:23 2014 S=2.00 Km/hr
-7.40742	-39.34876	Mon Feb 24 12:55:33 2014 S=0.17 Km/hr
-7.40742	-39.34873	Mon Feb 24 12:55:43 2014 S=0.21 Km/hr
-7.40742	-39.34872	Mon Feb 24 12:55:53 2014 S=0.36 Km/hr
-7.40742	-39.34874	Mon Feb 24 12:56:03 2014 S=0.92 Km/hr
-7.40742	-39.34874	Mon Feb 24 12:56:13 2014 S=1.26 Km/hr
-7.40742	-39.34877	Mon Feb 24 12:56:23 2014 S=0.89 Km/hr
-7.40742	-39.34877	Mon Feb 24 12:56:33 2014 S=1.63 Km/hr
-7.40737	-39.34869	Mon Feb 24 12:56:43 2014 S=11.03 Km/hr
-7.40725	-39.34845	Mon Feb 24 12:56:53 2014 S=8.62 Km/hr
-7.40708	-39.34822	Mon Feb 24 12:57:03 2014 S=6.86 Km/hr
-7.40699	-39.34795	Mon Feb 24 12:57:13 2014 S=10.72 Km/hr
-7.40627	-39.34805	Mon Feb 24 12:57:23 2014 S=41.29 Km/hr
-7.40503	-39.34836	Mon Feb 24 12:57:33 2014 S=55.83 Km/hr
-7.40363	-39.34871	Mon Feb 24 12:57:43 2014 S=56.43 Km/hr
-7.40228	-39.34905	Mon Feb 24 12:57:53 2014 S=55.92 Km/hr
-7.40090	-39.34938	Mon Feb 24 12:58:03 2014 S=56.01 Km/hr
-7.39959	-39.34970	Mon Feb 24 12:58:13 2014 S=53.92 Km/hr
-7.39827	-39.35003	Mon Feb 24 12:58:23 2014 S=53.41 Km/hr
-7.39697	-39.35032	Mon Feb 24 12:58:33 2014 S=52.49 Km/hr
-7.39569	-39.35062	Mon Feb 24 12:58:43 2014 S=44.55 Km/hr
-7.39489	-39.35079	Mon Feb 24 12:58:53 2014 S=17.70 Km/hr
-7.39485	-39.35041	Mon Feb 24 12:59:03 2014 S=27.60 Km/hr
-7.39509	-39.34957	Mon Feb 24 12:59:13 2014 S=38.08 Km/hr
-7.39540	-39.34864	Mon Feb 24 12:59:23 2014 S=39.23 Km/hr
-7.39566	-39.34779	Mon Feb 24 12:59:33 2014 S=26.47 Km/hr
-7.39584	-39.34740	Mon Feb 24 12:59:43 2014 S=14.29 Km/hr
-7.39584	-39.34706	Mon Feb 24 12:59:53 2014 S=16.68 Km/hr
-7.39596	-39.34677	Mon Feb 24 13:00:03 2014 S=9.07 Km/hr
-7.39608	-39.34636	Mon Feb 24 13:00:13 2014 S=17.22 Km/hr
-7.39624	-39.34579	Mon Feb 24 13:00:23 2014 S=27.93 Km/hr
-7.39647	-39.34502	Mon Feb 24 13:00:33 2014 S=27.27 Km/hr
-7.39664	-39.34468	Mon Feb 24 13:00:43 2014 S=5.65 Km/hr
-7.39685	-39.34466	Mon Feb 24 13:00:53 2014 S=7.09 Km/hr
-7.39711	-39.34460	Mon Feb 24 13:01:03 2014 S=6.94 Km/hr
-7.39735	-39.34461	Mon Feb 24 13:01:13 2014 S=6.35 Km/hr
-7.39759	-39.34465	Mon Feb 24 13:01:23 2014 S=3.26 Km/hr
-7.39782	-39.34469	Mon Feb 24 13:01:33 2014 S=6.58 Km/hr
-7.39803	-39.34470	Mon Feb 24 13:01:43 2014 S=6.44 Km/hr
-7.39815	-39.34459	Mon Feb 24 13:01:53 2014 S=2.52 Km/hr
-7.39823	-39.34450	Mon Feb 24 13:02:03 2014 S=0.73 Km/hr
-7.39824	-39.34449	Mon Feb 24 13:02:13 2014 S=0.29 Km/hr
-7.39824	-39.34449	Mon Feb 24 13:02:23 2014 S=0.41 Km/hr
-7.39824	-39.34449	Mon Feb 24 13:02:33 2014 S=0.24 Km/hr
-7.39824	-39.34446	Mon Feb 24 13:02:43 2014 S=0.72 Km/hr
-7.39824	-39.34445	Mon Feb 24 13:02:53 2014 S=1.07 Km/hr
-7.39824	-39.34446	Mon Feb 24 13:03:03 2014 S=0.96 Km/hr
-7.39826	-39.34437	Mon Feb 24 13:03:13 2014 S=2.08 Km/hr
-7.39828	-39.34427	Mon Feb 24 13:03:23 2014 S=1.58 Km/hr
-7.39837	-39.34425	Mon Feb 24 13:03:33 2014 S=2.95 Km/hr
-7.39847	-39.34424	Mon Feb 24 13:03:43 2014 S=2.97 Km/hr
-7.39857	-39.34423	Mon Feb 24 13:03:53 2014 S=2.50 Km/hr
-7.39866	-39.34429	Mon Feb 24 13:04:03 2014 S=2.66 Km/hr
-7.39867	-39.34428	Mon Feb 24 13:04:13 2014 S=1.15 Km/hr
-7.39870	-39.34431	Mon Feb 24 13:04:23 2014 S=1.22 Km/hr
-7.39869	-39.34429	Mon Feb 24 13:04:33 2014 S=1.80 Km/hr
-7.39872	-39.34426	Mon Feb 24 13:04:43 2014 S=2.29 Km/hr
-7.39879	-39.34417	Mon Feb 24 13:04:53 2014 S=3.41 Km/hr
-7.39885	-39.34412	Mon Feb 24 13:05:03 2014 S=1.83 Km/hr
-7.39883	-39.34408	Mon Feb 24 13:05:13 2014 S=1.44 Km/hr
-7.39880	-39.34406	Mon Feb 24 13:05:23 2014 S=1.25 Km/hr
-7.39879	-39.34404	Mon Feb 24 13:05:33 2014 S=0.41 Km/hr
-7.39878	-39.34403	Mon Feb 24 13:05:43 2014 S=1.51 Km/hr
-7.39881	-39.34401	Mon Feb 24 13:05:53 2014 S=1.10 Km/hr
-7.39885	-39.34400	Mon Feb 24 13:06:03 2014 S=1.96 Km/hr
-7.39898	-39.34407	Mon Feb 24 13:06:13 2014 S=3.14 Km/hr
-7.39901	-39.34415	Mon Feb 24 13:06:23 2014 S=2.24 Km/hr
-7.39902	-39.34418	Mon Feb 24 13:06:33 2014 S=0.73 Km/hr
-7.39902	-39.34422	Mon Feb 24 13:06:43 2014 S=0.67 Km/hr
-7.39901	-39.34423	Mon Feb 24 13:06:53 2014 S=1.56 Km/hr
-7.39898	-39.34430	Mon Feb 24 13:07:03 2014 S=1.06 Km/hr
-7.39900	-39.34432	Mon Feb 24 13:07:13 2014 S=0.96 Km/hr
-7.39902	-39.34431	Mon Feb 24 13:07:23 2014 S=1.01 Km/hr
-7.39904	-39.34435	Mon Feb 24 13:07:33 2014 S=1.19 Km/hr
-7.39905	-39.34441	Mon Feb 24 13:07:43 2014 S=2.19 Km/hr
-7.39912	-39.34448	Mon Feb 24 13:07:53 2014 S=1.78 Km/hr
-7.39916	-39.34452	Mon Feb 24 13:08:03 2014 S=3.16 Km/hr
-7.39918	-39.34460	Mon Feb 24 13:08:13 2014 S=2.94 Km/hr
-7.39921	-39.34467	Mon Feb 24 13:08:23 2014 S=1.47 Km/hr
-7.39925	-39.34464	Mon Feb 24 13:08:33 2014 S=3.04 Km/hr
-7.39924	-39.34458	Mon Feb 24 13:08:43 2014 S=0.61 Km/hr
-7.39928	-39.34456	Mon Feb 24 13:08:53 2014 S=1.86 Km/hr
-7.39935	-39.34460	Mon Feb 24 13:09:03 2014 S=1.48 Km/hr
-7.39937	-39.34454	Mon Feb 24 13:09:13 2014 S=2.46 Km/hr
-7.39943	-39.34454	Mon Feb 24 13:09:23 2014 S=1.75 Km/hr
-7.39947	-39.34452	Mon Feb 24 13:09:33 2014 S=1.62 Km/hr
-7.39951	-39.34454	Mon Feb 24 13:09:43 2014 S=0.26 Km/hr
-7.39955	-39.34453	Mon Feb 24 13:09:53 2014 S=0.06 Km/hr
-7.39955	-39.34452	Mon Feb 24 13:10:03 2014 S=0.26 Km/hr
-7.39955	-39.34452	Mon Feb 24 13:10:13 2014 S=2.08 Km/hr
-7.39960	-39.34449	Mon Feb 24 13:10:23 2014 S=1.77 Km/hr
-7.39962	-39.34446	Mon Feb 24 13:10:33 2014 S=0.21 Km/hr
-7.39962	-39.34446	Mon Feb 24 13:10:43 2014 S=0.25 Km/hr
-7.39962	-39.34446	Mon Feb 24 13:10:53 2014 S=0.43 Km/hr
-7.39962	-39.34446	Mon Feb 24 13:11:03 2014 S=0.87 Km/hr
-7.39962	-39.34446	Mon Feb 24 13:11:13 2014 S=1.41 Km/hr
-7.39964	-39.34441	Mon Feb 24 13:11:23 2014 S=0.62 Km/hr
-7.39970	-39.34444	Mon Feb 24 13:11:33 2014 S=2.42 Km/hr
-7.39974	-39.34443	Mon Feb 24 13:11:43 2014 S=0.90 Km/hr
-7.39978	-39.34440	Mon Feb 24 13:11:53 2014 S=1.70 Km/hr
-7.39982	-39.34434	Mon Feb 24 13:12:03 2014 S=0.90 Km/hr
-7.39981	-39.34431	Mon Feb 24 13:12:13 2014 S=1.38 Km/hr
-7.39980	-39.34428	Mon Feb 24 13:12:23 2014 S=1.91 Km/hr
-7.39984	-39.34429	Mon Feb 24 13:12:33 2014 S=0.92 Km/hr
-7.39987	-39.34425	Mon Feb 24 13:12:43 2014 S=1.72 Km/hr
-7.39987	-39.34426	Mon Feb 24 13:12:53 2014 S=0.22 Km/hr
-7.39987	-39.34425	Mon Feb 24 13:13:03 2014 S=0.21 Km/hr
-7.39987	-39.34424	Mon Feb 24 13:13:13 2014 S=0.48 Km/hr
-7.39987	-39.34424	Mon Feb 24 13:13:23 2014 S=0.35 Km/hr
-7.39988	-39.34424	Mon Feb 24 13:13:33 2014 S=0.49 Km/hr
-7.39988	-39.34424	Mon Feb 24 13:13:43 2014 S=0.41 Km/hr
-7.39990	-39.34423	Mon Feb 24 13:13:53 2014 S=0.33 Km/hr
-7.39991	-39.34424	Mon Feb 24 13:14:03 2014 S=0.18 Km/hr
-7.39992	-39.34422	Mon Feb 24 13:14:13 2014 S=0.45 Km/hr
-7.39992	-39.34422	Mon Feb 24 13:14:23 2014 S=0.34 Km/hr
-7.39992	-39.34421	Mon Feb 24 13:14:33 2014 S=0.18 Km/hr
-7.39992	-39.34421	Mon Feb 24 13:14:43 2014 S=0.64 Km/hr
-7.39992	-39.34422	Mon Feb 24 13:14:53 2014 S=0.83 Km/hr
-7.39993	-39.34423	Mon Feb 24 13:15:03 2014 S=0.68 Km/hr
-7.39995	-39.34424	Mon Feb 24 13:15:13 2014 S=0.53 Km/hr
-7.39995	-39.34424	Mon Feb 24 13:15:23 2014 S=0.70 Km/hr
-7.39995	-39.34424	Mon Feb 24 13:15:33 2014 S=0.82 Km/hr
-7.39995	-39.34423	Mon Feb 24 13:15:43 2014 S=0.40 Km/hr
-7.39996	-39.34423	Mon Feb 24 13:15:53 2014 S=0.12 Km/hr
-7.39995	-39.34420	Mon Feb 24 13:16:03 2014 S=0.39 Km/hr
-7.39995	-39.34420	Mon Feb 24 13:16:13 2014 S=0.43 Km/hr
-7.39995	-39.34420	Mon Feb 24 13:16:23 2014 S=0.05 Km/hr
-7.39995	-39.34420	Mon Feb 24 13:16:33 2014 S=0.26 Km/hr
-7.39996	-39.34420	Mon Feb 24 13:16:43 2014 S=0.11 Km/hr
-7.39995	-39.34424	Mon Feb 24 13:16:53 2014 S=0.03 Km/hr
-7.39995	-39.34423	Mon Feb 24 13:17:03 2014 S=0.15 Km/hr
-7.39994	-39.34425	Mon Feb 24 13:17:13 2014 S=0.73 Km/hr
-7.39993	-39.34425	Mon Feb 24 13:17:23 2014 S=0.02 Km/hr
-7.39993	-39.34426	Mon Feb 24 13:17:33 2014 S=0.33 Km/hr
-7.39993	-39.34427	Mon Feb 24 13:17:43 2014 S=0.17 Km/hr
-7.39993	-39.34429	Mon Feb 24 13:17:53 2014 S=0.89 Km/hr
-7.39992	-39.34431	Mon Feb 24 13:18:03 2014 S=0.81 Km/hr
-7.39993	-39.34431	Mon Feb 24 13:18:13 2014 S=0.49 Km/hr
-7.39993	-39.34433	Mon Feb 24 13:18:23 2014 S=0.31 Km/hr
-7.39994	-39.34432	Mon Feb 24 13:18:33 2014 S=0.74 Km/hr
-7.39994	-39.34430	Mon Feb 24 13:18:43 2014 S=0.59 Km/hr
-7.39996	-39.34427	Mon Feb 24 13:18:53 2014 S=0.35 Km/hr
-7.39997	-39.34426	Mon Feb 24 13:19:03 2014 S=0.34 Km/hr
-7.39997	-39.34425	Mon Feb 24 13:19:13 2014 S=0.48 Km/hr
-7.39999	-39.34422	Mon Feb 24 13:19:23 2014 S=1.83 Km/hr
-7.40001	-39.34420	Mon Feb 24 13:19:33 2014 S=0.61 Km/hr
-7.40002	-39.34418	Mon Feb 24 13:19:43 2014 S=0.63 Km/hr
-7.40002	-39.34417	Mon Feb 24 13:19:53 2014 S=0.87 Km/hr
-7.40006	-39.34412	Mon Feb 24 13:20:03 2014 S=1.66 Km/hr
-7.40008	-39.34409	Mon Feb 24 13:20:13 2014 S=0.89 Km/hr
-7.40008	-39.34404	Mon Feb 24 13:20:23 2014 S=1.34 Km/hr
-7.40008	-39.34403	Mon Feb 24 13:20:33 2014 S=0.19 Km/hr
-7.40006	-39.34401	Mon Feb 24 13:20:43 2014 S=1.08 Km/hr
-7.40006	-39.34398	Mon Feb 24 13:20:53 2014 S=1.85 Km/hr
-7.40006	-39.34396	Mon Feb 24 13:21:03 2014 S=0.55 Km/hr
-7.40007	-39.34397	Mon Feb 24 13:21:13 2014 S=0.44 Km/hr
-7.40011	-39.34395	Mon Feb 24 13:21:23 2014 S=1.62 Km/hr
-7.40013	-39.34395	Mon Feb 24 13:21:33 2014 S=0.35 Km/hr
-7.40016	-39.34395	Mon Feb 24 13:21:43 2014 S=1.41 Km/hr
-7.40019	-39.34396	Mon Feb 24 13:21:53 2014 S=0.78 Km/hr
-7.40022	-39.34396	Mon Feb 24 13:22:03 2014 S=0.93 Km/hr
-7.40027	-39.34395	Mon Feb 24 13:22:13 2014 S=0.51 Km/hr
-7.40028	-39.34394	Mon Feb 24 13:22:23 2014 S=0.57 Km/hr
-7.40031	-39.34395	Mon Feb 24 13:22:33 2014 S=0.21 Km/hr
-7.40031	-39.34394	Mon Feb 24 13:22:43 2014 S=0.36 Km/hr
-7.40031	-39.34394	Mon Feb 24 13:22:53 2014 S=0.92 Km/hr
-7.40032	-39.34393	Mon Feb 24 13:23:03 2014 S=0.94 Km/hr
-7.40033	-39.34391	Mon Feb 24 13:23:13 2014 S=0.47 Km/hr
-7.40032	-39.34391	Mon Feb 24 13:23:23 2014 S=0.53 Km/hr
-7.40032	-39.34391	Mon Feb 24 13:23:33 2014 S=0.28 Km/hr
-7.40032	-39.34390	Mon Feb 24 13:23:43 2014 S=0.64 Km/hr
-7.40036	-39.34392	Mon Feb 24 13:23:53 2014 S=1.15 Km/hr
-7.40037	-39.34393	Mon Feb 24 13:24:03 2014 S=0.49 Km/hr
-7.40037	-39.34391	Mon Feb 24 13:24:13 2014 S=1.02 Km/hr
-7.40039	-39.34392	Mon Feb 24 13:24:23 2014 S=0.61 Km/hr
-7.40039	-39.34392	Mon Feb 24 13:24:33 2014 S=0.41 Km/hr
-7.40041	-39.34390	Mon Feb 24 13:24:43 2014 S=1.51 Km/hr
-7.40044	-39.34394	Mon Feb 24 13:24:53 2014 S=1.73 Km/hr
-7.40046	-39.34395	Mon Feb 24 13:25:03 2014 S=0.56 Km/hr
-7.40049	-39.34398	Mon Feb 24 13:25:13 2014 S=1.33 Km/hr
-7.40048	-39.34406	Mon Feb 24 13:25:23 2014 S=2.11 Km/hr
-7.40049	-39.34411	Mon Feb 24 13:25:33 2014 S=1.37 Km/hr
-7.40044	-39.34415	Mon Feb 24 13:25:43 2014 S=2.15 Km/hr
-7.40039	-39.34419	Mon Feb 24 13:25:53 2014 S=1.81 Km/hr
-7.40034	-39.34420	Mon Feb 24 13:26:03 2014 S=2.31 Km/hr
-7.40031	-39.34419	Mon Feb 24 13:26:13 2014 S=0.83 Km/hr
-7.40033	-39.34420	Mon Feb 24 13:26:23 2014 S=1.15 Km/hr
-7.40031	-39.34420	Mon Feb 24 13:26:33 2014 S=0.90 Km/hr
-7.40031	-39.34420	Mon Feb 24 13:26:43 2014 S=1.23 Km/hr
-7.40034	-39.34417	Mon Feb 24 13:26:53 2014 S=0.60 Km/hr
-7.40033	-39.34418	Mon Feb 24 13:27:03 2014 S=0.35 Km/hr
-7.40033	-39.34418	Mon Feb 24 13:27:13 2014 S=0.52 Km/hr
-7.40039	-39.34415	Mon Feb 24 13:27:23 2014 S=3.27 Km/hr
-7.40045	-39.34410	Mon Feb 24 13:27:33 2014 S=3.03 Km/hr
-7.40049	-39.34404	Mon Feb 24 13:27:43 2014 S=2.07 Km/hr
-7.40053	-39.34396	Mon Feb 24 13:27:53 2014 S=2.08 Km/hr
-7.40060	-39.34391	Mon Feb 24 13:28:03 2014 S=2.58 Km/hr
-7.40066	-39.34385	Mon Feb 24 13:28:13 2014 S=2.15 Km/hr
-7.40072	-39.34379	Mon Feb 24 13:28:23 2014 S=2.33 Km/hr
-7.40079	-39.34372	Mon Feb 24 13:28:33 2014 S=2.40 Km/hr
-7.40083	-39.34368	Mon Feb 24 13:28:43 2014 S=2.34 Km/hr
-7.40092	-39.34366	Mon Feb 24 13:28:53 2014 S=2.11 Km/hr
-7.40097	-39.34364	Mon Feb 24 13:29:03 2014 S=0.89 Km/hr
-7.40103	-39.34359	Mon Feb 24 13:29:13 2014 S=0.34 Km/hr
-7.40107	-39.34357	Mon Feb 24 13:29:23 2014 S=2.53 Km/hr
-7.40118	-39.34354	Mon Feb 24 13:29:33 2014 S=1.23 Km/hr
-7.40116	-39.34354	Mon Feb 24 13:29:43 2014 S=0.80 Km/hr
-7.40116	-39.34354	Mon Feb 24 13:29:53 2014 S=1.07 Km/hr
-7.40118	-39.34353	Mon Feb 24 13:30:03 2014 S=0.09 Km/hr
-7.40118	-39.34353	Mon Feb 24 13:30:13 2014 S=1.01 Km/hr
-7.40122	-39.34355	Mon Feb 24 13:30:23 2014 S=1.29 Km/hr
-7.40128	-39.34357	Mon Feb 24 13:30:33 2014 S=1.35 Km/hr
-7.40134	-39.34361	Mon Feb 24 13:30:43 2014 S=0.67 Km/hr
-7.40135	-39.34361	Mon Feb 24 13:30:53 2014 S=1.59 Km/hr
-7.40129	-39.34358	Mon Feb 24 13:31:03 2014 S=2.61 Km/hr
-7.40128	-39.34350	Mon Feb 24 13:31:13 2014 S=2.27 Km/hr
-7.40128	-39.34346	Mon Feb 24 13:31:23 2014 S=0.37 Km/hr
-7.40128	-39.34346	Mon Feb 24 13:31:33 2014 S=0.47 Km/hr
-7.40128	-39.34346	Mon Feb 24 13:31:43 2014 S=2.24 Km/hr
-7.40127	-39.34346	Mon Feb 24 13:31:53 2014 S=0.65 Km/hr
-7.40126	-39.34345	Mon Feb 24 13:32:03 2014 S=0.13 Km/hr
-7.40126	-39.34345	Mon Feb 24 13:32:13 2014 S=0.72 Km/hr
-7.40126	-39.34345	Mon Feb 24 13:32:23 2014 S=0.97 Km/hr
-7.40126	-39.34344	Mon Feb 24 13:32:33 2014 S=0.41 Km/hr
-7.40127	-39.34347	Mon Feb 24 13:32:43 2014 S=0.30 Km/hr
-7.40124	-39.34349	Mon Feb 24 13:32:53 2014 S=0.14 Km/hr
-7.40125	-39.34347	Mon Feb 24 13:33:03 2014 S=0.62 Km/hr
-7.40125	-39.34348	Mon Feb 24 13:33:13 2014 S=0.77 Km/hr
-7.40126	-39.34348	Mon Feb 24 13:33:23 2014 S=0.49 Km/hr
-7.40126	-39.34348	Mon Feb 24 13:33:33 2014 S=0.81 Km/hr
-7.40127	-39.34347	Mon Feb 24 13:33:43 2014 S=1.60 Km/hr
-7.40126	-39.34348	Mon Feb 24 13:33:53 2014 S=1.28 Km/hr
-7.40134	-39.34350	Mon Feb 24 13:34:03 2014 S=2.37 Km/hr
-7.40142	-39.34351	Mon Feb 24 13:34:13 2014 S=0.72 Km/hr
-7.40147	-39.34350	Mon Feb 24 13:34:23 2014 S=1.75 Km/hr
-7.40154	-39.34349	Mon Feb 24 13:34:33 2014 S=2.89 Km/hr
-7.40163	-39.34349	Mon Feb 24 13:34:43 2014 S=1.30 Km/hr
-7.40172	-39.34349	Mon Feb 24 13:34:53 2014 S=0.85 Km/hr
-7.40181	-39.34346	Mon Feb 24 13:35:03 2014 S=2.66 Km/hr
-7.40189	-39.34343	Mon Feb 24 13:35:13 2014 S=1.98 Km/hr
-7.40195	-39.34341	Mon Feb 24 13:35:23 2014 S=0.54 Km/hr
-7.40198	-39.34337	Mon Feb 24 13:35:33 2014 S=0.62 Km/hr
-7.40198	-39.34338	Mon Feb 24 13:35:43 2014 S=0.31 Km/hr
-7.40199	-39.34338	Mon Feb 24 13:35:53 2014 S=0.46 Km/hr
-7.40201	-39.34335	Mon Feb 24 13:36:03 2014 S=0.42 Km/hr
-7.40198	-39.34333	Mon Feb 24 13:36:13 2014 S=0.76 Km/hr
-7.40198	-39.34335	Mon Feb 24 13:36:23 2014 S=0.65 Km/hr
-7.40201	-39.34340	Mon Feb 24 13:36:33 2014 S=0.35 Km/hr
-7.40199	-39.34341	Mon Feb 24 13:36:43 2014 S=0.81 Km/hr
-7.40200	-39.34341	Mon Feb 24 13:36:53 2014 S=0.74 Km/hr
-7.40201	-39.34342	Mon Feb 24 13:37:03 2014 S=0.74 Km/hr
-7.40200	-39.34339	Mon Feb 24 13:37:13 2014 S=0.64 Km/hr
-7.40204	-39.34336	Mon Feb 24 13:37:23 2014 S=3.08 Km/hr
-7.40209	-39.34330	Mon Feb 24 13:37:33 2014 S=2.31 Km/hr
-7.40213	-39.34327	Mon Feb 24 13:37:43 2014 S=1.19 Km/hr
-7.40213	-39.34326	Mon Feb 24 13:37:53 2014 S=0.59 Km/hr
-7.40219	-39.34326	Mon Feb 24 13:38:03 2014 S=1.11 Km/hr
-7.40224	-39.34327	Mon Feb 24 13:38:13 2014 S=0.66 Km/hr
-7.40227	-39.34329	Mon Feb 24 13:38:23 2014 S=1.20 Km/hr
-7.40227	-39.34328	Mon Feb 24 13:38:33 2014 S=0.79 Km/hr
-7.40226	-39.34323	Mon Feb 24 13:38:43 2014 S=2.74 Km/hr
-7.40226	-39.34322	Mon Feb 24 13:38:53 2014 S=0.74 Km/hr
-7.40224	-39.34320	Mon Feb 24 13:39:03 2014 S=1.03 Km/hr
-7.40222	-39.34317	Mon Feb 24 13:39:13 2014 S=0.49 Km/hr
-7.40222	-39.34317	Mon Feb 24 13:39:23 2014 S=1.13 Km/hr
-7.40219	-39.34318	Mon Feb 24 13:39:33 2014 S=0.28 Km/hr
-7.40219	-39.34318	Mon Feb 24 13:39:43 2014 S=0.52 Km/hr
-7.40217	-39.34317	Mon Feb 24 13:39:53 2014 S=1.45 Km/hr
-7.40215	-39.34313	Mon Feb 24 13:40:03 2014 S=0.85 Km/hr
-7.40214	-39.34314	Mon Feb 24 13:40:13 2014 S=1.15 Km/hr
-7.40214	-39.34313	Mon Feb 24 13:40:23 2014 S=0.60 Km/hr
-7.40213	-39.34313	Mon Feb 24 13:40:33 2014 S=0.14 Km/hr
-7.40210	-39.34314	Mon Feb 24 13:40:43 2014 S=0.42 Km/hr
-7.40208	-39.34314	Mon Feb 24 13:40:53 2014 S=0.94 Km/hr
-7.40209	-39.34314	Mon Feb 24 13:41:03 2014 S=0.69 Km/hr
-7.40207	-39.34313	Mon Feb 24 13:41:13 2014 S=0.67 Km/hr
-7.40207	-39.34312	Mon Feb 24 13:41:23 2014 S=2.16 Km/hr
-7.40205	-39.34309	Mon Feb 24 13:41:33 2014 S=1.81 Km/hr
-7.40202	-39.34306	Mon Feb 24 13:41:43 2014 S=0.83 Km/hr
-7.40199	-39.34306	Mon Feb 24 13:41:53 2014 S=2.22 Km/hr
-7.40196	-39.34312	Mon Feb 24 13:42:03 2014 S=1.57 Km/hr
-7.40193	-39.34313	Mon Feb 24 13:42:13 2014 S=0.73 Km/hr
-7.40189	-39.34303	Mon Feb 24 13:42:23 2014 S=1.35 Km/hr
-7.40189	-39.34302	Mon Feb 24 13:42:33 2014 S=0.27 Km/hr
-7.40193	-39.34300	Mon Feb 24 13:42:43 2014 S=2.83 Km/hr
-7.40204	-39.34302	Mon Feb 24 13:42:53 2014 S=3.50 Km/hr
-7.40207	-39.34303	Mon Feb 24 13:43:03 2014 S=0.36 Km/hr
-7.40210	-39.34300	Mon Feb 24 13:43:13 2014 S=0.97 Km/hr
-7.40211	-39.34298	Mon Feb 24 13:43:23 2014 S=0.10 Km/hr
-7.40211	-39.34298	Mon Feb 24 13:43:33 2014 S=0.75 Km/hr
-7.40211	-39.34297	Mon Feb 24 13:43:43 2014 S=0.23 Km/hr
-7.40211	-39.34297	Mon Feb 24 13:43:53 2014 S=0.01 Km/hr
-7.40212	-39.34298	Mon Feb 24 13:44:03 2014 S=0.29 Km/hr
-7.40213	-39.34296	Mon Feb 24 13:44:13 2014 S=0.69 Km/hr
-7.40215	-39.34304	Mon Feb 24 13:44:23 2014 S=1.21 Km/hr
-7.40213	-39.34309	Mon Feb 24 13:44:33 2014 S=1.12 Km/hr
-7.40209	-39.34310	Mon Feb 24 13:44:43 2014 S=1.48 Km/hr
-7.40208	-39.34313	Mon Feb 24 13:44:53 2014 S=0.67 Km/hr
-7.40208	-39.34314	Mon Feb 24 13:45:03 2014 S=1.44 Km/hr
-7.40214	-39.34318	Mon Feb 24 13:45:13 2014 S=1.49 Km/hr
-7.40217	-39.34317	Mon Feb 24 13:45:23 2014 S=1.73 Km/hr
-7.40222	-39.34317	Mon Feb 24 13:45:33 2014 S=0.33 Km/hr
-7.40222	-39.34317	Mon Feb 24 13:45:43 2014 S=0.14 Km/hr
-7.40222	-39.34318	Mon Feb 24 13:45:53 2014 S=1.25 Km/hr
-7.40227	-39.34324	Mon Feb 24 13:46:03 2014 S=0.23 Km/hr
-7.40231	-39.34320	Mon Feb 24 13:46:13 2014 S=2.28 Km/hr
-7.40232	-39.34316	Mon Feb 24 13:46:23 2014 S=0.71 Km/hr
-7.40232	-39.34317	Mon Feb 24 13:46:33 2014 S=2.41 Km/hr
-7.40231	-39.34325	Mon Feb 24 13:46:43 2014 S=2.13 Km/hr
-7.40235	-39.34327	Mon Feb 24 13:46:53 2014 S=1.26 Km/hr
-7.40240	-39.34333	Mon Feb 24 13:47:03 2014 S=1.21 Km/hr
-7.40250	-39.34336	Mon Feb 24 13:47:13 2014 S=2.19 Km/hr
-7.40253	-39.34335	Mon Feb 24 13:47:23 2014 S=0.21 Km/hr
-7.40259	-39.34332	Mon Feb 24 13:47:33 2014 S=2.56 Km/hr
-7.40266	-39.34332	Mon Feb 24 13:47:43 2014 S=1.83 Km/hr
-7.40275	-39.34327	Mon Feb 24 13:47:53 2014 S=2.42 Km/hr
-7.40274	-39.34323	Mon Feb 24 13:48:03 2014 S=2.54 Km/hr
-7.40273	-39.34323	Mon Feb 24 13:48:13 2014 S=0.30 Km/hr
-7.40272	-39.34323	Mon Feb 24 13:48:23 2014 S=0.13 Km/hr
-7.40273	-39.34323	Mon Feb 24 13:48:33 2014 S=0.84 Km/hr
-7.40270	-39.34321	Mon Feb 24 13:48:43 2014 S=1.74 Km/hr
-7.40270	-39.34320	Mon Feb 24 13:48:53 2014 S=0.53 Km/hr
-7.40270	-39.34317	Mon Feb 24 13:49:03 2014 S=0.37 Km/hr
-7.40269	-39.34317	Mon Feb 24 13:49:13 2014 S=0.42 Km/hr
-7.40272	-39.34321	Mon Feb 24 13:49:23 2014 S=1.71 Km/hr
-7.40277	-39.34325	Mon Feb 24 13:49:33 2014 S=1.03 Km/hr
-7.40283	-39.34327	Mon Feb 24 13:49:43 2014 S=2.62 Km/hr
-7.40289	-39.34326	Mon Feb 24 13:49:53 2014 S=2.91 Km/hr
-7.40294	-39.34330	Mon Feb 24 13:50:03 2014 S=0.82 Km/hr
-7.40295	-39.34330	Mon Feb 24 13:50:13 2014 S=1.64 Km/hr
-7.40297	-39.34327	Mon Feb 24 13:50:23 2014 S=2.16 Km/hr
-7.40306	-39.34328	Mon Feb 24 13:50:33 2014 S=2.85 Km/hr
-7.40307	-39.34332	Mon Feb 24 13:50:43 2014 S=1.85 Km/hr
-7.40307	-39.34337	Mon Feb 24 13:50:53 2014 S=2.25 Km/hr
-7.40306	-39.34342	Mon Feb 24 13:51:03 2014 S=1.56 Km/hr
-7.40311	-39.34349	Mon Feb 24 13:51:13 2014 S=2.38 Km/hr
-7.40313	-39.34352	Mon Feb 24 13:51:23 2014 S=0.12 Km/hr
-7.40313	-39.34352	Mon Feb 24 13:51:33 2014 S=1.28 Km/hr
-7.40314	-39.34358	Mon Feb 24 13:51:43 2014 S=2.41 Km/hr
-7.40315	-39.34360	Mon Feb 24 13:51:53 2014 S=1.00 Km/hr
-7.40319	-39.34366	Mon Feb 24 13:52:03 2014 S=1.71 Km/hr
-7.40320	-39.34375	Mon Feb 24 13:52:13 2014 S=1.10 Km/hr
-7.40318	-39.34379	Mon Feb 24 13:52:23 2014 S=0.13 Km/hr
-7.40319	-39.34379	Mon Feb 24 13:52:33 2014 S=0.36 Km/hr
-7.40320	-39.34380	Mon Feb 24 13:52:43 2014 S=0.69 Km/hr
-7.40319	-39.34381	Mon Feb 24 13:52:53 2014 S=0.72 Km/hr
-7.40318	-39.34382	Mon Feb 24 13:53:03 2014 S=0.26 Km/hr
-7.40317	-39.34383	Mon Feb 24 13:53:13 2014 S=0.94 Km/hr
-7.40316	-39.34386	Mon Feb 24 13:53:23 2014 S=0.38 Km/hr
-7.40319	-39.34383	Mon Feb 24 13:53:33 2014 S=1.87 Km/hr
-7.40321	-39.34383	Mon Feb 24 13:53:43 2014 S=0.37 Km/hr
-7.40321	-39.34383	Mon Feb 24 13:53:53 2014 S=0.53 Km/hr
-7.40320	-39.34385	Mon Feb 24 13:54:03 2014 S=0.87 Km/hr
-7.40320	-39.34385	Mon Feb 24 13:54:13 2014 S=0.45 Km/hr
-7.40320	-39.34385	Mon Feb 24 13:54:23 2014 S=0.91 Km/hr
-7.40320	-39.34387	Mon Feb 24 13:54:33 2014 S=0.99 Km/hr
-7.40319	-39.34388	Mon Feb 24 13:54:43 2014 S=0.76 Km/hr
-7.40319	-39.34389	Mon Feb 24 13:54:53 2014 S=0.93 Km/hr
-7.40319	-39.34390	Mon Feb 24 13:55:03 2014 S=0.25 Km/hr
-7.40319	-39.34390	Mon Feb 24 13:55:13 2014 S=1.16 Km/hr
-7.40319	-39.34390	Mon Feb 24 13:55:23 2014 S=0.35 Km/hr
-7.40321	-39.34393	Mon Feb 24 13:55:33 2014 S=1.48 Km/hr
-7.40325	-39.34395	Mon Feb 24 13:55:43 2014 S=2.53 Km/hr
-7.40327	-39.34396	Mon Feb 24 13:55:53 2014 S=0.15 Km/hr
-7.40327	-39.34396	Mon Feb 24 13:56:03 2014 S=0.85 Km/hr
-7.40333	-39.34401	Mon Feb 24 13:56:13 2014 S=2.11 Km/hr
-7.40336	-39.34405	Mon Feb 24 13:56:23 2014 S=0.54 Km/hr
-7.40336	-39.34406	Mon Feb 24 13:56:33 2014 S=1.00 Km/hr
-7.40338	-39.34408	Mon Feb 24 13:56:43 2014 S=0.79 Km/hr
-7.40338	-39.34412	Mon Feb 24 13:56:53 2014 S=0.91 Km/hr
-7.40338	-39.34412	Mon Feb 24 13:57:03 2014 S=0.53 Km/hr
-7.40340	-39.34415	Mon Feb 24 13:57:13 2014 S=0.94 Km/hr
-7.40341	-39.34418	Mon Feb 24 13:57:23 2014 S=0.86 Km/hr
-7.40344	-39.34418	Mon Feb 24 13:57:33 2014 S=0.54 Km/hr
-7.40350	-39.34422	Mon Feb 24 13:57:43 2014 S=0.93 Km/hr
-7.40350	-39.34427	Mon Feb 24 13:57:53 2014 S=0.88 Km/hr
-7.40350	-39.34427	Mon Feb 24 13:58:03 2014 S=0.15 Km/hr
-7.40350	-39.34427	Mon Feb 24 13:58:13 2014 S=0.67 Km/hr
-7.40348	-39.34431	Mon Feb 24 13:58:23 2014 S=1.69 Km/hr
-7.40346	-39.34428	Mon Feb 24 13:58:33 2014 S=0.18 Km/hr
-7.40346	-39.34428	Mon Feb 24 13:58:43 2014 S=0.09 Km/hr
-7.40348	-39.34433	Mon Feb 24 13:58:53 2014 S=0.70 Km/hr
-7.40346	-39.34436	Mon Feb 24 13:59:03 2014 S=0.96 Km/hr
-7.40345	-39.34437	Mon Feb 24 13:59:13 2014 S=0.43 Km/hr
-7.40347	-39.34435	Mon Feb 24 13:59:23 2014 S=0.85 Km/hr
-7.40349	-39.34431	Mon Feb 24 13:59:33 2014 S=1.09 Km/hr
-7.40348	-39.34424	Mon Feb 24 13:59:43 2014 S=1.93 Km/hr
-7.40347	-39.34422	Mon Feb 24 13:59:53 2014 S=1.03 Km/hr
-7.40347	-39.34421	Mon Feb 24 14:00:03 2014 S=1.59 Km/hr
-7.40342	-39.34414	Mon Feb 24 14:00:13 2014 S=2.30 Km/hr
-7.40336	-39.34407	Mon Feb 24 14:00:23 2014 S=0.61 Km/hr
-7.40337	-39.34404	Mon Feb 24 14:00:33 2014 S=1.12 Km/hr
-7.40336	-39.34402	Mon Feb 24 14:00:43 2014 S=1.96 Km/hr
-7.40335	-39.34398	Mon Feb 24 14:00:53 2014 S=0.60 Km/hr
-7.40335	-39.34392	Mon Feb 24 14:01:03 2014 S=2.59 Km/hr
-7.40333	-39.34385	Mon Feb 24 14:01:13 2014 S=2.04 Km/hr
-7.40333	-39.34383	Mon Feb 24 14:01:23 2014 S=0.22 Km/hr
-7.40331	-39.34383	Mon Feb 24 14:01:33 2014 S=0.29 Km/hr
-7.40329	-39.34382	Mon Feb 24 14:01:43 2014 S=0.69 Km/hr
-7.40327	-39.34383	Mon Feb 24 14:01:53 2014 S=0.50 Km/hr
-7.40326	-39.34382	Mon Feb 24 14:02:03 2014 S=2.18 Km/hr
-7.40323	-39.34382	Mon Feb 24 14:02:13 2014 S=0.84 Km/hr
-7.40323	-39.34379	Mon Feb 24 14:02:23 2014 S=2.18 Km/hr
-7.40321	-39.34372	Mon Feb 24 14:02:33 2014 S=1.91 Km/hr
-7.40320	-39.34365	Mon Feb 24 14:02:43 2014 S=2.46 Km/hr
-7.40316	-39.34359	Mon Feb 24 14:02:53 2014 S=1.89 Km/hr
-7.40312	-39.34349	Mon Feb 24 14:03:03 2014 S=3.09 Km/hr
-7.40309	-39.34342	Mon Feb 24 14:03:13 2014 S=2.86 Km/hr
-7.40306	-39.34335	Mon Feb 24 14:03:23 2014 S=3.25 Km/hr
-7.40308	-39.34329	Mon Feb 24 14:03:33 2014 S=1.99 Km/hr
-7.40308	-39.34328	Mon Feb 24 14:03:43 2014 S=1.43 Km/hr
-7.40315	-39.34324	Mon Feb 24 14:03:53 2014 S=2.15 Km/hr
-7.40322	-39.34316	Mon Feb 24 14:04:03 2014 S=2.35 Km/hr
-7.40325	-39.34312	Mon Feb 24 14:04:13 2014 S=0.80 Km/hr
-7.40329	-39.34308	Mon Feb 24 14:04:23 2014 S=0.97 Km/hr
-7.40332	-39.34307	Mon Feb 24 14:04:33 2014 S=0.75 Km/hr
-7.40337	-39.34306	Mon Feb 24 14:04:43 2014 S=2.15 Km/hr
-7.40346	-39.34302	Mon Feb 24 14:04:53 2014 S=2.18 Km/hr
-7.40352	-39.34302	Mon Feb 24 14:05:03 2014 S=0.39 Km/hr
-7.40352	-39.34301	Mon Feb 24 14:05:13 2014 S=0.79 Km/hr
-7.40351	-39.34303	Mon Feb 24 14:05:23 2014 S=1.52 Km/hr
-7.40345	-39.34304	Mon Feb 24 14:05:33 2014 S=1.23 Km/hr
-7.40339	-39.34306	Mon Feb 24 14:05:43 2014 S=1.58 Km/hr
-7.40337	-39.34307	Mon Feb 24 14:05:53 2014 S=0.83 Km/hr
-7.40332	-39.34310	Mon Feb 24 14:06:03 2014 S=1.42 Km/hr
-7.40325	-39.34317	Mon Feb 24 14:06:13 2014 S=2.78 Km/hr
-7.40317	-39.34316	Mon Feb 24 14:06:23 2014 S=2.03 Km/hr
-7.40315	-39.34316	Mon Feb 24 14:06:33 2014 S=1.16 Km/hr
-7.40313	-39.34314	Mon Feb 24 14:06:43 2014 S=1.74 Km/hr
-7.40313	-39.34309	Mon Feb 24 14:06:53 2014 S=0.15 Km/hr
-7.40311	-39.34307	Mon Feb 24 14:07:03 2014 S=0.70 Km/hr
-7.40312	-39.34307	Mon Feb 24 14:07:13 2014 S=0.52 Km/hr
-7.40312	-39.34307	Mon Feb 24 14:07:23 2014 S=0.39 Km/hr
-7.40312	-39.34312	Mon Feb 24 14:07:33 2014 S=1.60 Km/hr
-7.40315	-39.34314	Mon Feb 24 14:07:43 2014 S=0.77 Km/hr
-7.40316	-39.34314	Mon Feb 24 14:07:53 2014 S=1.36 Km/hr
-7.40321	-39.34320	Mon Feb 24 14:08:03 2014 S=2.25 Km/hr
-7.40316	-39.34327	Mon Feb 24 14:08:13 2014 S=2.71 Km/hr
-7.40309	-39.34331	Mon Feb 24 14:08:23 2014 S=0.59 Km/hr
-7.40308	-39.34330	Mon Feb 24 14:08:33 2014 S=2.35 Km/hr
-7.40301	-39.34326	Mon Feb 24 14:08:43 2014 S=1.63 Km/hr
-7.40290	-39.34328	Mon Feb 24 14:08:53 2014 S=3.53 Km/hr
-7.40284	-39.34329	Mon Feb 24 14:09:03 2014 S=0.80 Km/hr
-7.40285	-39.34333	Mon Feb 24 14:09:13 2014 S=3.14 Km/hr
-7.40284	-39.34335	Mon Feb 24 14:09:23 2014 S=0.45 Km/hr
-7.40284	-39.34329	Mon Feb 24 14:09:33 2014 S=2.65 Km/hr
-7.40282	-39.34328	Mon Feb 24 14:09:43 2014 S=2.74 Km/hr
-7.40275	-39.34332	Mon Feb 24 14:09:53 2014 S=3.51 Km/hr
-7.40267	-39.34334	Mon Feb 24 14:10:03 2014 S=2.58 Km/hr
-7.40259	-39.34338	Mon Feb 24 14:10:13 2014 S=1.93 Km/hr
-7.40249	-39.34336	Mon Feb 24 14:10:23 2014 S=5.42 Km/hr
-7.40240	-39.34331	Mon Feb 24 14:10:33 2014 S=4.09 Km/hr
-7.40233	-39.34327	Mon Feb 24 14:10:43 2014 S=2.33 Km/hr
-7.40223	-39.34330	Mon Feb 24 14:10:53 2014 S=2.77 Km/hr
-7.40214	-39.34328	Mon Feb 24 14:11:03 2014 S=1.49 Km/hr
-7.40207	-39.34333	Mon Feb 24 14:11:13 2014 S=2.94 Km/hr
-7.40201	-39.34338	Mon Feb 24 14:11:23 2014 S=1.76 Km/hr
-7.40192	-39.34344	Mon Feb 24 14:11:33 2014 S=2.54 Km/hr
-7.40184	-39.34348	Mon Feb 24 14:11:43 2014 S=2.58 Km/hr
-7.40173	-39.34352	Mon Feb 24 14:11:53 2014 S=3.34 Km/hr
-7.40165	-39.34350	Mon Feb 24 14:12:03 2014 S=0.71 Km/hr
-7.40157	-39.34352	Mon Feb 24 14:12:13 2014 S=2.44 Km/hr
-7.40148	-39.34350	Mon Feb 24 14:12:23 2014 S=1.99 Km/hr
-7.40145	-39.34347	Mon Feb 24 14:12:33 2014 S=3.15 Km/hr
-7.40142	-39.34352	Mon Feb 24 14:12:43 2014 S=2.33 Km/hr
-7.40133	-39.34352	Mon Feb 24 14:12:53 2014 S=2.50 Km/hr
-7.40130	-39.34347	Mon Feb 24 14:13:03 2014 S=0.21 Km/hr
-7.40128	-39.34353	Mon Feb 24 14:13:13 2014 S=2.87 Km/hr
-7.40119	-39.34355	Mon Feb 24 14:13:23 2014 S=2.88 Km/hr
-7.40110	-39.34357	Mon Feb 24 14:13:33 2014 S=2.80 Km/hr
-7.40106	-39.34359	Mon Feb 24 14:13:43 2014 S=0.47 Km/hr
-7.40102	-39.34360	Mon Feb 24 14:13:53 2014 S=1.97 Km/hr
-7.40100	-39.34362	Mon Feb 24 14:14:03 2014 S=1.22 Km/hr
-7.40086	-39.34367	Mon Feb 24 14:14:13 2014 S=2.67 Km/hr
-7.40082	-39.34374	Mon Feb 24 14:14:23 2014 S=1.42 Km/hr
-7.40075	-39.34381	Mon Feb 24 14:14:33 2014 S=2.24 Km/hr
-7.40068	-39.34384	Mon Feb 24 14:14:43 2014 S=1.71 Km/hr
-7.40060	-39.34391	Mon Feb 24 14:14:53 2014 S=1.87 Km/hr
-7.40056	-39.34395	Mon Feb 24 14:15:03 2014 S=0.20 Km/hr
-7.40054	-39.34399	Mon Feb 24 14:15:13 2014 S=1.81 Km/hr
-7.40050	-39.34407	Mon Feb 24 14:15:23 2014 S=2.79 Km/hr
-7.40049	-39.34412	Mon Feb 24 14:15:33 2014 S=0.43 Km/hr
-7.40049	-39.34411	Mon Feb 24 14:15:43 2014 S=0.79 Km/hr
-7.40049	-39.34412	Mon Feb 24 14:15:53 2014 S=2.15 Km/hr
-7.40053	-39.34415	Mon Feb 24 14:16:03 2014 S=0.45 Km/hr
-7.40055	-39.34420	Mon Feb 24 14:16:13 2014 S=1.49 Km/hr
-7.40055	-39.34427	Mon Feb 24 14:16:23 2014 S=2.43 Km/hr
-7.40057	-39.34430	Mon Feb 24 14:16:33 2014 S=1.12 Km/hr
-7.40059	-39.34434	Mon Feb 24 14:16:43 2014 S=2.25 Km/hr
-7.40062	-39.34435	Mon Feb 24 14:16:53 2014 S=2.78 Km/hr
-7.40067	-39.34443	Mon Feb 24 14:17:03 2014 S=0.20 Km/hr
-7.40066	-39.34446	Mon Feb 24 14:17:13 2014 S=2.63 Km/hr
-7.40070	-39.34451	Mon Feb 24 14:17:23 2014 S=3.16 Km/hr
-7.40076	-39.34458	Mon Feb 24 14:17:33 2014 S=3.75 Km/hr
-7.40075	-39.34462	Mon Feb 24 14:17:43 2014 S=0.32 Km/hr
-7.40075	-39.34462	Mon Feb 24 14:17:53 2014 S=0.81 Km/hr
-7.40074	-39.34463	Mon Feb 24 14:18:03 2014 S=1.92 Km/hr
-7.40075	-39.34469	Mon Feb 24 14:18:13 2014 S=1.90 Km/hr
-7.40074	-39.34474	Mon Feb 24 14:18:23 2014 S=0.88 Km/hr
-7.40077	-39.34478	Mon Feb 24 14:18:33 2014 S=0.43 Km/hr
-7.40077	-39.34479	Mon Feb 24 14:18:43 2014 S=1.27 Km/hr
-7.40076	-39.34479	Mon Feb 24 14:18:53 2014 S=1.46 Km/hr
-7.40075	-39.34479	Mon Feb 24 14:19:03 2014 S=0.75 Km/hr
-7.40070	-39.34475	Mon Feb 24 14:19:13 2014 S=0.81 Km/hr
-7.40062	-39.34465	Mon Feb 24 14:19:23 2014 S=2.07 Km/hr
-7.40063	-39.34458	Mon Feb 24 14:19:33 2014 S=1.20 Km/hr
-7.40067	-39.34453	Mon Feb 24 14:19:43 2014 S=0.20 Km/hr
-7.40067	-39.34452	Mon Feb 24 14:19:53 2014 S=0.60 Km/hr
-7.40063	-39.34452	Mon Feb 24 14:20:03 2014 S=2.05 Km/hr
-7.40059	-39.34457	Mon Feb 24 14:20:13 2014 S=2.20 Km/hr
-7.40051	-39.34465	Mon Feb 24 14:20:23 2014 S=2.43 Km/hr
-7.40047	-39.34460	Mon Feb 24 14:20:33 2014 S=2.93 Km/hr
-7.40046	-39.34457	Mon Feb 24 14:20:43 2014 S=0.88 Km/hr
-7.40043	-39.34459	Mon Feb 24 14:20:53 2014 S=0.66 Km/hr
-7.40043	-39.34459	Mon Feb 24 14:21:03 2014 S=0.41 Km/hr
-7.40038	-39.34455	Mon Feb 24 14:21:13 2014 S=1.76 Km/hr
-7.40036	-39.34454	Mon Feb 24 14:21:23 2014 S=1.04 Km/hr
-7.40038	-39.34456	Mon Feb 24 14:21:33 2014 S=1.04 Km/hr
-7.40044	-39.34460	Mon Feb 24 14:21:43 2014 S=2.34 Km/hr
-7.40045	-39.34462	Mon Feb 24 14:21:53 2014 S=0.68 Km/hr
-7.40046	-39.34468	Mon Feb 24 14:22:03 2014 S=2.82 Km/hr
-7.40038	-39.34477	Mon Feb 24 14:22:13 2014 S=3.27 Km/hr
-7.40030	-39.34483	Mon Feb 24 14:22:23 2014 S=1.44 Km/hr
-7.40022	-39.34489	Mon Feb 24 14:22:33 2014 S=1.40 Km/hr
-7.40015	-39.34493	Mon Feb 24 14:22:43 2014 S=2.35 Km/hr
-7.40008	-39.34494	Mon Feb 24 14:22:53 2014 S=2.57 Km/hr
-7.39999	-39.34494	Mon Feb 24 14:23:03 2014 S=0.89 Km/hr
-7.39989	-39.34493	Mon Feb 24 14:23:13 2014 S=2.52 Km/hr
-7.39981	-39.34496	Mon Feb 24 14:23:23 2014 S=3.05 Km/hr
-7.39975	-39.34501	Mon Feb 24 14:23:33 2014 S=0.99 Km/hr
-7.39978	-39.34504	Mon Feb 24 14:23:43 2014 S=0.28 Km/hr
-7.39975	-39.34500	Mon Feb 24 14:23:53 2014 S=0.80 Km/hr
-7.39971	-39.34504	Mon Feb 24 14:24:03 2014 S=2.71 Km/hr
-7.39961	-39.34508	Mon Feb 24 14:24:13 2014 S=3.01 Km/hr
-7.39955	-39.34513	Mon Feb 24 14:24:23 2014 S=1.45 Km/hr
-7.39952	-39.34516	Mon Feb 24 14:24:33 2014 S=0.68 Km/hr
-7.39949	-39.34515	Mon Feb 24 14:24:43 2014 S=1.01 Km/hr
-7.39948	-39.34515	Mon Feb 24 14:24:53 2014 S=0.36 Km/hr
-7.39948	-39.34515	Mon Feb 24 14:25:03 2014 S=1.62 Km/hr
-7.39941	-39.34509	Mon Feb 24 14:25:13 2014 S=1.66 Km/hr
-7.39940	-39.34507	Mon Feb 24 14:25:23 2014 S=0.84 Km/hr
-7.39936	-39.34504	Mon Feb 24 14:25:33 2014 S=0.66 Km/hr
-7.39934	-39.34504	Mon Feb 24 14:25:43 2014 S=0.93 Km/hr
-7.39926	-39.34508	Mon Feb 24 14:25:53 2014 S=1.57 Km/hr
-7.39922	-39.34512	Mon Feb 24 14:26:03 2014 S=1.42 Km/hr
-7.39921	-39.34512	Mon Feb 24 14:26:13 2014 S=0.24 Km/hr
-7.39920	-39.34516	Mon Feb 24 14:26:23 2014 S=1.49 Km/hr
-7.39920	-39.34521	Mon Feb 24 14:26:33 2014 S=1.10 Km/hr
-7.39922	-39.34523	Mon Feb 24 14:26:43 2014 S=2.18 Km/hr
-7.39929	-39.34530	Mon Feb 24 14:26:53 2014 S=1.93 Km/hr
-7.39931	-39.34537	Mon Feb 24 14:27:03 2014 S=2.53 Km/hr
-7.39935	-39.34534	Mon Feb 24 14:27:13 2014 S=2.92 Km/hr
-7.39942	-39.34530	Mon Feb 24 14:27:23 2014 S=1.68 Km/hr
-7.39944	-39.34523	Mon Feb 24 14:27:33 2014 S=1.85 Km/hr
-7.39951	-39.34517	Mon Feb 24 14:27:43 2014 S=0.78 Km/hr
-7.39951	-39.34517	Mon Feb 24 14:27:53 2014 S=0.97 Km/hr
-7.39946	-39.34520	Mon Feb 24 14:28:03 2014 S=2.32 Km/hr
-7.39940	-39.34530	Mon Feb 24 14:28:13 2014 S=2.74 Km/hr
-7.39935	-39.34537	Mon Feb 24 14:28:23 2014 S=3.12 Km/hr
-7.39926	-39.34539	Mon Feb 24 14:28:33 2014 S=2.50 Km/hr
-7.39914	-39.34537	Mon Feb 24 14:28:43 2014 S=3.06 Km/hr
-7.39905	-39.34538	Mon Feb 24 14:28:53 2014 S=2.81 Km/hr
-7.39893	-39.34538	Mon Feb 24 14:29:03 2014 S=3.44 Km/hr
-7.39881	-39.34537	Mon Feb 24 14:29:13 2014 S=2.82 Km/hr
-7.39872	-39.34537	Mon Feb 24 14:29:23 2014 S=2.09 Km/hr
-7.39863	-39.34538	Mon Feb 24 14:29:33 2014 S=1.97 Km/hr
-7.39852	-39.34542	Mon Feb 24 14:29:43 2014 S=4.03 Km/hr
-7.39844	-39.34545	Mon Feb 24 14:29:53 2014 S=3.16 Km/hr
-7.39837	-39.34540	Mon Feb 24 14:30:03 2014 S=2.63 Km/hr
-7.39828	-39.34536	Mon Feb 24 14:30:13 2014 S=2.08 Km/hr
-7.39824	-39.34533	Mon Feb 24 14:30:23 2014 S=1.52 Km/hr
-7.39821	-39.34534	Mon Feb 24 14:30:33 2014 S=2.01 Km/hr
-7.39819	-39.34544	Mon Feb 24 14:30:43 2014 S=3.03 Km/hr
-7.39818	-39.34554	Mon Feb 24 14:30:53 2014 S=2.75 Km/hr
-7.39823	-39.34557	Mon Feb 24 14:31:03 2014 S=1.48 Km/hr
-7.39822	-39.34557	Mon Feb 24 14:31:13 2014 S=0.49 Km/hr
-7.39821	-39.34560	Mon Feb 24 14:31:23 2014 S=1.32 Km/hr
-7.39821	-39.34562	Mon Feb 24 14:31:33 2014 S=1.14 Km/hr
-7.39819	-39.34569	Mon Feb 24 14:31:43 2014 S=2.31 Km/hr
-7.39819	-39.34575	Mon Feb 24 14:31:53 2014 S=2.39 Km/hr
-7.39820	-39.34582	Mon Feb 24 14:32:03 2014 S=1.36 Km/hr
-7.39822	-39.34583	Mon Feb 24 14:32:13 2014 S=0.74 Km/hr
-7.39822	-39.34584	Mon Feb 24 14:32:23 2014 S=0.55 Km/hr
-7.39825	-39.34584	Mon Feb 24 14:32:33 2014 S=0.97 Km/hr
-7.39827	-39.34580	Mon Feb 24 14:32:43 2014 S=1.27 Km/hr
-7.39830	-39.34579	Mon Feb 24 14:32:53 2014 S=2.34 Km/hr
-7.39823	-39.34555	Mon Feb 24 14:33:03 2014 S=16.80 Km/hr
-7.39766	-39.34526	Mon Feb 24 14:33:13 2014 S=26.06 Km/hr
-7.39815	-39.34622	Mon Feb 24 14:33:29 2014 S=4.10 Km/hr
-7.39813	-39.34617	Mon Feb 24 14:33:39 2014 S=3.43 Km/hr
-7.39815	-39.34611	Mon Feb 24 14:33:49 2014 S=2.87 Km/hr
-7.39823	-39.34608	Mon Feb 24 14:33:59 2014 S=1.90 Km/hr
-7.39822	-39.34596	Mon Feb 24 14:34:09 2014 S=3.01 Km/hr
-7.39822	-39.34587	Mon Feb 24 14:34:19 2014 S=3.18 Km/hr
-7.39820	-39.34577	Mon Feb 24 14:34:29 2014 S=1.55 Km/hr
-7.39818	-39.34572	Mon Feb 24 14:34:39 2014 S=1.79 Km/hr
-7.39818	-39.34563	Mon Feb 24 14:34:49 2014 S=3.15 Km/hr
-7.39821	-39.34552	Mon Feb 24 14:34:59 2014 S=2.74 Km/hr
-7.39821	-39.34549	Mon Feb 24 14:35:09 2014 S=0.74 Km/hr
-7.39821	-39.34525	Mon Feb 24 14:35:19 2014 S=3.68 Km/hr
-7.39819	-39.34513	Mon Feb 24 14:35:29 2014 S=1.22 Km/hr
-7.39814	-39.34507	Mon Feb 24 14:35:39 2014 S=3.12 Km/hr
-7.39813	-39.34497	Mon Feb 24 14:35:49 2014 S=3.04 Km/hr
-7.39815	-39.34488	Mon Feb 24 14:35:59 2014 S=3.60 Km/hr
-7.39817	-39.34480	Mon Feb 24 14:36:09 2014 S=2.49 Km/hr
-7.39815	-39.34468	Mon Feb 24 14:36:19 2014 S=2.91 Km/hr
-7.39818	-39.34463	Mon Feb 24 14:36:29 2014 S=2.39 Km/hr
-7.39823	-39.34454	Mon Feb 24 14:36:39 2014 S=1.85 Km/hr
-7.39825	-39.34451	Mon Feb 24 14:36:49 2014 S=0.47 Km/hr
-7.39825	-39.34451	Mon Feb 24 14:36:59 2014 S=0.47 Km/hr
-7.39825	-39.34450	Mon Feb 24 14:37:09 2014 S=0.17 Km/hr
-7.39826	-39.34449	Mon Feb 24 14:37:19 2014 S=0.33 Km/hr
-7.39825	-39.34450	Mon Feb 24 14:37:29 2014 S=0.68 Km/hr
-7.39825	-39.34450	Mon Feb 24 14:37:39 2014 S=0.46 Km/hr
-7.39826	-39.34449	Mon Feb 24 14:37:49 2014 S=0.16 Km/hr
-7.39826	-39.34449	Mon Feb 24 14:37:59 2014 S=0.22 Km/hr
-7.39826	-39.34448	Mon Feb 24 14:38:09 2014 S=0.55 Km/hr
-7.39826	-39.34449	Mon Feb 24 14:38:19 2014 S=0.06 Km/hr
-7.39826	-39.34449	Mon Feb 24 14:38:29 2014 S=0.63 Km/hr
-7.39826	-39.34450	Mon Feb 24 14:38:39 2014 S=0.25 Km/hr
-7.39825	-39.34452	Mon Feb 24 14:38:49 2014 S=0.73 Km/hr
-7.39825	-39.34453	Mon Feb 24 14:38:59 2014 S=0.46 Km/hr
-7.39825	-39.34453	Mon Feb 24 14:39:09 2014 S=0.26 Km/hr
-7.39825	-39.34452	Mon Feb 24 14:39:19 2014 S=0.19 Km/hr
-7.39825	-39.34453	Mon Feb 24 14:39:29 2014 S=0.11 Km/hr
-7.39825	-39.34454	Mon Feb 24 14:39:39 2014 S=0.05 Km/hr
-7.39827	-39.34454	Mon Feb 24 14:39:49 2014 S=0.72 Km/hr
-7.39827	-39.34454	Mon Feb 24 14:39:59 2014 S=0.62 Km/hr
-7.39827	-39.34454	Mon Feb 24 14:40:09 2014 S=0.46 Km/hr
-7.39827	-39.34453	Mon Feb 24 14:40:19 2014 S=0.68 Km/hr
-7.39828	-39.34453	Mon Feb 24 14:40:29 2014 S=0.55 Km/hr
-7.39827	-39.34453	Mon Feb 24 14:40:39 2014 S=0.51 Km/hr
-7.39827	-39.34454	Mon Feb 24 14:40:49 2014 S=0.35 Km/hr
-7.39828	-39.34453	Mon Feb 24 14:40:59 2014 S=0.23 Km/hr
-7.39828	-39.34453	Mon Feb 24 14:41:09 2014 S=0.35 Km/hr
-7.39828	-39.34452	Mon Feb 24 14:41:19 2014 S=0.12 Km/hr
-7.39829	-39.34453	Mon Feb 24 14:41:29 2014 S=0.30 Km/hr
-7.39829	-39.34453	Mon Feb 24 14:41:39 2014 S=0.42 Km/hr
-7.39829	-39.34452	Mon Feb 24 14:41:49 2014 S=0.28 Km/hr
-7.39830	-39.34451	Mon Feb 24 14:41:59 2014 S=0.71 Km/hr
-7.39829	-39.34450	Mon Feb 24 14:42:09 2014 S=3.08 Km/hr
-7.39830	-39.34453	Mon Feb 24 14:42:19 2014 S=0.37 Km/hr
-7.39830	-39.34454	Mon Feb 24 14:42:29 2014 S=0.39 Km/hr
-7.39831	-39.34453	Mon Feb 24 14:42:39 2014 S=0.12 Km/hr
-7.39831	-39.34453	Mon Feb 24 14:42:49 2014 S=0.22 Km/hr
-7.39831	-39.34453	Mon Feb 24 14:42:59 2014 S=0.76 Km/hr
-7.39831	-39.34453	Mon Feb 24 14:43:09 2014 S=0.54 Km/hr
-7.39831	-39.34455	Mon Feb 24 14:43:19 2014 S=0.57 Km/hr
-7.39831	-39.34456	Mon Feb 24 14:43:29 2014 S=0.35 Km/hr
-7.39831	-39.34456	Mon Feb 24 14:43:39 2014 S=0.27 Km/hr
-7.39831	-39.34456	Mon Feb 24 14:43:49 2014 S=0.08 Km/hr
-7.39831	-39.34456	Mon Feb 24 14:43:59 2014 S=0.24 Km/hr
-7.39830	-39.34456	Mon Feb 24 14:44:09 2014 S=0.23 Km/hr
-7.39830	-39.34456	Mon Feb 24 14:44:19 2014 S=0.36 Km/hr
-7.39828	-39.34452	Mon Feb 24 14:44:29 2014 S=0.39 Km/hr
-7.39829	-39.34452	Mon Feb 24 14:44:39 2014 S=0.37 Km/hr
-7.39830	-39.34450	Mon Feb 24 14:44:49 2014 S=0.73 Km/hr
-7.39828	-39.34452	Mon Feb 24 14:44:59 2014 S=0.14 Km/hr
-7.39828	-39.34454	Mon Feb 24 14:45:09 2014 S=0.19 Km/hr
-7.39828	-39.34454	Mon Feb 24 14:45:19 2014 S=0.31 Km/hr
-7.39828	-39.34454	Mon Feb 24 14:45:29 2014 S=0.13 Km/hr
-7.39828	-39.34454	Mon Feb 24 14:45:39 2014 S=0.45 Km/hr
-7.39828	-39.34453	Mon Feb 24 14:45:49 2014 S=0.28 Km/hr
-7.39828	-39.34452	Mon Feb 24 14:45:59 2014 S=0.46 Km/hr
-7.39828	-39.34452	Mon Feb 24 14:46:09 2014 S=0.28 Km/hr
-7.39828	-39.34452	Mon Feb 24 14:46:19 2014 S=0.18 Km/hr
-7.39828	-39.34452	Mon Feb 24 14:46:29 2014 S=0.75 Km/hr
-7.39828	-39.34452	Mon Feb 24 14:46:39 2014 S=0.26 Km/hr
-7.39828	-39.34452	Mon Feb 24 14:46:49 2014 S=0.27 Km/hr
-7.39828	-39.34452	Mon Feb 24 14:46:59 2014 S=0.00 Km/hr
-7.39828	-39.34452	Mon Feb 24 14:47:09 2014 S=0.01 Km/hr
-7.39828	-39.34452	Mon Feb 24 14:47:19 2014 S=0.01 Km/hr
-7.39828	-39.34452	Mon Feb 24 14:47:29 2014 S=0.21 Km/hr
-7.39829	-39.34450	Mon Feb 24 14:47:39 2014 S=0.26 Km/hr
-7.39828	-39.34449	Mon Feb 24 14:47:49 2014 S=0.33 Km/hr
-7.39824	-39.34450	Mon Feb 24 14:47:59 2014 S=0.30 Km/hr
-7.39825	-39.34447	Mon Feb 24 14:48:09 2014 S=0.34 Km/hr
-7.39826	-39.34449	Mon Feb 24 14:48:19 2014 S=0.43 Km/hr
-7.39825	-39.34449	Mon Feb 24 14:48:29 2014 S=0.16 Km/hr
-7.39825	-39.34450	Mon Feb 24 14:48:39 2014 S=0.13 Km/hr
-7.39825	-39.34450	Mon Feb 24 14:48:49 2014 S=0.20 Km/hr
-7.39825	-39.34450	Mon Feb 24 14:48:59 2014 S=0.38 Km/hr
-7.39827	-39.34449	Mon Feb 24 14:49:09 2014 S=0.35 Km/hr
-7.39831	-39.34450	Mon Feb 24 14:49:19 2014 S=0.18 Km/hr
-7.39830	-39.34453	Mon Feb 24 14:49:29 2014 S=0.03 Km/hr
-7.39830	-39.34453	Mon Feb 24 14:49:39 2014 S=0.02 Km/hr
-7.39830	-39.34453	Mon Feb 24 14:49:49 2014 S=0.00 Km/hr
-7.39830	-39.34453	Mon Feb 24 14:49:59 2014 S=0.01 Km/hr
-7.39830	-39.34453	Mon Feb 24 14:50:09 2014 S=0.02 Km/hr
-7.39830	-39.34453	Mon Feb 24 14:50:19 2014 S=0.01 Km/hr
-7.39830	-39.34453	Mon Feb 24 14:50:29 2014 S=0.00 Km/hr
-7.39830	-39.34453	Mon Feb 24 14:50:39 2014 S=0.57 Km/hr
-7.39825	-39.34457	Mon Feb 24 14:50:49 2014 S=1.92 Km/hr
-7.39810	-39.34468	Mon Feb 24 14:50:59 2014 S=6.37 Km/hr
-7.39790	-39.34470	Mon Feb 24 14:51:09 2014 S=3.66 Km/hr
-7.39764	-39.34465	Mon Feb 24 14:51:19 2014 S=6.57 Km/hr
-7.39736	-39.34460	Mon Feb 24 14:51:29 2014 S=9.22 Km/hr
-7.39712	-39.34460	Mon Feb 24 14:51:39 2014 S=8.23 Km/hr
-7.39688	-39.34467	Mon Feb 24 14:51:49 2014 S=5.46 Km/hr
-7.39674	-39.34455	Mon Feb 24 14:51:59 2014 S=11.14 Km/hr
-7.39686	-39.34419	Mon Feb 24 14:52:09 2014 S=18.74 Km/hr
-7.39687	-39.34402	Mon Feb 24 14:52:19 2014 S=0.35 Km/hr
-7.39687	-39.34402	Mon Feb 24 14:52:29 2014 S=0.21 Km/hr
-7.39687	-39.34402	Mon Feb 24 14:52:39 2014 S=0.11 Km/hr
-7.39687	-39.34402	Mon Feb 24 14:52:49 2014 S=0.19 Km/hr
-7.39686	-39.34403	Mon Feb 24 14:52:59 2014 S=1.06 Km/hr
-7.39685	-39.34405	Mon Feb 24 14:53:09 2014 S=0.32 Km/hr
-7.39684	-39.34401	Mon Feb 24 14:53:19 2014 S=0.16 Km/hr
-7.39684	-39.34398	Mon Feb 24 14:53:29 2014 S=1.46 Km/hr
-7.39684	-39.34394	Mon Feb 24 14:53:39 2014 S=1.24 Km/hr
-7.39685	-39.34394	Mon Feb 24 14:53:49 2014 S=0.79 Km/hr
-7.39685	-39.34393	Mon Feb 24 14:53:59 2014 S=0.50 Km/hr
-7.39685	-39.34392	Mon Feb 24 14:54:09 2014 S=0.36 Km/hr
-7.39684	-39.34393	Mon Feb 24 14:54:19 2014 S=0.77 Km/hr
-7.39682	-39.34394	Mon Feb 24 14:54:29 2014 S=0.70 Km/hr
-7.39682	-39.34396	Mon Feb 24 14:54:39 2014 S=0.89 Km/hr
-7.39683	-39.34398	Mon Feb 24 14:54:49 2014 S=0.24 Km/hr
-7.39683	-39.34398	Mon Feb 24 14:54:59 2014 S=0.08 Km/hr
-7.39683	-39.34398	Mon Feb 24 14:55:09 2014 S=0.00 Km/hr
-7.39683	-39.34398	Mon Feb 24 14:55:19 2014 S=0.01 Km/hr
-7.39682	-39.34398	Mon Feb 24 14:55:29 2014 S=0.01 Km/hr
-7.39682	-39.34398	Mon Feb 24 14:55:39 2014 S=0.01 Km/hr
-7.39682	-39.34398	Mon Feb 24 14:55:49 2014 S=0.01 Km/hr
-7.39682	-39.34398	Mon Feb 24 14:55:59 2014 S=0.01 Km/hr
-7.39682	-39.34399	Mon Feb 24 14:56:09 2014 S=0.01 Km/hr
-7.39682	-39.34399	Mon Feb 24 14:56:19 2014 S=0.01 Km/hr
-7.39687	-39.34385	Mon Feb 24 14:56:29 2014 S=15.42 Km/hr
-7.39691	-39.34349	Mon Feb 24 14:56:39 2014 S=9.45 Km/hr
-7.39704	-39.34320	Mon Feb 24 14:56:49 2014 S=17.91 Km/hr
-7.39721	-39.34270	Mon Feb 24 14:56:59 2014 S=16.22 Km/hr
-7.39734	-39.34228	Mon Feb 24 14:57:09 2014 S=16.71 Km/hr
-7.39747	-39.34186	Mon Feb 24 14:57:19 2014 S=15.60 Km/hr
-7.39762	-39.34138	Mon Feb 24 14:57:29 2014 S=17.31 Km/hr
-7.39776	-39.34096	Mon Feb 24 14:57:39 2014 S=12.18 Km/hr
-7.39796	-39.34074	Mon Feb 24 14:57:49 2014 S=8.36 Km/hr
-7.39820	-39.34077	Mon Feb 24 14:57:59 2014 S=5.51 Km/hr
-7.39837	-39.34081	Mon Feb 24 14:58:09 2014 S=6.46 Km/hr
-7.39851	-39.34084	Mon Feb 24 14:58:19 2014 S=3.17 Km/hr
-7.39864	-39.34087	Mon Feb 24 14:58:29 2014 S=2.08 Km/hr
-7.39876	-39.34089	Mon Feb 24 14:58:39 2014 S=0.23 Km/hr
-7.39877	-39.34087	Mon Feb 24 14:58:49 2014 S=0.05 Km/hr
-7.39877	-39.34087	Mon Feb 24 14:58:59 2014 S=0.57 Km/hr
-7.39877	-39.34087	Mon Feb 24 14:59:09 2014 S=0.05 Km/hr
-7.39877	-39.34087	Mon Feb 24 14:59:19 2014 S=0.30 Km/hr
-7.39880	-39.34085	Mon Feb 24 14:59:29 2014 S=1.74 Km/hr
-7.39879	-39.34086	Mon Feb 24 14:59:39 2014 S=0.57 Km/hr
-7.39879	-39.34087	Mon Feb 24 14:59:49 2014 S=0.57 Km/hr
-7.39888	-39.34087	Mon Feb 24 14:59:59 2014 S=4.37 Km/hr
-7.39900	-39.34075	Mon Feb 24 15:00:09 2014 S=4.05 Km/hr
-7.39915	-39.34075	Mon Feb 24 15:00:19 2014 S=4.60 Km/hr
-7.39936	-39.34077	Mon Feb 24 15:00:29 2014 S=5.58 Km/hr
-7.39952	-39.34076	Mon Feb 24 15:00:39 2014 S=0.83 Km/hr
-7.39954	-39.34078	Mon Feb 24 15:00:49 2014 S=2.09 Km/hr
-7.39957	-39.34085	Mon Feb 24 15:00:59 2014 S=1.04 Km/hr
-7.39956	-39.34085	Mon Feb 24 15:01:09 2014 S=1.58 Km/hr
-7.39956	-39.34085	Mon Feb 24 15:01:19 2014 S=2.73 Km/hr
-7.39956	-39.34079	Mon Feb 24 15:01:29 2014 S=0.43 Km/hr
-7.39957	-39.34078	Mon Feb 24 15:01:39 2014 S=2.68 Km/hr
-7.39967	-39.34081	Mon Feb 24 15:01:49 2014 S=0.28 Km/hr
-7.39968	-39.34081	Mon Feb 24 15:01:59 2014 S=0.59 Km/hr
-7.39968	-39.34081	Mon Feb 24 15:02:09 2014 S=0.55 Km/hr
-7.39968	-39.34083	Mon Feb 24 15:02:19 2014 S=1.07 Km/hr
-7.39966	-39.34086	Mon Feb 24 15:02:29 2014 S=1.61 Km/hr
-7.39966	-39.34090	Mon Feb 24 15:02:39 2014 S=0.74 Km/hr
-7.39965	-39.34090	Mon Feb 24 15:02:49 2014 S=1.07 Km/hr
-7.39964	-39.34090	Mon Feb 24 15:02:59 2014 S=0.59 Km/hr
-7.39969	-39.34091	Mon Feb 24 15:03:09 2014 S=2.04 Km/hr
-7.39973	-39.34085	Mon Feb 24 15:03:19 2014 S=2.55 Km/hr
-7.39974	-39.34082	Mon Feb 24 15:03:29 2014 S=1.06 Km/hr
-7.39978	-39.34079	Mon Feb 24 15:03:39 2014 S=0.35 Km/hr
-7.39979	-39.34081	Mon Feb 24 15:03:49 2014 S=0.40 Km/hr
-7.39981	-39.34082	Mon Feb 24 15:03:59 2014 S=0.37 Km/hr
-7.39976	-39.34082	Mon Feb 24 15:04:09 2014 S=3.01 Km/hr
-7.39973	-39.34079	Mon Feb 24 15:04:19 2014 S=0.51 Km/hr
-7.39973	-39.34079	Mon Feb 24 15:04:29 2014 S=0.79 Km/hr
-7.39974	-39.34078	Mon Feb 24 15:04:39 2014 S=0.44 Km/hr
-7.39974	-39.34078	Mon Feb 24 15:04:49 2014 S=3.64 Km/hr
-7.39990	-39.34088	Mon Feb 24 15:04:59 2014 S=6.15 Km/hr
-7.40010	-39.34092	Mon Feb 24 15:05:09 2014 S=5.76 Km/hr
-7.40017	-39.34093	Mon Feb 24 15:05:19 2014 S=0.98 Km/hr
-7.40016	-39.34096	Mon Feb 24 15:05:29 2014 S=2.56 Km/hr
-7.40012	-39.34099	Mon Feb 24 15:05:39 2014 S=1.23 Km/hr
-7.40013	-39.34100	Mon Feb 24 15:05:49 2014 S=0.63 Km/hr
-7.40012	-39.34101	Mon Feb 24 15:05:59 2014 S=1.18 Km/hr
-7.40012	-39.34101	Mon Feb 24 15:06:09 2014 S=1.26 Km/hr
-7.40013	-39.34101	Mon Feb 24 15:06:19 2014 S=0.22 Km/hr
-7.40012	-39.34098	Mon Feb 24 15:06:29 2014 S=2.42 Km/hr
-7.40017	-39.34093	Mon Feb 24 15:06:39 2014 S=2.01 Km/hr
-7.40018	-39.34092	Mon Feb 24 15:06:49 2014 S=0.71 Km/hr
-7.40019	-39.34091	Mon Feb 24 15:06:59 2014 S=0.14 Km/hr
-7.40019	-39.34092	Mon Feb 24 15:07:09 2014 S=0.71 Km/hr
-7.40019	-39.34092	Mon Feb 24 15:07:19 2014 S=0.25 Km/hr
-7.40018	-39.34092	Mon Feb 24 15:07:29 2014 S=0.28 Km/hr
-7.40019	-39.34092	Mon Feb 24 15:07:39 2014 S=0.24 Km/hr
-7.40019	-39.34092	Mon Feb 24 15:07:49 2014 S=0.02 Km/hr
-7.40019	-39.34093	Mon Feb 24 15:07:59 2014 S=2.71 Km/hr
-7.40020	-39.34093	Mon Feb 24 15:08:09 2014 S=0.68 Km/hr
-7.40030	-39.34095	Mon Feb 24 15:08:19 2014 S=0.76 Km/hr
-7.40031	-39.34096	Mon Feb 24 15:08:29 2014 S=1.05 Km/hr
-7.40032	-39.34095	Mon Feb 24 15:08:39 2014 S=1.28 Km/hr
-7.40056	-39.34103	Mon Feb 24 15:08:49 2014 S=5.28 Km/hr
-7.40080	-39.34107	Mon Feb 24 15:08:59 2014 S=7.09 Km/hr
-7.40097	-39.34108	Mon Feb 24 15:09:09 2014 S=2.85 Km/hr
-7.40114	-39.34112	Mon Feb 24 15:09:19 2014 S=3.42 Km/hr
-7.40136	-39.34116	Mon Feb 24 15:09:29 2014 S=6.97 Km/hr
-7.40155	-39.34117	Mon Feb 24 15:09:39 2014 S=3.38 Km/hr
-7.40173	-39.34118	Mon Feb 24 15:09:49 2014 S=0.41 Km/hr
-7.40177	-39.34116	Mon Feb 24 15:09:59 2014 S=2.90 Km/hr
-7.40178	-39.34106	Mon Feb 24 15:10:09 2014 S=3.54 Km/hr
-7.40172	-39.34097	Mon Feb 24 15:10:19 2014 S=3.29 Km/hr
-7.40170	-39.34092	Mon Feb 24 15:10:29 2014 S=0.22 Km/hr
-7.40169	-39.34092	Mon Feb 24 15:10:39 2014 S=0.72 Km/hr
-7.40169	-39.34092	Mon Feb 24 15:10:49 2014 S=0.78 Km/hr
-7.40170	-39.34091	Mon Feb 24 15:10:59 2014 S=0.61 Km/hr
-7.40170	-39.34090	Mon Feb 24 15:11:09 2014 S=0.66 Km/hr
-7.40170	-39.34090	Mon Feb 24 15:11:19 2014 S=0.23 Km/hr
-7.40170	-39.34090	Mon Feb 24 15:11:29 2014 S=0.24 Km/hr
-7.40171	-39.34090	Mon Feb 24 15:11:39 2014 S=0.24 Km/hr
-7.40171	-39.34089	Mon Feb 24 15:11:49 2014 S=0.48 Km/hr
-7.40169	-39.34083	Mon Feb 24 15:11:59 2014 S=3.94 Km/hr
-7.40170	-39.34075	Mon Feb 24 15:12:09 2014 S=3.50 Km/hr
-7.40172	-39.34065	Mon Feb 24 15:12:19 2014 S=4.33 Km/hr
-7.40171	-39.34057	Mon Feb 24 15:12:29 2014 S=1.02 Km/hr
-7.40172	-39.34055	Mon Feb 24 15:12:39 2014 S=2.46 Km/hr
-7.40186	-39.34048	Mon Feb 24 15:12:49 2014 S=1.70 Km/hr
-7.40190	-39.34041	Mon Feb 24 15:12:59 2014 S=2.38 Km/hr
-7.40191	-39.34039	Mon Feb 24 15:13:09 2014 S=0.25 Km/hr
-7.40191	-39.34039	Mon Feb 24 15:13:19 2014 S=0.02 Km/hr
-7.40191	-39.34039	Mon Feb 24 15:13:29 2014 S=0.16 Km/hr
-7.40191	-39.34039	Mon Feb 24 15:13:39 2014 S=0.14 Km/hr
-7.40191	-39.34039	Mon Feb 24 15:13:49 2014 S=0.32 Km/hr
-7.40191	-39.34038	Mon Feb 24 15:13:59 2014 S=0.65 Km/hr
-7.40191	-39.34038	Mon Feb 24 15:14:09 2014 S=0.45 Km/hr
-7.40192	-39.34037	Mon Feb 24 15:14:19 2014 S=0.24 Km/hr
-7.40191	-39.34037	Mon Feb 24 15:14:29 2014 S=0.59 Km/hr
-7.40191	-39.34037	Mon Feb 24 15:14:39 2014 S=0.47 Km/hr
-7.40191	-39.34037	Mon Feb 24 15:14:49 2014 S=0.74 Km/hr
-7.40191	-39.34038	Mon Feb 24 15:14:59 2014 S=0.48 Km/hr
-7.40191	-39.34038	Mon Feb 24 15:15:09 2014 S=0.20 Km/hr
-7.40191	-39.34037	Mon Feb 24 15:15:19 2014 S=1.27 Km/hr
-7.40196	-39.34039	Mon Feb 24 15:15:29 2014 S=2.87 Km/hr
-7.40205	-39.34035	Mon Feb 24 15:15:39 2014 S=2.71 Km/hr
-7.40211	-39.34040	Mon Feb 24 15:15:49 2014 S=0.42 Km/hr
-7.40215	-39.34042	Mon Feb 24 15:15:59 2014 S=2.20 Km/hr
-7.40213	-39.34047	Mon Feb 24 15:16:09 2014 S=0.20 Km/hr
-7.40211	-39.34047	Mon Feb 24 15:16:19 2014 S=0.65 Km/hr
-7.40209	-39.34050	Mon Feb 24 15:16:29 2014 S=0.47 Km/hr
-7.40211	-39.34050	Mon Feb 24 15:16:39 2014 S=0.77 Km/hr
-7.40210	-39.34047	Mon Feb 24 15:16:49 2014 S=0.81 Km/hr
-7.40207	-39.34037	Mon Feb 24 15:16:59 2014 S=3.18 Km/hr
-7.40207	-39.34028	Mon Feb 24 15:17:09 2014 S=3.06 Km/hr
-7.40204	-39.34021	Mon Feb 24 15:17:19 2014 S=2.68 Km/hr
-7.40199	-39.34017	Mon Feb 24 15:17:29 2014 S=0.63 Km/hr
-7.40198	-39.34016	Mon Feb 24 15:17:39 2014 S=0.50 Km/hr
-7.40194	-39.34018	Mon Feb 24 15:17:49 2014 S=1.76 Km/hr
-7.40190	-39.34019	Mon Feb 24 15:17:59 2014 S=0.06 Km/hr
-7.40191	-39.34020	Mon Feb 24 15:18:09 2014 S=1.47 Km/hr
-7.40191	-39.34019	Mon Feb 24 15:18:19 2014 S=0.40 Km/hr
-7.40189	-39.34011	Mon Feb 24 15:18:29 2014 S=3.15 Km/hr
-7.40186	-39.34007	Mon Feb 24 15:18:39 2014 S=3.69 Km/hr
-7.40186	-39.34002	Mon Feb 24 15:18:49 2014 S=1.62 Km/hr
-7.40187	-39.33999	Mon Feb 24 15:18:59 2014 S=0.32 Km/hr
-7.40188	-39.33998	Mon Feb 24 15:19:09 2014 S=1.16 Km/hr
-7.40183	-39.33992	Mon Feb 24 15:19:19 2014 S=0.54 Km/hr
-7.40179	-39.33986	Mon Feb 24 15:19:29 2014 S=1.55 Km/hr
-7.40184	-39.33985	Mon Feb 24 15:19:39 2014 S=0.96 Km/hr
-7.40187	-39.33984	Mon Feb 24 15:19:49 2014 S=0.25 Km/hr
-7.40187	-39.33984	Mon Feb 24 15:19:59 2014 S=0.58 Km/hr
-7.40189	-39.33986	Mon Feb 24 15:20:09 2014 S=1.72 Km/hr
-7.40194	-39.33990	Mon Feb 24 15:20:19 2014 S=1.59 Km/hr
-7.40202	-39.33995	Mon Feb 24 15:20:29 2014 S=2.47 Km/hr
-7.40207	-39.33997	Mon Feb 24 15:20:39 2014 S=1.71 Km/hr
-7.40207	-39.33997	Mon Feb 24 15:20:49 2014 S=0.54 Km/hr
-7.40207	-39.33998	Mon Feb 24 15:20:59 2014 S=0.38 Km/hr
-7.40209	-39.33995	Mon Feb 24 15:21:09 2014 S=0.81 Km/hr
-7.40209	-39.33996	Mon Feb 24 15:21:19 2014 S=0.93 Km/hr
-7.40216	-39.34002	Mon Feb 24 15:21:29 2014 S=3.14 Km/hr
-7.40220	-39.34005	Mon Feb 24 15:21:39 2014 S=2.41 Km/hr
-7.40219	-39.34006	Mon Feb 24 15:21:49 2014 S=2.01 Km/hr
-7.40226	-39.33999	Mon Feb 24 15:21:59 2014 S=2.46 Km/hr
-7.40226	-39.33995	Mon Feb 24 15:22:09 2014 S=0.64 Km/hr
-7.40228	-39.33994	Mon Feb 24 15:22:19 2014 S=1.08 Km/hr
-7.40230	-39.33995	Mon Feb 24 15:22:29 2014 S=0.60 Km/hr
-7.40230	-39.33995	Mon Feb 24 15:22:39 2014 S=0.25 Km/hr
-7.40230	-39.33995	Mon Feb 24 15:22:49 2014 S=0.26 Km/hr
-7.40230	-39.33996	Mon Feb 24 15:22:59 2014 S=1.10 Km/hr
-7.40233	-39.33995	Mon Feb 24 15:23:09 2014 S=1.78 Km/hr
-7.40237	-39.33994	Mon Feb 24 15:23:19 2014 S=0.76 Km/hr
-7.40239	-39.33992	Mon Feb 24 15:23:29 2014 S=1.22 Km/hr
-7.40243	-39.33996	Mon Feb 24 15:23:39 2014 S=0.33 Km/hr
-7.40242	-39.33992	Mon Feb 24 15:23:49 2014 S=1.48 Km/hr
-7.40241	-39.33992	Mon Feb 24 15:23:59 2014 S=0.56 Km/hr
-7.40241	-39.33992	Mon Feb 24 15:24:09 2014 S=0.59 Km/hr
-7.40242	-39.33984	Mon Feb 24 15:24:19 2014 S=3.03 Km/hr
-7.40233	-39.33976	Mon Feb 24 15:24:29 2014 S=2.85 Km/hr
-7.40227	-39.33966	Mon Feb 24 15:24:39 2014 S=4.30 Km/hr
-7.40226	-39.33956	Mon Feb 24 15:24:49 2014 S=2.66 Km/hr
-7.40226	-39.33948	Mon Feb 24 15:24:59 2014 S=2.32 Km/hr
-7.40224	-39.33944	Mon Feb 24 15:25:09 2014 S=1.80 Km/hr
-7.40222	-39.33941	Mon Feb 24 15:25:19 2014 S=0.16 Km/hr
-7.40222	-39.33938	Mon Feb 24 15:25:29 2014 S=0.45 Km/hr
-7.40220	-39.33935	Mon Feb 24 15:25:39 2014 S=2.67 Km/hr
-7.40216	-39.33930	Mon Feb 24 15:25:49 2014 S=2.30 Km/hr
-7.40219	-39.33924	Mon Feb 24 15:25:59 2014 S=1.59 Km/hr
-7.40220	-39.33921	Mon Feb 24 15:26:09 2014 S=0.42 Km/hr
-7.40220	-39.33919	Mon Feb 24 15:26:19 2014 S=0.38 Km/hr
-7.40220	-39.33916	Mon Feb 24 15:26:29 2014 S=0.28 Km/hr
-7.40220	-39.33915	Mon Feb 24 15:26:39 2014 S=0.92 Km/hr
-7.40221	-39.33913	Mon Feb 24 15:26:49 2014 S=0.96 Km/hr
-7.40222	-39.33910	Mon Feb 24 15:26:59 2014 S=1.35 Km/hr
-7.40222	-39.33907	Mon Feb 24 15:27:09 2014 S=0.64 Km/hr
-7.40221	-39.33908	Mon Feb 24 15:27:19 2014 S=1.26 Km/hr
-7.40214	-39.33911	Mon Feb 24 15:27:29 2014 S=0.22 Km/hr
-7.40215	-39.33910	Mon Feb 24 15:27:39 2014 S=0.61 Km/hr
-7.40215	-39.33910	Mon Feb 24 15:27:49 2014 S=0.59 Km/hr
-7.40215	-39.33909	Mon Feb 24 15:27:59 2014 S=0.84 Km/hr
-7.40218	-39.33914	Mon Feb 24 15:28:09 2014 S=3.06 Km/hr
-7.40216	-39.33924	Mon Feb 24 15:28:19 2014 S=1.13 Km/hr
-7.40212	-39.33932	Mon Feb 24 15:28:29 2014 S=0.31 Km/hr
-7.40209	-39.33936	Mon Feb 24 15:28:39 2014 S=1.51 Km/hr
-7.40207	-39.33941	Mon Feb 24 15:28:49 2014 S=1.28 Km/hr
-7.40207	-39.33946	Mon Feb 24 15:28:59 2014 S=1.77 Km/hr
-7.40208	-39.33949	Mon Feb 24 15:29:09 2014 S=1.04 Km/hr
-7.40205	-39.33955	Mon Feb 24 15:29:19 2014 S=1.36 Km/hr
-7.40201	-39.33959	Mon Feb 24 15:29:29 2014 S=1.51 Km/hr
-7.40198	-39.33961	Mon Feb 24 15:29:39 2014 S=0.83 Km/hr
-7.40192	-39.33964	Mon Feb 24 15:29:49 2014 S=0.71 Km/hr
-7.40192	-39.33961	Mon Feb 24 15:29:59 2014 S=2.01 Km/hr
-7.40188	-39.33956	Mon Feb 24 15:30:09 2014 S=1.53 Km/hr
-7.40183	-39.33959	Mon Feb 24 15:30:19 2014 S=2.03 Km/hr
-7.40177	-39.33960	Mon Feb 24 15:30:29 2014 S=0.44 Km/hr
-7.40180	-39.33959	Mon Feb 24 15:30:39 2014 S=1.25 Km/hr
-7.40186	-39.33957	Mon Feb 24 15:30:49 2014 S=1.88 Km/hr
-7.40191	-39.33960	Mon Feb 24 15:30:59 2014 S=1.27 Km/hr
-7.40190	-39.33963	Mon Feb 24 15:31:09 2014 S=0.77 Km/hr
-7.40189	-39.33970	Mon Feb 24 15:31:19 2014 S=2.65 Km/hr
-7.40190	-39.33975	Mon Feb 24 15:31:29 2014 S=0.58 Km/hr
-7.40192	-39.33980	Mon Feb 24 15:31:39 2014 S=1.42 Km/hr
-7.40188	-39.33986	Mon Feb 24 15:31:49 2014 S=0.63 Km/hr
-7.40186	-39.33990	Mon Feb 24 15:31:59 2014 S=1.00 Km/hr
-7.40187	-39.33992	Mon Feb 24 15:32:09 2014 S=0.41 Km/hr
-7.40193	-39.33992	Mon Feb 24 15:32:19 2014 S=3.32 Km/hr
-7.40203	-39.33995	Mon Feb 24 15:32:29 2014 S=2.35 Km/hr
-7.40210	-39.33996	Mon Feb 24 15:32:39 2014 S=1.12 Km/hr
-7.40215	-39.33998	Mon Feb 24 15:32:49 2014 S=1.62 Km/hr
-7.40222	-39.34000	Mon Feb 24 15:32:59 2014 S=0.38 Km/hr
-7.40227	-39.33997	Mon Feb 24 15:33:09 2014 S=1.39 Km/hr
-7.40230	-39.33994	Mon Feb 24 15:33:19 2014 S=0.78 Km/hr
-7.40231	-39.33993	Mon Feb 24 15:33:29 2014 S=0.95 Km/hr
-7.40235	-39.33992	Mon Feb 24 15:33:39 2014 S=1.13 Km/hr
-7.40240	-39.33984	Mon Feb 24 15:33:49 2014 S=2.36 Km/hr
-7.40233	-39.33978	Mon Feb 24 15:33:59 2014 S=4.14 Km/hr
-7.40227	-39.33968	Mon Feb 24 15:34:09 2014 S=3.64 Km/hr
-7.40230	-39.33957	Mon Feb 24 15:34:19 2014 S=4.94 Km/hr
-7.40236	-39.33951	Mon Feb 24 15:34:29 2014 S=3.15 Km/hr
-7.40245	-39.33942	Mon Feb 24 15:34:39 2014 S=3.37 Km/hr
-7.40250	-39.33930	Mon Feb 24 15:34:49 2014 S=3.67 Km/hr
-7.40250	-39.33921	Mon Feb 24 15:34:59 2014 S=1.32 Km/hr
-7.40247	-39.33912	Mon Feb 24 15:35:09 2014 S=3.20 Km/hr
-7.40248	-39.33904	Mon Feb 24 15:35:19 2014 S=1.15 Km/hr
-7.40244	-39.33900	Mon Feb 24 15:35:29 2014 S=0.59 Km/hr
-7.40238	-39.33900	Mon Feb 24 15:35:39 2014 S=1.75 Km/hr
-7.40231	-39.33901	Mon Feb 24 15:35:49 2014 S=0.85 Km/hr
-7.40227	-39.33899	Mon Feb 24 15:35:59 2014 S=1.37 Km/hr
-7.40218	-39.33892	Mon Feb 24 15:36:09 2014 S=3.16 Km/hr
-7.40211	-39.33885	Mon Feb 24 15:36:19 2014 S=0.83 Km/hr
-7.40209	-39.33883	Mon Feb 24 15:36:29 2014 S=1.29 Km/hr
-7.40207	-39.33883	Mon Feb 24 15:36:39 2014 S=0.93 Km/hr
-7.40202	-39.33883	Mon Feb 24 15:36:49 2014 S=1.63 Km/hr
-7.40196	-39.33883	Mon Feb 24 15:36:59 2014 S=0.44 Km/hr
-7.40193	-39.33882	Mon Feb 24 15:37:09 2014 S=1.20 Km/hr
-7.40192	-39.33877	Mon Feb 24 15:37:19 2014 S=1.90 Km/hr
-7.40191	-39.33869	Mon Feb 24 15:37:29 2014 S=2.46 Km/hr
-7.40189	-39.33867	Mon Feb 24 15:37:39 2014 S=0.53 Km/hr
-7.40188	-39.33872	Mon Feb 24 15:37:49 2014 S=2.57 Km/hr
-7.40190	-39.33878	Mon Feb 24 15:37:59 2014 S=1.49 Km/hr
-7.40196	-39.33882	Mon Feb 24 15:38:09 2014 S=1.99 Km/hr
-7.40203	-39.33883	Mon Feb 24 15:38:19 2014 S=2.24 Km/hr
-7.40208	-39.33883	Mon Feb 24 15:38:29 2014 S=2.30 Km/hr
-7.40214	-39.33888	Mon Feb 24 15:38:39 2014 S=3.57 Km/hr
-7.40222	-39.33894	Mon Feb 24 15:38:49 2014 S=3.93 Km/hr
-7.40228	-39.33897	Mon Feb 24 15:38:59 2014 S=1.03 Km/hr
-7.40230	-39.33899	Mon Feb 24 15:39:09 2014 S=0.20 Km/hr
-7.40230	-39.33897	Mon Feb 24 15:39:19 2014 S=0.25 Km/hr
-7.40236	-39.33897	Mon Feb 24 15:39:29 2014 S=2.55 Km/hr
-7.40246	-39.33899	Mon Feb 24 15:39:39 2014 S=1.84 Km/hr
-7.40254	-39.33895	Mon Feb 24 15:39:49 2014 S=3.53 Km/hr
-7.40265	-39.33893	Mon Feb 24 15:39:59 2014 S=3.06 Km/hr
-7.40274	-39.33889	Mon Feb 24 15:40:09 2014 S=2.58 Km/hr
-7.40286	-39.33883	Mon Feb 24 15:40:19 2014 S=3.13 Km/hr
-7.40289	-39.33875	Mon Feb 24 15:40:29 2014 S=2.35 Km/hr
-7.40296	-39.33868	Mon Feb 24 15:40:39 2014 S=2.83 Km/hr
-7.40300	-39.33860	Mon Feb 24 15:40:49 2014 S=2.30 Km/hr
-7.40309	-39.33853	Mon Feb 24 15:40:59 2014 S=2.05 Km/hr
-7.40317	-39.33844	Mon Feb 24 15:41:09 2014 S=2.77 Km/hr
-7.40321	-39.33836	Mon Feb 24 15:41:19 2014 S=2.03 Km/hr
-7.40329	-39.33830	Mon Feb 24 15:41:29 2014 S=2.36 Km/hr
-7.40336	-39.33823	Mon Feb 24 15:41:39 2014 S=2.84 Km/hr
-7.40344	-39.33818	Mon Feb 24 15:41:49 2014 S=2.39 Km/hr
-7.40356	-39.33813	Mon Feb 24 15:41:59 2014 S=3.35 Km/hr
-7.40368	-39.33808	Mon Feb 24 15:42:09 2014 S=3.54 Km/hr
-7.40373	-39.33799	Mon Feb 24 15:42:19 2014 S=3.86 Km/hr
-7.40378	-39.33791	Mon Feb 24 15:42:29 2014 S=1.78 Km/hr
-7.40383	-39.33786	Mon Feb 24 15:42:39 2014 S=1.37 Km/hr
-7.40379	-39.33785	Mon Feb 24 15:42:49 2014 S=2.87 Km/hr
-7.40373	-39.33781	Mon Feb 24 15:42:59 2014 S=0.54 Km/hr
-7.40380	-39.33787	Mon Feb 24 15:43:09 2014 S=1.97 Km/hr
-7.40387	-39.33781	Mon Feb 24 15:43:19 2014 S=2.01 Km/hr
-7.40390	-39.33772	Mon Feb 24 15:43:29 2014 S=3.13 Km/hr
-7.40391	-39.33764	Mon Feb 24 15:43:39 2014 S=3.09 Km/hr
-7.40394	-39.33754	Mon Feb 24 15:43:49 2014 S=2.77 Km/hr
-7.40396	-39.33742	Mon Feb 24 15:43:59 2014 S=3.04 Km/hr
-7.40396	-39.33730	Mon Feb 24 15:44:09 2014 S=4.52 Km/hr
-7.40398	-39.33721	Mon Feb 24 15:44:19 2014 S=4.64 Km/hr
-7.40397	-39.33712	Mon Feb 24 15:44:29 2014 S=1.71 Km/hr
-7.40402	-39.33704	Mon Feb 24 15:44:39 2014 S=1.41 Km/hr
-7.40401	-39.33693	Mon Feb 24 15:44:49 2014 S=2.26 Km/hr
-7.40403	-39.33685	Mon Feb 24 15:44:59 2014 S=2.14 Km/hr
-7.40406	-39.33678	Mon Feb 24 15:45:09 2014 S=2.39 Km/hr
-7.40411	-39.33669	Mon Feb 24 15:45:19 2014 S=2.47 Km/hr
-7.40413	-39.33667	Mon Feb 24 15:45:29 2014 S=0.24 Km/hr
-7.40413	-39.33667	Mon Feb 24 15:45:39 2014 S=0.85 Km/hr
-7.40411	-39.33666	Mon Feb 24 15:45:49 2014 S=0.90 Km/hr
-7.40408	-39.33669	Mon Feb 24 15:45:59 2014 S=1.58 Km/hr
-7.40406	-39.33670	Mon Feb 24 15:46:09 2014 S=0.20 Km/hr
-7.40407	-39.33667	Mon Feb 24 15:46:19 2014 S=1.44 Km/hr
-7.40405	-39.33667	Mon Feb 24 15:46:29 2014 S=0.55 Km/hr
-7.40405	-39.33664	Mon Feb 24 15:46:39 2014 S=0.77 Km/hr
-7.40404	-39.33665	Mon Feb 24 15:46:49 2014 S=0.48 Km/hr
-7.40404	-39.33665	Mon Feb 24 15:46:59 2014 S=0.23 Km/hr
-7.40404	-39.33666	Mon Feb 24 15:47:09 2014 S=1.01 Km/hr
-7.40399	-39.33661	Mon Feb 24 15:47:19 2014 S=2.63 Km/hr
-7.40393	-39.33657	Mon Feb 24 15:47:29 2014 S=0.32 Km/hr
-7.40400	-39.33659	Mon Feb 24 15:47:39 2014 S=1.98 Km/hr
-7.40400	-39.33656	Mon Feb 24 15:47:49 2014 S=0.96 Km/hr
-7.40401	-39.33660	Mon Feb 24 15:47:59 2014 S=3.12 Km/hr
-7.40403	-39.33661	Mon Feb 24 15:48:09 2014 S=1.10 Km/hr
-7.40412	-39.33662	Mon Feb 24 15:48:19 2014 S=0.18 Km/hr
-7.40413	-39.33663	Mon Feb 24 15:48:29 2014 S=0.32 Km/hr
-7.40413	-39.33663	Mon Feb 24 15:48:39 2014 S=2.88 Km/hr
-7.40427	-39.33663	Mon Feb 24 15:48:49 2014 S=1.88 Km/hr
-7.40437	-39.33665	Mon Feb 24 15:48:59 2014 S=3.17 Km/hr
-7.40443	-39.33668	Mon Feb 24 15:49:09 2014 S=0.32 Km/hr
-7.40443	-39.33662	Mon Feb 24 15:49:19 2014 S=1.93 Km/hr
-7.40443	-39.33655	Mon Feb 24 15:49:29 2014 S=3.89 Km/hr
-7.40445	-39.33649	Mon Feb 24 15:49:39 2014 S=1.49 Km/hr
-7.40448	-39.33645	Mon Feb 24 15:49:49 2014 S=0.53 Km/hr
-7.40448	-39.33645	Mon Feb 24 15:49:59 2014 S=0.04 Km/hr
-7.40449	-39.33643	Mon Feb 24 15:50:09 2014 S=0.48 Km/hr
-7.40448	-39.33644	Mon Feb 24 15:50:19 2014 S=1.08 Km/hr
-7.40447	-39.33645	Mon Feb 24 15:50:29 2014 S=1.70 Km/hr
-7.40444	-39.33653	Mon Feb 24 15:50:39 2014 S=2.10 Km/hr
-7.40444	-39.33659	Mon Feb 24 15:50:49 2014 S=2.54 Km/hr
-7.40445	-39.33667	Mon Feb 24 15:50:59 2014 S=1.64 Km/hr
-7.40449	-39.33669	Mon Feb 24 15:51:09 2014 S=0.89 Km/hr
-7.40452	-39.33672	Mon Feb 24 15:51:19 2014 S=1.47 Km/hr
-7.40453	-39.33673	Mon Feb 24 15:51:29 2014 S=0.42 Km/hr
-7.40461	-39.33671	Mon Feb 24 15:51:39 2014 S=4.49 Km/hr
-7.40472	-39.33670	Mon Feb 24 15:51:49 2014 S=2.54 Km/hr
-7.40479	-39.33666	Mon Feb 24 15:51:59 2014 S=1.21 Km/hr
-7.40482	-39.33659	Mon Feb 24 15:52:09 2014 S=2.59 Km/hr
-7.40481	-39.33647	Mon Feb 24 15:52:19 2014 S=3.08 Km/hr
-7.40479	-39.33636	Mon Feb 24 15:52:29 2014 S=3.23 Km/hr
-7.40479	-39.33628	Mon Feb 24 15:52:39 2014 S=1.97 Km/hr
-7.40474	-39.33617	Mon Feb 24 15:52:49 2014 S=2.46 Km/hr
-7.40461	-39.33611	Mon Feb 24 15:52:59 2014 S=3.64 Km/hr
-7.40457	-39.33605	Mon Feb 24 15:53:09 2014 S=1.88 Km/hr
-7.40459	-39.33598	Mon Feb 24 15:53:19 2014 S=3.02 Km/hr
-7.40460	-39.33588	Mon Feb 24 15:53:29 2014 S=4.66 Km/hr
-7.40457	-39.33582	Mon Feb 24 15:53:39 2014 S=1.15 Km/hr
-7.40455	-39.33577	Mon Feb 24 15:53:49 2014 S=0.83 Km/hr
-7.40454	-39.33577	Mon Feb 24 15:53:59 2014 S=1.57 Km/hr
-7.40459	-39.33582	Mon Feb 24 15:54:09 2014 S=0.94 Km/hr
-7.40464	-39.33575	Mon Feb 24 15:54:19 2014 S=2.27 Km/hr
-7.40471	-39.33572	Mon Feb 24 15:54:29 2014 S=2.39 Km/hr
-7.40477	-39.33569	Mon Feb 24 15:54:39 2014 S=2.47 Km/hr
-7.40480	-39.33559	Mon Feb 24 15:54:49 2014 S=2.79 Km/hr
-7.40486	-39.33548	Mon Feb 24 15:54:59 2014 S=2.30 Km/hr
-7.40494	-39.33545	Mon Feb 24 15:55:09 2014 S=3.52 Km/hr
-7.40506	-39.33545	Mon Feb 24 15:55:19 2014 S=2.68 Km/hr
-7.40518	-39.33545	Mon Feb 24 15:55:29 2014 S=2.63 Km/hr
-7.40530	-39.33542	Mon Feb 24 15:55:39 2014 S=2.59 Km/hr
-7.40536	-39.33540	Mon Feb 24 15:55:49 2014 S=1.07 Km/hr
-7.40540	-39.33532	Mon Feb 24 15:55:59 2014 S=3.12 Km/hr
-7.40545	-39.33528	Mon Feb 24 15:56:09 2014 S=2.14 Km/hr
-7.40550	-39.33516	Mon Feb 24 15:56:19 2014 S=2.47 Km/hr
-7.40551	-39.33508	Mon Feb 24 15:56:29 2014 S=3.16 Km/hr
-7.40554	-39.33500	Mon Feb 24 15:56:39 2014 S=2.73 Km/hr
-7.40551	-39.33488	Mon Feb 24 15:56:49 2014 S=3.37 Km/hr
-7.40546	-39.33480	Mon Feb 24 15:56:59 2014 S=3.02 Km/hr
-7.40547	-39.33472	Mon Feb 24 15:57:09 2014 S=1.79 Km/hr
-7.40545	-39.33459	Mon Feb 24 15:57:19 2014 S=3.34 Km/hr
-7.40540	-39.33451	Mon Feb 24 15:57:29 2014 S=2.75 Km/hr
-7.40534	-39.33443	Mon Feb 24 15:57:39 2014 S=4.20 Km/hr
-7.40536	-39.33432	Mon Feb 24 15:57:49 2014 S=2.67 Km/hr
-7.40531	-39.33423	Mon Feb 24 15:57:59 2014 S=4.10 Km/hr
-7.40532	-39.33411	Mon Feb 24 15:58:09 2014 S=3.36 Km/hr
-7.40534	-39.33402	Mon Feb 24 15:58:19 2014 S=3.72 Km/hr
-7.40536	-39.33397	Mon Feb 24 15:58:29 2014 S=1.22 Km/hr
-7.40542	-39.33387	Mon Feb 24 15:58:39 2014 S=2.88 Km/hr
-7.40554	-39.33383	Mon Feb 24 15:58:49 2014 S=2.64 Km/hr
-7.40564	-39.33375	Mon Feb 24 15:58:59 2014 S=3.47 Km/hr
-7.40572	-39.33370	Mon Feb 24 15:59:09 2014 S=2.65 Km/hr
-7.40578	-39.33361	Mon Feb 24 15:59:19 2014 S=2.64 Km/hr
-7.40584	-39.33353	Mon Feb 24 15:59:29 2014 S=2.07 Km/hr
-7.40593	-39.33347	Mon Feb 24 15:59:39 2014 S=2.53 Km/hr
-7.40600	-39.33338	Mon Feb 24 15:59:49 2014 S=1.31 Km/hr
-7.40599	-39.33331	Mon Feb 24 15:59:59 2014 S=2.59 Km/hr
-7.40597	-39.33322	Mon Feb 24 16:00:09 2014 S=3.57 Km/hr
-7.40596	-39.33312	Mon Feb 24 16:00:19 2014 S=2.62 Km/hr
-7.40595	-39.33303	Mon Feb 24 16:00:29 2014 S=1.11 Km/hr
-7.40591	-39.33305	Mon Feb 24 16:00:39 2014 S=1.86 Km/hr
-7.40585	-39.33303	Mon Feb 24 16:00:49 2014 S=1.28 Km/hr
-7.40582	-39.33305	Mon Feb 24 16:00:59 2014 S=2.75 Km/hr
-7.40578	-39.33304	Mon Feb 24 16:01:09 2014 S=2.44 Km/hr
-7.40577	-39.33309	Mon Feb 24 16:01:19 2014 S=0.26 Km/hr
-7.40579	-39.33314	Mon Feb 24 16:01:29 2014 S=1.03 Km/hr
-7.40578	-39.33317	Mon Feb 24 16:01:39 2014 S=2.47 Km/hr
-7.40571	-39.33319	Mon Feb 24 16:01:49 2014 S=2.68 Km/hr
-7.40560	-39.33323	Mon Feb 24 16:01:59 2014 S=2.05 Km/hr
-7.40556	-39.33323	Mon Feb 24 16:02:09 2014 S=1.44 Km/hr
-7.40554	-39.33318	Mon Feb 24 16:02:19 2014 S=2.50 Km/hr
-7.40552	-39.33313	Mon Feb 24 16:02:29 2014 S=0.65 Km/hr
-7.40551	-39.33314	Mon Feb 24 16:02:39 2014 S=1.09 Km/hr
-7.40546	-39.33309	Mon Feb 24 16:02:49 2014 S=2.83 Km/hr
-7.40545	-39.33303	Mon Feb 24 16:02:59 2014 S=0.34 Km/hr
-7.40545	-39.33303	Mon Feb 24 16:03:09 2014 S=0.60 Km/hr
-7.40539	-39.33302	Mon Feb 24 16:03:19 2014 S=0.51 Km/hr
-7.40542	-39.33300	Mon Feb 24 16:03:29 2014 S=0.61 Km/hr
-7.40542	-39.33303	Mon Feb 24 16:03:39 2014 S=0.93 Km/hr
-7.40543	-39.33309	Mon Feb 24 16:03:49 2014 S=2.75 Km/hr
-7.40545	-39.33317	Mon Feb 24 16:03:59 2014 S=1.80 Km/hr
-7.40548	-39.33322	Mon Feb 24 16:04:09 2014 S=1.49 Km/hr
-7.40558	-39.33321	Mon Feb 24 16:04:19 2014 S=3.60 Km/hr
-7.40569	-39.33321	Mon Feb 24 16:04:29 2014 S=3.45 Km/hr
-7.40578	-39.33317	Mon Feb 24 16:04:39 2014 S=1.82 Km/hr
-7.40581	-39.33309	Mon Feb 24 16:04:49 2014 S=2.55 Km/hr
-7.40590	-39.33303	Mon Feb 24 16:04:59 2014 S=2.45 Km/hr
-7.40597	-39.33298	Mon Feb 24 16:05:09 2014 S=1.78 Km/hr
-7.40603	-39.33292	Mon Feb 24 16:05:19 2014 S=2.61 Km/hr
-7.40607	-39.33286	Mon Feb 24 16:05:29 2014 S=0.69 Km/hr
-7.40610	-39.33281	Mon Feb 24 16:05:39 2014 S=1.49 Km/hr
-7.40619	-39.33273	Mon Feb 24 16:05:49 2014 S=2.17 Km/hr
-7.40626	-39.33265	Mon Feb 24 16:05:59 2014 S=0.62 Km/hr
-7.40628	-39.33264	Mon Feb 24 16:06:09 2014 S=1.20 Km/hr
-7.40629	-39.33256	Mon Feb 24 16:06:19 2014 S=3.75 Km/hr
-7.40633	-39.33245	Mon Feb 24 16:06:29 2014 S=2.70 Km/hr
-7.40635	-39.33236	Mon Feb 24 16:06:39 2014 S=2.32 Km/hr
-7.40640	-39.33230	Mon Feb 24 16:06:49 2014 S=3.00 Km/hr
-7.40649	-39.33225	Mon Feb 24 16:06:59 2014 S=1.98 Km/hr
-7.40657	-39.33219	Mon Feb 24 16:07:09 2014 S=3.07 Km/hr
-7.40664	-39.33212	Mon Feb 24 16:07:19 2014 S=1.88 Km/hr
-7.40670	-39.33203	Mon Feb 24 16:07:29 2014 S=2.17 Km/hr
-7.40673	-39.33192	Mon Feb 24 16:07:39 2014 S=2.43 Km/hr
-7.40683	-39.33187	Mon Feb 24 16:07:49 2014 S=2.60 Km/hr
-7.40691	-39.33182	Mon Feb 24 16:07:59 2014 S=2.23 Km/hr
-7.40700	-39.33172	Mon Feb 24 16:08:09 2014 S=2.90 Km/hr
-7.40709	-39.33165	Mon Feb 24 16:08:19 2014 S=2.22 Km/hr
-7.40717	-39.33162	Mon Feb 24 16:08:29 2014 S=2.42 Km/hr
-7.40729	-39.33156	Mon Feb 24 16:08:39 2014 S=2.69 Km/hr
-7.40739	-39.33147	Mon Feb 24 16:08:49 2014 S=3.08 Km/hr
-7.40748	-39.33142	Mon Feb 24 16:08:59 2014 S=2.97 Km/hr
-7.40758	-39.33136	Mon Feb 24 16:09:09 2014 S=1.56 Km/hr
-7.40761	-39.33128	Mon Feb 24 16:09:19 2014 S=2.46 Km/hr
-7.40762	-39.33118	Mon Feb 24 16:09:29 2014 S=2.01 Km/hr
-7.40764	-39.33116	Mon Feb 24 16:09:39 2014 S=0.15 Km/hr
-7.40763	-39.33116	Mon Feb 24 16:09:49 2014 S=1.21 Km/hr
-7.40755	-39.33117	Mon Feb 24 16:09:59 2014 S=3.00 Km/hr
-7.40746	-39.33118	Mon Feb 24 16:10:09 2014 S=1.50 Km/hr
-7.40741	-39.33118	Mon Feb 24 16:10:19 2014 S=2.86 Km/hr
-7.40723	-39.33116	Mon Feb 24 16:10:29 2014 S=3.22 Km/hr
-7.40710	-39.33116	Mon Feb 24 16:10:39 2014 S=2.50 Km/hr
-7.40698	-39.33111	Mon Feb 24 16:10:49 2014 S=2.98 Km/hr
-7.40687	-39.33107	Mon Feb 24 16:10:59 2014 S=2.03 Km/hr
-7.40690	-39.33108	Mon Feb 24 16:11:09 2014 S=0.88 Km/hr
-7.40691	-39.33108	Mon Feb 24 16:11:19 2014 S=1.55 Km/hr
-7.40703	-39.33109	Mon Feb 24 16:11:29 2014 S=1.43 Km/hr
-7.40721	-39.33115	Mon Feb 24 16:11:39 2014 S=3.25 Km/hr
-7.40736	-39.33113	Mon Feb 24 16:11:49 2014 S=2.92 Km/hr
-7.40755	-39.33115	Mon Feb 24 16:11:59 2014 S=3.55 Km/hr
-7.40764	-39.33117	Mon Feb 24 16:12:09 2014 S=2.15 Km/hr
-7.40772	-39.33115	Mon Feb 24 16:12:19 2014 S=0.47 Km/hr
-7.40777	-39.33109	Mon Feb 24 16:12:29 2014 S=2.99 Km/hr
-7.40782	-39.33102	Mon Feb 24 16:12:39 2014 S=2.72 Km/hr
-7.40787	-39.33095	Mon Feb 24 16:12:49 2014 S=2.87 Km/hr
-7.40791	-39.33088	Mon Feb 24 16:12:59 2014 S=2.37 Km/hr
-7.40801	-39.33085	Mon Feb 24 16:13:09 2014 S=2.45 Km/hr
-7.40810	-39.33078	Mon Feb 24 16:13:19 2014 S=2.73 Km/hr
-7.40821	-39.33073	Mon Feb 24 16:13:29 2014 S=2.92 Km/hr
-7.40831	-39.33065	Mon Feb 24 16:13:39 2014 S=2.67 Km/hr
-7.40833	-39.33057	Mon Feb 24 16:13:49 2014 S=2.17 Km/hr
-7.40830	-39.33047	Mon Feb 24 16:13:59 2014 S=3.15 Km/hr
-7.40832	-39.33047	Mon Feb 24 16:14:09 2014 S=3.14 Km/hr
-7.40831	-39.33060	Mon Feb 24 16:14:19 2014 S=5.14 Km/hr
-7.40824	-39.33068	Mon Feb 24 16:14:29 2014 S=1.32 Km/hr
-7.40813	-39.33075	Mon Feb 24 16:14:39 2014 S=3.16 Km/hr
-7.40804	-39.33080	Mon Feb 24 16:14:49 2014 S=2.84 Km/hr
-7.40797	-39.33084	Mon Feb 24 16:14:59 2014 S=0.91 Km/hr
-7.40794	-39.33092	Mon Feb 24 16:15:09 2014 S=4.08 Km/hr
-7.40784	-39.33102	Mon Feb 24 16:15:19 2014 S=3.36 Km/hr
-7.40776	-39.33109	Mon Feb 24 16:15:29 2014 S=2.66 Km/hr
-7.40774	-39.33113	Mon Feb 24 16:15:39 2014 S=0.20 Km/hr
-7.40776	-39.33113	Mon Feb 24 16:15:49 2014 S=2.67 Km/hr
-7.40787	-39.33118	Mon Feb 24 16:15:59 2014 S=2.45 Km/hr
-7.40797	-39.33116	Mon Feb 24 16:16:09 2014 S=3.06 Km/hr
-7.40806	-39.33117	Mon Feb 24 16:16:19 2014 S=3.20 Km/hr
-7.40818	-39.33117	Mon Feb 24 16:16:29 2014 S=2.43 Km/hr
-7.40827	-39.33121	Mon Feb 24 16:16:39 2014 S=2.59 Km/hr
-7.40838	-39.33123	Mon Feb 24 16:16:49 2014 S=2.21 Km/hr
-7.40848	-39.33127	Mon Feb 24 16:16:59 2014 S=2.74 Km/hr
-7.40862	-39.33131	Mon Feb 24 16:17:09 2014 S=4.51 Km/hr
-7.40875	-39.33131	Mon Feb 24 16:17:19 2014 S=3.55 Km/hr
-7.40882	-39.33134	Mon Feb 24 16:17:29 2014 S=0.87 Km/hr
-7.40887	-39.33137	Mon Feb 24 16:17:39 2014 S=1.26 Km/hr
-7.40898	-39.33141	Mon Feb 24 16:17:49 2014 S=2.63 Km/hr
-7.40916	-39.33146	Mon Feb 24 16:17:59 2014 S=2.42 Km/hr
-7.40928	-39.33147	Mon Feb 24 16:18:09 2014 S=2.58 Km/hr
-7.40941	-39.33147	Mon Feb 24 16:18:19 2014 S=3.23 Km/hr
-7.40955	-39.33145	Mon Feb 24 16:18:29 2014 S=2.96 Km/hr
-7.40964	-39.33146	Mon Feb 24 16:18:39 2014 S=3.59 Km/hr
-7.40976	-39.33149	Mon Feb 24 16:18:49 2014 S=1.89 Km/hr
-7.40987	-39.33151	Mon Feb 24 16:18:59 2014 S=2.86 Km/hr
-7.40993	-39.33160	Mon Feb 24 16:19:09 2014 S=3.41 Km/hr
-7.41000	-39.33168	Mon Feb 24 16:19:19 2014 S=2.45 Km/hr
-7.41005	-39.33174	Mon Feb 24 16:19:29 2014 S=0.30 Km/hr
-7.41012	-39.33176	Mon Feb 24 16:19:39 2014 S=2.35 Km/hr
-7.41020	-39.33178	Mon Feb 24 16:19:49 2014 S=1.02 Km/hr
-7.41028	-39.33179	Mon Feb 24 16:19:59 2014 S=2.43 Km/hr
-7.41036	-39.33186	Mon Feb 24 16:20:09 2014 S=2.31 Km/hr
-7.41043	-39.33191	Mon Feb 24 16:20:19 2014 S=2.55 Km/hr
-7.41051	-39.33198	Mon Feb 24 16:20:29 2014 S=1.27 Km/hr
-7.41063	-39.33200	Mon Feb 24 16:20:39 2014 S=3.82 Km/hr
-7.41074	-39.33201	Mon Feb 24 16:20:49 2014 S=2.51 Km/hr
-7.41086	-39.33208	Mon Feb 24 16:20:59 2014 S=2.43 Km/hr
-7.41098	-39.33212	Mon Feb 24 16:21:09 2014 S=0.61 Km/hr
-7.41105	-39.33214	Mon Feb 24 16:21:19 2014 S=2.95 Km/hr
-7.41115	-39.33217	Mon Feb 24 16:21:29 2014 S=0.73 Km/hr
-7.41118	-39.33222	Mon Feb 24 16:21:39 2014 S=0.65 Km/hr
-7.41119	-39.33221	Mon Feb 24 16:21:49 2014 S=0.51 Km/hr
-7.41118	-39.33222	Mon Feb 24 16:21:59 2014 S=0.62 Km/hr
-7.41120	-39.33219	Mon Feb 24 16:22:09 2014 S=1.21 Km/hr
-7.41131	-39.33220	Mon Feb 24 16:22:19 2014 S=3.86 Km/hr
-7.41145	-39.33220	Mon Feb 24 16:22:29 2014 S=0.86 Km/hr
-7.41155	-39.33223	Mon Feb 24 16:22:39 2014 S=2.57 Km/hr
-7.41169	-39.33221	Mon Feb 24 16:22:49 2014 S=3.40 Km/hr
-7.41185	-39.33221	Mon Feb 24 16:22:59 2014 S=3.51 Km/hr
-7.41198	-39.33223	Mon Feb 24 16:23:09 2014 S=2.70 Km/hr
-7.41211	-39.33218	Mon Feb 24 16:23:19 2014 S=3.88 Km/hr
-7.41223	-39.33216	Mon Feb 24 16:23:29 2014 S=3.97 Km/hr
-7.41233	-39.33210	Mon Feb 24 16:23:39 2014 S=3.50 Km/hr
-7.41242	-39.33201	Mon Feb 24 16:23:49 2014 S=2.80 Km/hr
-7.41252	-39.33199	Mon Feb 24 16:23:59 2014 S=3.56 Km/hr
-7.41266	-39.33197	Mon Feb 24 16:24:09 2014 S=3.08 Km/hr
-7.41281	-39.33197	Mon Feb 24 16:24:19 2014 S=3.83 Km/hr
-7.41292	-39.33192	Mon Feb 24 16:24:29 2014 S=2.21 Km/hr
-7.41302	-39.33190	Mon Feb 24 16:24:39 2014 S=2.95 Km/hr
-7.41313	-39.33193	Mon Feb 24 16:24:49 2014 S=3.18 Km/hr
-7.41318	-39.33205	Mon Feb 24 16:24:59 2014 S=2.98 Km/hr
-7.41323	-39.33215	Mon Feb 24 16:25:09 2014 S=2.58 Km/hr
-7.41333	-39.33228	Mon Feb 24 16:25:19 2014 S=3.80 Km/hr
-7.41338	-39.33237	Mon Feb 24 16:25:29 2014 S=2.36 Km/hr
-7.41341	-39.33244	Mon Feb 24 16:25:39 2014 S=2.62 Km/hr
-7.41345	-39.33249	Mon Feb 24 16:25:49 2014 S=1.25 Km/hr
-7.41352	-39.33256	Mon Feb 24 16:25:59 2014 S=2.46 Km/hr
-7.41358	-39.33261	Mon Feb 24 16:26:09 2014 S=1.80 Km/hr
-7.41374	-39.33271	Mon Feb 24 16:26:19 2014 S=2.38 Km/hr
-7.41384	-39.33279	Mon Feb 24 16:26:29 2014 S=2.76 Km/hr
-7.41396	-39.33290	Mon Feb 24 16:26:39 2014 S=2.22 Km/hr
-7.41408	-39.33297	Mon Feb 24 16:26:49 2014 S=2.87 Km/hr
-7.41416	-39.33297	Mon Feb 24 16:26:59 2014 S=2.89 Km/hr
-7.41421	-39.33304	Mon Feb 24 16:27:09 2014 S=3.16 Km/hr
-7.41425	-39.33314	Mon Feb 24 16:27:19 2014 S=2.17 Km/hr
-7.41434	-39.33314	Mon Feb 24 16:27:29 2014 S=1.00 Km/hr
-7.41450	-39.33322	Mon Feb 24 16:27:39 2014 S=1.07 Km/hr
-7.41454	-39.33323	Mon Feb 24 16:27:49 2014 S=2.36 Km/hr
-7.41497	-39.33344	Mon Feb 24 16:27:59 2014 S=2.23 Km/hr
-7.41508	-39.33352	Mon Feb 24 16:28:09 2014 S=2.58 Km/hr
-7.41517	-39.33357	Mon Feb 24 16:28:19 2014 S=1.83 Km/hr
-7.41523	-39.33360	Mon Feb 24 16:28:29 2014 S=0.81 Km/hr
-7.41531	-39.33364	Mon Feb 24 16:28:39 2014 S=3.13 Km/hr
-7.41538	-39.33368	Mon Feb 24 16:28:49 2014 S=1.73 Km/hr
-7.41541	-39.33369	Mon Feb 24 16:28:59 2014 S=0.37 Km/hr
-7.41561	-39.33374	Mon Feb 24 16:29:09 2014 S=2.11 Km/hr
-7.41577	-39.33391	Mon Feb 24 16:29:19 2014 S=3.15 Km/hr
-7.41586	-39.33400	Mon Feb 24 16:29:29 2014 S=2.62 Km/hr
-7.41602	-39.33405	Mon Feb 24 16:29:39 2014 S=1.84 Km/hr
-7.41613	-39.33409	Mon Feb 24 16:29:49 2014 S=1.45 Km/hr
-7.41620	-39.33414	Mon Feb 24 16:29:59 2014 S=2.99 Km/hr
-7.41630	-39.33422	Mon Feb 24 16:30:09 2014 S=1.99 Km/hr
-7.41635	-39.33427	Mon Feb 24 16:30:19 2014 S=1.72 Km/hr
-7.41645	-39.33435	Mon Feb 24 16:30:29 2014 S=2.73 Km/hr
-7.41655	-39.33447	Mon Feb 24 16:30:39 2014 S=2.19 Km/hr
-7.41662	-39.33449	Mon Feb 24 16:30:49 2014 S=1.00 Km/hr
-7.41663	-39.33450	Mon Feb 24 16:30:59 2014 S=0.71 Km/hr
-7.41669	-39.33449	Mon Feb 24 16:31:09 2014 S=1.76 Km/hr
-7.41684	-39.33456	Mon Feb 24 16:31:19 2014 S=2.18 Km/hr
-7.41697	-39.33459	Mon Feb 24 16:31:29 2014 S=2.31 Km/hr
-7.41712	-39.33464	Mon Feb 24 16:31:39 2014 S=2.07 Km/hr
-7.41727	-39.33469	Mon Feb 24 16:31:49 2014 S=1.90 Km/hr
-7.41738	-39.33472	Mon Feb 24 16:31:59 2014 S=2.31 Km/hr
-7.41753	-39.33478	Mon Feb 24 16:32:09 2014 S=2.79 Km/hr
-7.41766	-39.33489	Mon Feb 24 16:32:19 2014 S=2.15 Km/hr
-7.41774	-39.33494	Mon Feb 24 16:32:29 2014 S=1.54 Km/hr
-7.41787	-39.33495	Mon Feb 24 16:32:39 2014 S=0.98 Km/hr
-7.41797	-39.33496	Mon Feb 24 16:32:49 2014 S=3.51 Km/hr
-7.41808	-39.33499	Mon Feb 24 16:32:59 2014 S=2.38 Km/hr
-7.41821	-39.33500	Mon Feb 24 16:33:09 2014 S=1.84 Km/hr
-7.41831	-39.33506	Mon Feb 24 16:33:19 2014 S=2.49 Km/hr
-7.41849	-39.33511	Mon Feb 24 16:33:29 2014 S=2.47 Km/hr
-7.41864	-39.33519	Mon Feb 24 16:33:39 2014 S=2.44 Km/hr
-7.41874	-39.33521	Mon Feb 24 16:33:49 2014 S=0.67 Km/hr
-7.41882	-39.33522	Mon Feb 24 16:33:59 2014 S=2.16 Km/hr
-7.41894	-39.33525	Mon Feb 24 16:34:09 2014 S=2.27 Km/hr
-7.41905	-39.33529	Mon Feb 24 16:34:19 2014 S=2.70 Km/hr
-7.41914	-39.33538	Mon Feb 24 16:34:29 2014 S=2.87 Km/hr
-7.41924	-39.33541	Mon Feb 24 16:34:39 2014 S=2.96 Km/hr
-7.41936	-39.33542	Mon Feb 24 16:34:49 2014 S=2.06 Km/hr
-7.41945	-39.33550	Mon Feb 24 16:34:59 2014 S=3.32 Km/hr
-7.41948	-39.33559	Mon Feb 24 16:35:09 2014 S=3.27 Km/hr
-7.41955	-39.33569	Mon Feb 24 16:35:19 2014 S=0.71 Km/hr
-7.41957	-39.33571	Mon Feb 24 16:35:29 2014 S=1.48 Km/hr
-7.41964	-39.33578	Mon Feb 24 16:35:39 2014 S=3.27 Km/hr
-7.41972	-39.33586	Mon Feb 24 16:35:49 2014 S=2.77 Km/hr
-7.41984	-39.33595	Mon Feb 24 16:35:59 2014 S=3.42 Km/hr
-7.41996	-39.33603	Mon Feb 24 16:36:09 2014 S=3.14 Km/hr
-7.42002	-39.33605	Mon Feb 24 16:36:19 2014 S=2.07 Km/hr
-7.42011	-39.33609	Mon Feb 24 16:36:29 2014 S=3.06 Km/hr
-7.42021	-39.33609	Mon Feb 24 16:36:39 2014 S=1.09 Km/hr
-7.42028	-39.33608	Mon Feb 24 16:36:49 2014 S=2.49 Km/hr
-7.42045	-39.33612	Mon Feb 24 16:36:59 2014 S=1.69 Km/hr
-7.42059	-39.33614	Mon Feb 24 16:37:09 2014 S=3.08 Km/hr
-7.42069	-39.33613	Mon Feb 24 16:37:19 2014 S=3.35 Km/hr
-7.42080	-39.33619	Mon Feb 24 16:37:29 2014 S=3.47 Km/hr
-7.42086	-39.33628	Mon Feb 24 16:37:39 2014 S=2.91 Km/hr
-7.42094	-39.33636	Mon Feb 24 16:37:49 2014 S=2.89 Km/hr
-7.42101	-39.33647	Mon Feb 24 16:37:59 2014 S=3.34 Km/hr
-7.42108	-39.33654	Mon Feb 24 16:38:09 2014 S=3.49 Km/hr
-7.42114	-39.33664	Mon Feb 24 16:38:19 2014 S=2.67 Km/hr
-7.42120	-39.33675	Mon Feb 24 16:38:29 2014 S=3.18 Km/hr
-7.42130	-39.33679	Mon Feb 24 16:38:39 2014 S=2.56 Km/hr
-7.42139	-39.33685	Mon Feb 24 16:38:49 2014 S=2.76 Km/hr
-7.42147	-39.33694	Mon Feb 24 16:38:59 2014 S=3.27 Km/hr
-7.42157	-39.33704	Mon Feb 24 16:39:09 2014 S=3.02 Km/hr
-7.42168	-39.33710	Mon Feb 24 16:39:19 2014 S=3.77 Km/hr
-7.42179	-39.33716	Mon Feb 24 16:39:29 2014 S=3.08 Km/hr
-7.42191	-39.33722	Mon Feb 24 16:39:39 2014 S=2.90 Km/hr
-7.42196	-39.33731	Mon Feb 24 16:39:49 2014 S=2.47 Km/hr
-7.42205	-39.33741	Mon Feb 24 16:39:59 2014 S=3.36 Km/hr
-7.42216	-39.33750	Mon Feb 24 16:40:09 2014 S=2.96 Km/hr
-7.42224	-39.33753	Mon Feb 24 16:40:19 2014 S=2.73 Km/hr
-7.42236	-39.33758	Mon Feb 24 16:40:29 2014 S=2.44 Km/hr
-7.42246	-39.33765	Mon Feb 24 16:40:39 2014 S=3.80 Km/hr
-7.42261	-39.33774	Mon Feb 24 16:40:49 2014 S=3.52 Km/hr
-7.42269	-39.33780	Mon Feb 24 16:40:59 2014 S=2.38 Km/hr
-7.42282	-39.33788	Mon Feb 24 16:41:09 2014 S=3.59 Km/hr
-7.42292	-39.33793	Mon Feb 24 16:41:19 2014 S=2.99 Km/hr
-7.42302	-39.33798	Mon Feb 24 16:41:29 2014 S=2.80 Km/hr
-7.42313	-39.33807	Mon Feb 24 16:41:39 2014 S=3.37 Km/hr
-7.42319	-39.33813	Mon Feb 24 16:41:49 2014 S=3.23 Km/hr
-7.42326	-39.33820	Mon Feb 24 16:41:59 2014 S=2.82 Km/hr
-7.42337	-39.33826	Mon Feb 24 16:42:09 2014 S=3.98 Km/hr
-7.42347	-39.33830	Mon Feb 24 16:42:19 2014 S=1.70 Km/hr
-7.42349	-39.33833	Mon Feb 24 16:42:29 2014 S=2.18 Km/hr
-7.42349	-39.33842	Mon Feb 24 16:42:39 2014 S=3.72 Km/hr
-7.42352	-39.33854	Mon Feb 24 16:42:49 2014 S=2.98 Km/hr
-7.42348	-39.33863	Mon Feb 24 16:42:59 2014 S=3.13 Km/hr
-7.42342	-39.33874	Mon Feb 24 16:43:09 2014 S=3.24 Km/hr
-7.42339	-39.33881	Mon Feb 24 16:43:19 2014 S=1.04 Km/hr
-7.42338	-39.33885	Mon Feb 24 16:43:29 2014 S=2.60 Km/hr
-7.42334	-39.33892	Mon Feb 24 16:43:39 2014 S=1.84 Km/hr
-7.42333	-39.33902	Mon Feb 24 16:43:49 2014 S=1.96 Km/hr
-7.42332	-39.33908	Mon Feb 24 16:43:59 2014 S=2.38 Km/hr
-7.42327	-39.33919	Mon Feb 24 16:44:09 2014 S=5.62 Km/hr
-7.42324	-39.33928	Mon Feb 24 16:44:19 2014 S=1.41 Km/hr
-7.42321	-39.33931	Mon Feb 24 16:44:29 2014 S=0.84 Km/hr
-7.42317	-39.33933	Mon Feb 24 16:44:39 2014 S=1.37 Km/hr
-7.42316	-39.33935	Mon Feb 24 16:44:49 2014 S=0.75 Km/hr
-7.42313	-39.33941	Mon Feb 24 16:44:59 2014 S=1.40 Km/hr
-7.42308	-39.33944	Mon Feb 24 16:45:09 2014 S=1.40 Km/hr
-7.42307	-39.33949	Mon Feb 24 16:45:19 2014 S=2.49 Km/hr
-7.42302	-39.33954	Mon Feb 24 16:45:29 2014 S=0.92 Km/hr
-7.42299	-39.33956	Mon Feb 24 16:45:39 2014 S=0.54 Km/hr
-7.42296	-39.33959	Mon Feb 24 16:45:49 2014 S=1.89 Km/hr
-7.42292	-39.33968	Mon Feb 24 16:45:59 2014 S=4.29 Km/hr
-7.42292	-39.33978	Mon Feb 24 16:46:09 2014 S=2.15 Km/hr
-7.42288	-39.33987	Mon Feb 24 16:46:19 2014 S=3.02 Km/hr
-7.42290	-39.33995	Mon Feb 24 16:46:29 2014 S=2.53 Km/hr
-7.42280	-39.33997	Mon Feb 24 16:46:39 2014 S=3.68 Km/hr
-7.42271	-39.33995	Mon Feb 24 16:46:49 2014 S=3.12 Km/hr
-7.42261	-39.33992	Mon Feb 24 16:46:59 2014 S=2.53 Km/hr
-7.42250	-39.33988	Mon Feb 24 16:47:09 2014 S=3.78 Km/hr
-7.42239	-39.33992	Mon Feb 24 16:47:19 2014 S=3.67 Km/hr
-7.42229	-39.33996	Mon Feb 24 16:47:29 2014 S=3.20 Km/hr
-7.42219	-39.33995	Mon Feb 24 16:47:39 2014 S=3.27 Km/hr
-7.42208	-39.33992	Mon Feb 24 16:47:49 2014 S=3.24 Km/hr
-7.42197	-39.33990	Mon Feb 24 16:47:59 2014 S=2.51 Km/hr
-7.42189	-39.33985	Mon Feb 24 16:48:09 2014 S=3.39 Km/hr
-7.42177	-39.33982	Mon Feb 24 16:48:19 2014 S=2.50 Km/hr
-7.42168	-39.33978	Mon Feb 24 16:48:29 2014 S=3.04 Km/hr
-7.42154	-39.33977	Mon Feb 24 16:48:39 2014 S=2.84 Km/hr
-7.42143	-39.33973	Mon Feb 24 16:48:49 2014 S=4.35 Km/hr
-7.42133	-39.33966	Mon Feb 24 16:48:59 2014 S=2.52 Km/hr
-7.42120	-39.33970	Mon Feb 24 16:49:09 2014 S=4.99 Km/hr
-7.42112	-39.33969	Mon Feb 24 16:49:19 2014 S=3.15 Km/hr
-7.42100	-39.33971	Mon Feb 24 16:49:29 2014 S=3.39 Km/hr
-7.42089	-39.33974	Mon Feb 24 16:49:39 2014 S=4.03 Km/hr
-7.42080	-39.33981	Mon Feb 24 16:49:49 2014 S=2.69 Km/hr
-7.42073	-39.33979	Mon Feb 24 16:49:59 2014 S=2.91 Km/hr
-7.42065	-39.33972	Mon Feb 24 16:50:09 2014 S=2.59 Km/hr
-7.42052	-39.33970	Mon Feb 24 16:50:19 2014 S=3.09 Km/hr
-7.42041	-39.33963	Mon Feb 24 16:50:29 2014 S=4.56 Km/hr
-7.42032	-39.33958	Mon Feb 24 16:50:39 2014 S=2.96 Km/hr
-7.42028	-39.33958	Mon Feb 24 16:50:49 2014 S=0.56 Km/hr
-7.42019	-39.33955	Mon Feb 24 16:50:59 2014 S=3.14 Km/hr
-7.42005	-39.33953	Mon Feb 24 16:51:09 2014 S=3.80 Km/hr
-7.41996	-39.33947	Mon Feb 24 16:51:19 2014 S=3.03 Km/hr
-7.41988	-39.33942	Mon Feb 24 16:51:29 2014 S=2.93 Km/hr
-7.41977	-39.33941	Mon Feb 24 16:51:39 2014 S=4.31 Km/hr
-7.41967	-39.33938	Mon Feb 24 16:51:49 2014 S=2.81 Km/hr
-7.41956	-39.33933	Mon Feb 24 16:51:59 2014 S=3.57 Km/hr
-7.41943	-39.33935	Mon Feb 24 16:52:09 2014 S=3.19 Km/hr
-7.41932	-39.33931	Mon Feb 24 16:52:19 2014 S=2.58 Km/hr
-7.41920	-39.33928	Mon Feb 24 16:52:29 2014 S=3.29 Km/hr
-7.41911	-39.33924	Mon Feb 24 16:52:39 2014 S=1.74 Km/hr
-7.41904	-39.33916	Mon Feb 24 16:52:49 2014 S=2.64 Km/hr
-7.41895	-39.33916	Mon Feb 24 16:52:59 2014 S=3.48 Km/hr
-7.41882	-39.33918	Mon Feb 24 16:53:09 2014 S=3.41 Km/hr
-7.41871	-39.33917	Mon Feb 24 16:53:19 2014 S=3.19 Km/hr
-7.41860	-39.33917	Mon Feb 24 16:53:29 2014 S=3.58 Km/hr
-7.41852	-39.33919	Mon Feb 24 16:53:39 2014 S=0.53 Km/hr
-7.41851	-39.33919	Mon Feb 24 16:53:49 2014 S=0.32 Km/hr
-7.41851	-39.33920	Mon Feb 24 16:53:59 2014 S=0.17 Km/hr
-7.41851	-39.33920	Mon Feb 24 16:54:09 2014 S=0.27 Km/hr
-7.41851	-39.33920	Mon Feb 24 16:54:19 2014 S=0.47 Km/hr
-7.41851	-39.33920	Mon Feb 24 16:54:29 2014 S=0.19 Km/hr
-7.41852	-39.33920	Mon Feb 24 16:54:39 2014 S=0.50 Km/hr
-7.41847	-39.33919	Mon Feb 24 16:54:49 2014 S=2.96 Km/hr
-7.41837	-39.33923	Mon Feb 24 16:54:59 2014 S=2.91 Km/hr
-7.41829	-39.33922	Mon Feb 24 16:55:09 2014 S=0.47 Km/hr
-7.41824	-39.33918	Mon Feb 24 16:55:19 2014 S=1.26 Km/hr
-7.41820	-39.33916	Mon Feb 24 16:55:29 2014 S=3.01 Km/hr
-7.41805	-39.33911	Mon Feb 24 16:55:39 2014 S=2.38 Km/hr
-7.41789	-39.33912	Mon Feb 24 16:55:49 2014 S=3.55 Km/hr
-7.41776	-39.33911	Mon Feb 24 16:55:59 2014 S=2.85 Km/hr
-7.41766	-39.33910	Mon Feb 24 16:56:09 2014 S=2.23 Km/hr
-7.41757	-39.33908	Mon Feb 24 16:56:19 2014 S=2.84 Km/hr
-7.41748	-39.33914	Mon Feb 24 16:56:29 2014 S=3.40 Km/hr
-7.41750	-39.33920	Mon Feb 24 16:56:39 2014 S=1.30 Km/hr
-7.41751	-39.33925	Mon Feb 24 16:56:49 2014 S=1.40 Km/hr
-7.41751	-39.33924	Mon Feb 24 16:56:59 2014 S=1.14 Km/hr
-7.41749	-39.33916	Mon Feb 24 16:57:09 2014 S=1.71 Km/hr
-7.41743	-39.33908	Mon Feb 24 16:57:19 2014 S=2.97 Km/hr
-7.41732	-39.33906	Mon Feb 24 16:57:29 2014 S=3.02 Km/hr
-7.41722	-39.33905	Mon Feb 24 16:57:39 2014 S=3.46 Km/hr
-7.41711	-39.33903	Mon Feb 24 16:57:49 2014 S=2.10 Km/hr
-7.41697	-39.33903	Mon Feb 24 16:57:59 2014 S=2.55 Km/hr
-7.41684	-39.33899	Mon Feb 24 16:58:09 2014 S=3.70 Km/hr
-7.41675	-39.33892	Mon Feb 24 16:58:19 2014 S=3.19 Km/hr
-7.41665	-39.33890	Mon Feb 24 16:58:29 2014 S=2.42 Km/hr
-7.41665	-39.33883	Mon Feb 24 16:58:39 2014 S=1.95 Km/hr
-7.41663	-39.33878	Mon Feb 24 16:58:49 2014 S=2.04 Km/hr
-7.41661	-39.33873	Mon Feb 24 16:58:59 2014 S=1.58 Km/hr
-7.41662	-39.33869	Mon Feb 24 16:59:09 2014 S=1.03 Km/hr
-7.41659	-39.33867	Mon Feb 24 16:59:19 2014 S=2.94 Km/hr
-7.41648	-39.33871	Mon Feb 24 16:59:29 2014 S=4.25 Km/hr
-7.41641	-39.33878	Mon Feb 24 16:59:39 2014 S=3.20 Km/hr
-7.41630	-39.33884	Mon Feb 24 16:59:49 2014 S=4.62 Km/hr
-7.41623	-39.33882	Mon Feb 24 16:59:59 2014 S=3.21 Km/hr
-7.41618	-39.33877	Mon Feb 24 17:00:09 2014 S=0.83 Km/hr
-7.41607	-39.33876	Mon Feb 24 17:00:19 2014 S=5.20 Km/hr
-7.41595	-39.33873	Mon Feb 24 17:00:29 2014 S=2.78 Km/hr
-7.41585	-39.33867	Mon Feb 24 17:00:39 2014 S=3.19 Km/hr
-7.41574	-39.33873	Mon Feb 24 17:00:49 2014 S=1.75 Km/hr
-7.41571	-39.33873	Mon Feb 24 17:00:59 2014 S=1.07 Km/hr
-7.41561	-39.33874	Mon Feb 24 17:01:09 2014 S=3.42 Km/hr
-7.41550	-39.33875	Mon Feb 24 17:01:19 2014 S=2.78 Km/hr
-7.41539	-39.33873	Mon Feb 24 17:01:29 2014 S=2.57 Km/hr
-7.41528	-39.33877	Mon Feb 24 17:01:39 2014 S=4.34 Km/hr
-7.41524	-39.33886	Mon Feb 24 17:01:49 2014 S=3.73 Km/hr
-7.41516	-39.33892	Mon Feb 24 17:01:59 2014 S=2.69 Km/hr
-7.41508	-39.33887	Mon Feb 24 17:02:09 2014 S=1.79 Km/hr
-7.41503	-39.33888	Mon Feb 24 17:02:19 2014 S=1.47 Km/hr
-7.41491	-39.33887	Mon Feb 24 17:02:29 2014 S=2.78 Km/hr
-7.41481	-39.33889	Mon Feb 24 17:02:39 2014 S=2.33 Km/hr
-7.41469	-39.33884	Mon Feb 24 17:02:49 2014 S=3.04 Km/hr
-7.41458	-39.33878	Mon Feb 24 17:02:59 2014 S=3.46 Km/hr
-7.41445	-39.33875	Mon Feb 24 17:03:09 2014 S=2.78 Km/hr
-7.41434	-39.33876	Mon Feb 24 17:03:19 2014 S=3.17 Km/hr
-7.41423	-39.33875	Mon Feb 24 17:03:29 2014 S=3.19 Km/hr
-7.41418	-39.33873	Mon Feb 24 17:03:39 2014 S=0.49 Km/hr
-7.41412	-39.33871	Mon Feb 24 17:03:49 2014 S=2.69 Km/hr
-7.41401	-39.33868	Mon Feb 24 17:03:59 2014 S=0.86 Km/hr
-7.41398	-39.33868	Mon Feb 24 17:04:09 2014 S=3.17 Km/hr
-7.41386	-39.33869	Mon Feb 24 17:04:19 2014 S=2.65 Km/hr
-7.41375	-39.33871	Mon Feb 24 17:04:29 2014 S=2.73 Km/hr
-7.41365	-39.33876	Mon Feb 24 17:04:39 2014 S=2.85 Km/hr
-7.41356	-39.33875	Mon Feb 24 17:04:49 2014 S=3.33 Km/hr
-7.41346	-39.33867	Mon Feb 24 17:04:59 2014 S=2.81 Km/hr
-7.41337	-39.33865	Mon Feb 24 17:05:09 2014 S=2.90 Km/hr
-7.41326	-39.33864	Mon Feb 24 17:05:19 2014 S=2.55 Km/hr
-7.41312	-39.33865	Mon Feb 24 17:05:29 2014 S=4.06 Km/hr
-7.41300	-39.33863	Mon Feb 24 17:05:39 2014 S=3.61 Km/hr
-7.41285	-39.33866	Mon Feb 24 17:05:49 2014 S=3.86 Km/hr
-7.41275	-39.33865	Mon Feb 24 17:05:59 2014 S=2.87 Km/hr
-7.41262	-39.33870	Mon Feb 24 17:06:09 2014 S=4.50 Km/hr
-7.41256	-39.33868	Mon Feb 24 17:06:19 2014 S=2.44 Km/hr
-7.41248	-39.33866	Mon Feb 24 17:06:29 2014 S=1.06 Km/hr
-7.41248	-39.33864	Mon Feb 24 17:06:39 2014 S=0.76 Km/hr
-7.41248	-39.33867	Mon Feb 24 17:06:49 2014 S=1.02 Km/hr
-7.41248	-39.33867	Mon Feb 24 17:06:59 2014 S=2.32 Km/hr
-7.41234	-39.33865	Mon Feb 24 17:07:09 2014 S=1.95 Km/hr
-7.41221	-39.33860	Mon Feb 24 17:07:19 2014 S=3.70 Km/hr
-7.41211	-39.33863	Mon Feb 24 17:07:29 2014 S=2.54 Km/hr
-7.41203	-39.33862	Mon Feb 24 17:07:39 2014 S=3.72 Km/hr
-7.41194	-39.33867	Mon Feb 24 17:07:49 2014 S=3.48 Km/hr
-7.41183	-39.33871	Mon Feb 24 17:07:59 2014 S=0.84 Km/hr
-7.41182	-39.33872	Mon Feb 24 17:08:09 2014 S=0.58 Km/hr
-7.41182	-39.33873	Mon Feb 24 17:08:19 2014 S=0.25 Km/hr
-7.41180	-39.33875	Mon Feb 24 17:08:29 2014 S=1.50 Km/hr
-7.41172	-39.33879	Mon Feb 24 17:08:39 2014 S=2.70 Km/hr
-7.41161	-39.33882	Mon Feb 24 17:08:49 2014 S=3.31 Km/hr
-7.41151	-39.33885	Mon Feb 24 17:08:59 2014 S=2.29 Km/hr
-7.41146	-39.33887	Mon Feb 24 17:09:09 2014 S=1.05 Km/hr
-7.41143	-39.33887	Mon Feb 24 17:09:19 2014 S=2.36 Km/hr
-7.41126	-39.33889	Mon Feb 24 17:09:29 2014 S=2.45 Km/hr
-7.41115	-39.33889	Mon Feb 24 17:09:39 2014 S=2.55 Km/hr
-7.41109	-39.33886	Mon Feb 24 17:09:49 2014 S=2.06 Km/hr
-7.41105	-39.33887	Mon Feb 24 17:09:59 2014 S=1.09 Km/hr
-7.41105	-39.33887	Mon Feb 24 17:10:09 2014 S=3.16 Km/hr
-7.41102	-39.33877	Mon Feb 24 17:10:19 2014 S=1.38 Km/hr
-7.41100	-39.33873	Mon Feb 24 17:10:29 2014 S=0.13 Km/hr
-7.41101	-39.33868	Mon Feb 24 17:10:39 2014 S=2.27 Km/hr
-7.41100	-39.33861	Mon Feb 24 17:10:49 2014 S=2.79 Km/hr
-7.41096	-39.33855	Mon Feb 24 17:10:59 2014 S=1.94 Km/hr
-7.41094	-39.33854	Mon Feb 24 17:11:09 2014 S=1.63 Km/hr
-7.41092	-39.33852	Mon Feb 24 17:11:19 2014 S=0.48 Km/hr
-7.41089	-39.33854	Mon Feb 24 17:11:29 2014 S=0.13 Km/hr
-7.41084	-39.33853	Mon Feb 24 17:11:39 2014 S=1.06 Km/hr
-7.41089	-39.33855	Mon Feb 24 17:11:49 2014 S=0.54 Km/hr
-7.41096	-39.33859	Mon Feb 24 17:11:59 2014 S=0.86 Km/hr
-7.41099	-39.33866	Mon Feb 24 17:12:09 2014 S=2.24 Km/hr
-7.41097	-39.33871	Mon Feb 24 17:12:19 2014 S=0.44 Km/hr
-7.41097	-39.33871	Mon Feb 24 17:12:29 2014 S=0.55 Km/hr
-7.41098	-39.33873	Mon Feb 24 17:12:39 2014 S=1.92 Km/hr
-7.41100	-39.33882	Mon Feb 24 17:12:49 2014 S=1.03 Km/hr
-7.41098	-39.33883	Mon Feb 24 17:12:59 2014 S=3.20 Km/hr
-7.41087	-39.33882	Mon Feb 24 17:13:09 2014 S=3.11 Km/hr
-7.41076	-39.33882	Mon Feb 24 17:13:19 2014 S=1.63 Km/hr
-7.41074	-39.33890	Mon Feb 24 17:13:29 2014 S=1.07 Km/hr
-7.41073	-39.33889	Mon Feb 24 17:13:39 2014 S=1.76 Km/hr
-7.41069	-39.33883	Mon Feb 24 17:13:49 2014 S=3.67 Km/hr
-7.41059	-39.33882	Mon Feb 24 17:13:59 2014 S=2.02 Km/hr
-7.41050	-39.33876	Mon Feb 24 17:14:09 2014 S=2.48 Km/hr
-7.41038	-39.33875	Mon Feb 24 17:14:19 2014 S=2.23 Km/hr
-7.41029	-39.33876	Mon Feb 24 17:14:29 2014 S=2.41 Km/hr
-7.41024	-39.33884	Mon Feb 24 17:14:39 2014 S=3.05 Km/hr
-7.41018	-39.33889	Mon Feb 24 17:14:49 2014 S=0.53 Km/hr
-7.41017	-39.33890	Mon Feb 24 17:14:59 2014 S=0.15 Km/hr
-7.41017	-39.33890	Mon Feb 24 17:15:09 2014 S=0.37 Km/hr
-7.41016	-39.33891	Mon Feb 24 17:15:19 2014 S=0.17 Km/hr
-7.41016	-39.33887	Mon Feb 24 17:15:29 2014 S=0.37 Km/hr
-7.41010	-39.33891	Mon Feb 24 17:15:39 2014 S=3.14 Km/hr
-7.41003	-39.33894	Mon Feb 24 17:15:49 2014 S=2.75 Km/hr
-7.41000	-39.33890	Mon Feb 24 17:15:59 2014 S=0.68 Km/hr
-7.40999	-39.33888	Mon Feb 24 17:16:09 2014 S=1.33 Km/hr
-7.41001	-39.33884	Mon Feb 24 17:16:19 2014 S=1.02 Km/hr
-7.41001	-39.33883	Mon Feb 24 17:16:29 2014 S=0.13 Km/hr
-7.40996	-39.33888	Mon Feb 24 17:16:39 2014 S=2.39 Km/hr
-7.40996	-39.33889	Mon Feb 24 17:16:49 2014 S=0.86 Km/hr
-7.41000	-39.33889	Mon Feb 24 17:16:59 2014 S=0.68 Km/hr
-7.40997	-39.33889	Mon Feb 24 17:17:09 2014 S=2.24 Km/hr
-7.40992	-39.33894	Mon Feb 24 17:17:19 2014 S=3.06 Km/hr
-7.40988	-39.33899	Mon Feb 24 17:17:29 2014 S=2.97 Km/hr
-7.40985	-39.33899	Mon Feb 24 17:17:39 2014 S=1.72 Km/hr
-7.40977	-39.33905	Mon Feb 24 17:17:49 2014 S=3.18 Km/hr
-7.40967	-39.33907	Mon Feb 24 17:17:59 2014 S=2.44 Km/hr
-7.40958	-39.33912	Mon Feb 24 17:18:09 2014 S=3.92 Km/hr
-7.40950	-39.33920	Mon Feb 24 17:18:19 2014 S=4.78 Km/hr
-7.40944	-39.33923	Mon Feb 24 17:18:29 2014 S=0.74 Km/hr
-7.40946	-39.33917	Mon Feb 24 17:18:39 2014 S=2.79 Km/hr
-7.40947	-39.33910	Mon Feb 24 17:18:49 2014 S=1.08 Km/hr
-7.40948	-39.33908	Mon Feb 24 17:18:59 2014 S=0.31 Km/hr
-7.40948	-39.33907	Mon Feb 24 17:19:09 2014 S=1.57 Km/hr
-7.40949	-39.33906	Mon Feb 24 17:19:19 2014 S=0.15 Km/hr
-7.40949	-39.33905	Mon Feb 24 17:19:29 2014 S=1.63 Km/hr
-7.40946	-39.33902	Mon Feb 24 17:19:39 2014 S=0.41 Km/hr
-7.40945	-39.33902	Mon Feb 24 17:19:49 2014 S=0.31 Km/hr
-7.40946	-39.33908	Mon Feb 24 17:19:59 2014 S=2.00 Km/hr
-7.40943	-39.33917	Mon Feb 24 17:20:09 2014 S=2.74 Km/hr
-7.40940	-39.33923	Mon Feb 24 17:20:19 2014 S=1.58 Km/hr
-7.40935	-39.33928	Mon Feb 24 17:20:29 2014 S=1.47 Km/hr
-7.40925	-39.33933	Mon Feb 24 17:20:39 2014 S=2.32 Km/hr
-7.40924	-39.33937	Mon Feb 24 17:20:49 2014 S=0.86 Km/hr
-7.40925	-39.33937	Mon Feb 24 17:20:59 2014 S=0.44 Km/hr
-7.40924	-39.33937	Mon Feb 24 17:21:09 2014 S=1.23 Km/hr
-7.40917	-39.33941	Mon Feb 24 17:21:19 2014 S=3.47 Km/hr
-7.40909	-39.33945	Mon Feb 24 17:21:29 2014 S=0.03 Km/hr
-7.40907	-39.33947	Mon Feb 24 17:21:39 2014 S=2.22 Km/hr
-7.40898	-39.33952	Mon Feb 24 17:21:49 2014 S=2.02 Km/hr
-7.40889	-39.33959	Mon Feb 24 17:21:59 2014 S=2.28 Km/hr
-7.40882	-39.33967	Mon Feb 24 17:22:09 2014 S=1.91 Km/hr
-7.40875	-39.33974	Mon Feb 24 17:22:19 2014 S=2.75 Km/hr
-7.40867	-39.33980	Mon Feb 24 17:22:29 2014 S=2.87 Km/hr
-7.40862	-39.33984	Mon Feb 24 17:22:39 2014 S=2.37 Km/hr
-7.40859	-39.33983	Mon Feb 24 17:22:49 2014 S=1.47 Km/hr
-7.40859	-39.33991	Mon Feb 24 17:22:59 2014 S=2.33 Km/hr
-7.40863	-39.33997	Mon Feb 24 17:23:09 2014 S=0.64 Km/hr
-7.40864	-39.34006	Mon Feb 24 17:23:19 2014 S=3.12 Km/hr
-7.40867	-39.34012	Mon Feb 24 17:23:29 2014 S=0.29 Km/hr
-7.40865	-39.34011	Mon Feb 24 17:23:39 2014 S=2.06 Km/hr
-7.40857	-39.34013	Mon Feb 24 17:23:49 2014 S=2.20 Km/hr
-7.40850	-39.34017	Mon Feb 24 17:23:59 2014 S=2.77 Km/hr
-7.40846	-39.34021	Mon Feb 24 17:24:09 2014 S=1.63 Km/hr
-7.40845	-39.34022	Mon Feb 24 17:24:19 2014 S=1.77 Km/hr
-7.40838	-39.34023	Mon Feb 24 17:24:29 2014 S=1.60 Km/hr
-7.40832	-39.34024	Mon Feb 24 17:24:39 2014 S=0.63 Km/hr
-7.40831	-39.34025	Mon Feb 24 17:24:49 2014 S=0.19 Km/hr
-7.40831	-39.34025	Mon Feb 24 17:24:59 2014 S=1.04 Km/hr
-7.40832	-39.34024	Mon Feb 24 17:25:09 2014 S=0.95 Km/hr
-7.40832	-39.34023	Mon Feb 24 17:25:19 2014 S=0.29 Km/hr
-7.40832	-39.34023	Mon Feb 24 17:25:29 2014 S=1.18 Km/hr
-7.40825	-39.34026	Mon Feb 24 17:25:39 2014 S=2.91 Km/hr
-7.40821	-39.34027	Mon Feb 24 17:25:49 2014 S=0.69 Km/hr
-7.40819	-39.34029	Mon Feb 24 17:25:59 2014 S=1.94 Km/hr
-7.40817	-39.34032	Mon Feb 24 17:26:09 2014 S=3.25 Km/hr
-7.40811	-39.34038	Mon Feb 24 17:26:19 2014 S=2.00 Km/hr
-7.40807	-39.34042	Mon Feb 24 17:26:29 2014 S=1.95 Km/hr
-7.40806	-39.34045	Mon Feb 24 17:26:39 2014 S=1.20 Km/hr
-7.40807	-39.34051	Mon Feb 24 17:26:49 2014 S=0.94 Km/hr
-7.40807	-39.34057	Mon Feb 24 17:26:59 2014 S=1.92 Km/hr
-7.40809	-39.34063	Mon Feb 24 17:27:09 2014 S=1.33 Km/hr
-7.40810	-39.34066	Mon Feb 24 17:27:19 2014 S=0.72 Km/hr
-7.40810	-39.34066	Mon Feb 24 17:27:29 2014 S=1.19 Km/hr
-7.40809	-39.34067	Mon Feb 24 17:27:39 2014 S=0.29 Km/hr
-7.40809	-39.34067	Mon Feb 24 17:27:49 2014 S=0.23 Km/hr
-7.40810	-39.34067	Mon Feb 24 17:27:59 2014 S=0.79 Km/hr
-7.40810	-39.34066	Mon Feb 24 17:28:09 2014 S=0.55 Km/hr
-7.40810	-39.34066	Mon Feb 24 17:28:19 2014 S=0.22 Km/hr
-7.40810	-39.34067	Mon Feb 24 17:28:29 2014 S=0.36 Km/hr
-7.40810	-39.34068	Mon Feb 24 17:28:39 2014 S=0.38 Km/hr
-7.40810	-39.34068	Mon Feb 24 17:28:49 2014 S=0.68 Km/hr
-7.40809	-39.34069	Mon Feb 24 17:28:59 2014 S=0.35 Km/hr
-7.40809	-39.34070	Mon Feb 24 17:29:09 2014 S=0.99 Km/hr
-7.40809	-39.34070	Mon Feb 24 17:29:19 2014 S=0.35 Km/hr
-7.40809	-39.34071	Mon Feb 24 17:29:29 2014 S=0.19 Km/hr
-7.40810	-39.34069	Mon Feb 24 17:29:39 2014 S=1.77 Km/hr
-7.40811	-39.34067	Mon Feb 24 17:29:49 2014 S=0.92 Km/hr
-7.40809	-39.34068	Mon Feb 24 17:29:59 2014 S=0.20 Km/hr
-7.40810	-39.34067	Mon Feb 24 17:30:09 2014 S=0.47 Km/hr
-7.40808	-39.34064	Mon Feb 24 17:30:19 2014 S=1.04 Km/hr
-7.40802	-39.34060	Mon Feb 24 17:30:29 2014 S=1.08 Km/hr
-7.40797	-39.34060	Mon Feb 24 17:30:39 2014 S=0.25 Km/hr
-7.40791	-39.34057	Mon Feb 24 17:30:49 2014 S=2.92 Km/hr
-7.40787	-39.34052	Mon Feb 24 17:30:59 2014 S=1.50 Km/hr
-7.40785	-39.34050	Mon Feb 24 17:31:09 2014 S=0.69 Km/hr
-7.40780	-39.34047	Mon Feb 24 17:31:19 2014 S=1.41 Km/hr
-7.40773	-39.34048	Mon Feb 24 17:31:29 2014 S=1.32 Km/hr
-7.40765	-39.34049	Mon Feb 24 17:31:39 2014 S=1.13 Km/hr
-7.40760	-39.34043	Mon Feb 24 17:31:49 2014 S=1.15 Km/hr
-7.40754	-39.34038	Mon Feb 24 17:31:59 2014 S=2.04 Km/hr
-7.40757	-39.34031	Mon Feb 24 17:32:09 2014 S=2.16 Km/hr
-7.40759	-39.34024	Mon Feb 24 17:32:19 2014 S=1.83 Km/hr
-7.40758	-39.34017	Mon Feb 24 17:32:29 2014 S=0.70 Km/hr
-7.40758	-39.34016	Mon Feb 24 17:32:39 2014 S=0.84 Km/hr
-7.40758	-39.34016	Mon Feb 24 17:32:49 2014 S=0.22 Km/hr
-7.40757	-39.34018	Mon Feb 24 17:32:59 2014 S=1.24 Km/hr
-7.40748	-39.34019	Mon Feb 24 17:33:09 2014 S=2.68 Km/hr
-7.40747	-39.34021	Mon Feb 24 17:33:19 2014 S=2.23 Km/hr
-7.40745	-39.34025	Mon Feb 24 17:33:29 2014 S=0.93 Km/hr
-7.40745	-39.34026	Mon Feb 24 17:33:39 2014 S=2.88 Km/hr
-7.40745	-39.34019	Mon Feb 24 17:33:49 2014 S=0.66 Km/hr
-7.40738	-39.34022	Mon Feb 24 17:33:59 2014 S=3.07 Km/hr
-7.40728	-39.34027	Mon Feb 24 17:34:09 2014 S=2.67 Km/hr
-7.40722	-39.34035	Mon Feb 24 17:34:19 2014 S=2.43 Km/hr
-7.40713	-39.34036	Mon Feb 24 17:34:29 2014 S=2.17 Km/hr
-7.40707	-39.34041	Mon Feb 24 17:34:39 2014 S=3.02 Km/hr
-7.40699	-39.34045	Mon Feb 24 17:34:49 2014 S=1.93 Km/hr
-7.40699	-39.34039	Mon Feb 24 17:34:59 2014 S=2.42 Km/hr
-7.40695	-39.34034	Mon Feb 24 17:35:09 2014 S=2.00 Km/hr
-7.40693	-39.34029	Mon Feb 24 17:35:19 2014 S=0.97 Km/hr
-7.40697	-39.34034	Mon Feb 24 17:35:29 2014 S=3.25 Km/hr
-7.40702	-39.34041	Mon Feb 24 17:35:39 2014 S=2.46 Km/hr
-7.40697	-39.34048	Mon Feb 24 17:35:49 2014 S=4.27 Km/hr
-7.40688	-39.34053	Mon Feb 24 17:35:59 2014 S=2.52 Km/hr
-7.40684	-39.34056	Mon Feb 24 17:36:09 2014 S=2.06 Km/hr
-7.40683	-39.34054	Mon Feb 24 17:36:19 2014 S=2.62 Km/hr
-7.40682	-39.34047	Mon Feb 24 17:36:29 2014 S=0.77 Km/hr
-7.40682	-39.34039	Mon Feb 24 17:36:39 2014 S=0.66 Km/hr
-7.40681	-39.34039	Mon Feb 24 17:36:49 2014 S=1.90 Km/hr
-7.40682	-39.34045	Mon Feb 24 17:36:59 2014 S=1.50 Km/hr
-7.40683	-39.34052	Mon Feb 24 17:37:09 2014 S=1.98 Km/hr
-7.40676	-39.34062	Mon Feb 24 17:37:19 2014 S=2.43 Km/hr
-7.40666	-39.34063	Mon Feb 24 17:37:29 2014 S=2.60 Km/hr
-7.40656	-39.34066	Mon Feb 24 17:37:39 2014 S=1.71 Km/hr
-7.40653	-39.34065	Mon Feb 24 17:37:49 2014 S=1.53 Km/hr
-7.40643	-39.34067	Mon Feb 24 17:37:59 2014 S=2.62 Km/hr
-7.40637	-39.34068	Mon Feb 24 17:38:09 2014 S=0.22 Km/hr
-7.40636	-39.34072	Mon Feb 24 17:38:19 2014 S=2.39 Km/hr
-7.40629	-39.34077	Mon Feb 24 17:38:29 2014 S=2.92 Km/hr
-7.40620	-39.34082	Mon Feb 24 17:38:39 2014 S=2.89 Km/hr
-7.40610	-39.34089	Mon Feb 24 17:38:49 2014 S=3.59 Km/hr
-7.40602	-39.34094	Mon Feb 24 17:38:59 2014 S=2.26 Km/hr
-7.40593	-39.34098	Mon Feb 24 17:39:09 2014 S=3.13 Km/hr
-7.40583	-39.34098	Mon Feb 24 17:39:19 2014 S=3.43 Km/hr
-7.40575	-39.34098	Mon Feb 24 17:39:29 2014 S=2.26 Km/hr
-7.40563	-39.34102	Mon Feb 24 17:39:39 2014 S=4.04 Km/hr
-7.40550	-39.34102	Mon Feb 24 17:39:49 2014 S=2.36 Km/hr
-7.40540	-39.34103	Mon Feb 24 17:39:59 2014 S=2.80 Km/hr
-7.40531	-39.34105	Mon Feb 24 17:40:09 2014 S=2.26 Km/hr
-7.40519	-39.34103	Mon Feb 24 17:40:19 2014 S=3.01 Km/hr
-7.40510	-39.34104	Mon Feb 24 17:40:29 2014 S=2.24 Km/hr
-7.40501	-39.34103	Mon Feb 24 17:40:39 2014 S=0.37 Km/hr
-7.40501	-39.34103	Mon Feb 24 17:40:49 2014 S=0.25 Km/hr
-7.40496	-39.34104	Mon Feb 24 17:40:59 2014 S=2.40 Km/hr
-7.40483	-39.34105	Mon Feb 24 17:41:09 2014 S=3.10 Km/hr
-7.40477	-39.34101	Mon Feb 24 17:41:19 2014 S=0.72 Km/hr
-7.40474	-39.34105	Mon Feb 24 17:41:29 2014 S=3.36 Km/hr
-7.40473	-39.34105	Mon Feb 24 17:41:39 2014 S=1.97 Km/hr
-7.40476	-39.34099	Mon Feb 24 17:41:49 2014 S=1.60 Km/hr
-7.40473	-39.34098	Mon Feb 24 17:41:59 2014 S=0.49 Km/hr
-7.40471	-39.34097	Mon Feb 24 17:42:09 2014 S=0.80 Km/hr
-7.40469	-39.34098	Mon Feb 24 17:42:19 2014 S=2.22 Km/hr
-7.40459	-39.34100	Mon Feb 24 17:42:29 2014 S=0.84 Km/hr
-7.40452	-39.34103	Mon Feb 24 17:42:39 2014 S=1.39 Km/hr
-7.40444	-39.34101	Mon Feb 24 17:42:49 2014 S=1.96 Km/hr
-7.40442	-39.34096	Mon Feb 24 17:42:59 2014 S=0.86 Km/hr
-7.40438	-39.34096	Mon Feb 24 17:43:09 2014 S=2.50 Km/hr
-7.40428	-39.34098	Mon Feb 24 17:43:19 2014 S=1.27 Km/hr
-7.40424	-39.34106	Mon Feb 24 17:43:29 2014 S=2.47 Km/hr
-7.40418	-39.34110	Mon Feb 24 17:43:39 2014 S=2.17 Km/hr
-7.40409	-39.34114	Mon Feb 24 17:43:49 2014 S=2.88 Km/hr
-7.40397	-39.34119	Mon Feb 24 17:43:59 2014 S=3.38 Km/hr
-7.40389	-39.34126	Mon Feb 24 17:44:09 2014 S=3.84 Km/hr
-7.40378	-39.34127	Mon Feb 24 17:44:19 2014 S=2.57 Km/hr
-7.40371	-39.34129	Mon Feb 24 17:44:29 2014 S=3.24 Km/hr
-7.40372	-39.34132	Mon Feb 24 17:44:39 2014 S=1.03 Km/hr
-7.40369	-39.34127	Mon Feb 24 17:44:49 2014 S=0.86 Km/hr
-7.40368	-39.34124	Mon Feb 24 17:44:59 2014 S=1.15 Km/hr
-7.40358	-39.34129	Mon Feb 24 17:45:09 2014 S=2.85 Km/hr
-7.40352	-39.34129	Mon Feb 24 17:45:19 2014 S=1.32 Km/hr
-7.40349	-39.34125	Mon Feb 24 17:45:29 2014 S=3.86 Km/hr
-7.40345	-39.34117	Mon Feb 24 17:45:39 2014 S=1.77 Km/hr
-7.40345	-39.34115	Mon Feb 24 17:45:49 2014 S=2.04 Km/hr
-7.40344	-39.34105	Mon Feb 24 17:45:59 2014 S=2.71 Km/hr
-7.40348	-39.34104	Mon Feb 24 17:46:09 2014 S=1.18 Km/hr
-7.40343	-39.34106	Mon Feb 24 17:46:19 2014 S=2.56 Km/hr
-7.40342	-39.34110	Mon Feb 24 17:46:29 2014 S=2.65 Km/hr
-7.40346	-39.34118	Mon Feb 24 17:46:39 2014 S=2.47 Km/hr
-7.40341	-39.34123	Mon Feb 24 17:46:49 2014 S=4.04 Km/hr
-7.40334	-39.34124	Mon Feb 24 17:46:59 2014 S=0.89 Km/hr
-7.40333	-39.34119	Mon Feb 24 17:47:09 2014 S=1.27 Km/hr
-7.40333	-39.34118	Mon Feb 24 17:47:19 2014 S=0.84 Km/hr
-7.40327	-39.34126	Mon Feb 24 17:47:29 2014 S=3.73 Km/hr
-7.40322	-39.34129	Mon Feb 24 17:47:39 2014 S=2.93 Km/hr
-7.40312	-39.34128	Mon Feb 24 17:47:49 2014 S=2.10 Km/hr
-7.40307	-39.34125	Mon Feb 24 17:47:59 2014 S=0.25 Km/hr
-7.40306	-39.34126	Mon Feb 24 17:48:09 2014 S=1.65 Km/hr
-7.40294	-39.34119	Mon Feb 24 17:48:19 2014 S=2.54 Km/hr
-7.40288	-39.34119	Mon Feb 24 17:48:29 2014 S=1.80 Km/hr
-7.40273	-39.34121	Mon Feb 24 17:48:39 2014 S=2.81 Km/hr
-7.40260	-39.34123	Mon Feb 24 17:48:49 2014 S=2.02 Km/hr
-7.40260	-39.34125	Mon Feb 24 17:48:59 2014 S=0.24 Km/hr
-7.40263	-39.34124	Mon Feb 24 17:49:09 2014 S=0.44 Km/hr
-7.40265	-39.34132	Mon Feb 24 17:49:19 2014 S=4.02 Km/hr
-7.40266	-39.34138	Mon Feb 24 17:49:29 2014 S=1.61 Km/hr
-7.40270	-39.34141	Mon Feb 24 17:49:39 2014 S=0.59 Km/hr
-7.40271	-39.34142	Mon Feb 24 17:49:49 2014 S=0.46 Km/hr
-7.40273	-39.34146	Mon Feb 24 17:49:59 2014 S=2.43 Km/hr
-7.40270	-39.34150	Mon Feb 24 17:50:09 2014 S=0.15 Km/hr
-7.40270	-39.34151	Mon Feb 24 17:50:19 2014 S=0.81 Km/hr
-7.40271	-39.34154	Mon Feb 24 17:50:29 2014 S=2.63 Km/hr
-7.40267	-39.34151	Mon Feb 24 17:50:39 2014 S=0.56 Km/hr
-7.40266	-39.34150	Mon Feb 24 17:50:49 2014 S=0.76 Km/hr
-7.40262	-39.34144	Mon Feb 24 17:50:59 2014 S=1.91 Km/hr
-7.40253	-39.34144	Mon Feb 24 17:51:09 2014 S=2.80 Km/hr
-7.40248	-39.34143	Mon Feb 24 17:51:19 2014 S=2.56 Km/hr
-7.40246	-39.34143	Mon Feb 24 17:51:29 2014 S=3.03 Km/hr
-7.40250	-39.34136	Mon Feb 24 17:51:39 2014 S=3.19 Km/hr
-7.40257	-39.34131	Mon Feb 24 17:51:49 2014 S=2.61 Km/hr
-7.40259	-39.34128	Mon Feb 24 17:51:59 2014 S=0.42 Km/hr
-7.40262	-39.34123	Mon Feb 24 17:52:09 2014 S=2.09 Km/hr
-7.40262	-39.34124	Mon Feb 24 17:52:19 2014 S=0.41 Km/hr
-7.40256	-39.34123	Mon Feb 24 17:52:29 2014 S=2.74 Km/hr
-7.40249	-39.34126	Mon Feb 24 17:52:39 2014 S=2.07 Km/hr
-7.40243	-39.34133	Mon Feb 24 17:52:49 2014 S=2.28 Km/hr
-7.40233	-39.34135	Mon Feb 24 17:52:59 2014 S=2.51 Km/hr
-7.40224	-39.34131	Mon Feb 24 17:53:09 2014 S=2.68 Km/hr
-7.40213	-39.34124	Mon Feb 24 17:53:19 2014 S=3.22 Km/hr
-7.40203	-39.34122	Mon Feb 24 17:53:29 2014 S=3.33 Km/hr
-7.40191	-39.34120	Mon Feb 24 17:53:39 2014 S=3.43 Km/hr
-7.40179	-39.34116	Mon Feb 24 17:53:49 2014 S=2.54 Km/hr
-7.40183	-39.34110	Mon Feb 24 17:53:59 2014 S=3.22 Km/hr
-7.40177	-39.34101	Mon Feb 24 17:54:09 2014 S=1.78 Km/hr
-7.40171	-39.34092	Mon Feb 24 17:54:19 2014 S=2.86 Km/hr
-7.40170	-39.34090	Mon Feb 24 17:54:29 2014 S=0.06 Km/hr
-7.40170	-39.34090	Mon Feb 24 17:54:39 2014 S=0.21 Km/hr
-7.40170	-39.34091	Mon Feb 24 17:54:49 2014 S=0.48 Km/hr
-7.40166	-39.34093	Mon Feb 24 17:54:59 2014 S=0.90 Km/hr
-7.40166	-39.34090	Mon Feb 24 17:55:09 2014 S=0.13 Km/hr
-7.40166	-39.34089	Mon Feb 24 17:55:19 2014 S=0.34 Km/hr
-7.40163	-39.34093	Mon Feb 24 17:55:29 2014 S=1.12 Km/hr
-7.40165	-39.34089	Mon Feb 24 17:55:39 2014 S=1.00 Km/hr
-7.40164	-39.34087	Mon Feb 24 17:55:49 2014 S=0.45 Km/hr
-7.40165	-39.34087	Mon Feb 24 17:55:59 2014 S=0.42 Km/hr
-7.40164	-39.34088	Mon Feb 24 17:56:09 2014 S=0.51 Km/hr
-7.40164	-39.34089	Mon Feb 24 17:56:19 2014 S=0.23 Km/hr
-7.40165	-39.34088	Mon Feb 24 17:56:29 2014 S=0.34 Km/hr
-7.40165	-39.34089	Mon Feb 24 17:56:39 2014 S=0.29 Km/hr
-7.40164	-39.34089	Mon Feb 24 17:56:49 2014 S=0.45 Km/hr
-7.40163	-39.34089	Mon Feb 24 17:56:59 2014 S=0.44 Km/hr
-7.40162	-39.34089	Mon Feb 24 17:57:09 2014 S=0.50 Km/hr
-7.40162	-39.34089	Mon Feb 24 17:57:19 2014 S=0.39 Km/hr
[truncated: 2,766 more rows]
