# Supplementary material for: Lévy foraging patterns of rural humans
Source: PLoS One. 2018 Jun 18;13(6):e0199099. doi: 10.1371/journal.pone.0199099 (PMC6005560; doi:10.1371/journal.pone.0199099)
Supplement: S5 File — (ZIP) [file pone.0199099.s005.zip › H-10-CA/Holux_M-241_Start_20140220-091023_Finish_20140220-094903.txt]

-7.49192	-39.36550	Thu Feb 20 12:40:23 2014 S=0.13 Km/hr
-7.49216	-39.36549	Thu Feb 20 12:40:33 2014 S=1.31 Km/hr
-7.49216	-39.36544	Thu Feb 20 12:40:43 2014 S=3.10 Km/hr
-7.49219	-39.36547	Thu Feb 20 12:40:53 2014 S=1.27 Km/hr
-7.49217	-39.36547	Thu Feb 20 12:41:03 2014 S=0.41 Km/hr
-7.49217	-39.36547	Thu Feb 20 12:41:13 2014 S=0.52 Km/hr
-7.49217	-39.36547	Thu Feb 20 12:41:23 2014 S=0.44 Km/hr
-7.49218	-39.36547	Thu Feb 20 12:41:33 2014 S=0.09 Km/hr
-7.49217	-39.36548	Thu Feb 20 12:41:43 2014 S=0.66 Km/hr
-7.49217	-39.36552	Thu Feb 20 12:41:53 2014 S=0.98 Km/hr
-7.49217	-39.36552	Thu Feb 20 12:42:03 2014 S=1.79 Km/hr
-7.49217	-39.36552	Thu Feb 20 12:42:13 2014 S=0.33 Km/hr
-7.49216	-39.36552	Thu Feb 20 12:42:23 2014 S=0.59 Km/hr
-7.49215	-39.36552	Thu Feb 20 12:42:33 2014 S=0.40 Km/hr
-7.49216	-39.36553	Thu Feb 20 12:42:43 2014 S=0.43 Km/hr
-7.49216	-39.36555	Thu Feb 20 12:42:53 2014 S=1.79 Km/hr
-7.49211	-39.36559	Thu Feb 20 12:43:03 2014 S=0.17 Km/hr
-7.49211	-39.36559	Thu Feb 20 12:43:13 2014 S=0.24 Km/hr
-7.49211	-39.36559	Thu Feb 20 12:43:23 2014 S=0.00 Km/hr
-7.49211	-39.36559	Thu Feb 20 12:43:33 2014 S=0.01 Km/hr
-7.49211	-39.36559	Thu Feb 20 12:43:43 2014 S=0.02 Km/hr
-7.49211	-39.36559	Thu Feb 20 12:43:53 2014 S=0.01 Km/hr
-7.49211	-39.36559	Thu Feb 20 12:44:03 2014 S=0.01 Km/hr
-7.49211	-39.36559	Thu Feb 20 12:44:13 2014 S=0.01 Km/hr
-7.49211	-39.36559	Thu Feb 20 12:44:23 2014 S=0.01 Km/hr
-7.49211	-39.36559	Thu Feb 20 12:44:33 2014 S=0.01 Km/hr
-7.49211	-39.36559	Thu Feb 20 12:44:43 2014 S=0.05 Km/hr
-7.49211	-39.36559	Thu Feb 20 12:44:53 2014 S=0.03 Km/hr
-7.49211	-39.36559	Thu Feb 20 12:45:03 2014 S=0.06 Km/hr
-7.49213	-39.36538	Thu Feb 20 12:45:13 2014 S=15.50 Km/hr
-7.49164	-39.36524	Thu Feb 20 12:45:23 2014 S=20.93 Km/hr
-7.49114	-39.36564	Thu Feb 20 12:45:33 2014 S=30.12 Km/hr
-7.49047	-39.36615	Thu Feb 20 12:45:43 2014 S=35.17 Km/hr
-7.48990	-39.36684	Thu Feb 20 12:45:53 2014 S=33.27 Km/hr
-7.48951	-39.36749	Thu Feb 20 12:46:03 2014 S=23.98 Km/hr
-7.48917	-39.36808	Thu Feb 20 12:46:13 2014 S=32.08 Km/hr
-7.48850	-39.36868	Thu Feb 20 12:46:23 2014 S=34.38 Km/hr
-7.48794	-39.36896	Thu Feb 20 12:46:33 2014 S=24.18 Km/hr
-7.48722	-39.36884	Thu Feb 20 12:46:43 2014 S=31.40 Km/hr
-7.48642	-39.36865	Thu Feb 20 12:46:53 2014 S=33.06 Km/hr
-7.48558	-39.36857	Thu Feb 20 12:47:03 2014 S=33.53 Km/hr
-7.48475	-39.36855	Thu Feb 20 12:47:13 2014 S=33.79 Km/hr
-7.48387	-39.36877	Thu Feb 20 12:47:23 2014 S=35.93 Km/hr
-7.48309	-39.36900	Thu Feb 20 12:47:33 2014 S=35.05 Km/hr
-7.48216	-39.36938	Thu Feb 20 12:47:43 2014 S=42.45 Km/hr
-7.48114	-39.36980	Thu Feb 20 12:47:53 2014 S=43.14 Km/hr
-7.48002	-39.36994	Thu Feb 20 12:48:03 2014 S=45.79 Km/hr
-7.47886	-39.36968	Thu Feb 20 12:48:13 2014 S=48.31 Km/hr
-7.47766	-39.36937	Thu Feb 20 12:48:23 2014 S=50.31 Km/hr
-7.47650	-39.36904	Thu Feb 20 12:48:33 2014 S=47.41 Km/hr
-7.47536	-39.36864	Thu Feb 20 12:48:43 2014 S=46.29 Km/hr
-7.47425	-39.36826	Thu Feb 20 12:48:53 2014 S=48.66 Km/hr
-7.47311	-39.36781	Thu Feb 20 12:49:03 2014 S=48.92 Km/hr
-7.47198	-39.36740	Thu Feb 20 12:49:13 2014 S=43.30 Km/hr
-7.47088	-39.36730	Thu Feb 20 12:49:23 2014 S=47.04 Km/hr
-7.46970	-39.36732	Thu Feb 20 12:49:33 2014 S=48.07 Km/hr
-7.46858	-39.36742	Thu Feb 20 12:49:43 2014 S=45.49 Km/hr
-7.46746	-39.36744	Thu Feb 20 12:49:53 2014 S=46.37 Km/hr
-7.46630	-39.36753	Thu Feb 20 12:50:03 2014 S=44.02 Km/hr
-7.46518	-39.36766	Thu Feb 20 12:50:13 2014 S=42.68 Km/hr
-7.46409	-39.36763	Thu Feb 20 12:50:23 2014 S=44.33 Km/hr
-7.46299	-39.36758	Thu Feb 20 12:50:33 2014 S=44.98 Km/hr
-7.46196	-39.36752	Thu Feb 20 12:50:43 2014 S=37.50 Km/hr
-7.46092	-39.36757	Thu Feb 20 12:50:53 2014 S=40.46 Km/hr
-7.46003	-39.36772	Thu Feb 20 12:51:03 2014 S=36.10 Km/hr
-7.45891	-39.36794	Thu Feb 20 12:51:13 2014 S=31.62 Km/hr
-7.45811	-39.36812	Thu Feb 20 12:51:23 2014 S=36.29 Km/hr
-7.45717	-39.36841	Thu Feb 20 12:51:33 2014 S=39.76 Km/hr
-7.45619	-39.36859	Thu Feb 20 12:51:43 2014 S=37.22 Km/hr
-7.45523	-39.36861	Thu Feb 20 12:51:53 2014 S=37.77 Km/hr
-7.45429	-39.36888	Thu Feb 20 12:52:03 2014 S=37.96 Km/hr
-7.45345	-39.36917	Thu Feb 20 12:52:13 2014 S=30.75 Km/hr
-7.45267	-39.36946	Thu Feb 20 12:52:23 2014 S=31.69 Km/hr
-7.45204	-39.36969	Thu Feb 20 12:52:33 2014 S=25.73 Km/hr
-7.45131	-39.36990	Thu Feb 20 12:52:43 2014 S=32.88 Km/hr
-7.45049	-39.37009	Thu Feb 20 12:52:53 2014 S=32.54 Km/hr
-7.44974	-39.37046	Thu Feb 20 12:53:03 2014 S=32.70 Km/hr
-7.44886	-39.37061	Thu Feb 20 12:53:13 2014 S=35.38 Km/hr
-7.44792	-39.37070	Thu Feb 20 12:53:23 2014 S=35.43 Km/hr
-7.44701	-39.37079	Thu Feb 20 12:53:33 2014 S=35.37 Km/hr
-7.44610	-39.37097	Thu Feb 20 12:53:43 2014 S=35.53 Km/hr
-7.44521	-39.37103	Thu Feb 20 12:53:53 2014 S=36.12 Km/hr
-7.44432	-39.37107	Thu Feb 20 12:54:03 2014 S=34.30 Km/hr
-7.44343	-39.37119	Thu Feb 20 12:54:13 2014 S=33.81 Km/hr
-7.44257	-39.37135	Thu Feb 20 12:54:23 2014 S=34.93 Km/hr
-7.44189	-39.37144	Thu Feb 20 12:54:33 2014 S=23.50 Km/hr
-7.44154	-39.37155	Thu Feb 20 12:54:43 2014 S=5.89 Km/hr
-7.44143	-39.37157	Thu Feb 20 12:54:53 2014 S=6.21 Km/hr
-7.44134	-39.37156	Thu Feb 20 12:55:03 2014 S=0.09 Km/hr
-7.44133	-39.37156	Thu Feb 20 12:55:13 2014 S=0.79 Km/hr
-7.44132	-39.37156	Thu Feb 20 12:55:23 2014 S=0.40 Km/hr
-7.44106	-39.37153	Thu Feb 20 12:55:33 2014 S=26.42 Km/hr
-7.44032	-39.37159	Thu Feb 20 12:55:43 2014 S=30.55 Km/hr
-7.43944	-39.37154	Thu Feb 20 12:55:53 2014 S=35.99 Km/hr
-7.43846	-39.37154	Thu Feb 20 12:56:03 2014 S=38.05 Km/hr
-7.43752	-39.37165	Thu Feb 20 12:56:13 2014 S=35.17 Km/hr
-7.43666	-39.37167	Thu Feb 20 12:56:23 2014 S=25.98 Km/hr
-7.43615	-39.37175	Thu Feb 20 12:56:33 2014 S=12.42 Km/hr
-7.43561	-39.37176	Thu Feb 20 12:56:43 2014 S=22.01 Km/hr
-7.43500	-39.37180	Thu Feb 20 12:56:53 2014 S=24.80 Km/hr
-7.43428	-39.37163	Thu Feb 20 12:57:03 2014 S=23.95 Km/hr
-7.43359	-39.37143	Thu Feb 20 12:57:13 2014 S=24.17 Km/hr
-7.43332	-39.37117	Thu Feb 20 12:57:23 2014 S=7.37 Km/hr
-7.43295	-39.37088	Thu Feb 20 12:57:33 2014 S=6.84 Km/hr
-7.43261	-39.37048	Thu Feb 20 12:57:43 2014 S=21.27 Km/hr
-7.43196	-39.37023	Thu Feb 20 12:57:53 2014 S=20.06 Km/hr
-7.43134	-39.37006	Thu Feb 20 12:58:03 2014 S=24.59 Km/hr
-7.43067	-39.36977	Thu Feb 20 12:58:13 2014 S=25.27 Km/hr
-7.43013	-39.36953	Thu Feb 20 12:58:23 2014 S=19.19 Km/hr
-7.42956	-39.36916	Thu Feb 20 12:58:33 2014 S=25.65 Km/hr
-7.42894	-39.36887	Thu Feb 20 12:58:43 2014 S=23.42 Km/hr
-7.42829	-39.36880	Thu Feb 20 12:58:53 2014 S=20.06 Km/hr
-7.42763	-39.36868	Thu Feb 20 12:59:03 2014 S=26.35 Km/hr
-7.42699	-39.36853	Thu Feb 20 12:59:13 2014 S=25.24 Km/hr
-7.42644	-39.36850	Thu Feb 20 12:59:23 2014 S=13.54 Km/hr
-7.42579	-39.36839	Thu Feb 20 12:59:33 2014 S=22.51 Km/hr
-7.42527	-39.36844	Thu Feb 20 12:59:43 2014 S=17.56 Km/hr
-7.42469	-39.36844	Thu Feb 20 12:59:53 2014 S=20.14 Km/hr
-7.42432	-39.36814	Thu Feb 20 13:00:03 2014 S=17.64 Km/hr
-7.42385	-39.36785	Thu Feb 20 13:00:13 2014 S=16.92 Km/hr
-7.42327	-39.36757	Thu Feb 20 13:00:23 2014 S=22.00 Km/hr
-7.42273	-39.36752	Thu Feb 20 13:00:33 2014 S=10.35 Km/hr
-7.42235	-39.36748	Thu Feb 20 13:00:43 2014 S=12.82 Km/hr
-7.42178	-39.36726	Thu Feb 20 13:00:53 2014 S=20.86 Km/hr
-7.42106	-39.36726	Thu Feb 20 13:01:03 2014 S=19.88 Km/hr
-7.42053	-39.36705	Thu Feb 20 13:01:13 2014 S=17.25 Km/hr
-7.41997	-39.36707	Thu Feb 20 13:01:23 2014 S=15.53 Km/hr
-7.41937	-39.36707	Thu Feb 20 13:01:33 2014 S=27.52 Km/hr
-7.41866	-39.36697	Thu Feb 20 13:01:43 2014 S=22.55 Km/hr
-7.41812	-39.36692	Thu Feb 20 13:01:53 2014 S=10.80 Km/hr
-7.41777	-39.36679	Thu Feb 20 13:02:03 2014 S=10.83 Km/hr
-7.41754	-39.36653	Thu Feb 20 13:02:13 2014 S=11.84 Km/hr
-7.41743	-39.36620	Thu Feb 20 13:02:23 2014 S=12.97 Km/hr
-7.41759	-39.36592	Thu Feb 20 13:02:33 2014 S=9.32 Km/hr
-7.41770	-39.36561	Thu Feb 20 13:02:43 2014 S=6.01 Km/hr
-7.41776	-39.36532	Thu Feb 20 13:02:53 2014 S=11.77 Km/hr
-7.41785	-39.36483	Thu Feb 20 13:03:03 2014 S=15.11 Km/hr
-7.41784	-39.36444	Thu Feb 20 13:03:13 2014 S=6.98 Km/hr
-7.41798	-39.36417	Thu Feb 20 13:03:23 2014 S=12.73 Km/hr
-7.41822	-39.36384	Thu Feb 20 13:03:33 2014 S=12.54 Km/hr
-7.41841	-39.36361	Thu Feb 20 13:03:43 2014 S=1.90 Km/hr
-7.41843	-39.36357	Thu Feb 20 13:03:53 2014 S=2.76 Km/hr
-7.41840	-39.36363	Thu Feb 20 13:04:03 2014 S=1.92 Km/hr
-7.41839	-39.36364	Thu Feb 20 13:04:13 2014 S=0.19 Km/hr
-7.41839	-39.36364	Thu Feb 20 13:04:23 2014 S=1.99 Km/hr
-7.41842	-39.36361	Thu Feb 20 13:04:33 2014 S=1.90 Km/hr
-7.41845	-39.36357	Thu Feb 20 13:04:43 2014 S=1.14 Km/hr
-7.41845	-39.36351	Thu Feb 20 13:04:53 2014 S=3.29 Km/hr
-7.41867	-39.36330	Thu Feb 20 13:05:03 2014 S=10.54 Km/hr
-7.41885	-39.36302	Thu Feb 20 13:05:13 2014 S=9.29 Km/hr
-7.41893	-39.36263	Thu Feb 20 13:05:23 2014 S=11.04 Km/hr
-7.41871	-39.36239	Thu Feb 20 13:05:33 2014 S=10.25 Km/hr
-7.41836	-39.36221	Thu Feb 20 13:05:43 2014 S=10.53 Km/hr
-7.41803	-39.36193	Thu Feb 20 13:05:53 2014 S=11.86 Km/hr
-7.41768	-39.36179	Thu Feb 20 13:06:03 2014 S=8.67 Km/hr
-7.41725	-39.36164	Thu Feb 20 13:06:13 2014 S=9.76 Km/hr
-7.41696	-39.36144	Thu Feb 20 13:06:23 2014 S=12.04 Km/hr
-7.41669	-39.36134	Thu Feb 20 13:06:33 2014 S=9.17 Km/hr
-7.41628	-39.36122	Thu Feb 20 13:06:43 2014 S=11.24 Km/hr
-7.41585	-39.36106	Thu Feb 20 13:06:53 2014 S=7.57 Km/hr
-7.41543	-39.36086	Thu Feb 20 13:07:03 2014 S=9.29 Km/hr
-7.41507	-39.36065	Thu Feb 20 13:07:13 2014 S=9.69 Km/hr
-7.41473	-39.36033	Thu Feb 20 13:07:23 2014 S=11.73 Km/hr
-7.41445	-39.36007	Thu Feb 20 13:07:33 2014 S=8.66 Km/hr
-7.41425	-39.35970	Thu Feb 20 13:07:43 2014 S=9.05 Km/hr
-7.41403	-39.35939	Thu Feb 20 13:07:53 2014 S=14.27 Km/hr
-7.41379	-39.35900	Thu Feb 20 13:08:03 2014 S=11.64 Km/hr
-7.41350	-39.35863	Thu Feb 20 13:08:13 2014 S=12.07 Km/hr
-7.41320	-39.35831	Thu Feb 20 13:08:23 2014 S=9.26 Km/hr
-7.41315	-39.35806	Thu Feb 20 13:08:33 2014 S=9.60 Km/hr
-7.41300	-39.35767	Thu Feb 20 13:08:43 2014 S=16.29 Km/hr
-7.41289	-39.35727	Thu Feb 20 13:08:53 2014 S=10.03 Km/hr
-7.41277	-39.35689	Thu Feb 20 13:09:03 2014 S=12.47 Km/hr
-7.41266	-39.35650	Thu Feb 20 13:09:13 2014 S=11.19 Km/hr
-7.41259	-39.35617	Thu Feb 20 13:09:23 2014 S=10.65 Km/hr
-7.41244	-39.35593	Thu Feb 20 13:09:33 2014 S=6.33 Km/hr
-7.41233	-39.35566	Thu Feb 20 13:09:43 2014 S=9.36 Km/hr
-7.41257	-39.35532	Thu Feb 20 13:09:53 2014 S=11.74 Km/hr
-7.41277	-39.35498	Thu Feb 20 13:10:03 2014 S=8.48 Km/hr
-7.41293	-39.35468	Thu Feb 20 13:10:13 2014 S=15.44 Km/hr
-7.41295	-39.35427	Thu Feb 20 13:10:23 2014 S=9.53 Km/hr
-7.41276	-39.35388	Thu Feb 20 13:10:33 2014 S=14.67 Km/hr
-7.41249	-39.35368	Thu Feb 20 13:10:43 2014 S=12.43 Km/hr
-7.41223	-39.35337	Thu Feb 20 13:10:53 2014 S=13.80 Km/hr
-7.41195	-39.35312	Thu Feb 20 13:11:03 2014 S=13.07 Km/hr
-7.41163	-39.35287	Thu Feb 20 13:11:13 2014 S=7.46 Km/hr
-7.41128	-39.35273	Thu Feb 20 13:11:23 2014 S=9.64 Km/hr
-7.41100	-39.35248	Thu Feb 20 13:11:33 2014 S=9.36 Km/hr
-7.41076	-39.35224	Thu Feb 20 13:11:43 2014 S=8.38 Km/hr
-7.41045	-39.35210	Thu Feb 20 13:11:53 2014 S=7.24 Km/hr
-7.41014	-39.35204	Thu Feb 20 13:12:03 2014 S=7.04 Km/hr
-7.40987	-39.35194	Thu Feb 20 13:12:13 2014 S=10.57 Km/hr
-7.40955	-39.35174	Thu Feb 20 13:12:23 2014 S=11.64 Km/hr
-7.40934	-39.35151	Thu Feb 20 13:12:33 2014 S=10.66 Km/hr
-7.40926	-39.35118	Thu Feb 20 13:12:43 2014 S=12.54 Km/hr
-7.40921	-39.35085	Thu Feb 20 13:12:53 2014 S=8.24 Km/hr
-7.40898	-39.35066	Thu Feb 20 13:13:03 2014 S=4.70 Km/hr
-7.40874	-39.35039	Thu Feb 20 13:13:13 2014 S=10.51 Km/hr
-7.40859	-39.35014	Thu Feb 20 13:13:23 2014 S=4.83 Km/hr
-7.40850	-39.34982	Thu Feb 20 13:13:33 2014 S=10.60 Km/hr
-7.40836	-39.34959	Thu Feb 20 13:13:43 2014 S=0.83 Km/hr
-7.40836	-39.34959	Thu Feb 20 13:13:53 2014 S=0.56 Km/hr
-7.40836	-39.34959	Thu Feb 20 13:14:03 2014 S=1.75 Km/hr
-7.40837	-39.34959	Thu Feb 20 13:14:13 2014 S=0.85 Km/hr
-7.40848	-39.34954	Thu Feb 20 13:14:23 2014 S=2.62 Km/hr
-7.40856	-39.34945	Thu Feb 20 13:14:33 2014 S=3.28 Km/hr
-7.40857	-39.34936	Thu Feb 20 13:14:43 2014 S=0.64 Km/hr
-7.40860	-39.34933	Thu Feb 20 13:14:53 2014 S=4.75 Km/hr
-7.40862	-39.34933	Thu Feb 20 13:15:03 2014 S=0.40 Km/hr
-7.40865	-39.34929	Thu Feb 20 13:15:13 2014 S=0.64 Km/hr
-7.40865	-39.34929	Thu Feb 20 13:15:23 2014 S=1.88 Km/hr
-7.40872	-39.34914	Thu Feb 20 13:15:33 2014 S=1.71 Km/hr
-7.40874	-39.34913	Thu Feb 20 13:15:43 2014 S=0.44 Km/hr
-7.40874	-39.34913	Thu Feb 20 13:15:53 2014 S=0.83 Km/hr
-7.40875	-39.34911	Thu Feb 20 13:16:03 2014 S=2.17 Km/hr
-7.40874	-39.34909	Thu Feb 20 13:16:13 2014 S=1.11 Km/hr
-7.40874	-39.34905	Thu Feb 20 13:16:23 2014 S=1.22 Km/hr
-7.40876	-39.34900	Thu Feb 20 13:16:33 2014 S=1.09 Km/hr
-7.40881	-39.34899	Thu Feb 20 13:16:43 2014 S=0.45 Km/hr
-7.40882	-39.34896	Thu Feb 20 13:16:53 2014 S=1.34 Km/hr
-7.40883	-39.34896	Thu Feb 20 13:17:03 2014 S=2.31 Km/hr
-7.40880	-39.34900	Thu Feb 20 13:17:13 2014 S=1.58 Km/hr
-7.40878	-39.34905	Thu Feb 20 13:17:23 2014 S=1.83 Km/hr
-7.40878	-39.34916	Thu Feb 20 13:17:33 2014 S=2.50 Km/hr
-7.40880	-39.34922	Thu Feb 20 13:17:43 2014 S=0.62 Km/hr
-7.40879	-39.34922	Thu Feb 20 13:17:53 2014 S=0.11 Km/hr
-7.40879	-39.34922	Thu Feb 20 13:18:03 2014 S=0.11 Km/hr
-7.40880	-39.34922	Thu Feb 20 13:18:13 2014 S=0.33 Km/hr
-7.40880	-39.34923	Thu Feb 20 13:18:23 2014 S=0.27 Km/hr
-7.40879	-39.34922	Thu Feb 20 13:18:33 2014 S=2.52 Km/hr
-7.40877	-39.34919	Thu Feb 20 13:18:43 2014 S=0.23 Km/hr
-7.40876	-39.34916	Thu Feb 20 13:18:53 2014 S=1.58 Km/hr
-7.40873	-39.34920	Thu Feb 20 13:19:03 2014 S=2.68 Km/hr
-7.49192	-39.36550
-7.49216	-39.36549
-7.49216	-39.36544
-7.49219	-39.36547
-7.49217	-39.36547
-7.49217	-39.36547
-7.49217	-39.36547
-7.49218	-39.36547
-7.49217	-39.36548
-7.49217	-39.36552
-7.49217	-39.36552
-7.49217	-39.36552
-7.49216	-39.36552
-7.49215	-39.36552
-7.49216	-39.36553
-7.49216	-39.36555
-7.49211	-39.36559
-7.49211	-39.36559
-7.49211	-39.36559
-7.49211	-39.36559
-7.49211	-39.36559
-7.49211	-39.36559
-7.49211	-39.36559
-7.49211	-39.36559
-7.49211	-39.36559
-7.49211	-39.36559
-7.49211	-39.36559
-7.49211	-39.36559
-7.49211	-39.36559
-7.49213	-39.36538
-7.49164	-39.36524
-7.49114	-39.36564
-7.49047	-39.36615
-7.48990	-39.36684
-7.48951	-39.36749
-7.48917	-39.36808
-7.48850	-39.36868
-7.48794	-39.36896
-7.48722	-39.36884
-7.48642	-39.36865
-7.48558	-39.36857
-7.48475	-39.36855
-7.48387	-39.36877
-7.48309	-39.36900
-7.48216	-39.36938
-7.48114	-39.36980
-7.48002	-39.36994
-7.47886	-39.36968
-7.47766	-39.36937
-7.47650	-39.36904
-7.47536	-39.36864
-7.47425	-39.36826
-7.47311	-39.36781
-7.47198	-39.36740
-7.47088	-39.36730
-7.46970	-39.36732
-7.46858	-39.36742
-7.46746	-39.36744
-7.46630	-39.36753
-7.46518	-39.36766
-7.46409	-39.36763
-7.46299	-39.36758
-7.46196	-39.36752
-7.46092	-39.36757
-7.46003	-39.36772
-7.45891	-39.36794
-7.45811	-39.36812
-7.45717	-39.36841
-7.45619	-39.36859
-7.45523	-39.36861
-7.45429	-39.36888
-7.45345	-39.36917
-7.45267	-39.36946
-7.45204	-39.36969
-7.45131	-39.36990
-7.45049	-39.37009
-7.44974	-39.37046
-7.44886	-39.37061
-7.44792	-39.37070
-7.44701	-39.37079
-7.44610	-39.37097
-7.44521	-39.37103
-7.44432	-39.37107
-7.44343	-39.37119
-7.44257	-39.37135
-7.44189	-39.37144
-7.44154	-39.37155
-7.44143	-39.37157
-7.44134	-39.37156
-7.44133	-39.37156
-7.44132	-39.37156
-7.44106	-39.37153
-7.44032	-39.37159
-7.43944	-39.37154
-7.43846	-39.37154
-7.43752	-39.37165
-7.43666	-39.37167
-7.43615	-39.37175
-7.43561	-39.37176
-7.43500	-39.37180
-7.43428	-39.37163
-7.43359	-39.37143
-7.43332	-39.37117
-7.43295	-39.37088
-7.43261	-39.37048
-7.43196	-39.37023
-7.43134	-39.37006
-7.43067	-39.36977
-7.43013	-39.36953
-7.42956	-39.36916
-7.42894	-39.36887
-7.42829	-39.36880
-7.42763	-39.36868
-7.42699	-39.36853
-7.42644	-39.36850
-7.42579	-39.36839
-7.42527	-39.36844
-7.42469	-39.36844
-7.42432	-39.36814
-7.42385	-39.36785
-7.42327	-39.36757
-7.42273	-39.36752
-7.42235	-39.36748
-7.42178	-39.36726
-7.42106	-39.36726
-7.42053	-39.36705
-7.41997	-39.36707
-7.41937	-39.36707
-7.41866	-39.36697
-7.41812	-39.36692
-7.41777	-39.36679
-7.41754	-39.36653
-7.41743	-39.36620
-7.41759	-39.36592
-7.41770	-39.36561
-7.41776	-39.36532
-7.41785	-39.36483
-7.41784	-39.36444
-7.41798	-39.36417
-7.41822	-39.36384
-7.41841	-39.36361
-7.41843	-39.36357
-7.41840	-39.36363
-7.41839	-39.36364
-7.41839	-39.36364
-7.41842	-39.36361
-7.41845	-39.36357
-7.41845	-39.36351
-7.41867	-39.36330
-7.41885	-39.36302
-7.41893	-39.36263
-7.41871	-39.36239
-7.41836	-39.36221
-7.41803	-39.36193
-7.41768	-39.36179
-7.41725	-39.36164
-7.41696	-39.36144
-7.41669	-39.36134
-7.41628	-39.36122
-7.41585	-39.36106
-7.41543	-39.36086
-7.41507	-39.36065
-7.41473	-39.36033
-7.41445	-39.36007
-7.41425	-39.35970
-7.41403	-39.35939
-7.41379	-39.35900
-7.41350	-39.35863
-7.41320	-39.35831
-7.41315	-39.35806
-7.41300	-39.35767
-7.41289	-39.35727
-7.41277	-39.35689
-7.41266	-39.35650
-7.41259	-39.35617
-7.41244	-39.35593
-7.41233	-39.35566
-7.41257	-39.35532
-7.41277	-39.35498
-7.41293	-39.35468
-7.41295	-39.35427
-7.41276	-39.35388
-7.41249	-39.35368
-7.41223	-39.35337
-7.41195	-39.35312
-7.41163	-39.35287
-7.41128	-39.35273
-7.41100	-39.35248
-7.41076	-39.35224
-7.41045	-39.35210
-7.41014	-39.35204
-7.40987	-39.35194
-7.40955	-39.35174
-7.40934	-39.35151
-7.40926	-39.35118
-7.40921	-39.35085
-7.40898	-39.35066
-7.40874	-39.35039
-7.40859	-39.35014
-7.40850	-39.34982
-7.40836	-39.34959
-7.40836	-39.34959
-7.40836	-39.34959
-7.40837	-39.34959
-7.40848	-39.34954
-7.40856	-39.34945
-7.40857	-39.34936
-7.40860	-39.34933
-7.40862	-39.34933
-7.40865	-39.34929
-7.40865	-39.34929
-7.40872	-39.34914
-7.40874	-39.34913
-7.40874	-39.34913
-7.40875	-39.34911
-7.40874	-39.34909
-7.40874	-39.34905
-7.40876	-39.34900
-7.40881	-39.34899
-7.40882	-39.34896
-7.40883	-39.34896
-7.40880	-39.34900
-7.40878	-39.34905
-7.40878	-39.34916
-7.40880	-39.34922
-7.40879	-39.34922
-7.40879	-39.34922
-7.40880	-39.34922
-7.40880	-39.34923
-7.40879	-39.34922
-7.40877	-39.34919
-7.40876	-39.34916
-7.40873	-39.34920
