# Supplementary material for: Lévy foraging patterns of rural humans
Source: PLoS One. 2018 Jun 18;13(6):e0199099. doi: 10.1371/journal.pone.0199099 (PMC6005560; doi:10.1371/journal.pone.0199099)
Supplement: S5 File — (ZIP) [file pone.0199099.s005.zip › H-10-CA/Holux_M-241_Start_20140220-151038_Finish_20140220-154329.txt]

-7.41519	-39.35912	Thu Feb 20 18:40:38 2014 S=1.18 Km/hr
-7.41517	-39.35912	Thu Feb 20 18:40:49 2014 S=2.07 Km/hr
-7.41511	-39.35935	Thu Feb 20 18:40:59 2014 S=3.49 Km/hr
-7.41515	-39.35929	Thu Feb 20 18:41:09 2014 S=0.17 Km/hr
-7.41520	-39.35926	Thu Feb 20 18:41:19 2014 S=2.87 Km/hr
-7.41525	-39.35925	Thu Feb 20 18:41:29 2014 S=0.24 Km/hr
-7.41519	-39.35926	Thu Feb 20 18:41:39 2014 S=1.74 Km/hr
-7.41515	-39.35928	Thu Feb 20 18:41:49 2014 S=2.03 Km/hr
-7.41509	-39.35933	Thu Feb 20 18:41:59 2014 S=1.31 Km/hr
-7.41500	-39.35939	Thu Feb 20 18:42:09 2014 S=3.09 Km/hr
-7.41490	-39.35944	Thu Feb 20 18:42:19 2014 S=3.52 Km/hr
-7.41480	-39.35950	Thu Feb 20 18:42:29 2014 S=2.79 Km/hr
-7.41471	-39.35957	Thu Feb 20 18:42:39 2014 S=3.02 Km/hr
-7.41465	-39.35962	Thu Feb 20 18:42:49 2014 S=3.39 Km/hr
-7.41460	-39.35971	Thu Feb 20 18:42:59 2014 S=1.97 Km/hr
-7.41459	-39.35976	Thu Feb 20 18:43:09 2014 S=0.59 Km/hr
-7.41462	-39.35976	Thu Feb 20 18:43:19 2014 S=0.46 Km/hr
-7.41462	-39.35976	Thu Feb 20 18:43:29 2014 S=0.66 Km/hr
-7.41462	-39.35975	Thu Feb 20 18:43:39 2014 S=1.00 Km/hr
-7.41462	-39.35979	Thu Feb 20 18:43:49 2014 S=0.43 Km/hr
-7.41462	-39.35978	Thu Feb 20 18:43:59 2014 S=0.94 Km/hr
-7.41464	-39.35973	Thu Feb 20 18:44:09 2014 S=1.76 Km/hr
-7.41465	-39.35972	Thu Feb 20 18:44:19 2014 S=1.21 Km/hr
-7.41464	-39.35975	Thu Feb 20 18:44:29 2014 S=0.43 Km/hr
-7.41463	-39.35975	Thu Feb 20 18:44:39 2014 S=0.54 Km/hr
-7.41463	-39.35974	Thu Feb 20 18:44:49 2014 S=0.84 Km/hr
-7.41461	-39.35975	Thu Feb 20 18:44:59 2014 S=0.81 Km/hr
-7.41460	-39.35976	Thu Feb 20 18:45:09 2014 S=0.33 Km/hr
-7.41454	-39.35978	Thu Feb 20 18:45:19 2014 S=1.77 Km/hr
-7.41446	-39.35982	Thu Feb 20 18:45:29 2014 S=1.89 Km/hr
-7.41436	-39.35984	Thu Feb 20 18:45:39 2014 S=7.08 Km/hr
-7.41433	-39.35999	Thu Feb 20 18:45:49 2014 S=5.43 Km/hr
-7.41445	-39.36013	Thu Feb 20 18:45:59 2014 S=5.62 Km/hr
-7.41460	-39.36024	Thu Feb 20 18:46:09 2014 S=7.46 Km/hr
-7.41474	-39.36035	Thu Feb 20 18:46:19 2014 S=5.49 Km/hr
-7.41482	-39.36054	Thu Feb 20 18:46:29 2014 S=5.04 Km/hr
-7.41505	-39.36068	Thu Feb 20 18:46:39 2014 S=6.06 Km/hr
-7.41525	-39.36084	Thu Feb 20 18:46:49 2014 S=5.81 Km/hr
-7.41542	-39.36095	Thu Feb 20 18:46:59 2014 S=6.00 Km/hr
-7.41558	-39.36102	Thu Feb 20 18:47:09 2014 S=6.03 Km/hr
-7.41579	-39.36112	Thu Feb 20 18:47:19 2014 S=6.34 Km/hr
-7.41596	-39.36118	Thu Feb 20 18:47:29 2014 S=2.54 Km/hr
-7.41609	-39.36121	Thu Feb 20 18:47:39 2014 S=1.93 Km/hr
-7.41627	-39.36131	Thu Feb 20 18:47:49 2014 S=5.20 Km/hr
-7.41648	-39.36140	Thu Feb 20 18:47:59 2014 S=4.60 Km/hr
-7.41666	-39.36140	Thu Feb 20 18:48:09 2014 S=4.00 Km/hr
-7.41678	-39.36152	Thu Feb 20 18:48:19 2014 S=4.14 Km/hr
-7.41693	-39.36157	Thu Feb 20 18:48:29 2014 S=6.07 Km/hr
-7.41720	-39.36171	Thu Feb 20 18:48:39 2014 S=5.80 Km/hr
-7.41759	-39.36205	Thu Feb 20 18:48:49 2014 S=7.77 Km/hr
-7.41763	-39.36223	Thu Feb 20 18:48:59 2014 S=5.97 Km/hr
-7.41778	-39.36229	Thu Feb 20 18:49:09 2014 S=7.35 Km/hr
-7.41805	-39.36249	Thu Feb 20 18:49:19 2014 S=6.79 Km/hr
-7.41823	-39.36266	Thu Feb 20 18:49:29 2014 S=8.90 Km/hr
-7.41827	-39.36292	Thu Feb 20 18:49:39 2014 S=9.10 Km/hr
-7.41820	-39.36304	Thu Feb 20 18:49:49 2014 S=3.54 Km/hr
-7.41810	-39.36315	Thu Feb 20 18:49:59 2014 S=6.32 Km/hr
-7.41799	-39.36324	Thu Feb 20 18:50:09 2014 S=3.83 Km/hr
-7.41794	-39.36332	Thu Feb 20 18:50:19 2014 S=2.08 Km/hr
-7.41792	-39.36327	Thu Feb 20 18:50:29 2014 S=0.65 Km/hr
-7.41794	-39.36329	Thu Feb 20 18:50:39 2014 S=1.12 Km/hr
-7.41807	-39.36342	Thu Feb 20 18:50:49 2014 S=5.60 Km/hr
-7.41800	-39.36391	Thu Feb 20 18:50:59 2014 S=10.31 Km/hr
-7.41784	-39.36428	Thu Feb 20 18:51:09 2014 S=10.10 Km/hr
-7.41785	-39.36465	Thu Feb 20 18:51:19 2014 S=12.23 Km/hr
-7.41783	-39.36499	Thu Feb 20 18:51:29 2014 S=10.94 Km/hr
-7.41774	-39.36540	Thu Feb 20 18:51:39 2014 S=9.67 Km/hr
-7.41767	-39.36578	Thu Feb 20 18:51:49 2014 S=12.78 Km/hr
-7.41749	-39.36610	Thu Feb 20 18:51:59 2014 S=11.20 Km/hr
-7.41747	-39.36640	Thu Feb 20 18:52:09 2014 S=10.84 Km/hr
-7.41772	-39.36676	Thu Feb 20 18:52:19 2014 S=12.40 Km/hr
-7.41792	-39.36691	Thu Feb 20 18:52:29 2014 S=12.20 Km/hr
-7.41838	-39.36700	Thu Feb 20 18:52:39 2014 S=15.95 Km/hr
-7.41899	-39.36712	Thu Feb 20 18:52:49 2014 S=24.75 Km/hr
-7.41977	-39.36716	Thu Feb 20 18:52:59 2014 S=26.94 Km/hr
-7.42053	-39.36724	Thu Feb 20 18:53:09 2014 S=27.49 Km/hr
-7.42131	-39.36738	Thu Feb 20 18:53:19 2014 S=29.81 Km/hr
-7.42200	-39.36751	Thu Feb 20 18:53:29 2014 S=24.44 Km/hr
-7.42258	-39.36762	Thu Feb 20 18:53:39 2014 S=23.27 Km/hr
-7.42337	-39.36773	Thu Feb 20 18:53:49 2014 S=28.54 Km/hr
-7.42402	-39.36803	Thu Feb 20 18:53:59 2014 S=29.26 Km/hr
-7.42466	-39.36842	Thu Feb 20 18:54:09 2014 S=30.81 Km/hr
-7.42546	-39.36848	Thu Feb 20 18:54:19 2014 S=28.50 Km/hr
-7.42613	-39.36853	Thu Feb 20 18:54:29 2014 S=23.78 Km/hr
-7.42679	-39.36857	Thu Feb 20 18:54:39 2014 S=25.11 Km/hr
-7.42745	-39.36869	Thu Feb 20 18:54:49 2014 S=24.66 Km/hr
-7.42803	-39.36881	Thu Feb 20 18:54:59 2014 S=16.52 Km/hr
-7.42844	-39.36889	Thu Feb 20 18:55:09 2014 S=15.95 Km/hr
-7.42893	-39.36898	Thu Feb 20 18:55:19 2014 S=15.82 Km/hr
-7.42948	-39.36925	Thu Feb 20 18:55:29 2014 S=22.16 Km/hr
-7.43010	-39.36956	Thu Feb 20 18:55:39 2014 S=22.27 Km/hr
-7.43071	-39.36987	Thu Feb 20 18:55:49 2014 S=28.63 Km/hr
-7.43143	-39.37018	Thu Feb 20 18:55:59 2014 S=29.40 Km/hr
-7.43209	-39.37031	Thu Feb 20 18:56:09 2014 S=24.75 Km/hr
-7.43263	-39.37062	Thu Feb 20 18:56:19 2014 S=15.34 Km/hr
-7.43286	-39.37089	Thu Feb 20 18:56:29 2014 S=8.08 Km/hr
-7.43346	-39.37140	Thu Feb 20 18:56:39 2014 S=23.54 Km/hr
-7.43423	-39.37165	Thu Feb 20 18:56:49 2014 S=24.48 Km/hr
-7.43504	-39.37180	Thu Feb 20 18:56:59 2014 S=29.19 Km/hr
-7.43579	-39.37177	Thu Feb 20 18:57:09 2014 S=29.97 Km/hr
-7.43671	-39.37179	Thu Feb 20 18:57:19 2014 S=36.13 Km/hr
-7.43762	-39.37173	Thu Feb 20 18:57:29 2014 S=30.48 Km/hr
-7.43853	-39.37164	Thu Feb 20 18:57:39 2014 S=36.13 Km/hr
-7.43941	-39.37158	Thu Feb 20 18:57:49 2014 S=33.84 Km/hr
-7.44028	-39.37166	Thu Feb 20 18:57:59 2014 S=33.89 Km/hr
-7.44121	-39.37160	Thu Feb 20 18:58:09 2014 S=35.79 Km/hr
-7.44213	-39.37145	Thu Feb 20 18:58:19 2014 S=36.47 Km/hr
-7.44306	-39.37131	Thu Feb 20 18:58:29 2014 S=35.96 Km/hr
-7.44397	-39.37114	Thu Feb 20 18:58:39 2014 S=34.96 Km/hr
-7.44484	-39.37109	Thu Feb 20 18:58:49 2014 S=33.23 Km/hr
-7.44575	-39.37104	Thu Feb 20 18:58:59 2014 S=34.64 Km/hr
-7.44667	-39.37092	Thu Feb 20 18:59:09 2014 S=37.16 Km/hr
-7.44758	-39.37077	Thu Feb 20 18:59:19 2014 S=34.79 Km/hr
-7.44850	-39.37067	Thu Feb 20 18:59:29 2014 S=36.39 Km/hr
-7.44942	-39.37056	Thu Feb 20 18:59:39 2014 S=36.15 Km/hr
-7.45024	-39.37025	Thu Feb 20 18:59:49 2014 S=34.82 Km/hr
-7.45112	-39.37001	Thu Feb 20 18:59:59 2014 S=35.46 Km/hr
-7.45194	-39.36980	Thu Feb 20 19:00:09 2014 S=31.98 Km/hr
-7.45272	-39.36961	Thu Feb 20 19:00:19 2014 S=31.92 Km/hr
-7.45350	-39.36928	Thu Feb 20 19:00:29 2014 S=32.73 Km/hr
-7.45429	-39.36901	Thu Feb 20 19:00:39 2014 S=33.68 Km/hr
-7.45517	-39.36876	Thu Feb 20 19:00:49 2014 S=35.65 Km/hr
-7.45608	-39.36869	Thu Feb 20 19:00:59 2014 S=35.94 Km/hr
-7.45700	-39.36855	Thu Feb 20 19:01:09 2014 S=36.45 Km/hr
-7.45783	-39.36837	Thu Feb 20 19:01:19 2014 S=32.31 Km/hr
-7.45863	-39.36809	Thu Feb 20 19:01:29 2014 S=33.22 Km/hr
-7.45928	-39.36795	Thu Feb 20 19:01:39 2014 S=19.85 Km/hr
-7.45969	-39.36788	Thu Feb 20 19:01:49 2014 S=16.43 Km/hr
-7.46008	-39.36782	Thu Feb 20 19:01:59 2014 S=13.67 Km/hr
-7.46051	-39.36769	Thu Feb 20 19:02:09 2014 S=13.23 Km/hr
-7.46066	-39.36764	Thu Feb 20 19:02:19 2014 S=0.39 Km/hr
-7.46068	-39.36762	Thu Feb 20 19:02:29 2014 S=2.30 Km/hr
-7.46104	-39.36760	Thu Feb 20 19:02:39 2014 S=26.42 Km/hr
-7.46187	-39.36757	Thu Feb 20 19:02:49 2014 S=35.40 Km/hr
-7.46271	-39.36763	Thu Feb 20 19:02:59 2014 S=33.53 Km/hr
-7.46365	-39.36763	Thu Feb 20 19:03:09 2014 S=34.93 Km/hr
-7.46458	-39.36769	Thu Feb 20 19:03:19 2014 S=34.45 Km/hr
-7.46549	-39.36766	Thu Feb 20 19:03:29 2014 S=37.02 Km/hr
-7.46648	-39.36754	Thu Feb 20 19:03:39 2014 S=39.67 Km/hr
-7.46751	-39.36749	Thu Feb 20 19:03:49 2014 S=39.74 Km/hr
-7.46854	-39.36747	Thu Feb 20 19:03:59 2014 S=39.56 Km/hr
-7.46952	-39.36740	Thu Feb 20 19:04:09 2014 S=39.28 Km/hr
-7.47053	-39.36737	Thu Feb 20 19:04:19 2014 S=39.88 Km/hr
-7.47155	-39.36741	Thu Feb 20 19:04:29 2014 S=38.87 Km/hr
-7.47244	-39.36758	Thu Feb 20 19:04:39 2014 S=36.86 Km/hr
-7.47336	-39.36795	Thu Feb 20 19:04:49 2014 S=40.63 Km/hr
-7.47442	-39.36831	Thu Feb 20 19:04:59 2014 S=43.00 Km/hr
-7.47546	-39.36868	Thu Feb 20 19:05:09 2014 S=40.00 Km/hr
-7.47641	-39.36900	Thu Feb 20 19:05:19 2014 S=38.96 Km/hr
-7.47734	-39.36929	Thu Feb 20 19:05:29 2014 S=38.21 Km/hr
-7.47828	-39.36953	Thu Feb 20 19:05:39 2014 S=40.27 Km/hr
-7.47929	-39.36978	Thu Feb 20 19:05:49 2014 S=40.62 Km/hr
-7.48030	-39.36992	Thu Feb 20 19:05:59 2014 S=39.83 Km/hr
-7.48124	-39.36978	Thu Feb 20 19:06:09 2014 S=36.74 Km/hr
-7.48204	-39.36942	Thu Feb 20 19:06:19 2014 S=34.05 Km/hr
-7.48287	-39.36911	Thu Feb 20 19:06:29 2014 S=37.09 Km/hr
-7.48364	-39.36881	Thu Feb 20 19:06:39 2014 S=27.13 Km/hr
-7.48426	-39.36865	Thu Feb 20 19:06:49 2014 S=27.34 Km/hr
-7.48498	-39.36852	Thu Feb 20 19:06:59 2014 S=29.33 Km/hr
-7.48559	-39.36855	Thu Feb 20 19:07:09 2014 S=23.12 Km/hr
-7.48624	-39.36863	Thu Feb 20 19:07:19 2014 S=28.37 Km/hr
-7.48701	-39.36875	Thu Feb 20 19:07:29 2014 S=30.95 Km/hr
-7.48775	-39.36888	Thu Feb 20 19:07:39 2014 S=25.26 Km/hr
-7.48831	-39.36885	Thu Feb 20 19:07:49 2014 S=24.31 Km/hr
-7.48874	-39.36846	Thu Feb 20 19:07:59 2014 S=22.72 Km/hr
-7.48917	-39.36809	Thu Feb 20 19:08:09 2014 S=21.38 Km/hr
-7.48942	-39.36775	Thu Feb 20 19:08:19 2014 S=12.15 Km/hr
-7.48954	-39.36747	Thu Feb 20 19:08:29 2014 S=14.52 Km/hr
-7.48972	-39.36713	Thu Feb 20 19:08:39 2014 S=16.56 Km/hr
-7.48999	-39.36673	Thu Feb 20 19:08:49 2014 S=20.28 Km/hr
-7.49032	-39.36636	Thu Feb 20 19:08:59 2014 S=17.42 Km/hr
-7.49058	-39.36599	Thu Feb 20 19:09:09 2014 S=19.40 Km/hr
-7.49097	-39.36570	Thu Feb 20 19:09:19 2014 S=20.45 Km/hr
-7.49137	-39.36543	Thu Feb 20 19:09:29 2014 S=17.07 Km/hr
-7.49167	-39.36524	Thu Feb 20 19:09:39 2014 S=13.64 Km/hr
-7.49189	-39.36528	Thu Feb 20 19:09:49 2014 S=6.62 Km/hr
-7.49194	-39.36530	Thu Feb 20 19:09:59 2014 S=0.89 Km/hr
-7.49203	-39.36531	Thu Feb 20 19:10:09 2014 S=4.85 Km/hr
-7.49215	-39.36541	Thu Feb 20 19:10:19 2014 S=3.46 Km/hr
-7.49219	-39.36544	Thu Feb 20 19:10:29 2014 S=0.32 Km/hr
-7.49217	-39.36546	Thu Feb 20 19:10:39 2014 S=4.67 Km/hr
-7.49203	-39.36546	Thu Feb 20 19:10:49 2014 S=6.46 Km/hr
-7.49195	-39.36551	Thu Feb 20 19:10:59 2014 S=0.30 Km/hr
-7.49193	-39.36551	Thu Feb 20 19:11:09 2014 S=0.85 Km/hr
-7.49187	-39.36552	Thu Feb 20 19:11:19 2014 S=2.31 Km/hr
-7.49186	-39.36551	Thu Feb 20 19:11:29 2014 S=0.92 Km/hr
-7.49186	-39.36550	Thu Feb 20 19:11:39 2014 S=0.17 Km/hr
-7.49187	-39.36550	Thu Feb 20 19:11:49 2014 S=0.84 Km/hr
-7.49188	-39.36550	Thu Feb 20 19:11:59 2014 S=0.54 Km/hr
-7.49188	-39.36550	Thu Feb 20 19:12:09 2014 S=0.25 Km/hr
-7.49188	-39.36551	Thu Feb 20 19:12:19 2014 S=0.84 Km/hr
-7.49190	-39.36550	Thu Feb 20 19:12:29 2014 S=0.78 Km/hr
-7.49190	-39.36551	Thu Feb 20 19:12:39 2014 S=0.31 Km/hr
-7.49190	-39.36551	Thu Feb 20 19:12:49 2014 S=1.15 Km/hr
-7.49192	-39.36551	Thu Feb 20 19:12:59 2014 S=0.97 Km/hr
-7.49190	-39.36551	Thu Feb 20 19:13:09 2014 S=0.66 Km/hr
-7.49190	-39.36551	Thu Feb 20 19:13:19 2014 S=0.25 Km/hr
-7.49191	-39.36551	Thu Feb 20 19:13:29 2014 S=0.27 Km/hr
-7.41519	-39.35912
-7.41517	-39.35912
-7.41511	-39.35935
-7.41515	-39.35929
-7.41520	-39.35926
-7.41525	-39.35925
-7.41519	-39.35926
-7.41515	-39.35928
-7.41509	-39.35933
-7.41500	-39.35939
-7.41490	-39.35944
-7.41480	-39.35950
-7.41471	-39.35957
-7.41465	-39.35962
-7.41460	-39.35971
-7.41459	-39.35976
-7.41462	-39.35976
-7.41462	-39.35976
-7.41462	-39.35975
-7.41462	-39.35979
-7.41462	-39.35978
-7.41464	-39.35973
-7.41465	-39.35972
-7.41464	-39.35975
-7.41463	-39.35975
-7.41463	-39.35974
-7.41461	-39.35975
-7.41460	-39.35976
-7.41454	-39.35978
-7.41446	-39.35982
-7.41436	-39.35984
-7.41433	-39.35999
-7.41445	-39.36013
-7.41460	-39.36024
-7.41474	-39.36035
-7.41482	-39.36054
-7.41505	-39.36068
-7.41525	-39.36084
-7.41542	-39.36095
-7.41558	-39.36102
-7.41579	-39.36112
-7.41596	-39.36118
-7.41609	-39.36121
-7.41627	-39.36131
-7.41648	-39.36140
-7.41666	-39.36140
-7.41678	-39.36152
-7.41693	-39.36157
-7.41720	-39.36171
-7.41759	-39.36205
-7.41763	-39.36223
-7.41778	-39.36229
-7.41805	-39.36249
-7.41823	-39.36266
-7.41827	-39.36292
-7.41820	-39.36304
-7.41810	-39.36315
-7.41799	-39.36324
-7.41794	-39.36332
-7.41792	-39.36327
-7.41794	-39.36329
-7.41807	-39.36342
-7.41800	-39.36391
-7.41784	-39.36428
-7.41785	-39.36465
-7.41783	-39.36499
-7.41774	-39.36540
-7.41767	-39.36578
-7.41749	-39.36610
-7.41747	-39.36640
-7.41772	-39.36676
-7.41792	-39.36691
-7.41838	-39.36700
-7.41899	-39.36712
-7.41977	-39.36716
-7.42053	-39.36724
-7.42131	-39.36738
-7.42200	-39.36751
-7.42258	-39.36762
-7.42337	-39.36773
-7.42402	-39.36803
-7.42466	-39.36842
-7.42546	-39.36848
-7.42613	-39.36853
-7.42679	-39.36857
-7.42745	-39.36869
-7.42803	-39.36881
-7.42844	-39.36889
-7.42893	-39.36898
-7.42948	-39.36925
-7.43010	-39.36956
-7.43071	-39.36987
-7.43143	-39.37018
-7.43209	-39.37031
-7.43263	-39.37062
-7.43286	-39.37089
-7.43346	-39.37140
-7.43423	-39.37165
-7.43504	-39.37180
-7.43579	-39.37177
-7.43671	-39.37179
-7.43762	-39.37173
-7.43853	-39.37164
-7.43941	-39.37158
-7.44028	-39.37166
-7.44121	-39.37160
-7.44213	-39.37145
-7.44306	-39.37131
-7.44397	-39.37114
-7.44484	-39.37109
-7.44575	-39.37104
-7.44667	-39.37092
-7.44758	-39.37077
-7.44850	-39.37067
-7.44942	-39.37056
-7.45024	-39.37025
-7.45112	-39.37001
-7.45194	-39.36980
-7.45272	-39.36961
-7.45350	-39.36928
-7.45429	-39.36901
-7.45517	-39.36876
-7.45608	-39.36869
-7.45700	-39.36855
-7.45783	-39.36837
-7.45863	-39.36809
-7.45928	-39.36795
-7.45969	-39.36788
-7.46008	-39.36782
-7.46051	-39.36769
-7.46066	-39.36764
-7.46068	-39.36762
-7.46104	-39.36760
-7.46187	-39.36757
-7.46271	-39.36763
-7.46365	-39.36763
-7.46458	-39.36769
-7.46549	-39.36766
-7.46648	-39.36754
-7.46751	-39.36749
-7.46854	-39.36747
-7.46952	-39.36740
-7.47053	-39.36737
-7.47155	-39.36741
-7.47244	-39.36758
-7.47336	-39.36795
-7.47442	-39.36831
-7.47546	-39.36868
-7.47641	-39.36900
-7.47734	-39.36929
-7.47828	-39.36953
-7.47929	-39.36978
-7.48030	-39.36992
-7.48124	-39.36978
-7.48204	-39.36942
-7.48287	-39.36911
-7.48364	-39.36881
-7.48426	-39.36865
-7.48498	-39.36852
-7.48559	-39.36855
-7.48624	-39.36863
-7.48701	-39.36875
-7.48775	-39.36888
-7.48831	-39.36885
-7.48874	-39.36846
-7.48917	-39.36809
-7.48942	-39.36775
-7.48954	-39.36747
-7.48972	-39.36713
-7.48999	-39.36673
-7.49032	-39.36636
-7.49058	-39.36599
-7.49097	-39.36570
-7.49137	-39.36543
-7.49167	-39.36524
-7.49189	-39.36528
-7.49194	-39.36530
-7.49203	-39.36531
-7.49215	-39.36541
-7.49219	-39.36544
-7.49217	-39.36546
-7.49203	-39.36546
-7.49195	-39.36551
-7.49193	-39.36551
-7.49187	-39.36552
-7.49186	-39.36551
-7.49186	-39.36550
-7.49187	-39.36550
-7.49188	-39.36550
-7.49188	-39.36550
-7.49188	-39.36551
-7.49190	-39.36550
-7.49190	-39.36551
-7.49190	-39.36551
-7.49192	-39.36551
-7.49190	-39.36551
-7.49190	-39.36551
-7.49191	-39.36551
