# Supplementary material for: Lévy foraging patterns of rural humans
Source: PLoS One. 2018 Jun 18;13(6):e0199099. doi: 10.1371/journal.pone.0199099 (PMC6005560; doi:10.1371/journal.pone.0199099)
Supplement: S5 File — (ZIP) [file pone.0199099.s005.zip › H-10-CA/Holux_M-241_Start_20140220-091023_Finish_20140220-094903.kml]

<?xml version="1.0" encoding="UTF-8"?>
<kml xmlns="http://earth.google.com/kml/2.1">
<Document>
<Style id="normalState_TLP_Start">
<IconStyle>
<scale>1.0</scale>
<Icon>
<href>http://maps.google.com/mapfiles/kml/pal4/icon15.png</href>
</Icon>
</IconStyle>
<LabelStyle>
<scale>1.0</scale>
</LabelStyle>
</Style>
<Style id="highlightState_TLP_Start">
<IconStyle>
<scale>1.1</scale>
<Icon>
<href>http://maps.google.com/mapfiles/kml/pal4/icon7.png</href>
</Icon>
</IconStyle>
<LabelStyle>
<scale>1.1</scale>
<color>ff0000ff</color>
</LabelStyle>
</Style>
<StyleMap id="styleMap_TLP_Start">
<Pair>
<key>normal</key>
<styleUrl>#normalState_TLP_Start</styleUrl>
</Pair>
<Pair>
<key>highlight</key>
<styleUrl>#highlightState_TLP_Start</styleUrl>
</Pair>
</StyleMap>
<Style id="normalState_TLP_Finish">
<IconStyle>
<scale>1.0</scale>
<Icon>
<href>http://maps.google.com/mapfiles/kml/pal4/icon15.png</href>
</Icon>
</IconStyle>
<LabelStyle>
<scale>1.0</scale>
</LabelStyle>
</Style>
<Style id="highlightState_TLP_Finish">
<IconStyle>
<scale>1.1</scale>
<Icon>
<href>http://maps.google.com/mapfiles/kml/pal4/icon7.png</href>
</Icon>
</IconStyle>
<LabelStyle>
<scale>1.1</scale>
<color>ff0000ff</color>
</LabelStyle>
</Style>
<StyleMap id="styleMap_TLP_Finish">
<Pair>
<key>normal</key>
<styleUrl>#normalState_TLP_Finish</styleUrl>
</Pair>
<Pair>
<key>highlight</key>
<styleUrl>#highlightState_TLP_Finish</styleUrl>
</Pair>
</StyleMap>
<Style id="normalState_TLP_Normal">
<IconStyle>
<scale>1.0</scale>
<Icon>
<href>http://maps.google.com/mapfiles/kml/pal4/icon31.png</href>
</Icon>
</IconStyle>
<LabelStyle>
<scale>1.0</scale>
</LabelStyle>
</Style>
<Style id="highlightState_TLP_Normal">
<IconStyle>
<scale>1.1</scale>
<Icon>
<href>http://maps.google.com/mapfiles/kml/pal4/icon23.png</href>
</Icon>
</IconStyle>
<LabelStyle>
<scale>1.1</scale>
<color>ff0000ff</color>
</LabelStyle>
</Style>
<StyleMap id="styleMap_TLP_Normal">
<Pair>
<key>normal</key>
<styleUrl>#normalState_TLP_Normal</styleUrl>
</Pair>
<Pair>
<key>highlight</key>
<styleUrl>#highlightState_TLP_Normal</styleUrl>
</Pair>
</StyleMap>
<Style id="normalState_TLP_Photo">
<IconStyle>
<scale>1.0</scale>
<Icon>
<href>http://maps.google.com/mapfiles/kml/pal4/icon46.png</href>
</Icon>
</IconStyle>
<LabelStyle>
<scale>1.0</scale>
</LabelStyle>
</Style>
<Style id="highlightState_TLP_Photo">
<IconStyle>
<scale>1.1</scale>
<Icon>
<href>http://maps.google.com/mapfiles/kml/pal4/icon38.png</href>
</Icon>
</IconStyle>
<LabelStyle>
<scale>1.1</scale>
<color>ff0000ff</color>
</LabelStyle>
</Style>
<StyleMap id="styleMap_TLP_Photo">
<Pair>
<key>normal</key>
<styleUrl>#normalState_TLP_Photo</styleUrl>
</Pair>
<Pair>
<key>highlight</key>
<styleUrl>#highlightState_TLP_Photo</styleUrl>
</Pair>
</StyleMap>
<Style id="roadStyle">
<LineStyle>
<color>ffffff00</color>
<width>6</width>
</LineStyle>
</Style>
<Open>1</Open>
<description>Route</description>
<name>Track Log</name>
<Placemark>
<name>Route</name>
<styleUrl>#roadStyle</styleUrl>
<MultiGeometry>
<LineString>
<coordinates>
-39.3654976,-7.4919205,841.14 -39.3654861,-7.4921646,850.78 -39.3654366,-7.4921608,851.84 -39.3654709,-7.4921851,853.06 -39.3654709,-7.4921684,853.34 -39.3654709,-7.4921722,853.30 -39.3654709,-7.4921741,853.28 -39.3654747,-7.4921756,853.22 -39.3654785,-7.4921708,853.17 -39.3655167,-7.4921670,853.03 -39.3655205,-7.4921656,852.91 -39.3655205,-7.4921746,853.16 -39.3655243,-7.4921613,853.34 -39.3655243,-7.4921494,853.36 -39.3655281,-7.4921589,853.44 -39.3655472,-7.4921598,853.14 -39.3655853,-7.4921145,854.22 -39.3655853,-7.4921126,854.33 -39.3655853,-7.4921126,854.33 -39.3655853,-7.4921122,854.31 -39.3655853,-7.4921117,854.33 -39.3655853,-7.4921112,854.33 -39.3655853,-7.4921112,854.31 -39.3655853,-7.4921112,854.28 -39.3655891,-7.4921117,854.36 -39.3655891,-7.4921122,854.44 -39.3655891,-7.4921122,854.48 -39.3655891,-7.4921112,854.53 -39.3655891,-7.4921112,854.50 -39.3653793,-7.4921346,855.58 -39.3652420,-7.4916410,854.55 -39.3656425,-7.4911432,854.69 -39.3661499,-7.4904737,853.69 -39.3668365,-7.4898982,850.19 -39.3674927,-7.4895053,849.59 -39.3680763,-7.4891744,851.69 -39.3686752,-7.4884987,855.80 -39.3689613,-7.4879351,859.33 -39.3688354,-7.4872179,860.19 -39.3686485,-7.4864206,869.14 -39.3685684,-7.4855814,873.20 -39.3685455,-7.4847493,878.36 -39.3687744,-7.4838657,880.41 -39.3690033,-7.4830942,882.33 -39.3693848,-7.4821606,884.98 -39.3697968,-7.4811392,886.36 -39.3699417,-7.4800243,885.30 -39.3696823,-7.4788604,884.59 -39.3693733,-7.4776635,887.80 -39.3690376,-7.4764986,890.13 -39.3686447,-7.4753637,893.28 -39.3682594,-7.4742489,895.38 -39.3678093,-7.4731140,898.28 -39.3674049,-7.4719825,902.92 -39.3672981,-7.4708843,907.78 -39.3673248,-7.4697022,908.61 -39.3674240,-7.4685802,912.63 -39.3674355,-7.4674597,913.45 -39.3675346,-7.4663024,913.16 -39.3676567,-7.4651766,910.42 -39.3676338,-7.4640946,921.05 -39.3675804,-7.4629912,921.14 -39.3675232,-7.4619632,926.78 -39.3675728,-7.4609160,921.75 -39.3677216,-7.4600344,917.20 -39.3679390,-7.4589105,909.23 -39.3681183,-7.4581127,906.97 -39.3684082,-7.4571695,910.72 -39.3685913,-7.4561906,911.98 -39.3686142,-7.4552279,911.92 -39.3688812,-7.4542890,910.59 -39.3691711,-7.4534492,908.88 -39.3694649,-7.4526672,907.73 -39.3696861,-7.4520373,906.88 -39.3698959,-7.4513087,909.41 -39.3700905,-7.4504943,911.75 -39.3704605,-7.4497409,916.14 -39.3706055,-7.4488645,917.30 -39.3706970,-7.4479208,924.70 -39.3707924,-7.4470115,927.42 -39.3709679,-7.4461045,928.52 -39.3710327,-7.4452052,927.81 -39.3710747,-7.4443154,929.27 -39.3711891,-7.4434257,923.17 -39.3713493,-7.4425697,920.94 -39.3714371,-7.4418898,922.41 -39.3715515,-7.4415393,928.55 -39.3715668,-7.4414315,932.92 -39.3715553,-7.4413376,928.20 -39.3715591,-7.4413280,927.70 -39.3715591,-7.4413171,927.78 -39.3715286,-7.4410596,927.25 -39.3715935,-7.4403219,928.05 -39.3715401,-7.4394445,929.75 -39.3715439,-7.4384632,919.97 -39.3716469,-7.4375186,922.31 -39.3716736,-7.4366584,919.61 -39.3717499,-7.4361544,922.08 -39.3717575,-7.4356127,920.69 -39.3717957,-7.4349961,922.42 -39.3716316,-7.4342785,909.30 -39.3714294,-7.4335923,909.13 -39.3711700,-7.4333172,908.73 -39.3708763,-7.4329491,904.61 -39.3704796,-7.4326057,901.16 -39.3702316,-7.4319568,903.39 -39.3700562,-7.4313426,901.56 -39.3697701,-7.4306669,906.42 -39.3695259,-7.4301338,911.00 -39.3691597,-7.4295578,911.83 -39.3688660,-7.4289389,915.16 -39.3688011,-7.4282928,912.38 -39.3686752,-7.4276347,911.69 -39.3685341,-7.4269886,910.97 -39.3685036,-7.4264431,914.89 -39.3683929,-7.4257879,919.38 -39.3684387,-7.4252691,917.78 -39.3684425,-7.4246902,911.88 -39.3681450,-7.4243207,914.88 -39.3678513,-7.4238486,918.56 -39.3675690,-7.4232707,924.27 -39.3675194,-7.4227252,923.05 -39.3674812,-7.4223495,922.92 -39.3672638,-7.4217830,928.70 -39.3672638,-7.4210553,929.63 -39.3670464,-7.4205294,926.69 -39.3670692,-7.4199739,926.64 -39.3670731,-7.4193697,922.31 -39.3669662,-7.4186625,921.73 -39.3669205,-7.4181180,919.36 -39.3667946,-7.4177685,918.77 -39.3665276,-7.4175444,918.25 -39.3661995,-7.4174261,917.05 -39.3659172,-7.4175930,915.14 -39.3656082,-7.4176950,912.11 -39.3653183,-7.4177561,908.69 -39.3648262,-7.4178472,903.91 -39.3644371,-7.4178381,905.63 -39.3641701,-7.4179816,901.22 -39.3638382,-7.4182239,899.84 -39.3636055,-7.4184070,899.16 -39.3635750,-7.4184284,900.45 -39.3636284,-7.4184036,900.11 -39.3636398,-7.4183941,900.20 -39.3636360,-7.4183946,900.42 -39.3636055,-7.4184170,900.67 -39.3635674,-7.4184465,903.34 -39.3635101,-7.4184523,905.19 -39.3633041,-7.4186678,905.98 -39.3630180,-7.4188504,903.30 -39.3626289,-7.4189262,898.13 -39.3623886,-7.4187078,900.98 -39.3622055,-7.4183564,904.39 -39.3619347,-7.4180255,907.09 -39.3617859,-7.4176803,912.05 -39.3616447,-7.4172454,908.52 -39.3614426,-7.4169612,912.78 -39.3613358,-7.4166894,915.53 -39.3612175,-7.4162836,916.42 -39.3610649,-7.4158497,914.05 -39.3608627,-7.4154305,918.41 -39.3606529,-7.4150677,919.05 -39.3603287,-7.4147291,920.55 -39.3600655,-7.4144502,915.28 -39.3597031,-7.4142523,915.33 -39.3593864,-7.4140286,911.61 -39.3590012,-7.4137936,911.09 -39.3586273,-7.4134994,910.34 -39.3583069,-7.4131989,911.58 -39.3580589,-7.4131494,911.02 -39.3576660,-7.4129968,910.61 -39.3572731,-7.4128923,910.98 -39.3568916,-7.4127684,910.25 -39.3564987,-7.4126606,907.66 -39.3561668,-7.4125876,904.86 -39.3559265,-7.4124408,906.28 -39.3556557,-7.4123278,905.72 -39.3553200,-7.4125657,904.14 -39.3549767,-7.4127674,906.78 -39.3546829,-7.4129252,900.05 -39.3542671,-7.4129500,897.77 -39.3538818,-7.4127626,906.20 -39.3536758,-7.4124866,913.92 -39.3533707,-7.4122334,917.91 -39.3531227,-7.4119468,919.92 -39.3528748,-7.4116263,926.36 -39.3527336,-7.4112849,926.50 -39.3524780,-7.4110041,920.19 -39.3522415,-7.4107561,913.34 -39.3521004,-7.4104509,916.64 -39.3520432,-7.4101396,916.20 -39.3519440,-7.4098682,915.25 -39.3517418,-7.4095502,915.08 -39.3515129,-7.4093385,913.95 -39.3511772,-7.4092646,916.41 -39.3508530,-7.4092078,917.39 -39.3506584,-7.4089761,917.81 -39.3503876,-7.4087362,920.80 -39.3501434,-7.4085932,921.33 -39.3498192,-7.4085035,918.72 -39.3495941,-7.4083629,916.39 -39.3495865,-7.4083619,916.98 -39.3495865,-7.4083629,916.98 -39.3495865,-7.4083700,917.05 -39.3495407,-7.4084811,917.20 -39.3494530,-7.4085641,917.28 -39.3493614,-7.4085712,918.08 -39.3493271,-7.4085956,917.22 -39.3493309,-7.4086242,918.44 -39.3492889,-7.4086461,918.67 -39.3492851,-7.4086480,918.73 -39.3491440,-7.4087243,921.50 -39.3491325,-7.4087439,921.64 -39.3491325,-7.4087443,921.72 -39.3491096,-7.4087529,922.61 -39.3490944,-7.4087448,924.31 -39.3490524,-7.4087443,924.80 -39.3489952,-7.4087596,925.52 -39.3489876,-7.4088073,925.80 -39.3489647,-7.4088244,926.78 -39.3489647,-7.4088349,926.73 -39.3489990,-7.4088039,927.88 -39.3490524,-7.4087772,928.09 -39.3491554,-7.4087763,928.73 -39.3492241,-7.4087958,927.38 -39.3492165,-7.4087944,927.44 -39.3492165,-7.4087949,927.39 -39.3492241,-7.4087992,927.41 -39.3492279,-7.4088044,927.41 -39.3492203,-7.4087944,927.38 -39.3491859,-7.4087734,927.33 -39.3491592,-7.4087634,927.05 -39.3492050,-7.4087319,926.89 </coordinates>
</LineString>
</MultiGeometry>
</Placemark>
<Folder>
<name>waypoints</name>
<Placemark>
<name>
Thu Feb 20 12:40:23 2014 S=0.13 Km/hr
</name>
<styleUrl>
#styleMap_TLP_Start
</styleUrl>
<Point>
<coordinates>
-39.3654976,-7.4919205,841.14
</coordinates>
</Point>
</Placemark>
<Placemark>
<name>
Thu Feb 20 12:40:33 2014 S=1.31 Km/hr
</name>
<styleUrl>
#styleMap_TLP_Normal
</styleUrl>
<Point>
<coordinates>
-39.3654861,-7.4921646,850.78
</coordinates>
</Point>
</Placemark>
<Placemark>
<name>
Thu Feb 20 12:40:43 2014 S=3.10 Km/hr
</name>
<styleUrl>
#styleMap_TLP_Normal
</styleUrl>
<Point>
<coordinates>
-39.3654366,-7.4921608,851.84
</coordinates>
</Point>
</Placemark>
<Placemark>
<name>
Thu Feb 20 12:40:53 2014 S=1.27 Km/hr
</name>
<styleUrl>
#styleMap_TLP_Normal
</styleUrl>
<Point>
<coordinates>
-39.3654709,-7.4921851,853.06
</coordinates>
</Point>
</Placemark>
<Placemark>
<name>
Thu Feb 20 12:41:03 2014 S=0.41 Km/hr
</name>
<styleUrl>
#styleMap_TLP_Normal
</styleUrl>
<Point>
<coordinates>
-39.3654709,-7.4921684,853.34
</coordinates>
</Point>
</Placemark>
<Placemark>
<name>
Thu Feb 20 12:41:13 2014 S=0.52 Km/hr
</name>
<styleUrl>
#styleMap_TLP_Normal
</styleUrl>
<Point>
<coordinates>
-39.3654709,-7.4921722,853.30
</coordinates>
</Point>
</Placemark>
<Placemark>
<name>
Thu Feb 20 12:41:23 2014 S=0.44 Km/hr
</name>
<styleUrl>
#styleMap_TLP_Normal
</styleUrl>
<Point>
<coordinates>
-39.3654709,-7.4921741,853.28
</coordinates>
</Point>
</Placemark>
<Placemark>
<name>
Thu Feb 20 12:41:33 2014 S=0.09 Km/hr
</name>
<styleUrl>
#styleMap_TLP_Normal
</styleUrl>
<Point>
<coordinates>
-39.3654747,-7.4921756,853.22
</coordinates>
</Point>
</Placemark>
<Placemark>
<name>
Thu Feb 20 12:41:43 2014 S=0.66 Km/hr
</name>
<styleUrl>
#styleMap_TLP_Normal
</styleUrl>
<Point>
<coordinates>
-39.3654785,-7.4921708,853.17
</coordinates>
</Point>
</Placemark>
<Placemark>
<name>
Thu Feb 20 12:41:53 2014 S=0.98 Km/hr
</name>
<styleUrl>
#styleMap_TLP_Normal
</styleUrl>
<Point>
<coordinates>
-39.3655167,-7.4921670,853.03
</coordinates>
</Point>
</Placemark>
<Placemark>
<name>
Thu Feb 20 12:42:03 2014 S=1.79 Km/hr
</name>
<styleUrl>
#styleMap_TLP_Normal
</styleUrl>
<Point>
<coordinates>
-39.3655205,-7.4921656,852.91
</coordinates>
</Point>
</Placemark>
<Placemark>
<name>
Thu Feb 20 12:42:13 2014 S=0.33 Km/hr
</name>
<styleUrl>
#styleMap_TLP_Normal
</styleUrl>
<Point>
<coordinates>
-39.3655205,-7.4921746,853.16
</coordinates>
</Point>
</Placemark>
<Placemark>
<name>
Thu Feb 20 12:42:23 2014 S=0.59 Km/hr
</name>
<styleUrl>
#styleMap_TLP_Normal
</styleUrl>
<Point>
<coordinates>
-39.3655243,-7.4921613,853.34
</coordinates>
</Point>
</Placemark>
<Placemark>
<name>
Thu Feb 20 12:42:33 2014 S=0.40 Km/hr
</name>
<styleUrl>
#styleMap_TLP_Normal
</styleUrl>
<Point>
<coordinates>
-39.3655243,-7.4921494,853.36
</coordinates>
</Point>
</Placemark>
<Placemark>
<name>
Thu Feb 20 12:42:43 2014 S=0.43 Km/hr
</name>
<styleUrl>
#styleMap_TLP_Normal
</styleUrl>
<Point>
<coordinates>
-39.3655281,-7.4921589,853.44
</coordinates>
</Point>
</Placemark>
<Placemark>
<name>
Thu Feb 20 12:42:53 2014 S=1.79 Km/hr
</name>
<styleUrl>
#styleMap_TLP_Normal
</styleUrl>
<Point>
<coordinates>
-39.3655472,-7.4921598,853.14
</coordinates>
</Point>
</Placemark>
<Placemark>
<name>
Thu Feb 20 12:43:03 2014 S=0.17 Km/hr
</name>
<styleUrl>
#styleMap_TLP_Normal
</styleUrl>
<Point>
<coordinates>
-39.3655853,-7.4921145,854.22
</coordinates>
</Point>
</Placemark>
<Placemark>
<name>
Thu Feb 20 12:43:13 2014 S=0.24 Km/hr
</name>
<styleUrl>
#styleMap_TLP_Normal
</styleUrl>
<Point>
<coordinates>
-39.3655853,-7.4921126,854.33
</coordinates>
</Point>
</Placemark>
<Placemark>
<name>
Thu Feb 20 12:43:23 2014 S=0.00 Km/hr
</name>
<styleUrl>
#styleMap_TLP_Normal
</styleUrl>
<Point>
<coordinates>
-39.3655853,-7.4921126,854.33
</coordinates>
</Point>
</Placemark>
<Placemark>
<name>
Thu Feb 20 12:43:33 2014 S=0.01 Km/hr
</name>
<styleUrl>
#styleMap_TLP_Normal
</styleUrl>
<Point>
<coordinates>
-39.3655853,-7.4921122,854.31
</coordinates>
</Point>
</Placemark>
<Placemark>
<name>
Thu Feb 20 12:43:43 2014 S=0.02 Km/hr
</name>
<styleUrl>
#styleMap_TLP_Normal
</styleUrl>
<Point>
<coordinates>
-39.3655853,-7.4921117,854.33
</coordinates>
</Point>
</Placemark>
<Placemark>
<name>
Thu Feb 20 12:43:53 2014 S=0.01 Km/hr
</name>
<styleUrl>
#styleMap_TLP_Normal
</styleUrl>
<Point>
<coordinates>
-39.3655853,-7.4921112,854.33
</coordinates>
</Point>
</Placemark>
<Placemark>
<name>
Thu Feb 20 12:44:03 2014 S=0.01 Km/hr
</name>
<styleUrl>
#styleMap_TLP_Normal
</styleUrl>
<Point>
<coordinates>
-39.3655853,-7.4921112,854.31
</coordinates>
</Point>
</Placemark>
<Placemark>
<name>
Thu Feb 20 12:44:13 2014 S=0.01 Km/hr
</name>
<styleUrl>
#styleMap_TLP_Normal
</styleUrl>
<Point>
<coordinates>
-39.3655853,-7.4921112,854.28
</coordinates>
</Point>
</Placemark>
<Placemark>
<name>
Thu Feb 20 12:44:23 2014 S=0.01 Km/hr
</name>
<styleUrl>
#styleMap_TLP_Normal
</styleUrl>
<Point>
<coordinates>
-39.3655891,-7.4921117,854.36
</coordinates>
</Point>
</Placemark>
<Placemark>
<name>
Thu Feb 20 12:44:33 2014 S=0.01 Km/hr
</name>
<styleUrl>
#styleMap_TLP_Normal
</styleUrl>
<Point>
<coordinates>
-39.3655891,-7.4921122,854.44
</coordinates>
</Point>
</Placemark>
<Placemark>
<name>
Thu Feb 20 12:44:43 2014 S=0.05 Km/hr
</name>
<styleUrl>
#styleMap_TLP_Normal
</styleUrl>
<Point>
<coordinates>
-39.3655891,-7.4921122,854.48
</coordinates>
</Point>
</Placemark>
<Placemark>
<name>
Thu Feb 20 12:44:53 2014 S=0.03 Km/hr
</name>
<styleUrl>
#styleMap_TLP_Normal
</styleUrl>
<Point>
<coordinates>
-39.3655891,-7.4921112,854.53
</coordinates>
</Point>
</Placemark>
<Placemark>
<name>
Thu Feb 20 12:45:03 2014 S=0.06 Km/hr
</name>
<styleUrl>
#styleMap_TLP_Normal
</styleUrl>
<Point>
<coordinates>
-39.3655891,-7.4921112,854.50
</coordinates>
</Point>
</Placemark>
<Placemark>
<name>
Thu Feb 20 12:45:13 2014 S=15.50 Km/hr
</name>
<styleUrl>
#styleMap_TLP_Normal
</styleUrl>
<Point>
<coordinates>
-39.3653793,-7.4921346,855.58
</coordinates>
</Point>
</Placemark>
<Placemark>
<name>
Thu Feb 20 12:45:23 2014 S=20.93 Km/hr
</name>
<styleUrl>
#styleMap_TLP_Normal
</styleUrl>
<Point>
<coordinates>
-39.3652420,-7.4916410,854.55
</coordinates>
</Point>
</Placemark>
<Placemark>
<name>
Thu Feb 20 12:45:33 2014 S=30.12 Km/hr
</name>
<styleUrl>
#styleMap_TLP_Normal
</styleUrl>
<Point>
<coordinates>
-39.3656425,-7.4911432,854.69
</coordinates>
</Point>
</Placemark>
<Placemark>
<name>
Thu Feb 20 12:45:43 2014 S=35.17 Km/hr
</name>
<styleUrl>
#styleMap_TLP_Normal
</styleUrl>
<Point>
<coordinates>
-39.3661499,-7.4904737,853.69
</coordinates>
</Point>
</Placemark>
<Placemark>
<name>
Thu Feb 20 12:45:53 2014 S=33.27 Km/hr
</name>
<styleUrl>
#styleMap_TLP_Normal
</styleUrl>
<Point>
<coordinates>
-39.3668365,-7.4898982,850.19
</coordinates>
</Point>
</Placemark>
<Placemark>
<name>
Thu Feb 20 12:46:03 2014 S=23.98 Km/hr
</name>
<styleUrl>
#styleMap_TLP_Normal
</styleUrl>
<Point>
<coordinates>
-39.3674927,-7.4895053,849.59
</coordinates>
</Point>
</Placemark>
<Placemark>
<name>
Thu Feb 20 12:46:13 2014 S=32.08 Km/hr
</name>
<styleUrl>
#styleMap_TLP_Normal
</styleUrl>
<Point>
<coordinates>
-39.3680763,-7.4891744,851.69
</coordinates>
</Point>
</Placemark>
<Placemark>
<name>
Thu Feb 20 12:46:23 2014 S=34.38 Km/hr
</name>
<styleUrl>
#styleMap_TLP_Normal
</styleUrl>
<Point>
<coordinates>
-39.3686752,-7.4884987,855.80
</coordinates>
</Point>
</Placemark>
<Placemark>
<name>
Thu Feb 20 12:46:33 2014 S=24.18 Km/hr
</name>
<styleUrl>
#styleMap_TLP_Normal
</styleUrl>
<Point>
<coordinates>
-39.3689613,-7.4879351,859.33
</coordinates>
</Point>
</Placemark>
<Placemark>
<name>
Thu Feb 20 12:46:43 2014 S=31.40 Km/hr
</name>
<styleUrl>
#styleMap_TLP_Normal
</styleUrl>
<Point>
<coordinates>
-39.3688354,-7.4872179,860.19
</coordinates>
</Point>
</Placemark>
<Placemark>
<name>
Thu Feb 20 12:46:53 2014 S=33.06 Km/hr
</name>
<styleUrl>
#styleMap_TLP_Normal
</styleUrl>
<Point>
<coordinates>
-39.3686485,-7.4864206,869.14
</coordinates>
</Point>
</Placemark>
<Placemark>
<name>
Thu Feb 20 12:47:03 2014 S=33.53 Km/hr
</name>
<styleUrl>
#styleMap_TLP_Normal
</styleUrl>
<Point>
<coordinates>
-39.3685684,-7.4855814,873.20
</coordinates>
</Point>
</Placemark>
<Placemark>
<name>
Thu Feb 20 12:47:13 2014 S=33.79 Km/hr
</name>
<styleUrl>
#styleMap_TLP_Normal
</styleUrl>
<Point>
<coordinates>
-39.3685455,-7.4847493,878.36
</coordinates>
</Point>
</Placemark>
<Placemark>
<name>
Thu Feb 20 12:47:23 2014 S=35.93 Km/hr
</name>
<styleUrl>
#styleMap_TLP_Normal
</styleUrl>
<Point>
<coordinates>
-39.3687744,-7.4838657,880.41
</coordinates>
</Point>
</Placemark>
<Placemark>
<name>
Thu Feb 20 12:47:33 2014 S=35.05 Km/hr
</name>
<styleUrl>
#styleMap_TLP_Normal
</styleUrl>
<Point>
<coordinates>
-39.3690033,-7.4830942,882.33
</coordinates>
</Point>
</Placemark>
<Placemark>
<name>
Thu Feb 20 12:47:43 2014 S=42.45 Km/hr
</name>
<styleUrl>
#styleMap_TLP_Normal
</styleUrl>
<Point>
<coordinates>
-39.3693848,-7.4821606,884.98
</coordinates>
</Point>
</Placemark>
<Placemark>
<name>
Thu Feb 20 12:47:53 2014 S=43.14 Km/hr
</name>
<styleUrl>
#styleMap_TLP_Normal
</styleUrl>
<Point>
<coordinates>
-39.3697968,-7.4811392,886.36
</coordinates>
</Point>
</Placemark>
<Placemark>
<name>
Thu Feb 20 12:48:03 2014 S=45.79 Km/hr
</name>
<styleUrl>
#styleMap_TLP_Normal
</styleUrl>
<Point>
<coordinates>
-39.3699417,-7.4800243,885.30
</coordinates>
</Point>
</Placemark>
<Placemark>
<name>
Thu Feb 20 12:48:13 2014 S=48.31 Km/hr
</name>
<styleUrl>
#styleMap_TLP_Normal
</styleUrl>
<Point>
<coordinates>
-39.3696823,-7.4788604,884.59
</coordinates>
</Point>
</Placemark>
<Placemark>
<name>
Thu Feb 20 12:48:23 2014 S=50.31 Km/hr
</name>
<styleUrl>
#styleMap_TLP_Normal
</styleUrl>
<Point>
<coordinates>
-39.3693733,-7.4776635,887.80
</coordinates>
</Point>
</Placemark>
<Placemark>
<name>
Thu Feb 20 12:48:33 2014 S=47.41 Km/hr
</name>
<styleUrl>
#styleMap_TLP_Normal
</styleUrl>
<Point>
<coordinates>
-39.3690376,-7.4764986,890.13
</coordinates>
</Point>
</Placemark>
<Placemark>
<name>
Thu Feb 20 12:48:43 2014 S=46.29 Km/hr
</name>
<styleUrl>
#styleMap_TLP_Normal
</styleUrl>
<Point>
<coordinates>
-39.3686447,-7.4753637,893.28
</coordinates>
</Point>
</Placemark>
<Placemark>
<name>
Thu Feb 20 12:48:53 2014 S=48.66 Km/hr
</name>
<styleUrl>
#styleMap_TLP_Normal
</styleUrl>
<Point>
<coordinates>
-39.3682594,-7.4742489,895.38
</coordinates>
</Point>
</Placemark>
<Placemark>
<name>
Thu Feb 20 12:49:03 2014 S=48.92 Km/hr
</name>
<styleUrl>
#styleMap_TLP_Normal
</styleUrl>
<Point>
<coordinates>
-39.3678093,-7.4731140,898.28
</coordinates>
</Point>
</Placemark>
<Placemark>
<name>
Thu Feb 20 12:49:13 2014 S=43.30 Km/hr
</name>
<styleUrl>
#styleMap_TLP_Normal
</styleUrl>
<Point>
<coordinates>
-39.3674049,-7.4719825,902.92
</coordinates>
</Point>
</Placemark>
<Placemark>
<name>
Thu Feb 20 12:49:23 2014 S=47.04 Km/hr
</name>
<styleUrl>
#styleMap_TLP_Normal
</styleUrl>
<Point>
<coordinates>
-39.3672981,-7.4708843,907.78
</coordinates>
</Point>
</Placemark>
<Placemark>
<name>
Thu Feb 20 12:49:33 2014 S=48.07 Km/hr
</name>
<styleUrl>
#styleMap_TLP_Normal
</styleUrl>
<Point>
<coordinates>
-39.3673248,-7.4697022,908.61
</coordinates>
</Point>
</Placemark>
<Placemark>
<name>
Thu Feb 20 12:49:43 2014 S=45.49 Km/hr
</name>
<styleUrl>
#styleMap_TLP_Normal
</styleUrl>
<Point>
<coordinates>
-39.3674240,-7.4685802,912.63
</coordinates>
</Point>
</Placemark>
<Placemark>
<name>
Thu Feb 20 12:49:53 2014 S=46.37 Km/hr
</name>
<styleUrl>
#styleMap_TLP_Normal
</styleUrl>
<Point>
<coordinates>
-39.3674355,-7.4674597,913.45
</coordinates>
</Point>
</Placemark>
<Placemark>
<name>
Thu Feb 20 12:50:03 2014 S=44.02 Km/hr
</name>
<styleUrl>
#styleMap_TLP_Normal
</styleUrl>
<Point>
<coordinates>
-39.3675346,-7.4663024,913.16
</coordinates>
</Point>
</Placemark>
<Placemark>
<name>
Thu Feb 20 12:50:13 2014 S=42.68 Km/hr
</name>
<styleUrl>
#styleMap_TLP_Normal
</styleUrl>
<Point>
<coordinates>
-39.3676567,-7.4651766,910.42
</coordinates>
</Point>
</Placemark>
<Placemark>
<name>
Thu Feb 20 12:50:23 2014 S=44.33 Km/hr
</name>
<styleUrl>
#styleMap_TLP_Normal
</styleUrl>
<Point>
<coordinates>
-39.3676338,-7.4640946,921.05
</coordinates>
</Point>
</Placemark>
<Placemark>
<name>
Thu Feb 20 12:50:33 2014 S=44.98 Km/hr
</name>
<styleUrl>
#styleMap_TLP_Normal
</styleUrl>
<Point>
<coordinates>
-39.3675804,-7.4629912,921.14
</coordinates>
</Point>
</Placemark>
<Placemark>
<name>
Thu Feb 20 12:50:43 2014 S=37.50 Km/hr
</name>
<styleUrl>
#styleMap_TLP_Normal
</styleUrl>
<Point>
<coordinates>
-39.3675232,-7.4619632,926.78
</coordinates>
</Point>
</Placemark>
<Placemark>
<name>
Thu Feb 20 12:50:53 2014 S=40.46 Km/hr
</name>
<styleUrl>
#styleMap_TLP_Normal
</styleUrl>
<Point>
<coordinates>
-39.3675728,-7.4609160,921.75
</coordinates>
</Point>
</Placemark>
<Placemark>
<name>
Thu Feb 20 12:51:03 2014 S=36.10 Km/hr
</name>
<styleUrl>
#styleMap_TLP_Normal
</styleUrl>
<Point>
<coordinates>
-39.3677216,-7.4600344,917.20
</coordinates>
</Point>
</Placemark>
<Placemark>
<name>
Thu Feb 20 12:51:13 2014 S=31.62 Km/hr
</name>
<styleUrl>
#styleMap_TLP_Normal
</styleUrl>
<Point>
<coordinates>
-39.3679390,-7.4589105,909.23
</coordinates>
</Point>
</Placemark>
<Placemark>
<name>
Thu Feb 20 12:51:23 2014 S=36.29 Km/hr
</name>
<styleUrl>
#styleMap_TLP_Normal
</styleUrl>
<Point>
<coordinates>
-39.3681183,-7.4581127,906.97
</coordinates>
</Point>
</Placemark>
<Placemark>
<name>
Thu Feb 20 12:51:33 2014 S=39.76 Km/hr
</name>
<styleUrl>
#styleMap_TLP_Normal
</styleUrl>
<Point>
<coordinates>
-39.3684082,-7.4571695,910.72
</coordinates>
</Point>
</Placemark>
<Placemark>
<name>
Thu Feb 20 12:51:43 2014 S=37.22 Km/hr
</name>
<styleUrl>
#styleMap_TLP_Normal
</styleUrl>
<Point>
<coordinates>
-39.3685913,-7.4561906,911.98
</coordinates>
</Point>
</Placemark>
<Placemark>
<name>
Thu Feb 20 12:51:53 2014 S=37.77 Km/hr
</name>
<styleUrl>
#styleMap_TLP_Normal
</styleUrl>
<Point>
<coordinates>
-39.3686142,-7.4552279,911.92
</coordinates>
</Point>
</Placemark>
<Placemark>
<name>
Thu Feb 20 12:52:03 2014 S=37.96 Km/hr
</name>
<styleUrl>
#styleMap_TLP_Normal
</styleUrl>
<Point>
<coordinates>
-39.3688812,-7.4542890,910.59
</coordinates>
</Point>
</Placemark>
<Placemark>
<name>
Thu Feb 20 12:52:13 2014 S=30.75 Km/hr
</name>
<styleUrl>
#styleMap_TLP_Normal
</styleUrl>
<Point>
<coordinates>
-39.3691711,-7.4534492,908.88
</coordinates>
</Point>
</Placemark>
<Placemark>
<name>
Thu Feb 20 12:52:23 2014 S=31.69 Km/hr
</name>
<styleUrl>
#styleMap_TLP_Normal
</styleUrl>
<Point>
<coordinates>
-39.3694649,-7.4526672,907.73
</coordinates>
</Point>
</Placemark>
<Placemark>
<name>
Thu Feb 20 12:52:33 2014 S=25.73 Km/hr
</name>
<styleUrl>
#styleMap_TLP_Normal
</styleUrl>
<Point>
<coordinates>
-39.3696861,-7.4520373,906.88
</coordinates>
</Point>
</Placemark>
<Placemark>
<name>
Thu Feb 20 12:52:43 2014 S=32.88 Km/hr
</name>
<styleUrl>
#styleMap_TLP_Normal
</styleUrl>
<Point>
<coordinates>
-39.3698959,-7.4513087,909.41
</coordinates>
</Point>
</Placemark>
<Placemark>
<name>
Thu Feb 20 12:52:53 2014 S=32.54 Km/hr
</name>
<styleUrl>
#styleMap_TLP_Normal
</styleUrl>
<Point>
<coordinates>
-39.3700905,-7.4504943,911.75
</coordinates>
</Point>
</Placemark>
<Placemark>
<name>
Thu Feb 20 12:53:03 2014 S=32.70 Km/hr
</name>
<styleUrl>
#styleMap_TLP_Normal
</styleUrl>
<Point>
<coordinates>
-39.3704605,-7.4497409,916.14
</coordinates>
</Point>
</Placemark>
<Placemark>
<name>
Thu Feb 20 12:53:13 2014 S=35.38 Km/hr
</name>
<styleUrl>
#styleMap_TLP_Normal
</styleUrl>
<Point>
<coordinates>
-39.3706055,-7.4488645,917.30
</coordinates>
</Point>
</Placemark>
<Placemark>
<name>
Thu Feb 20 12:53:23 2014 S=35.43 Km/hr
</name>
<styleUrl>
#styleMap_TLP_Normal
</styleUrl>
<Point>
<coordinates>
-39.3706970,-7.4479208,924.70
</coordinates>
</Point>
</Placemark>
<Placemark>
<name>
Thu Feb 20 12:53:33 2014 S=35.37 Km/hr
</name>
<styleUrl>
#styleMap_TLP_Normal
</styleUrl>
<Point>
<coordinates>
-39.3707924,-7.4470115,927.42
</coordinates>
</Point>
</Placemark>
<Placemark>
<name>
Thu Feb 20 12:53:43 2014 S=35.53 Km/hr
</name>
<styleUrl>
#styleMap_TLP_Normal
</styleUrl>
<Point>
<coordinates>
-39.3709679,-7.4461045,928.52
</coordinates>
</Point>
</Placemark>
<Placemark>
<name>
Thu Feb 20 12:53:53 2014 S=36.12 Km/hr
</name>
<styleUrl>
#styleMap_TLP_Normal
</styleUrl>
<Point>
<coordinates>
-39.3710327,-7.4452052,927.81
</coordinates>
</Point>
</Placemark>
<Placemark>
<name>
Thu Feb 20 12:54:03 2014 S=34.30 Km/hr
</name>
<styleUrl>
#styleMap_TLP_Normal
</styleUrl>
<Point>
<coordinates>
-39.3710747,-7.4443154,929.27
</coordinates>
</Point>
</Placemark>
<Placemark>
<name>
Thu Feb 20 12:54:13 2014 S=33.81 Km/hr
</name>
<styleUrl>
#styleMap_TLP_Normal
</styleUrl>
<Point>
<coordinates>
-39.3711891,-7.4434257,923.17
</coordinates>
</Point>
</Placemark>
<Placemark>
<name>
Thu Feb 20 12:54:23 2014 S=34.93 Km/hr
</name>
<styleUrl>
#styleMap_TLP_Normal
</styleUrl>
<Point>
<coordinates>
-39.3713493,-7.4425697,920.94
</coordinates>
</Point>
</Placemark>
<Placemark>
<name>
Thu Feb 20 12:54:33 2014 S=23.50 Km/hr
</name>
<styleUrl>
#styleMap_TLP_Normal
</styleUrl>
<Point>
<coordinates>
-39.3714371,-7.4418898,922.41
</coordinates>
</Point>
</Placemark>
<Placemark>
<name>
Thu Feb 20 12:54:43 2014 S=5.89 Km/hr
</name>
<styleUrl>
#styleMap_TLP_Normal
</styleUrl>
<Point>
<coordinates>
-39.3715515,-7.4415393,928.55
</coordinates>
</Point>
</Placemark>
<Placemark>
<name>
Thu Feb 20 12:54:53 2014 S=6.21 Km/hr
</name>
<styleUrl>
#styleMap_TLP_Normal
</styleUrl>
<Point>
<coordinates>
-39.3715668,-7.4414315,932.92
</coordinates>
</Point>
</Placemark>
<Placemark>
<name>
Thu Feb 20 12:55:03 2014 S=0.09 Km/hr
</name>
<styleUrl>
#styleMap_TLP_Normal
</styleUrl>
<Point>
<coordinates>
-39.3715553,-7.4413376,928.20
</coordinates>
</Point>
</Placemark>
<Placemark>
<name>
Thu Feb 20 12:55:13 2014 S=0.79 Km/hr
</name>
<styleUrl>
#styleMap_TLP_Normal
</styleUrl>
<Point>
<coordinates>
-39.3715591,-7.4413280,927.70
</coordinates>
</Point>
</Placemark>
<Placemark>
<name>
Thu Feb 20 12:55:23 2014 S=0.40 Km/hr
</name>
<styleUrl>
#styleMap_TLP_Normal
</styleUrl>
<Point>
<coordinates>
-39.3715591,-7.4413171,927.78
</coordinates>
</Point>
</Placemark>
<Placemark>
<name>
Thu Feb 20 12:55:33 2014 S=26.42 Km/hr
</name>
<styleUrl>
#styleMap_TLP_Normal
</styleUrl>
<Point>
<coordinates>
-39.3715286,-7.4410596,927.25
</coordinates>
</Point>
</Placemark>
<Placemark>
<name>
Thu Feb 20 12:55:43 2014 S=30.55 Km/hr
</name>
<styleUrl>
#styleMap_TLP_Normal
</styleUrl>
<Point>
<coordinates>
-39.3715935,-7.4403219,928.05
</coordinates>
</Point>
</Placemark>
<Placemark>
<name>
Thu Feb 20 12:55:53 2014 S=35.99 Km/hr
</name>
<styleUrl>
#styleMap_TLP_Normal
</styleUrl>
<Point>
<coordinates>
-39.3715401,-7.4394445,929.75
</coordinates>
</Point>
</Placemark>
<Placemark>
<name>
Thu Feb 20 12:56:03 2014 S=38.05 Km/hr
</name>
<styleUrl>
#styleMap_TLP_Normal
</styleUrl>
<Point>
<coordinates>
-39.3715439,-7.4384632,919.97
</coordinates>
</Point>
</Placemark>
<Placemark>
<name>
Thu Feb 20 12:56:13 2014 S=35.17 Km/hr
</name>
<styleUrl>
#styleMap_TLP_Normal
</styleUrl>
<Point>
<coordinates>
-39.3716469,-7.4375186,922.31
</coordinates>
</Point>
</Placemark>
<Placemark>
<name>
Thu Feb 20 12:56:23 2014 S=25.98 Km/hr
</name>
<styleUrl>
#styleMap_TLP_Normal
</styleUrl>
<Point>
<coordinates>
-39.3716736,-7.4366584,919.61
</coordinates>
</Point>
</Placemark>
<Placemark>
<name>
Thu Feb 20 12:56:33 2014 S=12.42 Km/hr
</name>
<styleUrl>
#styleMap_TLP_Normal
</styleUrl>
<Point>
<coordinates>
-39.3717499,-7.4361544,922.08
</coordinates>
</Point>
</Placemark>
<Placemark>
<name>
Thu Feb 20 12:56:43 2014 S=22.01 Km/hr
</name>
<styleUrl>
#styleMap_TLP_Normal
</styleUrl>
<Point>
<coordinates>
-39.3717575,-7.4356127,920.69
</coordinates>
</Point>
</Placemark>
<Placemark>
<name>
Thu Feb 20 12:56:53 2014 S=24.80 Km/hr
</name>
<styleUrl>
#styleMap_TLP_Normal
</styleUrl>
<Point>
<coordinates>
-39.3717957,-7.4349961,922.42
</coordinates>
</Point>
</Placemark>
<Placemark>
<name>
Thu Feb 20 12:57:03 2014 S=23.95 Km/hr
</name>
<styleUrl>
#styleMap_TLP_Normal
</styleUrl>
<Point>
<coordinates>
-39.3716316,-7.4342785,909.30
</coordinates>
</Point>
</Placemark>
<Placemark>
<name>
Thu Feb 20 12:57:13 2014 S=24.17 Km/hr
</name>
<styleUrl>
#styleMap_TLP_Normal
</styleUrl>
<Point>
<coordinates>
-39.3714294,-7.4335923,909.13
</coordinates>
</Point>
</Placemark>
<Placemark>
<name>
Thu Feb 20 12:57:23 2014 S=7.37 Km/hr
</name>
<styleUrl>
#styleMap_TLP_Normal
</styleUrl>
<Point>
<coordinates>
-39.3711700,-7.4333172,908.73
</coordinates>
</Point>
</Placemark>
<Placemark>
<name>
Thu Feb 20 12:57:33 2014 S=6.84 Km/hr
</name>
<styleUrl>
#styleMap_TLP_Normal
</styleUrl>
<Point>
<coordinates>
-39.3708763,-7.4329491,904.61
</coordinates>
</Point>
</Placemark>
<Placemark>
<name>
Thu Feb 20 12:57:43 2014 S=21.27 Km/hr
</name>
<styleUrl>
#styleMap_TLP_Normal
</styleUrl>
<Point>
<coordinates>
-39.3704796,-7.4326057,901.16
</coordinates>
</Point>
</Placemark>
<Placemark>
<name>
Thu Feb 20 12:57:53 2014 S=20.06 Km/hr
</name>
<styleUrl>
#styleMap_TLP_Normal
</styleUrl>
<Point>
<coordinates>
-39.3702316,-7.4319568,903.39
</coordinates>
</Point>
</Placemark>
<Placemark>
<name>
Thu Feb 20 12:58:03 2014 S=24.59 Km/hr
</name>
<styleUrl>
#styleMap_TLP_Normal
</styleUrl>
<Point>
<coordinates>
-39.3700562,-7.4313426,901.56
</coordinates>
</Point>
</Placemark>
<Placemark>
<name>
Thu Feb 20 12:58:13 2014 S=25.27 Km/hr
</name>
<styleUrl>
#styleMap_TLP_Normal
</styleUrl>
<Point>
<coordinates>
-39.3697701,-7.4306669,906.42
</coordinates>
</Point>
</Placemark>
<Placemark>
<name>
Thu Feb 20 12:58:23 2014 S=19.19 Km/hr
</name>
<styleUrl>
#styleMap_TLP_Normal
</styleUrl>
<Point>
<coordinates>
-39.3695259,-7.4301338,911.00
</coordinates>
</Point>
</Placemark>
<Placemark>
<name>
Thu Feb 20 12:58:33 2014 S=25.65 Km/hr
</name>
<styleUrl>
#styleMap_TLP_Normal
</styleUrl>
<Point>
<coordinates>
-39.3691597,-7.4295578,911.83
</coordinates>
</Point>
</Placemark>
<Placemark>
<name>
Thu Feb 20 12:58:43 2014 S=23.42 Km/hr
</name>
<styleUrl>
#styleMap_TLP_Normal
</styleUrl>
<Point>
<coordinates>
-39.3688660,-7.4289389,915.16
</coordinates>
</Point>
</Placemark>
<Placemark>
<name>
Thu Feb 20 12:58:53 2014 S=20.06 Km/hr
</name>
<styleUrl>
#styleMap_TLP_Normal
</styleUrl>
<Point>
<coordinates>
-39.3688011,-7.4282928,912.38
</coordinates>
</Point>
</Placemark>
<Placemark>
<name>
Thu Feb 20 12:59:03 2014 S=26.35 Km/hr
</name>
<styleUrl>
#styleMap_TLP_Normal
</styleUrl>
<Point>
<coordinates>
-39.3686752,-7.4276347,911.69
</coordinates>
</Point>
</Placemark>
<Placemark>
<name>
Thu Feb 20 12:59:13 2014 S=25.24 Km/hr
</name>
<styleUrl>
#styleMap_TLP_Normal
</styleUrl>
<Point>
<coordinates>
-39.3685341,-7.4269886,910.97
</coordinates>
</Point>
</Placemark>
<Placemark>
<name>
Thu Feb 20 12:59:23 2014 S=13.54 Km/hr
</name>
<styleUrl>
#styleMap_TLP_Normal
</styleUrl>
<Point>
<coordinates>
-39.3685036,-7.4264431,914.89
</coordinates>
</Point>
</Placemark>
<Placemark>
<name>
Thu Feb 20 12:59:33 2014 S=22.51 Km/hr
</name>
<styleUrl>
#styleMap_TLP_Normal
</styleUrl>
<Point>
<coordinates>
-39.3683929,-7.4257879,919.38
</coordinates>
</Point>
</Placemark>
<Placemark>
<name>
Thu Feb 20 12:59:43 2014 S=17.56 Km/hr
</name>
<styleUrl>
#styleMap_TLP_Normal
</styleUrl>
<Point>
<coordinates>
-39.3684387,-7.4252691,917.78
</coordinates>
</Point>
</Placemark>
<Placemark>
<name>
Thu Feb 20 12:59:53 2014 S=20.14 Km/hr
</name>
<styleUrl>
#styleMap_TLP_Normal
</styleUrl>
<Point>
<coordinates>
-39.3684425,-7.4246902,911.88
</coordinates>
</Point>
</Placemark>
<Placemark>
<name>
Thu Feb 20 13:00:03 2014 S=17.64 Km/hr
</name>
<styleUrl>
#styleMap_TLP_Normal
</styleUrl>
<Point>
<coordinates>
-39.3681450,-7.4243207,914.88
</coordinates>
</Point>
</Placemark>
<Placemark>
<name>
Thu Feb 20 13:00:13 2014 S=16.92 Km/hr
</name>
<styleUrl>
#styleMap_TLP_Normal
</styleUrl>
<Point>
<coordinates>
-39.3678513,-7.4238486,918.56
</coordinates>
</Point>
</Placemark>
<Placemark>
<name>
Thu Feb 20 13:00:23 2014 S=22.00 Km/hr
</name>
<styleUrl>
#styleMap_TLP_Normal
</styleUrl>
<Point>
<coordinates>
-39.3675690,-7.4232707,924.27
</coordinates>
</Point>
</Placemark>
<Placemark>
<name>
Thu Feb 20 13:00:33 2014 S=10.35 Km/hr
</name>
<styleUrl>
#styleMap_TLP_Normal
</styleUrl>
<Point>
<coordinates>
-39.3675194,-7.4227252,923.05
</coordinates>
</Point>
</Placemark>
<Placemark>
<name>
Thu Feb 20 13:00:43 2014 S=12.82 Km/hr
</name>
<styleUrl>
#styleMap_TLP_Normal
</styleUrl>
<Point>
<coordinates>
-39.3674812,-7.4223495,922.92
</coordinates>
</Point>
</Placemark>
<Placemark>
<name>
Thu Feb 20 13:00:53 2014 S=20.86 Km/hr
</name>
<styleUrl>
#styleMap_TLP_Normal
</styleUrl>
<Point>
<coordinates>
-39.3672638,-7.4217830,928.70
</coordinates>
</Point>
</Placemark>
<Placemark>
<name>
Thu Feb 20 13:01:03 2014 S=19.88 Km/hr
</name>
<styleUrl>
#styleMap_TLP_Normal
</styleUrl>
<Point>
<coordinates>
-39.3672638,-7.4210553,929.63
</coordinates>
</Point>
</Placemark>
<Placemark>
<name>
Thu Feb 20 13:01:13 2014 S=17.25 Km/hr
</name>
<styleUrl>
#styleMap_TLP_Normal
</styleUrl>
<Point>
<coordinates>
-39.3670464,-7.4205294,926.69
</coordinates>
</Point>
</Placemark>
<Placemark>
<name>
Thu Feb 20 13:01:23 2014 S=15.53 Km/hr
</name>
<styleUrl>
#styleMap_TLP_Normal
</styleUrl>
<Point>
<coordinates>
-39.3670692,-7.4199739,926.64
</coordinates>
</Point>
</Placemark>
<Placemark>
<name>
Thu Feb 20 13:01:33 2014 S=27.52 Km/hr
</name>
<styleUrl>
#styleMap_TLP_Normal
</styleUrl>
<Point>
<coordinates>
-39.3670731,-7.4193697,922.31
</coordinates>
</Point>
</Placemark>
<Placemark>
<name>
Thu Feb 20 13:01:43 2014 S=22.55 Km/hr
</name>
<styleUrl>
#styleMap_TLP_Normal
</styleUrl>
<Point>
<coordinates>
-39.3669662,-7.4186625,921.73
</coordinates>
</Point>
</Placemark>
<Placemark>
<name>
Thu Feb 20 13:01:53 2014 S=10.80 Km/hr
</name>
<styleUrl>
#styleMap_TLP_Normal
</styleUrl>
<Point>
<coordinates>
-39.3669205,-7.4181180,919.36
</coordinates>
</Point>
</Placemark>
<Placemark>
<name>
Thu Feb 20 13:02:03 2014 S=10.83 Km/hr
</name>
<styleUrl>
#styleMap_TLP_Normal
</styleUrl>
<Point>
<coordinates>
-39.3667946,-7.4177685,918.77
</coordinates>
</Point>
</Placemark>
<Placemark>
<name>
Thu Feb 20 13:02:13 2014 S=11.84 Km/hr
</name>
<styleUrl>
#styleMap_TLP_Normal
</styleUrl>
<Point>
<coordinates>
-39.3665276,-7.4175444,918.25
</coordinates>
</Point>
</Placemark>
<Placemark>
<name>
Thu Feb 20 13:02:23 2014 S=12.97 Km/hr
</name>
<styleUrl>
#styleMap_TLP_Normal
</styleUrl>
<Point>
<coordinates>
-39.3661995,-7.4174261,917.05
</coordinates>
</Point>
</Placemark>
<Placemark>
<name>
Thu Feb 20 13:02:33 2014 S=9.32 Km/hr
</name>
<styleUrl>
#styleMap_TLP_Normal
</styleUrl>
<Point>
<coordinates>
-39.3659172,-7.4175930,915.14
</coordinates>
</Point>
</Placemark>
<Placemark>
<name>
Thu Feb 20 13:02:43 2014 S=6.01 Km/hr
</name>
<styleUrl>
#styleMap_TLP_Normal
</styleUrl>
<Point>
<coordinates>
-39.3656082,-7.4176950,912.11
</coordinates>
</Point>
</Placemark>
<Placemark>
<name>
Thu Feb 20 13:02:53 2014 S=11.77 Km/hr
</name>
<styleUrl>
#styleMap_TLP_Normal
</styleUrl>
<Point>
<coordinates>
-39.3653183,-7.4177561,908.69
</coordinates>
</Point>
</Placemark>
<Placemark>
<name>
Thu Feb 20 13:03:03 2014 S=15.11 Km/hr
</name>
<styleUrl>
#styleMap_TLP_Normal
</styleUrl>
<Point>
<coordinates>
-39.3648262,-7.4178472,903.91
</coordinates>
</Point>
</Placemark>
<Placemark>
<name>
Thu Feb 20 13:03:13 2014 S=6.98 Km/hr
</name>
<styleUrl>
#styleMap_TLP_Normal
</styleUrl>
<Point>
<coordinates>
-39.3644371,-7.4178381,905.63
</coordinates>
</Point>
</Placemark>
<Placemark>
<name>
Thu Feb 20 13:03:23 2014 S=12.73 Km/hr
</name>
<styleUrl>
#styleMap_TLP_Normal
</styleUrl>
<Point>
<coordinates>
-39.3641701,-7.4179816,901.22
</coordinates>
</Point>
</Placemark>
<Placemark>
<name>
Thu Feb 20 13:03:33 2014 S=12.54 Km/hr
</name>
<styleUrl>
#styleMap_TLP_Normal
</styleUrl>
<Point>
<coordinates>
-39.3638382,-7.4182239,899.84
</coordinates>
</Point>
</Placemark>
<Placemark>
<name>
Thu Feb 20 13:03:43 2014 S=1.90 Km/hr
</name>
<styleUrl>
#styleMap_TLP_Normal
</styleUrl>
<Point>
<coordinates>
-39.3636055,-7.4184070,899.16
</coordinates>
</Point>
</Placemark>
<Placemark>
<name>
Thu Feb 20 13:03:53 2014 S=2.76 Km/hr
</name>
<styleUrl>
#styleMap_TLP_Normal
</styleUrl>
<Point>
<coordinates>
-39.3635750,-7.4184284,900.45
</coordinates>
</Point>
</Placemark>
<Placemark>
<name>
Thu Feb 20 13:04:03 2014 S=1.92 Km/hr
</name>
<styleUrl>
#styleMap_TLP_Normal
</styleUrl>
<Point>
<coordinates>
-39.3636284,-7.4184036,900.11
</coordinates>
</Point>
</Placemark>
<Placemark>
<name>
Thu Feb 20 13:04:13 2014 S=0.19 Km/hr
</name>
<styleUrl>
#styleMap_TLP_Normal
</styleUrl>
<Point>
<coordinates>
-39.3636398,-7.4183941,900.20
</coordinates>
</Point>
</Placemark>
<Placemark>
<name>
Thu Feb 20 13:04:23 2014 S=1.99 Km/hr
</name>
<styleUrl>
#styleMap_TLP_Normal
</styleUrl>
<Point>
<coordinates>
-39.3636360,-7.4183946,900.42
</coordinates>
</Point>
</Placemark>
<Placemark>
<name>
Thu Feb 20 13:04:33 2014 S=1.90 Km/hr
</name>
<styleUrl>
#styleMap_TLP_Normal
</styleUrl>
<Point>
<coordinates>
-39.3636055,-7.4184170,900.67
</coordinates>
</Point>
</Placemark>
<Placemark>
<name>
Thu Feb 20 13:04:43 2014 S=1.14 Km/hr
</name>
<styleUrl>
#styleMap_TLP_Normal
</styleUrl>
<Point>
<coordinates>
-39.3635674,-7.4184465,903.34
</coordinates>
</Point>
</Placemark>
<Placemark>
<name>
Thu Feb 20 13:04:53 2014 S=3.29 Km/hr
</name>
<styleUrl>
#styleMap_TLP_Normal
</styleUrl>
<Point>
<coordinates>
-39.3635101,-7.4184523,905.19
</coordinates>
</Point>
</Placemark>
<Placemark>
<name>
Thu Feb 20 13:05:03 2014 S=10.54 Km/hr
</name>
<styleUrl>
#styleMap_TLP_Normal
</styleUrl>
<Point>
<coordinates>
-39.3633041,-7.4186678,905.98
</coordinates>
</Point>
</Placemark>
<Placemark>
<name>
Thu Feb 20 13:05:13 2014 S=9.29 Km/hr
</name>
<styleUrl>
#styleMap_TLP_Normal
</styleUrl>
<Point>
<coordinates>
-39.3630180,-7.4188504,903.30
</coordinates>
</Point>
</Placemark>
<Placemark>
<name>
Thu Feb 20 13:05:23 2014 S=11.04 Km/hr
</name>
<styleUrl>
#styleMap_TLP_Normal
</styleUrl>
<Point>
<coordinates>
-39.3626289,-7.4189262,898.13
</coordinates>
</Point>
</Placemark>
<Placemark>
<name>
Thu Feb 20 13:05:33 2014 S=10.25 Km/hr
</name>
<styleUrl>
#styleMap_TLP_Normal
</styleUrl>
<Point>
<coordinates>
-39.3623886,-7.4187078,900.98
</coordinates>
</Point>
</Placemark>
<Placemark>
<name>
Thu Feb 20 13:05:43 2014 S=10.53 Km/hr
</name>
<styleUrl>
#styleMap_TLP_Normal
</styleUrl>
<Point>
<coordinates>
-39.3622055,-7.4183564,904.39
</coordinates>
</Point>
</Placemark>
<Placemark>
<name>
Thu Feb 20 13:05:53 2014 S=11.86 Km/hr
</name>
<styleUrl>
#styleMap_TLP_Normal
</styleUrl>
<Point>
<coordinates>
-39.3619347,-7.4180255,907.09
</coordinates>
</Point>
</Placemark>
<Placemark>
<name>
Thu Feb 20 13:06:03 2014 S=8.67 Km/hr
</name>
<styleUrl>
#styleMap_TLP_Normal
</styleUrl>
<Point>
<coordinates>
-39.3617859,-7.4176803,912.05
</coordinates>
</Point>
</Placemark>
<Placemark>
<name>
Thu Feb 20 13:06:13 2014 S=9.76 Km/hr
</name>
<styleUrl>
#styleMap_TLP_Normal
</styleUrl>
<Point>
<coordinates>
-39.3616447,-7.4172454,908.52
</coordinates>
</Point>
</Placemark>
<Placemark>
<name>
Thu Feb 20 13:06:23 2014 S=12.04 Km/hr
</name>
<styleUrl>
#styleMap_TLP_Normal
</styleUrl>
<Point>
<coordinates>
-39.3614426,-7.4169612,912.78
</coordinates>
</Point>
</Placemark>
<Placemark>
<name>
Thu Feb 20 13:06:33 2014 S=9.17 Km/hr
</name>
<styleUrl>
#styleMap_TLP_Normal
</styleUrl>
<Point>
<coordinates>
-39.3613358,-7.4166894,915.53
</coordinates>
</Point>
</Placemark>
<Placemark>
<name>
Thu Feb 20 13:06:43 2014 S=11.24 Km/hr
</name>
<styleUrl>
#styleMap_TLP_Normal
</styleUrl>
<Point>
<coordinates>
-39.3612175,-7.4162836,916.42
</coordinates>
</Point>
</Placemark>
<Placemark>
<name>
Thu Feb 20 13:06:53 2014 S=7.57 Km/hr
</name>
<styleUrl>
#styleMap_TLP_Normal
</styleUrl>
<Point>
<coordinates>
-39.3610649,-7.4158497,914.05
</coordinates>
</Point>
</Placemark>
<Placemark>
<name>
Thu Feb 20 13:07:03 2014 S=9.29 Km/hr
</name>
<styleUrl>
#styleMap_TLP_Normal
</styleUrl>
<Point>
<coordinates>
-39.3608627,-7.4154305,918.41
</coordinates>
</Point>
</Placemark>
<Placemark>
<name>
Thu Feb 20 13:07:13 2014 S=9.69 Km/hr
</name>
<styleUrl>
#styleMap_TLP_Normal
</styleUrl>
<Point>
<coordinates>
-39.3606529,-7.4150677,919.05
</coordinates>
</Point>
</Placemark>
<Placemark>
<name>
Thu Feb 20 13:07:23 2014 S=11.73 Km/hr
</name>
<styleUrl>
#styleMap_TLP_Normal
</styleUrl>
<Point>
<coordinates>
-39.3603287,-7.4147291,920.55
</coordinates>
</Point>
</Placemark>
<Placemark>
<name>
Thu Feb 20 13:07:33 2014 S=8.66 Km/hr
</name>
<styleUrl>
#styleMap_TLP_Normal
</styleUrl>
<Point>
<coordinates>
-39.3600655,-7.4144502,915.28
</coordinates>
</Point>
</Placemark>
<Placemark>
<name>
Thu Feb 20 13:07:43 2014 S=9.05 Km/hr
</name>
<styleUrl>
#styleMap_TLP_Normal
</styleUrl>
<Point>
<coordinates>
-39.3597031,-7.4142523,915.33
</coordinates>
</Point>
</Placemark>
<Placemark>
<name>
Thu Feb 20 13:07:53 2014 S=14.27 Km/hr
</name>
<styleUrl>
#styleMap_TLP_Normal
</styleUrl>
<Point>
<coordinates>
-39.3593864,-7.4140286,911.61
</coordinates>
</Point>
</Placemark>
<Placemark>
<name>
Thu Feb 20 13:08:03 2014 S=11.64 Km/hr
</name>
<styleUrl>
#styleMap_TLP_Normal
</styleUrl>
<Point>
<coordinates>
-39.3590012,-7.4137936,911.09
</coordinates>
</Point>
</Placemark>
<Placemark>
<name>
Thu Feb 20 13:08:13 2014 S=12.07 Km/hr
</name>
<styleUrl>
#styleMap_TLP_Normal
</styleUrl>
<Point>
<coordinates>
-39.3586273,-7.4134994,910.34
</coordinates>
</Point>
</Placemark>
<Placemark>
<name>
Thu Feb 20 13:08:23 2014 S=9.26 Km/hr
</name>
<styleUrl>
#styleMap_TLP_Normal
</styleUrl>
<Point>
<coordinates>
-39.3583069,-7.4131989,911.58
</coordinates>
</Point>
</Placemark>
<Placemark>
<name>
Thu Feb 20 13:08:33 2014 S=9.60 Km/hr
</name>
<styleUrl>
#styleMap_TLP_Normal
</styleUrl>
<Point>
<coordinates>
-39.3580589,-7.4131494,911.02
</coordinates>
</Point>
</Placemark>
<Placemark>
<name>
Thu Feb 20 13:08:43 2014 S=16.29 Km/hr
</name>
<styleUrl>
#styleMap_TLP_Normal
</styleUrl>
<Point>
<coordinates>
-39.3576660,-7.4129968,910.61
</coordinates>
</Point>
</Placemark>
<Placemark>
<name>
Thu Feb 20 13:08:53 2014 S=10.03 Km/hr
</name>
<styleUrl>
#styleMap_TLP_Normal
</styleUrl>
<Point>
<coordinates>
-39.3572731,-7.4128923,910.98
</coordinates>
</Point>
</Placemark>
<Placemark>
<name>
Thu Feb 20 13:09:03 2014 S=12.47 Km/hr
</name>
<styleUrl>
#styleMap_TLP_Normal
</styleUrl>
<Point>
<coordinates>
-39.3568916,-7.4127684,910.25
</coordinates>
</Point>
</Placemark>
<Placemark>
<name>
Thu Feb 20 13:09:13 2014 S=11.19 Km/hr
</name>
<styleUrl>
#styleMap_TLP_Normal
</styleUrl>
<Point>
<coordinates>
-39.3564987,-7.4126606,907.66
</coordinates>
</Point>
</Placemark>
<Placemark>
<name>
Thu Feb 20 13:09:23 2014 S=10.65 Km/hr
</name>
<styleUrl>
#styleMap_TLP_Normal
</styleUrl>
<Point>
<coordinates>
-39.3561668,-7.4125876,904.86
</coordinates>
</Point>
</Placemark>
<Placemark>
<name>
Thu Feb 20 13:09:33 2014 S=6.33 Km/hr
</name>
<styleUrl>
#styleMap_TLP_Normal
</styleUrl>
<Point>
<coordinates>
-39.3559265,-7.4124408,906.28
</coordinates>
</Point>
</Placemark>
<Placemark>
<name>
Thu Feb 20 13:09:43 2014 S=9.36 Km/hr
</name>
<styleUrl>
#styleMap_TLP_Normal
</styleUrl>
<Point>
<coordinates>
-39.3556557,-7.4123278,905.72
</coordinates>
</Point>
</Placemark>
<Placemark>
<name>
Thu Feb 20 13:09:53 2014 S=11.74 Km/hr
</name>
<styleUrl>
#styleMap_TLP_Normal
</styleUrl>
<Point>
<coordinates>
-39.3553200,-7.4125657,904.14
</coordinates>
</Point>
</Placemark>
<Placemark>
<name>
Thu Feb 20 13:10:03 2014 S=8.48 Km/hr
</name>
<styleUrl>
#styleMap_TLP_Normal
</styleUrl>
<Point>
<coordinates>
-39.3549767,-7.4127674,906.78
</coordinates>
</Point>
</Placemark>
<Placemark>
<name>
Thu Feb 20 13:10:13 2014 S=15.44 Km/hr
</name>
<styleUrl>
#styleMap_TLP_Normal
</styleUrl>
<Point>
<coordinates>
-39.3546829,-7.4129252,900.05
</coordinates>
</Point>
</Placemark>
<Placemark>
<name>
Thu Feb 20 13:10:23 2014 S=9.53 Km/hr
</name>
<styleUrl>
#styleMap_TLP_Normal
</styleUrl>
<Point>
<coordinates>
-39.3542671,-7.4129500,897.77
</coordinates>
</Point>
</Placemark>
<Placemark>
<name>
Thu Feb 20 13:10:33 2014 S=14.67 Km/hr
</name>
<styleUrl>
#styleMap_TLP_Normal
</styleUrl>
<Point>
<coordinates>
-39.3538818,-7.4127626,906.20
</coordinates>
</Point>
</Placemark>
<Placemark>
<name>
Thu Feb 20 13:10:43 2014 S=12.43 Km/hr
</name>
<styleUrl>
#styleMap_TLP_Normal
</styleUrl>
<Point>
<coordinates>
-39.3536758,-7.4124866,913.92
</coordinates>
</Point>
</Placemark>
<Placemark>
<name>
Thu Feb 20 13:10:53 2014 S=13.80 Km/hr
</name>
<styleUrl>
#styleMap_TLP_Normal
</styleUrl>
<Point>
<coordinates>
-39.3533707,-7.4122334,917.91
</coordinates>
</Point>
</Placemark>
<Placemark>
<name>
Thu Feb 20 13:11:03 2014 S=13.07 Km/hr
</name>
<styleUrl>
#styleMap_TLP_Normal
</styleUrl>
<Point>
<coordinates>
-39.3531227,-7.4119468,919.92
</coordinates>
</Point>
</Placemark>
<Placemark>
<name>
Thu Feb 20 13:11:13 2014 S=7.46 Km/hr
</name>
<styleUrl>
#styleMap_TLP_Normal
</styleUrl>
<Point>
<coordinates>
-39.3528748,-7.4116263,926.36
</coordinates>
</Point>
</Placemark>
<Placemark>
<name>
Thu Feb 20 13:11:23 2014 S=9.64 Km/hr
</name>
<styleUrl>
#styleMap_TLP_Normal
</styleUrl>
<Point>
<coordinates>
-39.3527336,-7.4112849,926.50
</coordinates>
</Point>
</Placemark>
<Placemark>
<name>
Thu Feb 20 13:11:33 2014 S=9.36 Km/hr
</name>
<styleUrl>
#styleMap_TLP_Normal
</styleUrl>
<Point>
<coordinates>
-39.3524780,-7.4110041,920.19
</coordinates>
</Point>
</Placemark>
<Placemark>
<name>
Thu Feb 20 13:11:43 2014 S=8.38 Km/hr
</name>
<styleUrl>
#styleMap_TLP_Normal
</styleUrl>
<Point>
<coordinates>
-39.3522415,-7.4107561,913.34
</coordinates>
</Point>
</Placemark>
<Placemark>
<name>
Thu Feb 20 13:11:53 2014 S=7.24 Km/hr
</name>
<styleUrl>
#styleMap_TLP_Normal
</styleUrl>
<Point>
<coordinates>
-39.3521004,-7.4104509,916.64
</coordinates>
</Point>
</Placemark>
<Placemark>
<name>
Thu Feb 20 13:12:03 2014 S=7.04 Km/hr
</name>
<styleUrl>
#styleMap_TLP_Normal
</styleUrl>
<Point>
<coordinates>
-39.3520432,-7.4101396,916.20
</coordinates>
</Point>
</Placemark>
<Placemark>
<name>
Thu Feb 20 13:12:13 2014 S=10.57 Km/hr
</name>
<styleUrl>
#styleMap_TLP_Normal
</styleUrl>
<Point>
<coordinates>
-39.3519440,-7.4098682,915.25
</coordinates>
</Point>
</Placemark>
<Placemark>
<name>
Thu Feb 20 13:12:23 2014 S=11.64 Km/hr
</name>
<styleUrl>
#styleMap_TLP_Normal
</styleUrl>
<Point>
<coordinates>
-39.3517418,-7.4095502,915.08
</coordinates>
</Point>
</Placemark>
<Placemark>
<name>
Thu Feb 20 13:12:33 2014 S=10.66 Km/hr
</name>
<styleUrl>
#styleMap_TLP_Normal
</styleUrl>
<Point>
<coordinates>
-39.3515129,-7.4093385,913.95
</coordinates>
</Point>
</Placemark>
<Placemark>
<name>
Thu Feb 20 13:12:43 2014 S=12.54 Km/hr
</name>
<styleUrl>
#styleMap_TLP_Normal
</styleUrl>
<Point>
<coordinates>
-39.3511772,-7.4092646,916.41
</coordinates>
</Point>
</Placemark>
<Placemark>
<name>
Thu Feb 20 13:12:53 2014 S=8.24 Km/hr
</name>
<styleUrl>
#styleMap_TLP_Normal
</styleUrl>
<Point>
<coordinates>
-39.3508530,-7.4092078,917.39
</coordinates>
</Point>
</Placemark>
<Placemark>
<name>
Thu Feb 20 13:13:03 2014 S=4.70 Km/hr
</name>
<styleUrl>
#styleMap_TLP_Normal
</styleUrl>
<Point>
<coordinates>
-39.3506584,-7.4089761,917.81
</coordinates>
</Point>
</Placemark>
<Placemark>
<name>
Thu Feb 20 13:13:13 2014 S=10.51 Km/hr
</name>
<styleUrl>
#styleMap_TLP_Normal
</styleUrl>
<Point>
<coordinates>
-39.3503876,-7.4087362,920.80
</coordinates>
</Point>
</Placemark>
<Placemark>
<name>
Thu Feb 20 13:13:23 2014 S=4.83 Km/hr
</name>
<styleUrl>
#styleMap_TLP_Normal
</styleUrl>
<Point>
<coordinates>
-39.3501434,-7.4085932,921.33
</coordinates>
</Point>
</Placemark>
<Placemark>
<name>
Thu Feb 20 13:13:33 2014 S=10.60 Km/hr
</name>
<styleUrl>
#styleMap_TLP_Normal
</styleUrl>
<Point>
<coordinates>
-39.3498192,-7.4085035,918.72
</coordinates>
</Point>
</Placemark>
<Placemark>
<name>
Thu Feb 20 13:13:43 2014 S=0.83 Km/hr
</name>
<styleUrl>
#styleMap_TLP_Normal
</styleUrl>
<Point>
<coordinates>
-39.3495941,-7.4083629,916.39
</coordinates>
</Point>
</Placemark>
<Placemark>
<name>
Thu Feb 20 13:13:53 2014 S=0.56 Km/hr
</name>
<styleUrl>
#styleMap_TLP_Normal
</styleUrl>
<Point>
<coordinates>
-39.3495865,-7.4083619,916.98
</coordinates>
</Point>
</Placemark>
<Placemark>
<name>
Thu Feb 20 13:14:03 2014 S=1.75 Km/hr
</name>
<styleUrl>
#styleMap_TLP_Normal
</styleUrl>
<Point>
<coordinates>
-39.3495865,-7.4083629,916.98
</coordinates>
</Point>
</Placemark>
<Placemark>
<name>
Thu Feb 20 13:14:13 2014 S=0.85 Km/hr
</name>
<styleUrl>
#styleMap_TLP_Normal
</styleUrl>
<Point>
<coordinates>
-39.3495865,-7.4083700,917.05
</coordinates>
</Point>
</Placemark>
<Placemark>
<name>
Thu Feb 20 13:14:23 2014 S=2.62 Km/hr
</name>
<styleUrl>
#styleMap_TLP_Normal
</styleUrl>
<Point>
<coordinates>
-39.3495407,-7.4084811,917.20
</coordinates>
</Point>
</Placemark>
<Placemark>
<name>
Thu Feb 20 13:14:33 2014 S=3.28 Km/hr
</name>
<styleUrl>
#styleMap_TLP_Normal
</styleUrl>
<Point>
<coordinates>
-39.3494530,-7.4085641,917.28
</coordinates>
</Point>
</Placemark>
<Placemark>
<name>
Thu Feb 20 13:14:43 2014 S=0.64 Km/hr
</name>
<styleUrl>
#styleMap_TLP_Normal
</styleUrl>
<Point>
<coordinates>
-39.3493614,-7.4085712,918.08
</coordinates>
</Point>
</Placemark>
<Placemark>
<name>
Thu Feb 20 13:14:53 2014 S=4.75 Km/hr
</name>
<styleUrl>
#styleMap_TLP_Normal
</styleUrl>
<Point>
<coordinates>
-39.3493271,-7.4085956,917.22
</coordinates>
</Point>
</Placemark>
<Placemark>
<name>
Thu Feb 20 13:15:03 2014 S=0.40 Km/hr
</name>
<styleUrl>
#styleMap_TLP_Normal
</styleUrl>
<Point>
<coordinates>
-39.3493309,-7.4086242,918.44
</coordinates>
</Point>
</Placemark>
<Placemark>
<name>
Thu Feb 20 13:15:13 2014 S=0.64 Km/hr
</name>
<styleUrl>
#styleMap_TLP_Normal
</styleUrl>
<Point>
<coordinates>
-39.3492889,-7.4086461,918.67
</coordinates>
</Point>
</Placemark>
<Placemark>
<name>
Thu Feb 20 13:15:23 2014 S=1.88 Km/hr
</name>
<styleUrl>
#styleMap_TLP_Normal
</styleUrl>
<Point>
<coordinates>
-39.3492851,-7.4086480,918.73
</coordinates>
</Point>
</Placemark>
<Placemark>
<name>
Thu Feb 20 13:15:33 2014 S=1.71 Km/hr
</name>
<styleUrl>
#styleMap_TLP_Normal
</styleUrl>
<Point>
<coordinates>
-39.3491440,-7.4087243,921.50
</coordinates>
</Point>
</Placemark>
<Placemark>
<name>
Thu Feb 20 13:15:43 2014 S=0.44 Km/hr
</name>
<styleUrl>
#styleMap_TLP_Normal
</styleUrl>
<Point>
<coordinates>
-39.3491325,-7.4087439,921.64
</coordinates>
</Point>
</Placemark>
<Placemark>
<name>
Thu Feb 20 13:15:53 2014 S=0.83 Km/hr
</name>
<styleUrl>
#styleMap_TLP_Normal
</styleUrl>
<Point>
<coordinates>
-39.3491325,-7.4087443,921.72
</coordinates>
</Point>
</Placemark>
<Placemark>
<name>
Thu Feb 20 13:16:03 2014 S=2.17 Km/hr
</name>
<styleUrl>
#styleMap_TLP_Normal
</styleUrl>
<Point>
<coordinates>
-39.3491096,-7.4087529,922.61
</coordinates>
</Point>
</Placemark>
<Placemark>
<name>
Thu Feb 20 13:16:13 2014 S=1.11 Km/hr
</name>
<styleUrl>
#styleMap_TLP_Normal
</styleUrl>
<Point>
<coordinates>
-39.3490944,-7.4087448,924.31
</coordinates>
</Point>
</Placemark>
<Placemark>
<name>
Thu Feb 20 13:16:23 2014 S=1.22 Km/hr
</name>
<styleUrl>
#styleMap_TLP_Normal
</styleUrl>
<Point>
<coordinates>
-39.3490524,-7.4087443,924.80
</coordinates>
</Point>
</Placemark>
<Placemark>
<name>
Thu Feb 20 13:16:33 2014 S=1.09 Km/hr
</name>
<styleUrl>
#styleMap_TLP_Normal
</styleUrl>
<Point>
<coordinates>
-39.3489952,-7.4087596,925.52
</coordinates>
</Point>
</Placemark>
<Placemark>
<name>
Thu Feb 20 13:16:43 2014 S=0.45 Km/hr
</name>
<styleUrl>
#styleMap_TLP_Normal
</styleUrl>
<Point>
<coordinates>
-39.3489876,-7.4088073,925.80
</coordinates>
</Point>
</Placemark>
<Placemark>
<name>
Thu Feb 20 13:16:53 2014 S=1.34 Km/hr
</name>
<styleUrl>
#styleMap_TLP_Normal
</styleUrl>
<Point>
<coordinates>
-39.3489647,-7.4088244,926.78
</coordinates>
</Point>
</Placemark>
<Placemark>
<name>
Thu Feb 20 13:17:03 2014 S=2.31 Km/hr
</name>
<styleUrl>
#styleMap_TLP_Normal
</styleUrl>
<Point>
<coordinates>
-39.3489647,-7.4088349,926.73
</coordinates>
</Point>
</Placemark>
<Placemark>
<name>
Thu Feb 20 13:17:13 2014 S=1.58 Km/hr
</name>
<styleUrl>
#styleMap_TLP_Normal
</styleUrl>
<Point>
<coordinates>
-39.3489990,-7.4088039,927.88
</coordinates>
</Point>
</Placemark>
<Placemark>
<name>
Thu Feb 20 13:17:23 2014 S=1.83 Km/hr
</name>
<styleUrl>
#styleMap_TLP_Normal
</styleUrl>
<Point>
<coordinates>
-39.3490524,-7.4087772,928.09
</coordinates>
</Point>
</Placemark>
<Placemark>
<name>
Thu Feb 20 13:17:33 2014 S=2.50 Km/hr
</name>
<styleUrl>
#styleMap_TLP_Normal
</styleUrl>
<Point>
<coordinates>
-39.3491554,-7.4087763,928.73
</coordinates>
</Point>
</Placemark>
<Placemark>
<name>
Thu Feb 20 13:17:43 2014 S=0.62 Km/hr
</name>
<styleUrl>
#styleMap_TLP_Normal
</styleUrl>
<Point>
<coordinates>
-39.3492241,-7.4087958,927.38
</coordinates>
</Point>
</Placemark>
<Placemark>
<name>
Thu Feb 20 13:17:53 2014 S=0.11 Km/hr
</name>
<styleUrl>
#styleMap_TLP_Normal
</styleUrl>
<Point>
<coordinates>
-39.3492165,-7.4087944,927.44
</coordinates>
</Point>
</Placemark>
<Placemark>
<name>
Thu Feb 20 13:18:03 2014 S=0.11 Km/hr
</name>
<styleUrl>
#styleMap_TLP_Normal
</styleUrl>
<Point>
<coordinates>
-39.3492165,-7.4087949,927.39
</coordinates>
</Point>
</Placemark>
<Placemark>
<name>
Thu Feb 20 13:18:13 2014 S=0.33 Km/hr
</name>
<styleUrl>
#styleMap_TLP_Normal
</styleUrl>
<Point>
<coordinates>
-39.3492241,-7.4087992,927.41
</coordinates>
</Point>
</Placemark>
<Placemark>
<name>
Thu Feb 20 13:18:23 2014 S=0.27 Km/hr
</name>
<styleUrl>
#styleMap_TLP_Normal
</styleUrl>
<Point>
<coordinates>
-39.3492279,-7.4088044,927.41
</coordinates>
</Point>
</Placemark>
<Placemark>
<name>
Thu Feb 20 13:18:33 2014 S=2.52 Km/hr
</name>
<styleUrl>
#styleMap_TLP_Normal
</styleUrl>
<Point>
<coordinates>
-39.3492203,-7.4087944,927.38
</coordinates>
</Point>
</Placemark>
<Placemark>
<name>
Thu Feb 20 13:18:43 2014 S=0.23 Km/hr
</name>
<styleUrl>
#styleMap_TLP_Normal
</styleUrl>
<Point>
<coordinates>
-39.3491859,-7.4087734,927.33
</coordinates>
</Point>
</Placemark>
<Placemark>
<name>
Thu Feb 20 13:18:53 2014 S=1.58 Km/hr
</name>
<styleUrl>
#styleMap_TLP_Normal
</styleUrl>
<Point>
<coordinates>
-39.3491592,-7.4087634,927.05
</coordinates>
</Point>
</Placemark>
<Placemark>
<name>
Thu Feb 20 13:19:03 2014 S=2.68 Km/hr
</name>
<styleUrl>
#styleMap_TLP_Finish
</styleUrl>
<Point>
<coordinates>
-39.3492050,-7.4087319,926.89
</coordinates>
</Point>
</Placemark>
</Folder>
</Document>
</kml>
