# Supplementary material for: Lévy foraging patterns of rural humans
Source: PLoS One. 2018 Jun 18;13(6):e0199099. doi: 10.1371/journal.pone.0199099 (PMC6005560; doi:10.1371/journal.pone.0199099)
Supplement: S5 File — (ZIP) [file pone.0199099.s005.zip › H-10-CA/Holux_M-241_Start_20140227-164435_Finish_20140227-195035.txt]

-7.48634	-39.36788	Thu Feb 27 20:14:35 2014 S=22.31 Km/hr
-7.48960	-39.36679	Thu Feb 27 20:14:45 2014 S=34.75 Km/hr
-7.48952	-39.36732	Thu Feb 27 20:14:55 2014 S=30.72 Km/hr
-7.48914	-39.36794	Thu Feb 27 20:15:05 2014 S=23.68 Km/hr
-7.48871	-39.36839	Thu Feb 27 20:15:15 2014 S=30.02 Km/hr
-7.48821	-39.36884	Thu Feb 27 20:15:25 2014 S=30.18 Km/hr
-7.48765	-39.36890	Thu Feb 27 20:15:35 2014 S=27.86 Km/hr
-7.48673	-39.36871	Thu Feb 27 20:15:45 2014 S=37.80 Km/hr
-7.48589	-39.36856	Thu Feb 27 20:15:55 2014 S=31.04 Km/hr
-7.48497	-39.36852	Thu Feb 27 20:16:05 2014 S=38.84 Km/hr
-7.48393	-39.36875	Thu Feb 27 20:16:15 2014 S=43.47 Km/hr
-7.48290	-39.36909	Thu Feb 27 20:16:25 2014 S=43.32 Km/hr
-7.48180	-39.36953	Thu Feb 27 20:16:35 2014 S=47.41 Km/hr
-7.48070	-39.36993	Thu Feb 27 20:16:45 2014 S=44.93 Km/hr
-7.47953	-39.36987	Thu Feb 27 20:16:55 2014 S=47.44 Km/hr
-7.47835	-39.36956	Thu Feb 27 20:17:05 2014 S=48.17 Km/hr
-7.47716	-39.36926	Thu Feb 27 20:17:15 2014 S=47.62 Km/hr
-7.47607	-39.36888	Thu Feb 27 20:17:25 2014 S=47.41 Km/hr
-7.47495	-39.36853	Thu Feb 27 20:17:35 2014 S=45.27 Km/hr
-7.47383	-39.36816	Thu Feb 27 20:17:45 2014 S=47.89 Km/hr
-7.47272	-39.36772	Thu Feb 27 20:17:55 2014 S=47.42 Km/hr
-7.47160	-39.36739	Thu Feb 27 20:18:05 2014 S=45.33 Km/hr
-7.47044	-39.36731	Thu Feb 27 20:18:15 2014 S=46.90 Km/hr
-7.46924	-39.36735	Thu Feb 27 20:18:25 2014 S=46.80 Km/hr
-7.46802	-39.36744	Thu Feb 27 20:18:35 2014 S=47.53 Km/hr
-7.46686	-39.36749	Thu Feb 27 20:18:45 2014 S=49.03 Km/hr
-7.46566	-39.36764	Thu Feb 27 20:18:55 2014 S=47.69 Km/hr
-7.46453	-39.36766	Thu Feb 27 20:19:05 2014 S=45.45 Km/hr
-7.46332	-39.36756	Thu Feb 27 20:19:15 2014 S=48.34 Km/hr
-7.46213	-39.36757	Thu Feb 27 20:19:25 2014 S=45.52 Km/hr
-7.46100	-39.36764	Thu Feb 27 20:19:35 2014 S=41.97 Km/hr
-7.46002	-39.36781	Thu Feb 27 20:19:45 2014 S=41.65 Km/hr
-7.45908	-39.36794	Thu Feb 27 20:19:55 2014 S=27.64 Km/hr
-7.45840	-39.36808	Thu Feb 27 20:20:05 2014 S=34.72 Km/hr
-7.45753	-39.36839	Thu Feb 27 20:20:15 2014 S=38.30 Km/hr
-7.45657	-39.36861	Thu Feb 27 20:20:25 2014 S=38.57 Km/hr
-7.45555	-39.36866	Thu Feb 27 20:20:35 2014 S=39.56 Km/hr
-7.45454	-39.36888	Thu Feb 27 20:20:45 2014 S=42.50 Km/hr
-7.45355	-39.36922	Thu Feb 27 20:20:55 2014 S=39.98 Km/hr
-7.45256	-39.36958	Thu Feb 27 20:21:05 2014 S=42.55 Km/hr
-7.45152	-39.36987	Thu Feb 27 20:21:15 2014 S=41.57 Km/hr
-7.45048	-39.37013	Thu Feb 27 20:21:25 2014 S=41.16 Km/hr
-7.44953	-39.37055	Thu Feb 27 20:21:35 2014 S=39.77 Km/hr
-7.44849	-39.37065	Thu Feb 27 20:21:45 2014 S=40.65 Km/hr
-7.44745	-39.37076	Thu Feb 27 20:21:55 2014 S=37.32 Km/hr
-7.44645	-39.37095	Thu Feb 27 20:22:05 2014 S=43.13 Km/hr
-7.44536	-39.37107	Thu Feb 27 20:22:15 2014 S=41.94 Km/hr
-7.44429	-39.37115	Thu Feb 27 20:22:25 2014 S=43.55 Km/hr
-7.44321	-39.37127	Thu Feb 27 20:22:35 2014 S=43.59 Km/hr
-7.44216	-39.37146	Thu Feb 27 20:22:45 2014 S=34.89 Km/hr
-7.44161	-39.37156	Thu Feb 27 20:22:55 2014 S=9.23 Km/hr
-7.44154	-39.37162	Thu Feb 27 20:23:05 2014 S=1.76 Km/hr
-7.44153	-39.37162	Thu Feb 27 20:23:15 2014 S=0.40 Km/hr
-7.44148	-39.37162	Thu Feb 27 20:23:25 2014 S=2.80 Km/hr
-7.44146	-39.37159	Thu Feb 27 20:23:35 2014 S=0.40 Km/hr
-7.44137	-39.37157	Thu Feb 27 20:23:45 2014 S=5.05 Km/hr
-7.44113	-39.37157	Thu Feb 27 20:23:55 2014 S=12.95 Km/hr
-7.44061	-39.37159	Thu Feb 27 20:24:05 2014 S=28.67 Km/hr
-7.43977	-39.37158	Thu Feb 27 20:24:15 2014 S=32.99 Km/hr
-7.43888	-39.37157	Thu Feb 27 20:24:25 2014 S=33.38 Km/hr
-7.43789	-39.37166	Thu Feb 27 20:24:35 2014 S=36.23 Km/hr
-7.43694	-39.37174	Thu Feb 27 20:24:45 2014 S=36.69 Km/hr
-7.43603	-39.37175	Thu Feb 27 20:24:55 2014 S=35.37 Km/hr
-7.43515	-39.37179	Thu Feb 27 20:25:05 2014 S=32.72 Km/hr
-7.43433	-39.37169	Thu Feb 27 20:25:15 2014 S=32.75 Km/hr
-7.43360	-39.37147	Thu Feb 27 20:25:25 2014 S=18.77 Km/hr
-7.43328	-39.37130	Thu Feb 27 20:25:35 2014 S=6.44 Km/hr
-7.43298	-39.37098	Thu Feb 27 20:25:45 2014 S=15.91 Km/hr
-7.43234	-39.37048	Thu Feb 27 20:25:55 2014 S=29.41 Km/hr
-7.43149	-39.37020	Thu Feb 27 20:26:05 2014 S=32.51 Km/hr
-7.43062	-39.36981	Thu Feb 27 20:26:15 2014 S=34.10 Km/hr
-7.43005	-39.36955	Thu Feb 27 20:26:25 2014 S=25.37 Km/hr
-7.42933	-39.36919	Thu Feb 27 20:26:35 2014 S=28.64 Km/hr
-7.42855	-39.36891	Thu Feb 27 20:26:45 2014 S=29.52 Km/hr
-7.42823	-39.36880	Thu Feb 27 20:26:55 2014 S=5.94 Km/hr
-7.42819	-39.36880	Thu Feb 27 20:27:05 2014 S=0.15 Km/hr
-7.42818	-39.36880	Thu Feb 27 20:27:15 2014 S=0.26 Km/hr
-7.42818	-39.36880	Thu Feb 27 20:27:25 2014 S=0.10 Km/hr
-7.42818	-39.36880	Thu Feb 27 20:27:35 2014 S=0.16 Km/hr
-7.42817	-39.36880	Thu Feb 27 20:27:45 2014 S=0.15 Km/hr
-7.42817	-39.36880	Thu Feb 27 20:27:55 2014 S=0.13 Km/hr
-7.42817	-39.36880	Thu Feb 27 20:28:05 2014 S=0.13 Km/hr
-7.42816	-39.36880	Thu Feb 27 20:28:15 2014 S=0.10 Km/hr
-7.42816	-39.36880	Thu Feb 27 20:28:25 2014 S=0.18 Km/hr
-7.42815	-39.36880	Thu Feb 27 20:28:35 2014 S=0.18 Km/hr
-7.42815	-39.36880	Thu Feb 27 20:28:45 2014 S=0.11 Km/hr
-7.42815	-39.36880	Thu Feb 27 20:28:55 2014 S=0.12 Km/hr
-7.42815	-39.36880	Thu Feb 27 20:29:05 2014 S=0.19 Km/hr
-7.42815	-39.36881	Thu Feb 27 20:29:15 2014 S=0.16 Km/hr
-7.42813	-39.36882	Thu Feb 27 20:29:25 2014 S=0.01 Km/hr
-7.42813	-39.36883	Thu Feb 27 20:29:35 2014 S=0.00 Km/hr
-7.42814	-39.36882	Thu Feb 27 20:29:45 2014 S=0.00 Km/hr
-7.42813	-39.36882	Thu Feb 27 20:29:55 2014 S=0.00 Km/hr
-7.42813	-39.36882	Thu Feb 27 20:30:05 2014 S=0.01 Km/hr
-7.42813	-39.36882	Thu Feb 27 20:30:15 2014 S=0.01 Km/hr
-7.42813	-39.36882	Thu Feb 27 20:30:25 2014 S=0.01 Km/hr
-7.42813	-39.36882	Thu Feb 27 20:30:35 2014 S=0.00 Km/hr
-7.42813	-39.36882	Thu Feb 27 20:30:45 2014 S=0.00 Km/hr
-7.42813	-39.36882	Thu Feb 27 20:30:55 2014 S=0.01 Km/hr
-7.42813	-39.36882	Thu Feb 27 20:31:05 2014 S=0.02 Km/hr
-7.42813	-39.36882	Thu Feb 27 20:31:15 2014 S=0.29 Km/hr
-7.42813	-39.36881	Thu Feb 27 20:31:25 2014 S=0.18 Km/hr
-7.42813	-39.36881	Thu Feb 27 20:31:35 2014 S=0.22 Km/hr
-7.42814	-39.36881	Thu Feb 27 20:31:45 2014 S=0.07 Km/hr
-7.42814	-39.36881	Thu Feb 27 20:31:55 2014 S=0.14 Km/hr
-7.42814	-39.36880	Thu Feb 27 20:32:05 2014 S=0.10 Km/hr
-7.42814	-39.36880	Thu Feb 27 20:32:15 2014 S=0.05 Km/hr
-7.42814	-39.36880	Thu Feb 27 20:32:25 2014 S=0.15 Km/hr
-7.42814	-39.36881	Thu Feb 27 20:32:35 2014 S=0.13 Km/hr
-7.42814	-39.36881	Thu Feb 27 20:32:45 2014 S=0.12 Km/hr
-7.42813	-39.36881	Thu Feb 27 20:32:55 2014 S=0.00 Km/hr
-7.42813	-39.36881	Thu Feb 27 20:33:05 2014 S=0.01 Km/hr
-7.42813	-39.36881	Thu Feb 27 20:33:15 2014 S=0.01 Km/hr
-7.42813	-39.36881	Thu Feb 27 20:33:25 2014 S=0.01 Km/hr
-7.42813	-39.36881	Thu Feb 27 20:33:35 2014 S=0.00 Km/hr
-7.42813	-39.36881	Thu Feb 27 20:33:45 2014 S=0.01 Km/hr
-7.42813	-39.36881	Thu Feb 27 20:33:55 2014 S=0.01 Km/hr
-7.42813	-39.36880	Thu Feb 27 20:34:05 2014 S=0.00 Km/hr
-7.42813	-39.36880	Thu Feb 27 20:34:15 2014 S=0.01 Km/hr
-7.42813	-39.36880	Thu Feb 27 20:34:25 2014 S=0.01 Km/hr
-7.42813	-39.36880	Thu Feb 27 20:34:35 2014 S=0.01 Km/hr
-7.42813	-39.36880	Thu Feb 27 20:34:45 2014 S=0.01 Km/hr
-7.42813	-39.36880	Thu Feb 27 20:34:55 2014 S=0.01 Km/hr
-7.42813	-39.36880	Thu Feb 27 20:35:05 2014 S=0.01 Km/hr
-7.42813	-39.36880	Thu Feb 27 20:35:15 2014 S=0.01 Km/hr
-7.42813	-39.36880	Thu Feb 27 20:35:25 2014 S=0.10 Km/hr
-7.42812	-39.36880	Thu Feb 27 20:35:35 2014 S=0.47 Km/hr
-7.42812	-39.36879	Thu Feb 27 20:35:45 2014 S=0.18 Km/hr
-7.42812	-39.36879	Thu Feb 27 20:35:55 2014 S=0.00 Km/hr
-7.42812	-39.36879	Thu Feb 27 20:36:05 2014 S=0.01 Km/hr
-7.42812	-39.36879	Thu Feb 27 20:36:15 2014 S=0.01 Km/hr
-7.42812	-39.36879	Thu Feb 27 20:36:25 2014 S=0.00 Km/hr
-7.42812	-39.36879	Thu Feb 27 20:36:35 2014 S=0.01 Km/hr
-7.42812	-39.36879	Thu Feb 27 20:36:45 2014 S=0.00 Km/hr
-7.42812	-39.36879	Thu Feb 27 20:36:55 2014 S=0.00 Km/hr
-7.42812	-39.36879	Thu Feb 27 20:37:05 2014 S=0.01 Km/hr
-7.42812	-39.36879	Thu Feb 27 20:37:15 2014 S=0.01 Km/hr
-7.42812	-39.36879	Thu Feb 27 20:37:25 2014 S=0.00 Km/hr
-7.42812	-39.36879	Thu Feb 27 20:37:35 2014 S=0.00 Km/hr
-7.42812	-39.36879	Thu Feb 27 20:37:45 2014 S=0.00 Km/hr
-7.42812	-39.36879	Thu Feb 27 20:37:55 2014 S=0.00 Km/hr
-7.42812	-39.36879	Thu Feb 27 20:38:05 2014 S=0.01 Km/hr
-7.42812	-39.36879	Thu Feb 27 20:38:15 2014 S=0.00 Km/hr
-7.42812	-39.36879	Thu Feb 27 20:38:25 2014 S=0.01 Km/hr
-7.42812	-39.36879	Thu Feb 27 20:38:35 2014 S=0.01 Km/hr
-7.42812	-39.36879	Thu Feb 27 20:38:45 2014 S=0.01 Km/hr
-7.42812	-39.36879	Thu Feb 27 20:38:55 2014 S=0.02 Km/hr
-7.42812	-39.36879	Thu Feb 27 20:39:05 2014 S=0.00 Km/hr
-7.42812	-39.36879	Thu Feb 27 20:39:15 2014 S=0.01 Km/hr
-7.42809	-39.36878	Thu Feb 27 20:39:25 2014 S=11.69 Km/hr
-7.42735	-39.36864	Thu Feb 27 20:39:35 2014 S=33.47 Km/hr
-7.42652	-39.36856	Thu Feb 27 20:39:45 2014 S=23.64 Km/hr
-7.42578	-39.36848	Thu Feb 27 20:39:55 2014 S=27.02 Km/hr
-7.42512	-39.36850	Thu Feb 27 20:40:05 2014 S=26.70 Km/hr
-7.42450	-39.36839	Thu Feb 27 20:40:15 2014 S=12.48 Km/hr
-7.42394	-39.36799	Thu Feb 27 20:40:25 2014 S=28.53 Km/hr
-7.42311	-39.36760	Thu Feb 27 20:40:35 2014 S=34.56 Km/hr
-7.42240	-39.36753	Thu Feb 27 20:40:45 2014 S=27.30 Km/hr
-7.42160	-39.36746	Thu Feb 27 20:40:55 2014 S=31.74 Km/hr
-7.42071	-39.36733	Thu Feb 27 20:41:05 2014 S=27.80 Km/hr
-7.41995	-39.36715	Thu Feb 27 20:41:15 2014 S=30.87 Km/hr
-7.41909	-39.36711	Thu Feb 27 20:41:25 2014 S=34.20 Km/hr
-7.41824	-39.36698	Thu Feb 27 20:41:35 2014 S=27.04 Km/hr
-7.41786	-39.36693	Thu Feb 27 20:41:45 2014 S=10.06 Km/hr
-7.41759	-39.36658	Thu Feb 27 20:41:55 2014 S=16.68 Km/hr
-7.41751	-39.36621	Thu Feb 27 20:42:05 2014 S=17.04 Km/hr
-7.41766	-39.36578	Thu Feb 27 20:42:15 2014 S=11.93 Km/hr
-7.41775	-39.36540	Thu Feb 27 20:42:25 2014 S=15.12 Km/hr
-7.41785	-39.36487	Thu Feb 27 20:42:35 2014 S=13.16 Km/hr
-7.41788	-39.36440	Thu Feb 27 20:42:45 2014 S=10.59 Km/hr
-7.41812	-39.36404	Thu Feb 27 20:42:55 2014 S=15.84 Km/hr
-7.41837	-39.36364	Thu Feb 27 20:43:05 2014 S=11.92 Km/hr
-7.41864	-39.36332	Thu Feb 27 20:43:15 2014 S=19.97 Km/hr
-7.41888	-39.36290	Thu Feb 27 20:43:25 2014 S=12.84 Km/hr
-7.41891	-39.36259	Thu Feb 27 20:43:35 2014 S=8.64 Km/hr
-7.41872	-39.36239	Thu Feb 27 20:43:45 2014 S=5.42 Km/hr
-7.41860	-39.36233	Thu Feb 27 20:43:55 2014 S=0.61 Km/hr
-7.41863	-39.36229	Thu Feb 27 20:44:05 2014 S=4.59 Km/hr
-7.41861	-39.36223	Thu Feb 27 20:44:15 2014 S=1.06 Km/hr
-7.41864	-39.36218	Thu Feb 27 20:44:25 2014 S=2.49 Km/hr
-7.41865	-39.36216	Thu Feb 27 20:44:35 2014 S=0.75 Km/hr
-7.41867	-39.36226	Thu Feb 27 20:44:45 2014 S=3.72 Km/hr
-7.41857	-39.36228	Thu Feb 27 20:44:55 2014 S=3.79 Km/hr
-7.41854	-39.36228	Thu Feb 27 20:45:05 2014 S=0.93 Km/hr
-7.41840	-39.36229	Thu Feb 27 20:45:15 2014 S=1.57 Km/hr
-7.41837	-39.36230	Thu Feb 27 20:45:25 2014 S=0.84 Km/hr
-7.41837	-39.36228	Thu Feb 27 20:45:35 2014 S=0.49 Km/hr
-7.41821	-39.36216	Thu Feb 27 20:45:45 2014 S=10.25 Km/hr
-7.41792	-39.36192	Thu Feb 27 20:45:55 2014 S=10.64 Km/hr
-7.41768	-39.36186	Thu Feb 27 20:46:05 2014 S=8.06 Km/hr
-7.41722	-39.36163	Thu Feb 27 20:46:15 2014 S=11.02 Km/hr
-7.41690	-39.36152	Thu Feb 27 20:46:25 2014 S=6.27 Km/hr
-7.41684	-39.36147	Thu Feb 27 20:46:35 2014 S=0.02 Km/hr
-7.41684	-39.36145	Thu Feb 27 20:46:45 2014 S=1.25 Km/hr
-7.41687	-39.36145	Thu Feb 27 20:46:55 2014 S=0.61 Km/hr
-7.41687	-39.36145	Thu Feb 27 20:47:05 2014 S=1.48 Km/hr
-7.41684	-39.36146	Thu Feb 27 20:47:15 2014 S=0.67 Km/hr
-7.41681	-39.36143	Thu Feb 27 20:47:25 2014 S=6.52 Km/hr
-7.41635	-39.36130	Thu Feb 27 20:47:35 2014 S=13.44 Km/hr
-7.41597	-39.36121	Thu Feb 27 20:47:45 2014 S=8.07 Km/hr
-7.41560	-39.36100	Thu Feb 27 20:47:55 2014 S=3.28 Km/hr
-7.41558	-39.36094	Thu Feb 27 20:48:05 2014 S=3.99 Km/hr
-7.41560	-39.36087	Thu Feb 27 20:48:15 2014 S=0.57 Km/hr
-7.41553	-39.36098	Thu Feb 27 20:48:25 2014 S=4.58 Km/hr
-7.41546	-39.36098	Thu Feb 27 20:48:35 2014 S=8.93 Km/hr
-7.41525	-39.36085	Thu Feb 27 20:48:45 2014 S=7.35 Km/hr
-7.41493	-39.36064	Thu Feb 27 20:48:55 2014 S=11.03 Km/hr
-7.41468	-39.36029	Thu Feb 27 20:49:05 2014 S=7.60 Km/hr
-7.41446	-39.36010	Thu Feb 27 20:49:15 2014 S=11.02 Km/hr
-7.41439	-39.35984	Thu Feb 27 20:49:25 2014 S=10.35 Km/hr
-7.41444	-39.35975	Thu Feb 27 20:49:35 2014 S=0.68 Km/hr
-7.41444	-39.35972	Thu Feb 27 20:49:45 2014 S=2.61 Km/hr
-7.41444	-39.35971	Thu Feb 27 20:49:55 2014 S=0.26 Km/hr
-7.41443	-39.35972	Thu Feb 27 20:50:05 2014 S=0.56 Km/hr
-7.41446	-39.35973	Thu Feb 27 20:50:15 2014 S=2.40 Km/hr
-7.41454	-39.35970	Thu Feb 27 20:50:25 2014 S=3.19 Km/hr
-7.41457	-39.35972	Thu Feb 27 20:50:35 2014 S=0.85 Km/hr
-7.41460	-39.35971	Thu Feb 27 20:50:45 2014 S=0.58 Km/hr
-7.41466	-39.35972	Thu Feb 27 20:50:55 2014 S=0.57 Km/hr
-7.41465	-39.35969	Thu Feb 27 20:51:05 2014 S=2.76 Km/hr
-7.41471	-39.35960	Thu Feb 27 20:51:15 2014 S=1.95 Km/hr
-7.41477	-39.35956	Thu Feb 27 20:51:25 2014 S=0.88 Km/hr
-7.41479	-39.35951	Thu Feb 27 20:51:35 2014 S=3.30 Km/hr
-7.41487	-39.35942	Thu Feb 27 20:51:45 2014 S=2.24 Km/hr
-7.41479	-39.35935	Thu Feb 27 20:51:55 2014 S=3.03 Km/hr
-7.41474	-39.35938	Thu Feb 27 20:52:05 2014 S=2.05 Km/hr
-7.41463	-39.35934	Thu Feb 27 20:52:15 2014 S=3.33 Km/hr
-7.41454	-39.35928	Thu Feb 27 20:52:25 2014 S=2.04 Km/hr
-7.41446	-39.35926	Thu Feb 27 20:52:35 2014 S=2.28 Km/hr
-7.41439	-39.35922	Thu Feb 27 20:52:45 2014 S=2.58 Km/hr
-7.41442	-39.35913	Thu Feb 27 20:52:55 2014 S=3.28 Km/hr
-7.41452	-39.35909	Thu Feb 27 20:53:05 2014 S=2.55 Km/hr
-7.41456	-39.35901	Thu Feb 27 20:53:15 2014 S=3.71 Km/hr
-7.41466	-39.35897	Thu Feb 27 20:53:25 2014 S=3.38 Km/hr
-7.41471	-39.35887	Thu Feb 27 20:53:35 2014 S=2.84 Km/hr
-7.41477	-39.35877	Thu Feb 27 20:53:45 2014 S=4.15 Km/hr
-7.41477	-39.35870	Thu Feb 27 20:53:55 2014 S=1.49 Km/hr
-7.41469	-39.35861	Thu Feb 27 20:54:05 2014 S=4.27 Km/hr
-7.41462	-39.35857	Thu Feb 27 20:54:15 2014 S=1.04 Km/hr
-7.41457	-39.35848	Thu Feb 27 20:54:25 2014 S=2.09 Km/hr
-7.41456	-39.35847	Thu Feb 27 20:54:35 2014 S=1.80 Km/hr
-7.41464	-39.35857	Thu Feb 27 20:54:45 2014 S=2.96 Km/hr
-7.41474	-39.35862	Thu Feb 27 20:54:55 2014 S=3.72 Km/hr
-7.41482	-39.35858	Thu Feb 27 20:55:05 2014 S=2.79 Km/hr
-7.41484	-39.35853	Thu Feb 27 20:55:15 2014 S=1.98 Km/hr
-7.41485	-39.35851	Thu Feb 27 20:55:25 2014 S=2.29 Km/hr
-7.41486	-39.35855	Thu Feb 27 20:55:35 2014 S=3.57 Km/hr
-7.41492	-39.35861	Thu Feb 27 20:55:45 2014 S=2.62 Km/hr
-7.41501	-39.35859	Thu Feb 27 20:55:55 2014 S=2.54 Km/hr
-7.41509	-39.35855	Thu Feb 27 20:56:05 2014 S=1.82 Km/hr
-7.41517	-39.35850	Thu Feb 27 20:56:15 2014 S=2.05 Km/hr
-7.41527	-39.35853	Thu Feb 27 20:56:25 2014 S=2.97 Km/hr
-7.41529	-39.35852	Thu Feb 27 20:56:35 2014 S=2.66 Km/hr
-7.41521	-39.35854	Thu Feb 27 20:56:45 2014 S=2.87 Km/hr
-7.41517	-39.35844	Thu Feb 27 20:56:55 2014 S=5.01 Km/hr
-7.41513	-39.35833	Thu Feb 27 20:57:05 2014 S=1.25 Km/hr
-7.41516	-39.35828	Thu Feb 27 20:57:15 2014 S=3.98 Km/hr
-7.41520	-39.35820	Thu Feb 27 20:57:25 2014 S=0.20 Km/hr
-7.41521	-39.35817	Thu Feb 27 20:57:35 2014 S=0.51 Km/hr
-7.41519	-39.35817	Thu Feb 27 20:57:45 2014 S=1.24 Km/hr
-7.41516	-39.35819	Thu Feb 27 20:57:55 2014 S=0.45 Km/hr
-7.41515	-39.35818	Thu Feb 27 20:58:05 2014 S=1.88 Km/hr
-7.41513	-39.35812	Thu Feb 27 20:58:15 2014 S=3.56 Km/hr
-7.41513	-39.35808	Thu Feb 27 20:58:25 2014 S=2.23 Km/hr
-7.41519	-39.35810	Thu Feb 27 20:58:35 2014 S=0.40 Km/hr
-7.41519	-39.35814	Thu Feb 27 20:58:45 2014 S=0.93 Km/hr
-7.41520	-39.35809	Thu Feb 27 20:58:55 2014 S=0.36 Km/hr
-7.41520	-39.35816	Thu Feb 27 20:59:05 2014 S=2.63 Km/hr
-7.41515	-39.35821	Thu Feb 27 20:59:15 2014 S=2.91 Km/hr
-7.41513	-39.35826	Thu Feb 27 20:59:25 2014 S=0.86 Km/hr
-7.41512	-39.35827	Thu Feb 27 20:59:35 2014 S=0.33 Km/hr
-7.41511	-39.35829	Thu Feb 27 20:59:45 2014 S=0.52 Km/hr
-7.41507	-39.35827	Thu Feb 27 20:59:55 2014 S=2.43 Km/hr
-7.41502	-39.35825	Thu Feb 27 21:00:05 2014 S=2.47 Km/hr
-7.41503	-39.35825	Thu Feb 27 21:00:15 2014 S=2.58 Km/hr
-7.41513	-39.35830	Thu Feb 27 21:00:25 2014 S=5.00 Km/hr
-7.41515	-39.35841	Thu Feb 27 21:00:35 2014 S=3.69 Km/hr
-7.41516	-39.35851	Thu Feb 27 21:00:45 2014 S=3.46 Km/hr
-7.41525	-39.35853	Thu Feb 27 21:00:55 2014 S=2.49 Km/hr
-7.41532	-39.35859	Thu Feb 27 21:01:05 2014 S=2.07 Km/hr
-7.41536	-39.35860	Thu Feb 27 21:01:15 2014 S=3.02 Km/hr
-7.41545	-39.35859	Thu Feb 27 21:01:25 2014 S=2.95 Km/hr
-7.41549	-39.35860	Thu Feb 27 21:01:35 2014 S=0.95 Km/hr
-7.41549	-39.35865	Thu Feb 27 21:01:45 2014 S=0.58 Km/hr
-7.41549	-39.35865	Thu Feb 27 21:01:55 2014 S=1.35 Km/hr
-7.41549	-39.35870	Thu Feb 27 21:02:05 2014 S=0.72 Km/hr
-7.41547	-39.35881	Thu Feb 27 21:02:15 2014 S=2.64 Km/hr
-7.41552	-39.35891	Thu Feb 27 21:02:25 2014 S=2.81 Km/hr
-7.41552	-39.35902	Thu Feb 27 21:02:35 2014 S=2.53 Km/hr
-7.41558	-39.35910	Thu Feb 27 21:02:45 2014 S=3.93 Km/hr
-7.41567	-39.35911	Thu Feb 27 21:02:55 2014 S=2.68 Km/hr
-7.41571	-39.35920	Thu Feb 27 21:03:05 2014 S=1.15 Km/hr
-7.41568	-39.35923	Thu Feb 27 21:03:15 2014 S=2.26 Km/hr
-7.41569	-39.35924	Thu Feb 27 21:03:25 2014 S=0.37 Km/hr
-7.41569	-39.35924	Thu Feb 27 21:03:35 2014 S=1.50 Km/hr
-7.41569	-39.35924	Thu Feb 27 21:03:45 2014 S=0.63 Km/hr
-7.41569	-39.35920	Thu Feb 27 21:03:55 2014 S=0.19 Km/hr
-7.41569	-39.35920	Thu Feb 27 21:04:05 2014 S=1.28 Km/hr
-7.41577	-39.35917	Thu Feb 27 21:04:15 2014 S=2.38 Km/hr
-7.41587	-39.35914	Thu Feb 27 21:04:25 2014 S=2.59 Km/hr
-7.41594	-39.35914	Thu Feb 27 21:04:35 2014 S=3.61 Km/hr
-7.41605	-39.35909	Thu Feb 27 21:04:45 2014 S=2.10 Km/hr
-7.41612	-39.35910	Thu Feb 27 21:04:55 2014 S=3.46 Km/hr
-7.41615	-39.35910	Thu Feb 27 21:05:05 2014 S=2.03 Km/hr
-7.41617	-39.35912	Thu Feb 27 21:05:15 2014 S=1.00 Km/hr
-7.41619	-39.35914	Thu Feb 27 21:05:25 2014 S=0.54 Km/hr
-7.41617	-39.35910	Thu Feb 27 21:05:35 2014 S=2.47 Km/hr
-7.41616	-39.35904	Thu Feb 27 21:05:45 2014 S=0.75 Km/hr
-7.41611	-39.35898	Thu Feb 27 21:05:55 2014 S=3.11 Km/hr
-7.41610	-39.35891	Thu Feb 27 21:06:05 2014 S=2.56 Km/hr
-7.41613	-39.35884	Thu Feb 27 21:06:15 2014 S=2.91 Km/hr
-7.41617	-39.35879	Thu Feb 27 21:06:25 2014 S=0.34 Km/hr
-7.41617	-39.35886	Thu Feb 27 21:06:35 2014 S=1.16 Km/hr
-7.41616	-39.35888	Thu Feb 27 21:06:45 2014 S=2.08 Km/hr
-7.41612	-39.35896	Thu Feb 27 21:06:55 2014 S=2.61 Km/hr
-7.41613	-39.35904	Thu Feb 27 21:07:05 2014 S=4.13 Km/hr
-7.41616	-39.35908	Thu Feb 27 21:07:15 2014 S=1.21 Km/hr
-7.41620	-39.35912	Thu Feb 27 21:07:25 2014 S=2.10 Km/hr
-7.41622	-39.35911	Thu Feb 27 21:07:35 2014 S=1.48 Km/hr
-7.41618	-39.35913	Thu Feb 27 21:07:45 2014 S=1.14 Km/hr
-7.41611	-39.35914	Thu Feb 27 21:07:55 2014 S=2.46 Km/hr
-7.41605	-39.35917	Thu Feb 27 21:08:05 2014 S=2.71 Km/hr
-7.41602	-39.35925	Thu Feb 27 21:08:15 2014 S=1.95 Km/hr
-7.41604	-39.35930	Thu Feb 27 21:08:25 2014 S=2.58 Km/hr
-7.41608	-39.35931	Thu Feb 27 21:08:35 2014 S=0.48 Km/hr
-7.41603	-39.35938	Thu Feb 27 21:08:45 2014 S=2.36 Km/hr
-7.41595	-39.35941	Thu Feb 27 21:08:55 2014 S=2.01 Km/hr
-7.41589	-39.35948	Thu Feb 27 21:09:05 2014 S=2.53 Km/hr
-7.41589	-39.35957	Thu Feb 27 21:09:15 2014 S=2.92 Km/hr
-7.41583	-39.35960	Thu Feb 27 21:09:25 2014 S=2.28 Km/hr
-7.41573	-39.35962	Thu Feb 27 21:09:35 2014 S=2.78 Km/hr
-7.41570	-39.35969	Thu Feb 27 21:09:45 2014 S=1.83 Km/hr
-7.41562	-39.35974	Thu Feb 27 21:09:55 2014 S=1.95 Km/hr
-7.41553	-39.35973	Thu Feb 27 21:10:05 2014 S=2.26 Km/hr
-7.41543	-39.35975	Thu Feb 27 21:10:15 2014 S=2.33 Km/hr
-7.41535	-39.35977	Thu Feb 27 21:10:25 2014 S=2.90 Km/hr
-7.41529	-39.35987	Thu Feb 27 21:10:35 2014 S=3.33 Km/hr
-7.41522	-39.35991	Thu Feb 27 21:10:45 2014 S=1.29 Km/hr
-7.41514	-39.35992	Thu Feb 27 21:10:55 2014 S=1.21 Km/hr
-7.41513	-39.35993	Thu Feb 27 21:11:05 2014 S=0.72 Km/hr
-7.41514	-39.35993	Thu Feb 27 21:11:15 2014 S=1.13 Km/hr
-7.41514	-39.35993	Thu Feb 27 21:11:25 2014 S=0.20 Km/hr
-7.41514	-39.35991	Thu Feb 27 21:11:35 2014 S=1.02 Km/hr
-7.41513	-39.35990	Thu Feb 27 21:11:45 2014 S=0.27 Km/hr
-7.41512	-39.35991	Thu Feb 27 21:11:55 2014 S=0.25 Km/hr
-7.41513	-39.35990	Thu Feb 27 21:12:05 2014 S=1.25 Km/hr
-7.41510	-39.35983	Thu Feb 27 21:12:15 2014 S=1.81 Km/hr
-7.41507	-39.35979	Thu Feb 27 21:12:25 2014 S=0.22 Km/hr
-7.41505	-39.35978	Thu Feb 27 21:12:35 2014 S=1.79 Km/hr
-7.41510	-39.35983	Thu Feb 27 21:12:45 2014 S=3.43 Km/hr
-7.41507	-39.35991	Thu Feb 27 21:12:55 2014 S=3.65 Km/hr
-7.41506	-39.36000	Thu Feb 27 21:13:05 2014 S=0.86 Km/hr
-7.41500	-39.35999	Thu Feb 27 21:13:15 2014 S=2.48 Km/hr
-7.41491	-39.36006	Thu Feb 27 21:13:25 2014 S=2.61 Km/hr
-7.41483	-39.36006	Thu Feb 27 21:13:35 2014 S=1.64 Km/hr
-7.41477	-39.36010	Thu Feb 27 21:13:45 2014 S=2.85 Km/hr
-7.41467	-39.36015	Thu Feb 27 21:13:55 2014 S=2.40 Km/hr
-7.41459	-39.36024	Thu Feb 27 21:14:05 2014 S=1.66 Km/hr
-7.41462	-39.36027	Thu Feb 27 21:14:15 2014 S=2.02 Km/hr
-7.41462	-39.36028	Thu Feb 27 21:14:25 2014 S=0.93 Km/hr
-7.41459	-39.36034	Thu Feb 27 21:14:35 2014 S=2.44 Km/hr
-7.41455	-39.36042	Thu Feb 27 21:14:45 2014 S=2.97 Km/hr
-7.41451	-39.36052	Thu Feb 27 21:14:55 2014 S=2.27 Km/hr
-7.41446	-39.36063	Thu Feb 27 21:15:05 2014 S=2.74 Km/hr
-7.41443	-39.36071	Thu Feb 27 21:15:15 2014 S=3.03 Km/hr
-7.41443	-39.36084	Thu Feb 27 21:15:25 2014 S=4.01 Km/hr
-7.41435	-39.36092	Thu Feb 27 21:15:35 2014 S=3.19 Km/hr
-7.41428	-39.36099	Thu Feb 27 21:15:45 2014 S=3.49 Km/hr
-7.41425	-39.36103	Thu Feb 27 21:15:55 2014 S=0.66 Km/hr
-7.41429	-39.36098	Thu Feb 27 21:16:05 2014 S=2.18 Km/hr
-7.41425	-39.36089	Thu Feb 27 21:16:15 2014 S=3.15 Km/hr
-7.41422	-39.36082	Thu Feb 27 21:16:25 2014 S=1.40 Km/hr
-7.41422	-39.36071	Thu Feb 27 21:16:35 2014 S=2.25 Km/hr
-7.41423	-39.36063	Thu Feb 27 21:16:45 2014 S=2.92 Km/hr
-7.41418	-39.36053	Thu Feb 27 21:16:55 2014 S=3.61 Km/hr
-7.41424	-39.36050	Thu Feb 27 21:17:05 2014 S=2.20 Km/hr
-7.41433	-39.36047	Thu Feb 27 21:17:15 2014 S=2.86 Km/hr
-7.41446	-39.36038	Thu Feb 27 21:17:25 2014 S=3.78 Km/hr
-7.41457	-39.36036	Thu Feb 27 21:17:35 2014 S=3.32 Km/hr
-7.41462	-39.36026	Thu Feb 27 21:17:45 2014 S=3.16 Km/hr
-7.41454	-39.36020	Thu Feb 27 21:17:55 2014 S=3.33 Km/hr
-7.41445	-39.36014	Thu Feb 27 21:18:05 2014 S=3.05 Km/hr
-7.41437	-39.36004	Thu Feb 27 21:18:15 2014 S=3.24 Km/hr
-7.41432	-39.35994	Thu Feb 27 21:18:25 2014 S=3.74 Km/hr
-7.41434	-39.35982	Thu Feb 27 21:18:35 2014 S=2.70 Km/hr
-7.41442	-39.35978	Thu Feb 27 21:18:45 2014 S=4.16 Km/hr
-7.41451	-39.35978	Thu Feb 27 21:18:55 2014 S=3.02 Km/hr
-7.41459	-39.35975	Thu Feb 27 21:19:05 2014 S=0.29 Km/hr
-7.41459	-39.35975	Thu Feb 27 21:19:15 2014 S=0.45 Km/hr
-7.41460	-39.35974	Thu Feb 27 21:19:25 2014 S=0.42 Km/hr
-7.41460	-39.35974	Thu Feb 27 21:19:35 2014 S=0.21 Km/hr
-7.41460	-39.35974	Thu Feb 27 21:19:45 2014 S=0.47 Km/hr
-7.41461	-39.35973	Thu Feb 27 21:19:55 2014 S=0.17 Km/hr
-7.41461	-39.35973	Thu Feb 27 21:20:05 2014 S=0.31 Km/hr
-7.41461	-39.35973	Thu Feb 27 21:20:15 2014 S=0.31 Km/hr
-7.41461	-39.35973	Thu Feb 27 21:20:25 2014 S=0.42 Km/hr
-7.41461	-39.35973	Thu Feb 27 21:20:35 2014 S=0.23 Km/hr
-7.41461	-39.35976	Thu Feb 27 21:20:45 2014 S=1.33 Km/hr
-7.41462	-39.35975	Thu Feb 27 21:20:55 2014 S=0.61 Km/hr
-7.41462	-39.35975	Thu Feb 27 21:21:05 2014 S=0.79 Km/hr
-7.41461	-39.35975	Thu Feb 27 21:21:15 2014 S=0.17 Km/hr
-7.41461	-39.35976	Thu Feb 27 21:21:25 2014 S=0.80 Km/hr
-7.41461	-39.35976	Thu Feb 27 21:21:35 2014 S=0.48 Km/hr
-7.41461	-39.35976	Thu Feb 27 21:21:45 2014 S=0.34 Km/hr
-7.41461	-39.35975	Thu Feb 27 21:21:55 2014 S=0.29 Km/hr
-7.41462	-39.35975	Thu Feb 27 21:22:05 2014 S=0.25 Km/hr
-7.41462	-39.35975	Thu Feb 27 21:22:15 2014 S=0.30 Km/hr
-7.41462	-39.35975	Thu Feb 27 21:22:25 2014 S=0.15 Km/hr
-7.41462	-39.35975	Thu Feb 27 21:22:35 2014 S=0.52 Km/hr
-7.41462	-39.35974	Thu Feb 27 21:22:45 2014 S=0.48 Km/hr
-7.41462	-39.35974	Thu Feb 27 21:22:55 2014 S=0.20 Km/hr
-7.41462	-39.35974	Thu Feb 27 21:23:05 2014 S=0.17 Km/hr
-7.41462	-39.35974	Thu Feb 27 21:23:15 2014 S=0.10 Km/hr
-7.41462	-39.35974	Thu Feb 27 21:23:25 2014 S=0.01 Km/hr
-7.41462	-39.35974	Thu Feb 27 21:23:35 2014 S=0.01 Km/hr
-7.41462	-39.35974	Thu Feb 27 21:23:45 2014 S=0.01 Km/hr
-7.41462	-39.35974	Thu Feb 27 21:23:55 2014 S=0.01 Km/hr
-7.41462	-39.35974	Thu Feb 27 21:24:05 2014 S=0.00 Km/hr
-7.41462	-39.35974	Thu Feb 27 21:24:15 2014 S=0.00 Km/hr
-7.41462	-39.35974	Thu Feb 27 21:24:25 2014 S=0.01 Km/hr
-7.41462	-39.35974	Thu Feb 27 21:24:35 2014 S=0.00 Km/hr
-7.41462	-39.35971	Thu Feb 27 21:24:45 2014 S=0.27 Km/hr
-7.41461	-39.35973	Thu Feb 27 21:24:55 2014 S=0.01 Km/hr
-7.41460	-39.35972	Thu Feb 27 21:25:05 2014 S=0.00 Km/hr
-7.41458	-39.35975	Thu Feb 27 21:25:15 2014 S=0.00 Km/hr
-7.41457	-39.35974	Thu Feb 27 21:25:25 2014 S=0.01 Km/hr
-7.41457	-39.35974	Thu Feb 27 21:25:35 2014 S=0.01 Km/hr
-7.41457	-39.35974	Thu Feb 27 21:25:45 2014 S=0.01 Km/hr
-7.41457	-39.35974	Thu Feb 27 21:25:55 2014 S=0.01 Km/hr
-7.41457	-39.35974	Thu Feb 27 21:26:05 2014 S=0.01 Km/hr
-7.41457	-39.35974	Thu Feb 27 21:26:15 2014 S=0.01 Km/hr
-7.41457	-39.35974	Thu Feb 27 21:26:25 2014 S=0.00 Km/hr
-7.41457	-39.35974	Thu Feb 27 21:26:35 2014 S=0.01 Km/hr
-7.41458	-39.35974	Thu Feb 27 21:26:45 2014 S=0.00 Km/hr
-7.41458	-39.35974	Thu Feb 27 21:26:55 2014 S=0.00 Km/hr
-7.41458	-39.35974	Thu Feb 27 21:27:05 2014 S=0.00 Km/hr
-7.41458	-39.35974	Thu Feb 27 21:27:15 2014 S=0.00 Km/hr
-7.41458	-39.35974	Thu Feb 27 21:27:25 2014 S=0.24 Km/hr
-7.41458	-39.35975	Thu Feb 27 21:27:35 2014 S=0.27 Km/hr
-7.41458	-39.35975	Thu Feb 27 21:27:45 2014 S=0.00 Km/hr
-7.41458	-39.35975	Thu Feb 27 21:27:55 2014 S=0.01 Km/hr
-7.41458	-39.35975	Thu Feb 27 21:28:05 2014 S=0.01 Km/hr
-7.41458	-39.35975	Thu Feb 27 21:28:15 2014 S=0.00 Km/hr
-7.41458	-39.35975	Thu Feb 27 21:28:25 2014 S=0.01 Km/hr
-7.41458	-39.35975	Thu Feb 27 21:28:35 2014 S=0.00 Km/hr
-7.41459	-39.35975	Thu Feb 27 21:28:45 2014 S=0.01 Km/hr
-7.41459	-39.35975	Thu Feb 27 21:28:55 2014 S=0.00 Km/hr
-7.41459	-39.35975	Thu Feb 27 21:29:05 2014 S=0.01 Km/hr
-7.41459	-39.35975	Thu Feb 27 21:29:15 2014 S=0.01 Km/hr
-7.41459	-39.35975	Thu Feb 27 21:29:25 2014 S=0.01 Km/hr
-7.41459	-39.35975	Thu Feb 27 21:29:35 2014 S=0.00 Km/hr
-7.41450	-39.35976	Thu Feb 27 21:29:45 2014 S=8.14 Km/hr
-7.41430	-39.35978	Thu Feb 27 21:29:55 2014 S=8.08 Km/hr
-7.41404	-39.35956	Thu Feb 27 21:30:05 2014 S=11.35 Km/hr
-7.41388	-39.35913	Thu Feb 27 21:30:15 2014 S=17.00 Km/hr
-7.41358	-39.35875	Thu Feb 27 21:30:25 2014 S=17.76 Km/hr
-7.41327	-39.35838	Thu Feb 27 21:30:35 2014 S=16.69 Km/hr
-7.41312	-39.35801	Thu Feb 27 21:30:45 2014 S=13.12 Km/hr
-7.41296	-39.35761	Thu Feb 27 21:30:55 2014 S=15.69 Km/hr
-7.41289	-39.35724	Thu Feb 27 21:31:05 2014 S=13.13 Km/hr
-7.41277	-39.35677	Thu Feb 27 21:31:15 2014 S=14.74 Km/hr
-7.41266	-39.35637	Thu Feb 27 21:31:25 2014 S=7.41 Km/hr
-7.41267	-39.35624	Thu Feb 27 21:31:35 2014 S=0.42 Km/hr
-7.41267	-39.35625	Thu Feb 27 21:31:45 2014 S=0.71 Km/hr
-7.41267	-39.35624	Thu Feb 27 21:31:55 2014 S=0.15 Km/hr
-7.41267	-39.35624	Thu Feb 27 21:32:05 2014 S=0.41 Km/hr
-7.41267	-39.35624	Thu Feb 27 21:32:15 2014 S=0.44 Km/hr
-7.41268	-39.35624	Thu Feb 27 21:32:25 2014 S=0.46 Km/hr
-7.41268	-39.35625	Thu Feb 27 21:32:35 2014 S=0.22 Km/hr
-7.41267	-39.35624	Thu Feb 27 21:32:45 2014 S=0.43 Km/hr
-7.41267	-39.35624	Thu Feb 27 21:32:55 2014 S=0.41 Km/hr
-7.41266	-39.35624	Thu Feb 27 21:33:05 2014 S=0.70 Km/hr
-7.41266	-39.35624	Thu Feb 27 21:33:15 2014 S=0.14 Km/hr
-7.41266	-39.35625	Thu Feb 27 21:33:25 2014 S=0.38 Km/hr
-7.41267	-39.35625	Thu Feb 27 21:33:35 2014 S=0.39 Km/hr
-7.41266	-39.35624	Thu Feb 27 21:33:45 2014 S=0.51 Km/hr
-7.41266	-39.35623	Thu Feb 27 21:33:55 2014 S=0.33 Km/hr
-7.41266	-39.35622	Thu Feb 27 21:34:05 2014 S=0.42 Km/hr
-7.41264	-39.35613	Thu Feb 27 21:34:15 2014 S=14.70 Km/hr
-7.41240	-39.35584	Thu Feb 27 21:34:25 2014 S=11.68 Km/hr
-7.41240	-39.35550	Thu Feb 27 21:34:35 2014 S=11.33 Km/hr
-7.41261	-39.35516	Thu Feb 27 21:34:45 2014 S=13.41 Km/hr
-7.41285	-39.35492	Thu Feb 27 21:34:55 2014 S=6.96 Km/hr
-7.41291	-39.35467	Thu Feb 27 21:35:05 2014 S=14.43 Km/hr
-7.41296	-39.35415	Thu Feb 27 21:35:15 2014 S=14.88 Km/hr
-7.41272	-39.35380	Thu Feb 27 21:35:25 2014 S=13.68 Km/hr
-7.41244	-39.35367	Thu Feb 27 21:35:35 2014 S=13.14 Km/hr
-7.41219	-39.35336	Thu Feb 27 21:35:45 2014 S=13.91 Km/hr
-7.41189	-39.35315	Thu Feb 27 21:35:55 2014 S=11.91 Km/hr
-7.41164	-39.35293	Thu Feb 27 21:36:05 2014 S=9.61 Km/hr
-7.41137	-39.35279	Thu Feb 27 21:36:15 2014 S=10.53 Km/hr
-7.41109	-39.35260	Thu Feb 27 21:36:25 2014 S=10.59 Km/hr
-7.41084	-39.35229	Thu Feb 27 21:36:35 2014 S=15.86 Km/hr
-7.41051	-39.35217	Thu Feb 27 21:36:45 2014 S=12.73 Km/hr
-7.41015	-39.35204	Thu Feb 27 21:36:55 2014 S=7.28 Km/hr
-7.40979	-39.35200	Thu Feb 27 21:37:05 2014 S=12.67 Km/hr
-7.40949	-39.35181	Thu Feb 27 21:37:15 2014 S=10.71 Km/hr
-7.40931	-39.35156	Thu Feb 27 21:37:25 2014 S=7.34 Km/hr
-7.40930	-39.35135	Thu Feb 27 21:37:35 2014 S=9.20 Km/hr
-7.40928	-39.35109	Thu Feb 27 21:37:45 2014 S=6.73 Km/hr
-7.40931	-39.35101	Thu Feb 27 21:37:55 2014 S=0.78 Km/hr
-7.40931	-39.35099	Thu Feb 27 21:38:05 2014 S=0.87 Km/hr
-7.40932	-39.35097	Thu Feb 27 21:38:15 2014 S=0.76 Km/hr
-7.40932	-39.35099	Thu Feb 27 21:38:25 2014 S=0.39 Km/hr
-7.40933	-39.35099	Thu Feb 27 21:38:35 2014 S=0.57 Km/hr
-7.40933	-39.35097	Thu Feb 27 21:38:45 2014 S=1.39 Km/hr
-7.40933	-39.35097	Thu Feb 27 21:38:55 2014 S=0.20 Km/hr
-7.40933	-39.35097	Thu Feb 27 21:39:05 2014 S=0.57 Km/hr
-7.40932	-39.35095	Thu Feb 27 21:39:15 2014 S=1.49 Km/hr
-7.40928	-39.35115	Thu Feb 27 21:39:25 2014 S=11.25 Km/hr
-7.40919	-39.35137	Thu Feb 27 21:39:35 2014 S=10.11 Km/hr
-7.40902	-39.35150	Thu Feb 27 21:39:45 2014 S=8.95 Km/hr
-7.40891	-39.35167	Thu Feb 27 21:39:55 2014 S=7.79 Km/hr
-7.40869	-39.35181	Thu Feb 27 21:40:05 2014 S=7.43 Km/hr
-7.40856	-39.35193	Thu Feb 27 21:40:15 2014 S=5.33 Km/hr
-7.40856	-39.35198	Thu Feb 27 21:40:25 2014 S=0.61 Km/hr
-7.40856	-39.35199	Thu Feb 27 21:40:35 2014 S=0.56 Km/hr
-7.40856	-39.35197	Thu Feb 27 21:40:45 2014 S=2.26 Km/hr
-7.40859	-39.35192	Thu Feb 27 21:40:55 2014 S=2.45 Km/hr
-7.40858	-39.35195	Thu Feb 27 21:41:05 2014 S=3.21 Km/hr
-7.40856	-39.35202	Thu Feb 27 21:41:15 2014 S=3.15 Km/hr
-7.40859	-39.35213	Thu Feb 27 21:41:25 2014 S=2.32 Km/hr
-7.40863	-39.35219	Thu Feb 27 21:41:35 2014 S=0.68 Km/hr
-7.40862	-39.35220	Thu Feb 27 21:41:45 2014 S=0.76 Km/hr
-7.40870	-39.35224	Thu Feb 27 21:41:55 2014 S=2.97 Km/hr
-7.40877	-39.35222	Thu Feb 27 21:42:05 2014 S=1.23 Km/hr
-7.40875	-39.35212	Thu Feb 27 21:42:15 2014 S=4.22 Km/hr
-7.40875	-39.35209	Thu Feb 27 21:42:25 2014 S=2.67 Km/hr
-7.40877	-39.35218	Thu Feb 27 21:42:35 2014 S=3.34 Km/hr
-7.40882	-39.35228	Thu Feb 27 21:42:45 2014 S=1.68 Km/hr
-7.40885	-39.35231	Thu Feb 27 21:42:55 2014 S=1.12 Km/hr
-7.40887	-39.35233	Thu Feb 27 21:43:05 2014 S=2.11 Km/hr
-7.40883	-39.35240	Thu Feb 27 21:43:15 2014 S=3.65 Km/hr
-7.40876	-39.35240	Thu Feb 27 21:43:25 2014 S=0.26 Km/hr
-7.40874	-39.35241	Thu Feb 27 21:43:35 2014 S=1.32 Km/hr
-7.40866	-39.35249	Thu Feb 27 21:43:45 2014 S=2.40 Km/hr
-7.40863	-39.35253	Thu Feb 27 21:43:55 2014 S=0.70 Km/hr
-7.40863	-39.35252	Thu Feb 27 21:44:05 2014 S=1.05 Km/hr
-7.40851	-39.35253	Thu Feb 27 21:44:15 2014 S=2.80 Km/hr
-7.40846	-39.35259	Thu Feb 27 21:44:25 2014 S=2.34 Km/hr
-7.40843	-39.35260	Thu Feb 27 21:44:35 2014 S=1.12 Km/hr
-7.40835	-39.35265	Thu Feb 27 21:44:45 2014 S=3.84 Km/hr
-7.40834	-39.35268	Thu Feb 27 21:44:55 2014 S=1.42 Km/hr
-7.40834	-39.35269	Thu Feb 27 21:45:05 2014 S=0.72 Km/hr
-7.40836	-39.35270	Thu Feb 27 21:45:15 2014 S=0.33 Km/hr
-7.40840	-39.35273	Thu Feb 27 21:45:25 2014 S=1.91 Km/hr
-7.40842	-39.35271	Thu Feb 27 21:45:35 2014 S=1.24 Km/hr
-7.40841	-39.35273	Thu Feb 27 21:45:45 2014 S=1.03 Km/hr
-7.40840	-39.35282	Thu Feb 27 21:45:55 2014 S=3.01 Km/hr
-7.40838	-39.35288	Thu Feb 27 21:46:05 2014 S=0.51 Km/hr
-7.40835	-39.35286	Thu Feb 27 21:46:15 2014 S=0.90 Km/hr
-7.40824	-39.35286	Thu Feb 27 21:46:25 2014 S=3.03 Km/hr
-7.40814	-39.35286	Thu Feb 27 21:46:35 2014 S=2.79 Km/hr
-7.40805	-39.35291	Thu Feb 27 21:46:45 2014 S=2.46 Km/hr
-7.40798	-39.35286	Thu Feb 27 21:46:55 2014 S=1.95 Km/hr
-7.40798	-39.35284	Thu Feb 27 21:47:05 2014 S=0.22 Km/hr
-7.40798	-39.35281	Thu Feb 27 21:47:15 2014 S=0.73 Km/hr
-7.40799	-39.35281	Thu Feb 27 21:47:25 2014 S=0.35 Km/hr
-7.40798	-39.35283	Thu Feb 27 21:47:35 2014 S=2.62 Km/hr
-7.40790	-39.35287	Thu Feb 27 21:47:45 2014 S=1.95 Km/hr
-7.40790	-39.35289	Thu Feb 27 21:47:55 2014 S=0.45 Km/hr
-7.40791	-39.35291	Thu Feb 27 21:48:05 2014 S=0.24 Km/hr
-7.40790	-39.35293	Thu Feb 27 21:48:15 2014 S=0.55 Km/hr
-7.40791	-39.35291	Thu Feb 27 21:48:25 2014 S=0.59 Km/hr
-7.40790	-39.35289	Thu Feb 27 21:48:35 2014 S=3.02 Km/hr
-7.40782	-39.35283	Thu Feb 27 21:48:45 2014 S=3.34 Km/hr
-7.40776	-39.35281	Thu Feb 27 21:48:55 2014 S=0.33 Km/hr
-7.40773	-39.35278	Thu Feb 27 21:49:05 2014 S=2.74 Km/hr
-7.40768	-39.35281	Thu Feb 27 21:49:15 2014 S=2.02 Km/hr
-7.40769	-39.35290	Thu Feb 27 21:49:25 2014 S=3.42 Km/hr
-7.40768	-39.35294	Thu Feb 27 21:49:35 2014 S=0.64 Km/hr
-7.40768	-39.35294	Thu Feb 27 21:49:45 2014 S=0.83 Km/hr
-7.40767	-39.35296	Thu Feb 27 21:49:55 2014 S=1.83 Km/hr
-7.40757	-39.35302	Thu Feb 27 21:50:05 2014 S=3.36 Km/hr
-7.40752	-39.35299	Thu Feb 27 21:50:15 2014 S=1.36 Km/hr
-7.40744	-39.35293	Thu Feb 27 21:50:25 2014 S=3.01 Km/hr
-7.40742	-39.35286	Thu Feb 27 21:50:35 2014 S=1.90 Km/hr
-7.40738	-39.35287	Thu Feb 27 21:50:45 2014 S=2.43 Km/hr
-7.40727	-39.35290	Thu Feb 27 21:50:55 2014 S=3.32 Km/hr
-7.40714	-39.35295	Thu Feb 27 21:51:05 2014 S=2.28 Km/hr
-7.40711	-39.35287	Thu Feb 27 21:51:15 2014 S=3.28 Km/hr
-7.40713	-39.35288	Thu Feb 27 21:51:25 2014 S=3.32 Km/hr
-7.40713	-39.35297	Thu Feb 27 21:51:35 2014 S=3.31 Km/hr
-7.40710	-39.35309	Thu Feb 27 21:51:45 2014 S=2.85 Km/hr
-7.40707	-39.35321	Thu Feb 27 21:51:55 2014 S=2.84 Km/hr
-7.40702	-39.35331	Thu Feb 27 21:52:05 2014 S=4.04 Km/hr
-7.40696	-39.35342	Thu Feb 27 21:52:15 2014 S=2.78 Km/hr
-7.40690	-39.35349	Thu Feb 27 21:52:25 2014 S=2.18 Km/hr
-7.40682	-39.35358	Thu Feb 27 21:52:35 2014 S=3.75 Km/hr
-7.40673	-39.35364	Thu Feb 27 21:52:45 2014 S=0.80 Km/hr
-7.40675	-39.35369	Thu Feb 27 21:52:55 2014 S=2.26 Km/hr
-7.40682	-39.35375	Thu Feb 27 21:53:05 2014 S=3.28 Km/hr
-7.40685	-39.35381	Thu Feb 27 21:53:15 2014 S=1.14 Km/hr
-7.40684	-39.35379	Thu Feb 27 21:53:25 2014 S=2.53 Km/hr
-7.40680	-39.35374	Thu Feb 27 21:53:35 2014 S=3.80 Km/hr
-7.40673	-39.35368	Thu Feb 27 21:53:45 2014 S=2.30 Km/hr
-7.40665	-39.35369	Thu Feb 27 21:53:55 2014 S=1.90 Km/hr
-7.40656	-39.35371	Thu Feb 27 21:54:05 2014 S=2.57 Km/hr
-7.40652	-39.35368	Thu Feb 27 21:54:15 2014 S=0.68 Km/hr
-7.40654	-39.35373	Thu Feb 27 21:54:25 2014 S=3.39 Km/hr
-7.40653	-39.35381	Thu Feb 27 21:54:35 2014 S=3.53 Km/hr
-7.40651	-39.35392	Thu Feb 27 21:54:45 2014 S=3.64 Km/hr
-7.40649	-39.35402	Thu Feb 27 21:54:55 2014 S=3.84 Km/hr
-7.40642	-39.35410	Thu Feb 27 21:55:05 2014 S=3.16 Km/hr
-7.40636	-39.35417	Thu Feb 27 21:55:15 2014 S=2.14 Km/hr
-7.40629	-39.35421	Thu Feb 27 21:55:25 2014 S=2.25 Km/hr
-7.40622	-39.35418	Thu Feb 27 21:55:35 2014 S=1.71 Km/hr
-7.40620	-39.35415	Thu Feb 27 21:55:45 2014 S=0.50 Km/hr
-7.40617	-39.35420	Thu Feb 27 21:55:55 2014 S=2.99 Km/hr
-7.40611	-39.35426	Thu Feb 27 21:56:05 2014 S=1.92 Km/hr
-7.40609	-39.35432	Thu Feb 27 21:56:15 2014 S=1.08 Km/hr
-7.40605	-39.35440	Thu Feb 27 21:56:25 2014 S=2.93 Km/hr
-7.40603	-39.35451	Thu Feb 27 21:56:35 2014 S=2.86 Km/hr
-7.40599	-39.35460	Thu Feb 27 21:56:45 2014 S=2.50 Km/hr
-7.40589	-39.35468	Thu Feb 27 21:56:55 2014 S=4.83 Km/hr
-7.40584	-39.35475	Thu Feb 27 21:57:05 2014 S=3.43 Km/hr
-7.40579	-39.35486	Thu Feb 27 21:57:15 2014 S=1.70 Km/hr
-7.40586	-39.35495	Thu Feb 27 21:57:25 2014 S=4.01 Km/hr
-7.40590	-39.35498	Thu Feb 27 21:57:35 2014 S=1.00 Km/hr
-7.40590	-39.35497	Thu Feb 27 21:57:45 2014 S=1.64 Km/hr
-7.40582	-39.35502	Thu Feb 27 21:57:55 2014 S=2.93 Km/hr
-7.40583	-39.35508	Thu Feb 27 21:58:05 2014 S=0.59 Km/hr
-7.40583	-39.35509	Thu Feb 27 21:58:15 2014 S=0.41 Km/hr
-7.40577	-39.35509	Thu Feb 27 21:58:25 2014 S=4.71 Km/hr
-7.40568	-39.35512	Thu Feb 27 21:58:35 2014 S=2.40 Km/hr
-7.40559	-39.35516	Thu Feb 27 21:58:45 2014 S=2.80 Km/hr
-7.40554	-39.35517	Thu Feb 27 21:58:55 2014 S=1.68 Km/hr
-7.40553	-39.35516	Thu Feb 27 21:59:05 2014 S=0.55 Km/hr
-7.40553	-39.35516	Thu Feb 27 21:59:15 2014 S=1.93 Km/hr
-7.40551	-39.35516	Thu Feb 27 21:59:25 2014 S=0.97 Km/hr
-7.40550	-39.35517	Thu Feb 27 21:59:35 2014 S=1.40 Km/hr
-7.40550	-39.35517	Thu Feb 27 21:59:45 2014 S=0.11 Km/hr
-7.40552	-39.35515	Thu Feb 27 21:59:55 2014 S=0.37 Km/hr
-7.40555	-39.35516	Thu Feb 27 22:00:05 2014 S=0.58 Km/hr
-7.40554	-39.35514	Thu Feb 27 22:00:15 2014 S=0.62 Km/hr
-7.40551	-39.35517	Thu Feb 27 22:00:25 2014 S=0.69 Km/hr
-7.40551	-39.35519	Thu Feb 27 22:00:35 2014 S=1.04 Km/hr
-7.40554	-39.35516	Thu Feb 27 22:00:45 2014 S=0.42 Km/hr
-7.40553	-39.35515	Thu Feb 27 22:00:55 2014 S=0.75 Km/hr
-7.40552	-39.35518	Thu Feb 27 22:01:05 2014 S=2.30 Km/hr
-7.40543	-39.35522	Thu Feb 27 22:01:15 2014 S=3.31 Km/hr
-7.40536	-39.35520	Thu Feb 27 22:01:25 2014 S=1.97 Km/hr
-7.40531	-39.35514	Thu Feb 27 22:01:35 2014 S=1.46 Km/hr
-7.40531	-39.35514	Thu Feb 27 22:01:45 2014 S=1.41 Km/hr
-7.40530	-39.35515	Thu Feb 27 22:01:55 2014 S=1.36 Km/hr
-7.40531	-39.35519	Thu Feb 27 22:02:05 2014 S=0.39 Km/hr
-7.40531	-39.35519	Thu Feb 27 22:02:15 2014 S=1.21 Km/hr
-7.40530	-39.35518	Thu Feb 27 22:02:25 2014 S=0.71 Km/hr
-7.40531	-39.35515	Thu Feb 27 22:02:35 2014 S=1.80 Km/hr
-7.40528	-39.35508	Thu Feb 27 22:02:45 2014 S=2.15 Km/hr
-7.40524	-39.35502	Thu Feb 27 22:02:55 2014 S=2.72 Km/hr
-7.40523	-39.35496	Thu Feb 27 22:03:05 2014 S=2.35 Km/hr
-7.40530	-39.35497	Thu Feb 27 22:03:15 2014 S=1.42 Km/hr
-7.40534	-39.35496	Thu Feb 27 22:03:25 2014 S=1.46 Km/hr
-7.40535	-39.35493	Thu Feb 27 22:03:35 2014 S=0.82 Km/hr
-7.40536	-39.35492	Thu Feb 27 22:03:45 2014 S=0.56 Km/hr
-7.40536	-39.35482	Thu Feb 27 22:03:55 2014 S=2.88 Km/hr
-7.40533	-39.35473	Thu Feb 27 22:04:05 2014 S=4.12 Km/hr
-7.40532	-39.35472	Thu Feb 27 22:04:15 2014 S=0.68 Km/hr
-7.40532	-39.35475	Thu Feb 27 22:04:25 2014 S=1.35 Km/hr
-7.40535	-39.35483	Thu Feb 27 22:04:35 2014 S=2.26 Km/hr
-7.40528	-39.35487	Thu Feb 27 22:04:45 2014 S=1.86 Km/hr
-7.40524	-39.35490	Thu Feb 27 22:04:55 2014 S=0.79 Km/hr
-7.40524	-39.35494	Thu Feb 27 22:05:05 2014 S=0.20 Km/hr
-7.40524	-39.35499	Thu Feb 27 22:05:15 2014 S=0.88 Km/hr
-7.40523	-39.35500	Thu Feb 27 22:05:25 2014 S=1.04 Km/hr
-7.40518	-39.35503	Thu Feb 27 22:05:35 2014 S=1.04 Km/hr
-7.40516	-39.35504	Thu Feb 27 22:05:45 2014 S=0.40 Km/hr
-7.40511	-39.35503	Thu Feb 27 22:05:55 2014 S=0.70 Km/hr
-7.40502	-39.35503	Thu Feb 27 22:06:05 2014 S=3.55 Km/hr
-7.40494	-39.35501	Thu Feb 27 22:06:15 2014 S=2.12 Km/hr
-7.40496	-39.35495	Thu Feb 27 22:06:25 2014 S=2.02 Km/hr
-7.40495	-39.35501	Thu Feb 27 22:06:35 2014 S=2.14 Km/hr
-7.40497	-39.35510	Thu Feb 27 22:06:45 2014 S=1.66 Km/hr
-7.40497	-39.35512	Thu Feb 27 22:06:55 2014 S=1.40 Km/hr
-7.40489	-39.35513	Thu Feb 27 22:07:05 2014 S=2.64 Km/hr
-7.40488	-39.35514	Thu Feb 27 22:07:15 2014 S=0.86 Km/hr
-7.40486	-39.35514	Thu Feb 27 22:07:25 2014 S=0.56 Km/hr
-7.40480	-39.35514	Thu Feb 27 22:07:35 2014 S=1.25 Km/hr
-7.40475	-39.35513	Thu Feb 27 22:07:45 2014 S=1.26 Km/hr
-7.40475	-39.35511	Thu Feb 27 22:07:55 2014 S=0.53 Km/hr
-7.40475	-39.35509	Thu Feb 27 22:08:05 2014 S=0.60 Km/hr
-7.40473	-39.35510	Thu Feb 27 22:08:15 2014 S=0.83 Km/hr
-7.40473	-39.35511	Thu Feb 27 22:08:25 2014 S=2.44 Km/hr
-7.40474	-39.35513	Thu Feb 27 22:08:35 2014 S=0.38 Km/hr
-7.40471	-39.35514	Thu Feb 27 22:08:45 2014 S=2.30 Km/hr
-7.40462	-39.35508	Thu Feb 27 22:08:55 2014 S=3.89 Km/hr
-7.40454	-39.35501	Thu Feb 27 22:09:05 2014 S=3.30 Km/hr
-7.40444	-39.35498	Thu Feb 27 22:09:15 2014 S=5.23 Km/hr
-7.40438	-39.35492	Thu Feb 27 22:09:25 2014 S=2.78 Km/hr
-7.40440	-39.35484	Thu Feb 27 22:09:35 2014 S=2.43 Km/hr
-7.40440	-39.35476	Thu Feb 27 22:09:45 2014 S=2.54 Km/hr
-7.40439	-39.35474	Thu Feb 27 22:09:55 2014 S=0.36 Km/hr
-7.40432	-39.35469	Thu Feb 27 22:10:05 2014 S=2.51 Km/hr
-7.40428	-39.35473	Thu Feb 27 22:10:15 2014 S=1.56 Km/hr
-7.40425	-39.35480	Thu Feb 27 22:10:25 2014 S=2.20 Km/hr
-7.40417	-39.35485	Thu Feb 27 22:10:35 2014 S=3.28 Km/hr
-7.40408	-39.35484	Thu Feb 27 22:10:45 2014 S=3.61 Km/hr
-7.40410	-39.35475	Thu Feb 27 22:10:55 2014 S=2.30 Km/hr
-7.40413	-39.35465	Thu Feb 27 22:11:05 2014 S=3.43 Km/hr
-7.40410	-39.35457	Thu Feb 27 22:11:15 2014 S=1.71 Km/hr
-7.40412	-39.35451	Thu Feb 27 22:11:25 2014 S=0.99 Km/hr
-7.40415	-39.35451	Thu Feb 27 22:11:35 2014 S=1.00 Km/hr
-7.40418	-39.35447	Thu Feb 27 22:11:45 2014 S=2.11 Km/hr
-7.40419	-39.35441	Thu Feb 27 22:11:55 2014 S=2.26 Km/hr
-7.40417	-39.35432	Thu Feb 27 22:12:05 2014 S=2.94 Km/hr
-7.40423	-39.35432	Thu Feb 27 22:12:15 2014 S=2.33 Km/hr
-7.40429	-39.35426	Thu Feb 27 22:12:25 2014 S=2.62 Km/hr
-7.40432	-39.35421	Thu Feb 27 22:12:35 2014 S=1.00 Km/hr
-7.40434	-39.35421	Thu Feb 27 22:12:45 2014 S=1.14 Km/hr
-7.40432	-39.35419	Thu Feb 27 22:12:55 2014 S=2.98 Km/hr
-7.40431	-39.35413	Thu Feb 27 22:13:05 2014 S=1.02 Km/hr
-7.40431	-39.35413	Thu Feb 27 22:13:15 2014 S=2.00 Km/hr
-7.40439	-39.35406	Thu Feb 27 22:13:25 2014 S=2.19 Km/hr
-7.40444	-39.35401	Thu Feb 27 22:13:35 2014 S=1.96 Km/hr
-7.40444	-39.35394	Thu Feb 27 22:13:45 2014 S=1.67 Km/hr
-7.40444	-39.35388	Thu Feb 27 22:13:55 2014 S=1.55 Km/hr
-7.40441	-39.35388	Thu Feb 27 22:14:05 2014 S=1.70 Km/hr
-7.40436	-39.35386	Thu Feb 27 22:14:15 2014 S=0.02 Km/hr
-7.40439	-39.35386	Thu Feb 27 22:14:25 2014 S=1.80 Km/hr
-7.40443	-39.35388	Thu Feb 27 22:14:35 2014 S=0.82 Km/hr
-7.40443	-39.35391	Thu Feb 27 22:14:45 2014 S=1.48 Km/hr
-7.40443	-39.35400	Thu Feb 27 22:14:55 2014 S=2.48 Km/hr
-7.40438	-39.35408	Thu Feb 27 22:15:05 2014 S=0.58 Km/hr
-7.40438	-39.35408	Thu Feb 27 22:15:15 2014 S=0.51 Km/hr
-7.40433	-39.35412	Thu Feb 27 22:15:25 2014 S=2.94 Km/hr
-7.40425	-39.35414	Thu Feb 27 22:15:35 2014 S=2.54 Km/hr
-7.40422	-39.35416	Thu Feb 27 22:15:45 2014 S=1.33 Km/hr
-7.40419	-39.35416	Thu Feb 27 22:15:55 2014 S=1.10 Km/hr
-7.40419	-39.35415	Thu Feb 27 22:16:05 2014 S=1.19 Km/hr
-7.40414	-39.35413	Thu Feb 27 22:16:15 2014 S=1.30 Km/hr
-7.40410	-39.35414	Thu Feb 27 22:16:25 2014 S=2.02 Km/hr
-7.40408	-39.35414	Thu Feb 27 22:16:35 2014 S=1.67 Km/hr
-7.40412	-39.35414	Thu Feb 27 22:16:45 2014 S=1.81 Km/hr
-7.40418	-39.35416	Thu Feb 27 22:16:55 2014 S=1.71 Km/hr
-7.40419	-39.35424	Thu Feb 27 22:17:05 2014 S=2.05 Km/hr
-7.40418	-39.35433	Thu Feb 27 22:17:15 2014 S=2.99 Km/hr
-7.40414	-39.35439	Thu Feb 27 22:17:25 2014 S=2.76 Km/hr
-7.40413	-39.35445	Thu Feb 27 22:17:35 2014 S=2.19 Km/hr
-7.40413	-39.35452	Thu Feb 27 22:17:45 2014 S=2.96 Km/hr
-7.40414	-39.35462	Thu Feb 27 22:17:55 2014 S=3.55 Km/hr
-7.40409	-39.35471	Thu Feb 27 22:18:05 2014 S=4.05 Km/hr
-7.40404	-39.35481	Thu Feb 27 22:18:15 2014 S=3.19 Km/hr
-7.40397	-39.35490	Thu Feb 27 22:18:25 2014 S=3.14 Km/hr
-7.40388	-39.35492	Thu Feb 27 22:18:35 2014 S=2.78 Km/hr
-7.40379	-39.35491	Thu Feb 27 22:18:45 2014 S=1.39 Km/hr
-7.40376	-39.35493	Thu Feb 27 22:18:55 2014 S=2.61 Km/hr
-7.40369	-39.35495	Thu Feb 27 22:19:05 2014 S=2.66 Km/hr
-7.40358	-39.35496	Thu Feb 27 22:19:15 2014 S=2.16 Km/hr
-7.40358	-39.35496	Thu Feb 27 22:19:25 2014 S=1.04 Km/hr
-7.40357	-39.35497	Thu Feb 27 22:19:35 2014 S=0.86 Km/hr
-7.40353	-39.35500	Thu Feb 27 22:19:45 2014 S=0.30 Km/hr
-7.40348	-39.35499	Thu Feb 27 22:19:55 2014 S=2.85 Km/hr
-7.40339	-39.35501	Thu Feb 27 22:20:05 2014 S=0.45 Km/hr
-7.40343	-39.35500	Thu Feb 27 22:20:15 2014 S=1.64 Km/hr
-7.40347	-39.35497	Thu Feb 27 22:20:25 2014 S=0.76 Km/hr
-7.40348	-39.35497	Thu Feb 27 22:20:35 2014 S=0.45 Km/hr
-7.40347	-39.35497	Thu Feb 27 22:20:45 2014 S=0.38 Km/hr
-7.40355	-39.35497	Thu Feb 27 22:20:55 2014 S=2.61 Km/hr
-7.40364	-39.35495	Thu Feb 27 22:21:05 2014 S=1.04 Km/hr
-7.40370	-39.35494	Thu Feb 27 22:21:15 2014 S=2.88 Km/hr
-7.40383	-39.35489	Thu Feb 27 22:21:25 2014 S=3.78 Km/hr
-7.40396	-39.35490	Thu Feb 27 22:21:35 2014 S=3.27 Km/hr
-7.40402	-39.35486	Thu Feb 27 22:21:45 2014 S=2.02 Km/hr
-7.40402	-39.35484	Thu Feb 27 22:21:55 2014 S=0.13 Km/hr
-7.40405	-39.35484	Thu Feb 27 22:22:05 2014 S=3.45 Km/hr
-7.40417	-39.35487	Thu Feb 27 22:22:15 2014 S=3.45 Km/hr
-7.40427	-39.35492	Thu Feb 27 22:22:25 2014 S=2.05 Km/hr
-7.40437	-39.35494	Thu Feb 27 22:22:35 2014 S=1.26 Km/hr
-7.40445	-39.35501	Thu Feb 27 22:22:45 2014 S=3.13 Km/hr
-7.40450	-39.35505	Thu Feb 27 22:22:55 2014 S=1.41 Km/hr
-7.40451	-39.35505	Thu Feb 27 22:23:05 2014 S=0.71 Km/hr
-7.40451	-39.35506	Thu Feb 27 22:23:15 2014 S=0.63 Km/hr
-7.40452	-39.35505	Thu Feb 27 22:23:25 2014 S=2.47 Km/hr
-7.40464	-39.35512	Thu Feb 27 22:23:35 2014 S=2.33 Km/hr
-7.40474	-39.35516	Thu Feb 27 22:23:45 2014 S=3.02 Km/hr
-7.40484	-39.35514	Thu Feb 27 22:23:55 2014 S=2.37 Km/hr
-7.40487	-39.35514	Thu Feb 27 22:24:05 2014 S=1.06 Km/hr
-7.40498	-39.35518	Thu Feb 27 22:24:15 2014 S=2.57 Km/hr
-7.40504	-39.35522	Thu Feb 27 22:24:25 2014 S=1.28 Km/hr
-7.40513	-39.35527	Thu Feb 27 22:24:35 2014 S=2.53 Km/hr
-7.40518	-39.35532	Thu Feb 27 22:24:45 2014 S=0.75 Km/hr
-7.40519	-39.35534	Thu Feb 27 22:24:55 2014 S=1.27 Km/hr
-7.40526	-39.35534	Thu Feb 27 22:25:05 2014 S=2.96 Km/hr
-7.40536	-39.35524	Thu Feb 27 22:25:15 2014 S=2.61 Km/hr
-7.40547	-39.35521	Thu Feb 27 22:25:25 2014 S=2.93 Km/hr
-7.40556	-39.35517	Thu Feb 27 22:25:35 2014 S=1.79 Km/hr
-7.40565	-39.35514	Thu Feb 27 22:25:45 2014 S=2.47 Km/hr
-7.40567	-39.35511	Thu Feb 27 22:25:55 2014 S=2.61 Km/hr
-7.40577	-39.35509	Thu Feb 27 22:26:05 2014 S=1.45 Km/hr
-7.40583	-39.35504	Thu Feb 27 22:26:15 2014 S=2.35 Km/hr
-7.40583	-39.35494	Thu Feb 27 22:26:25 2014 S=3.20 Km/hr
-7.40582	-39.35490	Thu Feb 27 22:26:35 2014 S=0.39 Km/hr
-7.40582	-39.35490	Thu Feb 27 22:26:45 2014 S=0.46 Km/hr
-7.40579	-39.35487	Thu Feb 27 22:26:55 2014 S=1.56 Km/hr
-7.40582	-39.35481	Thu Feb 27 22:27:05 2014 S=2.16 Km/hr
-7.40586	-39.35472	Thu Feb 27 22:27:15 2014 S=3.32 Km/hr
-7.40592	-39.35466	Thu Feb 27 22:27:25 2014 S=2.59 Km/hr
-7.40597	-39.35456	Thu Feb 27 22:27:35 2014 S=2.55 Km/hr
-7.40602	-39.35446	Thu Feb 27 22:27:45 2014 S=2.51 Km/hr
-7.40606	-39.35435	Thu Feb 27 22:27:55 2014 S=2.53 Km/hr
-7.40611	-39.35431	Thu Feb 27 22:28:05 2014 S=0.80 Km/hr
-7.40621	-39.35427	Thu Feb 27 22:28:15 2014 S=2.20 Km/hr
-7.40625	-39.35426	Thu Feb 27 22:28:25 2014 S=0.75 Km/hr
-7.40632	-39.35421	Thu Feb 27 22:28:35 2014 S=1.47 Km/hr
-7.40638	-39.35413	Thu Feb 27 22:28:45 2014 S=2.69 Km/hr
-7.40645	-39.35406	Thu Feb 27 22:28:55 2014 S=3.09 Km/hr
-7.40650	-39.35397	Thu Feb 27 22:29:05 2014 S=1.94 Km/hr
-7.40650	-39.35395	Thu Feb 27 22:29:15 2014 S=0.49 Km/hr
-7.40651	-39.35395	Thu Feb 27 22:29:25 2014 S=0.15 Km/hr
-7.40650	-39.35395	Thu Feb 27 22:29:35 2014 S=0.72 Km/hr
-7.40651	-39.35390	Thu Feb 27 22:29:45 2014 S=2.26 Km/hr
-7.40654	-39.35381	Thu Feb 27 22:29:55 2014 S=3.32 Km/hr
-7.40654	-39.35378	Thu Feb 27 22:30:05 2014 S=1.01 Km/hr
-7.40655	-39.35377	Thu Feb 27 22:30:15 2014 S=1.14 Km/hr
-7.40660	-39.35372	Thu Feb 27 22:30:25 2014 S=2.36 Km/hr
-7.40658	-39.35369	Thu Feb 27 22:30:35 2014 S=0.73 Km/hr
-7.40661	-39.35369	Thu Feb 27 22:30:45 2014 S=2.04 Km/hr
-7.40670	-39.35366	Thu Feb 27 22:30:55 2014 S=3.04 Km/hr
-7.40677	-39.35359	Thu Feb 27 22:31:05 2014 S=1.98 Km/hr
-7.40683	-39.35356	Thu Feb 27 22:31:15 2014 S=1.91 Km/hr
-7.40691	-39.35350	Thu Feb 27 22:31:25 2014 S=3.09 Km/hr
-7.40699	-39.35339	Thu Feb 27 22:31:35 2014 S=2.20 Km/hr
-7.40704	-39.35329	Thu Feb 27 22:31:45 2014 S=3.53 Km/hr
-7.40707	-39.35323	Thu Feb 27 22:31:55 2014 S=1.40 Km/hr
-7.40707	-39.35319	Thu Feb 27 22:32:05 2014 S=0.68 Km/hr
-7.40708	-39.35313	Thu Feb 27 22:32:15 2014 S=3.54 Km/hr
-7.40710	-39.35306	Thu Feb 27 22:32:25 2014 S=1.53 Km/hr
-7.40714	-39.35298	Thu Feb 27 22:32:35 2014 S=1.94 Km/hr
-7.40720	-39.35295	Thu Feb 27 22:32:45 2014 S=1.29 Km/hr
-7.40729	-39.35289	Thu Feb 27 22:32:55 2014 S=2.62 Km/hr
-7.40733	-39.35279	Thu Feb 27 22:33:05 2014 S=2.21 Km/hr
-7.40731	-39.35277	Thu Feb 27 22:33:15 2014 S=1.99 Km/hr
-7.40733	-39.35268	Thu Feb 27 22:33:25 2014 S=2.13 Km/hr
-7.40734	-39.35263	Thu Feb 27 22:33:35 2014 S=0.62 Km/hr
-7.40735	-39.35262	Thu Feb 27 22:33:45 2014 S=0.86 Km/hr
-7.40734	-39.35263	Thu Feb 27 22:33:55 2014 S=0.69 Km/hr
-7.40734	-39.35263	Thu Feb 27 22:34:05 2014 S=1.36 Km/hr
-7.40740	-39.35259	Thu Feb 27 22:34:15 2014 S=1.73 Km/hr
-7.40746	-39.35253	Thu Feb 27 22:34:25 2014 S=2.12 Km/hr
-7.40750	-39.35252	Thu Feb 27 22:34:35 2014 S=0.80 Km/hr
-7.40758	-39.35246	Thu Feb 27 22:34:45 2014 S=2.65 Km/hr
-7.40767	-39.35239	Thu Feb 27 22:34:55 2014 S=0.72 Km/hr
-7.40771	-39.35246	Thu Feb 27 22:35:05 2014 S=0.88 Km/hr
-7.40772	-39.35247	Thu Feb 27 22:35:15 2014 S=1.80 Km/hr
-7.40770	-39.35244	Thu Feb 27 22:35:25 2014 S=2.39 Km/hr
-7.40768	-39.35241	Thu Feb 27 22:35:35 2014 S=0.38 Km/hr
-7.40770	-39.35233	Thu Feb 27 22:35:45 2014 S=3.34 Km/hr
-7.40774	-39.35230	Thu Feb 27 22:35:55 2014 S=1.21 Km/hr
-7.40779	-39.35224	Thu Feb 27 22:36:05 2014 S=1.29 Km/hr
-7.40787	-39.35218	Thu Feb 27 22:36:15 2014 S=2.11 Km/hr
-7.40796	-39.35215	Thu Feb 27 22:36:25 2014 S=2.69 Km/hr
-7.40805	-39.35213	Thu Feb 27 22:36:35 2014 S=1.66 Km/hr
-7.40811	-39.35212	Thu Feb 27 22:36:45 2014 S=1.82 Km/hr
-7.40819	-39.35208	Thu Feb 27 22:36:55 2014 S=3.02 Km/hr
-7.40824	-39.35201	Thu Feb 27 22:37:05 2014 S=3.40 Km/hr
-7.40827	-39.35196	Thu Feb 27 22:37:15 2014 S=1.35 Km/hr
-7.40833	-39.35199	Thu Feb 27 22:37:25 2014 S=0.81 Km/hr
-7.40841	-39.35197	Thu Feb 27 22:37:35 2014 S=2.37 Km/hr
-7.40848	-39.35188	Thu Feb 27 22:37:45 2014 S=2.93 Km/hr
-7.40852	-39.35181	Thu Feb 27 22:37:55 2014 S=1.98 Km/hr
-7.40852	-39.35174	Thu Feb 27 22:38:05 2014 S=2.65 Km/hr
-7.40856	-39.35165	Thu Feb 27 22:38:15 2014 S=2.11 Km/hr
-7.40858	-39.35157	Thu Feb 27 22:38:25 2014 S=2.52 Km/hr
-7.40859	-39.35155	Thu Feb 27 22:38:35 2014 S=3.10 Km/hr
-7.40861	-39.35146	Thu Feb 27 22:38:45 2014 S=3.10 Km/hr
-7.40863	-39.35139	Thu Feb 27 22:38:55 2014 S=1.10 Km/hr
-7.40862	-39.35136	Thu Feb 27 22:39:05 2014 S=0.53 Km/hr
-7.40861	-39.35136	Thu Feb 27 22:39:15 2014 S=1.82 Km/hr
-7.40850	-39.35130	Thu Feb 27 22:39:25 2014 S=2.62 Km/hr
-7.40846	-39.35122	Thu Feb 27 22:39:35 2014 S=3.08 Km/hr
-7.40841	-39.35112	Thu Feb 27 22:39:45 2014 S=4.41 Km/hr
-7.40841	-39.35102	Thu Feb 27 22:39:55 2014 S=3.19 Km/hr
-7.40840	-39.35102	Thu Feb 27 22:40:05 2014 S=0.36 Km/hr
-7.40846	-39.35101	Thu Feb 27 22:40:15 2014 S=2.74 Km/hr
-7.40846	-39.35096	Thu Feb 27 22:40:25 2014 S=2.60 Km/hr
-7.40853	-39.35091	Thu Feb 27 22:40:35 2014 S=2.30 Km/hr
-7.40857	-39.35091	Thu Feb 27 22:40:45 2014 S=0.74 Km/hr
-7.40858	-39.35091	Thu Feb 27 22:40:55 2014 S=1.51 Km/hr
-7.40864	-39.35093	Thu Feb 27 22:41:05 2014 S=0.54 Km/hr
-7.40864	-39.35091	Thu Feb 27 22:41:15 2014 S=0.88 Km/hr
-7.40861	-39.35091	Thu Feb 27 22:41:25 2014 S=2.50 Km/hr
-7.40857	-39.35088	Thu Feb 27 22:41:35 2014 S=0.64 Km/hr
-7.40851	-39.35090	Thu Feb 27 22:41:45 2014 S=0.92 Km/hr
-7.40855	-39.35083	Thu Feb 27 22:41:55 2014 S=1.43 Km/hr
-7.40857	-39.35078	Thu Feb 27 22:42:05 2014 S=0.09 Km/hr
-7.40856	-39.35081	Thu Feb 27 22:42:15 2014 S=1.87 Km/hr
-7.40851	-39.35090	Thu Feb 27 22:42:25 2014 S=1.72 Km/hr
-7.40851	-39.35091	Thu Feb 27 22:42:35 2014 S=0.13 Km/hr
-7.40852	-39.35091	Thu Feb 27 22:42:45 2014 S=0.18 Km/hr
-7.40852	-39.35090	Thu Feb 27 22:42:55 2014 S=0.37 Km/hr
-7.40852	-39.35089	Thu Feb 27 22:43:05 2014 S=0.56 Km/hr
-7.40852	-39.35089	Thu Feb 27 22:43:15 2014 S=0.39 Km/hr
-7.40853	-39.35089	Thu Feb 27 22:43:25 2014 S=0.05 Km/hr
-7.40853	-39.35090	Thu Feb 27 22:43:35 2014 S=1.28 Km/hr
-7.40853	-39.35090	Thu Feb 27 22:43:45 2014 S=0.46 Km/hr
-7.40853	-39.35089	Thu Feb 27 22:43:55 2014 S=0.38 Km/hr
-7.40853	-39.35089	Thu Feb 27 22:44:05 2014 S=0.25 Km/hr
-7.40853	-39.35089	Thu Feb 27 22:44:15 2014 S=0.59 Km/hr
-7.40853	-39.35089	Thu Feb 27 22:44:25 2014 S=0.97 Km/hr
-7.40854	-39.35090	Thu Feb 27 22:44:35 2014 S=1.11 Km/hr
-7.40856	-39.35089	Thu Feb 27 22:44:45 2014 S=0.98 Km/hr
-7.40853	-39.35092	Thu Feb 27 22:44:55 2014 S=2.33 Km/hr
-7.40845	-39.35099	Thu Feb 27 22:45:05 2014 S=1.53 Km/hr
-7.40844	-39.35105	Thu Feb 27 22:45:15 2014 S=0.42 Km/hr
-7.40841	-39.35110	Thu Feb 27 22:45:25 2014 S=3.11 Km/hr
-7.40834	-39.35109	Thu Feb 27 22:45:35 2014 S=3.14 Km/hr
-7.40829	-39.35102	Thu Feb 27 22:45:45 2014 S=1.75 Km/hr
-7.40826	-39.35101	Thu Feb 27 22:45:55 2014 S=0.04 Km/hr
-7.40826	-39.35102	Thu Feb 27 22:46:05 2014 S=0.26 Km/hr
-7.40824	-39.35103	Thu Feb 27 22:46:15 2014 S=0.38 Km/hr
-7.40825	-39.35102	Thu Feb 27 22:46:25 2014 S=0.63 Km/hr
-7.40824	-39.35102	Thu Feb 27 22:46:35 2014 S=0.86 Km/hr
-7.40824	-39.35100	Thu Feb 27 22:46:45 2014 S=0.90 Km/hr
-7.40823	-39.35101	Thu Feb 27 22:46:55 2014 S=0.40 Km/hr
-7.40823	-39.35102	Thu Feb 27 22:47:05 2014 S=0.35 Km/hr
-7.40823	-39.35102	Thu Feb 27 22:47:15 2014 S=0.53 Km/hr
-7.40823	-39.35101	Thu Feb 27 22:47:25 2014 S=0.26 Km/hr
-7.40825	-39.35102	Thu Feb 27 22:47:35 2014 S=1.73 Km/hr
-7.40833	-39.35111	Thu Feb 27 22:47:45 2014 S=1.71 Km/hr
-7.40839	-39.35117	Thu Feb 27 22:47:55 2014 S=1.89 Km/hr
-7.40845	-39.35125	Thu Feb 27 22:48:05 2014 S=1.87 Km/hr
-7.40851	-39.35135	Thu Feb 27 22:48:15 2014 S=1.80 Km/hr
-7.40854	-39.35142	Thu Feb 27 22:48:25 2014 S=2.42 Km/hr
-7.40857	-39.35151	Thu Feb 27 22:48:35 2014 S=2.63 Km/hr
-7.40857	-39.35165	Thu Feb 27 22:48:45 2014 S=2.93 Km/hr
-7.40860	-39.35173	Thu Feb 27 22:48:55 2014 S=3.49 Km/hr
-7.40869	-39.35179	Thu Feb 27 22:49:05 2014 S=2.75 Km/hr
-7.40867	-39.35189	Thu Feb 27 22:49:15 2014 S=3.54 Km/hr
-7.40858	-39.35196	Thu Feb 27 22:49:25 2014 S=2.99 Km/hr
-7.40860	-39.35203	Thu Feb 27 22:49:35 2014 S=1.20 Km/hr
-7.40860	-39.35204	Thu Feb 27 22:49:45 2014 S=0.69 Km/hr
-7.40860	-39.35205	Thu Feb 27 22:49:55 2014 S=0.61 Km/hr
-7.40860	-39.35205	Thu Feb 27 22:50:05 2014 S=0.47 Km/hr
-7.40860	-39.35204	Thu Feb 27 22:50:15 2014 S=0.47 Km/hr
-7.40860	-39.35204	Thu Feb 27 22:50:25 2014 S=0.18 Km/hr
-7.40860	-39.35203	Thu Feb 27 22:50:35 2014 S=1.28 Km/hr
-7.40861	-39.35202	Thu Feb 27 22:50:45 2014 S=0.76 Km/hr
-7.40862	-39.35200	Thu Feb 27 22:50:55 2014 S=0.65 Km/hr
-7.40862	-39.35199	Thu Feb 27 22:51:05 2014 S=0.04 Km/hr
-7.40860	-39.35201	Thu Feb 27 22:51:15 2014 S=1.14 Km/hr
-7.40860	-39.35203	Thu Feb 27 22:51:25 2014 S=0.57 Km/hr
-7.40859	-39.35204	Thu Feb 27 22:51:35 2014 S=0.56 Km/hr
-7.40859	-39.35204	Thu Feb 27 22:51:45 2014 S=0.49 Km/hr
-7.40859	-39.35204	Thu Feb 27 22:51:55 2014 S=0.18 Km/hr
-7.40859	-39.35204	Thu Feb 27 22:52:05 2014 S=0.83 Km/hr
-7.40859	-39.35205	Thu Feb 27 22:52:15 2014 S=0.21 Km/hr
-7.40859	-39.35205	Thu Feb 27 22:52:25 2014 S=0.34 Km/hr
-7.40859	-39.35205	Thu Feb 27 22:52:35 2014 S=0.45 Km/hr
-7.40859	-39.35205	Thu Feb 27 22:52:45 2014 S=0.45 Km/hr
-7.40858	-39.35206	Thu Feb 27 22:52:55 2014 S=0.26 Km/hr
-7.40859	-39.35207	Thu Feb 27 22:53:05 2014 S=0.86 Km/hr
-7.40860	-39.35205	Thu Feb 27 22:53:15 2014 S=0.20 Km/hr
-7.40860	-39.35205	Thu Feb 27 22:53:25 2014 S=0.51 Km/hr
-7.40860	-39.35205	Thu Feb 27 22:53:35 2014 S=1.96 Km/hr
-7.40871	-39.35189	Thu Feb 27 22:53:45 2014 S=11.62 Km/hr
-7.40887	-39.35176	Thu Feb 27 22:53:55 2014 S=8.56 Km/hr
-7.40904	-39.35152	Thu Feb 27 22:54:05 2014 S=10.00 Km/hr
-7.40925	-39.35152	Thu Feb 27 22:54:15 2014 S=9.00 Km/hr
-7.40952	-39.35188	Thu Feb 27 22:54:25 2014 S=22.87 Km/hr
-7.41008	-39.35205	Thu Feb 27 22:54:35 2014 S=18.09 Km/hr
-7.41069	-39.35222	Thu Feb 27 22:54:45 2014 S=20.04 Km/hr
-7.41103	-39.35255	Thu Feb 27 22:54:55 2014 S=8.11 Km/hr
-7.41151	-39.35286	Thu Feb 27 22:55:05 2014 S=22.53 Km/hr
-7.41200	-39.35324	Thu Feb 27 22:55:15 2014 S=17.81 Km/hr
-7.41230	-39.35358	Thu Feb 27 22:55:25 2014 S=16.67 Km/hr
-7.41276	-39.35387	Thu Feb 27 22:55:35 2014 S=14.55 Km/hr
-7.41293	-39.35427	Thu Feb 27 22:55:45 2014 S=21.50 Km/hr
-7.41289	-39.35485	Thu Feb 27 22:55:55 2014 S=11.36 Km/hr
-7.41267	-39.35518	Thu Feb 27 22:56:05 2014 S=18.48 Km/hr
-7.41240	-39.35558	Thu Feb 27 22:56:15 2014 S=12.99 Km/hr
-7.41260	-39.35601	Thu Feb 27 22:56:25 2014 S=22.92 Km/hr
-7.41279	-39.35652	Thu Feb 27 22:56:35 2014 S=19.20 Km/hr
-7.41296	-39.35720	Thu Feb 27 22:56:45 2014 S=25.32 Km/hr
-7.41306	-39.35784	Thu Feb 27 22:56:55 2014 S=24.53 Km/hr
-7.41321	-39.35833	Thu Feb 27 22:57:05 2014 S=18.97 Km/hr
-7.41366	-39.35878	Thu Feb 27 22:57:15 2014 S=14.25 Km/hr
-7.41392	-39.35923	Thu Feb 27 22:57:25 2014 S=20.60 Km/hr
-7.41422	-39.35974	Thu Feb 27 22:57:35 2014 S=19.88 Km/hr
-7.41452	-39.36020	Thu Feb 27 22:57:45 2014 S=18.14 Km/hr
-7.41481	-39.36062	Thu Feb 27 22:57:55 2014 S=16.48 Km/hr
-7.41525	-39.36092	Thu Feb 27 22:58:05 2014 S=15.66 Km/hr
-7.41574	-39.36111	Thu Feb 27 22:58:15 2014 S=16.68 Km/hr
-7.41625	-39.36130	Thu Feb 27 22:58:25 2014 S=21.35 Km/hr
-7.41694	-39.36156	Thu Feb 27 22:58:35 2014 S=21.94 Km/hr
-7.41734	-39.36179	Thu Feb 27 22:58:45 2014 S=19.38 Km/hr
-7.41783	-39.36201	Thu Feb 27 22:58:55 2014 S=19.00 Km/hr
-7.41822	-39.36232	Thu Feb 27 22:59:05 2014 S=24.14 Km/hr
-7.41875	-39.36252	Thu Feb 27 22:59:15 2014 S=18.17 Km/hr
-7.41889	-39.36282	Thu Feb 27 22:59:25 2014 S=8.84 Km/hr
-7.41868	-39.36318	Thu Feb 27 22:59:35 2014 S=21.93 Km/hr
-7.41848	-39.36354	Thu Feb 27 22:59:45 2014 S=11.00 Km/hr
-7.41814	-39.36394	Thu Feb 27 22:59:55 2014 S=22.21 Km/hr
-7.41783	-39.36440	Thu Feb 27 23:00:05 2014 S=13.25 Km/hr
-7.41782	-39.36486	Thu Feb 27 23:00:15 2014 S=19.15 Km/hr
-7.41770	-39.36539	Thu Feb 27 23:00:25 2014 S=18.07 Km/hr
-7.41759	-39.36604	Thu Feb 27 23:00:35 2014 S=19.32 Km/hr
-7.41743	-39.36643	Thu Feb 27 23:00:45 2014 S=17.47 Km/hr
-7.41775	-39.36678	Thu Feb 27 23:00:55 2014 S=11.86 Km/hr
-7.41780	-39.36688	Thu Feb 27 23:01:05 2014 S=0.65 Km/hr
-7.41780	-39.36689	Thu Feb 27 23:01:15 2014 S=0.52 Km/hr
-7.41779	-39.36690	Thu Feb 27 23:01:25 2014 S=1.54 Km/hr
-7.41812	-39.36691	Thu Feb 27 23:01:35 2014 S=34.41 Km/hr
-7.41926	-39.36710	Thu Feb 27 23:01:45 2014 S=40.10 Km/hr
-7.42033	-39.36711	Thu Feb 27 23:01:55 2014 S=36.62 Km/hr
-7.42111	-39.36736	Thu Feb 27 23:02:05 2014 S=37.46 Km/hr
-7.42200	-39.36752	Thu Feb 27 23:02:15 2014 S=36.51 Km/hr
-7.42286	-39.36761	Thu Feb 27 23:02:25 2014 S=24.27 Km/hr
-7.42361	-39.36786	Thu Feb 27 23:02:35 2014 S=32.99 Km/hr
-7.42438	-39.36837	Thu Feb 27 23:02:45 2014 S=24.41 Km/hr
-7.42518	-39.36850	Thu Feb 27 23:02:55 2014 S=32.71 Km/hr
-7.42606	-39.36852	Thu Feb 27 23:03:05 2014 S=37.52 Km/hr
-7.42697	-39.36858	Thu Feb 27 23:03:15 2014 S=36.52 Km/hr
-7.42799	-39.36877	Thu Feb 27 23:03:25 2014 S=33.88 Km/hr
-7.42883	-39.36893	Thu Feb 27 23:03:35 2014 S=31.55 Km/hr
-7.42964	-39.36930	Thu Feb 27 23:03:45 2014 S=39.66 Km/hr
-7.43042	-39.36975	Thu Feb 27 23:03:55 2014 S=33.91 Km/hr
-7.43139	-39.37019	Thu Feb 27 23:04:05 2014 S=37.09 Km/hr
-7.43206	-39.37035	Thu Feb 27 23:04:15 2014 S=26.46 Km/hr
-7.43260	-39.37067	Thu Feb 27 23:04:25 2014 S=11.48 Km/hr
-7.43285	-39.37099	Thu Feb 27 23:04:35 2014 S=18.31 Km/hr
-7.43332	-39.37144	Thu Feb 27 23:04:45 2014 S=22.80 Km/hr
-7.43414	-39.37180	Thu Feb 27 23:04:55 2014 S=31.85 Km/hr
-7.43508	-39.37191	Thu Feb 27 23:05:05 2014 S=36.30 Km/hr
-7.43610	-39.37185	Thu Feb 27 23:05:15 2014 S=38.67 Km/hr
-7.43725	-39.37178	Thu Feb 27 23:05:25 2014 S=44.43 Km/hr
-7.43841	-39.37168	Thu Feb 27 23:05:35 2014 S=42.44 Km/hr
-7.43950	-39.37160	Thu Feb 27 23:05:45 2014 S=43.06 Km/hr
-7.44054	-39.37165	Thu Feb 27 23:05:55 2014 S=39.69 Km/hr
-7.44126	-39.37160	Thu Feb 27 23:06:05 2014 S=7.58 Km/hr
-7.44132	-39.37160	Thu Feb 27 23:06:15 2014 S=0.17 Km/hr
-7.44137	-39.37159	Thu Feb 27 23:06:25 2014 S=4.25 Km/hr
-7.44141	-39.37160	Thu Feb 27 23:06:35 2014 S=0.36 Km/hr
-7.44144	-39.37160	Thu Feb 27 23:06:45 2014 S=1.19 Km/hr
-7.44147	-39.37161	Thu Feb 27 23:06:55 2014 S=2.12 Km/hr
-7.44160	-39.37162	Thu Feb 27 23:07:05 2014 S=7.60 Km/hr
-7.44166	-39.37160	Thu Feb 27 23:07:15 2014 S=1.28 Km/hr
-7.44174	-39.37146	Thu Feb 27 23:07:25 2014 S=9.30 Km/hr
-7.44197	-39.37146	Thu Feb 27 23:07:35 2014 S=6.42 Km/hr
-7.44250	-39.37135	Thu Feb 27 23:07:45 2014 S=38.86 Km/hr
-7.44368	-39.37115	Thu Feb 27 23:07:55 2014 S=46.56 Km/hr
-7.44483	-39.37106	Thu Feb 27 23:08:05 2014 S=44.08 Km/hr
-7.44591	-39.37101	Thu Feb 27 23:08:15 2014 S=43.77 Km/hr
-7.44708	-39.37082	Thu Feb 27 23:08:25 2014 S=41.80 Km/hr
-7.44823	-39.37069	Thu Feb 27 23:08:35 2014 S=48.51 Km/hr
-7.44932	-39.37053	Thu Feb 27 23:08:45 2014 S=42.32 Km/hr
-7.45026	-39.37023	Thu Feb 27 23:08:55 2014 S=41.60 Km/hr
-7.45135	-39.36993	Thu Feb 27 23:09:05 2014 S=45.76 Km/hr
-7.45240	-39.36961	Thu Feb 27 23:09:15 2014 S=41.52 Km/hr
-7.45337	-39.36927	Thu Feb 27 23:09:25 2014 S=40.12 Km/hr
-7.45432	-39.36893	Thu Feb 27 23:09:35 2014 S=43.22 Km/hr
-7.45538	-39.36866	Thu Feb 27 23:09:45 2014 S=38.50 Km/hr
-7.45642	-39.36860	Thu Feb 27 23:09:55 2014 S=46.68 Km/hr
-7.45750	-39.36839	Thu Feb 27 23:10:05 2014 S=39.55 Km/hr
-7.45842	-39.36808	Thu Feb 27 23:10:15 2014 S=39.27 Km/hr
-7.45931	-39.36791	Thu Feb 27 23:10:25 2014 S=31.08 Km/hr
-7.46029	-39.36771	Thu Feb 27 23:10:35 2014 S=39.09 Km/hr
-7.46121	-39.36759	Thu Feb 27 23:10:45 2014 S=40.51 Km/hr
-7.46238	-39.36757	Thu Feb 27 23:10:55 2014 S=46.86 Km/hr
-7.46362	-39.36759	Thu Feb 27 23:11:05 2014 S=47.79 Km/hr
-7.46490	-39.36769	Thu Feb 27 23:11:15 2014 S=51.98 Km/hr
-7.46614	-39.36760	Thu Feb 27 23:11:25 2014 S=48.20 Km/hr
-7.46739	-39.36745	Thu Feb 27 23:11:35 2014 S=51.85 Km/hr
-7.46879	-39.36743	Thu Feb 27 23:11:45 2014 S=54.31 Km/hr
-7.47015	-39.36733	Thu Feb 27 23:11:55 2014 S=53.59 Km/hr
-7.47145	-39.36734	Thu Feb 27 23:12:05 2014 S=45.09 Km/hr
-7.47244	-39.36758	Thu Feb 27 23:12:15 2014 S=43.90 Km/hr
-7.47360	-39.36805	Thu Feb 27 23:12:25 2014 S=52.48 Km/hr
-7.47483	-39.36852	Thu Feb 27 23:12:35 2014 S=50.71 Km/hr
-7.47603	-39.36887	Thu Feb 27 23:12:45 2014 S=53.68 Km/hr
-7.47729	-39.36927	Thu Feb 27 23:12:55 2014 S=48.91 Km/hr
-7.47863	-39.36957	Thu Feb 27 23:13:05 2014 S=56.94 Km/hr
-7.47975	-39.36987	Thu Feb 27 23:13:15 2014 S=36.69 Km/hr
-7.48067	-39.36993	Thu Feb 27 23:13:25 2014 S=37.45 Km/hr
-7.48167	-39.36963	Thu Feb 27 23:13:35 2014 S=42.11 Km/hr
-7.48264	-39.36922	Thu Feb 27 23:13:45 2014 S=38.00 Km/hr
-7.48342	-39.36891	Thu Feb 27 23:13:55 2014 S=29.96 Km/hr
-7.48412	-39.36871	Thu Feb 27 23:14:05 2014 S=27.85 Km/hr
-7.48482	-39.36860	Thu Feb 27 23:14:15 2014 S=29.54 Km/hr
-7.48544	-39.36858	Thu Feb 27 23:14:25 2014 S=20.72 Km/hr
-7.48596	-39.36864	Thu Feb 27 23:14:35 2014 S=21.86 Km/hr
-7.48661	-39.36872	Thu Feb 27 23:14:45 2014 S=24.77 Km/hr
-7.48716	-39.36884	Thu Feb 27 23:14:55 2014 S=25.58 Km/hr
-7.48777	-39.36893	Thu Feb 27 23:15:05 2014 S=18.26 Km/hr
-7.48820	-39.36894	Thu Feb 27 23:15:15 2014 S=20.45 Km/hr
-7.48865	-39.36853	Thu Feb 27 23:15:25 2014 S=31.71 Km/hr
-7.48922	-39.36802	Thu Feb 27 23:15:35 2014 S=25.55 Km/hr
-7.48950	-39.36750	Thu Feb 27 23:15:45 2014 S=23.36 Km/hr
-7.48992	-39.36684	Thu Feb 27 23:15:55 2014 S=37.45 Km/hr
-7.49049	-39.36614	Thu Feb 27 23:16:05 2014 S=32.62 Km/hr
-7.49105	-39.36565	Thu Feb 27 23:16:15 2014 S=24.35 Km/hr
-7.49141	-39.36535	Thu Feb 27 23:16:25 2014 S=16.56 Km/hr
-7.49179	-39.36522	Thu Feb 27 23:16:35 2014 S=16.20 Km/hr
-7.49213	-39.36537	Thu Feb 27 23:16:45 2014 S=8.03 Km/hr
-7.49220	-39.36549	Thu Feb 27 23:16:55 2014 S=6.99 Km/hr
-7.49211	-39.36563	Thu Feb 27 23:17:05 2014 S=0.88 Km/hr
-7.49217	-39.36561	Thu Feb 27 23:17:15 2014 S=5.69 Km/hr
-7.49218	-39.36557	Thu Feb 27 23:17:25 2014 S=0.67 Km/hr
-7.49218	-39.36557	Thu Feb 27 23:17:35 2014 S=0.68 Km/hr
-7.49218	-39.36557	Thu Feb 27 23:17:45 2014 S=0.34 Km/hr
-7.49218	-39.36557	Thu Feb 27 23:17:55 2014 S=0.66 Km/hr
-7.49211	-39.36555	Thu Feb 27 23:18:05 2014 S=2.13 Km/hr
-7.49205	-39.36549	Thu Feb 27 23:18:15 2014 S=2.65 Km/hr
-7.49197	-39.36547	Thu Feb 27 23:18:25 2014 S=1.99 Km/hr
-7.49193	-39.36552	Thu Feb 27 23:18:35 2014 S=0.82 Km/hr
-7.49191	-39.36551	Thu Feb 27 23:18:45 2014 S=0.13 Km/hr
-7.49190	-39.36549	Thu Feb 27 23:18:55 2014 S=0.59 Km/hr
-7.49188	-39.36548	Thu Feb 27 23:19:05 2014 S=0.58 Km/hr
-7.49188	-39.36548	Thu Feb 27 23:19:15 2014 S=0.09 Km/hr
-7.49187	-39.36548	Thu Feb 27 23:19:25 2014 S=0.18 Km/hr
-7.49188	-39.36549	Thu Feb 27 23:19:35 2014 S=0.71 Km/hr
-7.49188	-39.36549	Thu Feb 27 23:19:45 2014 S=0.50 Km/hr
-7.49187	-39.36548	Thu Feb 27 23:19:55 2014 S=0.18 Km/hr
-7.49186	-39.36547	Thu Feb 27 23:20:05 2014 S=0.23 Km/hr
-7.49189	-39.36551	Thu Feb 27 23:20:15 2014 S=0.23 Km/hr
-7.49190	-39.36551	Thu Feb 27 23:20:25 2014 S=0.26 Km/hr
-7.49188	-39.36551	Thu Feb 27 23:20:35 2014 S=2.57 Km/hr
-7.48634	-39.36788
-7.48960	-39.36679
-7.48952	-39.36732
-7.48914	-39.36794
-7.48871	-39.36839
-7.48821	-39.36884
-7.48765	-39.36890
-7.48673	-39.36871
-7.48589	-39.36856
-7.48497	-39.36852
-7.48393	-39.36875
-7.48290	-39.36909
-7.48180	-39.36953
-7.48070	-39.36993
-7.47953	-39.36987
-7.47835	-39.36956
-7.47716	-39.36926
-7.47607	-39.36888
-7.47495	-39.36853
-7.47383	-39.36816
-7.47272	-39.36772
-7.47160	-39.36739
-7.47044	-39.36731
-7.46924	-39.36735
-7.46802	-39.36744
-7.46686	-39.36749
-7.46566	-39.36764
-7.46453	-39.36766
-7.46332	-39.36756
-7.46213	-39.36757
-7.46100	-39.36764
-7.46002	-39.36781
-7.45908	-39.36794
-7.45840	-39.36808
-7.45753	-39.36839
-7.45657	-39.36861
-7.45555	-39.36866
-7.45454	-39.36888
-7.45355	-39.36922
-7.45256	-39.36958
-7.45152	-39.36987
-7.45048	-39.37013
-7.44953	-39.37055
-7.44849	-39.37065
-7.44745	-39.37076
-7.44645	-39.37095
-7.44536	-39.37107
-7.44429	-39.37115
-7.44321	-39.37127
-7.44216	-39.37146
-7.44161	-39.37156
-7.44154	-39.37162
-7.44153	-39.37162
-7.44148	-39.37162
-7.44146	-39.37159
-7.44137	-39.37157
-7.44113	-39.37157
-7.44061	-39.37159
-7.43977	-39.37158
-7.43888	-39.37157
-7.43789	-39.37166
-7.43694	-39.37174
-7.43603	-39.37175
-7.43515	-39.37179
-7.43433	-39.37169
-7.43360	-39.37147
-7.43328	-39.37130
-7.43298	-39.37098
-7.43234	-39.37048
-7.43149	-39.37020
-7.43062	-39.36981
-7.43005	-39.36955
-7.42933	-39.36919
-7.42855	-39.36891
-7.42823	-39.36880
-7.42819	-39.36880
-7.42818	-39.36880
-7.42818	-39.36880
-7.42818	-39.36880
-7.42817	-39.36880
-7.42817	-39.36880
-7.42817	-39.36880
-7.42816	-39.36880
-7.42816	-39.36880
-7.42815	-39.36880
-7.42815	-39.36880
-7.42815	-39.36880
-7.42815	-39.36880
-7.42815	-39.36881
-7.42813	-39.36882
-7.42813	-39.36883
-7.42814	-39.36882
-7.42813	-39.36882
-7.42813	-39.36882
-7.42813	-39.36882
-7.42813	-39.36882
-7.42813	-39.36882
-7.42813	-39.36882
-7.42813	-39.36882
-7.42813	-39.36882
-7.42813	-39.36882
-7.42813	-39.36881
-7.42813	-39.36881
-7.42814	-39.36881
-7.42814	-39.36881
-7.42814	-39.36880
-7.42814	-39.36880
-7.42814	-39.36880
-7.42814	-39.36881
-7.42814	-39.36881
-7.42813	-39.36881
-7.42813	-39.36881
-7.42813	-39.36881
-7.42813	-39.36881
-7.42813	-39.36881
-7.42813	-39.36881
-7.42813	-39.36881
-7.42813	-39.36880
-7.42813	-39.36880
-7.42813	-39.36880
-7.42813	-39.36880
-7.42813	-39.36880
-7.42813	-39.36880
-7.42813	-39.36880
-7.42813	-39.36880
-7.42813	-39.36880
-7.42812	-39.36880
-7.42812	-39.36879
-7.42812	-39.36879
-7.42812	-39.36879
-7.42812	-39.36879
-7.42812	-39.36879
-7.42812	-39.36879
-7.42812	-39.36879
-7.42812	-39.36879
-7.42812	-39.36879
-7.42812	-39.36879
-7.42812	-39.36879
-7.42812	-39.36879
-7.42812	-39.36879
-7.42812	-39.36879
-7.42812	-39.36879
-7.42812	-39.36879
-7.42812	-39.36879
-7.42812	-39.36879
-7.42812	-39.36879
-7.42812	-39.36879
-7.42812	-39.36879
-7.42812	-39.36879
-7.42809	-39.36878
-7.42735	-39.36864
-7.42652	-39.36856
-7.42578	-39.36848
-7.42512	-39.36850
-7.42450	-39.36839
-7.42394	-39.36799
-7.42311	-39.36760
-7.42240	-39.36753
-7.42160	-39.36746
-7.42071	-39.36733
-7.41995	-39.36715
-7.41909	-39.36711
-7.41824	-39.36698
-7.41786	-39.36693
-7.41759	-39.36658
-7.41751	-39.36621
-7.41766	-39.36578
-7.41775	-39.36540
-7.41785	-39.36487
-7.41788	-39.36440
-7.41812	-39.36404
-7.41837	-39.36364
-7.41864	-39.36332
-7.41888	-39.36290
-7.41891	-39.36259
-7.41872	-39.36239
-7.41860	-39.36233
-7.41863	-39.36229
-7.41861	-39.36223
-7.41864	-39.36218
-7.41865	-39.36216
-7.41867	-39.36226
-7.41857	-39.36228
-7.41854	-39.36228
-7.41840	-39.36229
-7.41837	-39.36230
-7.41837	-39.36228
-7.41821	-39.36216
-7.41792	-39.36192
-7.41768	-39.36186
-7.41722	-39.36163
-7.41690	-39.36152
-7.41684	-39.36147
-7.41684	-39.36145
-7.41687	-39.36145
-7.41687	-39.36145
-7.41684	-39.36146
-7.41681	-39.36143
-7.41635	-39.36130
-7.41597	-39.36121
-7.41560	-39.36100
-7.41558	-39.36094
-7.41560	-39.36087
-7.41553	-39.36098
-7.41546	-39.36098
-7.41525	-39.36085
-7.41493	-39.36064
-7.41468	-39.36029
-7.41446	-39.36010
-7.41439	-39.35984
-7.41444	-39.35975
-7.41444	-39.35972
-7.41444	-39.35971
-7.41443	-39.35972
-7.41446	-39.35973
-7.41454	-39.35970
-7.41457	-39.35972
-7.41460	-39.35971
-7.41466	-39.35972
-7.41465	-39.35969
-7.41471	-39.35960
-7.41477	-39.35956
-7.41479	-39.35951
-7.41487	-39.35942
-7.41479	-39.35935
-7.41474	-39.35938
-7.41463	-39.35934
-7.41454	-39.35928
-7.41446	-39.35926
-7.41439	-39.35922
-7.41442	-39.35913
-7.41452	-39.35909
-7.41456	-39.35901
-7.41466	-39.35897
-7.41471	-39.35887
-7.41477	-39.35877
-7.41477	-39.35870
-7.41469	-39.35861
-7.41462	-39.35857
-7.41457	-39.35848
-7.41456	-39.35847
-7.41464	-39.35857
-7.41474	-39.35862
-7.41482	-39.35858
-7.41484	-39.35853
-7.41485	-39.35851
-7.41486	-39.35855
-7.41492	-39.35861
-7.41501	-39.35859
-7.41509	-39.35855
-7.41517	-39.35850
-7.41527	-39.35853
-7.41529	-39.35852
-7.41521	-39.35854
-7.41517	-39.35844
-7.41513	-39.35833
-7.41516	-39.35828
-7.41520	-39.35820
-7.41521	-39.35817
-7.41519	-39.35817
-7.41516	-39.35819
-7.41515	-39.35818
-7.41513	-39.35812
-7.41513	-39.35808
-7.41519	-39.35810
-7.41519	-39.35814
-7.41520	-39.35809
-7.41520	-39.35816
-7.41515	-39.35821
-7.41513	-39.35826
-7.41512	-39.35827
-7.41511	-39.35829
-7.41507	-39.35827
-7.41502	-39.35825
-7.41503	-39.35825
-7.41513	-39.35830
-7.41515	-39.35841
-7.41516	-39.35851
-7.41525	-39.35853
-7.41532	-39.35859
-7.41536	-39.35860
-7.41545	-39.35859
-7.41549	-39.35860
-7.41549	-39.35865
-7.41549	-39.35865
-7.41549	-39.35870
-7.41547	-39.35881
-7.41552	-39.35891
-7.41552	-39.35902
-7.41558	-39.35910
-7.41567	-39.35911
-7.41571	-39.35920
-7.41568	-39.35923
-7.41569	-39.35924
-7.41569	-39.35924
-7.41569	-39.35924
-7.41569	-39.35920
-7.41569	-39.35920
-7.41577	-39.35917
-7.41587	-39.35914
-7.41594	-39.35914
-7.41605	-39.35909
-7.41612	-39.35910
-7.41615	-39.35910
-7.41617	-39.35912
-7.41619	-39.35914
-7.41617	-39.35910
-7.41616	-39.35904
-7.41611	-39.35898
-7.41610	-39.35891
-7.41613	-39.35884
-7.41617	-39.35879
-7.41617	-39.35886
-7.41616	-39.35888
-7.41612	-39.35896
-7.41613	-39.35904
-7.41616	-39.35908
-7.41620	-39.35912
-7.41622	-39.35911
-7.41618	-39.35913
-7.41611	-39.35914
-7.41605	-39.35917
-7.41602	-39.35925
-7.41604	-39.35930
-7.41608	-39.35931
-7.41603	-39.35938
-7.41595	-39.35941
-7.41589	-39.35948
-7.41589	-39.35957
-7.41583	-39.35960
-7.41573	-39.35962
-7.41570	-39.35969
-7.41562	-39.35974
-7.41553	-39.35973
-7.41543	-39.35975
-7.41535	-39.35977
-7.41529	-39.35987
-7.41522	-39.35991
-7.41514	-39.35992
-7.41513	-39.35993
-7.41514	-39.35993
-7.41514	-39.35993
-7.41514	-39.35991
-7.41513	-39.35990
-7.41512	-39.35991
-7.41513	-39.35990
-7.41510	-39.35983
-7.41507	-39.35979
-7.41505	-39.35978
-7.41510	-39.35983
-7.41507	-39.35991
-7.41506	-39.36000
-7.41500	-39.35999
-7.41491	-39.36006
-7.41483	-39.36006
-7.41477	-39.36010
-7.41467	-39.36015
-7.41459	-39.36024
-7.41462	-39.36027
-7.41462	-39.36028
-7.41459	-39.36034
-7.41455	-39.36042
-7.41451	-39.36052
-7.41446	-39.36063
-7.41443	-39.36071
-7.41443	-39.36084
-7.41435	-39.36092
-7.41428	-39.36099
-7.41425	-39.36103
-7.41429	-39.36098
-7.41425	-39.36089
-7.41422	-39.36082
-7.41422	-39.36071
-7.41423	-39.36063
-7.41418	-39.36053
-7.41424	-39.36050
-7.41433	-39.36047
-7.41446	-39.36038
-7.41457	-39.36036
-7.41462	-39.36026
-7.41454	-39.36020
-7.41445	-39.36014
-7.41437	-39.36004
-7.41432	-39.35994
-7.41434	-39.35982
-7.41442	-39.35978
-7.41451	-39.35978
-7.41459	-39.35975
-7.41459	-39.35975
-7.41460	-39.35974
-7.41460	-39.35974
-7.41460	-39.35974
-7.41461	-39.35973
-7.41461	-39.35973
-7.41461	-39.35973
-7.41461	-39.35973
-7.41461	-39.35973
-7.41461	-39.35976
-7.41462	-39.35975
-7.41462	-39.35975
-7.41461	-39.35975
-7.41461	-39.35976
-7.41461	-39.35976
-7.41461	-39.35976
-7.41461	-39.35975
-7.41462	-39.35975
-7.41462	-39.35975
-7.41462	-39.35975
-7.41462	-39.35975
-7.41462	-39.35974
-7.41462	-39.35974
-7.41462	-39.35974
-7.41462	-39.35974
-7.41462	-39.35974
-7.41462	-39.35974
-7.41462	-39.35974
-7.41462	-39.35974
-7.41462	-39.35974
-7.41462	-39.35974
-7.41462	-39.35974
-7.41462	-39.35974
-7.41462	-39.35971
-7.41461	-39.35973
-7.41460	-39.35972
-7.41458	-39.35975
-7.41457	-39.35974
-7.41457	-39.35974
-7.41457	-39.35974
-7.41457	-39.35974
-7.41457	-39.35974
-7.41457	-39.35974
-7.41457	-39.35974
-7.41457	-39.35974
-7.41458	-39.35974
-7.41458	-39.35974
-7.41458	-39.35974
-7.41458	-39.35974
-7.41458	-39.35974
-7.41458	-39.35975
-7.41458	-39.35975
-7.41458	-39.35975
-7.41458	-39.35975
-7.41458	-39.35975
-7.41458	-39.35975
-7.41458	-39.35975
-7.41459	-39.35975
-7.41459	-39.35975
-7.41459	-39.35975
-7.41459	-39.35975
-7.41459	-39.35975
-7.41459	-39.35975
-7.41450	-39.35976
-7.41430	-39.35978
-7.41404	-39.35956
-7.41388	-39.35913
-7.41358	-39.35875
-7.41327	-39.35838
-7.41312	-39.35801
-7.41296	-39.35761
-7.41289	-39.35724
-7.41277	-39.35677
-7.41266	-39.35637
-7.41267	-39.35624
-7.41267	-39.35625
-7.41267	-39.35624
-7.41267	-39.35624
-7.41267	-39.35624
-7.41268	-39.35624
-7.41268	-39.35625
-7.41267	-39.35624
-7.41267	-39.35624
-7.41266	-39.35624
-7.41266	-39.35624
-7.41266	-39.35625
-7.41267	-39.35625
-7.41266	-39.35624
-7.41266	-39.35623
-7.41266	-39.35622
-7.41264	-39.35613
-7.41240	-39.35584
-7.41240	-39.35550
-7.41261	-39.35516
-7.41285	-39.35492
-7.41291	-39.35467
-7.41296	-39.35415
-7.41272	-39.35380
-7.41244	-39.35367
-7.41219	-39.35336
-7.41189	-39.35315
-7.41164	-39.35293
-7.41137	-39.35279
-7.41109	-39.35260
-7.41084	-39.35229
-7.41051	-39.35217
-7.41015	-39.35204
-7.40979	-39.35200
-7.40949	-39.35181
-7.40931	-39.35156
-7.40930	-39.35135
-7.40928	-39.35109
-7.40931	-39.35101
-7.40931	-39.35099
-7.40932	-39.35097
-7.40932	-39.35099
-7.40933	-39.35099
-7.40933	-39.35097
-7.40933	-39.35097
-7.40933	-39.35097
-7.40932	-39.35095
-7.40928	-39.35115
-7.40919	-39.35137
-7.40902	-39.35150
-7.40891	-39.35167
-7.40869	-39.35181
-7.40856	-39.35193
-7.40856	-39.35198
-7.40856	-39.35199
-7.40856	-39.35197
-7.40859	-39.35192
-7.40858	-39.35195
-7.40856	-39.35202
-7.40859	-39.35213
-7.40863	-39.35219
-7.40862	-39.35220
-7.40870	-39.35224
-7.40877	-39.35222
-7.40875	-39.35212
-7.40875	-39.35209
-7.40877	-39.35218
-7.40882	-39.35228
-7.40885	-39.35231
-7.40887	-39.35233
-7.40883	-39.35240
-7.40876	-39.35240
-7.40874	-39.35241
-7.40866	-39.35249
-7.40863	-39.35253
-7.40863	-39.35252
-7.40851	-39.35253
-7.40846	-39.35259
-7.40843	-39.35260
-7.40835	-39.35265
-7.40834	-39.35268
-7.40834	-39.35269
-7.40836	-39.35270
-7.40840	-39.35273
-7.40842	-39.35271
-7.40841	-39.35273
-7.40840	-39.35282
-7.40838	-39.35288
-7.40835	-39.35286
-7.40824	-39.35286
-7.40814	-39.35286
-7.40805	-39.35291
-7.40798	-39.35286
-7.40798	-39.35284
-7.40798	-39.35281
-7.40799	-39.35281
-7.40798	-39.35283
-7.40790	-39.35287
-7.40790	-39.35289
-7.40791	-39.35291
-7.40790	-39.35293
-7.40791	-39.35291
-7.40790	-39.35289
-7.40782	-39.35283
-7.40776	-39.35281
-7.40773	-39.35278
-7.40768	-39.35281
-7.40769	-39.35290
-7.40768	-39.35294
-7.40768	-39.35294
-7.40767	-39.35296
-7.40757	-39.35302
-7.40752	-39.35299
-7.40744	-39.35293
-7.40742	-39.35286
-7.40738	-39.35287
-7.40727	-39.35290
-7.40714	-39.35295
-7.40711	-39.35287
-7.40713	-39.35288
-7.40713	-39.35297
-7.40710	-39.35309
-7.40707	-39.35321
-7.40702	-39.35331
-7.40696	-39.35342
-7.40690	-39.35349
-7.40682	-39.35358
-7.40673	-39.35364
-7.40675	-39.35369
-7.40682	-39.35375
-7.40685	-39.35381
-7.40684	-39.35379
-7.40680	-39.35374
-7.40673	-39.35368
-7.40665	-39.35369
-7.40656	-39.35371
-7.40652	-39.35368
-7.40654	-39.35373
-7.40653	-39.35381
-7.40651	-39.35392
-7.40649	-39.35402
-7.40642	-39.35410
-7.40636	-39.35417
-7.40629	-39.35421
-7.40622	-39.35418
-7.40620	-39.35415
-7.40617	-39.35420
-7.40611	-39.35426
-7.40609	-39.35432
-7.40605	-39.35440
-7.40603	-39.35451
-7.40599	-39.35460
-7.40589	-39.35468
-7.40584	-39.35475
-7.40579	-39.35486
-7.40586	-39.35495
-7.40590	-39.35498
-7.40590	-39.35497
-7.40582	-39.35502
-7.40583	-39.35508
-7.40583	-39.35509
-7.40577	-39.35509
-7.40568	-39.35512
-7.40559	-39.35516
-7.40554	-39.35517
-7.40553	-39.35516
-7.40553	-39.35516
-7.40551	-39.35516
-7.40550	-39.35517
-7.40550	-39.35517
-7.40552	-39.35515
-7.40555	-39.35516
-7.40554	-39.35514
-7.40551	-39.35517
-7.40551	-39.35519
-7.40554	-39.35516
-7.40553	-39.35515
-7.40552	-39.35518
-7.40543	-39.35522
-7.40536	-39.35520
-7.40531	-39.35514
-7.40531	-39.35514
-7.40530	-39.35515
-7.40531	-39.35519
-7.40531	-39.35519
-7.40530	-39.35518
-7.40531	-39.35515
-7.40528	-39.35508
-7.40524	-39.35502
-7.40523	-39.35496
-7.40530	-39.35497
-7.40534	-39.35496
-7.40535	-39.35493
-7.40536	-39.35492
-7.40536	-39.35482
-7.40533	-39.35473
-7.40532	-39.35472
-7.40532	-39.35475
-7.40535	-39.35483
-7.40528	-39.35487
-7.40524	-39.35490
-7.40524	-39.35494
-7.40524	-39.35499
-7.40523	-39.35500
-7.40518	-39.35503
-7.40516	-39.35504
-7.40511	-39.35503
-7.40502	-39.35503
-7.40494	-39.35501
-7.40496	-39.35495
-7.40495	-39.35501
-7.40497	-39.35510
-7.40497	-39.35512
-7.40489	-39.35513
-7.40488	-39.35514
-7.40486	-39.35514
-7.40480	-39.35514
-7.40475	-39.35513
-7.40475	-39.35511
-7.40475	-39.35509
-7.40473	-39.35510
-7.40473	-39.35511
-7.40474	-39.35513
-7.40471	-39.35514
-7.40462	-39.35508
-7.40454	-39.35501
-7.40444	-39.35498
-7.40438	-39.35492
-7.40440	-39.35484
-7.40440	-39.35476
-7.40439	-39.35474
-7.40432	-39.35469
-7.40428	-39.35473
-7.40425	-39.35480
-7.40417	-39.35485
-7.40408	-39.35484
-7.40410	-39.35475
-7.40413	-39.35465
-7.40410	-39.35457
-7.40412	-39.35451
-7.40415	-39.35451
-7.40418	-39.35447
-7.40419	-39.35441
-7.40417	-39.35432
-7.40423	-39.35432
-7.40429	-39.35426
-7.40432	-39.35421
-7.40434	-39.35421
-7.40432	-39.35419
-7.40431	-39.35413
-7.40431	-39.35413
-7.40439	-39.35406
-7.40444	-39.35401
-7.40444	-39.35394
-7.40444	-39.35388
-7.40441	-39.35388
-7.40436	-39.35386
-7.40439	-39.35386
-7.40443	-39.35388
-7.40443	-39.35391
-7.40443	-39.35400
-7.40438	-39.35408
-7.40438	-39.35408
-7.40433	-39.35412
-7.40425	-39.35414
-7.40422	-39.35416
-7.40419	-39.35416
-7.40419	-39.35415
-7.40414	-39.35413
-7.40410	-39.35414
-7.40408	-39.35414
-7.40412	-39.35414
-7.40418	-39.35416
-7.40419	-39.35424
-7.40418	-39.35433
-7.40414	-39.35439
-7.40413	-39.35445
-7.40413	-39.35452
-7.40414	-39.35462
-7.40409	-39.35471
-7.40404	-39.35481
-7.40397	-39.35490
-7.40388	-39.35492
-7.40379	-39.35491
-7.40376	-39.35493
-7.40369	-39.35495
-7.40358	-39.35496
-7.40358	-39.35496
-7.40357	-39.35497
-7.40353	-39.35500
-7.40348	-39.35499
-7.40339	-39.35501
-7.40343	-39.35500
-7.40347	-39.35497
-7.40348	-39.35497
-7.40347	-39.35497
-7.40355	-39.35497
-7.40364	-39.35495
-7.40370	-39.35494
-7.40383	-39.35489
-7.40396	-39.35490
-7.40402	-39.35486
-7.40402	-39.35484
-7.40405	-39.35484
-7.40417	-39.35487
-7.40427	-39.35492
-7.40437	-39.35494
-7.40445	-39.35501
-7.40450	-39.35505
-7.40451	-39.35505
-7.40451	-39.35506
-7.40452	-39.35505
-7.40464	-39.35512
-7.40474	-39.35516
-7.40484	-39.35514
-7.40487	-39.35514
-7.40498	-39.35518
-7.40504	-39.35522
-7.40513	-39.35527
-7.40518	-39.35532
-7.40519	-39.35534
-7.40526	-39.35534
-7.40536	-39.35524
-7.40547	-39.35521
-7.40556	-39.35517
-7.40565	-39.35514
-7.40567	-39.35511
-7.40577	-39.35509
-7.40583	-39.35504
-7.40583	-39.35494
-7.40582	-39.35490
-7.40582	-39.35490
-7.40579	-39.35487
-7.40582	-39.35481
-7.40586	-39.35472
-7.40592	-39.35466
-7.40597	-39.35456
-7.40602	-39.35446
-7.40606	-39.35435
-7.40611	-39.35431
-7.40621	-39.35427
-7.40625	-39.35426
-7.40632	-39.35421
-7.40638	-39.35413
-7.40645	-39.35406
-7.40650	-39.35397
-7.40650	-39.35395
-7.40651	-39.35395
-7.40650	-39.35395
-7.40651	-39.35390
-7.40654	-39.35381
-7.40654	-39.35378
-7.40655	-39.35377
-7.40660	-39.35372
-7.40658	-39.35369
-7.40661	-39.35369
-7.40670	-39.35366
-7.40677	-39.35359
-7.40683	-39.35356
-7.40691	-39.35350
-7.40699	-39.35339
-7.40704	-39.35329
-7.40707	-39.35323
-7.40707	-39.35319
-7.40708	-39.35313
-7.40710	-39.35306
-7.40714	-39.35298
-7.40720	-39.35295
-7.40729	-39.35289
-7.40733	-39.35279
-7.40731	-39.35277
-7.40733	-39.35268
-7.40734	-39.35263
-7.40735	-39.35262
-7.40734	-39.35263
-7.40734	-39.35263
-7.40740	-39.35259
-7.40746	-39.35253
-7.40750	-39.35252
-7.40758	-39.35246
-7.40767	-39.35239
-7.40771	-39.35246
-7.40772	-39.35247
-7.40770	-39.35244
-7.40768	-39.35241
-7.40770	-39.35233
-7.40774	-39.35230
-7.40779	-39.35224
-7.40787	-39.35218
-7.40796	-39.35215
-7.40805	-39.35213
-7.40811	-39.35212
-7.40819	-39.35208
-7.40824	-39.35201
-7.40827	-39.35196
-7.40833	-39.35199
-7.40841	-39.35197
-7.40848	-39.35188
-7.40852	-39.35181
-7.40852	-39.35174
-7.40856	-39.35165
-7.40858	-39.35157
-7.40859	-39.35155
-7.40861	-39.35146
-7.40863	-39.35139
-7.40862	-39.35136
-7.40861	-39.35136
-7.40850	-39.35130
-7.40846	-39.35122
-7.40841	-39.35112
-7.40841	-39.35102
-7.40840	-39.35102
-7.40846	-39.35101
-7.40846	-39.35096
-7.40853	-39.35091
-7.40857	-39.35091
-7.40858	-39.35091
-7.40864	-39.35093
-7.40864	-39.35091
-7.40861	-39.35091
-7.40857	-39.35088
[truncated: 234 more rows]
