# Supplementary material for: Lévy foraging patterns of rural humans
Source: PLoS One. 2018 Jun 18;13(6):e0199099. doi: 10.1371/journal.pone.0199099 (PMC6005560; doi:10.1371/journal.pone.0199099)
Supplement: S5 File — (ZIP) [file pone.0199099.s005.zip › H-10-CA/Holux_M-241_Start_20140301-102651_Finish_20140301-151331.txt]

-7.49325	-39.36641	Sat Mar 01 13:56:51 2014 S=32.06 Km/hr
-7.49268	-39.36571	Sat Mar 01 13:57:01 2014 S=37.33 Km/hr
-7.49244	-39.36471	Sat Mar 01 13:57:11 2014 S=37.82 Km/hr
-7.49232	-39.36406	Sat Mar 01 13:57:21 2014 S=29.30 Km/hr
-7.49175	-39.36354	Sat Mar 01 13:57:31 2014 S=28.13 Km/hr
-7.49115	-39.36303	Sat Mar 01 13:57:41 2014 S=32.70 Km/hr
-7.49058	-39.36268	Sat Mar 01 13:57:51 2014 S=28.51 Km/hr
-7.48992	-39.36219	Sat Mar 01 13:58:01 2014 S=24.64 Km/hr
-7.48923	-39.36176	Sat Mar 01 13:58:11 2014 S=37.11 Km/hr
-7.48841	-39.36134	Sat Mar 01 13:58:21 2014 S=36.45 Km/hr
-7.48755	-39.36097	Sat Mar 01 13:58:31 2014 S=40.56 Km/hr
-7.48667	-39.36063	Sat Mar 01 13:58:41 2014 S=35.98 Km/hr
-7.48588	-39.36017	Sat Mar 01 13:58:51 2014 S=37.27 Km/hr
-7.48499	-39.35989	Sat Mar 01 13:59:01 2014 S=35.08 Km/hr
-7.48420	-39.35997	Sat Mar 01 13:59:11 2014 S=22.22 Km/hr
-7.48384	-39.36013	Sat Mar 01 13:59:21 2014 S=11.14 Km/hr
-7.48359	-39.36029	Sat Mar 01 13:59:31 2014 S=15.29 Km/hr
-7.48306	-39.36016	Sat Mar 01 13:59:41 2014 S=28.87 Km/hr
-7.48236	-39.36000	Sat Mar 01 13:59:51 2014 S=34.60 Km/hr
-7.48174	-39.35976	Sat Mar 01 14:00:01 2014 S=29.14 Km/hr
-7.48095	-39.35969	Sat Mar 01 14:00:11 2014 S=27.72 Km/hr
-7.48024	-39.35952	Sat Mar 01 14:00:21 2014 S=32.83 Km/hr
-7.47927	-39.35938	Sat Mar 01 14:00:31 2014 S=41.96 Km/hr
-7.47838	-39.35910	Sat Mar 01 14:00:41 2014 S=36.81 Km/hr
-7.47763	-39.35875	Sat Mar 01 14:00:51 2014 S=32.09 Km/hr
-7.47709	-39.35840	Sat Mar 01 14:01:01 2014 S=29.00 Km/hr
-7.47642	-39.35810	Sat Mar 01 14:01:11 2014 S=24.58 Km/hr
-7.47576	-39.35788	Sat Mar 01 14:01:21 2014 S=29.49 Km/hr
-7.47551	-39.35769	Sat Mar 01 14:01:31 2014 S=5.90 Km/hr
-7.47544	-39.35750	Sat Mar 01 14:01:41 2014 S=11.74 Km/hr
-7.47522	-39.35735	Sat Mar 01 14:01:51 2014 S=12.03 Km/hr
-7.47498	-39.35473	Sat Mar 01 14:02:01 2014 S=10.78 Km/hr
-7.47423	-39.35338	Sat Mar 01 14:02:11 2014 S=5.45 Km/hr
-7.47411	-39.35321	Sat Mar 01 14:02:21 2014 S=0.81 Km/hr
-7.47401	-39.35300	Sat Mar 01 14:02:31 2014 S=0.74 Km/hr
-7.47391	-39.35276	Sat Mar 01 14:02:41 2014 S=0.54 Km/hr
-7.47391	-39.35275	Sat Mar 01 14:02:51 2014 S=0.30 Km/hr
-7.47389	-39.35274	Sat Mar 01 14:03:01 2014 S=0.83 Km/hr
-7.47387	-39.35272	Sat Mar 01 14:03:11 2014 S=3.34 Km/hr
-7.47350	-39.35243	Sat Mar 01 14:03:21 2014 S=16.60 Km/hr
-7.47318	-39.35204	Sat Mar 01 14:03:31 2014 S=13.61 Km/hr
-7.47249	-39.35191	Sat Mar 01 14:03:41 2014 S=33.82 Km/hr
-7.47165	-39.35176	Sat Mar 01 14:03:51 2014 S=30.19 Km/hr
-7.47100	-39.35168	Sat Mar 01 14:04:01 2014 S=24.35 Km/hr
-7.47049	-39.35164	Sat Mar 01 14:04:11 2014 S=21.31 Km/hr
-7.46997	-39.35157	Sat Mar 01 14:04:21 2014 S=18.50 Km/hr
-7.46931	-39.35136	Sat Mar 01 14:04:31 2014 S=23.09 Km/hr
-7.46861	-39.35130	Sat Mar 01 14:04:41 2014 S=31.31 Km/hr
-7.46796	-39.35125	Sat Mar 01 14:04:51 2014 S=18.94 Km/hr
-7.46746	-39.35126	Sat Mar 01 14:05:01 2014 S=18.93 Km/hr
-7.46689	-39.35125	Sat Mar 01 14:05:11 2014 S=16.17 Km/hr
-7.46637	-39.35123	Sat Mar 01 14:05:21 2014 S=21.04 Km/hr
-7.46550	-39.35120	Sat Mar 01 14:05:31 2014 S=35.32 Km/hr
-7.46458	-39.35100	Sat Mar 01 14:05:41 2014 S=31.10 Km/hr
-7.46375	-39.35084	Sat Mar 01 14:05:51 2014 S=20.43 Km/hr
-7.46345	-39.35079	Sat Mar 01 14:06:01 2014 S=16.43 Km/hr
-7.46299	-39.35079	Sat Mar 01 14:06:11 2014 S=17.06 Km/hr
-7.46254	-39.35085	Sat Mar 01 14:06:21 2014 S=16.05 Km/hr
-7.46212	-39.35091	Sat Mar 01 14:06:31 2014 S=14.08 Km/hr
-7.46161	-39.35091	Sat Mar 01 14:06:41 2014 S=16.29 Km/hr
-7.46102	-39.35075	Sat Mar 01 14:06:51 2014 S=24.53 Km/hr
-7.46047	-39.35055	Sat Mar 01 14:07:01 2014 S=16.62 Km/hr
-7.45997	-39.35037	Sat Mar 01 14:07:11 2014 S=21.02 Km/hr
-7.45947	-39.35014	Sat Mar 01 14:07:21 2014 S=20.32 Km/hr
-7.45900	-39.35001	Sat Mar 01 14:07:31 2014 S=11.90 Km/hr
-7.45858	-39.34987	Sat Mar 01 14:07:41 2014 S=14.06 Km/hr
-7.45819	-39.34972	Sat Mar 01 14:07:51 2014 S=14.84 Km/hr
-7.45779	-39.34955	Sat Mar 01 14:08:01 2014 S=15.09 Km/hr
-7.45743	-39.34929	Sat Mar 01 14:08:11 2014 S=15.68 Km/hr
-7.45709	-39.34908	Sat Mar 01 14:08:21 2014 S=13.70 Km/hr
-7.45688	-39.34872	Sat Mar 01 14:08:31 2014 S=14.67 Km/hr
-7.45659	-39.34845	Sat Mar 01 14:08:41 2014 S=10.75 Km/hr
-7.45644	-39.34831	Sat Mar 01 14:08:51 2014 S=1.99 Km/hr
-7.45631	-39.34822	Sat Mar 01 14:09:01 2014 S=9.06 Km/hr
-7.45617	-39.34805	Sat Mar 01 14:09:11 2014 S=11.89 Km/hr
-7.45610	-39.34771	Sat Mar 01 14:09:21 2014 S=9.46 Km/hr
-7.45593	-39.34757	Sat Mar 01 14:09:31 2014 S=8.16 Km/hr
-7.45573	-39.34736	Sat Mar 01 14:09:41 2014 S=8.01 Km/hr
-7.45551	-39.34717	Sat Mar 01 14:09:51 2014 S=10.32 Km/hr
-7.45525	-39.34699	Sat Mar 01 14:10:01 2014 S=9.60 Km/hr
-7.45503	-39.34675	Sat Mar 01 14:10:11 2014 S=11.09 Km/hr
-7.45478	-39.34668	Sat Mar 01 14:10:21 2014 S=5.03 Km/hr
-7.45456	-39.34652	Sat Mar 01 14:10:31 2014 S=9.46 Km/hr
-7.45427	-39.34643	Sat Mar 01 14:10:41 2014 S=11.78 Km/hr
-7.45402	-39.34619	Sat Mar 01 14:10:51 2014 S=12.30 Km/hr
-7.45372	-39.34600	Sat Mar 01 14:11:01 2014 S=10.85 Km/hr
-7.45335	-39.34602	Sat Mar 01 14:11:11 2014 S=15.97 Km/hr
-7.45291	-39.34616	Sat Mar 01 14:11:21 2014 S=15.72 Km/hr
-7.45260	-39.34611	Sat Mar 01 14:11:31 2014 S=11.61 Km/hr
-7.45232	-39.34597	Sat Mar 01 14:11:41 2014 S=8.65 Km/hr
-7.45220	-39.34568	Sat Mar 01 14:11:51 2014 S=10.08 Km/hr
-7.45195	-39.34544	Sat Mar 01 14:12:01 2014 S=10.80 Km/hr
-7.45164	-39.34518	Sat Mar 01 14:12:11 2014 S=13.19 Km/hr
-7.45134	-39.34511	Sat Mar 01 14:12:21 2014 S=11.53 Km/hr
-7.45114	-39.34473	Sat Mar 01 14:12:31 2014 S=14.21 Km/hr
-7.45095	-39.34439	Sat Mar 01 14:12:41 2014 S=12.06 Km/hr
-7.45074	-39.34422	Sat Mar 01 14:12:51 2014 S=10.59 Km/hr
-7.45061	-39.34402	Sat Mar 01 14:13:01 2014 S=9.63 Km/hr
-7.45043	-39.34390	Sat Mar 01 14:13:11 2014 S=8.06 Km/hr
-7.45020	-39.34381	Sat Mar 01 14:13:21 2014 S=8.53 Km/hr
-7.44995	-39.34362	Sat Mar 01 14:13:31 2014 S=13.71 Km/hr
-7.44971	-39.34345	Sat Mar 01 14:13:41 2014 S=9.66 Km/hr
-7.44944	-39.34345	Sat Mar 01 14:13:51 2014 S=11.15 Km/hr
-7.44918	-39.34343	Sat Mar 01 14:14:01 2014 S=4.80 Km/hr
-7.44926	-39.34332	Sat Mar 01 14:14:11 2014 S=11.76 Km/hr
-7.44951	-39.34328	Sat Mar 01 14:14:21 2014 S=11.13 Km/hr
-7.44977	-39.34332	Sat Mar 01 14:14:31 2014 S=7.33 Km/hr
-7.44993	-39.34311	Sat Mar 01 14:14:41 2014 S=11.14 Km/hr
-7.45010	-39.34288	Sat Mar 01 14:14:51 2014 S=7.92 Km/hr
-7.45035	-39.34273	Sat Mar 01 14:15:01 2014 S=12.23 Km/hr
-7.45042	-39.34243	Sat Mar 01 14:15:11 2014 S=9.92 Km/hr
-7.45028	-39.34211	Sat Mar 01 14:15:21 2014 S=13.27 Km/hr
-7.45019	-39.34182	Sat Mar 01 14:15:31 2014 S=11.61 Km/hr
-7.45016	-39.34156	Sat Mar 01 14:15:41 2014 S=9.05 Km/hr
-7.45003	-39.34133	Sat Mar 01 14:15:51 2014 S=13.17 Km/hr
-7.45005	-39.34099	Sat Mar 01 14:16:01 2014 S=12.09 Km/hr
-7.45020	-39.34074	Sat Mar 01 14:16:11 2014 S=8.56 Km/hr
-7.45017	-39.34047	Sat Mar 01 14:16:21 2014 S=8.70 Km/hr
-7.45019	-39.34015	Sat Mar 01 14:16:31 2014 S=14.66 Km/hr
-7.45029	-39.33987	Sat Mar 01 14:16:41 2014 S=10.07 Km/hr
-7.45017	-39.33949	Sat Mar 01 14:16:51 2014 S=20.01 Km/hr
-7.44988	-39.33931	Sat Mar 01 14:17:01 2014 S=10.61 Km/hr
-7.44961	-39.33928	Sat Mar 01 14:17:11 2014 S=9.59 Km/hr
-7.44943	-39.33913	Sat Mar 01 14:17:21 2014 S=12.73 Km/hr
-7.44920	-39.33875	Sat Mar 01 14:17:31 2014 S=12.17 Km/hr
-7.44912	-39.33847	Sat Mar 01 14:17:41 2014 S=9.37 Km/hr
-7.44909	-39.33840	Sat Mar 01 14:17:51 2014 S=0.32 Km/hr
-7.44909	-39.33839	Sat Mar 01 14:18:01 2014 S=0.39 Km/hr
-7.44909	-39.33838	Sat Mar 01 14:18:11 2014 S=0.89 Km/hr
-7.44908	-39.33837	Sat Mar 01 14:18:21 2014 S=0.26 Km/hr
-7.44909	-39.33841	Sat Mar 01 14:18:31 2014 S=0.68 Km/hr
-7.44909	-39.33840	Sat Mar 01 14:18:41 2014 S=2.74 Km/hr
-7.44897	-39.33836	Sat Mar 01 14:18:51 2014 S=6.70 Km/hr
-7.44882	-39.33825	Sat Mar 01 14:19:01 2014 S=6.91 Km/hr
-7.44863	-39.33809	Sat Mar 01 14:19:11 2014 S=6.55 Km/hr
-7.44842	-39.33797	Sat Mar 01 14:19:21 2014 S=10.54 Km/hr
-7.44789	-39.33807	Sat Mar 01 14:19:31 2014 S=37.18 Km/hr
-7.44682	-39.33828	Sat Mar 01 14:19:41 2014 S=45.55 Km/hr
-7.44562	-39.33858	Sat Mar 01 14:19:51 2014 S=49.08 Km/hr
-7.44437	-39.33889	Sat Mar 01 14:20:01 2014 S=53.97 Km/hr
-7.44301	-39.33921	Sat Mar 01 14:20:11 2014 S=56.66 Km/hr
-7.44167	-39.33952	Sat Mar 01 14:20:21 2014 S=52.27 Km/hr
-7.44044	-39.33980	Sat Mar 01 14:20:31 2014 S=47.45 Km/hr
-7.43924	-39.34011	Sat Mar 01 14:20:41 2014 S=51.16 Km/hr
-7.43799	-39.34040	Sat Mar 01 14:20:51 2014 S=51.07 Km/hr
-7.43682	-39.34067	Sat Mar 01 14:21:01 2014 S=44.42 Km/hr
-7.43622	-39.34070	Sat Mar 01 14:21:11 2014 S=11.26 Km/hr
-7.43604	-39.34053	Sat Mar 01 14:21:21 2014 S=10.59 Km/hr
-7.43570	-39.34030	Sat Mar 01 14:21:31 2014 S=21.73 Km/hr
-7.43557	-39.33966	Sat Mar 01 14:21:41 2014 S=26.22 Km/hr
-7.43564	-39.33901	Sat Mar 01 14:21:51 2014 S=20.28 Km/hr
-7.43560	-39.33840	Sat Mar 01 14:22:01 2014 S=31.52 Km/hr
-7.43568	-39.33763	Sat Mar 01 14:22:11 2014 S=28.93 Km/hr
-7.43579	-39.33701	Sat Mar 01 14:22:21 2014 S=23.57 Km/hr
-7.43567	-39.33648	Sat Mar 01 14:22:31 2014 S=23.17 Km/hr
-7.43570	-39.33586	Sat Mar 01 14:22:41 2014 S=24.82 Km/hr
-7.43564	-39.33529	Sat Mar 01 14:22:51 2014 S=25.19 Km/hr
-7.43534	-39.33483	Sat Mar 01 14:23:01 2014 S=23.74 Km/hr
-7.43480	-39.33461	Sat Mar 01 14:23:11 2014 S=19.41 Km/hr
-7.43428	-39.33450	Sat Mar 01 14:23:21 2014 S=20.81 Km/hr
-7.43377	-39.33455	Sat Mar 01 14:23:31 2014 S=17.84 Km/hr
-7.43327	-39.33444	Sat Mar 01 14:23:41 2014 S=15.23 Km/hr
-7.43292	-39.33450	Sat Mar 01 14:23:51 2014 S=9.08 Km/hr
-7.43257	-39.33448	Sat Mar 01 14:24:01 2014 S=11.68 Km/hr
-7.43216	-39.33463	Sat Mar 01 14:24:11 2014 S=11.85 Km/hr
-7.43179	-39.33458	Sat Mar 01 14:24:21 2014 S=15.91 Km/hr
-7.43135	-39.33459	Sat Mar 01 14:24:31 2014 S=11.14 Km/hr
-7.43098	-39.33454	Sat Mar 01 14:24:41 2014 S=13.41 Km/hr
-7.43058	-39.33437	Sat Mar 01 14:24:51 2014 S=17.45 Km/hr
-7.43010	-39.33420	Sat Mar 01 14:25:01 2014 S=19.02 Km/hr
-7.42967	-39.33400	Sat Mar 01 14:25:11 2014 S=11.70 Km/hr
-7.42935	-39.33386	Sat Mar 01 14:25:21 2014 S=12.11 Km/hr
-7.42901	-39.33370	Sat Mar 01 14:25:31 2014 S=9.56 Km/hr
-7.42877	-39.33351	Sat Mar 01 14:25:41 2014 S=13.28 Km/hr
-7.42839	-39.33342	Sat Mar 01 14:25:51 2014 S=13.41 Km/hr
-7.42811	-39.33316	Sat Mar 01 14:26:01 2014 S=12.80 Km/hr
-7.42777	-39.33298	Sat Mar 01 14:26:11 2014 S=11.38 Km/hr
-7.42739	-39.33285	Sat Mar 01 14:26:21 2014 S=12.08 Km/hr
-7.42697	-39.33287	Sat Mar 01 14:26:31 2014 S=10.37 Km/hr
-7.42673	-39.33278	Sat Mar 01 14:26:41 2014 S=8.98 Km/hr
-7.42645	-39.33266	Sat Mar 01 14:26:51 2014 S=12.30 Km/hr
-7.42608	-39.33249	Sat Mar 01 14:27:01 2014 S=13.52 Km/hr
-7.42570	-39.33247	Sat Mar 01 14:27:11 2014 S=8.48 Km/hr
-7.42556	-39.33233	Sat Mar 01 14:27:21 2014 S=7.51 Km/hr
-7.42554	-39.33214	Sat Mar 01 14:27:31 2014 S=5.85 Km/hr
-7.42541	-39.33193	Sat Mar 01 14:27:41 2014 S=9.75 Km/hr
-7.42540	-39.33167	Sat Mar 01 14:27:51 2014 S=5.52 Km/hr
-7.42531	-39.33145	Sat Mar 01 14:28:01 2014 S=6.33 Km/hr
-7.42533	-39.33118	Sat Mar 01 14:28:11 2014 S=7.49 Km/hr
-7.42535	-39.33110	Sat Mar 01 14:28:21 2014 S=0.60 Km/hr
-7.42533	-39.33108	Sat Mar 01 14:28:31 2014 S=5.41 Km/hr
-7.42512	-39.33090	Sat Mar 01 14:28:41 2014 S=10.38 Km/hr
-7.42506	-39.33066	Sat Mar 01 14:28:51 2014 S=7.18 Km/hr
-7.42504	-39.33051	Sat Mar 01 14:29:01 2014 S=6.18 Km/hr
-7.42490	-39.33036	Sat Mar 01 14:29:11 2014 S=6.55 Km/hr
-7.42481	-39.33019	Sat Mar 01 14:29:21 2014 S=2.08 Km/hr
-7.42479	-39.33015	Sat Mar 01 14:29:31 2014 S=0.40 Km/hr
-7.42473	-39.33017	Sat Mar 01 14:29:41 2014 S=2.40 Km/hr
-7.42467	-39.33020	Sat Mar 01 14:29:51 2014 S=2.00 Km/hr
-7.42459	-39.33025	Sat Mar 01 14:30:01 2014 S=0.01 Km/hr
-7.42458	-39.33025	Sat Mar 01 14:30:11 2014 S=0.39 Km/hr
-7.42460	-39.33024	Sat Mar 01 14:30:21 2014 S=0.69 Km/hr
-7.42463	-39.33022	Sat Mar 01 14:30:31 2014 S=1.96 Km/hr
-7.42472	-39.33020	Sat Mar 01 14:30:41 2014 S=2.84 Km/hr
-7.42480	-39.33010	Sat Mar 01 14:30:51 2014 S=1.01 Km/hr
-7.42483	-39.33010	Sat Mar 01 14:31:01 2014 S=1.99 Km/hr
-7.42496	-39.33007	Sat Mar 01 14:31:11 2014 S=1.29 Km/hr
-7.42497	-39.33005	Sat Mar 01 14:31:21 2014 S=1.15 Km/hr
-7.42492	-39.33008	Sat Mar 01 14:31:31 2014 S=2.77 Km/hr
-7.42480	-39.33011	Sat Mar 01 14:31:41 2014 S=2.73 Km/hr
-7.42478	-39.33014	Sat Mar 01 14:31:51 2014 S=0.57 Km/hr
-7.42474	-39.33003	Sat Mar 01 14:32:01 2014 S=6.61 Km/hr
-7.42459	-39.32985	Sat Mar 01 14:32:11 2014 S=8.10 Km/hr
-7.42454	-39.32969	Sat Mar 01 14:32:21 2014 S=2.98 Km/hr
-7.42450	-39.32951	Sat Mar 01 14:32:31 2014 S=4.39 Km/hr
-7.42442	-39.32932	Sat Mar 01 14:32:41 2014 S=5.21 Km/hr
-7.42445	-39.32914	Sat Mar 01 14:32:51 2014 S=7.63 Km/hr
-7.42449	-39.32894	Sat Mar 01 14:33:01 2014 S=6.85 Km/hr
-7.42455	-39.32879	Sat Mar 01 14:33:11 2014 S=5.22 Km/hr
-7.42449	-39.32867	Sat Mar 01 14:33:21 2014 S=4.88 Km/hr
-7.42432	-39.32851	Sat Mar 01 14:33:31 2014 S=7.42 Km/hr
-7.42428	-39.32835	Sat Mar 01 14:33:41 2014 S=5.27 Km/hr
-7.42418	-39.32821	Sat Mar 01 14:33:51 2014 S=6.62 Km/hr
-7.42401	-39.32808	Sat Mar 01 14:34:01 2014 S=7.19 Km/hr
-7.42383	-39.32789	Sat Mar 01 14:34:11 2014 S=11.12 Km/hr
-7.42381	-39.32762	Sat Mar 01 14:34:21 2014 S=8.21 Km/hr
-7.42375	-39.32753	Sat Mar 01 14:34:31 2014 S=0.42 Km/hr
-7.42368	-39.32743	Sat Mar 01 14:34:41 2014 S=6.36 Km/hr
-7.42352	-39.32723	Sat Mar 01 14:34:51 2014 S=7.31 Km/hr
-7.42341	-39.32705	Sat Mar 01 14:35:01 2014 S=4.56 Km/hr
-7.42343	-39.32697	Sat Mar 01 14:35:11 2014 S=0.28 Km/hr
-7.42334	-39.32687	Sat Mar 01 14:35:21 2014 S=5.32 Km/hr
-7.42319	-39.32677	Sat Mar 01 14:35:31 2014 S=5.74 Km/hr
-7.42301	-39.32664	Sat Mar 01 14:35:41 2014 S=7.22 Km/hr
-7.42284	-39.32649	Sat Mar 01 14:35:51 2014 S=5.29 Km/hr
-7.42274	-39.32642	Sat Mar 01 14:36:01 2014 S=6.18 Km/hr
-7.42271	-39.32621	Sat Mar 01 14:36:11 2014 S=6.26 Km/hr
-7.42271	-39.32603	Sat Mar 01 14:36:21 2014 S=6.23 Km/hr
-7.42265	-39.32592	Sat Mar 01 14:36:31 2014 S=3.57 Km/hr
-7.42249	-39.32586	Sat Mar 01 14:36:41 2014 S=5.23 Km/hr
-7.42235	-39.32570	Sat Mar 01 14:36:51 2014 S=7.84 Km/hr
-7.42226	-39.32552	Sat Mar 01 14:37:01 2014 S=5.23 Km/hr
-7.42211	-39.32547	Sat Mar 01 14:37:11 2014 S=4.45 Km/hr
-7.42192	-39.32543	Sat Mar 01 14:37:21 2014 S=4.99 Km/hr
-7.42181	-39.32534	Sat Mar 01 14:37:31 2014 S=0.13 Km/hr
-7.42180	-39.32534	Sat Mar 01 14:37:41 2014 S=0.08 Km/hr
-7.42174	-39.32523	Sat Mar 01 14:37:51 2014 S=4.07 Km/hr
-7.42162	-39.32516	Sat Mar 01 14:38:01 2014 S=4.11 Km/hr
-7.42154	-39.32493	Sat Mar 01 14:38:11 2014 S=6.72 Km/hr
-7.42149	-39.32475	Sat Mar 01 14:38:21 2014 S=4.18 Km/hr
-7.42141	-39.32459	Sat Mar 01 14:38:31 2014 S=7.08 Km/hr
-7.42138	-39.32444	Sat Mar 01 14:38:41 2014 S=4.42 Km/hr
-7.42132	-39.32428	Sat Mar 01 14:38:51 2014 S=4.71 Km/hr
-7.42128	-39.32412	Sat Mar 01 14:39:01 2014 S=6.02 Km/hr
-7.42122	-39.32400	Sat Mar 01 14:39:11 2014 S=1.80 Km/hr
-7.42118	-39.32395	Sat Mar 01 14:39:21 2014 S=0.13 Km/hr
-7.42118	-39.32393	Sat Mar 01 14:39:31 2014 S=0.75 Km/hr
-7.42111	-39.32390	Sat Mar 01 14:39:41 2014 S=4.65 Km/hr
-7.42094	-39.32377	Sat Mar 01 14:39:51 2014 S=5.92 Km/hr
-7.42085	-39.32363	Sat Mar 01 14:40:01 2014 S=3.28 Km/hr
-7.42074	-39.32353	Sat Mar 01 14:40:11 2014 S=0.18 Km/hr
-7.42074	-39.32353	Sat Mar 01 14:40:21 2014 S=0.85 Km/hr
-7.42073	-39.32352	Sat Mar 01 14:40:31 2014 S=0.55 Km/hr
-7.42073	-39.32350	Sat Mar 01 14:40:41 2014 S=0.58 Km/hr
-7.42073	-39.32349	Sat Mar 01 14:40:51 2014 S=0.45 Km/hr
-7.42073	-39.32349	Sat Mar 01 14:41:01 2014 S=0.15 Km/hr
-7.42073	-39.32349	Sat Mar 01 14:41:11 2014 S=0.10 Km/hr
-7.42073	-39.32349	Sat Mar 01 14:41:21 2014 S=0.66 Km/hr
-7.42073	-39.32349	Sat Mar 01 14:41:31 2014 S=0.29 Km/hr
-7.42073	-39.32349	Sat Mar 01 14:41:41 2014 S=0.13 Km/hr
-7.42073	-39.32349	Sat Mar 01 14:41:51 2014 S=0.12 Km/hr
-7.42073	-39.32349	Sat Mar 01 14:42:01 2014 S=0.44 Km/hr
-7.42073	-39.32350	Sat Mar 01 14:42:11 2014 S=0.43 Km/hr
-7.42073	-39.32350	Sat Mar 01 14:42:21 2014 S=0.18 Km/hr
-7.42073	-39.32350	Sat Mar 01 14:42:31 2014 S=0.16 Km/hr
-7.42073	-39.32350	Sat Mar 01 14:42:41 2014 S=0.36 Km/hr
-7.42073	-39.32349	Sat Mar 01 14:42:51 2014 S=0.29 Km/hr
-7.42073	-39.32349	Sat Mar 01 14:43:01 2014 S=1.03 Km/hr
-7.42072	-39.32348	Sat Mar 01 14:43:11 2014 S=0.23 Km/hr
-7.42072	-39.32348	Sat Mar 01 14:43:21 2014 S=0.06 Km/hr
-7.42072	-39.32348	Sat Mar 01 14:43:31 2014 S=0.22 Km/hr
-7.42072	-39.32349	Sat Mar 01 14:43:41 2014 S=0.31 Km/hr
-7.42072	-39.32349	Sat Mar 01 14:43:51 2014 S=0.35 Km/hr
-7.42072	-39.32349	Sat Mar 01 14:44:01 2014 S=0.10 Km/hr
-7.42072	-39.32349	Sat Mar 01 14:44:11 2014 S=0.54 Km/hr
-7.42072	-39.32349	Sat Mar 01 14:44:21 2014 S=0.11 Km/hr
-7.42061	-39.32339	Sat Mar 01 14:44:31 2014 S=5.28 Km/hr
-7.42054	-39.32326	Sat Mar 01 14:44:41 2014 S=4.06 Km/hr
-7.42047	-39.32314	Sat Mar 01 14:44:51 2014 S=6.36 Km/hr
-7.42041	-39.32299	Sat Mar 01 14:45:01 2014 S=3.93 Km/hr
-7.42029	-39.32280	Sat Mar 01 14:45:11 2014 S=6.93 Km/hr
-7.42013	-39.32263	Sat Mar 01 14:45:21 2014 S=5.50 Km/hr
-7.42005	-39.32261	Sat Mar 01 14:45:31 2014 S=0.13 Km/hr
-7.42005	-39.32262	Sat Mar 01 14:45:41 2014 S=1.37 Km/hr
-7.41995	-39.32248	Sat Mar 01 14:45:51 2014 S=2.64 Km/hr
-7.41990	-39.32234	Sat Mar 01 14:46:01 2014 S=6.38 Km/hr
-7.41983	-39.32216	Sat Mar 01 14:46:11 2014 S=6.18 Km/hr
-7.41976	-39.32198	Sat Mar 01 14:46:21 2014 S=7.98 Km/hr
-7.41967	-39.32179	Sat Mar 01 14:46:31 2014 S=4.19 Km/hr
-7.41962	-39.32175	Sat Mar 01 14:46:41 2014 S=0.24 Km/hr
-7.41954	-39.32176	Sat Mar 01 14:46:51 2014 S=4.04 Km/hr
-7.41952	-39.32182	Sat Mar 01 14:47:01 2014 S=2.89 Km/hr
-7.41951	-39.32191	Sat Mar 01 14:47:11 2014 S=2.43 Km/hr
-7.41953	-39.32201	Sat Mar 01 14:47:21 2014 S=2.19 Km/hr
-7.41950	-39.32214	Sat Mar 01 14:47:31 2014 S=2.22 Km/hr
-7.41947	-39.32224	Sat Mar 01 14:47:41 2014 S=3.13 Km/hr
-7.41948	-39.32234	Sat Mar 01 14:47:51 2014 S=3.25 Km/hr
-7.41944	-39.32246	Sat Mar 01 14:48:01 2014 S=3.46 Km/hr
-7.41940	-39.32256	Sat Mar 01 14:48:11 2014 S=3.44 Km/hr
-7.41932	-39.32264	Sat Mar 01 14:48:21 2014 S=2.91 Km/hr
-7.41925	-39.32268	Sat Mar 01 14:48:31 2014 S=1.51 Km/hr
-7.41930	-39.32274	Sat Mar 01 14:48:41 2014 S=4.18 Km/hr
-7.41932	-39.32281	Sat Mar 01 14:48:51 2014 S=2.74 Km/hr
-7.41935	-39.32282	Sat Mar 01 14:49:01 2014 S=1.37 Km/hr
-7.41939	-39.32276	Sat Mar 01 14:49:11 2014 S=2.06 Km/hr
-7.41943	-39.32265	Sat Mar 01 14:49:21 2014 S=3.64 Km/hr
-7.41950	-39.32259	Sat Mar 01 14:49:31 2014 S=1.68 Km/hr
-7.41944	-39.32256	Sat Mar 01 14:49:41 2014 S=4.84 Km/hr
-7.41947	-39.32244	Sat Mar 01 14:49:51 2014 S=4.14 Km/hr
-7.41946	-39.32230	Sat Mar 01 14:50:01 2014 S=3.41 Km/hr
-7.41950	-39.32220	Sat Mar 01 14:50:11 2014 S=2.39 Km/hr
-7.41953	-39.32210	Sat Mar 01 14:50:21 2014 S=2.71 Km/hr
-7.41954	-39.32201	Sat Mar 01 14:50:31 2014 S=0.93 Km/hr
-7.41948	-39.32195	Sat Mar 01 14:50:41 2014 S=2.46 Km/hr
-7.41947	-39.32193	Sat Mar 01 14:50:51 2014 S=0.25 Km/hr
-7.41947	-39.32193	Sat Mar 01 14:51:01 2014 S=0.10 Km/hr
-7.41947	-39.32193	Sat Mar 01 14:51:11 2014 S=0.12 Km/hr
-7.41947	-39.32194	Sat Mar 01 14:51:21 2014 S=0.44 Km/hr
-7.41947	-39.32191	Sat Mar 01 14:51:31 2014 S=2.45 Km/hr
-7.41951	-39.32180	Sat Mar 01 14:51:41 2014 S=3.61 Km/hr
-7.41961	-39.32176	Sat Mar 01 14:51:51 2014 S=0.66 Km/hr
-7.41960	-39.32172	Sat Mar 01 14:52:01 2014 S=2.58 Km/hr
-7.41964	-39.32162	Sat Mar 01 14:52:11 2014 S=2.74 Km/hr
-7.41962	-39.32157	Sat Mar 01 14:52:21 2014 S=0.34 Km/hr
-7.41962	-39.32157	Sat Mar 01 14:52:31 2014 S=0.25 Km/hr
-7.41962	-39.32156	Sat Mar 01 14:52:41 2014 S=1.19 Km/hr
-7.41960	-39.32155	Sat Mar 01 14:52:51 2014 S=0.71 Km/hr
-7.41958	-39.32150	Sat Mar 01 14:53:01 2014 S=1.11 Km/hr
-7.41957	-39.32145	Sat Mar 01 14:53:11 2014 S=2.70 Km/hr
-7.41948	-39.32140	Sat Mar 01 14:53:21 2014 S=3.10 Km/hr
-7.41938	-39.32140	Sat Mar 01 14:53:31 2014 S=3.91 Km/hr
-7.41939	-39.32139	Sat Mar 01 14:53:41 2014 S=2.43 Km/hr
-7.41951	-39.32140	Sat Mar 01 14:53:51 2014 S=2.95 Km/hr
-7.41964	-39.32147	Sat Mar 01 14:54:01 2014 S=3.34 Km/hr
-7.41967	-39.32154	Sat Mar 01 14:54:11 2014 S=1.58 Km/hr
-7.41968	-39.32152	Sat Mar 01 14:54:21 2014 S=0.49 Km/hr
-7.41969	-39.32154	Sat Mar 01 14:54:31 2014 S=0.94 Km/hr
-7.41969	-39.32154	Sat Mar 01 14:54:41 2014 S=0.38 Km/hr
-7.41966	-39.32154	Sat Mar 01 14:54:51 2014 S=1.54 Km/hr
-7.41964	-39.32156	Sat Mar 01 14:55:01 2014 S=0.15 Km/hr
-7.41964	-39.32156	Sat Mar 01 14:55:11 2014 S=0.43 Km/hr
-7.41964	-39.32156	Sat Mar 01 14:55:21 2014 S=0.17 Km/hr
-7.41964	-39.32156	Sat Mar 01 14:55:31 2014 S=0.01 Km/hr
-7.41964	-39.32156	Sat Mar 01 14:55:41 2014 S=0.00 Km/hr
-7.41964	-39.32156	Sat Mar 01 14:55:51 2014 S=0.01 Km/hr
-7.41964	-39.32156	Sat Mar 01 14:56:01 2014 S=0.00 Km/hr
-7.41964	-39.32156	Sat Mar 01 14:56:11 2014 S=0.01 Km/hr
-7.41964	-39.32156	Sat Mar 01 14:56:21 2014 S=0.01 Km/hr
-7.41964	-39.32155	Sat Mar 01 14:56:31 2014 S=0.01 Km/hr
-7.41966	-39.32155	Sat Mar 01 14:56:41 2014 S=0.23 Km/hr
-7.41967	-39.32152	Sat Mar 01 14:56:51 2014 S=0.32 Km/hr
-7.41966	-39.32151	Sat Mar 01 14:57:01 2014 S=0.11 Km/hr
-7.41965	-39.32151	Sat Mar 01 14:57:11 2014 S=0.01 Km/hr
-7.41963	-39.32151	Sat Mar 01 14:57:21 2014 S=0.01 Km/hr
-7.41963	-39.32151	Sat Mar 01 14:57:31 2014 S=0.01 Km/hr
-7.41963	-39.32151	Sat Mar 01 14:57:41 2014 S=0.00 Km/hr
-7.41963	-39.32151	Sat Mar 01 14:57:51 2014 S=0.00 Km/hr
-7.41963	-39.32151	Sat Mar 01 14:58:01 2014 S=0.01 Km/hr
-7.41963	-39.32151	Sat Mar 01 14:58:11 2014 S=0.00 Km/hr
-7.41963	-39.32151	Sat Mar 01 14:58:21 2014 S=0.01 Km/hr
-7.41963	-39.32151	Sat Mar 01 14:58:31 2014 S=0.00 Km/hr
-7.41963	-39.32151	Sat Mar 01 14:58:41 2014 S=0.29 Km/hr
-7.41960	-39.32156	Sat Mar 01 14:58:51 2014 S=2.09 Km/hr
-7.41958	-39.32158	Sat Mar 01 14:59:01 2014 S=0.12 Km/hr
-7.41958	-39.32158	Sat Mar 01 14:59:11 2014 S=0.01 Km/hr
-7.41958	-39.32158	Sat Mar 01 14:59:21 2014 S=0.00 Km/hr
-7.41958	-39.32158	Sat Mar 01 14:59:31 2014 S=0.01 Km/hr
-7.41958	-39.32158	Sat Mar 01 14:59:41 2014 S=0.00 Km/hr
-7.41958	-39.32158	Sat Mar 01 14:59:51 2014 S=0.00 Km/hr
-7.41958	-39.32158	Sat Mar 01 15:00:01 2014 S=0.02 Km/hr
-7.41958	-39.32158	Sat Mar 01 15:00:11 2014 S=0.02 Km/hr
-7.41958	-39.32158	Sat Mar 01 15:00:21 2014 S=0.03 Km/hr
-7.41959	-39.32159	Sat Mar 01 15:00:31 2014 S=0.01 Km/hr
-7.41959	-39.32159	Sat Mar 01 15:00:41 2014 S=0.01 Km/hr
-7.41959	-39.32159	Sat Mar 01 15:00:51 2014 S=0.01 Km/hr
-7.41959	-39.32159	Sat Mar 01 15:01:01 2014 S=0.01 Km/hr
-7.41959	-39.32159	Sat Mar 01 15:01:11 2014 S=0.01 Km/hr
-7.41959	-39.32159	Sat Mar 01 15:01:21 2014 S=0.01 Km/hr
-7.41959	-39.32159	Sat Mar 01 15:01:31 2014 S=0.00 Km/hr
-7.41959	-39.32159	Sat Mar 01 15:01:41 2014 S=0.01 Km/hr
-7.41959	-39.32159	Sat Mar 01 15:01:51 2014 S=0.00 Km/hr
-7.41959	-39.32159	Sat Mar 01 15:02:01 2014 S=0.01 Km/hr
-7.41959	-39.32159	Sat Mar 01 15:02:11 2014 S=0.01 Km/hr
-7.41959	-39.32159	Sat Mar 01 15:02:21 2014 S=0.01 Km/hr
-7.41959	-39.32159	Sat Mar 01 15:02:31 2014 S=0.01 Km/hr
-7.41959	-39.32159	Sat Mar 01 15:02:41 2014 S=0.01 Km/hr
-7.41959	-39.32159	Sat Mar 01 15:02:51 2014 S=0.01 Km/hr
-7.41959	-39.32159	Sat Mar 01 15:03:01 2014 S=0.00 Km/hr
-7.41959	-39.32159	Sat Mar 01 15:03:11 2014 S=0.01 Km/hr
-7.41959	-39.32159	Sat Mar 01 15:03:21 2014 S=0.01 Km/hr
-7.41959	-39.32159	Sat Mar 01 15:03:31 2014 S=0.00 Km/hr
-7.41960	-39.32159	Sat Mar 01 15:03:41 2014 S=0.01 Km/hr
-7.41960	-39.32159	Sat Mar 01 15:03:51 2014 S=0.01 Km/hr
-7.41960	-39.32159	Sat Mar 01 15:04:01 2014 S=0.01 Km/hr
-7.41960	-39.32159	Sat Mar 01 15:04:11 2014 S=0.01 Km/hr
-7.41960	-39.32159	Sat Mar 01 15:04:21 2014 S=0.01 Km/hr
-7.41961	-39.32155	Sat Mar 01 15:04:31 2014 S=2.35 Km/hr
-7.41969	-39.32146	Sat Mar 01 15:04:41 2014 S=2.71 Km/hr
-7.41981	-39.32148	Sat Mar 01 15:04:51 2014 S=3.36 Km/hr
-7.41986	-39.32141	Sat Mar 01 15:05:01 2014 S=3.49 Km/hr
-7.41989	-39.32131	Sat Mar 01 15:05:11 2014 S=3.74 Km/hr
-7.41997	-39.32127	Sat Mar 01 15:05:21 2014 S=1.27 Km/hr
-7.41997	-39.32124	Sat Mar 01 15:05:31 2014 S=1.19 Km/hr
-7.41997	-39.32121	Sat Mar 01 15:05:41 2014 S=1.13 Km/hr
-7.42000	-39.32123	Sat Mar 01 15:05:51 2014 S=1.34 Km/hr
-7.42001	-39.32123	Sat Mar 01 15:06:01 2014 S=1.01 Km/hr
-7.42011	-39.32129	Sat Mar 01 15:06:11 2014 S=2.47 Km/hr
-7.42016	-39.32130	Sat Mar 01 15:06:21 2014 S=2.50 Km/hr
-7.42018	-39.32130	Sat Mar 01 15:06:31 2014 S=0.58 Km/hr
-7.42017	-39.32131	Sat Mar 01 15:06:41 2014 S=1.19 Km/hr
-7.42019	-39.32134	Sat Mar 01 15:06:51 2014 S=2.05 Km/hr
-7.42016	-39.32140	Sat Mar 01 15:07:01 2014 S=0.27 Km/hr
-7.42013	-39.32146	Sat Mar 01 15:07:11 2014 S=3.32 Km/hr
-7.42015	-39.32155	Sat Mar 01 15:07:21 2014 S=3.03 Km/hr
-7.42020	-39.32162	Sat Mar 01 15:07:31 2014 S=2.75 Km/hr
-7.42024	-39.32160	Sat Mar 01 15:07:41 2014 S=2.46 Km/hr
-7.42033	-39.32161	Sat Mar 01 15:07:51 2014 S=3.37 Km/hr
-7.42043	-39.32163	Sat Mar 01 15:08:01 2014 S=3.13 Km/hr
-7.42050	-39.32167	Sat Mar 01 15:08:11 2014 S=3.16 Km/hr
-7.42054	-39.32162	Sat Mar 01 15:08:21 2014 S=1.14 Km/hr
-7.42066	-39.32164	Sat Mar 01 15:08:31 2014 S=3.17 Km/hr
-7.42077	-39.32168	Sat Mar 01 15:08:41 2014 S=3.10 Km/hr
-7.42089	-39.32169	Sat Mar 01 15:08:51 2014 S=2.72 Km/hr
-7.42095	-39.32172	Sat Mar 01 15:09:01 2014 S=3.60 Km/hr
-7.42108	-39.32175	Sat Mar 01 15:09:11 2014 S=3.37 Km/hr
-7.42118	-39.32179	Sat Mar 01 15:09:21 2014 S=1.45 Km/hr
-7.42126	-39.32183	Sat Mar 01 15:09:31 2014 S=1.26 Km/hr
-7.42121	-39.32183	Sat Mar 01 15:09:41 2014 S=2.67 Km/hr
-7.42112	-39.32180	Sat Mar 01 15:09:51 2014 S=2.86 Km/hr
-7.42098	-39.32173	Sat Mar 01 15:10:01 2014 S=3.70 Km/hr
-7.42091	-39.32164	Sat Mar 01 15:10:11 2014 S=2.88 Km/hr
-7.42090	-39.32156	Sat Mar 01 15:10:21 2014 S=2.82 Km/hr
-7.42096	-39.32148	Sat Mar 01 15:10:31 2014 S=3.73 Km/hr
-7.42106	-39.32139	Sat Mar 01 15:10:41 2014 S=3.34 Km/hr
-7.42114	-39.32142	Sat Mar 01 15:10:51 2014 S=2.78 Km/hr
-7.42125	-39.32142	Sat Mar 01 15:11:01 2014 S=2.19 Km/hr
-7.42126	-39.32149	Sat Mar 01 15:11:11 2014 S=2.69 Km/hr
-7.42128	-39.32149	Sat Mar 01 15:11:21 2014 S=1.98 Km/hr
-7.42126	-39.32141	Sat Mar 01 15:11:31 2014 S=2.53 Km/hr
-7.42137	-39.32142	Sat Mar 01 15:11:41 2014 S=3.90 Km/hr
-7.42142	-39.32141	Sat Mar 01 15:11:51 2014 S=1.16 Km/hr
-7.42144	-39.32144	Sat Mar 01 15:12:01 2014 S=0.92 Km/hr
-7.42147	-39.32146	Sat Mar 01 15:12:11 2014 S=1.47 Km/hr
-7.42148	-39.32150	Sat Mar 01 15:12:21 2014 S=2.02 Km/hr
-7.42147	-39.32153	Sat Mar 01 15:12:31 2014 S=0.96 Km/hr
-7.42146	-39.32152	Sat Mar 01 15:12:41 2014 S=0.39 Km/hr
-7.42143	-39.32149	Sat Mar 01 15:12:51 2014 S=1.31 Km/hr
-7.42144	-39.32142	Sat Mar 01 15:13:01 2014 S=2.82 Km/hr
-7.42136	-39.32133	Sat Mar 01 15:13:11 2014 S=2.15 Km/hr
-7.42125	-39.32131	Sat Mar 01 15:13:21 2014 S=0.75 Km/hr
-7.42129	-39.32125	Sat Mar 01 15:13:31 2014 S=3.77 Km/hr
-7.42132	-39.32116	Sat Mar 01 15:13:41 2014 S=4.02 Km/hr
-7.42135	-39.32112	Sat Mar 01 15:13:51 2014 S=0.86 Km/hr
-7.42127	-39.32111	Sat Mar 01 15:14:01 2014 S=2.69 Km/hr
-7.42119	-39.32110	Sat Mar 01 15:14:11 2014 S=2.84 Km/hr
-7.42118	-39.32106	Sat Mar 01 15:14:21 2014 S=0.45 Km/hr
-7.42114	-39.32108	Sat Mar 01 15:14:31 2014 S=2.03 Km/hr
-7.42119	-39.32121	Sat Mar 01 15:14:41 2014 S=3.33 Km/hr
-7.42118	-39.32127	Sat Mar 01 15:14:51 2014 S=1.65 Km/hr
-7.42107	-39.32130	Sat Mar 01 15:15:01 2014 S=2.34 Km/hr
-7.42101	-39.32130	Sat Mar 01 15:15:11 2014 S=2.69 Km/hr
-7.42102	-39.32140	Sat Mar 01 15:15:21 2014 S=3.64 Km/hr
-7.42094	-39.32149	Sat Mar 01 15:15:31 2014 S=3.29 Km/hr
-7.42091	-39.32157	Sat Mar 01 15:15:41 2014 S=2.51 Km/hr
-7.42086	-39.32156	Sat Mar 01 15:15:51 2014 S=3.10 Km/hr
-7.42078	-39.32149	Sat Mar 01 15:16:01 2014 S=3.88 Km/hr
-7.42075	-39.32139	Sat Mar 01 15:16:11 2014 S=2.49 Km/hr
-7.42074	-39.32129	Sat Mar 01 15:16:21 2014 S=1.22 Km/hr
-7.42072	-39.32127	Sat Mar 01 15:16:31 2014 S=1.67 Km/hr
-7.42068	-39.32124	Sat Mar 01 15:16:41 2014 S=2.89 Km/hr
-7.42059	-39.32113	Sat Mar 01 15:16:51 2014 S=3.76 Km/hr
-7.42049	-39.32110	Sat Mar 01 15:17:01 2014 S=2.09 Km/hr
-7.42048	-39.32115	Sat Mar 01 15:17:11 2014 S=1.92 Km/hr
-7.42049	-39.32118	Sat Mar 01 15:17:21 2014 S=2.45 Km/hr
-7.42045	-39.32111	Sat Mar 01 15:17:31 2014 S=2.39 Km/hr
-7.42042	-39.32107	Sat Mar 01 15:17:41 2014 S=3.93 Km/hr
-7.42041	-39.32101	Sat Mar 01 15:17:51 2014 S=1.40 Km/hr
-7.42042	-39.32092	Sat Mar 01 15:18:01 2014 S=3.23 Km/hr
-7.42042	-39.32081	Sat Mar 01 15:18:11 2014 S=2.94 Km/hr
-7.42047	-39.32075	Sat Mar 01 15:18:21 2014 S=2.18 Km/hr
-7.42050	-39.32066	Sat Mar 01 15:18:31 2014 S=2.27 Km/hr
-7.42051	-39.32058	Sat Mar 01 15:18:41 2014 S=2.92 Km/hr
-7.42053	-39.32057	Sat Mar 01 15:18:51 2014 S=0.69 Km/hr
-7.42054	-39.32053	Sat Mar 01 15:19:01 2014 S=2.21 Km/hr
-7.42052	-39.32048	Sat Mar 01 15:19:11 2014 S=3.22 Km/hr
-7.42053	-39.32053	Sat Mar 01 15:19:21 2014 S=1.43 Km/hr
-7.42051	-39.32055	Sat Mar 01 15:19:31 2014 S=0.74 Km/hr
-7.42046	-39.32054	Sat Mar 01 15:19:41 2014 S=2.46 Km/hr
-7.42034	-39.32051	Sat Mar 01 15:19:51 2014 S=2.00 Km/hr
-7.42032	-39.32050	Sat Mar 01 15:20:01 2014 S=1.04 Km/hr
-7.42030	-39.32048	Sat Mar 01 15:20:11 2014 S=0.86 Km/hr
-7.42027	-39.32045	Sat Mar 01 15:20:21 2014 S=0.85 Km/hr
-7.42027	-39.32047	Sat Mar 01 15:20:31 2014 S=0.71 Km/hr
-7.42028	-39.32048	Sat Mar 01 15:20:41 2014 S=0.96 Km/hr
-7.42032	-39.32048	Sat Mar 01 15:20:51 2014 S=1.35 Km/hr
-7.42027	-39.32055	Sat Mar 01 15:21:01 2014 S=2.34 Km/hr
-7.42026	-39.32062	Sat Mar 01 15:21:11 2014 S=1.31 Km/hr
-7.42024	-39.32069	Sat Mar 01 15:21:21 2014 S=0.16 Km/hr
-7.42023	-39.32069	Sat Mar 01 15:21:31 2014 S=0.39 Km/hr
-7.42024	-39.32070	Sat Mar 01 15:21:41 2014 S=0.42 Km/hr
-7.42022	-39.32070	Sat Mar 01 15:21:51 2014 S=0.66 Km/hr
-7.42022	-39.32069	Sat Mar 01 15:22:01 2014 S=1.20 Km/hr
-7.42024	-39.32069	Sat Mar 01 15:22:11 2014 S=2.08 Km/hr
-7.42025	-39.32067	Sat Mar 01 15:22:21 2014 S=0.65 Km/hr
-7.42021	-39.32064	Sat Mar 01 15:22:31 2014 S=2.19 Km/hr
-7.42015	-39.32059	Sat Mar 01 15:22:41 2014 S=2.53 Km/hr
-7.42014	-39.32052	Sat Mar 01 15:22:51 2014 S=3.43 Km/hr
-7.42002	-39.32051	Sat Mar 01 15:23:01 2014 S=2.18 Km/hr
-7.41993	-39.32047	Sat Mar 01 15:23:11 2014 S=1.16 Km/hr
-7.41989	-39.32048	Sat Mar 01 15:23:21 2014 S=1.87 Km/hr
-7.41977	-39.32047	Sat Mar 01 15:23:31 2014 S=2.30 Km/hr
-7.41975	-39.32043	Sat Mar 01 15:23:41 2014 S=3.84 Km/hr
-7.41980	-39.32037	Sat Mar 01 15:23:51 2014 S=2.33 Km/hr
-7.41987	-39.32034	Sat Mar 01 15:24:01 2014 S=2.22 Km/hr
-7.41995	-39.32031	Sat Mar 01 15:24:11 2014 S=2.67 Km/hr
-7.42001	-39.32026	Sat Mar 01 15:24:21 2014 S=2.80 Km/hr
-7.42012	-39.32022	Sat Mar 01 15:24:31 2014 S=1.74 Km/hr
-7.42014	-39.32023	Sat Mar 01 15:24:41 2014 S=1.41 Km/hr
-7.42020	-39.32024	Sat Mar 01 15:24:51 2014 S=1.12 Km/hr
-7.42029	-39.32021	Sat Mar 01 15:25:01 2014 S=2.54 Km/hr
-7.42044	-39.32011	Sat Mar 01 15:25:11 2014 S=2.95 Km/hr
-7.42047	-39.32011	Sat Mar 01 15:25:21 2014 S=2.74 Km/hr
-7.42049	-39.32013	Sat Mar 01 15:25:31 2014 S=0.38 Km/hr
-7.42048	-39.32006	Sat Mar 01 15:25:41 2014 S=1.11 Km/hr
-7.42048	-39.32004	Sat Mar 01 15:25:51 2014 S=1.53 Km/hr
-7.42054	-39.32008	Sat Mar 01 15:26:01 2014 S=1.35 Km/hr
-7.42054	-39.32004	Sat Mar 01 15:26:11 2014 S=3.33 Km/hr
-7.42054	-39.31994	Sat Mar 01 15:26:21 2014 S=5.09 Km/hr
-7.42059	-39.31984	Sat Mar 01 15:26:31 2014 S=1.63 Km/hr
-7.42062	-39.31984	Sat Mar 01 15:26:41 2014 S=1.21 Km/hr
-7.42062	-39.31984	Sat Mar 01 15:26:51 2014 S=0.50 Km/hr
-7.42062	-39.31982	Sat Mar 01 15:27:01 2014 S=0.41 Km/hr
-7.42062	-39.31973	Sat Mar 01 15:27:11 2014 S=3.28 Km/hr
-7.42065	-39.31966	Sat Mar 01 15:27:21 2014 S=2.66 Km/hr
-7.42063	-39.31954	Sat Mar 01 15:27:31 2014 S=2.65 Km/hr
-7.42061	-39.31941	Sat Mar 01 15:27:41 2014 S=3.09 Km/hr
-7.42057	-39.31931	Sat Mar 01 15:27:51 2014 S=3.69 Km/hr
-7.42048	-39.31920	Sat Mar 01 15:28:01 2014 S=2.69 Km/hr
-7.42040	-39.31910	Sat Mar 01 15:28:11 2014 S=2.91 Km/hr
-7.42036	-39.31912	Sat Mar 01 15:28:21 2014 S=0.47 Km/hr
-7.42039	-39.31906	Sat Mar 01 15:28:31 2014 S=3.44 Km/hr
-7.42036	-39.31895	Sat Mar 01 15:28:41 2014 S=4.64 Km/hr
-7.42036	-39.31884	Sat Mar 01 15:28:51 2014 S=3.17 Km/hr
-7.42036	-39.31873	Sat Mar 01 15:29:01 2014 S=4.24 Km/hr
-7.42041	-39.31867	Sat Mar 01 15:29:11 2014 S=1.72 Km/hr
-7.42043	-39.31866	Sat Mar 01 15:29:21 2014 S=0.53 Km/hr
-7.42047	-39.31865	Sat Mar 01 15:29:31 2014 S=2.13 Km/hr
-7.42056	-39.31866	Sat Mar 01 15:29:41 2014 S=2.84 Km/hr
-7.42065	-39.31864	Sat Mar 01 15:29:51 2014 S=0.59 Km/hr
-7.42072	-39.31858	Sat Mar 01 15:30:01 2014 S=2.93 Km/hr
-7.42081	-39.31862	Sat Mar 01 15:30:11 2014 S=1.99 Km/hr
-7.42085	-39.31868	Sat Mar 01 15:30:21 2014 S=2.92 Km/hr
-7.42091	-39.31876	Sat Mar 01 15:30:31 2014 S=2.22 Km/hr
-7.42098	-39.31878	Sat Mar 01 15:30:41 2014 S=1.63 Km/hr
-7.42107	-39.31881	Sat Mar 01 15:30:51 2014 S=1.53 Km/hr
-7.42105	-39.31880	Sat Mar 01 15:31:01 2014 S=2.94 Km/hr
-7.42102	-39.31885	Sat Mar 01 15:31:11 2014 S=2.21 Km/hr
-7.42100	-39.31894	Sat Mar 01 15:31:21 2014 S=2.91 Km/hr
-7.42099	-39.31903	Sat Mar 01 15:31:31 2014 S=2.22 Km/hr
-7.42099	-39.31910	Sat Mar 01 15:31:41 2014 S=1.24 Km/hr
-7.42094	-39.31914	Sat Mar 01 15:31:51 2014 S=1.23 Km/hr
-7.42087	-39.31920	Sat Mar 01 15:32:01 2014 S=2.65 Km/hr
-7.42082	-39.31933	Sat Mar 01 15:32:11 2014 S=2.59 Km/hr
-7.42073	-39.31939	Sat Mar 01 15:32:21 2014 S=2.41 Km/hr
-7.42064	-39.31942	Sat Mar 01 15:32:31 2014 S=2.33 Km/hr
-7.42065	-39.31948	Sat Mar 01 15:32:41 2014 S=2.86 Km/hr
-7.42070	-39.31958	Sat Mar 01 15:32:51 2014 S=3.18 Km/hr
-7.42080	-39.31968	Sat Mar 01 15:33:01 2014 S=4.00 Km/hr
-7.42088	-39.31973	Sat Mar 01 15:33:11 2014 S=2.40 Km/hr
-7.42096	-39.31971	Sat Mar 01 15:33:21 2014 S=2.26 Km/hr
-7.42098	-39.31968	Sat Mar 01 15:33:31 2014 S=1.16 Km/hr
-7.42093	-39.31975	Sat Mar 01 15:33:41 2014 S=3.41 Km/hr
-7.42095	-39.31987	Sat Mar 01 15:33:51 2014 S=3.55 Km/hr
-7.42097	-39.31996	Sat Mar 01 15:34:01 2014 S=2.87 Km/hr
-7.42098	-39.32005	Sat Mar 01 15:34:11 2014 S=2.70 Km/hr
-7.42098	-39.32013	Sat Mar 01 15:34:21 2014 S=2.25 Km/hr
-7.42100	-39.32012	Sat Mar 01 15:34:31 2014 S=2.72 Km/hr
-7.42103	-39.32003	Sat Mar 01 15:34:41 2014 S=1.09 Km/hr
-7.42101	-39.31996	Sat Mar 01 15:34:51 2014 S=1.44 Km/hr
-7.42104	-39.31992	Sat Mar 01 15:35:01 2014 S=0.13 Km/hr
-7.42104	-39.31992	Sat Mar 01 15:35:11 2014 S=1.89 Km/hr
-7.42118	-39.31988	Sat Mar 01 15:35:21 2014 S=2.38 Km/hr
-7.42128	-39.31985	Sat Mar 01 15:35:31 2014 S=2.76 Km/hr
-7.42137	-39.31982	Sat Mar 01 15:35:41 2014 S=3.11 Km/hr
-7.42145	-39.31976	Sat Mar 01 15:35:51 2014 S=2.20 Km/hr
-7.42148	-39.31973	Sat Mar 01 15:36:01 2014 S=1.83 Km/hr
-7.42152	-39.31963	Sat Mar 01 15:36:11 2014 S=3.58 Km/hr
-7.42153	-39.31953	Sat Mar 01 15:36:21 2014 S=1.50 Km/hr
-7.42151	-39.31944	Sat Mar 01 15:36:31 2014 S=3.48 Km/hr
-7.42151	-39.31933	Sat Mar 01 15:36:41 2014 S=3.16 Km/hr
-7.42158	-39.31923	Sat Mar 01 15:36:51 2014 S=2.43 Km/hr
-7.42162	-39.31916	Sat Mar 01 15:37:01 2014 S=2.14 Km/hr
-7.42167	-39.31913	Sat Mar 01 15:37:11 2014 S=0.32 Km/hr
-7.42165	-39.31908	Sat Mar 01 15:37:21 2014 S=0.36 Km/hr
-7.42169	-39.31910	Sat Mar 01 15:37:31 2014 S=1.44 Km/hr
-7.42172	-39.31907	Sat Mar 01 15:37:41 2014 S=1.41 Km/hr
-7.42172	-39.31907	Sat Mar 01 15:37:51 2014 S=1.24 Km/hr
-7.42175	-39.31904	Sat Mar 01 15:38:01 2014 S=0.51 Km/hr
-7.42178	-39.31904	Sat Mar 01 15:38:11 2014 S=1.92 Km/hr
-7.42187	-39.31903	Sat Mar 01 15:38:21 2014 S=0.62 Km/hr
-7.42188	-39.31904	Sat Mar 01 15:38:31 2014 S=1.43 Km/hr
-7.42201	-39.31902	Sat Mar 01 15:38:41 2014 S=2.21 Km/hr
-7.42215	-39.31894	Sat Mar 01 15:38:51 2014 S=2.43 Km/hr
-7.42224	-39.31895	Sat Mar 01 15:39:01 2014 S=2.42 Km/hr
-7.42232	-39.31905	Sat Mar 01 15:39:11 2014 S=1.26 Km/hr
-7.42240	-39.31908	Sat Mar 01 15:39:21 2014 S=1.82 Km/hr
-7.42248	-39.31908	Sat Mar 01 15:39:31 2014 S=3.15 Km/hr
-7.42258	-39.31911	Sat Mar 01 15:39:41 2014 S=2.10 Km/hr
-7.42264	-39.31918	Sat Mar 01 15:39:51 2014 S=2.20 Km/hr
-7.42272	-39.31924	Sat Mar 01 15:40:01 2014 S=2.19 Km/hr
-7.42281	-39.31925	Sat Mar 01 15:40:11 2014 S=3.79 Km/hr
-7.42283	-39.31925	Sat Mar 01 15:40:21 2014 S=0.48 Km/hr
-7.42288	-39.31926	Sat Mar 01 15:40:31 2014 S=3.47 Km/hr
-7.42298	-39.31925	Sat Mar 01 15:40:41 2014 S=3.09 Km/hr
-7.42310	-39.31923	Sat Mar 01 15:40:51 2014 S=3.11 Km/hr
-7.42319	-39.31920	Sat Mar 01 15:41:01 2014 S=3.27 Km/hr
-7.42329	-39.31917	Sat Mar 01 15:41:11 2014 S=2.97 Km/hr
-7.42335	-39.31911	Sat Mar 01 15:41:21 2014 S=1.16 Km/hr
-7.42341	-39.31911	Sat Mar 01 15:41:31 2014 S=1.74 Km/hr
-7.42348	-39.31912	Sat Mar 01 15:41:41 2014 S=3.60 Km/hr
-7.42362	-39.31911	Sat Mar 01 15:41:51 2014 S=2.09 Km/hr
-7.42373	-39.31915	Sat Mar 01 15:42:01 2014 S=2.40 Km/hr
-7.42380	-39.31917	Sat Mar 01 15:42:11 2014 S=1.08 Km/hr
-7.42380	-39.31918	Sat Mar 01 15:42:21 2014 S=0.45 Km/hr
-7.42380	-39.31917	Sat Mar 01 15:42:31 2014 S=1.29 Km/hr
-7.42374	-39.31918	Sat Mar 01 15:42:41 2014 S=1.82 Km/hr
-7.42372	-39.31926	Sat Mar 01 15:42:51 2014 S=3.13 Km/hr
-7.42375	-39.31934	Sat Mar 01 15:43:01 2014 S=2.56 Km/hr
-7.42374	-39.31937	Sat Mar 01 15:43:11 2014 S=1.31 Km/hr
-7.42369	-39.31934	Sat Mar 01 15:43:21 2014 S=0.60 Km/hr
-7.42369	-39.31932	Sat Mar 01 15:43:31 2014 S=1.06 Km/hr
-7.42368	-39.31932	Sat Mar 01 15:43:41 2014 S=0.19 Km/hr
-7.42368	-39.31932	Sat Mar 01 15:43:51 2014 S=0.31 Km/hr
-7.42368	-39.31933	Sat Mar 01 15:44:01 2014 S=0.32 Km/hr
-7.42368	-39.31932	Sat Mar 01 15:44:11 2014 S=0.22 Km/hr
-7.42368	-39.31932	Sat Mar 01 15:44:21 2014 S=0.22 Km/hr
-7.42368	-39.31937	Sat Mar 01 15:44:31 2014 S=1.60 Km/hr
-7.42374	-39.31942	Sat Mar 01 15:44:41 2014 S=2.86 Km/hr
-7.42369	-39.31950	Sat Mar 01 15:44:51 2014 S=2.47 Km/hr
-7.42368	-39.31959	Sat Mar 01 15:45:01 2014 S=3.89 Km/hr
-7.42370	-39.31970	Sat Mar 01 15:45:11 2014 S=2.47 Km/hr
-7.42372	-39.31974	Sat Mar 01 15:45:21 2014 S=2.39 Km/hr
-7.42376	-39.31977	Sat Mar 01 15:45:31 2014 S=1.75 Km/hr
-7.42380	-39.31980	Sat Mar 01 15:45:41 2014 S=1.02 Km/hr
-7.42382	-39.31985	Sat Mar 01 15:45:51 2014 S=2.90 Km/hr
-7.42378	-39.31987	Sat Mar 01 15:46:01 2014 S=2.67 Km/hr
-7.42371	-39.31987	Sat Mar 01 15:46:11 2014 S=2.32 Km/hr
-7.42362	-39.31985	Sat Mar 01 15:46:21 2014 S=2.97 Km/hr
-7.42359	-39.31990	Sat Mar 01 15:46:31 2014 S=1.40 Km/hr
-7.42354	-39.31990	Sat Mar 01 15:46:41 2014 S=0.85 Km/hr
-7.42349	-39.31998	Sat Mar 01 15:46:51 2014 S=1.63 Km/hr
-7.42347	-39.32000	Sat Mar 01 15:47:01 2014 S=1.52 Km/hr
-7.42344	-39.32008	Sat Mar 01 15:47:11 2014 S=2.86 Km/hr
-7.42340	-39.32015	Sat Mar 01 15:47:21 2014 S=0.52 Km/hr
-7.42336	-39.32022	Sat Mar 01 15:47:31 2014 S=2.56 Km/hr
-7.42332	-39.32033	Sat Mar 01 15:47:41 2014 S=3.95 Km/hr
-7.42328	-39.32041	Sat Mar 01 15:47:51 2014 S=2.69 Km/hr
-7.42330	-39.32047	Sat Mar 01 15:48:01 2014 S=0.93 Km/hr
-7.42330	-39.32049	Sat Mar 01 15:48:11 2014 S=2.29 Km/hr
-7.42334	-39.32059	Sat Mar 01 15:48:21 2014 S=2.56 Km/hr
-7.42331	-39.32065	Sat Mar 01 15:48:31 2014 S=3.87 Km/hr
-7.42327	-39.32066	Sat Mar 01 15:48:41 2014 S=1.86 Km/hr
-7.42323	-39.32071	Sat Mar 01 15:48:51 2014 S=3.27 Km/hr
-7.42322	-39.32076	Sat Mar 01 15:49:01 2014 S=1.28 Km/hr
-7.42318	-39.32085	Sat Mar 01 15:49:11 2014 S=2.81 Km/hr
-7.42312	-39.32094	Sat Mar 01 15:49:21 2014 S=3.42 Km/hr
-7.42306	-39.32094	Sat Mar 01 15:49:31 2014 S=1.45 Km/hr
-7.42301	-39.32097	Sat Mar 01 15:49:41 2014 S=1.00 Km/hr
-7.42300	-39.32107	Sat Mar 01 15:49:51 2014 S=2.52 Km/hr
-7.42292	-39.32112	Sat Mar 01 15:50:01 2014 S=2.59 Km/hr
-7.42283	-39.32114	Sat Mar 01 15:50:11 2014 S=0.06 Km/hr
-7.42280	-39.32110	Sat Mar 01 15:50:21 2014 S=2.49 Km/hr
-7.42276	-39.32104	Sat Mar 01 15:50:31 2014 S=1.15 Km/hr
-7.42270	-39.32099	Sat Mar 01 15:50:41 2014 S=1.51 Km/hr
-7.42261	-39.32094	Sat Mar 01 15:50:51 2014 S=2.85 Km/hr
-7.42255	-39.32099	Sat Mar 01 15:51:01 2014 S=2.52 Km/hr
-7.42248	-39.32105	Sat Mar 01 15:51:11 2014 S=2.67 Km/hr
-7.42243	-39.32106	Sat Mar 01 15:51:21 2014 S=1.36 Km/hr
-7.42237	-39.32109	Sat Mar 01 15:51:31 2014 S=2.86 Km/hr
-7.42232	-39.32115	Sat Mar 01 15:51:41 2014 S=2.32 Km/hr
-7.42229	-39.32127	Sat Mar 01 15:51:51 2014 S=3.07 Km/hr
-7.42224	-39.32133	Sat Mar 01 15:52:01 2014 S=1.94 Km/hr
-7.42219	-39.32137	Sat Mar 01 15:52:11 2014 S=0.59 Km/hr
-7.42218	-39.32137	Sat Mar 01 15:52:21 2014 S=2.08 Km/hr
-7.42212	-39.32141	Sat Mar 01 15:52:31 2014 S=2.84 Km/hr
-7.42207	-39.32146	Sat Mar 01 15:52:41 2014 S=1.31 Km/hr
-7.42204	-39.32154	Sat Mar 01 15:52:51 2014 S=2.50 Km/hr
-7.42205	-39.32162	Sat Mar 01 15:53:01 2014 S=1.59 Km/hr
-7.42212	-39.32163	Sat Mar 01 15:53:11 2014 S=1.75 Km/hr
-7.42217	-39.32165	Sat Mar 01 15:53:21 2014 S=0.49 Km/hr
-7.42217	-39.32165	Sat Mar 01 15:53:31 2014 S=0.41 Km/hr
-7.42217	-39.32164	Sat Mar 01 15:53:41 2014 S=0.28 Km/hr
-7.42217	-39.32165	Sat Mar 01 15:53:51 2014 S=0.52 Km/hr
-7.42214	-39.32166	Sat Mar 01 15:54:01 2014 S=0.94 Km/hr
-7.42208	-39.32163	Sat Mar 01 15:54:11 2014 S=3.12 Km/hr
-7.42201	-39.32165	Sat Mar 01 15:54:21 2014 S=1.67 Km/hr
-7.42195	-39.32169	Sat Mar 01 15:54:31 2014 S=2.60 Km/hr
-7.42195	-39.32179	Sat Mar 01 15:54:41 2014 S=1.76 Km/hr
-7.42192	-39.32185	Sat Mar 01 15:54:51 2014 S=2.47 Km/hr
-7.42185	-39.32193	Sat Mar 01 15:55:01 2014 S=1.81 Km/hr
-7.42188	-39.32199	Sat Mar 01 15:55:11 2014 S=1.99 Km/hr
-7.42194	-39.32203	Sat Mar 01 15:55:21 2014 S=0.47 Km/hr
-7.42193	-39.32203	Sat Mar 01 15:55:31 2014 S=0.61 Km/hr
-7.42187	-39.32201	Sat Mar 01 15:55:41 2014 S=1.77 Km/hr
-7.42181	-39.32207	Sat Mar 01 15:55:51 2014 S=2.33 Km/hr
-7.42180	-39.32214	Sat Mar 01 15:56:01 2014 S=1.19 Km/hr
-7.42183	-39.32221	Sat Mar 01 15:56:11 2014 S=2.48 Km/hr
-7.42185	-39.32226	Sat Mar 01 15:56:21 2014 S=0.77 Km/hr
-7.42190	-39.32228	Sat Mar 01 15:56:31 2014 S=2.79 Km/hr
-7.42196	-39.32234	Sat Mar 01 15:56:41 2014 S=1.25 Km/hr
-7.42197	-39.32236	Sat Mar 01 15:56:51 2014 S=0.48 Km/hr
-7.42197	-39.32237	Sat Mar 01 15:57:01 2014 S=1.28 Km/hr
-7.42195	-39.32249	Sat Mar 01 15:57:11 2014 S=1.38 Km/hr
-7.42193	-39.32254	Sat Mar 01 15:57:21 2014 S=2.20 Km/hr
-7.42191	-39.32261	Sat Mar 01 15:57:31 2014 S=0.74 Km/hr
-7.42187	-39.32262	Sat Mar 01 15:57:41 2014 S=0.74 Km/hr
-7.42184	-39.32265	Sat Mar 01 15:57:51 2014 S=1.61 Km/hr
-7.42174	-39.32269	Sat Mar 01 15:58:01 2014 S=2.97 Km/hr
-7.42170	-39.32272	Sat Mar 01 15:58:11 2014 S=1.70 Km/hr
-7.42170	-39.32278	Sat Mar 01 15:58:21 2014 S=2.30 Km/hr
-7.42174	-39.32286	Sat Mar 01 15:58:31 2014 S=1.46 Km/hr
-7.42173	-39.32291	Sat Mar 01 15:58:41 2014 S=3.01 Km/hr
-7.42169	-39.32300	Sat Mar 01 15:58:51 2014 S=1.28 Km/hr
-7.42169	-39.32309	Sat Mar 01 15:59:01 2014 S=1.96 Km/hr
-7.42167	-39.32313	Sat Mar 01 15:59:11 2014 S=0.75 Km/hr
-7.42165	-39.32319	Sat Mar 01 15:59:21 2014 S=1.11 Km/hr
-7.42162	-39.32321	Sat Mar 01 15:59:31 2014 S=0.77 Km/hr
-7.42158	-39.32322	Sat Mar 01 15:59:41 2014 S=2.00 Km/hr
-7.42156	-39.32330	Sat Mar 01 15:59:51 2014 S=2.74 Km/hr
-7.42160	-39.32337	Sat Mar 01 16:00:01 2014 S=2.68 Km/hr
-7.42164	-39.32346	Sat Mar 01 16:00:11 2014 S=2.99 Km/hr
-7.42157	-39.32351	Sat Mar 01 16:00:21 2014 S=3.08 Km/hr
-7.42148	-39.32355	Sat Mar 01 16:00:31 2014 S=2.71 Km/hr
-7.42145	-39.32365	Sat Mar 01 16:00:41 2014 S=3.15 Km/hr
-7.42141	-39.32368	Sat Mar 01 16:00:51 2014 S=1.33 Km/hr
-7.42141	-39.32369	Sat Mar 01 16:01:01 2014 S=0.26 Km/hr
-7.42136	-39.32370	Sat Mar 01 16:01:11 2014 S=2.61 Km/hr
-7.42123	-39.32372	Sat Mar 01 16:01:21 2014 S=1.60 Km/hr
-7.42118	-39.32375	Sat Mar 01 16:01:31 2014 S=1.34 Km/hr
-7.42113	-39.32381	Sat Mar 01 16:01:41 2014 S=0.84 Km/hr
-7.42112	-39.32383	Sat Mar 01 16:01:51 2014 S=0.32 Km/hr
-7.42108	-39.32380	Sat Mar 01 16:02:01 2014 S=2.64 Km/hr
-7.42095	-39.32376	Sat Mar 01 16:02:11 2014 S=3.71 Km/hr
-7.42087	-39.32367	Sat Mar 01 16:02:21 2014 S=2.90 Km/hr
-7.42080	-39.32358	Sat Mar 01 16:02:31 2014 S=3.40 Km/hr
-7.42074	-39.32349	Sat Mar 01 16:02:41 2014 S=2.98 Km/hr
-7.42065	-39.32342	Sat Mar 01 16:02:51 2014 S=5.98 Km/hr
-7.42058	-39.32332	Sat Mar 01 16:03:01 2014 S=4.81 Km/hr
-7.42053	-39.32323	Sat Mar 01 16:03:11 2014 S=2.91 Km/hr
-7.42046	-39.32314	Sat Mar 01 16:03:21 2014 S=2.27 Km/hr
-7.42043	-39.32306	Sat Mar 01 16:03:31 2014 S=3.86 Km/hr
-7.42036	-39.32298	Sat Mar 01 16:03:41 2014 S=5.01 Km/hr
-7.42031	-39.32302	Sat Mar 01 16:03:51 2014 S=1.01 Km/hr
-7.42025	-39.32301	Sat Mar 01 16:04:01 2014 S=1.47 Km/hr
-7.42016	-39.32306	Sat Mar 01 16:04:11 2014 S=3.53 Km/hr
-7.42011	-39.32305	Sat Mar 01 16:04:21 2014 S=2.08 Km/hr
-7.42000	-39.32301	Sat Mar 01 16:04:31 2014 S=3.57 Km/hr
-7.41996	-39.32299	Sat Mar 01 16:04:41 2014 S=2.01 Km/hr
-7.41995	-39.32308	Sat Mar 01 16:04:51 2014 S=4.12 Km/hr
-7.41991	-39.32315	Sat Mar 01 16:05:01 2014 S=2.84 Km/hr
-7.41983	-39.32322	Sat Mar 01 16:05:11 2014 S=1.61 Km/hr
-7.41981	-39.32330	Sat Mar 01 16:05:21 2014 S=2.00 Km/hr
-7.41983	-39.32334	Sat Mar 01 16:05:31 2014 S=3.16 Km/hr
-7.41983	-39.32343	Sat Mar 01 16:05:41 2014 S=2.59 Km/hr
-7.41981	-39.32351	Sat Mar 01 16:05:51 2014 S=1.25 Km/hr
-7.41983	-39.32360	Sat Mar 01 16:06:01 2014 S=1.95 Km/hr
-7.41989	-39.32370	Sat Mar 01 16:06:11 2014 S=0.84 Km/hr
-7.41984	-39.32378	Sat Mar 01 16:06:21 2014 S=2.38 Km/hr
-7.41983	-39.32383	Sat Mar 01 16:06:31 2014 S=1.26 Km/hr
-7.41986	-39.32387	Sat Mar 01 16:06:41 2014 S=2.82 Km/hr
-7.41985	-39.32393	Sat Mar 01 16:06:51 2014 S=4.65 Km/hr
-7.41979	-39.32397	Sat Mar 01 16:07:01 2014 S=3.18 Km/hr
-7.41975	-39.32403	Sat Mar 01 16:07:11 2014 S=1.37 Km/hr
-7.41976	-39.32407	Sat Mar 01 16:07:21 2014 S=0.67 Km/hr
-7.41976	-39.32407	Sat Mar 01 16:07:31 2014 S=0.26 Km/hr
-7.41973	-39.32409	Sat Mar 01 16:07:41 2014 S=0.78 Km/hr
-7.41972	-39.32411	Sat Mar 01 16:07:51 2014 S=0.85 Km/hr
-7.41970	-39.32418	Sat Mar 01 16:08:01 2014 S=3.00 Km/hr
-7.41962	-39.32422	Sat Mar 01 16:08:11 2014 S=2.75 Km/hr
-7.41953	-39.32420	Sat Mar 01 16:08:21 2014 S=1.81 Km/hr
-7.41953	-39.32420	Sat Mar 01 16:08:31 2014 S=2.24 Km/hr
-7.41957	-39.32429	Sat Mar 01 16:08:41 2014 S=2.70 Km/hr
-7.41954	-39.32437	Sat Mar 01 16:08:51 2014 S=3.21 Km/hr
-7.41951	-39.32441	Sat Mar 01 16:09:01 2014 S=0.71 Km/hr
-7.41951	-39.32442	Sat Mar 01 16:09:11 2014 S=1.10 Km/hr
-7.41952	-39.32447	Sat Mar 01 16:09:21 2014 S=1.84 Km/hr
-7.41949	-39.32452	Sat Mar 01 16:09:31 2014 S=1.49 Km/hr
-7.41947	-39.32457	Sat Mar 01 16:09:41 2014 S=0.94 Km/hr
-7.41949	-39.32459	Sat Mar 01 16:09:51 2014 S=0.72 Km/hr
-7.41956	-39.32460	Sat Mar 01 16:10:01 2014 S=1.97 Km/hr
-7.41953	-39.32460	Sat Mar 01 16:10:11 2014 S=2.06 Km/hr
-7.41941	-39.32465	Sat Mar 01 16:10:21 2014 S=2.19 Km/hr
-7.41934	-39.32470	Sat Mar 01 16:10:31 2014 S=1.90 Km/hr
-7.41929	-39.32470	Sat Mar 01 16:10:41 2014 S=2.69 Km/hr
-7.41921	-39.32476	Sat Mar 01 16:10:51 2014 S=2.54 Km/hr
-7.41917	-39.32487	Sat Mar 01 16:11:01 2014 S=2.89 Km/hr
-7.41911	-39.32496	Sat Mar 01 16:11:11 2014 S=3.11 Km/hr
-7.41905	-39.32503	Sat Mar 01 16:11:21 2014 S=2.63 Km/hr
-7.41907	-39.32510	Sat Mar 01 16:11:31 2014 S=2.05 Km/hr
-7.41910	-39.32516	Sat Mar 01 16:11:41 2014 S=2.19 Km/hr
-7.41910	-39.32525	Sat Mar 01 16:11:51 2014 S=2.24 Km/hr
-7.41911	-39.32536	Sat Mar 01 16:12:01 2014 S=2.77 Km/hr
-7.41905	-39.32543	Sat Mar 01 16:12:11 2014 S=3.24 Km/hr
-7.41898	-39.32547	Sat Mar 01 16:12:21 2014 S=2.21 Km/hr
-7.41889	-39.32551	Sat Mar 01 16:12:31 2014 S=2.12 Km/hr
-7.41887	-39.32557	Sat Mar 01 16:12:41 2014 S=2.05 Km/hr
-7.41879	-39.32560	Sat Mar 01 16:12:51 2014 S=2.62 Km/hr
-7.41873	-39.32555	Sat Mar 01 16:13:01 2014 S=2.83 Km/hr
-7.41869	-39.32547	Sat Mar 01 16:13:11 2014 S=3.02 Km/hr
-7.41861	-39.32538	Sat Mar 01 16:13:21 2014 S=3.95 Km/hr
-7.41854	-39.32534	Sat Mar 01 16:13:31 2014 S=1.17 Km/hr
-7.41854	-39.32535	Sat Mar 01 16:13:41 2014 S=0.91 Km/hr
-7.41847	-39.32530	Sat Mar 01 16:13:51 2014 S=2.37 Km/hr
-7.41840	-39.32526	Sat Mar 01 16:14:01 2014 S=3.15 Km/hr
-7.41832	-39.32525	Sat Mar 01 16:14:11 2014 S=2.57 Km/hr
-7.41828	-39.32521	Sat Mar 01 16:14:21 2014 S=2.77 Km/hr
-7.41819	-39.32516	Sat Mar 01 16:14:31 2014 S=3.40 Km/hr
-7.41815	-39.32513	Sat Mar 01 16:14:41 2014 S=1.30 Km/hr
-7.41812	-39.32507	Sat Mar 01 16:14:51 2014 S=3.40 Km/hr
-7.41807	-39.32500	Sat Mar 01 16:15:01 2014 S=1.36 Km/hr
-7.41808	-39.32492	Sat Mar 01 16:15:11 2014 S=3.19 Km/hr
-7.41806	-39.32481	Sat Mar 01 16:15:21 2014 S=3.46 Km/hr
-7.41802	-39.32472	Sat Mar 01 16:15:31 2014 S=1.66 Km/hr
-7.41798	-39.32465	Sat Mar 01 16:15:41 2014 S=2.90 Km/hr
-7.41798	-39.32456	Sat Mar 01 16:15:51 2014 S=2.46 Km/hr
-7.41797	-39.32449	Sat Mar 01 16:16:01 2014 S=0.96 Km/hr
-7.41796	-39.32449	Sat Mar 01 16:16:11 2014 S=0.50 Km/hr
-7.41792	-39.32446	Sat Mar 01 16:16:21 2014 S=2.30 Km/hr
-7.41785	-39.32447	Sat Mar 01 16:16:31 2014 S=2.88 Km/hr
-7.41776	-39.32455	Sat Mar 01 16:16:41 2014 S=2.74 Km/hr
-7.41767	-39.32460	Sat Mar 01 16:16:51 2014 S=1.21 Km/hr
-7.41768	-39.32464	Sat Mar 01 16:17:01 2014 S=2.04 Km/hr
-7.41770	-39.32471	Sat Mar 01 16:17:11 2014 S=0.21 Km/hr
-7.41769	-39.32465	Sat Mar 01 16:17:21 2014 S=2.85 Km/hr
-7.41770	-39.32459	Sat Mar 01 16:17:31 2014 S=2.97 Km/hr
-7.41776	-39.32451	Sat Mar 01 16:17:41 2014 S=3.27 Km/hr
-7.41785	-39.32441	Sat Mar 01 16:17:51 2014 S=3.04 Km/hr
-7.41784	-39.32434	Sat Mar 01 16:18:01 2014 S=2.53 Km/hr
-7.41785	-39.32424	Sat Mar 01 16:18:11 2014 S=2.77 Km/hr
-7.41785	-39.32423	Sat Mar 01 16:18:21 2014 S=0.32 Km/hr
-7.41782	-39.32418	Sat Mar 01 16:18:31 2014 S=1.01 Km/hr
-7.41781	-39.32417	Sat Mar 01 16:18:41 2014 S=1.64 Km/hr
-7.41778	-39.32415	Sat Mar 01 16:18:51 2014 S=0.98 Km/hr
-7.41775	-39.32413	Sat Mar 01 16:19:01 2014 S=0.36 Km/hr
-7.41772	-39.32407	Sat Mar 01 16:19:11 2014 S=2.77 Km/hr
-7.41770	-39.32404	Sat Mar 01 16:19:21 2014 S=2.31 Km/hr
-7.41768	-39.32400	Sat Mar 01 16:19:31 2014 S=1.52 Km/hr
-7.41763	-39.32394	Sat Mar 01 16:19:41 2014 S=2.11 Km/hr
-7.41758	-39.32386	Sat Mar 01 16:19:51 2014 S=2.68 Km/hr
-7.41753	-39.32387	Sat Mar 01 16:20:01 2014 S=1.68 Km/hr
-7.41746	-39.32380	Sat Mar 01 16:20:11 2014 S=3.39 Km/hr
-7.41744	-39.32370	Sat Mar 01 16:20:21 2014 S=2.27 Km/hr
-7.41738	-39.32367	Sat Mar 01 16:20:31 2014 S=1.34 Km/hr
-7.41735	-39.32364	Sat Mar 01 16:20:41 2014 S=0.58 Km/hr
-7.41730	-39.32361	Sat Mar 01 16:20:51 2014 S=1.87 Km/hr
-7.41720	-39.32362	Sat Mar 01 16:21:01 2014 S=2.88 Km/hr
-7.41712	-39.32368	Sat Mar 01 16:21:11 2014 S=3.20 Km/hr
-7.41703	-39.32374	Sat Mar 01 16:21:21 2014 S=3.27 Km/hr
-7.41692	-39.32375	Sat Mar 01 16:21:31 2014 S=2.21 Km/hr
-7.41680	-39.32380	Sat Mar 01 16:21:41 2014 S=2.30 Km/hr
-7.41671	-39.32384	Sat Mar 01 16:21:51 2014 S=2.08 Km/hr
-7.41659	-39.32387	Sat Mar 01 16:22:01 2014 S=3.20 Km/hr
-7.41653	-39.32386	Sat Mar 01 16:22:11 2014 S=1.05 Km/hr
-7.41643	-39.32391	Sat Mar 01 16:22:21 2014 S=3.79 Km/hr
-7.41635	-39.32397	Sat Mar 01 16:22:31 2014 S=2.48 Km/hr
-7.41627	-39.32403	Sat Mar 01 16:22:41 2014 S=2.73 Km/hr
-7.41618	-39.32409	Sat Mar 01 16:22:51 2014 S=3.79 Km/hr
-7.41605	-39.32415	Sat Mar 01 16:23:01 2014 S=2.42 Km/hr
-7.41597	-39.32421	Sat Mar 01 16:23:11 2014 S=2.51 Km/hr
-7.41589	-39.32423	Sat Mar 01 16:23:21 2014 S=1.13 Km/hr
-7.41585	-39.32424	Sat Mar 01 16:23:31 2014 S=2.95 Km/hr
-7.41572	-39.32422	Sat Mar 01 16:23:41 2014 S=3.56 Km/hr
-7.41563	-39.32423	Sat Mar 01 16:23:51 2014 S=2.12 Km/hr
-7.41552	-39.32425	Sat Mar 01 16:24:01 2014 S=3.33 Km/hr
-7.41541	-39.32423	Sat Mar 01 16:24:11 2014 S=3.01 Km/hr
-7.41540	-39.32423	Sat Mar 01 16:24:21 2014 S=1.17 Km/hr
-7.41534	-39.32431	Sat Mar 01 16:24:31 2014 S=3.11 Km/hr
-7.41534	-39.32439	Sat Mar 01 16:24:41 2014 S=3.02 Km/hr
-7.41532	-39.32449	Sat Mar 01 16:24:51 2014 S=3.11 Km/hr
-7.41532	-39.32455	Sat Mar 01 16:25:01 2014 S=1.55 Km/hr
-7.41531	-39.32460	Sat Mar 01 16:25:11 2014 S=1.77 Km/hr
-7.41528	-39.32467	Sat Mar 01 16:25:21 2014 S=1.94 Km/hr
-7.41528	-39.32469	Sat Mar 01 16:25:31 2014 S=0.27 Km/hr
-7.41525	-39.32470	Sat Mar 01 16:25:41 2014 S=1.15 Km/hr
-7.41519	-39.32471	Sat Mar 01 16:25:51 2014 S=0.54 Km/hr
-7.41514	-39.32464	Sat Mar 01 16:26:01 2014 S=1.81 Km/hr
-7.41510	-39.32461	Sat Mar 01 16:26:11 2014 S=1.01 Km/hr
-7.41513	-39.32460	Sat Mar 01 16:26:21 2014 S=0.41 Km/hr
-7.41514	-39.32458	Sat Mar 01 16:26:31 2014 S=1.92 Km/hr
-7.41523	-39.32453	Sat Mar 01 16:26:41 2014 S=1.91 Km/hr
-7.41520	-39.32446	Sat Mar 01 16:26:51 2014 S=2.44 Km/hr
-7.41520	-39.32439	Sat Mar 01 16:27:01 2014 S=0.40 Km/hr
-7.41514	-39.32442	Sat Mar 01 16:27:11 2014 S=1.48 Km/hr
-7.41510	-39.32439	Sat Mar 01 16:27:21 2014 S=0.18 Km/hr
-7.41510	-39.32439	Sat Mar 01 16:27:31 2014 S=0.66 Km/hr
-7.41508	-39.32437	Sat Mar 01 16:27:41 2014 S=0.66 Km/hr
-7.41507	-39.32434	Sat Mar 01 16:27:51 2014 S=0.57 Km/hr
-7.41511	-39.32429	Sat Mar 01 16:28:01 2014 S=1.75 Km/hr
-7.41511	-39.32426	Sat Mar 01 16:28:11 2014 S=1.13 Km/hr
-7.41512	-39.32424	Sat Mar 01 16:28:21 2014 S=1.01 Km/hr
-7.41519	-39.32420	Sat Mar 01 16:28:31 2014 S=0.88 Km/hr
-7.41527	-39.32415	Sat Mar 01 16:28:41 2014 S=2.47 Km/hr
-7.41525	-39.32407	Sat Mar 01 16:28:51 2014 S=2.73 Km/hr
-7.41523	-39.32403	Sat Mar 01 16:29:01 2014 S=0.73 Km/hr
-7.41523	-39.32405	Sat Mar 01 16:29:11 2014 S=2.46 Km/hr
-7.41531	-39.32412	Sat Mar 01 16:29:21 2014 S=2.64 Km/hr
-7.41531	-39.32418	Sat Mar 01 16:29:31 2014 S=1.98 Km/hr
-7.41531	-39.32420	Sat Mar 01 16:29:41 2014 S=0.72 Km/hr
-7.41531	-39.32420	Sat Mar 01 16:29:51 2014 S=1.07 Km/hr
-7.41524	-39.32423	Sat Mar 01 16:30:01 2014 S=0.86 Km/hr
-7.41523	-39.32424	Sat Mar 01 16:30:11 2014 S=0.62 Km/hr
-7.41523	-39.32425	Sat Mar 01 16:30:21 2014 S=1.32 Km/hr
-7.41514	-39.32431	Sat Mar 01 16:30:31 2014 S=0.32 Km/hr
-7.41509	-39.32435	Sat Mar 01 16:30:41 2014 S=2.13 Km/hr
-7.41509	-39.32438	Sat Mar 01 16:30:51 2014 S=0.38 Km/hr
-7.41506	-39.32435	Sat Mar 01 16:31:01 2014 S=1.51 Km/hr
-7.41503	-39.32429	Sat Mar 01 16:31:11 2014 S=2.19 Km/hr
-7.41499	-39.32425	Sat Mar 01 16:31:21 2014 S=1.68 Km/hr
-7.41491	-39.32423	Sat Mar 01 16:31:31 2014 S=1.37 Km/hr
-7.41486	-39.32420	Sat Mar 01 16:31:41 2014 S=1.19 Km/hr
-7.41471	-39.32412	Sat Mar 01 16:31:51 2014 S=4.63 Km/hr
-7.41463	-39.32405	Sat Mar 01 16:32:01 2014 S=0.86 Km/hr
-7.41463	-39.32401	Sat Mar 01 16:32:11 2014 S=2.18 Km/hr
-7.41463	-39.32400	Sat Mar 01 16:32:21 2014 S=0.32 Km/hr
-7.41463	-39.32398	Sat Mar 01 16:32:31 2014 S=0.56 Km/hr
-7.41462	-39.32401	Sat Mar 01 16:32:41 2014 S=1.46 Km/hr
-7.41461	-39.32401	Sat Mar 01 16:32:51 2014 S=1.14 Km/hr
-7.41461	-39.32404	Sat Mar 01 16:33:01 2014 S=0.85 Km/hr
-7.41463	-39.32404	Sat Mar 01 16:33:11 2014 S=0.47 Km/hr
-7.41463	-39.32403	Sat Mar 01 16:33:21 2014 S=0.63 Km/hr
-7.41462	-39.32403	Sat Mar 01 16:33:31 2014 S=0.87 Km/hr
-7.41462	-39.32403	Sat Mar 01 16:33:41 2014 S=0.60 Km/hr
-7.41461	-39.32403	Sat Mar 01 16:33:51 2014 S=2.41 Km/hr
-7.41461	-39.32404	Sat Mar 01 16:34:01 2014 S=0.24 Km/hr
-7.41461	-39.32405	Sat Mar 01 16:34:11 2014 S=0.76 Km/hr
-7.41461	-39.32408	Sat Mar 01 16:34:21 2014 S=3.83 Km/hr
-7.41455	-39.32415	Sat Mar 01 16:34:31 2014 S=2.71 Km/hr
-7.41450	-39.32420	Sat Mar 01 16:34:41 2014 S=0.92 Km/hr
-7.41442	-39.32424	Sat Mar 01 16:34:51 2014 S=3.02 Km/hr
-7.41435	-39.32429	Sat Mar 01 16:35:01 2014 S=1.19 Km/hr
-7.41428	-39.32431	Sat Mar 01 16:35:11 2014 S=1.25 Km/hr
-7.41421	-39.32433	Sat Mar 01 16:35:21 2014 S=2.76 Km/hr
-7.41406	-39.32436	Sat Mar 01 16:35:31 2014 S=1.83 Km/hr
-7.41405	-39.32432	Sat Mar 01 16:35:41 2014 S=2.12 Km/hr
-7.41397	-39.32431	Sat Mar 01 16:35:51 2014 S=2.43 Km/hr
-7.41385	-39.32431	Sat Mar 01 16:36:01 2014 S=2.08 Km/hr
-7.41377	-39.32429	Sat Mar 01 16:36:11 2014 S=2.18 Km/hr
-7.41367	-39.32427	Sat Mar 01 16:36:21 2014 S=1.94 Km/hr
-7.41357	-39.32427	Sat Mar 01 16:36:31 2014 S=2.24 Km/hr
-7.41344	-39.32427	Sat Mar 01 16:36:41 2014 S=3.66 Km/hr
-7.41334	-39.32423	Sat Mar 01 16:36:51 2014 S=2.47 Km/hr
-7.41323	-39.32429	Sat Mar 01 16:37:01 2014 S=2.81 Km/hr
-7.41323	-39.32430	Sat Mar 01 16:37:11 2014 S=0.41 Km/hr
-7.41324	-39.32426	Sat Mar 01 16:37:21 2014 S=3.25 Km/hr
-7.41325	-39.32417	Sat Mar 01 16:37:31 2014 S=3.22 Km/hr
-7.41322	-39.32408	Sat Mar 01 16:37:41 2014 S=2.85 Km/hr
-7.41319	-39.32396	Sat Mar 01 16:37:51 2014 S=4.48 Km/hr
-7.41318	-39.32386	Sat Mar 01 16:38:01 2014 S=3.42 Km/hr
-7.41316	-39.32378	Sat Mar 01 16:38:11 2014 S=2.20 Km/hr
-7.41314	-39.32381	Sat Mar 01 16:38:21 2014 S=2.48 Km/hr
-7.41314	-39.32382	Sat Mar 01 16:38:31 2014 S=0.14 Km/hr
-7.41314	-39.32382	Sat Mar 01 16:38:41 2014 S=0.20 Km/hr
-7.41314	-39.32382	Sat Mar 01 16:38:51 2014 S=0.01 Km/hr
-7.41314	-39.32382	Sat Mar 01 16:39:01 2014 S=0.00 Km/hr
-7.41314	-39.32382	Sat Mar 01 16:39:11 2014 S=0.02 Km/hr
-7.41314	-39.32382	Sat Mar 01 16:39:21 2014 S=0.02 Km/hr
-7.41314	-39.32382	Sat Mar 01 16:39:31 2014 S=0.01 Km/hr
-7.41315	-39.32382	Sat Mar 01 16:39:41 2014 S=0.00 Km/hr
-7.41315	-39.32383	Sat Mar 01 16:39:51 2014 S=0.96 Km/hr
-7.41314	-39.32386	Sat Mar 01 16:40:01 2014 S=0.52 Km/hr
-7.41315	-39.32386	Sat Mar 01 16:40:11 2014 S=0.22 Km/hr
-7.41317	-39.32389	Sat Mar 01 16:40:21 2014 S=2.86 Km/hr
-7.41320	-39.32397	Sat Mar 01 16:40:31 2014 S=1.80 Km/hr
-7.41321	-39.32405	Sat Mar 01 16:40:41 2014 S=2.00 Km/hr
-7.41321	-39.32412	Sat Mar 01 16:40:51 2014 S=0.75 Km/hr
-7.41323	-39.32418	Sat Mar 01 16:41:01 2014 S=3.25 Km/hr
-7.41325	-39.32425	Sat Mar 01 16:41:11 2014 S=2.44 Km/hr
-7.41334	-39.32427	Sat Mar 01 16:41:21 2014 S=2.95 Km/hr
-7.41346	-39.32426	Sat Mar 01 16:41:31 2014 S=1.87 Km/hr
-7.41357	-39.32426	Sat Mar 01 16:41:41 2014 S=2.27 Km/hr
-7.41360	-39.32428	Sat Mar 01 16:41:51 2014 S=0.45 Km/hr
-7.41360	-39.32428	Sat Mar 01 16:42:01 2014 S=0.44 Km/hr
-7.41361	-39.32428	Sat Mar 01 16:42:11 2014 S=0.52 Km/hr
-7.41361	-39.32428	Sat Mar 01 16:42:21 2014 S=0.76 Km/hr
-7.41364	-39.32430	Sat Mar 01 16:42:31 2014 S=2.70 Km/hr
-7.41378	-39.32430	Sat Mar 01 16:42:41 2014 S=2.69 Km/hr
-7.41387	-39.32431	Sat Mar 01 16:42:51 2014 S=0.99 Km/hr
-7.41396	-39.32434	Sat Mar 01 16:43:01 2014 S=2.91 Km/hr
-7.41407	-39.32435	Sat Mar 01 16:43:11 2014 S=0.35 Km/hr
-7.41408	-39.32436	Sat Mar 01 16:43:21 2014 S=0.87 Km/hr
-7.41415	-39.32434	Sat Mar 01 16:43:31 2014 S=1.95 Km/hr
-7.41422	-39.32435	Sat Mar 01 16:43:41 2014 S=1.99 Km/hr
-7.41422	-39.32446	Sat Mar 01 16:43:51 2014 S=2.91 Km/hr
-7.41425	-39.32444	Sat Mar 01 16:44:01 2014 S=2.91 Km/hr
-7.41427	-39.32436	Sat Mar 01 16:44:11 2014 S=2.83 Km/hr
-7.41428	-39.32431	Sat Mar 01 16:44:21 2014 S=2.59 Km/hr
-7.41438	-39.32425	Sat Mar 01 16:44:31 2014 S=2.97 Km/hr
-7.41448	-39.32417	Sat Mar 01 16:44:41 2014 S=3.16 Km/hr
-7.41454	-39.32410	Sat Mar 01 16:44:51 2014 S=2.82 Km/hr
-7.41461	-39.32407	Sat Mar 01 16:45:01 2014 S=0.35 Km/hr
-7.41466	-39.32405	Sat Mar 01 16:45:11 2014 S=1.43 Km/hr
-7.41471	-39.32410	Sat Mar 01 16:45:21 2014 S=1.90 Km/hr
-7.41479	-39.32414	Sat Mar 01 16:45:31 2014 S=1.55 Km/hr
-7.41488	-39.32417	Sat Mar 01 16:45:41 2014 S=0.62 Km/hr
-7.41499	-39.32418	Sat Mar 01 16:45:51 2014 S=1.86 Km/hr
-7.41512	-39.32421	Sat Mar 01 16:46:01 2014 S=3.17 Km/hr
-7.41526	-39.32420	Sat Mar 01 16:46:11 2014 S=2.35 Km/hr
-7.41534	-39.32422	Sat Mar 01 16:46:21 2014 S=1.61 Km/hr
-7.41536	-39.32421	Sat Mar 01 16:46:31 2014 S=0.36 Km/hr
-7.41536	-39.32421	Sat Mar 01 16:46:41 2014 S=0.38 Km/hr
-7.41537	-39.32422	Sat Mar 01 16:46:51 2014 S=1.57 Km/hr
-7.41546	-39.32425	Sat Mar 01 16:47:01 2014 S=1.42 Km/hr
-7.41559	-39.32420	Sat Mar 01 16:47:11 2014 S=3.00 Km/hr
-7.41569	-39.32418	Sat Mar 01 16:47:21 2014 S=2.64 Km/hr
-7.41577	-39.32422	Sat Mar 01 16:47:31 2014 S=1.82 Km/hr
-7.41589	-39.32421	Sat Mar 01 16:47:41 2014 S=2.17 Km/hr
-7.41601	-39.32416	Sat Mar 01 16:47:51 2014 S=3.43 Km/hr
-7.41610	-39.32408	Sat Mar 01 16:48:01 2014 S=3.92 Km/hr
-7.41621	-39.32403	Sat Mar 01 16:48:11 2014 S=1.58 Km/hr
-7.41628	-39.32398	Sat Mar 01 16:48:21 2014 S=2.24 Km/hr
-7.41640	-39.32395	Sat Mar 01 16:48:31 2014 S=2.30 Km/hr
-7.41648	-39.32387	Sat Mar 01 16:48:41 2014 S=2.59 Km/hr
-7.41658	-39.32387	Sat Mar 01 16:48:51 2014 S=1.88 Km/hr
-7.41668	-39.32385	Sat Mar 01 16:49:01 2014 S=4.50 Km/hr
-7.41679	-39.32378	Sat Mar 01 16:49:11 2014 S=4.62 Km/hr
-7.41691	-39.32375	Sat Mar 01 16:49:21 2014 S=2.50 Km/hr
-7.41693	-39.32371	Sat Mar 01 16:49:31 2014 S=3.55 Km/hr
-7.41696	-39.32363	Sat Mar 01 16:49:41 2014 S=2.21 Km/hr
-7.41698	-39.32356	Sat Mar 01 16:49:51 2014 S=2.24 Km/hr
-7.41698	-39.32354	Sat Mar 01 16:50:01 2014 S=1.07 Km/hr
-7.41698	-39.32356	Sat Mar 01 16:50:11 2014 S=0.97 Km/hr
-7.41698	-39.32355	Sat Mar 01 16:50:21 2014 S=0.63 Km/hr
-7.41700	-39.32356	Sat Mar 01 16:50:31 2014 S=1.86 Km/hr
-7.41701	-39.32358	Sat Mar 01 16:50:41 2014 S=0.52 Km/hr
-7.41704	-39.32358	Sat Mar 01 16:50:51 2014 S=0.40 Km/hr
-7.41703	-39.32349	Sat Mar 01 16:51:01 2014 S=3.01 Km/hr
-7.41702	-39.32341	Sat Mar 01 16:51:11 2014 S=2.02 Km/hr
-7.41703	-39.32336	Sat Mar 01 16:51:21 2014 S=1.58 Km/hr
-7.41706	-39.32333	Sat Mar 01 16:51:31 2014 S=2.13 Km/hr
-7.41700	-39.32327	Sat Mar 01 16:51:41 2014 S=2.46 Km/hr
-7.41700	-39.32320	Sat Mar 01 16:51:51 2014 S=1.71 Km/hr
-7.41701	-39.32314	Sat Mar 01 16:52:01 2014 S=0.18 Km/hr
-7.41701	-39.32313	Sat Mar 01 16:52:11 2014 S=0.79 Km/hr
-7.41699	-39.32311	Sat Mar 01 16:52:21 2014 S=2.73 Km/hr
-7.41695	-39.32308	Sat Mar 01 16:52:31 2014 S=1.21 Km/hr
-7.41691	-39.32304	Sat Mar 01 16:52:41 2014 S=0.50 Km/hr
-7.41690	-39.32294	Sat Mar 01 16:52:51 2014 S=2.87 Km/hr
-7.41691	-39.32292	Sat Mar 01 16:53:01 2014 S=1.08 Km/hr
-7.41690	-39.32289	Sat Mar 01 16:53:11 2014 S=1.33 Km/hr
-7.41687	-39.32287	Sat Mar 01 16:53:21 2014 S=0.71 Km/hr
-7.41683	-39.32280	Sat Mar 01 16:53:31 2014 S=3.80 Km/hr
-7.41681	-39.32272	Sat Mar 01 16:53:41 2014 S=0.19 Km/hr
-7.41680	-39.32273	Sat Mar 01 16:53:51 2014 S=1.71 Km/hr
-7.41673	-39.32274	Sat Mar 01 16:54:01 2014 S=0.41 Km/hr
-7.41673	-39.32275	Sat Mar 01 16:54:11 2014 S=1.20 Km/hr
-7.41665	-39.32278	Sat Mar 01 16:54:21 2014 S=2.55 Km/hr
-7.41660	-39.32275	Sat Mar 01 16:54:31 2014 S=4.19 Km/hr
-7.41656	-39.32269	Sat Mar 01 16:54:41 2014 S=0.38 Km/hr
-7.41653	-39.32265	Sat Mar 01 16:54:51 2014 S=0.31 Km/hr
-7.41647	-39.32267	Sat Mar 01 16:55:01 2014 S=0.65 Km/hr
-7.41650	-39.32267	Sat Mar 01 16:55:11 2014 S=0.82 Km/hr
-7.41657	-39.32267	Sat Mar 01 16:55:21 2014 S=0.85 Km/hr
-7.41660	-39.32261	Sat Mar 01 16:55:31 2014 S=1.91 Km/hr
-7.41664	-39.32257	Sat Mar 01 16:55:41 2014 S=0.60 Km/hr
-7.41669	-39.32259	Sat Mar 01 16:55:51 2014 S=0.18 Km/hr
-7.41669	-39.32261	Sat Mar 01 16:56:01 2014 S=1.88 Km/hr
-7.41672	-39.32270	Sat Mar 01 16:56:11 2014 S=1.41 Km/hr
-7.41676	-39.32273	Sat Mar 01 16:56:21 2014 S=0.77 Km/hr
-7.41680	-39.32271	Sat Mar 01 16:56:31 2014 S=0.85 Km/hr
-7.41679	-39.32270	Sat Mar 01 16:56:41 2014 S=2.10 Km/hr
-7.41680	-39.32270	Sat Mar 01 16:56:51 2014 S=0.70 Km/hr
-7.41680	-39.32271	Sat Mar 01 16:57:01 2014 S=0.99 Km/hr
-7.41684	-39.32266	Sat Mar 01 16:57:11 2014 S=0.44 Km/hr
-7.41684	-39.32265	Sat Mar 01 16:57:21 2014 S=1.98 Km/hr
-7.41689	-39.32264	Sat Mar 01 16:57:31 2014 S=2.29 Km/hr
-7.41698	-39.32264	Sat Mar 01 16:57:41 2014 S=2.70 Km/hr
-7.41700	-39.32261	Sat Mar 01 16:57:51 2014 S=1.22 Km/hr
-7.41707	-39.32260	Sat Mar 01 16:58:01 2014 S=3.49 Km/hr
-7.41717	-39.32261	Sat Mar 01 16:58:11 2014 S=1.72 Km/hr
-7.41723	-39.32258	Sat Mar 01 16:58:21 2014 S=2.65 Km/hr
-7.41728	-39.32252	Sat Mar 01 16:58:31 2014 S=3.43 Km/hr
-7.41731	-39.32244	Sat Mar 01 16:58:41 2014 S=3.16 Km/hr
-7.41734	-39.32234	Sat Mar 01 16:58:51 2014 S=1.17 Km/hr
-7.41739	-39.32227	Sat Mar 01 16:59:01 2014 S=1.65 Km/hr
-7.41741	-39.32224	Sat Mar 01 16:59:11 2014 S=1.49 Km/hr
-7.41745	-39.32222	Sat Mar 01 16:59:21 2014 S=0.57 Km/hr
-7.41745	-39.32223	Sat Mar 01 16:59:31 2014 S=0.63 Km/hr
-7.41748	-39.32224	Sat Mar 01 16:59:41 2014 S=1.10 Km/hr
-7.41752	-39.32226	Sat Mar 01 16:59:51 2014 S=0.45 Km/hr
-7.41757	-39.32222	Sat Mar 01 17:00:01 2014 S=3.06 Km/hr
-7.41761	-39.32219	Sat Mar 01 17:00:11 2014 S=0.50 Km/hr
-7.41765	-39.32219	Sat Mar 01 17:00:21 2014 S=3.05 Km/hr
-7.41770	-39.32214	Sat Mar 01 17:00:31 2014 S=1.58 Km/hr
-7.41773	-39.32207	Sat Mar 01 17:00:41 2014 S=2.25 Km/hr
-7.41773	-39.32203	Sat Mar 01 17:00:51 2014 S=2.22 Km/hr
-7.41767	-39.32200	Sat Mar 01 17:01:01 2014 S=2.17 Km/hr
-7.41757	-39.32200	Sat Mar 01 17:01:11 2014 S=1.59 Km/hr
-7.41754	-39.32201	Sat Mar 01 17:01:21 2014 S=1.00 Km/hr
-7.41749	-39.32201	Sat Mar 01 17:01:31 2014 S=1.50 Km/hr
-7.41744	-39.32206	Sat Mar 01 17:01:41 2014 S=1.82 Km/hr
-7.41743	-39.32207	Sat Mar 01 17:01:51 2014 S=0.72 Km/hr
-7.41744	-39.32211	Sat Mar 01 17:02:01 2014 S=0.78 Km/hr
-7.41748	-39.32206	Sat Mar 01 17:02:11 2014 S=2.04 Km/hr
-7.41752	-39.32199	Sat Mar 01 17:02:21 2014 S=0.61 Km/hr
-7.41761	-39.32197	Sat Mar 01 17:02:31 2014 S=1.87 Km/hr
-7.41768	-39.32198	Sat Mar 01 17:02:41 2014 S=2.66 Km/hr
-7.41770	-39.32198	Sat Mar 01 17:02:51 2014 S=2.08 Km/hr
-7.41780	-39.32196	Sat Mar 01 17:03:01 2014 S=3.22 Km/hr
-7.41788	-39.32191	Sat Mar 01 17:03:11 2014 S=2.06 Km/hr
-7.41795	-39.32185	Sat Mar 01 17:03:21 2014 S=3.37 Km/hr
-7.41805	-39.32186	Sat Mar 01 17:03:31 2014 S=0.96 Km/hr
-7.41806	-39.32186	Sat Mar 01 17:03:41 2014 S=1.25 Km/hr
-7.41808	-39.32185	Sat Mar 01 17:03:51 2014 S=2.80 Km/hr
-7.41817	-39.32180	Sat Mar 01 17:04:01 2014 S=2.73 Km/hr
-7.41825	-39.32179	Sat Mar 01 17:04:11 2014 S=2.05 Km/hr
-7.41833	-39.32182	Sat Mar 01 17:04:21 2014 S=2.44 Km/hr
-7.41840	-39.32183	Sat Mar 01 17:04:31 2014 S=0.38 Km/hr
-7.41844	-39.32185	Sat Mar 01 17:04:41 2014 S=1.59 Km/hr
-7.41849	-39.32187	Sat Mar 01 17:04:51 2014 S=1.18 Km/hr
-7.41852	-39.32191	Sat Mar 01 17:05:01 2014 S=0.87 Km/hr
-7.41854	-39.32198	Sat Mar 01 17:05:11 2014 S=1.30 Km/hr
-7.41857	-39.32204	Sat Mar 01 17:05:21 2014 S=0.80 Km/hr
-7.41855	-39.32211	Sat Mar 01 17:05:31 2014 S=0.80 Km/hr
-7.41857	-39.32213	Sat Mar 01 17:05:41 2014 S=1.52 Km/hr
-7.41863	-39.32215	Sat Mar 01 17:05:51 2014 S=1.13 Km/hr
-7.41876	-39.32212	Sat Mar 01 17:06:01 2014 S=1.85 Km/hr
-7.41887	-39.32214	Sat Mar 01 17:06:11 2014 S=2.91 Km/hr
-7.41896	-39.32216	Sat Mar 01 17:06:21 2014 S=1.99 Km/hr
-7.41904	-39.32215	Sat Mar 01 17:06:31 2014 S=2.13 Km/hr
-7.41907	-39.32210	Sat Mar 01 17:06:41 2014 S=2.63 Km/hr
-7.41913	-39.32204	Sat Mar 01 17:06:51 2014 S=2.11 Km/hr
-7.41914	-39.32199	Sat Mar 01 17:07:01 2014 S=0.80 Km/hr
-7.41914	-39.32199	Sat Mar 01 17:07:11 2014 S=0.98 Km/hr
-7.41924	-39.32195	Sat Mar 01 17:07:21 2014 S=0.37 Km/hr
-7.41924	-39.32195	Sat Mar 01 17:07:31 2014 S=1.12 Km/hr
-7.41933	-39.32188	Sat Mar 01 17:07:41 2014 S=3.05 Km/hr
-7.41946	-39.32183	Sat Mar 01 17:07:51 2014 S=3.82 Km/hr
-7.41955	-39.32177	Sat Mar 01 17:08:01 2014 S=1.47 Km/hr
-7.41960	-39.32175	Sat Mar 01 17:08:11 2014 S=0.75 Km/hr
-7.41961	-39.32171	Sat Mar 01 17:08:21 2014 S=2.21 Km/hr
-7.41967	-39.32164	Sat Mar 01 17:08:31 2014 S=3.49 Km/hr
-7.41962	-39.32159	Sat Mar 01 17:08:41 2014 S=2.13 Km/hr
-7.41960	-39.32160	Sat Mar 01 17:08:51 2014 S=0.74 Km/hr
-7.41961	-39.32160	Sat Mar 01 17:09:01 2014 S=0.51 Km/hr
-7.41961	-39.32160	Sat Mar 01 17:09:11 2014 S=0.04 Km/hr
-7.41961	-39.32161	Sat Mar 01 17:09:21 2014 S=0.30 Km/hr
-7.41961	-39.32160	Sat Mar 01 17:09:31 2014 S=0.70 Km/hr
-7.41961	-39.32160	Sat Mar 01 17:09:41 2014 S=0.63 Km/hr
-7.41961	-39.32161	Sat Mar 01 17:09:51 2014 S=0.62 Km/hr
-7.41961	-39.32161	Sat Mar 01 17:10:01 2014 S=0.32 Km/hr
-7.41961	-39.32161	Sat Mar 01 17:10:11 2014 S=0.44 Km/hr
-7.41961	-39.32162	Sat Mar 01 17:10:21 2014 S=0.36 Km/hr
-7.41961	-39.32162	Sat Mar 01 17:10:31 2014 S=0.08 Km/hr
-7.41961	-39.32162	Sat Mar 01 17:10:41 2014 S=0.22 Km/hr
-7.41961	-39.32162	Sat Mar 01 17:10:51 2014 S=0.11 Km/hr
-7.41961	-39.32162	Sat Mar 01 17:11:01 2014 S=0.43 Km/hr
-7.41961	-39.32162	Sat Mar 01 17:11:11 2014 S=0.16 Km/hr
-7.41961	-39.32162	Sat Mar 01 17:11:21 2014 S=0.20 Km/hr
-7.41961	-39.32163	Sat Mar 01 17:11:31 2014 S=0.22 Km/hr
-7.41961	-39.32163	Sat Mar 01 17:11:41 2014 S=0.15 Km/hr
-7.41961	-39.32163	Sat Mar 01 17:11:51 2014 S=0.20 Km/hr
-7.41961	-39.32163	Sat Mar 01 17:12:01 2014 S=0.73 Km/hr
-7.41961	-39.32164	Sat Mar 01 17:12:11 2014 S=0.04 Km/hr
-7.41961	-39.32163	Sat Mar 01 17:12:21 2014 S=0.22 Km/hr
-7.41960	-39.32162	Sat Mar 01 17:12:31 2014 S=0.42 Km/hr
-7.41960	-39.32162	Sat Mar 01 17:12:41 2014 S=0.52 Km/hr
-7.41960	-39.32162	Sat Mar 01 17:12:51 2014 S=0.68 Km/hr
-7.41960	-39.32162	Sat Mar 01 17:13:01 2014 S=0.50 Km/hr
-7.41960	-39.32162	Sat Mar 01 17:13:11 2014 S=0.70 Km/hr
-7.41960	-39.32163	Sat Mar 01 17:13:21 2014 S=0.40 Km/hr
-7.41960	-39.32164	Sat Mar 01 17:13:31 2014 S=0.21 Km/hr
-7.41960	-39.32164	Sat Mar 01 17:13:41 2014 S=0.30 Km/hr
-7.41960	-39.32165	Sat Mar 01 17:13:51 2014 S=0.81 Km/hr
-7.41960	-39.32164	Sat Mar 01 17:14:01 2014 S=0.08 Km/hr
-7.41960	-39.32163	Sat Mar 01 17:14:11 2014 S=0.47 Km/hr
-7.41960	-39.32162	Sat Mar 01 17:14:21 2014 S=1.05 Km/hr
-7.41960	-39.32161	Sat Mar 01 17:14:31 2014 S=0.38 Km/hr
-7.41960	-39.32160	Sat Mar 01 17:14:41 2014 S=0.11 Km/hr
-7.41960	-39.32160	Sat Mar 01 17:14:51 2014 S=0.49 Km/hr
-7.41961	-39.32159	Sat Mar 01 17:15:01 2014 S=0.12 Km/hr
-7.41961	-39.32159	Sat Mar 01 17:15:11 2014 S=0.33 Km/hr
-7.41961	-39.32160	Sat Mar 01 17:15:21 2014 S=0.58 Km/hr
-7.41960	-39.32158	Sat Mar 01 17:15:31 2014 S=0.35 Km/hr
-7.41960	-39.32159	Sat Mar 01 17:15:41 2014 S=0.25 Km/hr
-7.41962	-39.32159	Sat Mar 01 17:15:51 2014 S=0.50 Km/hr
-7.41961	-39.32159	Sat Mar 01 17:16:01 2014 S=0.63 Km/hr
-7.41961	-39.32159	Sat Mar 01 17:16:11 2014 S=0.69 Km/hr
-7.41961	-39.32159	Sat Mar 01 17:16:21 2014 S=0.29 Km/hr
-7.41960	-39.32159	Sat Mar 01 17:16:31 2014 S=0.54 Km/hr
-7.41960	-39.32159	Sat Mar 01 17:16:41 2014 S=0.45 Km/hr
-7.41960	-39.32158	Sat Mar 01 17:16:51 2014 S=0.02 Km/hr
-7.41960	-39.32159	Sat Mar 01 17:17:01 2014 S=0.18 Km/hr
-7.41960	-39.32158	Sat Mar 01 17:17:11 2014 S=0.25 Km/hr
-7.41960	-39.32158	Sat Mar 01 17:17:21 2014 S=0.06 Km/hr
-7.41960	-39.32155	Sat Mar 01 17:17:31 2014 S=0.59 Km/hr
-7.41961	-39.32154	Sat Mar 01 17:17:41 2014 S=0.49 Km/hr
-7.41962	-39.32156	Sat Mar 01 17:17:51 2014 S=0.79 Km/hr
-7.41962	-39.32158	Sat Mar 01 17:18:01 2014 S=0.36 Km/hr
-7.41960	-39.32157	Sat Mar 01 17:18:11 2014 S=0.86 Km/hr
-7.41961	-39.32159	Sat Mar 01 17:18:21 2014 S=0.07 Km/hr
-7.41961	-39.32158	Sat Mar 01 17:18:31 2014 S=0.39 Km/hr
-7.41967	-39.32153	Sat Mar 01 17:18:41 2014 S=6.49 Km/hr
-7.41988	-39.32148	Sat Mar 01 17:18:51 2014 S=8.71 Km/hr
-7.42010	-39.32155	Sat Mar 01 17:19:01 2014 S=8.26 Km/hr
-7.42037	-39.32166	Sat Mar 01 17:19:11 2014 S=9.29 Km/hr
-7.42058	-39.32164	Sat Mar 01 17:19:21 2014 S=4.28 Km/hr
-7.42083	-39.32171	Sat Mar 01 17:19:31 2014 S=7.17 Km/hr
-7.42101	-39.32184	Sat Mar 01 17:19:41 2014 S=2.66 Km/hr
-7.42130	-39.32191	Sat Mar 01 17:19:51 2014 S=9.06 Km/hr
-7.42152	-39.32194	Sat Mar 01 17:20:01 2014 S=9.27 Km/hr
-7.42164	-39.32208	Sat Mar 01 17:20:11 2014 S=2.73 Km/hr
-7.42180	-39.32225	Sat Mar 01 17:20:21 2014 S=2.40 Km/hr
-7.42202	-39.32247	Sat Mar 01 17:20:31 2014 S=5.59 Km/hr
-7.42225	-39.32251	Sat Mar 01 17:20:41 2014 S=9.65 Km/hr
-7.42299	-39.32230	Sat Mar 01 17:20:51 2014 S=6.99 Km/hr
-7.42328	-39.32236	Sat Mar 01 17:21:01 2014 S=8.65 Km/hr
-7.42376	-39.32239	Sat Mar 01 17:21:11 2014 S=8.69 Km/hr
-7.42399	-39.32236	Sat Mar 01 17:21:21 2014 S=3.58 Km/hr
-7.42419	-39.32233	Sat Mar 01 17:21:31 2014 S=7.91 Km/hr
-7.42438	-39.32247	Sat Mar 01 17:21:41 2014 S=6.84 Km/hr
-7.42459	-39.32251	Sat Mar 01 17:21:51 2014 S=5.85 Km/hr
-7.42490	-39.32264	Sat Mar 01 17:22:01 2014 S=9.46 Km/hr
-7.42515	-39.32269	Sat Mar 01 17:22:11 2014 S=6.89 Km/hr
-7.42538	-39.32265	Sat Mar 01 17:22:21 2014 S=4.45 Km/hr
-7.42566	-39.32256	Sat Mar 01 17:22:31 2014 S=10.36 Km/hr
-7.42604	-39.32260	Sat Mar 01 17:22:41 2014 S=7.23 Km/hr
-7.42628	-39.32272	Sat Mar 01 17:22:51 2014 S=11.98 Km/hr
-7.42659	-39.32285	Sat Mar 01 17:23:01 2014 S=6.47 Km/hr
-7.42693	-39.32287	Sat Mar 01 17:23:11 2014 S=4.06 Km/hr
-7.42713	-39.32285	Sat Mar 01 17:23:21 2014 S=8.48 Km/hr
-7.42735	-39.32296	Sat Mar 01 17:23:31 2014 S=3.37 Km/hr
-7.42754	-39.32294	Sat Mar 01 17:23:41 2014 S=4.41 Km/hr
-7.42787	-39.32282	Sat Mar 01 17:23:51 2014 S=13.56 Km/hr
-7.42811	-39.32277	Sat Mar 01 17:24:01 2014 S=6.38 Km/hr
-7.42832	-39.32271	Sat Mar 01 17:24:11 2014 S=9.26 Km/hr
-7.42863	-39.32268	Sat Mar 01 17:24:21 2014 S=9.82 Km/hr
-7.42902	-39.32259	Sat Mar 01 17:24:31 2014 S=10.16 Km/hr
-7.42938	-39.32253	Sat Mar 01 17:24:41 2014 S=14.24 Km/hr
-7.42973	-39.32244	Sat Mar 01 17:24:51 2014 S=18.90 Km/hr
-7.43021	-39.32229	Sat Mar 01 17:25:01 2014 S=21.74 Km/hr
-7.43060	-39.32207	Sat Mar 01 17:25:11 2014 S=12.72 Km/hr
-7.43091	-39.32203	Sat Mar 01 17:25:21 2014 S=17.29 Km/hr
-7.43117	-39.32191	Sat Mar 01 17:25:31 2014 S=3.33 Km/hr
-7.43139	-39.32182	Sat Mar 01 17:25:41 2014 S=10.86 Km/hr
-7.43153	-39.32167	Sat Mar 01 17:25:51 2014 S=4.76 Km/hr
-7.43172	-39.32147	Sat Mar 01 17:26:01 2014 S=7.91 Km/hr
-7.43196	-39.32144	Sat Mar 01 17:26:11 2014 S=7.68 Km/hr
-7.43215	-39.32139	Sat Mar 01 17:26:21 2014 S=10.38 Km/hr
-7.43239	-39.32135	Sat Mar 01 17:26:31 2014 S=6.13 Km/hr
-7.43237	-39.32111	Sat Mar 01 17:26:41 2014 S=9.62 Km/hr
-7.43239	-39.32082	Sat Mar 01 17:26:51 2014 S=9.33 Km/hr
-7.43257	-39.32061	Sat Mar 01 17:27:01 2014 S=10.46 Km/hr
-7.43262	-39.32049	Sat Mar 01 17:27:11 2014 S=0.03 Km/hr
-7.43271	-39.32043	Sat Mar 01 17:27:21 2014 S=13.97 Km/hr
-7.43299	-39.32043	Sat Mar 01 17:27:31 2014 S=8.35 Km/hr
-7.43331	-39.32053	Sat Mar 01 17:27:41 2014 S=7.50 Km/hr
-7.43357	-39.32071	Sat Mar 01 17:27:51 2014 S=10.22 Km/hr
-7.43394	-39.32090	Sat Mar 01 17:28:01 2014 S=12.26 Km/hr
-7.43422	-39.32109	Sat Mar 01 17:28:11 2014 S=10.58 Km/hr
-7.43462	-39.32121	Sat Mar 01 17:28:21 2014 S=10.28 Km/hr
-7.43491	-39.32139	Sat Mar 01 17:28:31 2014 S=11.37 Km/hr
-7.43510	-39.32163	Sat Mar 01 17:28:41 2014 S=9.82 Km/hr
-7.43535	-39.32187	Sat Mar 01 17:28:51 2014 S=7.45 Km/hr
-7.43561	-39.32210	Sat Mar 01 17:29:01 2014 S=17.18 Km/hr
-7.43595	-39.32243	Sat Mar 01 17:29:11 2014 S=11.55 Km/hr
-7.43621	-39.32270	Sat Mar 01 17:29:21 2014 S=12.43 Km/hr
-7.43646	-39.32284	Sat Mar 01 17:29:31 2014 S=9.11 Km/hr
-7.43680	-39.32306	Sat Mar 01 17:29:41 2014 S=16.97 Km/hr
-7.43719	-39.32328	Sat Mar 01 17:29:51 2014 S=8.34 Km/hr
-7.43744	-39.32353	Sat Mar 01 17:30:01 2014 S=13.38 Km/hr
-7.43787	-39.32379	Sat Mar 01 17:30:11 2014 S=11.49 Km/hr
-7.43815	-39.32410	Sat Mar 01 17:30:21 2014 S=15.12 Km/hr
-7.43852	-39.32429	Sat Mar 01 17:30:31 2014 S=6.63 Km/hr
-7.43870	-39.32409	Sat Mar 01 17:30:41 2014 S=11.63 Km/hr
-7.43870	-39.32396	Sat Mar 01 17:30:51 2014 S=1.16 Km/hr
-7.43870	-39.32395	Sat Mar 01 17:31:01 2014 S=0.23 Km/hr
-7.43870	-39.32394	Sat Mar 01 17:31:11 2014 S=0.26 Km/hr
-7.43870	-39.32394	Sat Mar 01 17:31:21 2014 S=1.43 Km/hr
-7.43870	-39.32393	Sat Mar 01 17:31:31 2014 S=0.97 Km/hr
-7.43879	-39.32377	Sat Mar 01 17:31:41 2014 S=10.60 Km/hr
-7.43903	-39.32374	Sat Mar 01 17:31:51 2014 S=11.21 Km/hr
-7.43927	-39.32348	Sat Mar 01 17:32:01 2014 S=12.44 Km/hr
-7.43956	-39.32329	Sat Mar 01 17:32:11 2014 S=11.21 Km/hr
-7.43975	-39.32309	Sat Mar 01 17:32:21 2014 S=10.89 Km/hr
-7.44007	-39.32304	Sat Mar 01 17:32:31 2014 S=13.39 Km/hr
-7.44042	-39.32291	Sat Mar 01 17:32:41 2014 S=11.12 Km/hr
-7.44069	-39.32290	Sat Mar 01 17:32:51 2014 S=8.49 Km/hr
-7.44087	-39.32302	Sat Mar 01 17:33:01 2014 S=10.49 Km/hr
-7.44119	-39.32292	Sat Mar 01 17:33:11 2014 S=10.31 Km/hr
-7.44139	-39.32274	Sat Mar 01 17:33:21 2014 S=9.65 Km/hr
-7.44162	-39.32243	Sat Mar 01 17:33:31 2014 S=12.96 Km/hr
-7.44180	-39.32233	Sat Mar 01 17:33:41 2014 S=4.24 Km/hr
-7.44197	-39.32203	Sat Mar 01 17:33:51 2014 S=11.61 Km/hr
-7.44216	-39.32176	Sat Mar 01 17:34:01 2014 S=8.11 Km/hr
-7.44239	-39.32135	Sat Mar 01 17:34:11 2014 S=12.93 Km/hr
-7.44265	-39.32106	Sat Mar 01 17:34:21 2014 S=11.77 Km/hr
-7.44289	-39.32079	Sat Mar 01 17:34:31 2014 S=13.38 Km/hr
-7.44302	-39.32031	Sat Mar 01 17:34:41 2014 S=11.09 Km/hr
-7.44317	-39.31992	Sat Mar 01 17:34:51 2014 S=11.47 Km/hr
-7.44313	-39.31953	Sat Mar 01 17:35:01 2014 S=11.98 Km/hr
-7.44327	-39.31931	Sat Mar 01 17:35:11 2014 S=10.89 Km/hr
-7.44357	-39.31919	Sat Mar 01 17:35:21 2014 S=19.64 Km/hr
-7.44417	-39.31925	Sat Mar 01 17:35:31 2014 S=19.58 Km/hr
-7.44459	-39.31928	Sat Mar 01 17:35:41 2014 S=16.37 Km/hr
-7.44511	-39.31904	Sat Mar 01 17:35:51 2014 S=22.96 Km/hr
-7.44562	-39.31912	Sat Mar 01 17:36:01 2014 S=23.78 Km/hr
-7.44613	-39.31924	Sat Mar 01 17:36:11 2014 S=20.07 Km/hr
-7.44646	-39.31950	Sat Mar 01 17:36:21 2014 S=17.85 Km/hr
-7.44661	-39.31986	Sat Mar 01 17:36:31 2014 S=15.66 Km/hr
-7.44692	-39.32032	Sat Mar 01 17:36:41 2014 S=14.14 Km/hr
-7.44733	-39.32056	Sat Mar 01 17:36:51 2014 S=13.63 Km/hr
-7.44774	-39.32052	Sat Mar 01 17:37:01 2014 S=10.65 Km/hr
-7.44785	-39.32065	Sat Mar 01 17:37:11 2014 S=11.76 Km/hr
-7.44776	-39.32097	Sat Mar 01 17:37:21 2014 S=16.10 Km/hr
-7.44762	-39.32156	Sat Mar 01 17:37:31 2014 S=22.02 Km/hr
-7.44756	-39.32201	Sat Mar 01 17:37:41 2014 S=13.68 Km/hr
-7.44740	-39.32262	Sat Mar 01 17:37:51 2014 S=20.10 Km/hr
-7.44728	-39.32304	Sat Mar 01 17:38:01 2014 S=15.18 Km/hr
-7.44739	-39.32348	Sat Mar 01 17:38:11 2014 S=18.08 Km/hr
-7.44791	-39.32403	Sat Mar 01 17:38:21 2014 S=23.05 Km/hr
-7.44835	-39.32446	Sat Mar 01 17:38:31 2014 S=24.10 Km/hr
-7.44881	-39.32493	Sat Mar 01 17:38:41 2014 S=23.78 Km/hr
-7.44921	-39.32536	Sat Mar 01 17:38:51 2014 S=19.29 Km/hr
-7.44964	-39.32579	Sat Mar 01 17:39:01 2014 S=20.62 Km/hr
-7.44997	-39.32612	Sat Mar 01 17:39:11 2014 S=19.49 Km/hr
-7.45036	-39.32651	Sat Mar 01 17:39:21 2014 S=18.65 Km/hr
-7.45081	-39.32693	Sat Mar 01 17:39:31 2014 S=21.18 Km/hr
-7.45119	-39.32729	Sat Mar 01 17:39:41 2014 S=20.21 Km/hr
-7.45151	-39.32769	Sat Mar 01 17:39:51 2014 S=18.78 Km/hr
-7.45190	-39.32807	Sat Mar 01 17:40:01 2014 S=19.72 Km/hr
-7.45228	-39.32846	Sat Mar 01 17:40:11 2014 S=18.53 Km/hr
-7.45261	-39.32879	Sat Mar 01 17:40:21 2014 S=22.38 Km/hr
-7.45302	-39.32924	Sat Mar 01 17:40:31 2014 S=19.60 Km/hr
-7.45334	-39.32952	Sat Mar 01 17:40:41 2014 S=14.31 Km/hr
-7.45338	-39.32987	Sat Mar 01 17:40:51 2014 S=15.40 Km/hr
-7.45340	-39.33033	Sat Mar 01 17:41:01 2014 S=15.16 Km/hr
-7.45339	-39.33041	Sat Mar 01 17:41:11 2014 S=0.19 Km/hr
-7.45339	-39.33040	Sat Mar 01 17:41:21 2014 S=0.32 Km/hr
-7.45338	-39.33042	Sat Mar 01 17:41:31 2014 S=8.12 Km/hr
-7.45338	-39.33080	Sat Mar 01 17:41:41 2014 S=17.08 Km/hr
-7.45331	-39.33118	Sat Mar 01 17:41:51 2014 S=17.08 Km/hr
-7.45320	-39.33160	Sat Mar 01 17:42:01 2014 S=14.94 Km/hr
-7.45313	-39.33200	Sat Mar 01 17:42:11 2014 S=14.98 Km/hr
-7.45312	-39.33239	Sat Mar 01 17:42:21 2014 S=14.31 Km/hr
-7.45310	-39.33279	Sat Mar 01 17:42:31 2014 S=14.58 Km/hr
-7.45325	-39.33316	Sat Mar 01 17:42:41 2014 S=13.95 Km/hr
-7.45339	-39.33347	Sat Mar 01 17:42:51 2014 S=16.47 Km/hr
-7.45359	-39.33389	Sat Mar 01 17:43:01 2014 S=13.53 Km/hr
-7.45376	-39.33439	Sat Mar 01 17:43:11 2014 S=20.34 Km/hr
-7.45394	-39.33480	Sat Mar 01 17:43:21 2014 S=12.51 Km/hr
-7.45406	-39.33516	Sat Mar 01 17:43:31 2014 S=12.84 Km/hr
-7.45418	-39.33546	Sat Mar 01 17:43:41 2014 S=7.18 Km/hr
-7.45426	-39.33546	Sat Mar 01 17:43:51 2014 S=0.24 Km/hr
-7.45426	-39.33546	Sat Mar 01 17:44:01 2014 S=0.02 Km/hr
-7.45427	-39.33548	Sat Mar 01 17:44:11 2014 S=1.04 Km/hr
-7.45428	-39.33549	Sat Mar 01 17:44:21 2014 S=0.44 Km/hr
-7.45428	-39.33550	Sat Mar 01 17:44:31 2014 S=2.68 Km/hr
-7.45428	-39.33558	Sat Mar 01 17:44:41 2014 S=2.99 Km/hr
-7.45429	-39.33566	Sat Mar 01 17:44:51 2014 S=2.78 Km/hr
-7.45430	-39.33572	Sat Mar 01 17:45:01 2014 S=0.22 Km/hr
-7.45431	-39.33574	Sat Mar 01 17:45:11 2014 S=1.58 Km/hr
-7.45439	-39.33582	Sat Mar 01 17:45:21 2014 S=2.55 Km/hr
-7.45442	-39.33582	Sat Mar 01 17:45:31 2014 S=1.57 Km/hr
-7.45447	-39.33579	Sat Mar 01 17:45:41 2014 S=0.53 Km/hr
-7.45443	-39.33572	Sat Mar 01 17:45:51 2014 S=3.27 Km/hr
-7.45432	-39.33576	Sat Mar 01 17:46:01 2014 S=2.82 Km/hr
-7.45431	-39.33577	Sat Mar 01 17:46:11 2014 S=3.07 Km/hr
-7.45430	-39.33587	Sat Mar 01 17:46:21 2014 S=3.32 Km/hr
-7.45426	-39.33595	Sat Mar 01 17:46:31 2014 S=3.41 Km/hr
-7.45428	-39.33601	Sat Mar 01 17:46:41 2014 S=0.94 Km/hr
-7.45426	-39.33592	Sat Mar 01 17:46:51 2014 S=3.50 Km/hr
-7.45425	-39.33583	Sat Mar 01 17:47:01 2014 S=4.26 Km/hr
-7.45427	-39.33575	Sat Mar 01 17:47:11 2014 S=2.89 Km/hr
-7.45428	-39.33571	Sat Mar 01 17:47:21 2014 S=3.11 Km/hr
-7.45428	-39.33564	Sat Mar 01 17:47:31 2014 S=2.77 Km/hr
-7.45430	-39.33554	Sat Mar 01 17:47:41 2014 S=2.67 Km/hr
-7.45432	-39.33553	Sat Mar 01 17:47:51 2014 S=0.20 Km/hr
-7.45445	-39.33552	Sat Mar 01 17:48:01 2014 S=9.05 Km/hr
-7.45472	-39.33545	Sat Mar 01 17:48:11 2014 S=9.67 Km/hr
-7.45500	-39.33550	Sat Mar 01 17:48:21 2014 S=7.95 Km/hr
-7.45523	-39.33561	Sat Mar 01 17:48:31 2014 S=6.76 Km/hr
-7.45545	-39.33566	Sat Mar 01 17:48:41 2014 S=6.59 Km/hr
-7.45566	-39.33575	Sat Mar 01 17:48:51 2014 S=8.18 Km/hr
-7.45589	-39.33585	Sat Mar 01 17:49:01 2014 S=8.93 Km/hr
-7.45609	-39.33597	Sat Mar 01 17:49:11 2014 S=10.38 Km/hr
-7.45669	-39.33590	Sat Mar 01 17:49:21 2014 S=33.88 Km/hr
-7.45759	-39.33569	Sat Mar 01 17:49:31 2014 S=35.37 Km/hr
-7.45846	-39.33548	Sat Mar 01 17:49:41 2014 S=34.64 Km/hr
-7.45920	-39.33527	Sat Mar 01 17:49:51 2014 S=21.23 Km/hr
-7.45924	-39.33522	Sat Mar 01 17:50:01 2014 S=0.38 Km/hr
-7.45925	-39.33522	Sat Mar 01 17:50:11 2014 S=0.16 Km/hr
-7.45924	-39.33523	Sat Mar 01 17:50:21 2014 S=1.75 Km/hr
-7.45925	-39.33519	Sat Mar 01 17:50:31 2014 S=0.84 Km/hr
-7.45925	-39.33519	Sat Mar 01 17:50:41 2014 S=0.19 Km/hr
-7.45926	-39.33518	Sat Mar 01 17:50:51 2014 S=0.27 Km/hr
-7.45926	-39.33518	Sat Mar 01 17:51:01 2014 S=0.10 Km/hr
-7.45925	-39.33518	Sat Mar 01 17:51:11 2014 S=0.54 Km/hr
-7.45925	-39.33517	Sat Mar 01 17:51:21 2014 S=0.28 Km/hr
-7.45924	-39.33516	Sat Mar 01 17:51:31 2014 S=0.40 Km/hr
-7.45923	-39.33516	Sat Mar 01 17:51:41 2014 S=0.25 Km/hr
-7.45924	-39.33515	Sat Mar 01 17:51:51 2014 S=0.33 Km/hr
-7.45924	-39.33514	Sat Mar 01 17:52:01 2014 S=0.12 Km/hr
-7.45924	-39.33515	Sat Mar 01 17:52:11 2014 S=0.00 Km/hr
-7.45924	-39.33514	Sat Mar 01 17:52:21 2014 S=0.01 Km/hr
-7.45924	-39.33515	Sat Mar 01 17:52:31 2014 S=0.02 Km/hr
-7.45924	-39.33515	Sat Mar 01 17:52:41 2014 S=0.01 Km/hr
-7.45924	-39.33515	Sat Mar 01 17:52:51 2014 S=0.00 Km/hr
-7.45924	-39.33515	Sat Mar 01 17:53:01 2014 S=0.01 Km/hr
-7.45924	-39.33515	Sat Mar 01 17:53:11 2014 S=0.01 Km/hr
-7.45924	-39.33515	Sat Mar 01 17:53:21 2014 S=0.00 Km/hr
-7.45924	-39.33515	Sat Mar 01 17:53:31 2014 S=0.01 Km/hr
-7.45924	-39.33515	Sat Mar 01 17:53:41 2014 S=0.01 Km/hr
-7.45924	-39.33515	Sat Mar 01 17:53:51 2014 S=0.01 Km/hr
-7.45924	-39.33515	Sat Mar 01 17:54:01 2014 S=0.01 Km/hr
-7.45924	-39.33515	Sat Mar 01 17:54:11 2014 S=0.01 Km/hr
-7.45929	-39.33514	Sat Mar 01 17:54:21 2014 S=0.93 Km/hr
-7.45931	-39.33513	Sat Mar 01 17:54:31 2014 S=0.22 Km/hr
-7.45931	-39.33513	Sat Mar 01 17:54:41 2014 S=0.73 Km/hr
-7.45931	-39.33513	Sat Mar 01 17:54:51 2014 S=1.46 Km/hr
-7.45929	-39.33517	Sat Mar 01 17:55:01 2014 S=0.51 Km/hr
-7.45928	-39.33517	Sat Mar 01 17:55:11 2014 S=0.10 Km/hr
-7.45928	-39.33517	Sat Mar 01 17:55:21 2014 S=0.10 Km/hr
-7.45929	-39.33517	Sat Mar 01 17:55:31 2014 S=0.15 Km/hr
-7.45929	-39.33517	Sat Mar 01 17:55:41 2014 S=0.05 Km/hr
-7.45928	-39.33517	Sat Mar 01 17:55:51 2014 S=0.36 Km/hr
-7.45928	-39.33517	Sat Mar 01 17:56:01 2014 S=0.16 Km/hr
-7.45928	-39.33518	Sat Mar 01 17:56:11 2014 S=0.26 Km/hr
-7.45927	-39.33518	Sat Mar 01 17:56:21 2014 S=0.20 Km/hr
-7.45927	-39.33517	Sat Mar 01 17:56:31 2014 S=0.48 Km/hr
-7.45925	-39.33516	Sat Mar 01 17:56:41 2014 S=0.81 Km/hr
-7.45924	-39.33516	Sat Mar 01 17:56:51 2014 S=0.31 Km/hr
-7.45924	-39.33516	Sat Mar 01 17:57:01 2014 S=0.30 Km/hr
-7.45924	-39.33517	Sat Mar 01 17:57:11 2014 S=0.09 Km/hr
-7.45925	-39.33517	Sat Mar 01 17:57:21 2014 S=0.28 Km/hr
-7.45925	-39.33517	Sat Mar 01 17:57:31 2014 S=0.17 Km/hr
-7.45925	-39.33517	Sat Mar 01 17:57:41 2014 S=0.12 Km/hr
-7.45925	-39.33517	Sat Mar 01 17:57:51 2014 S=0.01 Km/hr
-7.45925	-39.33517	Sat Mar 01 17:58:01 2014 S=0.00 Km/hr
-7.45925	-39.33517	Sat Mar 01 17:58:11 2014 S=0.01 Km/hr
-7.45925	-39.33517	Sat Mar 01 17:58:21 2014 S=0.01 Km/hr
-7.45925	-39.33517	Sat Mar 01 17:58:31 2014 S=0.01 Km/hr
-7.45925	-39.33517	Sat Mar 01 17:58:41 2014 S=0.01 Km/hr
-7.45925	-39.33517	Sat Mar 01 17:58:51 2014 S=0.00 Km/hr
-7.45925	-39.33517	Sat Mar 01 17:59:01 2014 S=0.02 Km/hr
-7.45925	-39.33517	Sat Mar 01 17:59:11 2014 S=0.00 Km/hr
-7.45925	-39.33517	Sat Mar 01 17:59:21 2014 S=0.00 Km/hr
-7.45925	-39.33517	Sat Mar 01 17:59:31 2014 S=0.01 Km/hr
-7.45925	-39.33517	Sat Mar 01 17:59:41 2014 S=0.01 Km/hr
-7.45925	-39.33517	Sat Mar 01 17:59:51 2014 S=0.00 Km/hr
-7.45925	-39.33517	Sat Mar 01 18:00:01 2014 S=0.02 Km/hr
-7.45925	-39.33517	Sat Mar 01 18:00:11 2014 S=0.02 Km/hr
-7.45925	-39.33517	Sat Mar 01 18:00:21 2014 S=0.01 Km/hr
-7.45925	-39.33516	Sat Mar 01 18:00:31 2014 S=0.01 Km/hr
-7.45925	-39.33516	Sat Mar 01 18:00:41 2014 S=0.01 Km/hr
-7.45925	-39.33516	Sat Mar 01 18:00:51 2014 S=0.01 Km/hr
-7.45925	-39.33516	Sat Mar 01 18:01:01 2014 S=0.01 Km/hr
-7.45925	-39.33516	Sat Mar 01 18:01:11 2014 S=0.01 Km/hr
-7.45925	-39.33516	Sat Mar 01 18:01:21 2014 S=0.16 Km/hr
-7.45925	-39.33515	Sat Mar 01 18:01:31 2014 S=0.56 Km/hr
-7.45927	-39.33514	Sat Mar 01 18:01:41 2014 S=0.99 Km/hr
-7.45931	-39.33512	Sat Mar 01 18:01:51 2014 S=1.15 Km/hr
-7.45933	-39.33511	Sat Mar 01 18:02:01 2014 S=0.58 Km/hr
-7.45934	-39.33510	Sat Mar 01 18:02:11 2014 S=0.19 Km/hr
-7.45933	-39.33510	Sat Mar 01 18:02:21 2014 S=0.29 Km/hr
-7.45932	-39.33510	Sat Mar 01 18:02:31 2014 S=0.19 Km/hr
-7.45931	-39.33510	Sat Mar 01 18:02:41 2014 S=0.33 Km/hr
-7.45931	-39.33510	Sat Mar 01 18:02:51 2014 S=0.27 Km/hr
-7.45930	-39.33510	Sat Mar 01 18:03:01 2014 S=0.42 Km/hr
-7.45930	-39.33511	Sat Mar 01 18:03:11 2014 S=0.65 Km/hr
-7.45929	-39.33512	Sat Mar 01 18:03:21 2014 S=0.63 Km/hr
-7.45929	-39.33514	Sat Mar 01 18:03:31 2014 S=0.67 Km/hr
-7.45929	-39.33516	Sat Mar 01 18:03:41 2014 S=0.67 Km/hr
-7.45928	-39.33518	Sat Mar 01 18:03:51 2014 S=0.61 Km/hr
-7.45927	-39.33519	Sat Mar 01 18:04:01 2014 S=0.64 Km/hr
-7.45927	-39.33521	Sat Mar 01 18:04:11 2014 S=0.33 Km/hr
-7.45926	-39.33522	Sat Mar 01 18:04:21 2014 S=0.66 Km/hr
-7.45926	-39.33522	Sat Mar 01 18:04:31 2014 S=0.53 Km/hr
-7.45927	-39.33519	Sat Mar 01 18:04:41 2014 S=1.13 Km/hr
-7.45926	-39.33517	Sat Mar 01 18:04:51 2014 S=0.45 Km/hr
-7.45926	-39.33516	Sat Mar 01 18:05:01 2014 S=0.23 Km/hr
-7.45926	-39.33516	Sat Mar 01 18:05:11 2014 S=0.22 Km/hr
-7.45926	-39.33515	Sat Mar 01 18:05:21 2014 S=0.31 Km/hr
-7.45925	-39.33514	Sat Mar 01 18:05:31 2014 S=0.65 Km/hr
-7.45925	-39.33512	Sat Mar 01 18:05:41 2014 S=0.57 Km/hr
-7.45925	-39.33511	Sat Mar 01 18:05:51 2014 S=0.35 Km/hr
-7.45925	-39.33512	Sat Mar 01 18:06:01 2014 S=0.53 Km/hr
-7.45926	-39.33513	Sat Mar 01 18:06:11 2014 S=0.69 Km/hr
-7.45927	-39.33515	Sat Mar 01 18:06:21 2014 S=0.82 Km/hr
-7.45929	-39.33516	Sat Mar 01 18:06:31 2014 S=0.50 Km/hr
-7.45929	-39.33517	Sat Mar 01 18:06:41 2014 S=0.13 Km/hr
-7.45928	-39.33517	Sat Mar 01 18:06:51 2014 S=0.29 Km/hr
-7.45928	-39.33517	Sat Mar 01 18:07:01 2014 S=0.34 Km/hr
-7.45927	-39.33516	Sat Mar 01 18:07:11 2014 S=0.48 Km/hr
-7.45925	-39.33516	Sat Mar 01 18:07:21 2014 S=0.20 Km/hr
-7.45924	-39.33515	Sat Mar 01 18:07:31 2014 S=0.21 Km/hr
-7.45924	-39.33512	Sat Mar 01 18:07:41 2014 S=0.32 Km/hr
-7.45922	-39.33512	Sat Mar 01 18:07:51 2014 S=0.34 Km/hr
-7.45920	-39.33512	Sat Mar 01 18:08:01 2014 S=0.24 Km/hr
-7.45921	-39.33512	Sat Mar 01 18:08:11 2014 S=0.64 Km/hr
-7.45922	-39.33513	Sat Mar 01 18:08:21 2014 S=0.62 Km/hr
-7.45925	-39.33516	Sat Mar 01 18:08:31 2014 S=1.04 Km/hr
-7.45924	-39.33517	Sat Mar 01 18:08:41 2014 S=0.36 Km/hr
-7.45923	-39.33517	Sat Mar 01 18:08:51 2014 S=0.59 Km/hr
-7.45920	-39.33517	Sat Mar 01 18:09:01 2014 S=0.86 Km/hr
-7.45919	-39.33517	Sat Mar 01 18:09:11 2014 S=0.73 Km/hr
-7.45914	-39.33517	Sat Mar 01 18:09:21 2014 S=1.32 Km/hr
-7.45914	-39.33517	Sat Mar 01 18:09:31 2014 S=0.15 Km/hr
-7.45914	-39.33517	Sat Mar 01 18:09:41 2014 S=0.17 Km/hr
-7.45914	-39.33518	Sat Mar 01 18:09:51 2014 S=0.61 Km/hr
-7.45915	-39.33519	Sat Mar 01 18:10:01 2014 S=0.44 Km/hr
-7.45915	-39.33519	Sat Mar 01 18:10:11 2014 S=0.19 Km/hr
-7.45915	-39.33519	Sat Mar 01 18:10:21 2014 S=0.02 Km/hr
-7.45916	-39.33519	Sat Mar 01 18:10:31 2014 S=0.02 Km/hr
-7.45916	-39.33519	Sat Mar 01 18:10:41 2014 S=0.02 Km/hr
-7.45916	-39.33519	Sat Mar 01 18:10:51 2014 S=0.02 Km/hr
-7.45916	-39.33519	Sat Mar 01 18:11:01 2014 S=0.01 Km/hr
-7.45917	-39.33520	Sat Mar 01 18:11:11 2014 S=0.76 Km/hr
-7.45923	-39.33521	Sat Mar 01 18:11:21 2014 S=1.04 Km/hr
-7.45925	-39.33520	Sat Mar 01 18:11:31 2014 S=0.42 Km/hr
-7.45926	-39.33520	Sat Mar 01 18:11:41 2014 S=0.25 Km/hr
-7.45927	-39.33521	Sat Mar 01 18:11:51 2014 S=0.53 Km/hr
-7.45928	-39.33522	Sat Mar 01 18:12:01 2014 S=0.46 Km/hr
-7.45929	-39.33522	Sat Mar 01 18:12:11 2014 S=0.66 Km/hr
-7.45930	-39.33523	Sat Mar 01 18:12:21 2014 S=0.37 Km/hr
-7.45930	-39.33522	Sat Mar 01 18:12:31 2014 S=0.21 Km/hr
-7.45930	-39.33522	Sat Mar 01 18:12:41 2014 S=0.33 Km/hr
-7.45929	-39.33521	Sat Mar 01 18:12:51 2014 S=0.18 Km/hr
-7.45929	-39.33522	Sat Mar 01 18:13:01 2014 S=0.10 Km/hr
-7.45929	-39.33522	Sat Mar 01 18:13:11 2014 S=0.36 Km/hr
-7.45930	-39.33521	Sat Mar 01 18:13:21 2014 S=0.70 Km/hr
-7.45930	-39.33521	Sat Mar 01 18:13:31 2014 S=0.19 Km/hr
-7.45929	-39.33523	Sat Mar 01 18:13:41 2014 S=0.03 Km/hr
-7.45929	-39.33522	Sat Mar 01 18:13:51 2014 S=0.06 Km/hr
-7.45929	-39.33521	Sat Mar 01 18:14:01 2014 S=0.47 Km/hr
-7.45928	-39.33518	Sat Mar 01 18:14:11 2014 S=0.34 Km/hr
-7.45930	-39.33514	Sat Mar 01 18:14:21 2014 S=1.48 Km/hr
-7.45933	-39.33512	Sat Mar 01 18:14:31 2014 S=0.22 Km/hr
-7.45933	-39.33512	Sat Mar 01 18:14:41 2014 S=0.04 Km/hr
-7.45933	-39.33512	Sat Mar 01 18:14:51 2014 S=0.00 Km/hr
-7.45933	-39.33512	Sat Mar 01 18:15:01 2014 S=0.00 Km/hr
-7.45934	-39.33512	Sat Mar 01 18:15:11 2014 S=0.00 Km/hr
-7.45934	-39.33512	Sat Mar 01 18:15:21 2014 S=0.02 Km/hr
-7.45933	-39.33512	Sat Mar 01 18:15:31 2014 S=0.01 Km/hr
-7.45933	-39.33515	Sat Mar 01 18:15:41 2014 S=0.92 Km/hr
-7.45934	-39.33519	Sat Mar 01 18:15:51 2014 S=0.60 Km/hr
-7.45937	-39.33521	Sat Mar 01 18:16:01 2014 S=0.29 Km/hr
-7.45937	-39.33521	Sat Mar 01 18:16:11 2014 S=0.06 Km/hr
-7.45935	-39.33521	Sat Mar 01 18:16:21 2014 S=1.26 Km/hr
-7.45930	-39.33520	Sat Mar 01 18:16:31 2014 S=0.07 Km/hr
-7.45930	-39.33520	Sat Mar 01 18:16:41 2014 S=0.01 Km/hr
-7.45930	-39.33520	Sat Mar 01 18:16:51 2014 S=1.54 Km/hr
-7.45930	-39.33517	Sat Mar 01 18:17:01 2014 S=0.12 Km/hr
-7.45932	-39.33514	Sat Mar 01 18:17:11 2014 S=0.40 Km/hr
-7.45931	-39.33515	Sat Mar 01 18:17:21 2014 S=0.08 Km/hr
-7.45931	-39.33515	Sat Mar 01 18:17:31 2014 S=0.00 Km/hr
-7.45931	-39.33515	Sat Mar 01 18:17:41 2014 S=0.01 Km/hr
-7.45932	-39.33515	Sat Mar 01 18:17:51 2014 S=0.40 Km/hr
-7.45921	-39.33533	Sat Mar 01 18:18:01 2014 S=7.82 Km/hr
-7.45940	-39.33568	Sat Mar 01 18:18:11 2014 S=20.67 Km/hr
-7.45981	-39.33607	Sat Mar 01 18:18:21 2014 S=26.04 Km/hr
-7.46042	-39.33669	Sat Mar 01 18:18:31 2014 S=36.29 Km/hr
-7.46103	-39.33736	Sat Mar 01 18:18:41 2014 S=32.63 Km/hr
-7.46165	-39.33800	Sat Mar 01 18:18:51 2014 S=36.45 Km/hr
-7.46231	-39.33867	Sat Mar 01 18:19:01 2014 S=36.59 Km/hr
-7.46296	-39.33931	Sat Mar 01 18:19:11 2014 S=34.29 Km/hr
-7.46356	-39.33996	Sat Mar 01 18:19:21 2014 S=34.36 Km/hr
-7.46419	-39.34058	Sat Mar 01 18:19:31 2014 S=36.25 Km/hr
-7.46481	-39.34122	Sat Mar 01 18:19:41 2014 S=36.34 Km/hr
-7.46544	-39.34183	Sat Mar 01 18:19:51 2014 S=34.19 Km/hr
-7.46604	-39.34241	Sat Mar 01 18:20:01 2014 S=33.47 Km/hr
-7.46665	-39.34304	Sat Mar 01 18:20:11 2014 S=31.96 Km/hr
-7.46719	-39.34359	Sat Mar 01 18:20:21 2014 S=23.34 Km/hr
-7.46761	-39.34399	Sat Mar 01 18:20:31 2014 S=26.48 Km/hr
-7.46807	-39.34445	Sat Mar 01 18:20:41 2014 S=26.44 Km/hr
-7.46859	-39.34494	Sat Mar 01 18:20:51 2014 S=28.39 Km/hr
-7.46907	-39.34544	Sat Mar 01 18:21:01 2014 S=26.91 Km/hr
-7.46956	-39.34596	Sat Mar 01 18:21:11 2014 S=28.08 Km/hr
-7.47002	-39.34643	Sat Mar 01 18:21:21 2014 S=24.01 Km/hr
-7.47042	-39.34686	Sat Mar 01 18:21:31 2014 S=21.92 Km/hr
-7.47073	-39.34716	Sat Mar 01 18:21:41 2014 S=12.16 Km/hr
-7.47090	-39.34730	Sat Mar 01 18:21:51 2014 S=10.46 Km/hr
-7.47118	-39.34756	Sat Mar 01 18:22:01 2014 S=16.45 Km/hr
-7.47159	-39.34801	Sat Mar 01 18:22:11 2014 S=26.85 Km/hr
-7.47206	-39.34845	Sat Mar 01 18:22:21 2014 S=22.77 Km/hr
-7.47245	-39.34885	Sat Mar 01 18:22:31 2014 S=24.89 Km/hr
-7.47292	-39.34932	Sat Mar 01 18:22:41 2014 S=27.22 Km/hr
-7.47344	-39.34987	Sat Mar 01 18:22:51 2014 S=27.12 Km/hr
-7.47386	-39.35023	Sat Mar 01 18:23:01 2014 S=18.42 Km/hr
-7.47424	-39.35065	Sat Mar 01 18:23:11 2014 S=27.66 Km/hr
-7.47484	-39.35124	Sat Mar 01 18:23:21 2014 S=34.20 Km/hr
-7.47543	-39.35185	Sat Mar 01 18:23:31 2014 S=26.56 Km/hr
-7.47580	-39.35230	Sat Mar 01 18:23:41 2014 S=20.48 Km/hr
-7.47548	-39.35276	Sat Mar 01 18:23:51 2014 S=21.34 Km/hr
-7.47509	-39.35313	Sat Mar 01 18:24:01 2014 S=18.52 Km/hr
-7.47491	-39.35345	Sat Mar 01 18:24:11 2014 S=13.03 Km/hr
-7.47538	-39.35356	Sat Mar 01 18:24:21 2014 S=26.93 Km/hr
-7.47602	-39.35378	Sat Mar 01 18:24:31 2014 S=29.88 Km/hr
-7.47672	-39.35423	Sat Mar 01 18:24:41 2014 S=24.81 Km/hr
-7.47738	-39.35460	Sat Mar 01 18:24:51 2014 S=29.40 Km/hr
-7.47817	-39.35489	Sat Mar 01 18:25:01 2014 S=34.42 Km/hr
-7.47907	-39.35504	Sat Mar 01 18:25:11 2014 S=37.17 Km/hr
-7.47992	-39.35522	Sat Mar 01 18:25:21 2014 S=30.57 Km/hr
-7.48058	-39.35529	Sat Mar 01 18:25:31 2014 S=28.37 Km/hr
-7.48127	-39.35544	Sat Mar 01 18:25:41 2014 S=28.28 Km/hr
-7.48194	-39.35558	Sat Mar 01 18:25:51 2014 S=29.25 Km/hr
-7.48259	-39.35577	Sat Mar 01 18:26:01 2014 S=25.78 Km/hr
-7.48315	-39.35577	Sat Mar 01 18:26:11 2014 S=17.78 Km/hr
-7.48344	-39.35555	Sat Mar 01 18:26:21 2014 S=16.86 Km/hr
-7.48395	-39.35547	Sat Mar 01 18:26:31 2014 S=18.33 Km/hr
-7.48438	-39.35541	Sat Mar 01 18:26:41 2014 S=19.14 Km/hr
-7.48506	-39.35561	Sat Mar 01 18:26:51 2014 S=31.50 Km/hr
-7.48579	-39.35602	Sat Mar 01 18:27:01 2014 S=31.95 Km/hr
-7.48653	-39.35638	Sat Mar 01 18:27:11 2014 S=30.96 Km/hr
-7.48730	-39.35670	Sat Mar 01 18:27:21 2014 S=33.16 Km/hr
-7.48808	-39.35703	Sat Mar 01 18:27:31 2014 S=34.36 Km/hr
-7.48883	-39.35743	Sat Mar 01 18:27:41 2014 S=32.38 Km/hr
-7.48954	-39.35787	Sat Mar 01 18:27:51 2014 S=29.79 Km/hr
-7.48975	-39.35800	Sat Mar 01 18:28:01 2014 S=0.62 Km/hr
-7.48975	-39.35800	Sat Mar 01 18:28:11 2014 S=0.15 Km/hr
-7.48975	-39.35799	Sat Mar 01 18:28:21 2014 S=0.05 Km/hr
-7.48975	-39.35799	Sat Mar 01 18:28:31 2014 S=0.74 Km/hr
-7.48975	-39.35799	Sat Mar 01 18:28:41 2014 S=0.71 Km/hr
-7.48976	-39.35800	Sat Mar 01 18:28:51 2014 S=0.12 Km/hr
-7.48986	-39.35806	Sat Mar 01 18:29:01 2014 S=19.86 Km/hr
-7.49028	-39.35849	Sat Mar 01 18:29:11 2014 S=19.79 Km/hr
-7.49079	-39.35873	Sat Mar 01 18:29:21 2014 S=29.69 Km/hr
-7.49139	-39.35926	Sat Mar 01 18:29:31 2014 S=32.72 Km/hr
-7.49195	-39.35981	Sat Mar 01 18:29:41 2014 S=25.72 Km/hr
-7.49205	-39.36033	Sat Mar 01 18:29:51 2014 S=24.91 Km/hr
-7.49217	-39.36102	Sat Mar 01 18:30:01 2014 S=25.69 Km/hr
-7.49242	-39.36169	Sat Mar 01 18:30:11 2014 S=31.21 Km/hr
-7.49307	-39.36236	Sat Mar 01 18:30:21 2014 S=38.78 Km/hr
-7.49360	-39.36287	Sat Mar 01 18:30:31 2014 S=20.44 Km/hr
-7.49334	-39.36340	Sat Mar 01 18:30:41 2014 S=26.07 Km/hr
-7.49307	-39.36394	Sat Mar 01 18:30:51 2014 S=20.61 Km/hr
-7.49284	-39.36441	Sat Mar 01 18:31:01 2014 S=24.33 Km/hr
-7.49250	-39.36493	Sat Mar 01 18:31:11 2014 S=21.21 Km/hr
-7.49233	-39.36529	Sat Mar 01 18:31:21 2014 S=5.58 Km/hr
-7.49233	-39.36535	Sat Mar 01 18:31:31 2014 S=1.31 Km/hr
-7.49227	-39.36543	Sat Mar 01 18:31:41 2014 S=9.59 Km/hr
-7.49221	-39.36548	Sat Mar 01 18:31:51 2014 S=0.99 Km/hr
-7.49217	-39.36549	Sat Mar 01 18:32:01 2014 S=0.26 Km/hr
-7.49214	-39.36548	Sat Mar 01 18:32:11 2014 S=1.29 Km/hr
-7.49212	-39.36549	Sat Mar 01 18:32:21 2014 S=0.64 Km/hr
-7.49210	-39.36551	Sat Mar 01 18:32:31 2014 S=0.39 Km/hr
-7.49206	-39.36549	Sat Mar 01 18:32:41 2014 S=0.19 Km/hr
-7.49205	-39.36550	Sat Mar 01 18:32:51 2014 S=0.47 Km/hr
-7.49206	-39.36549	Sat Mar 01 18:33:01 2014 S=0.02 Km/hr
-7.49206	-39.36549	Sat Mar 01 18:33:11 2014 S=0.73 Km/hr
-7.49208	-39.36549	Sat Mar 01 18:33:21 2014 S=0.65 Km/hr
-7.49210	-39.36548	Sat Mar 01 18:33:31 2014 S=1.05 Km/hr
-7.49214	-39.36551	Sat Mar 01 18:33:41 2014 S=9.63 Km/hr
-7.49212	-39.36561	Sat Mar 01 18:33:51 2014 S=0.38 Km/hr
-7.49212	-39.36561	Sat Mar 01 18:34:01 2014 S=0.39 Km/hr
-7.49212	-39.36560	Sat Mar 01 18:34:11 2014 S=0.35 Km/hr
-7.49212	-39.36560	Sat Mar 01 18:34:21 2014 S=0.23 Km/hr
-7.49212	-39.36560	Sat Mar 01 18:34:31 2014 S=0.01 Km/hr
-7.49212	-39.36560	Sat Mar 01 18:34:41 2014 S=0.01 Km/hr
-7.49211	-39.36561	Sat Mar 01 18:34:51 2014 S=1.09 Km/hr
-7.49201	-39.36559	Sat Mar 01 18:35:01 2014 S=1.87 Km/hr
-7.49196	-39.36560	Sat Mar 01 18:35:11 2014 S=1.10 Km/hr
-7.49196	-39.36560	Sat Mar 01 18:35:21 2014 S=0.13 Km/hr
-7.49196	-39.36560	Sat Mar 01 18:35:31 2014 S=0.16 Km/hr
-7.49191	-39.36555	Sat Mar 01 18:35:41 2014 S=0.51 Km/hr
-7.49191	-39.36555	Sat Mar 01 18:35:51 2014 S=0.14 Km/hr
-7.49191	-39.36555	Sat Mar 01 18:36:01 2014 S=0.01 Km/hr
-7.49191	-39.36555	Sat Mar 01 18:36:11 2014 S=0.01 Km/hr
-7.49191	-39.36555	Sat Mar 01 18:36:21 2014 S=0.01 Km/hr
-7.49191	-39.36554	Sat Mar 01 18:36:31 2014 S=0.02 Km/hr
-7.49191	-39.36554	Sat Mar 01 18:36:41 2014 S=0.00 Km/hr
-7.49191	-39.36554	Sat Mar 01 18:36:51 2014 S=0.00 Km/hr
-7.49191	-39.36554	Sat Mar 01 18:37:01 2014 S=0.00 Km/hr
-7.49191	-39.36554	Sat Mar 01 18:37:11 2014 S=0.13 Km/hr
-7.49191	-39.36554	Sat Mar 01 18:37:21 2014 S=0.00 Km/hr
-7.49191	-39.36554	Sat Mar 01 18:37:31 2014 S=0.00 Km/hr
-7.49191	-39.36554	Sat Mar 01 18:37:41 2014 S=0.01 Km/hr
-7.49191	-39.36554	Sat Mar 01 18:37:51 2014 S=0.05 Km/hr
-7.49191	-39.36554	Sat Mar 01 18:38:01 2014 S=0.50 Km/hr
-7.49191	-39.36552	Sat Mar 01 18:38:11 2014 S=0.50 Km/hr
-7.49190	-39.36551	Sat Mar 01 18:38:21 2014 S=0.85 Km/hr
-7.49190	-39.36548	Sat Mar 01 18:38:31 2014 S=0.92 Km/hr
-7.49191	-39.36546	Sat Mar 01 18:38:41 2014 S=0.87 Km/hr
-7.49194	-39.36545	Sat Mar 01 18:38:51 2014 S=1.24 Km/hr
-7.49199	-39.36544	Sat Mar 01 18:39:01 2014 S=1.24 Km/hr
-7.49204	-39.36542	Sat Mar 01 18:39:11 2014 S=1.34 Km/hr
-7.49208	-39.36540	Sat Mar 01 18:39:21 2014 S=1.53 Km/hr
-7.49207	-39.36542	Sat Mar 01 18:39:31 2014 S=0.49 Km/hr
-7.49207	-39.36543	Sat Mar 01 18:39:41 2014 S=0.17 Km/hr
-7.49207	-39.36543	Sat Mar 01 18:39:51 2014 S=0.02 Km/hr
-7.49207	-39.36543	Sat Mar 01 18:40:01 2014 S=0.02 Km/hr
-7.49207	-39.36543	Sat Mar 01 18:40:11 2014 S=0.01 Km/hr
-7.49207	-39.36543	Sat Mar 01 18:40:21 2014 S=0.24 Km/hr
-7.49205	-39.36542	Sat Mar 01 18:40:31 2014 S=0.85 Km/hr
-7.49203	-39.36542	Sat Mar 01 18:40:41 2014 S=0.97 Km/hr
-7.49200	-39.36541	Sat Mar 01 18:40:51 2014 S=0.83 Km/hr
-7.49199	-39.36542	Sat Mar 01 18:41:01 2014 S=0.57 Km/hr
-7.49198	-39.36543	Sat Mar 01 18:41:11 2014 S=0.40 Km/hr
-7.49197	-39.36543	Sat Mar 01 18:41:21 2014 S=0.30 Km/hr
-7.49195	-39.36543	Sat Mar 01 18:41:31 2014 S=0.82 Km/hr
-7.49194	-39.36545	Sat Mar 01 18:41:41 2014 S=1.21 Km/hr
-7.49200	-39.36545	Sat Mar 01 18:41:51 2014 S=0.89 Km/hr
-7.49202	-39.36545	Sat Mar 01 18:42:01 2014 S=0.62 Km/hr
-7.49203	-39.36545	Sat Mar 01 18:42:11 2014 S=0.36 Km/hr
-7.49204	-39.36546	Sat Mar 01 18:42:21 2014 S=0.51 Km/hr
-7.49202	-39.36546	Sat Mar 01 18:42:31 2014 S=0.35 Km/hr
-7.49201	-39.36546	Sat Mar 01 18:42:41 2014 S=0.52 Km/hr
-7.49200	-39.36547	Sat Mar 01 18:42:51 2014 S=0.39 Km/hr
-7.49199	-39.36547	Sat Mar 01 18:43:01 2014 S=0.47 Km/hr
-7.49198	-39.36548	Sat Mar 01 18:43:11 2014 S=0.31 Km/hr
-7.49197	-39.36549	Sat Mar 01 18:43:21 2014 S=0.38 Km/hr
-7.49197	-39.36549	Sat Mar 01 18:43:31 2014 S=0.20 Km/hr
-7.49325	-39.36641
-7.49268	-39.36571
-7.49244	-39.36471
-7.49232	-39.36406
-7.49175	-39.36354
-7.49115	-39.36303
-7.49058	-39.36268
-7.48992	-39.36219
-7.48923	-39.36176
-7.48841	-39.36134
-7.48755	-39.36097
-7.48667	-39.36063
-7.48588	-39.36017
-7.48499	-39.35989
-7.48420	-39.35997
-7.48384	-39.36013
-7.48359	-39.36029
-7.48306	-39.36016
-7.48236	-39.36000
-7.48174	-39.35976
-7.48095	-39.35969
-7.48024	-39.35952
-7.47927	-39.35938
-7.47838	-39.35910
-7.47763	-39.35875
-7.47709	-39.35840
-7.47642	-39.35810
-7.47576	-39.35788
-7.47551	-39.35769
-7.47544	-39.35750
-7.47522	-39.35735
-7.47498	-39.35473
-7.47423	-39.35338
-7.47411	-39.35321
-7.47401	-39.35300
-7.47391	-39.35276
-7.47391	-39.35275
-7.47389	-39.35274
-7.47387	-39.35272
-7.47350	-39.35243
-7.47318	-39.35204
-7.47249	-39.35191
-7.47165	-39.35176
-7.47100	-39.35168
-7.47049	-39.35164
-7.46997	-39.35157
-7.46931	-39.35136
-7.46861	-39.35130
-7.46796	-39.35125
-7.46746	-39.35126
-7.46689	-39.35125
-7.46637	-39.35123
-7.46550	-39.35120
-7.46458	-39.35100
-7.46375	-39.35084
-7.46345	-39.35079
-7.46299	-39.35079
-7.46254	-39.35085
-7.46212	-39.35091
-7.46161	-39.35091
-7.46102	-39.35075
-7.46047	-39.35055
-7.45997	-39.35037
-7.45947	-39.35014
-7.45900	-39.35001
-7.45858	-39.34987
-7.45819	-39.34972
-7.45779	-39.34955
-7.45743	-39.34929
-7.45709	-39.34908
-7.45688	-39.34872
-7.45659	-39.34845
-7.45644	-39.34831
-7.45631	-39.34822
-7.45617	-39.34805
-7.45610	-39.34771
-7.45593	-39.34757
-7.45573	-39.34736
-7.45551	-39.34717
-7.45525	-39.34699
-7.45503	-39.34675
-7.45478	-39.34668
-7.45456	-39.34652
-7.45427	-39.34643
-7.45402	-39.34619
-7.45372	-39.34600
-7.45335	-39.34602
-7.45291	-39.34616
-7.45260	-39.34611
-7.45232	-39.34597
-7.45220	-39.34568
-7.45195	-39.34544
-7.45164	-39.34518
-7.45134	-39.34511
-7.45114	-39.34473
-7.45095	-39.34439
-7.45074	-39.34422
-7.45061	-39.34402
-7.45043	-39.34390
-7.45020	-39.34381
-7.44995	-39.34362
-7.44971	-39.34345
-7.44944	-39.34345
-7.44918	-39.34343
-7.44926	-39.34332
-7.44951	-39.34328
-7.44977	-39.34332
-7.44993	-39.34311
-7.45010	-39.34288
-7.45035	-39.34273
-7.45042	-39.34243
-7.45028	-39.34211
-7.45019	-39.34182
-7.45016	-39.34156
-7.45003	-39.34133
-7.45005	-39.34099
-7.45020	-39.34074
-7.45017	-39.34047
-7.45019	-39.34015
-7.45029	-39.33987
-7.45017	-39.33949
-7.44988	-39.33931
-7.44961	-39.33928
-7.44943	-39.33913
-7.44920	-39.33875
-7.44912	-39.33847
-7.44909	-39.33840
-7.44909	-39.33839
-7.44909	-39.33838
-7.44908	-39.33837
-7.44909	-39.33841
-7.44909	-39.33840
-7.44897	-39.33836
-7.44882	-39.33825
-7.44863	-39.33809
-7.44842	-39.33797
-7.44789	-39.33807
-7.44682	-39.33828
-7.44562	-39.33858
-7.44437	-39.33889
-7.44301	-39.33921
-7.44167	-39.33952
-7.44044	-39.33980
-7.43924	-39.34011
-7.43799	-39.34040
-7.43682	-39.34067
-7.43622	-39.34070
-7.43604	-39.34053
-7.43570	-39.34030
-7.43557	-39.33966
-7.43564	-39.33901
-7.43560	-39.33840
-7.43568	-39.33763
-7.43579	-39.33701
-7.43567	-39.33648
-7.43570	-39.33586
-7.43564	-39.33529
-7.43534	-39.33483
-7.43480	-39.33461
-7.43428	-39.33450
-7.43377	-39.33455
-7.43327	-39.33444
-7.43292	-39.33450
-7.43257	-39.33448
-7.43216	-39.33463
-7.43179	-39.33458
-7.43135	-39.33459
-7.43098	-39.33454
-7.43058	-39.33437
-7.43010	-39.33420
-7.42967	-39.33400
-7.42935	-39.33386
-7.42901	-39.33370
-7.42877	-39.33351
-7.42839	-39.33342
-7.42811	-39.33316
-7.42777	-39.33298
-7.42739	-39.33285
-7.42697	-39.33287
-7.42673	-39.33278
-7.42645	-39.33266
-7.42608	-39.33249
-7.42570	-39.33247
-7.42556	-39.33233
-7.42554	-39.33214
-7.42541	-39.33193
-7.42540	-39.33167
-7.42531	-39.33145
-7.42533	-39.33118
-7.42535	-39.33110
-7.42533	-39.33108
-7.42512	-39.33090
-7.42506	-39.33066
-7.42504	-39.33051
-7.42490	-39.33036
-7.42481	-39.33019
-7.42479	-39.33015
-7.42473	-39.33017
-7.42467	-39.33020
-7.42459	-39.33025
-7.42458	-39.33025
-7.42460	-39.33024
-7.42463	-39.33022
-7.42472	-39.33020
-7.42480	-39.33010
-7.42483	-39.33010
-7.42496	-39.33007
-7.42497	-39.33005
-7.42492	-39.33008
-7.42480	-39.33011
-7.42478	-39.33014
-7.42474	-39.33003
-7.42459	-39.32985
-7.42454	-39.32969
-7.42450	-39.32951
-7.42442	-39.32932
-7.42445	-39.32914
-7.42449	-39.32894
-7.42455	-39.32879
-7.42449	-39.32867
-7.42432	-39.32851
-7.42428	-39.32835
-7.42418	-39.32821
-7.42401	-39.32808
-7.42383	-39.32789
-7.42381	-39.32762
-7.42375	-39.32753
-7.42368	-39.32743
-7.42352	-39.32723
-7.42341	-39.32705
-7.42343	-39.32697
-7.42334	-39.32687
-7.42319	-39.32677
-7.42301	-39.32664
-7.42284	-39.32649
-7.42274	-39.32642
-7.42271	-39.32621
-7.42271	-39.32603
-7.42265	-39.32592
-7.42249	-39.32586
-7.42235	-39.32570
-7.42226	-39.32552
-7.42211	-39.32547
-7.42192	-39.32543
-7.42181	-39.32534
-7.42180	-39.32534
-7.42174	-39.32523
-7.42162	-39.32516
-7.42154	-39.32493
-7.42149	-39.32475
-7.42141	-39.32459
-7.42138	-39.32444
-7.42132	-39.32428
-7.42128	-39.32412
-7.42122	-39.32400
-7.42118	-39.32395
-7.42118	-39.32393
-7.42111	-39.32390
-7.42094	-39.32377
-7.42085	-39.32363
-7.42074	-39.32353
-7.42074	-39.32353
-7.42073	-39.32352
-7.42073	-39.32350
-7.42073	-39.32349
-7.42073	-39.32349
-7.42073	-39.32349
-7.42073	-39.32349
-7.42073	-39.32349
-7.42073	-39.32349
-7.42073	-39.32349
-7.42073	-39.32349
-7.42073	-39.32350
-7.42073	-39.32350
-7.42073	-39.32350
-7.42073	-39.32350
-7.42073	-39.32349
-7.42073	-39.32349
-7.42072	-39.32348
[truncated: 1,442 more rows]
