# Supplementary material for: Lévy foraging patterns of rural humans
Source: PLoS One. 2018 Jun 18;13(6):e0199099. doi: 10.1371/journal.pone.0199099 (PMC6005560; doi:10.1371/journal.pone.0199099)
Supplement: S5 File — (ZIP) [file pone.0199099.s005.zip › H-10-CA/Holux_M-241_Start_20140227-164435_Finish_20140227-195035.kml]

<?xml version="1.0" encoding="UTF-8"?>
<kml xmlns="http://earth.google.com/kml/2.1">
<Document>
<Style id="normalState_TLP_Start">
<IconStyle>
<scale>1.0</scale>
<Icon>
<href>http://maps.google.com/mapfiles/kml/pal4/icon15.png</href>
</Icon>
</IconStyle>
<LabelStyle>
<scale>1.0</scale>
</LabelStyle>
</Style>
<Style id="highlightState_TLP_Start">
<IconStyle>
<scale>1.1</scale>
<Icon>
<href>http://maps.google.com/mapfiles/kml/pal4/icon7.png</href>
</Icon>
</IconStyle>
<LabelStyle>
<scale>1.1</scale>
<color>ff0000ff</color>
</LabelStyle>
</Style>
<StyleMap id="styleMap_TLP_Start">
<Pair>
<key>normal</key>
<styleUrl>#normalState_TLP_Start</styleUrl>
</Pair>
<Pair>
<key>highlight</key>
<styleUrl>#highlightState_TLP_Start</styleUrl>
</Pair>
</StyleMap>
<Style id="normalState_TLP_Finish">
<IconStyle>
<scale>1.0</scale>
<Icon>
<href>http://maps.google.com/mapfiles/kml/pal4/icon15.png</href>
</Icon>
</IconStyle>
<LabelStyle>
<scale>1.0</scale>
</LabelStyle>
</Style>
<Style id="highlightState_TLP_Finish">
<IconStyle>
<scale>1.1</scale>
<Icon>
<href>http://maps.google.com/mapfiles/kml/pal4/icon7.png</href>
</Icon>
</IconStyle>
<LabelStyle>
<scale>1.1</scale>
<color>ff0000ff</color>
</LabelStyle>
</Style>
<StyleMap id="styleMap_TLP_Finish">
<Pair>
<key>normal</key>
<styleUrl>#normalState_TLP_Finish</styleUrl>
</Pair>
<Pair>
<key>highlight</key>
<styleUrl>#highlightState_TLP_Finish</styleUrl>
</Pair>
</StyleMap>
<Style id="normalState_TLP_Normal">
<IconStyle>
<scale>1.0</scale>
<Icon>
<href>http://maps.google.com/mapfiles/kml/pal4/icon31.png</href>
</Icon>
</IconStyle>
<LabelStyle>
<scale>1.0</scale>
</LabelStyle>
</Style>
<Style id="highlightState_TLP_Normal">
<IconStyle>
<scale>1.1</scale>
<Icon>
<href>http://maps.google.com/mapfiles/kml/pal4/icon23.png</href>
</Icon>
</IconStyle>
<LabelStyle>
<scale>1.1</scale>
<color>ff0000ff</color>
</LabelStyle>
</Style>
<StyleMap id="styleMap_TLP_Normal">
<Pair>
<key>normal</key>
<styleUrl>#normalState_TLP_Normal</styleUrl>
</Pair>
<Pair>
<key>highlight</key>
<styleUrl>#highlightState_TLP_Normal</styleUrl>
</Pair>
</StyleMap>
<Style id="normalState_TLP_Photo">
<IconStyle>
<scale>1.0</scale>
<Icon>
<href>http://maps.google.com/mapfiles/kml/pal4/icon46.png</href>
</Icon>
</IconStyle>
<LabelStyle>
<scale>1.0</scale>
</LabelStyle>
</Style>
<Style id="highlightState_TLP_Photo">
<IconStyle>
<scale>1.1</scale>
<Icon>
<href>http://maps.google.com/mapfiles/kml/pal4/icon38.png</href>
</Icon>
</IconStyle>
<LabelStyle>
<scale>1.1</scale>
<color>ff0000ff</color>
</LabelStyle>
</Style>
<StyleMap id="styleMap_TLP_Photo">
<Pair>
<key>normal</key>
<styleUrl>#normalState_TLP_Photo</styleUrl>
</Pair>
<Pair>
<key>highlight</key>
<styleUrl>#highlightState_TLP_Photo</styleUrl>
</Pair>
</StyleMap>
<Style id="roadStyle">
<LineStyle>
<color>ffffff00</color>
<width>6</width>
</LineStyle>
</Style>
<Open>1</Open>
<description>Route</description>
<name>Track Log</name>
<Placemark>
<name>Route</name>
<styleUrl>#roadStyle</styleUrl>
<MultiGeometry>
<LineString>
<coordinates>
-39.3678780,-7.4863434,182.54 -39.3667946,-7.4896002,811.36 -39.3673210,-7.4895182,847.89 -39.3679352,-7.4891405,839.06 -39.3683853,-7.4887061,839.67 -39.3688393,-7.4882107,847.14 -39.3689041,-7.4876513,852.30 -39.3687057,-7.4867334,859.73 -39.3685608,-7.4858913,866.66 -39.3685226,-7.4849730,872.86 -39.3687477,-7.4839344,878.88 -39.3690872,-7.4829016,883.66 -39.3695259,-7.4817991,887.23 -39.3699303,-7.4806962,889.23 -39.3698730,-7.4795284,886.89 -39.3695602,-7.4783545,887.00 -39.3692627,-7.4771562,887.66 -39.3688850,-7.4760699,887.48 -39.3685341,-7.4749522,889.16 -39.3681641,-7.4738345,891.97 -39.3677177,-7.4727168,895.33 -39.3673935,-7.4716005,896.48 -39.3673058,-7.4704413,898.92 -39.3673515,-7.4692445,897.91 -39.3674393,-7.4680223,900.31 -39.3674850,-7.4668584,899.34 -39.3676414,-7.4656606,900.16 -39.3676643,-7.4645319,903.19 -39.3675613,-7.4633212,907.28 -39.3675652,-7.4621253,911.22 -39.3676376,-7.4609985,913.91 -39.3678055,-7.4600163,915.23 -39.3679352,-7.4590845,914.09 -39.3680763,-7.4583974,910.42 -39.3683853,-7.4575272,911.27 -39.3686066,-7.4565654,916.02 -39.3686600,-7.4555507,917.17 -39.3688850,-7.4545436,916.59 -39.3692207,-7.4535546,914.61 -39.3695755,-7.4525580,912.78 -39.3698654,-7.4515209,911.31 -39.3701324,-7.4504828,912.56 -39.3705482,-7.4495282,915.67 -39.3706512,-7.4484916,915.94 -39.3707619,-7.4474535,911.38 -39.3709526,-7.4464493,916.77 -39.3710709,-7.4453645,921.06 -39.3711472,-7.4442930,922.86 -39.3712692,-7.4432058,925.20 -39.3714638,-7.4421625,926.77 -39.3715553,-7.4416127,923.48 -39.3716164,-7.4415359,921.94 -39.3716202,-7.4415293,921.61 -39.3716164,-7.4414802,922.00 -39.3715858,-7.4414582,925.36 -39.3715744,-7.4413719,927.58 -39.3715744,-7.4411297,925.30 -39.3715858,-7.4406075,915.70 -39.3715820,-7.4397655,914.72 -39.3715668,-7.4388838,916.09 -39.3716621,-7.4378886,919.42 -39.3717384,-7.4369397,923.00 -39.3717461,-7.4360251,917.63 -39.3717880,-7.4351516,916.89 -39.3716888,-7.4343252,929.72 -39.3714714,-7.4335961,924.34 -39.3712959,-7.4332752,919.16 -39.3709831,-7.4329805,915.81 -39.3704758,-7.4323363,909.95 -39.3702049,-7.4314938,908.89 -39.3698120,-7.4306164,914.30 -39.3695488,-7.4300499,920.22 -39.3691902,-7.4293323,923.39 -39.3689117,-7.4285545,925.77 -39.3687973,-7.4282308,915.75 -39.3687973,-7.4281888,912.98 -39.3688011,-7.4281831,912.80 -39.3688011,-7.4281812,912.92 -39.3688011,-7.4281764,913.13 -39.3688011,-7.4281716,913.50 -39.3688011,-7.4281716,913.75 -39.3688011,-7.4281678,913.80 -39.3688011,-7.4281616,914.02 -39.3688011,-7.4281573,914.20 -39.3688011,-7.4281516,914.34 -39.3688011,-7.4281473,914.47 -39.3688011,-7.4281487,914.38 -39.3688011,-7.4281521,914.31 -39.3688126,-7.4281507,915.56 -39.3688202,-7.4281330,915.80 -39.3688316,-7.4281263,916.53 -39.3688240,-7.4281411,915.75 -39.3688240,-7.4281292,916.44 -39.3688240,-7.4281287,916.50 -39.3688240,-7.4281287,916.70 -39.3688240,-7.4281292,916.80 -39.3688240,-7.4281292,916.80 -39.3688240,-7.4281287,916.81 -39.3688240,-7.4281292,916.83 -39.3688202,-7.4281311,916.83 -39.3688202,-7.4281311,916.94 -39.3688126,-7.4281282,917.50 -39.3688126,-7.4281344,918.30 -39.3688126,-7.4281378,919.34 -39.3688087,-7.4281378,920.86 -39.3688049,-7.4281378,923.03 -39.3688049,-7.4281373,925.61 -39.3688049,-7.4281378,928.45 -39.3688087,-7.4281383,931.28 -39.3688126,-7.4281354,933.86 -39.3688087,-7.4281321,933.94 -39.3688126,-7.4281321,933.91 -39.3688087,-7.4281321,933.89 -39.3688087,-7.4281316,933.89 -39.3688087,-7.4281311,933.83 -39.3688087,-7.4281306,933.78 -39.3688087,-7.4281301,933.69 -39.3688049,-7.4281292,933.63 -39.3688049,-7.4281282,933.55 -39.3688049,-7.4281273,933.52 -39.3688049,-7.4281268,933.45 -39.3688049,-7.4281268,933.39 -39.3688049,-7.4281273,933.34 -39.3688049,-7.4281268,933.25 -39.3688049,-7.4281268,933.19 -39.3688049,-7.4281263,933.19 -39.3687973,-7.4281211,933.20 -39.3687935,-7.4281173,933.16 -39.3687935,-7.4281201,933.05 -39.3687935,-7.4281197,933.03 -39.3687935,-7.4281187,932.97 -39.3687935,-7.4281187,932.95 -39.3687935,-7.4281192,932.91 -39.3687935,-7.4281192,932.88 -39.3687935,-7.4281197,932.86 -39.3687897,-7.4281201,932.81 -39.3687897,-7.4281206,932.78 -39.3687897,-7.4281216,932.72 -39.3687897,-7.4281220,932.67 -39.3687897,-7.4281225,932.48 -39.3687897,-7.4281230,932.45 -39.3687897,-7.4281230,932.44 -39.3687897,-7.4281240,932.42 -39.3687897,-7.4281235,932.34 -39.3687897,-7.4281235,932.31 -39.3687897,-7.4281230,932.23 -39.3687897,-7.4281225,932.19 -39.3687897,-7.4281220,932.17 -39.3687897,-7.4281216,932.08 -39.3687782,-7.4280891,931.55 -39.3686409,-7.4273539,924.47 -39.3685570,-7.4265232,917.81 -39.3684807,-7.4257836,911.42 -39.3684998,-7.4251165,908.61 -39.3683929,-7.4245005,906.39 -39.3679924,-7.4239416,897.44 -39.3675995,-7.4231129,904.91 -39.3675270,-7.4223952,904.80 -39.3674622,-7.4215956,908.52 -39.3673325,-7.4207067,915.92 -39.3671532,-7.4199519,916.66 -39.3671074,-7.4190888,918.33 -39.3669815,-7.4182391,919.36 -39.3669281,-7.4178615,917.45 -39.3665848,-7.4175897,914.31 -39.3662071,-7.4175091,911.84 -39.3657837,-7.4176588,909.36 -39.3653984,-7.4177451,907.75 -39.3648720,-7.4178452,906.55 -39.3643990,-7.4178820,906.78 -39.3640442,-7.4181237,905.44 -39.3636360,-7.4183712,904.02 -39.3633232,-7.4186401,905.02 -39.3628998,-7.4188800,901.53 -39.3625908,-7.4189138,901.70 -39.3623924,-7.4187207,901.61 -39.3623276,-7.4186015,900.42 -39.3622894,-7.4186268,900.17 -39.3622284,-7.4186115,900.33 -39.3621826,-7.4186378,900.98 -39.3621559,-7.4186516,901.50 -39.3622551,-7.4186692,901.98 -39.3622780,-7.4185729,902.56 -39.3622818,-7.4185395,907.55 -39.3622856,-7.4184031,908.30 -39.3623009,-7.4183712,910.17 -39.3622780,-7.4183698,912.55 -39.3621597,-7.4182067,911.70 -39.3619232,-7.4179215,911.55 -39.3618584,-7.4176774,911.03 -39.3616295,-7.4172249,909.94 -39.3615189,-7.4169011,907.16 -39.3614731,-7.4168358,906.81 -39.3614540,-7.4168439,906.64 -39.3614540,-7.4168663,906.44 -39.3614464,-7.4168701,906.41 -39.3614616,-7.4168425,906.50 -39.3614311,-7.4168124,906.61 -39.3612976,-7.4163494,903.55 -39.3612061,-7.4159679,895.70 -39.3610001,-7.4155974,895.00 -39.3609428,-7.4155760,902.05 -39.3608665,-7.4155965,906.05 -39.3609772,-7.4155307,907.47 -39.3609772,-7.4154558,910.09 -39.3608475,-7.4152493,909.94 -39.3606415,-7.4149256,910.30 -39.3602905,-7.4146848,908.41 -39.3600998,-7.4144573,908.58 -39.3598404,-7.4143944,911.11 -39.3597527,-7.4144440,912.02 -39.3597221,-7.4144402,912.03 -39.3597069,-7.4144406,912.27 -39.3597221,-7.4144340,912.30 -39.3597298,-7.4144568,912.31 -39.3597031,-7.4145432,911.80 -39.3597183,-7.4145713,912.72 -39.3597107,-7.4145956,912.77 -39.3597221,-7.4146581,913.27 -39.3596916,-7.4146495,913.94 -39.3596039,-7.4147053,911.95 -39.3595581,-7.4147668,911.13 -39.3595085,-7.4147911,912.89 -39.3594208,-7.4148741,912.97 -39.3593483,-7.4147940,914.06 -39.3593788,-7.4147439,913.61 -39.3593407,-7.4146276,913.73 -39.3592796,-7.4145427,914.41 -39.3592644,-7.4144621,915.25 -39.3592186,-7.4143867,915.64 -39.3591309,-7.4144154,915.83 -39.3590889,-7.4145160,916.63 -39.3590126,-7.4145584,916.55 -39.3589668,-7.4146595,914.67 -39.3588676,-7.4147062,916.14 -39.3587723,-7.4147739,916.48 -39.3586960,-7.4147696,918.64 -39.3586121,-7.4146934,922.14 -39.3585701,-7.4146247,922.11 -39.3584824,-7.4145651,923.08 -39.3584747,-7.4145594,923.16 -39.3585701,-7.4146361,921.83 -39.3586235,-7.4147396,921.80 -39.3585815,-7.4148207,920.25 -39.3585320,-7.4148412,919.69 -39.3585129,-7.4148469,919.80 -39.3585510,-7.4148598,918.81 -39.3586082,-7.4149165,917.86 -39.3585854,-7.4150138,916.30 -39.3585472,-7.4150910,915.47 -39.3584976,-7.4151726,915.14 -39.3585320,-7.4152703,914.41 -39.3585243,-7.4152870,914.36 -39.3585434,-7.4152131,915.73 -39.3584404,-7.4151678,916.47 -39.3583298,-7.4151297,920.36 -39.3582802,-7.4151616,921.44 -39.3582039,-7.4152007,920.92 -39.3581734,-7.4152102,919.25 -39.3581657,-7.4151921,919.06 -39.3581886,-7.4151564,920.03 -39.3581848,-7.4151454,919.84 -39.3581200,-7.4151292,921.55 -39.3580818,-7.4151325,920.78 -39.3581009,-7.4151917,919.89 -39.3581352,-7.4151931,920.11 -39.3580933,-7.4152026,917.06 -39.3581581,-7.4151988,916.50 -39.3582077,-7.4151540,916.23 -39.3582611,-7.4151278,917.06 -39.3582726,-7.4151230,917.09 -39.3582916,-7.4151144,917.63 -39.3582687,-7.4150696,917.83 -39.3582458,-7.4150162,918.08 -39.3582458,-7.4150257,919.31 -39.3582954,-7.4151254,917.89 -39.3584099,-7.4151492,915.33 -39.3585091,-7.4151635,914.81 -39.3585320,-7.4152517,913.89 -39.3585930,-7.4153185,912.31 -39.3585968,-7.4153562,911.31 -39.3585930,-7.4154510,911.86 -39.3586006,-7.4154935,912.30 -39.3586502,-7.4154902,912.27 -39.3586502,-7.4154940,912.27 -39.3586998,-7.4154925,912.36 -39.3588142,-7.4154711,911.61 -39.3589058,-7.4155202,912.14 -39.3590240,-7.4155178,912.73 -39.3590965,-7.4155798,912.75 -39.3591080,-7.4156675,910.52 -39.3591957,-7.4157100,909.41 -39.3592262,-7.4156804,909.97 -39.3592415,-7.4156852,910.23 -39.3592377,-7.4156866,910.39 -39.3592377,-7.4156895,910.20 -39.3591995,-7.4156895,911.06 -39.3591957,-7.4156919,911.13 -39.3591728,-7.4157701,909.94 -39.3591423,-7.4158716,910.19 -39.3591423,-7.4159422,910.16 -39.3590889,-7.4160509,910.02 -39.3590965,-7.4161162,910.59 -39.3591042,-7.4161544,911.88 -39.3591232,-7.4161677,912.52 -39.3591385,-7.4161873,912.77 -39.3591003,-7.4161658,913.53 -39.3590355,-7.4161587,914.31 -39.3589821,-7.4161115,915.98 -39.3589134,-7.4160991,916.75 -39.3588371,-7.4161258,916.33 -39.3587914,-7.4161725,916.09 -39.3588562,-7.4161701,915.02 -39.3588829,-7.4161611,914.80 -39.3589554,-7.4161243,913.50 -39.3590393,-7.4161334,914.16 -39.3590813,-7.4161563,913.03 -39.3591194,-7.4161954,912.27 -39.3591080,-7.4162211,911.64 -39.3591347,-7.4161849,911.94 -39.3591385,-7.4161134,913.67 -39.3591652,-7.4160509,914.67 -39.3592453,-7.4160171,914.38 -39.3593025,-7.4160376,911.34 -39.3593102,-7.4160776,910.34 -39.3593750,-7.4160323,910.91 -39.3594055,-7.4159513,912.05 -39.3594818,-7.4158945,911.66 -39.3595657,-7.4158916,910.81 -39.3596001,-7.4158316,910.92 -39.3596230,-7.4157348,911.27 -39.3596878,-7.4156957,911.56 -39.3597450,-7.4156222,910.66 -39.3597260,-7.4155326,913.20 -39.3597527,-7.4154286,914.67 -39.3597679,-7.4153543,916.97 -39.3598709,-7.4152889,917.00 -39.3599052,-7.4152226,918.13 -39.3599205,-7.4151449,917.27 -39.3599281,-7.4151344,917.77 -39.3599319,-7.4151359,917.78 -39.3599281,-7.4151397,917.83 -39.3599129,-7.4151421,918.27 -39.3599014,-7.4151325,919.17 -39.3599052,-7.4151239,919.39 -39.3598976,-7.4151287,919.64 -39.3598251,-7.4151044,920.53 -39.3597870,-7.4150672,920.72 -39.3597832,-7.4150524,920.48 -39.3598328,-7.4150963,919.09 -39.3599129,-7.4150658,916.64 -39.3600044,-7.4150562,915.20 -39.3599930,-7.4149985,915.78 -39.3600578,-7.4149122,915.44 -39.3600578,-7.4148254,917.20 -39.3600960,-7.4147720,918.67 -39.3601532,-7.4146690,919.83 -39.3602371,-7.4145894,919.89 -39.3602676,-7.4146185,918.84 -39.3602829,-7.4146209,919.94 -39.3603439,-7.4145875,920.08 -39.3604240,-7.4145465,919.64 -39.3605156,-7.4145103,919.72 -39.3606262,-7.4144626,919.80 -39.3607101,-7.4144273,919.02 -39.3608398,-7.4144344,915.80 -39.3609161,-7.4143491,916.42 -39.3609886,-7.4142790,916.25 -39.3610306,-7.4142480,916.23 -39.3609848,-7.4142904,915.59 -39.3608894,-7.4142542,916.52 -39.3608208,-7.4142208,917.86 -39.3607101,-7.4142179,919.11 -39.3606300,-7.4142289,920.16 -39.3605347,-7.4141846,921.39 -39.3604965,-7.4142361,921.77 -39.3604660,-7.4143271,921.09 -39.3603821,-7.4144630,917.72 -39.3603630,-7.4145718,914.95 -39.3602638,-7.4146175,914.58 -39.3601990,-7.4145398,916.14 -39.3601418,-7.4144511,919.41 -39.3600388,-7.4143672,922.05 -39.3599358,-7.4143181,922.28 -39.3598175,-7.4143414,922.42 -39.3597794,-7.4144173,919.06 -39.3597794,-7.4145050,915.41 -39.3597527,-7.4145913,915.41 -39.3597488,-7.4145932,915.28 -39.3597450,-7.4145980,915.27 -39.3597412,-7.4145999,915.28 -39.3597374,-7.4146032,915.28 -39.3597336,-7.4146075,915.30 -39.3597336,-7.4146090,915.25 -39.3597336,-7.4146109,915.28 -39.3597260,-7.4146137,915.34 -39.3597336,-7.4146104,915.42 -39.3597565,-7.4146118,915.61 -39.3597488,-7.4146175,915.20 -39.3597488,-7.4146161,915.36 -39.3597527,-7.4146142,915.50 -39.3597565,-7.4146109,915.59 -39.3597603,-7.4146085,915.59 -39.3597565,-7.4146118,915.58 -39.3597527,-7.4146142,915.58 -39.3597488,-7.4146171,915.58 -39.3597488,-7.4146175,915.61 -39.3597527,-7.4146161,915.64 -39.3597488,-7.4146185,915.64 -39.3597412,-7.4146204,915.66 -39.3597412,-7.4146214,915.66 -39.3597412,-7.4146218,915.72 -39.3597412,-7.4146228,915.84 -39.3597412,-7.4146247,915.97 -39.3597412,-7.4146233,916.02 -39.3597412,-7.4146228,916.05 -39.3597412,-7.4146228,916.03 -39.3597412,-7.4146228,916.00 -39.3597374,-7.4146228,916.00 -39.3597374,-7.4146218,915.95 -39.3597374,-7.4146218,915.95 -39.3597145,-7.4146190,916.56 -39.3597298,-7.4146066,912.63 -39.3597221,-7.4145966,911.33 -39.3597527,-7.4145846,913.80 -39.3597450,-7.4145741,914.55 -39.3597450,-7.4145746,914.59 -39.3597450,-7.4145741,914.61 -39.3597450,-7.4145737,914.63 -39.3597450,-7.4145737,914.69 -39.3597450,-7.4145732,914.75 -39.3597450,-7.4145732,914.72 -39.3597450,-7.4145746,914.72 -39.3597450,-7.4145756,914.75 -39.3597450,-7.4145765,914.77 -39.3597450,-7.4145775,914.78 -39.3597450,-7.4145775,914.77 -39.3597450,-7.4145794,914.78 -39.3597527,-7.4145813,915.02 -39.3597527,-7.4145823,915.09 -39.3597527,-7.4145832,915.11 -39.3597527,-7.4145842,915.13 -39.3597488,-7.4145842,915.16 -39.3597488,-7.4145842,915.22 -39.3597488,-7.4145846,915.25 -39.3597488,-7.4145851,915.31 -39.3597488,-7.4145851,915.44 -39.3597488,-7.4145856,915.47 -39.3597488,-7.4145856,915.47 -39.3597488,-7.4145861,915.47 -39.3597488,-7.4145861,915.53 -39.3597565,-7.4144993,915.56 -39.3597832,-7.4142990,914.56 -39.3595619,-7.4140382,915.11 -39.3591270,-7.4138770,913.92 -39.3587494,-7.4135785,912.47 -39.3583794,-7.4132690,911.03 -39.3580055,-7.4131198,906.38 -39.3576088,-7.4129562,901.56 -39.3572350,-7.4128890,897.34 -39.3567696,-7.4127684,895.83 -39.3563690,-7.4126558,896.20 -39.3562355,-7.4126654,899.69 -39.3562469,-7.4126701,898.61 -39.3562355,-7.4126663,898.34 -39.3562431,-7.4126663,898.75 -39.3562431,-7.4126654,900.06 -39.3562431,-7.4126754,902.22 -39.3562469,-7.4126801,904.88 -39.3562431,-7.4126716,907.88 -39.3562355,-7.4126692,911.28 -39.3562355,-7.4126587,914.22 -39.3562431,-7.4126639,916.95 -39.3562469,-7.4126644,919.94 -39.3562469,-7.4126658,922.70 -39.3562393,-7.4126644,925.00 -39.3562279,-7.4126573,926.69 -39.3562241,-7.4126639,927.41 -39.3561325,-7.4126387,925.48 -39.3558388,-7.4124036,915.48 -39.3554993,-7.4123969,903.14 -39.3551598,-7.4126081,896.02 -39.3549194,-7.4128537,897.25 -39.3546715,-7.4129109,890.70 -39.3541527,-7.4129586,894.00 -39.3538017,-7.4127231,903.20 -39.3536682,-7.4124374,907.47 -39.3533630,-7.4121871,908.36 -39.3531456,-7.4118891,911.16 -39.3529282,-7.4116435,913.52 -39.3527870,-7.4113660,918.13 -39.3525963,-7.4110875,915.91 -39.3522949,-7.4108353,910.31 -39.3521652,-7.4105120,911.61 -39.3520393,-7.4101458,913.47 -39.3520050,-7.4097867,913.61 -39.3518066,-7.4094930,910.09 -39.3515625,-7.4093127,904.83 -39.3513527,-7.4092975,904.48 -39.3510857,-7.4092827,903.67 -39.3510094,-7.4093094,899.73 -39.3509903,-7.4093146,898.84 -39.3509750,-7.4093208,899.27 -39.3509941,-7.4093208,899.58 -39.3509903,-7.4093251,899.80 -39.3509674,-7.4093294,900.09 -39.3509712,-7.4093256,900.44 -39.3509674,-7.4093266,900.66 -39.3509483,-7.4093237,900.94 -39.3511467,-7.4092836,903.08 -39.3513680,-7.4091945,909.44 -39.3514977,-7.4090180,917.20 -39.3516731,-7.4089079,921.42 -39.3518105,-7.4086871,922.94 -39.3519325,-7.4085636,923.16 -39.3519821,-7.4085641,923.19 -39.3519897,-7.4085612,923.23 -39.3519745,-7.4085622,923.27 -39.3519211,-7.4085855,923.27 -39.3519516,-7.4085765,923.11 -39.3520203,-7.4085631,922.81 -39.3521347,-7.4085941,922.58 -39.3521919,-7.4086266,922.58 -39.3522034,-7.4086194,922.53 -39.3522377,-7.4086995,922.63 -39.3522224,-7.4087677,922.94 -39.3521194,-7.4087477,923.11 -39.3520851,-7.4087496,922.58 -39.3521843,-7.4087663,923.23 -39.3522758,-7.4088235,924.02 -39.3523102,-7.4088545,924.09 -39.3523254,-7.4088664,923.67 -39.3523979,-7.4088254,922.88 -39.3523979,-7.4087553,922.67 -39.3524132,-7.4087415,923.09 -39.3524857,-7.4086604,923.44 -39.3525276,-7.4086328,924.22 -39.3525238,-7.4086318,924.27 -39.3525276,-7.4085135,924.03 -39.3525925,-7.4084616,924.73 -39.3526001,-7.4084258,925.41 -39.3526497,-7.4083490,925.17 -39.3526802,-7.4083414,924.59 -39.3526878,-7.4083414,924.59 -39.3526993,-7.4083614,924.98 -39.3527260,-7.4084005,925.08 -39.3527107,-7.4084153,925.25 -39.3527336,-7.4084115,925.13 -39.3528214,-7.4084029,925.14 -39.3528824,-7.4083810,924.78 -39.3528633,-7.4083471,925.08 -39.3528557,-7.4082446,923.80 -39.3528633,-7.4081411,922.52 -39.3529129,-7.4080510,922.41 -39.3528633,-7.4079843,922.23 -39.3528404,-7.4079804,922.77 -39.3528137,-7.4079838,923.06 -39.3528099,-7.4079852,923.11 -39.3528328,-7.4079785,922.78 -39.3528709,-7.4079003,922.34 -39.3528862,-7.4079022,922.89 -39.3529129,-7.4079113,923.03 -39.3529320,-7.4079027,923.30 -39.3529091,-7.4079070,924.14 -39.3528862,-7.4078965,924.48 -39.3528328,-7.4078202,923.00 -39.3528061,-7.4077644,924.28 -39.3527794,-7.4077291,924.00 -39.3528137,-7.4076796,924.06 -39.3528976,-7.4076862,922.73 -39.3529396,-7.4076834,922.20 -39.3529434,-7.4076829,922.08 -39.3529625,-7.4076719,922.20 -39.3530197,-7.4075732,923.59 -39.3529854,-7.4075198,923.53 -39.3529320,-7.4074388,922.95 -39.3528633,-7.4074163,923.27 -39.3528671,-7.4073796,924.13 -39.3529015,-7.4072709,924.41 -39.3529472,-7.4071422,924.05 -39.3528671,-7.4071136,923.28 -39.3528824,-7.4071288,923.73 -39.3529701,-7.4071264,922.30 -39.3530884,-7.4071007,921.94 -39.3532143,-7.4070745,921.39 -39.3533134,-7.4070220,919.81 -39.3534164,-7.4069633,921.66 -39.3534927,-7.4068975,922.27 -39.3535805,-7.4068184,922.94 -39.3536415,-7.4067254,924.89 -39.3536911,-7.4067488,925.27 -39.3537483,-7.4068236,925.31 -39.3538132,-7.4068527,925.39 -39.3537941,-7.4068370,924.25 -39.3537369,-7.4067969,924.28 -39.3536758,-7.4067302,922.72 -39.3536949,-7.4066482,923.19 -39.3537140,-7.4065647,923.84 -39.3536797,-7.4065194,923.56 -39.3537254,-7.4065380,922.84 -39.3538055,-7.4065270,921.20 -39.3539162,-7.4065070,920.08 -39.3540154,-7.4064918,919.86 -39.3541031,-7.4064221,919.56 -39.3541718,-7.4063601,919.23 -39.3542137,-7.4062915,919.02 -39.3541756,-7.4062200,917.77 -39.3541527,-7.4061975,918.61 -39.3542023,-7.4061723,919.14 -39.3542633,-7.4061069,919.83 -39.3543167,-7.4060898,920.47 -39.3543968,-7.4060540,920.58 -39.3545074,-7.4060268,921.83 -39.3545990,-7.4059949,921.80 -39.3546791,-7.4058933,921.80 -39.3547516,-7.4058399,923.31 -39.3548622,-7.4057941,924.02 -39.3549500,-7.4058561,924.89 -39.3549767,-7.4058990,925.50 -39.3549728,-7.4058986,925.67 -39.3550224,-7.4058213,924.86 -39.3550835,-7.4058309,925.02 -39.3550911,-7.4058332,925.00 -39.3550911,-7.4057741,923.64 -39.3551178,-7.4056768,922.00 -39.3551598,-7.4055905,922.00 -39.3551712,-7.4055443,921.73 -39.3551598,-7.4055319,921.92 -39.3551598,-7.4055271,922.09 -39.3551636,-7.4055085,922.55 -39.3551674,-7.4055047,923.05 -39.3551674,-7.4055018,924.25 -39.3551483,-7.4055200,924.70 -39.3551559,-7.4055462,924.78 -39.3551445,-7.4055438,924.69 -39.3551712,-7.4055147,924.81 -39.3551865,-7.4055052,924.47 -39.3551636,-7.4055405,925.08 -39.3551521,-7.4055319,925.17 -39.3551788,-7.4055238,925.11 -39.3552170,-7.4054322,926.09 -39.3551979,-7.4053583,925.44 -39.3551445,-7.4053140,925.11 -39.3551445,-7.4053082,924.06 -39.3551483,-7.4052982,923.67 -39.3551941,-7.4053082,923.98 -39.3551941,-7.4053063,924.16 -39.3551788,-7.4053001,923.92 -39.3551483,-7.4053059,923.92 -39.3550797,-7.4052768,922.91 -39.3550186,-7.4052377,923.42 -39.3549614,-7.4052315,923.91 -39.3549690,-7.4053030,924.92 -39.3549614,-7.4053402,925.28 -39.3549347,-7.4053493,925.08 -39.3549156,-7.4053583,925.00 -39.3548164,-7.4053631,925.55 -39.3547325,-7.4053330,925.45 -39.3547211,-7.4053240,925.36 -39.3547478,-7.4053249,924.73 -39.3548279,-7.4053507,924.66 -39.3548737,-7.4052849,924.41 -39.3549004,-7.4052405,924.94 -39.3549423,-7.4052367,925.44 -39.3549919,-7.4052439,925.08 -39.3549995,-7.4052296,925.20 -39.3550301,-7.4051819,926.06 -39.3550415,-7.4051557,924.44 -39.3550262,-7.4051061,924.28 -39.3550262,-7.4050202,923.73 -39.3550072,-7.4049387,923.59 -39.3549538,-7.4049606,922.72 -39.3550110,-7.4049487,922.88 -39.3551025,-7.4049735,922.70 -39.3551216,-7.4049692,922.86 -39.3551331,-7.4048924,922.78 -39.3551407,-7.4048805,923.36 -39.3551407,-7.4048643,922.34 -39.3551369,-7.4048047,922.14 -39.3551254,-7.4047518,922.41 -39.3551140,-7.4047527,922.38 -39.3550911,-7.4047461,922.22 -39.3550987,-7.4047346,922.22 -39.3551064,-7.4047341,921.83 -39.3551254,-7.4047370,922.34 -39.3551369,-7.4047070,922.75 -39.3550797,-7.4046183,922.80 -39.3550110,-7.4045434,922.75 -39.3549805,-7.4044385,921.66 -39.3549156,-7.4043789,919.53 -39.3548393,-7.4044013,918.19 -39.3547592,-7.4043980,916.77 -39.3547363,-7.4043865,916.45 -39.3546944,-7.4043226,917.50 -39.3547287,-7.4042783,918.11 -39.3547974,-7.4042487,919.19 -39.3548508,-7.4041734,921.31 -39.3548431,-7.4040775,923.39 -39.3547516,-7.4041042,923.38 -39.3546486,-7.4041266,923.39 -39.3545723,-7.4040976,923.59 -39.3545113,-7.4041176,923.28 -39.3545074,-7.4041481,922.58 -39.3544655,-7.4041810,922.98 -39.3544121,-7.4041939,922.64 -39.3543243,-7.4041705,922.58 -39.3543243,-7.4042287,923.11 -39.3542633,-7.4042859,924.33 -39.3542137,-7.4043231,925.11 -39.3542099,-7.4043379,924.91 -39.3541946,-7.4043193,924.11 -39.3541336,-7.4043107,924.70 -39.3541260,-7.4043126,924.91 -39.3540649,-7.4043918,925.11 -39.3540115,-7.4044371,924.70 -39.3539391,-7.4044447,924.41 -39.3538780,-7.4044404,923.88 -39.3538780,-7.4044104,923.31 -39.3538628,-7.4043603,924.77 -39.3538628,-7.4043875,924.95 -39.3538780,-7.4044342,924.44 -39.3539124,-7.4044318,924.89 -39.3540001,-7.4044266,924.41 -39.3540802,-7.4043846,924.28 -39.3540840,-7.4043803,924.25 -39.3541183,-7.4043298,923.75 -39.3541412,-7.4042516,924.42 -39.3541641,-7.4042220,924.53 -39.3541565,-7.4041944,923.92 -39.3541489,-7.4041924,923.84 -39.3541298,-7.4041409,923.84 -39.3541412,-7.4040976,924.22 -39.3541374,-7.4040756,924.23 -39.3541374,-7.4041247,924.59 -39.3541603,-7.4041829,924.80 -39.3542404,-7.4041924,923.50 -39.3543320,-7.4041796,923.23 -39.3543930,-7.4041362,923.11 -39.3544464,-7.4041319,923.38 -39.3545189,-7.4041314,923.59 -39.3546219,-7.4041381,924.55 -39.3547134,-7.4040937,925.13 -39.3548126,-7.4040442,925.23 -39.3548965,-7.4039731,922.94 -39.3549194,-7.4038758,921.33 -39.3549080,-7.4037938,920.73 -39.3549347,-7.4037638,919.50 -39.3549461,-7.4036937,918.95 -39.3549576,-7.4035778,920.55 -39.3549576,-7.4035754,920.75 -39.3549652,-7.4035721,920.73 -39.3550034,-7.4035292,920.64 -39.3549919,-7.4034801,920.75 -39.3550072,-7.4033942,922.27 -39.3549957,-7.4034290,922.53 -39.3549728,-7.4034734,922.91 -39.3549728,-7.4034758,922.73 -39.3549652,-7.4034743,921.69 -39.3549690,-7.4035487,922.38 -39.3549538,-7.4036355,922.92 -39.3549385,-7.4037023,923.03 -39.3548851,-7.4038296,923.70 -39.3549004,-7.4039617,924.11 -39.3548622,-7.4040246,924.55 -39.3548393,-7.4040246,924.63 -39.3548355,-7.4040527,924.44 -39.3548660,-7.4041691,924.64 -39.3549232,-7.4042702,923.98 -39.3549423,-7.4043703,924.23 -39.3550072,-7.4044499,923.91 -39.3550453,-7.4044981,923.64 -39.3550529,-7.4045105,923.88 -39.3550568,-7.4045129,923.91 -39.3550491,-7.4045177,923.86 -39.3551216,-7.4046359,923.98 -39.3551598,-7.4047437,924.28 -39.3551407,-7.4048367,924.97 -39.3551445,-7.4048700,924.92 -39.3551750,-7.4049788,924.30 -39.3552170,-7.4050403,924.19 -39.3552742,-7.4051323,923.20 -39.3553200,-7.4051795,923.92 -39.3553352,-7.4051900,923.69 -39.3553352,-7.4052629,924.41 -39.3552437,-7.4053636,924.88 -39.3552094,-7.4054694,926.48 -39.3551674,-7.4055581,927.06 -39.3551445,-7.4056454,927.20 -39.3551140,-7.4056735,927.02 -39.3550873,-7.4057655,926.64 -39.3550377,-7.4058347,926.14 -39.3549385,-7.4058313,923.47 -39.3549004,-7.4058189,923.23 -39.3549004,-7.4058194,923.23 -39.3548698,-7.4057860,923.33 -39.3548088,-7.4058218,922.34 -39.3547211,-7.4058619,922.63 -39.3546600,-7.4059215,922.67 -39.3545609,-7.4059749,922.05 -39.3544617,-7.4060202,920.97 -39.3543510,-7.4060645,920.48 -39.3543129,-7.4061146,920.47 -39.3542709,-7.4062099,921.05 -39.3542595,-7.4062514,921.25 -39.3542061,-7.4063191,921.11 -39.3541260,-7.4063821,921.66 -39.3540649,-7.4064469,921.86 -39.3539734,-7.4064970,920.75 -39.3539467,-7.4065037,920.59 -39.3539467,-7.4065051,920.70 -39.3539467,-7.4065046,920.75 -39.3539047,-7.4065132,920.06 -39.3538055,-7.4065390,919.69 -39.3537827,-7.4065423,920.03 -39.3537712,-7.4065461,920.06 -39.3537178,-7.4065990,920.30 -39.3536911,-7.4065828,920.33 -39.3536873,-7.4066095,920.20 -39.3536568,-7.4067016,920.70 -39.3535919,-7.4067688,920.86 -39.3535614,-7.4068279,920.39 -39.3535004,-7.4069085,921.06 -39.3533936,-7.4069905,922.28 -39.3532944,-7.4070363,922.00 -39.3532257,-7.4070721,921.41 -39.3531914,-7.4070687,921.05 -39.3531342,-7.4070826,920.91 -39.3530579,-7.4071007,920.66 -39.3529778,-7.4071403,921.52 -39.3529549,-7.4072022,922.41 -39.3528938,-7.4072914,923.95 -39.3527946,-7.4073277,922.81 -39.3527679,-7.4073129,922.89 -39.3526764,-7.4073315,923.03 -39.3526306,-7.4073448,922.69 -39.3526192,-7.4073486,922.70 -39.3526306,-7.4073381,922.69 -39.3526344,-7.4073439,922.66 -39.3525887,-7.4073997,923.45 -39.3525314,-7.4074597,923.67 -39.3525162,-7.4075027,923.81 -39.3524628,-7.4075823,923.44 -39.3523903,-7.4076734,923.47 -39.3524551,-7.4077129,924.03 -39.3524742,-7.4077187,923.81 -39.3524399,-7.4077010,922.98 -39.3524132,-7.4076834,922.09 -39.3523254,-7.4077001,922.63 -39.3523026,-7.4077396,921.95 -39.3522377,-7.4077930,921.98 -39.3521805,-7.4078717,921.91 -39.3521538,-7.4079618,923.06 -39.3521347,-7.4080496,923.55 -39.3521194,-7.4081059,923.64 -39.3520775,-7.4081869,923.47 -39.3520126,-7.4082360,923.47 -39.3519630,-7.4082670,924.11 -39.3519936,-7.4083261,923.98 -39.3519707,-7.4084067,923.67 -39.3518791,-7.4084754,922.66 -39.3518105,-7.4085164,922.52 -39.3517380,-7.4085202,921.69 -39.3516464,-7.4085641,920.16 -39.3515701,-7.4085803,920.11 -39.3515472,-7.4085894,920.69 -39.3514595,-7.4086094,921.59 -39.3513908,-7.4086251,921.23 -39.3513565,-7.4086161,921.75 -39.3513641,-7.4086103,921.70 -39.3512993,-7.4084992,921.83 -39.3512192,-7.4084601,922.25 -39.3511162,-7.4084096,922.50 -39.3510208,-7.4084096,922.45 -39.3510208,-7.4084039,922.64 -39.3510132,-7.4084601,922.28 -39.3509636,-7.4084554,921.39 -39.3509064,-7.4085302,921.52 -39.3509102,-7.4085746,922.20 -39.3509102,-7.4085784,922.25 -39.3509254,-7.4086437,922.56 -39.3509102,-7.4086385,923.38 -39.3509064,-7.4086061,923.47 -39.3508835,-7.4085650,923.44 -39.3508987,-7.4085126,923.02 -39.3508263,-7.4085546,922.88 -39.3507767,-7.4085674,921.14 -39.3508148,-7.4085579,921.83 -39.3508987,-7.4085102,922.45 -39.3509140,-7.4085145,922.83 -39.3509102,-7.4085159,922.88 -39.3509026,-7.4085178,922.92 -39.3508949,-7.4085245,922.67 -39.3508949,-7.4085245,922.70 -39.3508911,-7.4085250,922.72 -39.3508987,-7.4085255,922.69 -39.3509026,-7.4085259,922.69 -39.3508949,-7.4085293,922.70 -39.3508949,-7.4085288,922.72 -39.3508949,-7.4085298,922.75 -39.3508911,-7.4085321,922.80 -39.3508987,-7.4085431,922.78 -39.3508949,-7.4085593,922.94 -39.3509216,-7.4085259,922.77 -39.3509865,-7.4084530,923.92 -39.3510513,-7.4084406,924.55 -39.3510971,-7.4084067,924.38 -39.3510857,-7.4083424,922.80 -39.3510170,-7.4082928,921.38 -39.3510132,-7.4082594,920.80 -39.3510208,-7.4082561,920.84 -39.3510323,-7.4082441,920.52 -39.3510170,-7.4082460,920.50 -39.3510208,-7.4082441,920.44 -39.3510017,-7.4082441,920.83 -39.3510094,-7.4082346,920.58 -39.3510170,-7.4082317,920.50 -39.3510170,-7.4082260,920.34 -39.3510094,-7.4082289,920.30 -39.3510170,-7.4082489,920.44 -39.3511086,-7.4083323,920.86 -39.3511734,-7.4083939,921.94 -39.3512497,-7.4084463,922.45 -39.3513451,-7.4085107,923.19 -39.3514175,-7.4085436,924.20 -39.3515053,-7.4085650,924.31 -39.3516464,-7.4085693,923.88 -39.3517303,-7.4086013,923.70 -39.3517876,-7.4086871,923.91 -39.3518944,-7.4086733,924.47 -39.3519554,-7.4085822,924.67 -39.3520317,-7.4085956,925.52 -39.3520432,-7.4085994,925.72 -39.3520470,-7.4085984,925.78 -39.3520470,-7.4085984,925.81 -39.3520393,-7.4086003,925.86 -39.3520355,-7.4085994,925.86 -39.3520317,-7.4085994,925.81 -39.3520203,-7.4086075,925.33 -39.3520012,-7.4086170,925.02 -39.3519936,-7.4086170,924.91 -39.3520126,-7.4086003,925.05 -39.3520279,-7.4085951,924.72 -39.3520355,-7.4085922,924.72 -39.3520432,-7.4085908,924.73 -39.3520393,-7.4085922,924.80 -39.3520432,-7.4085922,924.84 -39.3520508,-7.4085894,924.84 -39.3520546,-7.4085884,924.83 -39.3520508,-7.4085894,924.81 -39.3520546,-7.4085879,924.81 -39.3520584,-7.4085798,924.19 -39.3520660,-7.4085927,923.77 -39.3520546,-7.4086022,923.64 -39.3520508,-7.4086032,923.67 -39.3520508,-7.4085970,923.72 -39.3518906,-7.4087067,923.61 -39.3517609,-7.4088712,920.67 -39.3515205,-7.4090376,916.88 -39.3515244,-7.4092503,910.91 -39.3518753,-7.4095168,907.31 -39.3520470,-7.4100828,903.75 -39.3522224,-7.4106898,899.77 -39.3525543,-7.4110265,898.23 -39.3528633,-7.4115057,898.25 -39.3532372,-7.4120035,897.31 -39.3535805,-7.4122996,899.42 -39.3538666,-7.4127593,899.98 -39.3542709,-7.4129291,902.52 -39.3548508,-7.4128942,902.30 -39.3551788,-7.4126687,903.17 -39.3555756,-7.4124007,904.81 -39.3560143,-7.4126034,907.88 -39.3565178,-7.4127860,909.34 -39.3572044,-7.4129558,911.91 -39.3578415,-7.4130616,911.44 -39.3583336,-7.4132128,915.89 -39.3587761,-7.4136591,915.88 -39.3592339,-7.4139237,915.09 -39.3597450,-7.4142208,913.28 -39.3601990,-7.4145198,909.84 -39.3606186,-7.4148097,908.84 -39.3609200,-7.4152527,904.56 -39.3611145,-7.4157438,898.89 -39.3613014,-7.4162464,892.14 -39.3615646,-7.4169397,883.48 -39.3617859,-7.4173355,881.34 -39.3620110,-7.4178309,878.94 -39.3623161,-7.4182186,879.97 -39.3625183,-7.4187546,880.81 -39.3628197,-7.4188871,885.45 -39.3631821,-7.4186816,890.80 -39.3635406,-7.4184794,898.11 -39.3639374,-7.4181385,903.44 -39.3644028,-7.4178276,909.53 -39.3648567,-7.4178228,912.17 -39.3653946,-7.4177032,916.48 -39.3660355,-7.4175935,922.38 -39.3664322,-7.4174333,926.58 -39.3667793,-7.4177499,925.41 -39.3668785,-7.4178033,924.25 -39.3668861,-7.4177990,924.17 -39.3668976,-7.4177923,924.19 -39.3669128,-7.4181218,922.44 -39.3671036,-7.4192629,921.31 -39.3671074,-7.4203277,921.11 -39.3673630,-7.4211102,921.25 -39.3675156,-7.4220004,921.17 -39.3676071,-7.4228559,919.59 -39.3678627,-7.4236097,920.33 -39.3683662,-7.4243827,920.75 -39.3685036,-7.4251823,919.09 -39.3685226,-7.4260583,918.61 -39.3685799,-7.4269733,914.92 -39.3687744,-7.4279904,918.69 -39.3689270,-7.4288325,918.98 -39.3693047,-7.4296389,919.72 -39.3697548,-7.4304247,920.61 -39.3701897,-7.4313869,916.53 -39.3703537,-7.4320574,911.55 -39.3706665,-7.4326015,909.00 -39.3709946,-7.4328465,904.02 -39.3714409,-7.4333224,896.95 -39.3717995,-7.4341378,890.19 -39.3719139,-7.4350777,896.20 -39.3718491,-7.4361029,901.63 -39.3717842,-7.4372487,907.56 -39.3716812,-7.4384060,915.09 -39.3716011,-7.4395003,920.17 -39.3716545,-7.4405413,921.66 -39.3715973,-7.4412613,924.67 -39.3716049,-7.4413166,926.91 -39.3715897,-7.4413681,926.92 -39.3715973,-7.4414129,924.97 -39.3715973,-7.4414396,924.70 -39.3716087,-7.4414659,925.05 -39.3716164,-7.4416013,924.27 -39.3716011,-7.4416633,926.64 -39.3714638,-7.4417410,928.08 -39.3714561,-7.4419737,922.92 -39.3713531,-7.4425039,918.28 -39.3711548,-7.4436784,917.47 -39.3710632,-7.4448280,920.70 -39.3710136,-7.4459052,924.08 -39.3708191,-7.4470792,924.36 -39.3706856,-7.4482265,923.66 -39.3705292,-7.4493160,915.30 -39.3702278,-7.4502640,911.61 -39.3699265,-7.4513464,910.97 -39.3696136,-7.4523964,911.94 -39.3692741,-7.4533672,910.69 -39.3689270,-7.4543219,908.92 -39.3686562,-7.4553766,911.14 -39.3685951,-7.4564238,909.66 -39.3683929,-7.4575038,907.55 -39.3680840,-7.4584169,907.45 -39.3679085,-7.4593058,910.56 -39.3677101,-7.4602919,908.39 -39.3675919,-7.4612069,907.47 -39.3675690,-7.4623809,908.09 -39.3675880,-7.4636154,908.48 -39.3676910,-7.4648976,908.91 -39.3675995,-7.4661384,905.92 -39.3674507,-7.4673929,901.30 -39.3674278,-7.4687853,897.55 -39.3673286,-7.4701490,894.92 -39.3673439,-7.4714494,890.73 -39.3675766,-7.4724360,889.39 -39.3680458,-7.4736037,888.66 -39.3685188,-7.4748287,885.88 -39.3688736,-7.4760284,885.92 -39.3692741,-7.4772897,885.55 -39.3695679,-7.4786282,886.52 -39.3698730,-7.4797549,887.19 -39.3699265,-7.4806747,885.45 -39.3696289,-7.4816742,881.48 -39.3692169,-7.4826350,878.06 -39.3689117,-7.4834204,873.83 -39.3687134,-7.4841208,870.27 -39.3686028,-7.4848166,869.44 -39.3685837,-7.4854393,865.84 -39.3686371,-7.4859629,867.67 -39.3687210,-7.4866052,861.11 -39.3688354,-7.4871631,859.11 -39.3689308,-7.4877701,856.41 -39.3689423,-7.4882040,859.00 -39.3685303,-7.4886513,855.95 -39.3680229,-7.4892235,851.73 -39.3675003,-7.4894986,853.50 -39.3668365,-7.4899182,853.36 -39.3661385,-7.4904871,857.72 -39.3656540,-7.4910502,858.53 -39.3653488,-7.4914131,858.00 -39.3652191,-7.4917941,856.86 -39.3653679,-7.4921284,855.75 -39.3654900,-7.4921966,855.97 -39.3656349,-7.4921117,856.28 -39.3656082,-7.4921718,857.36 -39.3655701,-7.4921784,856.09 -39.3655701,-7.4921823,856.08 -39.3655701,-7.4921813,856.08 -39.3655663,-7.4921789,856.09 -39.3655472,-7.4921122,855.09 -39.3654900,-7.4920464,854.58 -39.3654709,-7.4919662,852.63 -39.3655167,-7.4919295,852.11 -39.3655128,-7.4919095,852.02 -39.3654938,-7.4918966,852.13 -39.3654823,-7.4918799,852.13 -39.3654823,-7.4918766,852.11 -39.3654823,-7.4918747,852.08 -39.3654861,-7.4918809,852.08 -39.3654861,-7.4918823,852.11 -39.3654785,-7.4918718,852.17 -39.3654747,-7.4918647,852.16 -39.3655090,-7.4918890,851.41 -39.3655128,-7.4919019,851.39 -39.3655128,-7.4918818,850.97 </coordinates>
</LineString>
</MultiGeometry>
</Placemark>
<Folder>
<name>waypoints</name>
<Placemark>
<name>
Thu Feb 27 20:14:35 2014 S=22.31 Km/hr
</name>
<styleUrl>
#styleMap_TLP_Start
</styleUrl>
<Point>
<coordinates>
-39.3678780,-7.4863434,182.54
</coordinates>
</Point>
</Placemark>
<Placemark>
<name>
Thu Feb 27 20:14:45 2014 S=34.75 Km/hr
</name>
<styleUrl>
#styleMap_TLP_Normal
</styleUrl>
<Point>
<coordinates>
-39.3667946,-7.4896002,811.36
</coordinates>
</Point>
</Placemark>
<Placemark>
<name>
Thu Feb 27 20:14:55 2014 S=30.72 Km/hr
</name>
<styleUrl>
#styleMap_TLP_Normal
</styleUrl>
<Point>
<coordinates>
-39.3673210,-7.4895182,847.89
</coordinates>
</Point>
</Placemark>
<Placemark>
<name>
Thu Feb 27 20:15:05 2014 S=23.68 Km/hr
</name>
<styleUrl>
#styleMap_TLP_Normal
</styleUrl>
<Point>
<coordinates>
-39.3679352,-7.4891405,839.06
</coordinates>
</Point>
</Placemark>
<Placemark>
<name>
Thu Feb 27 20:15:15 2014 S=30.02 Km/hr
</name>
<styleUrl>
#styleMap_TLP_Normal
</styleUrl>
<Point>
<coordinates>
-39.3683853,-7.4887061,839.67
</coordinates>
</Point>
</Placemark>
<Placemark>
<name>
Thu Feb 27 20:15:25 2014 S=30.18 Km/hr
</name>
<styleUrl>
#styleMap_TLP_Normal
</styleUrl>
<Point>
<coordinates>
-39.3688393,-7.4882107,847.14
</coordinates>
</Point>
</Placemark>
<Placemark>
<name>
Thu Feb 27 20:15:35 2014 S=27.86 Km/hr
</name>
<styleUrl>
#styleMap_TLP_Normal
</styleUrl>
<Point>
<coordinates>
-39.3689041,-7.4876513,852.30
</coordinates>
</Point>
</Placemark>
<Placemark>
<name>
Thu Feb 27 20:15:45 2014 S=37.80 Km/hr
</name>
<styleUrl>
#styleMap_TLP_Normal
</styleUrl>
<Point>
<coordinates>
-39.3687057,-7.4867334,859.73
</coordinates>
</Point>
</Placemark>
<Placemark>
<name>
Thu Feb 27 20:15:55 2014 S=31.04 Km/hr
</name>
<styleUrl>
#styleMap_TLP_Normal
</styleUrl>
<Point>
<coordinates>
-39.3685608,-7.4858913,866.66
</coordinates>
</Point>
</Placemark>
<Placemark>
<name>
Thu Feb 27 20:16:05 2014 S=38.84 Km/hr
</name>
<styleUrl>
#styleMap_TLP_Normal
</styleUrl>
<Point>
<coordinates>
-39.3685226,-7.4849730,872.86
</coordinates>
</Point>
</Placemark>
<Placemark>
<name>
Thu Feb 27 20:16:15 2014 S=43.47 Km/hr
</name>
<styleUrl>
#styleMap_TLP_Normal
</styleUrl>
<Point>
<coordinates>
-39.3687477,-7.4839344,878.88
</coordinates>
</Point>
</Placemark>
<Placemark>
<name>
Thu Feb 27 20:16:25 2014 S=43.32 Km/hr
</name>
<styleUrl>
#styleMap_TLP_Normal
</styleUrl>
<Point>
<coordinates>
-39.3690872,-7.4829016,883.66
</coordinates>
</Point>
</Placemark>
<Placemark>
<name>
Thu Feb 27 20:16:35 2014 S=47.41 Km/hr
</name>
<styleUrl>
#styleMap_TLP_Normal
</styleUrl>
<Point>
<coordinates>
-39.3695259,-7.4817991,887.23
</coordinates>
</Point>
</Placemark>
<Placemark>
<name>
Thu Feb 27 20:16:45 2014 S=44.93 Km/hr
</name>
<styleUrl>
#styleMap_TLP_Normal
</styleUrl>
<Point>
<coordinates>
-39.3699303,-7.4806962,889.23
</coordinates>
</Point>
</Placemark>
<Placemark>
<name>
Thu Feb 27 20:16:55 2014 S=47.44 Km/hr
</name>
<styleUrl>
#styleMap_TLP_Normal
</styleUrl>
<Point>
<coordinates>
-39.3698730,-7.4795284,886.89
</coordinates>
</Point>
</Placemark>
<Placemark>
<name>
Thu Feb 27 20:17:05 2014 S=48.17 Km/hr
</name>
<styleUrl>
#styleMap_TLP_Normal
</styleUrl>
<Point>
<coordinates>
-39.3695602,-7.4783545,887.00
</coordinates>
</Point>
</Placemark>
<Placemark>
<name>
Thu Feb 27 20:17:15 2014 S=47.62 Km/hr
</name>
<styleUrl>
#styleMap_TLP_Normal
</styleUrl>
<Point>
<coordinates>
-39.3692627,-7.4771562,887.66
</coordinates>
</Point>
</Placemark>
<Placemark>
<name>
Thu Feb 27 20:17:25 2014 S=47.41 Km/hr
</name>
<styleUrl>
#styleMap_TLP_Normal
</styleUrl>
<Point>
<coordinates>
-39.3688850,-7.4760699,887.48
</coordinates>
</Point>
</Placemark>
<Placemark>
<name>
Thu Feb 27 20:17:35 2014 S=45.27 Km/hr
</name>
<styleUrl>
#styleMap_TLP_Normal
</styleUrl>
<Point>
<coordinates>
-39.3685341,-7.4749522,889.16
</coordinates>
</Point>
</Placemark>
<Placemark>
<name>
Thu Feb 27 20:17:45 2014 S=47.89 Km/hr
</name>
<styleUrl>
#styleMap_TLP_Normal
</styleUrl>
<Point>
<coordinates>
-39.3681641,-7.4738345,891.97
</coordinates>
</Point>
</Placemark>
<Placemark>
<name>
Thu Feb 27 20:17:55 2014 S=47.42 Km/hr
</name>
<styleUrl>
#styleMap_TLP_Normal
</styleUrl>
<Point>
<coordinates>
-39.3677177,-7.4727168,895.33
</coordinates>
</Point>
</Placemark>
<Placemark>
<name>
Thu Feb 27 20:18:05 2014 S=45.33 Km/hr
</name>
<styleUrl>
#styleMap_TLP_Normal
</styleUrl>
<Point>
<coordinates>
-39.3673935,-7.4716005,896.48
</coordinates>
</Point>
</Placemark>
<Placemark>
<name>
Thu Feb 27 20:18:15 2014 S=46.90 Km/hr
</name>
<styleUrl>
#styleMap_TLP_Normal
</styleUrl>
<Point>
<coordinates>
-39.3673058,-7.4704413,898.92
</coordinates>
</Point>
</Placemark>
<Placemark>
<name>
Thu Feb 27 20:18:25 2014 S=46.80 Km/hr
</name>
<styleUrl>
#styleMap_TLP_Normal
</styleUrl>
<Point>
<coordinates>
-39.3673515,-7.4692445,897.91
</coordinates>
</Point>
</Placemark>
<Placemark>
<name>
Thu Feb 27 20:18:35 2014 S=47.53 Km/hr
</name>
<styleUrl>
#styleMap_TLP_Normal
</styleUrl>
<Point>
<coordinates>
-39.3674393,-7.4680223,900.31
</coordinates>
</Point>
</Placemark>
<Placemark>
<name>
Thu Feb 27 20:18:45 2014 S=49.03 Km/hr
</name>
<styleUrl>
#styleMap_TLP_Normal
</styleUrl>
<Point>
<coordinates>
-39.3674850,-7.4668584,899.34
</coordinates>
</Point>
</Placemark>
<Placemark>
<name>
Thu Feb 27 20:18:55 2014 S=47.69 Km/hr
</name>
<styleUrl>
#styleMap_TLP_Normal
</styleUrl>
<Point>
<coordinates>
-39.3676414,-7.4656606,900.16
</coordinates>
</Point>
</Placemark>
<Placemark>
<name>
Thu Feb 27 20:19:05 2014 S=45.45 Km/hr
</name>
<styleUrl>
#styleMap_TLP_Normal
</styleUrl>
<Point>
<coordinates>
-39.3676643,-7.4645319,903.19
</coordinates>
</Point>
</Placemark>
<Placemark>
<name>
Thu Feb 27 20:19:15 2014 S=48.34 Km/hr
</name>
<styleUrl>
#styleMap_TLP_Normal
</styleUrl>
<Point>
<coordinates>
-39.3675613,-7.4633212,907.28
</coordinates>
</Point>
</Placemark>
<Placemark>
<name>
Thu Feb 27 20:19:25 2014 S=45.52 Km/hr
</name>
<styleUrl>
#styleMap_TLP_Normal
</styleUrl>
<Point>
<coordinates>
-39.3675652,-7.4621253,911.22
</coordinates>
</Point>
</Placemark>
<Placemark>
<name>
Thu Feb 27 20:19:35 2014 S=41.97 Km/hr
</name>
<styleUrl>
#styleMap_TLP_Normal
</styleUrl>
<Point>
<coordinates>
-39.3676376,-7.4609985,913.91
</coordinates>
</Point>
</Placemark>
<Placemark>
<name>
Thu Feb 27 20:19:45 2014 S=41.65 Km/hr
</name>
<styleUrl>
#styleMap_TLP_Normal
</styleUrl>
<Point>
<coordinates>
-39.3678055,-7.4600163,915.23
</coordinates>
</Point>
</Placemark>
<Placemark>
<name>
Thu Feb 27 20:19:55 2014 S=27.64 Km/hr
</name>
<styleUrl>
#styleMap_TLP_Normal
</styleUrl>
<Point>
<coordinates>
-39.3679352,-7.4590845,914.09
</coordinates>
</Point>
</Placemark>
<Placemark>
<name>
Thu Feb 27 20:20:05 2014 S=34.72 Km/hr
</name>
<styleUrl>
#styleMap_TLP_Normal
</styleUrl>
<Point>
<coordinates>
-39.3680763,-7.4583974,910.42
</coordinates>
</Point>
</Placemark>
<Placemark>
<name>
Thu Feb 27 20:20:15 2014 S=38.30 Km/hr
</name>
<styleUrl>
#styleMap_TLP_Normal
</styleUrl>
<Point>
<coordinates>
-39.3683853,-7.4575272,911.27
</coordinates>
</Point>
</Placemark>
<Placemark>
<name>
Thu Feb 27 20:20:25 2014 S=38.57 Km/hr
</name>
<styleUrl>
#styleMap_TLP_Normal
</styleUrl>
<Point>
<coordinates>
-39.3686066,-7.4565654,916.02
</coordinates>
</Point>
</Placemark>
<Placemark>
<name>
Thu Feb 27 20:20:35 2014 S=39.56 Km/hr
</name>
<styleUrl>
#styleMap_TLP_Normal
</styleUrl>
<Point>
<coordinates>
-39.3686600,-7.4555507,917.17
</coordinates>
</Point>
</Placemark>
<Placemark>
<name>
Thu Feb 27 20:20:45 2014 S=42.50 Km/hr
</name>
<styleUrl>
#styleMap_TLP_Normal
</styleUrl>
<Point>
<coordinates>
-39.3688850,-7.4545436,916.59
</coordinates>
</Point>
</Placemark>
<Placemark>
<name>
Thu Feb 27 20:20:55 2014 S=39.98 Km/hr
</name>
<styleUrl>
#styleMap_TLP_Normal
</styleUrl>
<Point>
<coordinates>
-39.3692207,-7.4535546,914.61
</coordinates>
</Point>
</Placemark>
<Placemark>
<name>
Thu Feb 27 20:21:05 2014 S=42.55 Km/hr
</name>
<styleUrl>
#styleMap_TLP_Normal
</styleUrl>
<Point>
<coordinates>
-39.3695755,-7.4525580,912.78
</coordinates>
</Point>
</Placemark>
<Placemark>
<name>
Thu Feb 27 20:21:15 2014 S=41.57 Km/hr
</name>
<styleUrl>
#styleMap_TLP_Normal
</styleUrl>
<Point>
<coordinates>
-39.3698654,-7.4515209,911.31
</coordinates>
</Point>
</Placemark>
<Placemark>
<name>
Thu Feb 27 20:21:25 2014 S=41.16 Km/hr
</name>
<styleUrl>
#styleMap_TLP_Normal
</styleUrl>
<Point>
<coordinates>
-39.3701324,-7.4504828,912.56
</coordinates>
</Point>
</Placemark>
<Placemark>
<name>
Thu Feb 27 20:21:35 2014 S=39.77 Km/hr
</name>
<styleUrl>
#styleMap_TLP_Normal
</styleUrl>
<Point>
<coordinates>
-39.3705482,-7.4495282,915.67
</coordinates>
</Point>
</Placemark>
<Placemark>
<name>
Thu Feb 27 20:21:45 2014 S=40.65 Km/hr
</name>
<styleUrl>
#styleMap_TLP_Normal
</styleUrl>
<Point>
<coordinates>
-39.3706512,-7.4484916,915.94
</coordinates>
</Point>
</Placemark>
<Placemark>
<name>
Thu Feb 27 20:21:55 2014 S=37.32 Km/hr
</name>
<styleUrl>
#styleMap_TLP_Normal
</styleUrl>
<Point>
<coordinates>
-39.3707619,-7.4474535,911.38
</coordinates>
</Point>
</Placemark>
<Placemark>
<name>
Thu Feb 27 20:22:05 2014 S=43.13 Km/hr
</name>
<styleUrl>
#styleMap_TLP_Normal
</styleUrl>
<Point>
<coordinates>
-39.3709526,-7.4464493,916.77
</coordinates>
</Point>
</Placemark>
<Placemark>
<name>
Thu Feb 27 20:22:15 2014 S=41.94 Km/hr
</name>
<styleUrl>
#styleMap_TLP_Normal
</styleUrl>
<Point>
<coordinates>
-39.3710709,-7.4453645,921.06
</coordinates>
</Point>
</Placemark>
<Placemark>
<name>
Thu Feb 27 20:22:25 2014 S=43.55 Km/hr
</name>
<styleUrl>
#styleMap_TLP_Normal
</styleUrl>
<Point>
<coordinates>
-39.3711472,-7.4442930,922.86
</coordinates>
</Point>
</Placemark>
<Placemark>
<name>
Thu Feb 27 20:22:35 2014 S=43.59 Km/hr
</name>
<styleUrl>
#styleMap_TLP_Normal
</styleUrl>
<Point>
<coordinates>
-39.3712692,-7.4432058,925.20
</coordinates>
</Point>
</Placemark>
<Placemark>
<name>
Thu Feb 27 20:22:45 2014 S=34.89 Km/hr
</name>
<styleUrl>
#styleMap_TLP_Normal
</styleUrl>
<Point>
<coordinates>
-39.3714638,-7.4421625,926.77
</coordinates>
</Point>
</Placemark>
<Placemark>
<name>
Thu Feb 27 20:22:55 2014 S=9.23 Km/hr
</name>
<styleUrl>
#styleMap_TLP_Normal
</styleUrl>
<Point>
<coordinates>
-39.3715553,-7.4416127,923.48
</coordinates>
</Point>
</Placemark>
<Placemark>
<name>
Thu Feb 27 20:23:05 2014 S=1.76 Km/hr
</name>
<styleUrl>
#styleMap_TLP_Normal
</styleUrl>
<Point>
<coordinates>
-39.3716164,-7.4415359,921.94
</coordinates>
</Point>
</Placemark>
<Placemark>
<name>
Thu Feb 27 20:23:15 2014 S=0.40 Km/hr
</name>
<styleUrl>
#styleMap_TLP_Normal
</styleUrl>
<Point>
<coordinates>
-39.3716202,-7.4415293,921.61
</coordinates>
</Point>
</Placemark>
<Placemark>
<name>
Thu Feb 27 20:23:25 2014 S=2.80 Km/hr
</name>
<styleUrl>
#styleMap_TLP_Normal
</styleUrl>
<Point>
<coordinates>
-39.3716164,-7.4414802,922.00
</coordinates>
</Point>
</Placemark>
<Placemark>
<name>
Thu Feb 27 20:23:35 2014 S=0.40 Km/hr
</name>
<styleUrl>
#styleMap_TLP_Normal
</styleUrl>
<Point>
<coordinates>
-39.3715858,-7.4414582,925.36
</coordinates>
</Point>
</Placemark>
<Placemark>
<name>
Thu Feb 27 20:23:45 2014 S=5.05 Km/hr
</name>
<styleUrl>
#styleMap_TLP_Normal
</styleUrl>
<Point>
<coordinates>
-39.3715744,-7.4413719,927.58
</coordinates>
</Point>
</Placemark>
<Placemark>
<name>
Thu Feb 27 20:23:55 2014 S=12.95 Km/hr
</name>
<styleUrl>
#styleMap_TLP_Normal
</styleUrl>
<Point>
<coordinates>
-39.3715744,-7.4411297,925.30
</coordinates>
</Point>
</Placemark>
<Placemark>
<name>
Thu Feb 27 20:24:05 2014 S=28.67 Km/hr
</name>
<styleUrl>
#styleMap_TLP_Normal
</styleUrl>
<Point>
<coordinates>
-39.3715858,-7.4406075,915.70
</coordinates>
</Point>
</Placemark>
<Placemark>
<name>
Thu Feb 27 20:24:15 2014 S=32.99 Km/hr
</name>
<styleUrl>
#styleMap_TLP_Normal
</styleUrl>
<Point>
<coordinates>
-39.3715820,-7.4397655,914.72
</coordinates>
</Point>
</Placemark>
<Placemark>
<name>
Thu Feb 27 20:24:25 2014 S=33.38 Km/hr
</name>
<styleUrl>
#styleMap_TLP_Normal
</styleUrl>
<Point>
<coordinates>
-39.3715668,-7.4388838,916.09
</coordinates>
</Point>
</Placemark>
<Placemark>
<name>
Thu Feb 27 20:24:35 2014 S=36.23 Km/hr
</name>
<styleUrl>
#styleMap_TLP_Normal
</styleUrl>
<Point>
<coordinates>
-39.3716621,-7.4378886,919.42
</coordinates>
</Point>
</Placemark>
<Placemark>
<name>
Thu Feb 27 20:24:45 2014 S=36.69 Km/hr
</name>
<styleUrl>
#styleMap_TLP_Normal
</styleUrl>
<Point>
<coordinates>
-39.3717384,-7.4369397,923.00
</coordinates>
</Point>
</Placemark>
<Placemark>
<name>
Thu Feb 27 20:24:55 2014 S=35.37 Km/hr
</name>
<styleUrl>
#styleMap_TLP_Normal
</styleUrl>
<Point>
<coordinates>
-39.3717461,-7.4360251,917.63
</coordinates>
</Point>
</Placemark>
<Placemark>
<name>
Thu Feb 27 20:25:05 2014 S=32.72 Km/hr
</name>
<styleUrl>
#styleMap_TLP_Normal
</styleUrl>
<Point>
<coordinates>
-39.3717880,-7.4351516,916.89
</coordinates>
</Point>
</Placemark>
<Placemark>
<name>
Thu Feb 27 20:25:15 2014 S=32.75 Km/hr
</name>
<styleUrl>
#styleMap_TLP_Normal
</styleUrl>
<Point>
<coordinates>
-39.3716888,-7.4343252,929.72
</coordinates>
</Point>
</Placemark>
<Placemark>
<name>
Thu Feb 27 20:25:25 2014 S=18.77 Km/hr
</name>
<styleUrl>
#styleMap_TLP_Normal
</styleUrl>
<Point>
<coordinates>
-39.3714714,-7.4335961,924.34
</coordinates>
</Point>
</Placemark>
<Placemark>
<name>
Thu Feb 27 20:25:35 2014 S=6.44 Km/hr
</name>
<styleUrl>
#styleMap_TLP_Normal
</styleUrl>
<Point>
<coordinates>
-39.3712959,-7.4332752,919.16
</coordinates>
</Point>
</Placemark>
<Placemark>
<name>
Thu Feb 27 20:25:45 2014 S=15.91 Km/hr
</name>
<styleUrl>
#styleMap_TLP_Normal
</styleUrl>
<Point>
<coordinates>
-39.3709831,-7.4329805,915.81
</coordinates>
</Point>
</Placemark>
<Placemark>
<name>
Thu Feb 27 20:25:55 2014 S=29.41 Km/hr
</name>
<styleUrl>
#styleMap_TLP_Normal
</styleUrl>
<Point>
<coordinates>
-39.3704758,-7.4323363,909.95
</coordinates>
</Point>
</Placemark>
<Placemark>
<name>
Thu Feb 27 20:26:05 2014 S=32.51 Km/hr
</name>
<styleUrl>
#styleMap_TLP_Normal
</styleUrl>
<Point>
<coordinates>
-39.3702049,-7.4314938,908.89
</coordinates>
</Point>
</Placemark>
<Placemark>
<name>
Thu Feb 27 20:26:15 2014 S=34.10 Km/hr
</name>
<styleUrl>
#styleMap_TLP_Normal
</styleUrl>
<Point>
<coordinates>
-39.3698120,-7.4306164,914.30
</coordinates>
</Point>
</Placemark>
<Placemark>
<name>
Thu Feb 27 20:26:25 2014 S=25.37 Km/hr
</name>
<styleUrl>
#styleMap_TLP_Normal
</styleUrl>
<Point>
<coordinates>
-39.3695488,-7.4300499,920.22
</coordinates>
</Point>
</Placemark>
<Placemark>
<name>
Thu Feb 27 20:26:35 2014 S=28.64 Km/hr
</name>
<styleUrl>
#styleMap_TLP_Normal
</styleUrl>
<Point>
<coordinates>
-39.3691902,-7.4293323,923.39
</coordinates>
</Point>
</Placemark>
<Placemark>
<name>
Thu Feb 27 20:26:45 2014 S=29.52 Km/hr
</name>
<styleUrl>
#styleMap_TLP_Normal
</styleUrl>
<Point>
<coordinates>
-39.3689117,-7.4285545,925.77
</coordinates>
</Point>
</Placemark>
<Placemark>
<name>
Thu Feb 27 20:26:55 2014 S=5.94 Km/hr
</name>
<styleUrl>
#styleMap_TLP_Normal
</styleUrl>
<Point>
<coordinates>
-39.3687973,-7.4282308,915.75
</coordinates>
</Point>
</Placemark>
<Placemark>
<name>
Thu Feb 27 20:27:05 2014 S=0.15 Km/hr
</name>
<styleUrl>
#styleMap_TLP_Normal
</styleUrl>
<Point>
<coordinates>
-39.3687973,-7.4281888,912.98
</coordinates>
</Point>
</Placemark>
<Placemark>
<name>
Thu Feb 27 20:27:15 2014 S=0.26 Km/hr
</name>
<styleUrl>
#styleMap_TLP_Normal
</styleUrl>
<Point>
<coordinates>
-39.3688011,-7.4281831,912.80
</coordinates>
</Point>
</Placemark>
<Placemark>
<name>
Thu Feb 27 20:27:25 2014 S=0.10 Km/hr
</name>
<styleUrl>
#styleMap_TLP_Normal
</styleUrl>
<Point>
<coordinates>
-39.3688011,-7.4281812,912.92
</coordinates>
</Point>
</Placemark>
<Placemark>
<name>
Thu Feb 27 20:27:35 2014 S=0.16 Km/hr
</name>
<styleUrl>
#styleMap_TLP_Normal
</styleUrl>
<Point>
<coordinates>
-39.3688011,-7.4281764,913.13
</coordinates>
</Point>
</Placemark>
<Placemark>
<name>
Thu Feb 27 20:27:45 2014 S=0.15 Km/hr
</name>
<styleUrl>
#styleMap_TLP_Normal
</styleUrl>
<Point>
<coordinates>
-39.3688011,-7.4281716,913.50
</coordinates>
</Point>
</Placemark>
<Placemark>
<name>
Thu Feb 27 20:27:55 2014 S=0.13 Km/hr
</name>
<styleUrl>
#styleMap_TLP_Normal
</styleUrl>
<Point>
<coordinates>
-39.3688011,-7.4281716,913.75
</coordinates>
</Point>
</Placemark>
<Placemark>
<name>
Thu Feb 27 20:28:05 2014 S=0.13 Km/hr
</name>
<styleUrl>
#styleMap_TLP_Normal
</styleUrl>
<Point>
<coordinates>
-39.3688011,-7.4281678,913.80
</coordinates>
</Point>
</Placemark>
<Placemark>
<name>
Thu Feb 27 20:28:15 2014 S=0.10 Km/hr
</name>
<styleUrl>
#styleMap_TLP_Normal
</styleUrl>
<Point>
<coordinates>
-39.3688011,-7.4281616,914.02
</coordinates>
</Point>
</Placemark>
<Placemark>
<name>
Thu Feb 27 20:28:25 2014 S=0.18 Km/hr
</name>
<styleUrl>
#styleMap_TLP_Normal
</styleUrl>
<Point>
<coordinates>
-39.3688011,-7.4281573,914.20
</coordinates>
</Point>
</Placemark>
<Placemark>
<name>
Thu Feb 27 20:28:35 2014 S=0.18 Km/hr
</name>
<styleUrl>
#styleMap_TLP_Normal
</styleUrl>
<Point>
<coordinates>
-39.3688011,-7.4281516,914.34
</coordinates>
</Point>
</Placemark>
<Placemark>
<name>
Thu Feb 27 20:28:45 2014 S=0.11 Km/hr
</name>
<styleUrl>
#styleMap_TLP_Normal
</styleUrl>
<Point>
<coordinates>
-39.3688011,-7.4281473,914.47
</coordinates>
</Point>
</Placemark>
<Placemark>
<name>
Thu Feb 27 20:28:55 2014 S=0.12 Km/hr
</name>
<styleUrl>
#styleMap_TLP_Normal
</styleUrl>
<Point>
<coordinates>
-39.3688011,-7.4281487,914.38
</coordinates>
</Point>
</Placemark>
<Placemark>
<name>
Thu Feb 27 20:29:05 2014 S=0.19 Km/hr
</name>
<styleUrl>
#styleMap_TLP_Normal
</styleUrl>
<Point>
<coordinates>
-39.3688011,-7.4281521,914.31
</coordinates>
</Point>
</Placemark>
<Placemark>
<name>
Thu Feb 27 20:29:15 2014 S=0.16 Km/hr
</name>
<styleUrl>
#styleMap_TLP_Normal
</styleUrl>
<Point>
<coordinates>
-39.3688126,-7.4281507,915.56
</coordinates>
</Point>
</Placemark>
<Placemark>
<name>
Thu Feb 27 20:29:25 2014 S=0.01 Km/hr
</name>
<styleUrl>
#styleMap_TLP_Normal
</styleUrl>
<Point>
<coordinates>
-39.3688202,-7.4281330,915.80
</coordinates>
</Point>
</Placemark>
<Placemark>
<name>
Thu Feb 27 20:29:35 2014 S=0.00 Km/hr
</name>
<styleUrl>
#styleMap_TLP_Normal
</styleUrl>
<Point>
<coordinates>
-39.3688316,-7.4281263,916.53
</coordinates>
</Point>
</Placemark>
<Placemark>
<name>
Thu Feb 27 20:29:45 2014 S=0.00 Km/hr
</name>
<styleUrl>
#styleMap_TLP_Normal
</styleUrl>
<Point>
<coordinates>
-39.3688240,-7.4281411,915.75
</coordinates>
</Point>
</Placemark>
<Placemark>
<name>
Thu Feb 27 20:29:55 2014 S=0.00 Km/hr
</name>
<styleUrl>
#styleMap_TLP_Normal
</styleUrl>
<Point>
<coordinates>
-39.3688240,-7.4281292,916.44
</coordinates>
</Point>
</Placemark>
<Placemark>
<name>
Thu Feb 27 20:30:05 2014 S=0.01 Km/hr
</name>
<styleUrl>
#styleMap_TLP_Normal
</styleUrl>
<Point>
<coordinates>
-39.3688240,-7.4281287,916.50
</coordinates>
</Point>
</Placemark>
<Placemark>
<name>
Thu Feb 27 20:30:15 2014 S=0.01 Km/hr
</name>
<styleUrl>
#styleMap_TLP_Normal
</styleUrl>
<Point>
<coordinates>
-39.3688240,-7.4281287,916.70
</coordinates>
</Point>
</Placemark>
<Placemark>
<name>
Thu Feb 27 20:30:25 2014 S=0.01 Km/hr
</name>
<styleUrl>
#styleMap_TLP_Normal
</styleUrl>
<Point>
<coordinates>
-39.3688240,-7.4281292,916.80
</coordinates>
</Point>
</Placemark>
<Placemark>
<name>
Thu Feb 27 20:30:35 2014 S=0.00 Km/hr
</name>
<styleUrl>
#styleMap_TLP_Normal
</styleUrl>
<Point>
<coordinates>
-39.3688240,-7.4281292,916.80
</coordinates>
</Point>
</Placemark>
<Placemark>
<name>
Thu Feb 27 20:30:45 2014 S=0.00 Km/hr
</name>
<styleUrl>
#styleMap_TLP_Normal
</styleUrl>
<Point>
<coordinates>
-39.3688240,-7.4281287,916.81
</coordinates>
</Point>
</Placemark>
<Placemark>
<name>
Thu Feb 27 20:30:55 2014 S=0.01 Km/hr
</name>
<styleUrl>
#styleMap_TLP_Normal
</styleUrl>
<Point>
<coordinates>
-39.3688240,-7.4281292,916.83
</coordinates>
</Point>
</Placemark>
<Placemark>
<name>
Thu Feb 27 20:31:05 2014 S=0.02 Km/hr
</name>
<styleUrl>
#styleMap_TLP_Normal
</styleUrl>
<Point>
<coordinates>
-39.3688202,-7.4281311,916.83
</coordinates>
</Point>
</Placemark>
<Placemark>
<name>
Thu Feb 27 20:31:15 2014 S=0.29 Km/hr
</name>
<styleUrl>
#styleMap_TLP_Normal
</styleUrl>
<Point>
<coordinates>
-39.3688202,-7.4281311,916.94
</coordinates>
</Point>
</Placemark>
<Placemark>
<name>
Thu Feb 27 20:31:25 2014 S=0.18 Km/hr
</name>
<styleUrl>
#styleMap_TLP_Normal
</styleUrl>
<Point>
<coordinates>
-39.3688126,-7.4281282,917.50
</coordinates>
</Point>
</Placemark>
<Placemark>
<name>
Thu Feb 27 20:31:35 2014 S=0.22 Km/hr
</name>
<styleUrl>
#styleMap_TLP_Normal
</styleUrl>
<Point>
<coordinates>
-39.3688126,-7.4281344,918.30
</coordinates>
</Point>
</Placemark>
<Placemark>
<name>
Thu Feb 27 20:31:45 2014 S=0.07 Km/hr
</name>
<styleUrl>
#styleMap_TLP_Normal
</styleUrl>
<Point>
<coordinates>
-39.3688126,-7.4281378,919.34
</coordinates>
</Point>
</Placemark>
<Placemark>
<name>
Thu Feb 27 20:31:55 2014 S=0.14 Km/hr
</name>
<styleUrl>
#styleMap_TLP_Normal
</styleUrl>
<Point>
<coordinates>
-39.3688087,-7.4281378,920.86
</coordinates>
</Point>
</Placemark>
<Placemark>
<name>
Thu Feb 27 20:32:05 2014 S=0.10 Km/hr
</name>
<styleUrl>
#styleMap_TLP_Normal
</styleUrl>
<Point>
<coordinates>
-39.3688049,-7.4281378,923.03
</coordinates>
</Point>
</Placemark>
<Placemark>
<name>
Thu Feb 27 20:32:15 2014 S=0.05 Km/hr
</name>
<styleUrl>
#styleMap_TLP_Normal
</styleUrl>
<Point>
<coordinates>
-39.3688049,-7.4281373,925.61
</coordinates>
</Point>
</Placemark>
<Placemark>
<name>
Thu Feb 27 20:32:25 2014 S=0.15 Km/hr
</name>
<styleUrl>
#styleMap_TLP_Normal
</styleUrl>
<Point>
<coordinates>
-39.3688049,-7.4281378,928.45
</coordinates>
</Point>
</Placemark>
<Placemark>
<name>
Thu Feb 27 20:32:35 2014 S=0.13 Km/hr
</name>
<styleUrl>
#styleMap_TLP_Normal
</styleUrl>
<Point>
<coordinates>
-39.3688087,-7.4281383,931.28
</coordinates>
</Point>
</Placemark>
<Placemark>
<name>
Thu Feb 27 20:32:45 2014 S=0.12 Km/hr
</name>
<styleUrl>
#styleMap_TLP_Normal
</styleUrl>
<Point>
<coordinates>
-39.3688126,-7.4281354,933.86
</coordinates>
</Point>
</Placemark>
<Placemark>
<name>
Thu Feb 27 20:32:55 2014 S=0.00 Km/hr
</name>
<styleUrl>
#styleMap_TLP_Normal
</styleUrl>
<Point>
<coordinates>
-39.3688087,-7.4281321,933.94
</coordinates>
</Point>
</Placemark>
<Placemark>
<name>
Thu Feb 27 20:33:05 2014 S=0.01 Km/hr
</name>
<styleUrl>
#styleMap_TLP_Normal
</styleUrl>
<Point>
<coordinates>
-39.3688126,-7.4281321,933.91
</coordinates>
</Point>
</Placemark>
<Placemark>
<name>
Thu Feb 27 20:33:15 2014 S=0.01 Km/hr
</name>
<styleUrl>
#styleMap_TLP_Normal
</styleUrl>
<Point>
<coordinates>
-39.3688087,-7.4281321,933.89
</coordinates>
</Point>
</Placemark>
<Placemark>
<name>
Thu Feb 27 20:33:25 2014 S=0.01 Km/hr
</name>
<styleUrl>
#styleMap_TLP_Normal
</styleUrl>
<Point>
<coordinates>
-39.3688087,-7.4281316,933.89
</coordinates>
</Point>
</Placemark>
<Placemark>
<name>
Thu Feb 27 20:33:35 2014 S=0.00 Km/hr
</name>
<styleUrl>
#styleMap_TLP_Normal
</styleUrl>
<Point>
<coordinates>
-39.3688087,-7.4281311,933.83
</coordinates>
</Point>
</Placemark>
<Placemark>
<name>
Thu Feb 27 20:33:45 2014 S=0.01 Km/hr
</name>
<styleUrl>
#styleMap_TLP_Normal
</styleUrl>
<Point>
<coordinates>
-39.3688087,-7.4281306,933.78
</coordinates>
</Point>
</Placemark>
<Placemark>
<name>
Thu Feb 27 20:33:55 2014 S=0.01 Km/hr
</name>
<styleUrl>
#styleMap_TLP_Normal
</styleUrl>
<Point>
<coordinates>
-39.3688087,-7.4281301,933.69
</coordinates>
</Point>
</Placemark>
<Placemark>
<name>
Thu Feb 27 20:34:05 2014 S=0.00 Km/hr
</name>
<styleUrl>
#styleMap_TLP_Normal
</styleUrl>
<Point>
<coordinates>
-39.3688049,-7.4281292,933.63
</coordinates>
</Point>
</Placemark>
<Placemark>
<name>
Thu Feb 27 20:34:15 2014 S=0.01 Km/hr
</name>
<styleUrl>
#styleMap_TLP_Normal
</styleUrl>
<Point>
<coordinates>
-39.3688049,-7.4281282,933.55
</coordinates>
</Point>
</Placemark>
<Placemark>
<name>
Thu Feb 27 20:34:25 2014 S=0.01 Km/hr
</name>
<styleUrl>
#styleMap_TLP_Normal
</styleUrl>
<Point>
<coordinates>
-39.3688049,-7.4281273,933.52
</coordinates>
</Point>
</Placemark>
<Placemark>
<name>
Thu Feb 27 20:34:35 2014 S=0.01 Km/hr
</name>
<styleUrl>
#styleMap_TLP_Normal
</styleUrl>
<Point>
<coordinates>
-39.3688049,-7.4281268,933.45
</coordinates>
</Point>
</Placemark>
<Placemark>
<name>
Thu Feb 27 20:34:45 2014 S=0.01 Km/hr
</name>
<styleUrl>
#styleMap_TLP_Normal
</styleUrl>
<Point>
<coordinates>
-39.3688049,-7.4281268,933.39
</coordinates>
</Point>
</Placemark>
<Placemark>
<name>
Thu Feb 27 20:34:55 2014 S=0.01 Km/hr
</name>
<styleUrl>
#styleMap_TLP_Normal
</styleUrl>
<Point>
<coordinates>
-39.3688049,-7.4281273,933.34
</coordinates>
</Point>
</Placemark>
<Placemark>
<name>
Thu Feb 27 20:35:05 2014 S=0.01 Km/hr
</name>
<styleUrl>
#styleMap_TLP_Normal
</styleUrl>
<Point>
<coordinates>
-39.3688049,-7.4281268,933.25
</coordinates>
</Point>
</Placemark>
<Placemark>
<name>
Thu Feb 27 20:35:15 2014 S=0.01 Km/hr
</name>
<styleUrl>
#styleMap_TLP_Normal
</styleUrl>
<Point>
<coordinates>
-39.3688049,-7.4281268,933.19
</coordinates>
</Point>
</Placemark>
<Placemark>
<name>
Thu Feb 27 20:35:25 2014 S=0.10 Km/hr
</name>
<styleUrl>
#styleMap_TLP_Normal
</styleUrl>
<Point>
<coordinates>
-39.3688049,-7.4281263,933.19
</coordinates>
</Point>
</Placemark>
<Placemark>
<name>
Thu Feb 27 20:35:35 2014 S=0.47 Km/hr
</name>
<styleUrl>
#styleMap_TLP_Normal
</styleUrl>
<Point>
<coordinates>
-39.3687973,-7.4281211,933.20
</coordinates>
</Point>
</Placemark>
<Placemark>
<name>
Thu Feb 27 20:35:45 2014 S=0.18 Km/hr
</name>
<styleUrl>
#styleMap_TLP_Normal
</styleUrl>
<Point>
<coordinates>
-39.3687935,-7.4281173,933.16
</coordinates>
</Point>
</Placemark>
<Placemark>
<name>
Thu Feb 27 20:35:55 2014 S=0.00 Km/hr
</name>
<styleUrl>
#styleMap_TLP_Normal
</styleUrl>
<Point>
<coordinates>
-39.3687935,-7.4281201,933.05
</coordinates>
</Point>
</Placemark>
<Placemark>
<name>
Thu Feb 27 20:36:05 2014 S=0.01 Km/hr
</name>
<styleUrl>
#styleMap_TLP_Normal
</styleUrl>
<Point>
<coordinates>
-39.3687935,-7.4281197,933.03
</coordinates>
</Point>
</Placemark>
<Placemark>
<name>
Thu Feb 27 20:36:15 2014 S=0.01 Km/hr
</name>
<styleUrl>
#styleMap_TLP_Normal
</styleUrl>
<Point>
<coordinates>
-39.3687935,-7.4281187,932.97
</coordinates>
</Point>
</Placemark>
<Placemark>
<name>
Thu Feb 27 20:36:25 2014 S=0.00 Km/hr
</name>
<styleUrl>
#styleMap_TLP_Normal
</styleUrl>
<Point>
<coordinates>
-39.3687935,-7.4281187,932.95
</coordinates>
</Point>
</Placemark>
<Placemark>
<name>
Thu Feb 27 20:36:35 2014 S=0.01 Km/hr
</name>
<styleUrl>
#styleMap_TLP_Normal
</styleUrl>
<Point>
<coordinates>
-39.3687935,-7.4281192,932.91
</coordinates>
</Point>
</Placemark>
<Placemark>
<name>
Thu Feb 27 20:36:45 2014 S=0.00 Km/hr
</name>
<styleUrl>
#styleMap_TLP_Normal
</styleUrl>
<Point>
<coordinates>
-39.3687935,-7.4281192,932.88
</coordinates>
</Point>
</Placemark>
<Placemark>
<name>
Thu Feb 27 20:36:55 2014 S=0.00 Km/hr
</name>
<styleUrl>
#styleMap_TLP_Normal
</styleUrl>
<Point>
<coordinates>
-39.3687935,-7.4281197,932.86
</coordinates>
</Point>
</Placemark>
<Placemark>
<name>
Thu Feb 27 20:37:05 2014 S=0.01 Km/hr
</name>
<styleUrl>
#styleMap_TLP_Normal
</styleUrl>
<Point>
<coordinates>
-39.3687897,-7.4281201,932.81
</coordinates>
</Point>
</Placemark>
<Placemark>
<name>
Thu Feb 27 20:37:15 2014 S=0.01 Km/hr
</name>
<styleUrl>
#styleMap_TLP_Normal
</styleUrl>
<Point>
<coordinates>
-39.3687897,-7.4281206,932.78
</coordinates>
</Point>
</Placemark>
<Placemark>
<name>
Thu Feb 27 20:37:25 2014 S=0.00 Km/hr
</name>
<styleUrl>
#styleMap_TLP_Normal
</styleUrl>
<Point>
<coordinates>
-39.3687897,-7.4281216,932.72
</coordinates>
</Point>
</Placemark>
<Placemark>
<name>
Thu Feb 27 20:37:35 2014 S=0.00 Km/hr
</name>
<styleUrl>
#styleMap_TLP_Normal
</styleUrl>
<Point>
<coordinates>
-39.3687897,-7.4281220,932.67
</coordinates>
</Point>
</Placemark>
<Placemark>
<name>
Thu Feb 27 20:37:45 2014 S=0.00 Km/hr
</name>
<styleUrl>
#styleMap_TLP_Normal
</styleUrl>
<Point>
<coordinates>
-39.3687897,-7.4281225,932.48
</coordinates>
</Point>
</Placemark>
<Placemark>
<name>
Thu Feb 27 20:37:55 2014 S=0.00 Km/hr
</name>
<styleUrl>
#styleMap_TLP_Normal
</styleUrl>
<Point>
<coordinates>
-39.3687897,-7.4281230,932.45
</coordinates>
</Point>
</Placemark>
<Placemark>
<name>
Thu Feb 27 20:38:05 2014 S=0.01 Km/hr
</name>
<styleUrl>
#styleMap_TLP_Normal
</styleUrl>
<Point>
<coordinates>
-39.3687897,-7.4281230,932.44
</coordinates>
</Point>
</Placemark>
<Placemark>
<name>
Thu Feb 27 20:38:15 2014 S=0.00 Km/hr
</name>
<styleUrl>
#styleMap_TLP_Normal
</styleUrl>
<Point>
<coordinates>
-39.3687897,-7.4281240,932.42
</coordinates>
</Point>
</Placemark>
<Placemark>
<name>
Thu Feb 27 20:38:25 2014 S=0.01 Km/hr
</name>
<styleUrl>
#styleMap_TLP_Normal
</styleUrl>
<Point>
<coordinates>
-39.3687897,-7.4281235,932.34
</coordinates>
</Point>
</Placemark>
<Placemark>
<name>
Thu Feb 27 20:38:35 2014 S=0.01 Km/hr
</name>
<styleUrl>
#styleMap_TLP_Normal
</styleUrl>
<Point>
<coordinates>
-39.3687897,-7.4281235,932.31
</coordinates>
</Point>
</Placemark>
<Placemark>
<name>
Thu Feb 27 20:38:45 2014 S=0.01 Km/hr
</name>
<styleUrl>
#styleMap_TLP_Normal
</styleUrl>
<Point>
<coordinates>
-39.3687897,-7.4281230,932.23
</coordinates>
</Point>
</Placemark>
<Placemark>
<name>
Thu Feb 27 20:38:55 2014 S=0.02 Km/hr
</name>
<styleUrl>
#styleMap_TLP_Normal
</styleUrl>
<Point>
<coordinates>
-39.3687897,-7.4281225,932.19
</coordinates>
</Point>
</Placemark>
<Placemark>
<name>
Thu Feb 27 20:39:05 2014 S=0.00 Km/hr
</name>
<styleUrl>
#styleMap_TLP_Normal
</styleUrl>
<Point>
<coordinates>
-39.3687897,-7.4281220,932.17
</coordinates>
</Point>
</Placemark>
<Placemark>
<name>
Thu Feb 27 20:39:15 2014 S=0.01 Km/hr
</name>
<styleUrl>
#styleMap_TLP_Normal
</styleUrl>
<Point>
<coordinates>
-39.3687897,-7.4281216,932.08
</coordinates>
</Point>
</Placemark>
<Placemark>
<name>
Thu Feb 27 20:39:25 2014 S=11.69 Km/hr
</name>
<styleUrl>
#styleMap_TLP_Normal
</styleUrl>
<Point>
<coordinates>
-39.3687782,-7.4280891,931.55
</coordinates>
</Point>
</Placemark>
<Placemark>
<name>
Thu Feb 27 20:39:35 2014 S=33.47 Km/hr
</name>
<styleUrl>
#styleMap_TLP_Normal
</styleUrl>
<Point>
<coordinates>
-39.3686409,-7.4273539,924.47
</coordinates>
</Point>
</Placemark>
<Placemark>
<name>
Thu Feb 27 20:39:45 2014 S=23.64 Km/hr
</name>
<styleUrl>
#styleMap_TLP_Normal
</styleUrl>
<Point>
<coordinates>
-39.3685570,-7.4265232,917.81
</coordinates>
</Point>
</Placemark>
<Placemark>
<name>
Thu Feb 27 20:39:55 2014 S=27.02 Km/hr
</name>
<styleUrl>
#styleMap_TLP_Normal
</styleUrl>
<Point>
<coordinates>
-39.3684807,-7.4257836,911.42
</coordinates>
</Point>
</Placemark>
<Placemark>
<name>
Thu Feb 27 20:40:05 2014 S=26.70 Km/hr
</name>
<styleUrl>
#styleMap_TLP_Normal
</styleUrl>
<Point>
<coordinates>
-39.3684998,-7.4251165,908.61
</coordinates>
</Point>
</Placemark>
<Placemark>
<name>
Thu Feb 27 20:40:15 2014 S=12.48 Km/hr
</name>
<styleUrl>
#styleMap_TLP_Normal
</styleUrl>
<Point>
<coordinates>
-39.3683929,-7.4245005,906.39
</coordinates>
</Point>
</Placemark>
<Placemark>
<name>
Thu Feb 27 20:40:25 2014 S=28.53 Km/hr
</name>
<styleUrl>
#styleMap_TLP_Normal
</styleUrl>
<Point>
<coordinates>
-39.3679924,-7.4239416,897.44
</coordinates>
</Point>
</Placemark>
<Placemark>
<name>
Thu Feb 27 20:40:35 2014 S=34.56 Km/hr
</name>
<styleUrl>
#styleMap_TLP_Normal
</styleUrl>
<Point>
<coordinates>
-39.3675995,-7.4231129,904.91
</coordinates>
</Point>
</Placemark>
<Placemark>
<name>
Thu Feb 27 20:40:45 2014 S=27.30 Km/hr
</name>
<styleUrl>
#styleMap_TLP_Normal
</styleUrl>
<Point>
<coordinates>
-39.3675270,-7.4223952,904.80
</coordinates>
</Point>
</Placemark>
<Placemark>
<name>
Thu Feb 27 20:40:55 2014 S=31.74 Km/hr
</name>
<styleUrl>
#styleMap_TLP_Normal
</styleUrl>
<Point>
<coordinates>
-39.3674622,-7.4215956,908.52
</coordinates>
</Point>
</Placemark>
<Placemark>
<name>
Thu Feb 27 20:41:05 2014 S=27.80 Km/hr
</name>
<styleUrl>
#styleMap_TLP_Normal
</styleUrl>
<Point>
<coordinates>
-39.3673325,-7.4207067,915.92
</coordinates>
</Point>
</Placemark>
<Placemark>
<name>
Thu Feb 27 20:41:15 2014 S=30.87 Km/hr
</name>
<styleUrl>
#styleMap_TLP_Normal
</styleUrl>
<Point>
<coordinates>
-39.3671532,-7.4199519,916.66
</coordinates>
</Point>
</Placemark>
<Placemark>
<name>
Thu Feb 27 20:41:25 2014 S=34.20 Km/hr
</name>
<styleUrl>
#styleMap_TLP_Normal
</styleUrl>
<Point>
<coordinates>
-39.3671074,-7.4190888,918.33
</coordinates>
</Point>
</Placemark>
<Placemark>
<name>
Thu Feb 27 20:41:35 2014 S=27.04 Km/hr
</name>
<styleUrl>
#styleMap_TLP_Normal
</styleUrl>
<Point>
<coordinates>
-39.3669815,-7.4182391,919.36
</coordinates>
</Point>
</Placemark>
<Placemark>
<name>
Thu Feb 27 20:41:45 2014 S=10.06 Km/hr
</name>
<styleUrl>
#styleMap_TLP_Normal
</styleUrl>
<Point>
<coordinates>
-39.3669281,-7.4178615,917.45
</coordinates>
</Point>
</Placemark>
<Placemark>
<name>
Thu Feb 27 20:41:55 2014 S=16.68 Km/hr
</name>
<styleUrl>
#styleMap_TLP_Normal
</styleUrl>
<Point>
<coordinates>
-39.3665848,-7.4175897,914.31
</coordinates>
</Point>
</Placemark>
<Placemark>
<name>
Thu Feb 27 20:42:05 2014 S=17.04 Km/hr
</name>
<styleUrl>
#styleMap_TLP_Normal
</styleUrl>
<Point>
<coordinates>
-39.3662071,-7.4175091,911.84
</coordinates>
</Point>
</Placemark>
<Placemark>
<name>
Thu Feb 27 20:42:15 2014 S=11.93 Km/hr
</name>
<styleUrl>
#styleMap_TLP_Normal
</styleUrl>
<Point>
<coordinates>
-39.3657837,-7.4176588,909.36
</coordinates>
</Point>
</Placemark>
<Placemark>
<name>
Thu Feb 27 20:42:25 2014 S=15.12 Km/hr
</name>
<styleUrl>
#styleMap_TLP_Normal
</styleUrl>
<Point>
<coordinates>
-39.3653984,-7.4177451,907.75
</coordinates>
</Point>
</Placemark>
<Placemark>
<name>
Thu Feb 27 20:42:35 2014 S=13.16 Km/hr
</name>
<styleUrl>
#styleMap_TLP_Normal
</styleUrl>
<Point>
<coordinates>
-39.3648720,-7.4178452,906.55
</coordinates>
</Point>
</Placemark>
<Placemark>
<name>
Thu Feb 27 20:42:45 2014 S=10.59 Km/hr
</name>
<styleUrl>
#styleMap_TLP_Normal
</styleUrl>
<Point>
<coordinates>
-39.3643990,-7.4178820,906.78
</coordinates>
</Point>
</Placemark>
<Placemark>
<name>
Thu Feb 27 20:42:55 2014 S=15.84 Km/hr
</name>
<styleUrl>
#styleMap_TLP_Normal
</styleUrl>
<Point>
<coordinates>
-39.3640442,-7.4181237,905.44
</coordinates>
</Point>
</Placemark>
<Placemark>
<name>
Thu Feb 27 20:43:05 2014 S=11.92 Km/hr
</name>
<styleUrl>
#styleMap_TLP_Normal
</styleUrl>
<Point>
<coordinates>
-39.3636360,-7.4183712,904.02
</coordinates>
</Point>
</Placemark>
<Placemark>
<name>
Thu Feb 27 20:43:15 2014 S=19.97 Km/hr
</name>
<styleUrl>
#styleMap_TLP_Normal
</styleUrl>
<Point>
<coordinates>
-39.3633232,-7.4186401,905.02
</coordinates>
</Point>
</Placemark>
<Placemark>
<name>
Thu Feb 27 20:43:25 2014 S=12.84 Km/hr
</name>
<styleUrl>
#styleMap_TLP_Normal
</styleUrl>
<Point>
<coordinates>
-39.3628998,-7.4188800,901.53
</coordinates>
</Point>
</Placemark>
<Placemark>
<name>
Thu Feb 27 20:43:35 2014 S=8.64 Km/hr
</name>
<styleUrl>
#styleMap_TLP_Normal
</styleUrl>
<Point>
<coordinates>
-39.3625908,-7.4189138,901.70
</coordinates>
</Point>
</Placemark>
<Placemark>
<name>
Thu Feb 27 20:43:45 2014 S=5.42 Km/hr
</name>
<styleUrl>
#styleMap_TLP_Normal
</styleUrl>
<Point>
<coordinates>
-39.3623924,-7.4187207,901.61
</coordinates>
</Point>
</Placemark>
<Placemark>
<name>
Thu Feb 27 20:43:55 2014 S=0.61 Km/hr
</name>
<styleUrl>
#styleMap_TLP_Normal
</styleUrl>
<Point>
<coordinates>
-39.3623276,-7.4186015,900.42
</coordinates>
</Point>
</Placemark>
<Placemark>
<name>
Thu Feb 27 20:44:05 2014 S=4.59 Km/hr
</name>
<styleUrl>
#styleMap_TLP_Normal
</styleUrl>
<Point>
<coordinates>
-39.3622894,-7.4186268,900.17
</coordinates>
</Point>
</Placemark>
<Placemark>
<name>
Thu Feb 27 20:44:15 2014 S=1.06 Km/hr
</name>
<styleUrl>
#styleMap_TLP_Normal
</styleUrl>
<Point>
<coordinates>
-39.3622284,-7.4186115,900.33
</coordinates>
</Point>
</Placemark>
<Placemark>
<name>
Thu Feb 27 20:44:25 2014 S=2.49 Km/hr
</name>
<styleUrl>
#styleMap_TLP_Normal
</styleUrl>
<Point>
<coordinates>
-39.3621826,-7.4186378,900.98
</coordinates>
</Point>
</Placemark>
<Placemark>
<name>
Thu Feb 27 20:44:35 2014 S=0.75 Km/hr
</name>
<styleUrl>
#styleMap_TLP_Normal
</styleUrl>
<Point>
<coordinates>
-39.3621559,-7.4186516,901.50
</coordinates>
</Point>
</Placemark>
<Placemark>
<name>
Thu Feb 27 20:44:45 2014 S=3.72 Km/hr
</name>
<styleUrl>
#styleMap_TLP_Normal
</styleUrl>
<Point>
<coordinates>
-39.3622551,-7.4186692,901.98
</coordinates>
</Point>
</Placemark>
<Placemark>
<name>
Thu Feb 27 20:44:55 2014 S=3.79 Km/hr
</name>
<styleUrl>
#styleMap_TLP_Normal
</styleUrl>
<Point>
<coordinates>
-39.3622780,-7.4185729,902.56
</coordinates>
</Point>
</Placemark>
<Placemark>
<name>
Thu Feb 27 20:45:05 2014 S=0.93 Km/hr
</name>
<styleUrl>
#styleMap_TLP_Normal
</styleUrl>
<Point>
<coordinates>
-39.3622818,-7.4185395,907.55
</coordinates>
</Point>
</Placemark>
<Placemark>
<name>
Thu Feb 27 20:45:15 2014 S=1.57 Km/hr
</name>
<styleUrl>
#styleMap_TLP_Normal
</styleUrl>
<Point>
<coordinates>
-39.3622856,-7.4184031,908.30
</coordinates>
</Point>
</Placemark>
<Placemark>
<name>
Thu Feb 27 20:45:25 2014 S=0.84 Km/hr
</name>
<styleUrl>
#styleMap_TLP_Normal
</styleUrl>
<Point>
<coordinates>
-39.3623009,-7.4183712,910.17
</coordinates>
</Point>
</Placemark>
<Placemark>
<name>
Thu Feb 27 20:45:35 2014 S=0.49 Km/hr
</name>
<styleUrl>
#styleMap_TLP_Normal
</styleUrl>
<Point>
<coordinates>
-39.3622780,-7.4183698,912.55
</coordinates>
</Point>
</Placemark>
<Placemark>
<name>
Thu Feb 27 20:45:45 2014 S=10.25 Km/hr
</name>
<styleUrl>
#styleMap_TLP_Normal
</styleUrl>
<Point>
<coordinates>
-39.3621597,-7.4182067,911.70
</coordinates>
</Point>
</Placemark>
<Placemark>
<name>
Thu Feb 27 20:45:55 2014 S=10.64 Km/hr
</name>
<styleUrl>
#styleMap_TLP_Normal
</styleUrl>
<Point>
<coordinates>
-39.3619232,-7.4179215,911.55
</coordinates>
</Point>
</Placemark>
<Placemark>
<name>
Thu Feb 27 20:46:05 2014 S=8.06 Km/hr
</name>
<styleUrl>
#styleMap_TLP_Normal
</styleUrl>
<Point>
<coordinates>
-39.3618584,-7.4176774,911.03
</coordinates>
</Point>
</Placemark>
<Placemark>
<name>
Thu Feb 27 20:46:15 2014 S=11.02 Km/hr
</name>
<styleUrl>
#styleMap_TLP_Normal
</styleUrl>
<Point>
<coordinates>
-39.3616295,-7.4172249,909.94
</coordinates>
</Point>
</Placemark>
<Placemark>
<name>
Thu Feb 27 20:46:25 2014 S=6.27 Km/hr
</name>
<styleUrl>
#styleMap_TLP_Normal
</styleUrl>
<Point>
<coordinates>
-39.3615189,-7.4169011,907.16
</coordinates>
</Point>
</Placemark>
<Placemark>
<name>
Thu Feb 27 20:46:35 2014 S=0.02 Km/hr
</name>
<styleUrl>
#styleMap_TLP_Normal
</styleUrl>
<Point>
<coordinates>
-39.3614731,-7.4168358,906.81
</coordinates>
</Point>
</Placemark>
<Placemark>
<name>
Thu Feb 27 20:46:45 2014 S=1.25 Km/hr
</name>
<styleUrl>
#styleMap_TLP_Normal
</styleUrl>
<Point>
<coordinates>
-39.3614540,-7.4168439,906.64
</coordinates>
</Point>
</Placemark>
<Placemark>
<name>
Thu Feb 27 20:46:55 2014 S=0.61 Km/hr
</name>
<styleUrl>
#styleMap_TLP_Normal
</styleUrl>
<Point>
<coordinates>
-39.3614540,-7.4168663,906.44
</coordinates>
</Point>
</Placemark>
<Placemark>
<name>
Thu Feb 27 20:47:05 2014 S=1.48 Km/hr
</name>
<styleUrl>
#styleMap_TLP_Normal
</styleUrl>
<Point>
<coordinates>
-39.3614464,-7.4168701,906.41
</coordinates>
</Point>
</Placemark>
<Placemark>
<name>
Thu Feb 27 20:47:15 2014 S=0.67 Km/hr
</name>
<styleUrl>
#styleMap_TLP_Normal
</styleUrl>
<Point>
<coordinates>
-39.3614616,-7.4168425,906.50
</coordinates>
</Point>
</Placemark>
<Placemark>
<name>
Thu Feb 27 20:47:25 2014 S=6.52 Km/hr
</name>
<styleUrl>
#styleMap_TLP_Normal
</styleUrl>
<Point>
<coordinates>
-39.3614311,-7.4168124,906.61
</coordinates>
</Point>
</Placemark>
<Placemark>
<name>
Thu Feb 27 20:47:35 2014 S=13.44 Km/hr
</name>
<styleUrl>
#styleMap_TLP_Normal
</styleUrl>
<Point>
<coordinates>
-39.3612976,-7.4163494,903.55
</coordinates>
</Point>
</Placemark>
<Placemark>
<name>
Thu Feb 27 20:47:45 2014 S=8.07 Km/hr
</name>
<styleUrl>
#styleMap_TLP_Normal
</styleUrl>
<Point>
<coordinates>
-39.3612061,-7.4159679,895.70
</coordinates>
</Point>
</Placemark>
<Placemark>
<name>
Thu Feb 27 20:47:55 2014 S=3.28 Km/hr
</name>
<styleUrl>
#styleMap_TLP_Normal
</styleUrl>
<Point>
<coordinates>
-39.3610001,-7.4155974,895.00
</coordinates>
</Point>
</Placemark>
<Placemark>
<name>
Thu Feb 27 20:48:05 2014 S=3.99 Km/hr
</name>
<styleUrl>
#styleMap_TLP_Normal
</styleUrl>
<Point>
<coordinates>
-39.3609428,-7.4155760,902.05
</coordinates>
</Point>
</Placemark>
<Placemark>
<name>
Thu Feb 27 20:48:15 2014 S=0.57 Km/hr
</name>
<styleUrl>
#styleMap_TLP_Normal
</styleUrl>
<Point>
<coordinates>
-39.3608665,-7.4155965,906.05
</coordinates>
</Point>
</Placemark>
<Placemark>
<name>
Thu Feb 27 20:48:25 2014 S=4.58 Km/hr
</name>
<styleUrl>
#styleMap_TLP_Normal
</styleUrl>
<Point>
<coordinates>
-39.3609772,-7.4155307,907.47
</coordinates>
</Point>
</Placemark>
<Placemark>
<name>
Thu Feb 27 20:48:35 2014 S=8.93 Km/hr
</name>
<styleUrl>
#styleMap_TLP_Normal
</styleUrl>
<Point>
<coordinates>
-39.3609772,-7.4154558,910.09
</coordinates>
</Point>
</Placemark>
<Placemark>
<name>
Thu Feb 27 20:48:45 2014 S=7.35 Km/hr
</name>
<styleUrl>
#styleMap_TLP_Normal
</styleUrl>
<Point>
<coordinates>
-39.3608475,-7.4152493,909.94
</coordinates>
</Point>
</Placemark>
<Placemark>
<name>
Thu Feb 27 20:48:55 2014 S=11.03 Km/hr
</name>
<styleUrl>
#styleMap_TLP_Normal
</styleUrl>
<Point>
<coordinates>
-39.3606415,-7.4149256,910.30
</coordinates>
</Point>
</Placemark>
<Placemark>
<name>
Thu Feb 27 20:49:05 2014 S=7.60 Km/hr
</name>
<styleUrl>
#styleMap_TLP_Normal
</styleUrl>
<Point>
<coordinates>
-39.3602905,-7.4146848,908.41
</coordinates>
</Point>
</Placemark>
<Placemark>
<name>
Thu Feb 27 20:49:15 2014 S=11.02 Km/hr
</name>
<styleUrl>
#styleMap_TLP_Normal
</styleUrl>
<Point>
<coordinates>
-39.3600998,-7.4144573,908.58
</coordinates>
</Point>
</Placemark>
<Placemark>
<name>
Thu Feb 27 20:49:25 2014 S=10.35 Km/hr
</name>
<styleUrl>
#styleMap_TLP_Normal
</styleUrl>
<Point>
<coordinates>
-39.3598404,-7.4143944,911.11
</coordinates>
</Point>
</Placemark>
<Placemark>
<name>
Thu Feb 27 20:49:35 2014 S=0.68 Km/hr
</name>
<styleUrl>
#styleMap_TLP_Normal
</styleUrl>
<Point>
<coordinates>
-39.3597527,-7.4144440,912.02
</coordinates>
</Point>
</Placemark>
<Placemark>
<name>
Thu Feb 27 20:49:45 2014 S=2.61 Km/hr
</name>
<styleUrl>
#styleMap_TLP_Normal
</styleUrl>
<Point>
<coordinates>
-39.3597221,-7.4144402,912.03
</coordinates>
</Point>
</Placemark>
<Placemark>
<name>
Thu Feb 27 20:49:55 2014 S=0.26 Km/hr
</name>
<styleUrl>
#styleMap_TLP_Normal
</styleUrl>
<Point>
<coordinates>
-39.3597069,-7.4144406,912.27
</coordinates>
</Point>
</Placemark>
<Placemark>
<name>
Thu Feb 27 20:50:05 2014 S=0.56 Km/hr
</name>
<styleUrl>
#styleMap_TLP_Normal
</styleUrl>
<Point>
<coordinates>
-39.3597221,-7.4144340,912.30
</coordinates>
</Point>
</Placemark>
<Placemark>
<name>
Thu Feb 27 20:50:15 2014 S=2.40 Km/hr
</name>
<styleUrl>
#styleMap_TLP_Normal
</styleUrl>
<Point>
<coordinates>
-39.3597298,-7.4144568,912.31
</coordinates>
</Point>
</Placemark>
<Placemark>
<name>
Thu Feb 27 20:50:25 2014 S=3.19 Km/hr
</name>
<styleUrl>
#styleMap_TLP_Normal
</styleUrl>
<Point>
<coordinates>
-39.3597031,-7.4145432,911.80
</coordinates>
</Point>
</Placemark>
<Placemark>
<name>
Thu Feb 27 20:50:35 2014 S=0.85 Km/hr
</name>
<styleUrl>
#styleMap_TLP_Normal
</styleUrl>
<Point>
<coordinates>
-39.3597183,-7.4145713,912.72
</coordinates>
</Point>
</Placemark>
<Placemark>
<name>
Thu Feb 27 20:50:45 2014 S=0.58 Km/hr
</name>
<styleUrl>
#styleMap_TLP_Normal
</styleUrl>
<Point>
<coordinates>
-39.3597107,-7.4145956,912.77
</coordinates>
</Point>
</Placemark>
<Placemark>
<name>
Thu Feb 27 20:50:55 2014 S=0.57 Km/hr
</name>
<styleUrl>
#styleMap_TLP_Normal
</styleUrl>
<Point>
<coordinates>
-39.3597221,-7.4146581,913.27
</coordinates>
</Point>
</Placemark>
<Placemark>
<name>
Thu Feb 27 20:51:05 2014 S=2.76 Km/hr
</name>
<styleUrl>
#styleMap_TLP_Normal
</styleUrl>
<Point>
<coordinates>
-39.3596916,-7.4146495,913.94
</coordinates>
</Point>
</Placemark>
<Placemark>
<name>
Thu Feb 27 20:51:15 2014 S=1.95 Km/hr
</name>
<styleUrl>
#styleMap_TLP_Normal
</styleUrl>
<Point>
<coordinates>
-39.3596039,-7.4147053,911.95
</coordinates>
</Point>
</Placemark>
<Placemark>
<name>
Thu Feb 27 20:51:25 2014 S=0.88 Km/hr
</name>
<styleUrl>
#styleMap_TLP_Normal
</styleUrl>
<Point>
<coordinates>
-39.3595581,-7.4147668,911.13
</coordinates>
</Point>
</Placemark>
<Placemark>
<name>
Thu Feb 27 20:51:35 2014 S=3.30 Km/hr
</name>
<styleUrl>
#styleMap_TLP_Normal
</styleUrl>
<Point>
<coordinates>
-39.3595085,-7.4147911,912.89
</coordinates>
</Point>
</Placemark>
<Placemark>
<name>
Thu Feb 27 20:51:45 2014 S=2.24 Km/hr
</name>
<styleUrl>
#styleMap_TLP_Normal
</styleUrl>
<Point>
<coordinates>
-39.3594208,-7.4148741,912.97
</coordinates>
</Point>
</Placemark>
<Placemark>
<name>
Thu Feb 27 20:51:55 2014 S=3.03 Km/hr
</name>
<styleUrl>
#styleMap_TLP_Normal
</styleUrl>
<Point>
<coordinates>
-39.3593483,-7.4147940,914.06
</coordinates>
</Point>
</Placemark>
<Placemark>
<name>
Thu Feb 27 20:52:05 2014 S=2.05 Km/hr
</name>
<styleUrl>
#styleMap_TLP_Normal
</styleUrl>
<Point>
<coordinates>
-39.3593788,-7.4147439,913.61
</coordinates>
</Point>
</Placemark>
<Placemark>
<name>
Thu Feb 27 20:52:15 2014 S=3.33 Km/hr
</name>
<styleUrl>
#styleMap_TLP_Normal
</styleUrl>
<Point>
<coordinates>
-39.3593407,-7.4146276,913.73
</coordinates>
</Point>
</Placemark>
<Placemark>
<name>
Thu Feb 27 20:52:25 2014 S=2.04 Km/hr
</name>
<styleUrl>
#styleMap_TLP_Normal
</styleUrl>
<Point>
<coordinates>
-39.3592796,-7.4145427,914.41
</coordinates>
</Point>
</Placemark>
<Placemark>
<name>
Thu Feb 27 20:52:35 2014 S=2.28 Km/hr
</name>
<styleUrl>
#styleMap_TLP_Normal
</styleUrl>
<Point>
<coordinates>
-39.3592644,-7.4144621,915.25
</coordinates>
</Point>
</Placemark>
<Placemark>
<name>
Thu Feb 27 20:52:45 2014 S=2.58 Km/hr
</name>
<styleUrl>
#styleMap_TLP_Normal
</styleUrl>
<Point>
<coordinates>
-39.3592186,-7.4143867,915.64
</coordinates>
</Point>
</Placemark>
<Placemark>
<name>
Thu Feb 27 20:52:55 2014 S=3.28 Km/hr
</name>
<styleUrl>
#styleMap_TLP_Normal
</styleUrl>
<Point>
<coordinates>
-39.3591309,-7.4144154,915.83
</coordinates>
</Point>
</Placemark>
<Placemark>
<name>
Thu Feb 27 20:53:05 2014 S=2.55 Km/hr
</name>
<styleUrl>
#styleMap_TLP_Normal
</styleUrl>
<Point>
<coordinates>
-39.3590889,-7.4145160,916.63
</coordinates>
</Point>
</Placemark>
<Placemark>
<name>
Thu Feb 27 20:53:15 2014 S=3.71 Km/hr
</name>
<styleUrl>
#styleMap_TLP_Normal
</styleUrl>
<Point>
<coordinates>
-39.3590126,-7.4145584,916.55
</coordinates>
</Point>
</Placemark>
<Placemark>
<name>
Thu Feb 27 20:53:25 2014 S=3.38 Km/hr
</name>
<styleUrl>
#styleMap_TLP_Normal
</styleUrl>
<Point>
<coordinates>
-39.3589668,-7.4146595,914.67
</coordinates>
</Point>
</Placemark>
<Placemark>
<name>
Thu Feb 27 20:53:35 2014 S=2.84 Km/hr
</name>
<styleUrl>
#styleMap_TLP_Normal
</styleUrl>
<Point>
<coordinates>
-39.3588676,-7.4147062,916.14
</coordinates>
</Point>
</Placemark>
<Placemark>
<name>
Thu Feb 27 20:53:45 2014 S=4.15 Km/hr
</name>
<styleUrl>
#styleMap_TLP_Normal
</styleUrl>
<Point>
<coordinates>
-39.3587723,-7.4147739,916.48
</coordinates>
</Point>
</Placemark>
<Placemark>
<name>
Thu Feb 27 20:53:55 2014 S=1.49 Km/hr
</name>
<styleUrl>
#styleMap_TLP_Normal
</styleUrl>
<Point>
<coordinates>
-39.3586960,-7.4147696,918.64
</coordinates>
</Point>
</Placemark>
<Placemark>
<name>
Thu Feb 27 20:54:05 2014 S=4.27 Km/hr
</name>
<styleUrl>
#styleMap_TLP_Normal
</styleUrl>
<Point>
<coordinates>
-39.3586121,-7.4146934,922.14
</coordinates>
</Point>
</Placemark>
<Placemark>
<name>
Thu Feb 27 20:54:15 2014 S=1.04 Km/hr
</name>
<styleUrl>
#styleMap_TLP_Normal
</styleUrl>
<Point>
<coordinates>
-39.3585701,-7.4146247,922.11
</coordinates>
</Point>
</Placemark>
<Placemark>
<name>
Thu Feb 27 20:54:25 2014 S=2.09 Km/hr
</name>
<styleUrl>
#styleMap_TLP_Normal
</styleUrl>
<Point>
<coordinates>
-39.3584824,-7.4145651,923.08
</coordinates>
</Point>
</Placemark>
<Placemark>
<name>
Thu Feb 27 20:54:35 2014 S=1.80 Km/hr
</name>
<styleUrl>
#styleMap_TLP_Normal
</styleUrl>
<Point>
<coordinates>
-39.3584747,-7.4145594,923.16
</coordinates>
</Point>
</Placemark>
<Placemark>
<name>
Thu Feb 27 20:54:45 2014 S=2.96 Km/hr
</name>
<styleUrl>
#styleMap_TLP_Normal
</styleUrl>
<Point>
<coordinates>
-39.3585701,-7.4146361,921.83
</coordinates>
</Point>
</Placemark>
<Placemark>
<name>
Thu Feb 27 20:54:55 2014 S=3.72 Km/hr
</name>
<styleUrl>
#styleMap_TLP_Normal
</styleUrl>
<Point>
<coordinates>
-39.3586235,-7.4147396,921.80
</coordinates>
</Point>
</Placemark>
<Placemark>
<name>
Thu Feb 27 20:55:05 2014 S=2.79 Km/hr
</name>
<styleUrl>
#styleMap_TLP_Normal
</styleUrl>
<Point>
<coordinates>
-39.3585815,-7.4148207,920.25
</coordinates>
</Point>
</Placemark>
<Placemark>
<name>
Thu Feb 27 20:55:15 2014 S=1.98 Km/hr
</name>
<styleUrl>
#styleMap_TLP_Normal
</styleUrl>
<Point>
<coordinates>
-39.3585320,-7.4148412,919.69
</coordinates>
</Point>
</Placemark>
<Placemark>
<name>
Thu Feb 27 20:55:25 2014 S=2.29 Km/hr
</name>
<styleUrl>
#styleMap_TLP_Normal
</styleUrl>
<Point>
<coordinates>
-39.3585129,-7.4148469,919.80
</coordinates>
</Point>
</Placemark>
<Placemark>
<name>
Thu Feb 27 20:55:35 2014 S=3.57 Km/hr
</name>
<styleUrl>
#styleMap_TLP_Normal
</styleUrl>
<Point>
<coordinates>
-39.3585510,-7.4148598,918.81
</coordinates>
</Point>
</Placemark>
<Placemark>
<name>
Thu Feb 27 20:55:45 2014 S=2.62 Km/hr
</name>
<styleUrl>
#styleMap_TLP_Normal
</styleUrl>
<Point>
<coordinates>
-39.3586082,-7.4149165,917.86
</coordinates>
</Point>
</Placemark>
<Placemark>
<name>
Thu Feb 27 20:55:55 2014 S=2.54 Km/hr
</name>
<styleUrl>
#styleMap_TLP_Normal
</styleUrl>
<Point>
<coordinates>
-39.3585854,-7.4150138,916.30
</coordinates>
</Point>
</Placemark>
<Placemark>
<name>
Thu Feb 27 20:56:05 2014 S=1.82 Km/hr
</name>
<styleUrl>
#styleMap_TLP_Normal
</styleUrl>
<Point>
<coordinates>
-39.3585472,-7.4150910,915.47
</coordinates>
</Point>
</Placemark>
<Placemark>
<name>
Thu Feb 27 20:56:15 2014 S=2.05 Km/hr
</name>
<styleUrl>
#styleMap_TLP_Normal
</styleUrl>
<Point>
<coordinates>
-39.3584976,-7.4151726,915.14
</coordinates>
</Point>
</Placemark>
<Placemark>
<name>
Thu Feb 27 20:56:25 2014 S=2.97 Km/hr
</name>
<styleUrl>
#styleMap_TLP_Normal
</styleUrl>
<Point>
<coordinates>
-39.3585320,-7.4152703,914.41
</coordinates>
</Point>
</Placemark>
<Placemark>
<name>
Thu Feb 27 20:56:35 2014 S=2.66 Km/hr
</name>
<styleUrl>
#styleMap_TLP_Normal
</styleUrl>
<Point>
<coordinates>
-39.3585243,-7.4152870,914.36
</coordinates>
</Point>
</Placemark>
<Placemark>
<name>
Thu Feb 27 20:56:45 2014 S=2.87 Km/hr
</name>
<styleUrl>
#styleMap_TLP_Normal
</styleUrl>
<Point>
<coordinates>
-39.3585434,-7.4152131,915.73
</coordinates>
</Point>
</Placemark>
<Placemark>
<name>
Thu Feb 27 20:56:55 2014 S=5.01 Km/hr
</name>
<styleUrl>
#styleMap_TLP_Normal
</styleUrl>
<Point>
<coordinates>
-39.3584404,-7.4151678,916.47
</coordinates>
</Point>
</Placemark>
<Placemark>
<name>
Thu Feb 27 20:57:05 2014 S=1.25 Km/hr
</name>
<styleUrl>
#styleMap_TLP_Normal
</styleUrl>
<Point>
<coordinates>
-39.3583298,-7.4151297,920.36
</coordinates>
</Point>
</Placemark>
<Placemark>
<name>
Thu Feb 27 20:57:15 2014 S=3.98 Km/hr
</name>
<styleUrl>
#styleMap_TLP_Normal
</styleUrl>
<Point>
<coordinates>
-39.3582802,-7.4151616,921.44
</coordinates>
</Point>
</Placemark>
<Placemark>
<name>
Thu Feb 27 20:57:25 2014 S=0.20 Km/hr
</name>
<styleUrl>
#styleMap_TLP_Normal
</styleUrl>
<Point>
<coordinates>
-39.3582039,-7.4152007,920.92
</coordinates>
</Point>
</Placemark>
<Placemark>
<name>
Thu Feb 27 20:57:35 2014 S=0.51 Km/hr
</name>
<styleUrl>
#styleMap_TLP_Normal
</styleUrl>
<Point>
<coordinates>
-39.3581734,-7.4152102,919.25
</coordinates>
</Point>
</Placemark>
<Placemark>
<name>
Thu Feb 27 20:57:45 2014 S=1.24 Km/hr
</name>
<styleUrl>
#styleMap_TLP_Normal
</styleUrl>
<Point>
<coordinates>
-39.3581657,-7.4151921,919.06
</coordinates>
</Point>
</Placemark>
<Placemark>
<name>
Thu Feb 27 20:57:55 2014 S=0.45 Km/hr
</name>
<styleUrl>
#styleMap_TLP_Normal
</styleUrl>
<Point>
<coordinates>
-39.3581886,-7.4151564,920.03
</coordinates>
</Point>
</Placemark>
<Placemark>
<name>
Thu Feb 27 20:58:05 2014 S=1.88 Km/hr
</name>
<styleUrl>
#styleMap_TLP_Normal
</styleUrl>
<Point>
<coordinates>
-39.3581848,-7.4151454,919.84
</coordinates>
</Point>
</Placemark>
<Placemark>
<name>
Thu Feb 27 20:58:15 2014 S=3.56 Km/hr
</name>
<styleUrl>
#styleMap_TLP_Normal
</styleUrl>
<Point>
<coordinates>
-39.3581200,-7.4151292,921.55
</coordinates>
</Point>
</Placemark>
<Placemark>
<name>
Thu Feb 27 20:58:25 2014 S=2.23 Km/hr
</name>
<styleUrl>
#styleMap_TLP_Normal
</styleUrl>
<Point>
<coordinates>
-39.3580818,-7.4151325,920.78
</coordinates>
</Point>
</Placemark>
<Placemark>
<name>
Thu Feb 27 20:58:35 2014 S=0.40 Km/hr
</name>
<styleUrl>
#styleMap_TLP_Normal
</styleUrl>
<Point>
<coordinates>
-39.3581009,-7.4151917,919.89
</coordinates>
</Point>
</Placemark>
<Placemark>
<name>
Thu Feb 27 20:58:45 2014 S=0.93 Km/hr
</name>
<styleUrl>
#styleMap_TLP_Normal
</styleUrl>
<Point>
<coordinates>
-39.3581352,-7.4151931,920.11
</coordinates>
</Point>
</Placemark>
<Placemark>
<name>
Thu Feb 27 20:58:55 2014 S=0.36 Km/hr
</name>
<styleUrl>
#styleMap_TLP_Normal
</styleUrl>
<Point>
<coordinates>
-39.3580933,-7.4152026,917.06
</coordinates>
</Point>
</Placemark>
<Placemark>
<name>
Thu Feb 27 20:59:05 2014 S=2.63 Km/hr
</name>
<styleUrl>
#styleMap_TLP_Normal
</styleUrl>
<Point>
<coordinates>
-39.3581581,-7.4151988,916.50
</coordinates>
</Point>
</Placemark>
<Placemark>
<name>
Thu Feb 27 20:59:15 2014 S=2.91 Km/hr
</name>
<styleUrl>
#styleMap_TLP_Normal
</styleUrl>
<Point>
<coordinates>
-39.3582077,-7.4151540,916.23
</coordinates>
</Point>
</Placemark>
<Placemark>
<name>
Thu Feb 27 20:59:25 2014 S=0.86 Km/hr
</name>
<styleUrl>
#styleMap_TLP_Normal
</styleUrl>
<Point>
<coordinates>
-39.3582611,-7.4151278,917.06
</coordinates>
</Point>
</Placemark>
<Placemark>
<name>
Thu Feb 27 20:59:35 2014 S=0.33 Km/hr
</name>
<styleUrl>
#styleMap_TLP_Normal
</styleUrl>
<Point>
<coordinates>
-39.3582726,-7.4151230,917.09
</coordinates>
</Point>
</Placemark>
<Placemark>
<name>
Thu Feb 27 20:59:45 2014 S=0.52 Km/hr
</name>
<styleUrl>
#styleMap_TLP_Normal
</styleUrl>
<Point>
<coordinates>
-39.3582916,-7.4151144,917.63
</coordinates>
</Point>
</Placemark>
<Placemark>
<name>
Thu Feb 27 20:59:55 2014 S=2.43 Km/hr
</name>
<styleUrl>
#styleMap_TLP_Normal
</styleUrl>
<Point>
<coordinates>
-39.3582687,-7.4150696,917.83
</coordinates>
</Point>
</Placemark>
<Placemark>
<name>
Thu Feb 27 21:00:05 2014 S=2.47 Km/hr
</name>
<styleUrl>
#styleMap_TLP_Normal
</styleUrl>
<Point>
<coordinates>
-39.3582458,-7.4150162,918.08
</coordinates>
</Point>
</Placemark>
<Placemark>
<name>
Thu Feb 27 21:00:15 2014 S=2.58 Km/hr
</name>
<styleUrl>
#styleMap_TLP_Normal
</styleUrl>
<Point>
<coordinates>
-39.3582458,-7.4150257,919.31
</coordinates>
</Point>
</Placemark>
<Placemark>
<name>
Thu Feb 27 21:00:25 2014 S=5.00 Km/hr
</name>
<styleUrl>
#styleMap_TLP_Normal
</styleUrl>
<Point>
<coordinates>
-39.3582954,-7.4151254,917.89
</coordinates>
</Point>
</Placemark>
<Placemark>
<name>
Thu Feb 27 21:00:35 2014 S=3.69 Km/hr
</name>
<styleUrl>
#styleMap_TLP_Normal
</styleUrl>
<Point>
<coordinates>
-39.3584099,-7.4151492,915.33
</coordinates>
</Point>
</Placemark>
<Placemark>
<name>
Thu Feb 27 21:00:45 2014 S=3.46 Km/hr
</name>
<styleUrl>
#styleMap_TLP_Normal
</styleUrl>
<Point>
<coordinates>
-39.3585091,-7.4151635,914.81
</coordinates>
</Point>
</Placemark>
<Placemark>
<name>
Thu Feb 27 21:00:55 2014 S=2.49 Km/hr
</name>
<styleUrl>
#styleMap_TLP_Normal
</styleUrl>
<Point>
<coordinates>
-39.3585320,-7.4152517,913.89
</coordinates>
</Point>
</Placemark>
<Placemark>
<name>
Thu Feb 27 21:01:05 2014 S=2.07 Km/hr
</name>
<styleUrl>
#styleMap_TLP_Normal
</styleUrl>
<Point>
<coordinates>
-39.3585930,-7.4153185,912.31
</coordinates>
</Point>
</Placemark>
<Placemark>
<name>
Thu Feb 27 21:01:15 2014 S=3.02 Km/hr
</name>
<styleUrl>
#styleMap_TLP_Normal
</styleUrl>
<Point>
<coordinates>
-39.3585968,-7.4153562,911.31
</coordinates>
</Point>
</Placemark>
<Placemark>
<name>
Thu Feb 27 21:01:25 2014 S=2.95 Km/hr
</name>
<styleUrl>
#styleMap_TLP_Normal
</styleUrl>
<Point>
<coordinates>
-39.3585930,-7.4154510,911.86
</coordinates>
</Point>
</Placemark>
<Placemark>
<name>
Thu Feb 27 21:01:35 2014 S=0.95 Km/hr
</name>
<styleUrl>
#styleMap_TLP_Normal
</styleUrl>
<Point>
<coordinates>
-39.3586006,-7.4154935,912.30
</coordinates>
</Point>
</Placemark>
<Placemark>
<name>
Thu Feb 27 21:01:45 2014 S=0.58 Km/hr
</name>
<styleUrl>
#styleMap_TLP_Normal
</styleUrl>
<Point>
<coordinates>
-39.3586502,-7.4154902,912.27
</coordinates>
</Point>
</Placemark>
<Placemark>
<name>
Thu Feb 27 21:01:55 2014 S=1.35 Km/hr
</name>
<styleUrl>
#styleMap_TLP_Normal
</styleUrl>
<Point>
<coordinates>
-39.3586502,-7.4154940,912.27
</coordinates>
</Point>
</Placemark>
<Placemark>
<name>
Thu Feb 27 21:02:05 2014 S=0.72 Km/hr
</name>
<styleUrl>
#styleMap_TLP_Normal
</styleUrl>
<Point>
<coordinates>
-39.3586998,-7.4154925,912.36
</coordinates>
</Point>
</Placemark>
<Placemark>
<name>
Thu Feb 27 21:02:15 2014 S=2.64 Km/hr
</name>
<styleUrl>
#styleMap_TLP_Normal
</styleUrl>
<Point>
<coordinates>
-39.3588142,-7.4154711,911.61
</coordinates>
</Point>
</Placemark>
<Placemark>
<name>
Thu Feb 27 21:02:25 2014 S=2.81 Km/hr
</name>
<styleUrl>
#styleMap_TLP_Normal
</styleUrl>
<Point>
<coordinates>
-39.3589058,-7.4155202,912.14
</coordinates>
</Point>
</Placemark>
<Placemark>
<name>
Thu Feb 27 21:02:35 2014 S=2.53 Km/hr
</name>
<styleUrl>
#styleMap_TLP_Normal
</styleUrl>
<Point>
<coordinates>
-39.3590240,-7.4155178,912.73
</coordinates>
</Point>
</Placemark>
<Placemark>
<name>
Thu Feb 27 21:02:45 2014 S=3.93 Km/hr
</name>
<styleUrl>
#styleMap_TLP_Normal
</styleUrl>
<Point>
<coordinates>
-39.3590965,-7.4155798,912.75
</coordinates>
</Point>
</Placemark>
<Placemark>
<name>
Thu Feb 27 21:02:55 2014 S=2.68 Km/hr
</name>
<styleUrl>
#styleMap_TLP_Normal
</styleUrl>
<Point>
<coordinates>
-39.3591080,-7.4156675,910.52
</coordinates>
</Point>
</Placemark>
<Placemark>
<name>
Thu Feb 27 21:03:05 2014 S=1.15 Km/hr
</name>
<styleUrl>
#styleMap_TLP_Normal
</styleUrl>
<Point>
<coordinates>
-39.3591957,-7.4157100,909.41
</coordinates>
</Point>
</Placemark>
<Placemark>
<name>
Thu Feb 27 21:03:15 2014 S=2.26 Km/hr
</name>
<styleUrl>
#styleMap_TLP_Normal
</styleUrl>
<Point>
<coordinates>
-39.3592262,-7.4156804,909.97
</coordinates>
</Point>
</Placemark>
<Placemark>
<name>
Thu Feb 27 21:03:25 2014 S=0.37 Km/hr
</name>
<styleUrl>
#styleMap_TLP_Normal
</styleUrl>
<Point>
<coordinates>
-39.3592415,-7.4156852,910.23
</coordinates>
</Point>
</Placemark>
<Placemark>
<name>
Thu Feb 27 21:03:35 2014 S=1.50 Km/hr
</name>
<styleUrl>
#styleMap_TLP_Normal
</styleUrl>
<Point>
<coordinates>
-39.3592377,-7.4156866,910.39
</coordinates>
</Point>
</Placemark>
<Placemark>
<name>
Thu Feb 27 21:03:45 2014 S=0.63 Km/hr
</name>
<styleUrl>
#styleMap_TLP_Normal
</styleUrl>
<Point>
<coordinates>
-39.3592377,-7.4156895,910.20
</coordinates>
</Point>
</Placemark>
<Placemark>
<name>
Thu Feb 27 21:03:55 2014 S=0.19 Km/hr
</name>
<styleUrl>
#styleMap_TLP_Normal
</styleUrl>
<Point>
<coordinates>
-39.3591995,-7.4156895,911.06
</coordinates>
</Point>
</Placemark>
<Placemark>
<name>
Thu Feb 27 21:04:05 2014 S=1.28 Km/hr
</name>
<styleUrl>
#styleMap_TLP_Normal
</styleUrl>
<Point>
<coordinates>
-39.3591957,-7.4156919,911.13
</coordinates>
</Point>
</Placemark>
<Placemark>
<name>
Thu Feb 27 21:04:15 2014 S=2.38 Km/hr
</name>
<styleUrl>
#styleMap_TLP_Normal
</styleUrl>
<Point>
<coordinates>
-39.3591728,-7.4157701,909.94
</coordinates>
</Point>
</Placemark>
<Placemark>
<name>
Thu Feb 27 21:04:25 2014 S=2.59 Km/hr
</name>
<styleUrl>
#styleMap_TLP_Normal
</styleUrl>
<Point>
<coordinates>
-39.3591423,-7.4158716,910.19
</coordinates>
</Point>
</Placemark>
<Placemark>
<name>
Thu Feb 27 21:04:35 2014 S=3.61 Km/hr
</name>
<styleUrl>
#styleMap_TLP_Normal
</styleUrl>
<Point>
<coordinates>
-39.3591423,-7.4159422,910.16
</coordinates>
</Point>
</Placemark>
<Placemark>
<name>
Thu Feb 27 21:04:45 2014 S=2.10 Km/hr
</name>
<styleUrl>
#styleMap_TLP_Normal
</styleUrl>
<Point>
<coordinates>
-39.3590889,-7.4160509,910.02
</coordinates>
</Point>
</Placemark>
<Placemark>
<name>
Thu Feb 27 21:04:55 2014 S=3.46 Km/hr
</name>
<styleUrl>
#styleMap_TLP_Normal
</styleUrl>
<Point>
<coordinates>
-39.3590965,-7.4161162,910.59
</coordinates>
</Point>
</Placemark>
<Placemark>
<name>
Thu Feb 27 21:05:05 2014 S=2.03 Km/hr
</name>
<styleUrl>
#styleMap_TLP_Normal
</styleUrl>
<Point>
<coordinates>
-39.3591042,-7.4161544,911.88
</coordinates>
</Point>
</Placemark>
<Placemark>
<name>
Thu Feb 27 21:05:15 2014 S=1.00 Km/hr
</name>
<styleUrl>
#styleMap_TLP_Normal
</styleUrl>
<Point>
<coordinates>
-39.3591232,-7.4161677,912.52
</coordinates>
</Point>
</Placemark>
<Placemark>
<name>
Thu Feb 27 21:05:25 2014 S=0.54 Km/hr
</name>
<styleUrl>
#styleMap_TLP_Normal
</styleUrl>
<Point>
<coordinates>
-39.3591385,-7.4161873,912.77
</coordinates>
</Point>
</Placemark>
<Placemark>
<name>
Thu Feb 27 21:05:35 2014 S=2.47 Km/hr
</name>
<styleUrl>
#styleMap_TLP_Normal
</styleUrl>
<Point>
<coordinates>
-39.3591003,-7.4161658,913.53
</coordinates>
</Point>
</Placemark>
<Placemark>
<name>
Thu Feb 27 21:05:45 2014 S=0.75 Km/hr
</name>
<styleUrl>
#styleMap_TLP_Normal
</styleUrl>
<Point>
<coordinates>
-39.3590355,-7.4161587,914.31
</coordinates>
</Point>
</Placemark>
<Placemark>
<name>
Thu Feb 27 21:05:55 2014 S=3.11 Km/hr
</name>
<styleUrl>
#styleMap_TLP_Normal
</styleUrl>
<Point>
<coordinates>
-39.3589821,-7.4161115,915.98
</coordinates>
</Point>
</Placemark>
<Placemark>
<name>
Thu Feb 27 21:06:05 2014 S=2.56 Km/hr
</name>
<styleUrl>
#styleMap_TLP_Normal
</styleUrl>
<Point>
<coordinates>
-39.3589134,-7.4160991,916.75
</coordinates>
</Point>
</Placemark>
<Placemark>
<name>
Thu Feb 27 21:06:15 2014 S=2.91 Km/hr
</name>
<styleUrl>
#styleMap_TLP_Normal
</styleUrl>
<Point>
<coordinates>
-39.3588371,-7.4161258,916.33
</coordinates>
</Point>
</Placemark>
<Placemark>
<name>
Thu Feb 27 21:06:25 2014 S=0.34 Km/hr
</name>
<styleUrl>
#styleMap_TLP_Normal
</styleUrl>
<Point>
<coordinates>
-39.3587914,-7.4161725,916.09
</coordinates>
</Point>
</Placemark>
<Placemark>
<name>
Thu Feb 27 21:06:35 2014 S=1.16 Km/hr
</name>
<styleUrl>
#styleMap_TLP_Normal
</styleUrl>
<Point>
<coordinates>
-39.3588562,-7.4161701,915.02
</coordinates>
</Point>
</Placemark>
<Placemark>
<name>
Thu Feb 27 21:06:45 2014 S=2.08 Km/hr
</name>
<styleUrl>
#styleMap_TLP_Normal
</styleUrl>
<Point>
<coordinates>
-39.3588829,-7.4161611,914.80
</coordinates>
</Point>
</Placemark>
<Placemark>
<name>
Thu Feb 27 21:06:55 2014 S=2.61 Km/hr
</name>
<styleUrl>
#styleMap_TLP_Normal
</styleUrl>
<Point>
<coordinates>
-39.3589554,-7.4161243,913.50
</coordinates>
</Point>
</Placemark>
<Placemark>
<name>
Thu Feb 27 21:07:05 2014 S=4.13 Km/hr
</name>
<styleUrl>
#styleMap_TLP_Normal
</styleUrl>
<Point>
<coordinates>
-39.3590393,-7.4161334,914.16
</coordinates>
</Point>
</Placemark>
<Placemark>
<name>
Thu Feb 27 21:07:15 2014 S=1.21 Km/hr
</name>
<styleUrl>
#styleMap_TLP_Normal
</styleUrl>
<Point>
<coordinates>
-39.3590813,-7.4161563,913.03
</coordinates>
</Point>
</Placemark>
<Placemark>
<name>
Thu Feb 27 21:07:25 2014 S=2.10 Km/hr
</name>
<styleUrl>
#styleMap_TLP_Normal
</styleUrl>
<Point>
<coordinates>
-39.3591194,-7.4161954,912.27
</coordinates>
</Point>
</Placemark>
<Placemark>
<name>
Thu Feb 27 21:07:35 2014 S=1.48 Km/hr
</name>
<styleUrl>
#styleMap_TLP_Normal
</styleUrl>
<Point>
<coordinates>
-39.3591080,-7.4162211,911.64
</coordinates>
</Point>
</Placemark>
<Placemark>
<name>
Thu Feb 27 21:07:45 2014 S=1.14 Km/hr
</name>
<styleUrl>
#styleMap_TLP_Normal
</styleUrl>
<Point>
<coordinates>
-39.3591347,-7.4161849,911.94
</coordinates>
</Point>
</Placemark>
<Placemark>
<name>
Thu Feb 27 21:07:55 2014 S=2.46 Km/hr
</name>
<styleUrl>
#styleMap_TLP_Normal
</styleUrl>
<Point>
<coordinates>
-39.3591385,-7.4161134,913.67
</coordinates>
</Point>
</Placemark>
<Placemark>
<name>
Thu Feb 27 21:08:05 2014 S=2.71 Km/hr
</name>
<styleUrl>
#styleMap_TLP_Normal
</styleUrl>
<Point>
<coordinates>
-39.3591652,-7.4160509,914.67
</coordinates>
</Point>
</Placemark>
<Placemark>
<name>
Thu Feb 27 21:08:15 2014 S=1.95 Km/hr
</name>
<styleUrl>
#styleMap_TLP_Normal
</styleUrl>
<Point>
<coordinates>
-39.3592453,-7.4160171,914.38
</coordinates>
</Point>
</Placemark>
<Placemark>
<name>
Thu Feb 27 21:08:25 2014 S=2.58 Km/hr
</name>
<styleUrl>
#styleMap_TLP_Normal
</styleUrl>
<Point>
<coordinates>
-39.3593025,-7.4160376,911.34
</coordinates>
</Point>
</Placemark>
<Placemark>
<name>
Thu Feb 27 21:08:35 2014 S=0.48 Km/hr
</name>
<styleUrl>
#styleMap_TLP_Normal
</styleUrl>
<Point>
<coordinates>
-39.3593102,-7.4160776,910.34
</coordinates>
</Point>
</Placemark>
<Placemark>
<name>
Thu Feb 27 21:08:45 2014 S=2.36 Km/hr
</name>
<styleUrl>
#styleMap_TLP_Normal
</styleUrl>
<Point>
<coordinates>
-39.3593750,-7.4160323,910.91
</coordinates>
</Point>
</Placemark>
<Placemark>
<name>
Thu Feb 27 21:08:55 2014 S=2.01 Km/hr
</name>
<styleUrl>
#styleMap_TLP_Normal
</styleUrl>
<Point>
<coordinates>
-39.3594055,-7.4159513,912.05
</coordinates>
</Point>
</Placemark>
<Placemark>
<name>
Thu Feb 27 21:09:05 2014 S=2.53 Km/hr
</name>
<styleUrl>
#styleMap_TLP_Normal
</styleUrl>
<Point>
<coordinates>
-39.3594818,-7.4158945,911.66
</coordinates>
</Point>
</Placemark>
<Placemark>
<name>
Thu Feb 27 21:09:15 2014 S=2.92 Km/hr
</name>
<styleUrl>
#styleMap_TLP_Normal
</styleUrl>
<Point>
<coordinates>
-39.3595657,-7.4158916,910.81
</coordinates>
</Point>
</Placemark>
<Placemark>
<name>
Thu Feb 27 21:09:25 2014 S=2.28 Km/hr
</name>
<styleUrl>
#styleMap_TLP_Normal
</styleUrl>
<Point>
<coordinates>
-39.3596001,-7.4158316,910.92
</coordinates>
</Point>
</Placemark>
<Placemark>
<name>
Thu Feb 27 21:09:35 2014 S=2.78 Km/hr
</name>
<styleUrl>
#styleMap_TLP_Normal
</styleUrl>
<Point>
<coordinates>
-39.3596230,-7.4157348,911.27
</coordinates>
</Point>
</Placemark>
<Placemark>
<name>
Thu Feb 27 21:09:45 2014 S=1.83 Km/hr
</name>
<styleUrl>
#styleMap_TLP_Normal
</styleUrl>
<Point>
<coordinates>
-39.3596878,-7.4156957,911.56
</coordinates>
</Point>
</Placemark>
<Placemark>
<name>
Thu Feb 27 21:09:55 2014 S=1.95 Km/hr
</name>
<styleUrl>
#styleMap_TLP_Normal
</styleUrl>
<Point>
<coordinates>
-39.3597450,-7.4156222,910.66
</coordinates>
</Point>
</Placemark>
<Placemark>
<name>
Thu Feb 27 21:10:05 2014 S=2.26 Km/hr
</name>
<styleUrl>
#styleMap_TLP_Normal
</styleUrl>
<Point>
<coordinates>
-39.3597260,-7.4155326,913.20
</coordinates>
</Point>
</Placemark>
<Placemark>
<name>
Thu Feb 27 21:10:15 2014 S=2.33 Km/hr
</name>
<styleUrl>
#styleMap_TLP_Normal
</styleUrl>
<Point>
<coordinates>
-39.3597527,-7.4154286,914.67
</coordinates>
</Point>
</Placemark>
<Placemark>
<name>
Thu Feb 27 21:10:25 2014 S=2.90 Km/hr
</name>
<styleUrl>
#styleMap_TLP_Normal
</styleUrl>
<Point>
<coordinates>
-39.3597679,-7.4153543,916.97
</coordinates>
</Point>
</Placemark>
<Placemark>
<name>
Thu Feb 27 21:10:35 2014 S=3.33 Km/hr
</name>
<styleUrl>
#styleMap_TLP_Normal
</styleUrl>
<Point>
<coordinates>
-39.3598709,-7.4152889,917.00
</coordinates>
</Point>
</Placemark>
<Placemark>
<name>
Thu Feb 27 21:10:45 2014 S=1.29 Km/hr
</name>
<styleUrl>
#styleMap_TLP_Normal
</styleUrl>
<Point>
<coordinates>
-39.3599052,-7.4152226,918.13
</coordinates>
</Point>
</Placemark>
<Placemark>
<name>
Thu Feb 27 21:10:55 2014 S=1.21 Km/hr
</name>
<styleUrl>
#styleMap_TLP_Normal
</styleUrl>
<Point>
<coordinates>
-39.3599205,-7.4151449,917.27
</coordinates>
</Point>
</Placemark>
<Placemark>
<name>
Thu Feb 27 21:11:05 2014 S=0.72 Km/hr
</name>
<styleUrl>
#styleMap_TLP_Normal
</styleUrl>
<Point>
<coordinates>
-39.3599281,-7.4151344,917.77
</coordinates>
</Point>
</Placemark>
<Placemark>
<name>
Thu Feb 27 21:11:15 2014 S=1.13 Km/hr
</name>
<styleUrl>
#styleMap_TLP_Normal
</styleUrl>
<Point>
<coordinates>
-39.3599319,-7.4151359,917.78
</coordinates>
</Point>
</Placemark>
<Placemark>
<name>
Thu Feb 27 21:11:25 2014 S=0.20 Km/hr
</name>
<styleUrl>
#styleMap_TLP_Normal
</styleUrl>
<Point>
<coordinates>
-39.3599281,-7.4151397,917.83
</coordinates>
</Point>
</Placemark>
<Placemark>
<name>
Thu Feb 27 21:11:35 2014 S=1.02 Km/hr
</name>
<styleUrl>
#styleMap_TLP_Normal
</styleUrl>
<Point>
<coordinates>
-39.3599129,-7.4151421,918.27
</coordinates>
</Point>
</Placemark>
<Placemark>
<name>
Thu Feb 27 21:11:45 2014 S=0.27 Km/hr
</name>
<styleUrl>
#styleMap_TLP_Normal
</styleUrl>
<Point>
<coordinates>
-39.3599014,-7.4151325,919.17
</coordinates>
</Point>
</Placemark>
<Placemark>
<name>
Thu Feb 27 21:11:55 2014 S=0.25 Km/hr
</name>
<styleUrl>
#styleMap_TLP_Normal
</styleUrl>
<Point>
<coordinates>
-39.3599052,-7.4151239,919.39
</coordinates>
</Point>
</Placemark>
<Placemark>
<name>
Thu Feb 27 21:12:05 2014 S=1.25 Km/hr
</name>
<styleUrl>
#styleMap_TLP_Normal
</styleUrl>
<Point>
<coordinates>
-39.3598976,-7.4151287,919.64
</coordinates>
</Point>
</Placemark>
<Placemark>
<name>
Thu Feb 27 21:12:15 2014 S=1.81 Km/hr
</name>
<styleUrl>
#styleMap_TLP_Normal
</styleUrl>
<Point>
<coordinates>
-39.3598251,-7.4151044,920.53
</coordinates>
</Point>
</Placemark>
<Placemark>
<name>
Thu Feb 27 21:12:25 2014 S=0.22 Km/hr
</name>
<styleUrl>
#styleMap_TLP_Normal
</styleUrl>
<Point>
<coordinates>
-39.3597870,-7.4150672,920.72
</coordinates>
</Point>
</Placemark>
<Placemark>
<name>
Thu Feb 27 21:12:35 2014 S=1.79 Km/hr
</name>
<styleUrl>
#styleMap_TLP_Normal
</styleUrl>
<Point>
<coordinates>
-39.3597832,-7.4150524,920.48
</coordinates>
</Point>
</Placemark>
<Placemark>
<name>
Thu Feb 27 21:12:45 2014 S=3.43 Km/hr
</name>
<styleUrl>
#styleMap_TLP_Normal
</styleUrl>
<Point>
<coordinates>
-39.3598328,-7.4150963,919.09
</coordinates>
</Point>
</Placemark>
<Placemark>
<name>
Thu Feb 27 21:12:55 2014 S=3.65 Km/hr
</name>
<styleUrl>
#styleMap_TLP_Normal
</styleUrl>
<Point>
<coordinates>
-39.3599129,-7.4150658,916.64
</coordinates>
</Point>
</Placemark>
<Placemark>
<name>
Thu Feb 27 21:13:05 2014 S=0.86 Km/hr
</name>
<styleUrl>
#styleMap_TLP_Normal
</styleUrl>
<Point>
<coordinates>
-39.3600044,-7.4150562,915.20
</coordinates>
</Point>
</Placemark>
<Placemark>
<name>
Thu Feb 27 21:13:15 2014 S=2.48 Km/hr
</name>
<styleUrl>
#styleMap_TLP_Normal
</styleUrl>
<Point>
<coordinates>
-39.3599930,-7.4149985,915.78
</coordinates>
</Point>
</Placemark>
<Placemark>
<name>
Thu Feb 27 21:13:25 2014 S=2.61 Km/hr
</name>
<styleUrl>
#styleMap_TLP_Normal
</styleUrl>
<Point>
<coordinates>
-39.3600578,-7.4149122,915.44
</coordinates>
</Point>
</Placemark>
<Placemark>
<name>
Thu Feb 27 21:13:35 2014 S=1.64 Km/hr
</name>
<styleUrl>
#styleMap_TLP_Normal
</styleUrl>
<Point>
<coordinates>
-39.3600578,-7.4148254,917.20
</coordinates>
</Point>
</Placemark>
<Placemark>
<name>
Thu Feb 27 21:13:45 2014 S=2.85 Km/hr
</name>
<styleUrl>
#styleMap_TLP_Normal
</styleUrl>
<Point>
<coordinates>
-39.3600960,-7.4147720,918.67
</coordinates>
</Point>
</Placemark>
<Placemark>
<name>
Thu Feb 27 21:13:55 2014 S=2.40 Km/hr
</name>
<styleUrl>
#styleMap_TLP_Normal
</styleUrl>
<Point>
<coordinates>
-39.3601532,-7.4146690,919.83
</coordinates>
</Point>
</Placemark>
<Placemark>
<name>
Thu Feb 27 21:14:05 2014 S=1.66 Km/hr
</name>
<styleUrl>
#styleMap_TLP_Normal
</styleUrl>
<Point>
<coordinates>
-39.3602371,-7.4145894,919.89
</coordinates>
</Point>
</Placemark>
<Placemark>
<name>
Thu Feb 27 21:14:15 2014 S=2.02 Km/hr
</name>
<styleUrl>
#styleMap_TLP_Normal
</styleUrl>
<Point>
<coordinates>
-39.3602676,-7.4146185,918.84
</coordinates>
</Point>
</Placemark>
<Placemark>
<name>
Thu Feb 27 21:14:25 2014 S=0.93 Km/hr
</name>
<styleUrl>
#styleMap_TLP_Normal
</styleUrl>
<Point>
<coordinates>
-39.3602829,-7.4146209,919.94
</coordinates>
</Point>
</Placemark>
<Placemark>
<name>
Thu Feb 27 21:14:35 2014 S=2.44 Km/hr
</name>
<styleUrl>
#styleMap_TLP_Normal
</styleUrl>
<Point>
<coordinates>
-39.3603439,-7.4145875,920.08
</coordinates>
</Point>
</Placemark>
<Placemark>
<name>
Thu Feb 27 21:14:45 2014 S=2.97 Km/hr
</name>
<styleUrl>
#styleMap_TLP_Normal
</styleUrl>
<Point>
<coordinates>
-39.3604240,-7.4145465,919.64
</coordinates>
</Point>
</Placemark>
<Placemark>
<name>
Thu Feb 27 21:14:55 2014 S=2.27 Km/hr
</name>
<styleUrl>
#styleMap_TLP_Normal
</styleUrl>
<Point>
<coordinates>
-39.3605156,-7.4145103,919.72
</coordinates>
</Point>
</Placemark>
<Placemark>
<name>
Thu Feb 27 21:15:05 2014 S=2.74 Km/hr
</name>
<styleUrl>
#styleMap_TLP_Normal
</styleUrl>
<Point>
<coordinates>
-39.3606262,-7.4144626,919.80
</coordinates>
</Point>
</Placemark>
<Placemark>
<name>
Thu Feb 27 21:15:15 2014 S=3.03 Km/hr
</name>
<styleUrl>
#styleMap_TLP_Normal
</styleUrl>
<Point>
<coordinates>
-39.3607101,-7.4144273,919.02
</coordinates>
</Point>
</Placemark>
<Placemark>
<name>
Thu Feb 27 21:15:25 2014 S=4.01 Km/hr
</name>
<styleUrl>
#styleMap_TLP_Normal
</styleUrl>
<Point>
<coordinates>
-39.3608398,-7.4144344,915.80
</coordinates>
</Point>
</Placemark>
<Placemark>
<name>
Thu Feb 27 21:15:35 2014 S=3.19 Km/hr
</name>
<styleUrl>
#styleMap_TLP_Normal
</styleUrl>
<Point>
<coordinates>
-39.3609161,-7.4143491,916.42
</coordinates>
</Point>
</Placemark>
<Placemark>
<name>
Thu Feb 27 21:15:45 2014 S=3.49 Km/hr
</name>
<styleUrl>
#styleMap_TLP_Normal
</styleUrl>
<Point>
<coordinates>
-39.3609886,-7.4142790,916.25
</coordinates>
</Point>
</Placemark>
<Placemark>
<name>
Thu Feb 27 21:15:55 2014 S=0.66 Km/hr
</name>
<styleUrl>
#styleMap_TLP_Normal
</styleUrl>
<Point>
<coordinates>
-39.3610306,-7.4142480,916.23
</coordinates>
</Point>
</Placemark>
<Placemark>
<name>
Thu Feb 27 21:16:05 2014 S=2.18 Km/hr
</name>
<styleUrl>
#styleMap_TLP_Normal
</styleUrl>
<Point>
<coordinates>
-39.3609848,-7.4142904,915.59
</coordinates>
</Point>
</Placemark>
<Placemark>
<name>
Thu Feb 27 21:16:15 2014 S=3.15 Km/hr
</name>
<styleUrl>
#styleMap_TLP_Normal
</styleUrl>
<Point>
<coordinates>
-39.3608894,-7.4142542,916.52
</coordinates>
</Point>
</Placemark>
<Placemark>
<name>
Thu Feb 27 21:16:25 2014 S=1.40 Km/hr
</name>
<styleUrl>
#styleMap_TLP_Normal
</styleUrl>
<Point>
<coordinates>
-39.3608208,-7.4142208,917.86
</coordinates>
</Point>
</Placemark>
<Placemark>
<name>
Thu Feb 27 21:16:35 2014 S=2.25 Km/hr
</name>
<styleUrl>
#styleMap_TLP_Normal
</styleUrl>
<Point>
<coordinates>
-39.3607101,-7.4142179,919.11
</coordinates>
</Point>
</Placemark>
<Placemark>
<name>
Thu Feb 27 21:16:45 2014 S=2.92 Km/hr
</name>
<styleUrl>
#styleMap_TLP_Normal
</styleUrl>
<Point>
<coordinates>
-39.3606300,-7.4142289,920.16
</coordinates>
</Point>
</Placemark>
<Placemark>
<name>
Thu Feb 27 21:16:55 2014 S=3.61 Km/hr
</name>
<styleUrl>
#styleMap_TLP_Normal
</styleUrl>
<Point>
<coordinates>
-39.3605347,-7.4141846,921.39
</coordinates>
</Point>
</Placemark>
<Placemark>
<name>
Thu Feb 27 21:17:05 2014 S=2.20 Km/hr
</name>
<styleUrl>
#styleMap_TLP_Normal
</styleUrl>
<Point>
<coordinates>
-39.3604965,-7.4142361,921.77
</coordinates>
</Point>
</Placemark>
<Placemark>
<name>
Thu Feb 27 21:17:15 2014 S=2.86 Km/hr
</name>
<styleUrl>
#styleMap_TLP_Normal
</styleUrl>
<Point>
<coordinates>
-39.3604660,-7.4143271,921.09
</coordinates>
</Point>
</Placemark>
<Placemark>
<name>
Thu Feb 27 21:17:25 2014 S=3.78 Km/hr
</name>
<styleUrl>
#styleMap_TLP_Normal
</styleUrl>
<Point>
<coordinates>
-39.3603821,-7.4144630,917.72
</coordinates>
</Point>
</Placemark>
<Placemark>
<name>
Thu Feb 27 21:17:35 2014 S=3.32 Km/hr
</name>
<styleUrl>
#styleMap_TLP_Normal
</styleUrl>
<Point>
<coordinates>
-39.3603630,-7.4145718,914.95
</coordinates>
</Point>
</Placemark>
<Placemark>
<name>
Thu Feb 27 21:17:45 2014 S=3.16 Km/hr
</name>
<styleUrl>
#styleMap_TLP_Normal
</styleUrl>
<Point>
<coordinates>
-39.3602638,-7.4146175,914.58
</coordinates>
</Point>
</Placemark>
<Placemark>
<name>
Thu Feb 27 21:17:55 2014 S=3.33 Km/hr
</name>
<styleUrl>
#styleMap_TLP_Normal
</styleUrl>
<Point>
<coordinates>
-39.3601990,-7.4145398,916.14
</coordinates>
</Point>
</Placemark>
<Placemark>
<name>
Thu Feb 27 21:18:05 2014 S=3.05 Km/hr
</name>
<styleUrl>
#styleMap_TLP_Normal
</styleUrl>
<Point>
<coordinates>
-39.3601418,-7.4144511,919.41
</coordinates>
</Point>
</Placemark>
<Placemark>
<name>
Thu Feb 27 21:18:15 2014 S=3.24 Km/hr
</name>
<styleUrl>
#styleMap_TLP_Normal
</styleUrl>
<Point>
<coordinates>
-39.3600388,-7.4143672,922.05
</coordinates>
</Point>
</Placemark>
<Placemark>
<name>
Thu Feb 27 21:18:25 2014 S=3.74 Km/hr
</name>
<styleUrl>
#styleMap_TLP_Normal
</styleUrl>
<Point>
<coordinates>
-39.3599358,-7.4143181,922.28
</coordinates>
</Point>
</Placemark>
<Placemark>
<name>
Thu Feb 27 21:18:35 2014 S=2.70 Km/hr
</name>
<styleUrl>
#styleMap_TLP_Normal
</styleUrl>
<Point>
<coordinates>
-39.3598175,-7.4143414,922.42
</coordinates>
</Point>
</Placemark>
<Placemark>
<name>
Thu Feb 27 21:18:45 2014 S=4.16 Km/hr
</name>
<styleUrl>
#styleMap_TLP_Normal
</styleUrl>
<Point>
<coordinates>
-39.3597794,-7.4144173,919.06
</coordinates>
</Point>
</Placemark>
<Placemark>
<name>
Thu Feb 27 21:18:55 2014 S=3.02 Km/hr
</name>
<styleUrl>
#styleMap_TLP_Normal
</styleUrl>
<Point>
<coordinates>
-39.3597794,-7.4145050,915.41
</coordinates>
</Point>
</Placemark>
<Placemark>
<name>
Thu Feb 27 21:19:05 2014 S=0.29 Km/hr
</name>
<styleUrl>
#styleMap_TLP_Normal
</styleUrl>
<Point>
<coordinates>
-39.3597527,-7.4145913,915.41
</coordinates>
</Point>
</Placemark>
<Placemark>
<name>
Thu Feb 27 21:19:15 2014 S=0.45 Km/hr
</name>
<styleUrl>
#styleMap_TLP_Normal
</styleUrl>
<Point>
<coordinates>
-39.3597488,-7.4145932,915.28
</coordinates>
</Point>
</Placemark>
<Placemark>
<name>
Thu Feb 27 21:19:25 2014 S=0.42 Km/hr
</name>
<styleUrl>
#styleMap_TLP_Normal
</styleUrl>
<Point>
<coordinates>
-39.3597450,-7.4145980,915.27
</coordinates>
</Point>
</Placemark>
<Placemark>
<name>
Thu Feb 27 21:19:35 2014 S=0.21 Km/hr
</name>
<styleUrl>
#styleMap_TLP_Normal
</styleUrl>
<Point>
<coordinates>
-39.3597412,-7.4145999,915.28
</coordinates>
</Point>
</Placemark>
<Placemark>
<name>
Thu Feb 27 21:19:45 2014 S=0.47 Km/hr
</name>
<styleUrl>
#styleMap_TLP_Normal
</styleUrl>
<Point>
<coordinates>
-39.3597374,-7.4146032,915.28
</coordinates>
</Point>
</Placemark>
<Placemark>
<name>
Thu Feb 27 21:19:55 2014 S=0.17 Km/hr
</name>
<styleUrl>
#styleMap_TLP_Normal
</styleUrl>
<Point>
<coordinates>
-39.3597336,-7.4146075,915.30
</coordinates>
</Point>
</Placemark>
<Placemark>
<name>
Thu Feb 27 21:20:05 2014 S=0.31 Km/hr
</name>
<styleUrl>
#styleMap_TLP_Normal
</styleUrl>
<Point>
<coordinates>
-39.3597336,-7.4146090,915.25
</coordinates>
</Point>
</Placemark>
<Placemark>
<name>
Thu Feb 27 21:20:15 2014 S=0.31 Km/hr
</name>
<styleUrl>
#styleMap_TLP_Normal
</styleUrl>
<Point>
<coordinates>
-39.3597336,-7.4146109,915.28
</coordinates>
</Point>
</Placemark>
<Placemark>
<name>
Thu Feb 27 21:20:25 2014 S=0.42 Km/hr
</name>
<styleUrl>
#styleMap_TLP_Normal
</styleUrl>
<Point>
<coordinates>
-39.3597260,-7.4146137,915.34
</coordinates>
</Point>
</Placemark>
<Placemark>
<name>
Thu Feb 27 21:20:35 2014 S=0.23 Km/hr
</name>
<styleUrl>
#styleMap_TLP_Normal
</styleUrl>
<Point>
<coordinates>
-39.3597336,-7.4146104,915.42
</coordinates>
</Point>
</Placemark>
<Placemark>
<name>
Thu Feb 27 21:20:45 2014 S=1.33 Km/hr
</name>
<styleUrl>
#styleMap_TLP_Normal
</styleUrl>
<Point>
<coordinates>
-39.3597565,-7.4146118,915.61
</coordinates>
</Point>
</Placemark>
<Placemark>
<name>
Thu Feb 27 21:20:55 2014 S=0.61 Km/hr
</name>
<styleUrl>
#styleMap_TLP_Normal
</styleUrl>
<Point>
<coordinates>
-39.3597488,-7.4146175,915.20
</coordinates>
</Point>
</Placemark>
<Placemark>
<name>
Thu Feb 27 21:21:05 2014 S=0.79 Km/hr
</name>
<styleUrl>
#styleMap_TLP_Normal
</styleUrl>
<Point>
<coordinates>
-39.3597488,-7.4146161,915.36
</coordinates>
</Point>
</Placemark>
<Placemark>
<name>
Thu Feb 27 21:21:15 2014 S=0.17 Km/hr
</name>
<styleUrl>
#styleMap_TLP_Normal
</styleUrl>
<Point>
<coordinates>
-39.3597527,-7.4146142,915.50
</coordinates>
</Point>
</Placemark>
<Placemark>
<name>
Thu Feb 27 21:21:25 2014 S=0.80 Km/hr
</name>
<styleUrl>
#styleMap_TLP_Normal
</styleUrl>
<Point>
<coordinates>
-39.3597565,-7.4146109,915.59
</coordinates>
</Point>
</Placemark>
<Placemark>
<name>
Thu Feb 27 21:21:35 2014 S=0.48 Km/hr
</name>
<styleUrl>
#styleMap_TLP_Normal
</styleUrl>
<Point>
<coordinates>
-39.3597603,-7.4146085,915.59
</coordinates>
</Point>
</Placemark>
<Placemark>
<name>
Thu Feb 27 21:21:45 2014 S=0.34 Km/hr
</name>
<styleUrl>
#styleMap_TLP_Normal
</styleUrl>
<Point>
<coordinates>
-39.3597565,-7.4146118,915.58
</coordinates>
</Point>
</Placemark>
<Placemark>
<name>
Thu Feb 27 21:21:55 2014 S=0.29 Km/hr
</name>
<styleUrl>
#styleMap_TLP_Normal
</styleUrl>
<Point>
<coordinates>
-39.3597527,-7.4146142,915.58
</coordinates>
</Point>
</Placemark>
<Placemark>
<name>
Thu Feb 27 21:22:05 2014 S=0.25 Km/hr
</name>
<styleUrl>
#styleMap_TLP_Normal
</styleUrl>
<Point>
<coordinates>
-39.3597488,-7.4146171,915.58
</coordinates>
</Point>
</Placemark>
<Placemark>
<name>
Thu Feb 27 21:22:15 2014 S=0.30 Km/hr
</name>
<styleUrl>
#styleMap_TLP_Normal
</styleUrl>
<Point>
<coordinates>
-39.3597488,-7.4146175,915.61
</coordinates>
</Point>
</Placemark>
<Placemark>
<name>
Thu Feb 27 21:22:25 2014 S=0.15 Km/hr
</name>
<styleUrl>
#styleMap_TLP_Normal
</styleUrl>
<Point>
<coordinates>
-39.3597527,-7.4146161,915.64
</coordinates>
</Point>
</Placemark>
<Placemark>
<name>
Thu Feb 27 21:22:35 2014 S=0.52 Km/hr
</name>
<styleUrl>
#styleMap_TLP_Normal
</styleUrl>
<Point>
<coordinates>
-39.3597488,-7.4146185,915.64
</coordinates>
</Point>
</Placemark>
<Placemark>
<name>
Thu Feb 27 21:22:45 2014 S=0.48 Km/hr
</name>
<styleUrl>
#styleMap_TLP_Normal
</styleUrl>
<Point>
<coordinates>
-39.3597412,-7.4146204,915.66
</coordinates>
</Point>
</Placemark>
<Placemark>
<name>
Thu Feb 27 21:22:55 2014 S=0.20 Km/hr
</name>
<styleUrl>
#styleMap_TLP_Normal
</styleUrl>
<Point>
<coordinates>
-39.3597412,-7.4146214,915.66
</coordinates>
</Point>
</Placemark>
<Placemark>
<name>
Thu Feb 27 21:23:05 2014 S=0.17 Km/hr
</name>
<styleUrl>
#styleMap_TLP_Normal
</styleUrl>
<Point>
<coordinates>
-39.3597412,-7.4146218,915.72
</coordinates>
</Point>
</Placemark>
<Placemark>
<name>
Thu Feb 27 21:23:15 2014 S=0.10 Km/hr
</name>
<styleUrl>
#styleMap_TLP_Normal
</styleUrl>
<Point>
<coordinates>
-39.3597412,-7.4146228,915.84
</coordinates>
</Point>
</Placemark>
<Placemark>
<name>
Thu Feb 27 21:23:25 2014 S=0.01 Km/hr
</name>
<styleUrl>
#styleMap_TLP_Normal
</styleUrl>
<Point>
<coordinates>
-39.3597412,-7.4146247,915.97
</coordinates>
</Point>
</Placemark>
<Placemark>
<name>
Thu Feb 27 21:23:35 2014 S=0.01 Km/hr
</name>
<styleUrl>
#styleMap_TLP_Normal
</styleUrl>
<Point>
<coordinates>
-39.3597412,-7.4146233,916.02
</coordinates>
</Point>
</Placemark>
<Placemark>
<name>
Thu Feb 27 21:23:45 2014 S=0.01 Km/hr
</name>
<styleUrl>
#styleMap_TLP_Normal
</styleUrl>
<Point>
<coordinates>
-39.3597412,-7.4146228,916.05
</coordinates>
</Point>
</Placemark>
<Placemark>
<name>
Thu Feb 27 21:23:55 2014 S=0.01 Km/hr
</name>
<styleUrl>
#styleMap_TLP_Normal
</styleUrl>
<Point>
<coordinates>
-39.3597412,-7.4146228,916.03
</coordinates>
</Point>
</Placemark>
<Placemark>
<name>
Thu Feb 27 21:24:05 2014 S=0.00 Km/hr
</name>
<styleUrl>
#styleMap_TLP_Normal
</styleUrl>
<Point>
<coordinates>
-39.3597412,-7.4146228,916.00
</coordinates>
</Point>
</Placemark>
<Placemark>
<name>
Thu Feb 27 21:24:15 2014 S=0.00 Km/hr
</name>
<styleUrl>
#styleMap_TLP_Normal
</styleUrl>
<Point>
<coordinates>
-39.3597374,-7.4146228,916.00
</coordinates>
</Point>
</Placemark>
<Placemark>
<name>
Thu Feb 27 21:24:25 2014 S=0.01 Km/hr
</name>
<styleUrl>
#styleMap_TLP_Normal
</styleUrl>
<Point>
<coordinates>
-39.3597374,-7.4146218,915.95
</coordinates>
</Point>
</Placemark>
<Placemark>
<name>
Thu Feb 27 21:24:35 2014 S=0.00 Km/hr
</name>
<styleUrl>
#styleMap_TLP_Normal
</styleUrl>
<Point>
<coordinates>
-39.3597374,-7.4146218,915.95
</coordinates>
</Point>
</Placemark>
<Placemark>
<name>
Thu Feb 27 21:24:45 2014 S=0.27 Km/hr
</name>
<styleUrl>
#styleMap_TLP_Normal
</styleUrl>
<Point>
<coordinates>
-39.3597145,-7.4146190,916.56
</coordinates>
</Point>
</Placemark>
<Placemark>
<name>
Thu Feb 27 21:24:55 2014 S=0.01 Km/hr
</name>
<styleUrl>
#styleMap_TLP_Normal
</styleUrl>
<Point>
<coordinates>
-39.3597298,-7.4146066,912.63
</coordinates>
</Point>
</Placemark>
<Placemark>
<name>
Thu Feb 27 21:25:05 2014 S=0.00 Km/hr
</name>
<styleUrl>
#styleMap_TLP_Normal
</styleUrl>
<Point>
<coordinates>
-39.3597221,-7.4145966,911.33
</coordinates>
</Point>
</Placemark>
<Placemark>
<name>
Thu Feb 27 21:25:15 2014 S=0.00 Km/hr
</name>
<styleUrl>
#styleMap_TLP_Normal
</styleUrl>
<Point>
<coordinates>
-39.3597527,-7.4145846,913.80
</coordinates>
</Point>
</Placemark>
<Placemark>
<name>
Thu Feb 27 21:25:25 2014 S=0.01 Km/hr
</name>
<styleUrl>
#styleMap_TLP_Normal
</styleUrl>
<Point>
<coordinates>
-39.3597450,-7.4145741,914.55
</coordinates>
</Point>
</Placemark>
<Placemark>
<name>
Thu Feb 27 21:25:35 2014 S=0.01 Km/hr
</name>
<styleUrl>
#styleMap_TLP_Normal
</styleUrl>
<Point>
<coordinates>
-39.3597450,-7.4145746,914.59
</coordinates>
</Point>
</Placemark>
<Placemark>
<name>
Thu Feb 27 21:25:45 2014 S=0.01 Km/hr
</name>
<styleUrl>
#styleMap_TLP_Normal
</styleUrl>
<Point>
<coordinates>
-39.3597450,-7.4145741,914.61
</coordinates>
</Point>
</Placemark>
<Placemark>
<name>
Thu Feb 27 21:25:55 2014 S=0.01 Km/hr
</name>
<styleUrl>
#styleMap_TLP_Normal
</styleUrl>
<Point>
<coordinates>
-39.3597450,-7.4145737,914.63
</coordinates>
</Point>
</Placemark>
<Placemark>
<name>
Thu Feb 27 21:26:05 2014 S=0.01 Km/hr
</name>
<styleUrl>
#styleMap_TLP_Normal
</styleUrl>
<Point>
<coordinates>
-39.3597450,-7.4145737,914.69
</coordinates>
</Point>
</Placemark>
<Placemark>
<name>
Thu Feb 27 21:26:15 2014 S=0.01 Km/hr
</name>
<styleUrl>
#styleMap_TLP_Normal
</styleUrl>
<Point>
<coordinates>
-39.3597450,-7.4145732,914.75
</coordinates>
</Point>
</Placemark>
<Placemark>
<name>
Thu Feb 27 21:26:25 2014 S=0.00 Km/hr
</name>
<styleUrl>
#styleMap_TLP_Normal
</styleUrl>
<Point>
<coordinates>
-39.3597450,-7.4145732,914.72
</coordinates>
</Point>
</Placemark>
<Placemark>
<name>
Thu Feb 27 21:26:35 2014 S=0.01 Km/hr
</name>
<styleUrl>
#styleMap_TLP_Normal
</styleUrl>
<Point>
<coordinates>
-39.3597450,-7.4145746,914.72
</coordinates>
</Point>
</Placemark>
<Placemark>
<name>
Thu Feb 27 21:26:45 2014 S=0.00 Km/hr
</name>
<styleUrl>
#styleMap_TLP_Normal
</styleUrl>
<Point>
<coordinates>
-39.3597450,-7.4145756,914.75
</coordinates>
</Point>
</Placemark>
<Placemark>
<name>
Thu Feb 27 21:26:55 2014 S=0.00 Km/hr
</name>
<styleUrl>
#styleMap_TLP_Normal
</styleUrl>
<Point>
<coordinates>
-39.3597450,-7.4145765,914.77
</coordinates>
</Point>
</Placemark>
<Placemark>
<name>
Thu Feb 27 21:27:05 2014 S=0.00 Km/hr
</name>
<styleUrl>
#styleMap_TLP_Normal
</styleUrl>
<Point>
<coordinates>
-39.3597450,-7.4145775,914.78
</coordinates>
</Point>
</Placemark>
<Placemark>
<name>
Thu Feb 27 21:27:15 2014 S=0.00 Km/hr
</name>
<styleUrl>
#styleMap_TLP_Normal
</styleUrl>
<Point>
<coordinates>
-39.3597450,-7.4145775,914.77
</coordinates>
</Point>
</Placemark>
<Placemark>
<name>
Thu Feb 27 21:27:25 2014 S=0.24 Km/hr
</name>
<styleUrl>
#styleMap_TLP_Normal
</styleUrl>
<Point>
<coordinates>
-39.3597450,-7.4145794,914.78
</coordinates>
</Point>
</Placemark>
<Placemark>
<name>
Thu Feb 27 21:27:35 2014 S=0.27 Km/hr
</name>
<styleUrl>
#styleMap_TLP_Normal
</styleUrl>
<Point>
<coordinates>
-39.3597527,-7.4145813,915.02
</coordinates>
</Point>
</Placemark>
<Placemark>
<name>
Thu Feb 27 21:27:45 2014 S=0.00 Km/hr
</name>
<styleUrl>
#styleMap_TLP_Normal
</styleUrl>
<Point>
<coordinates>
-39.3597527,-7.4145823,915.09
</coordinates>
</Point>
</Placemark>
<Placemark>
<name>
Thu Feb 27 21:27:55 2014 S=0.01 Km/hr
</name>
<styleUrl>
#styleMap_TLP_Normal
</styleUrl>
<Point>
<coordinates>
-39.3597527,-7.4145832,915.11
</coordinates>
</Point>
</Placemark>
<Placemark>
<name>
Thu Feb 27 21:28:05 2014 S=0.01 Km/hr
</name>
<styleUrl>
#styleMap_TLP_Normal
</styleUrl>
<Point>
<coordinates>
-39.3597527,-7.4145842,915.13
</coordinates>
</Point>
</Placemark>
<Placemark>
<name>
Thu Feb 27 21:28:15 2014 S=0.00 Km/hr
</name>
<styleUrl>
#styleMap_TLP_Normal
</styleUrl>
<Point>
<coordinates>
-39.3597488,-7.4145842,915.16
</coordinates>
</Point>
</Placemark>
<Placemark>
<name>
Thu Feb 27 21:28:25 2014 S=0.01 Km/hr
</name>
<styleUrl>
#styleMap_TLP_Normal
</styleUrl>
<Point>
<coordinates>
-39.3597488,-7.4145842,915.22
</coordinates>
</Point>
</Placemark>
<Placemark>
<name>
Thu Feb 27 21:28:35 2014 S=0.00 Km/hr
</name>
<styleUrl>
#styleMap_TLP_Normal
</styleUrl>
<Point>
<coordinates>
-39.3597488,-7.4145846,915.25
</coordinates>
</Point>
</Placemark>
<Placemark>
<name>
Thu Feb 27 21:28:45 2014 S=0.01 Km/hr
</name>
<styleUrl>
#styleMap_TLP_Normal
</styleUrl>
<Point>
<coordinates>
-39.3597488,-7.4145851,915.31
</coordinates>
</Point>
</Placemark>
<Placemark>
<name>
Thu Feb 27 21:28:55 2014 S=0.00 Km/hr
</name>
<styleUrl>
#styleMap_TLP_Normal
</styleUrl>
<Point>
<coordinates>
-39.3597488,-7.4145851,915.44
</coordinates>
</Point>
</Placemark>
<Placemark>
<name>
Thu Feb 27 21:29:05 2014 S=0.01 Km/hr
</name>
<styleUrl>
#styleMap_TLP_Normal
</styleUrl>
<Point>
<coordinates>
-39.3597488,-7.4145856,915.47
</coordinates>
</Point>
</Placemark>
<Placemark>
<name>
Thu Feb 27 21:29:15 2014 S=0.01 Km/hr
</name>
<styleUrl>
#styleMap_TLP_Normal
</styleUrl>
<Point>
<coordinates>
-39.3597488,-7.4145856,915.47
</coordinates>
</Point>
</Placemark>
<Placemark>
<name>
Thu Feb 27 21:29:25 2014 S=0.01 Km/hr
</name>
<styleUrl>
#styleMap_TLP_Normal
</styleUrl>
<Point>
<coordinates>
-39.3597488,-7.4145861,915.47
</coordinates>
</Point>
</Placemark>
<Placemark>
<name>
Thu Feb 27 21:29:35 2014 S=0.00 Km/hr
</name>
<styleUrl>
#styleMap_TLP_Normal
</styleUrl>
<Point>
<coordinates>
-39.3597488,-7.4145861,915.53
</coordinates>
</Point>
</Placemark>
<Placemark>
<name>
Thu Feb 27 21:29:45 2014 S=8.14 Km/hr
</name>
<styleUrl>
#styleMap_TLP_Normal
</styleUrl>
<Point>
<coordinates>
-39.3597565,-7.4144993,915.56
</coordinates>
</Point>
</Placemark>
<Placemark>
<name>
Thu Feb 27 21:29:55 2014 S=8.08 Km/hr
</name>
<styleUrl>
#styleMap_TLP_Normal
</styleUrl>
<Point>
<coordinates>
-39.3597832,-7.4142990,914.56
</coordinates>
</Point>
</Placemark>
<Placemark>
<name>
Thu Feb 27 21:30:05 2014 S=11.35 Km/hr
</name>
<styleUrl>
#styleMap_TLP_Normal
</styleUrl>
<Point>
<coordinates>
-39.3595619,-7.4140382,915.11
</coordinates>
</Point>
</Placemark>
<Placemark>
<name>
Thu Feb 27 21:30:15 2014 S=17.00 Km/hr
</name>
<styleUrl>
#styleMap_TLP_Normal
</styleUrl>
<Point>
<coordinates>
-39.3591270,-7.4138770,913.92
</coordinates>
</Point>
</Placemark>
<Placemark>
<name>
Thu Feb 27 21:30:25 2014 S=17.76 Km/hr
</name>
<styleUrl>
#styleMap_TLP_Normal
</styleUrl>
<Point>
<coordinates>
-39.3587494,-7.4135785,912.47
</coordinates>
</Point>
</Placemark>
<Placemark>
<name>
Thu Feb 27 21:30:35 2014 S=16.69 Km/hr
</name>
<styleUrl>
#styleMap_TLP_Normal
</styleUrl>
<Point>
<coordinates>
-39.3583794,-7.4132690,911.03
</coordinates>
</Point>
</Placemark>
<Placemark>
<name>
Thu Feb 27 21:30:45 2014 S=13.12 Km/hr
</name>
<styleUrl>
#styleMap_TLP_Normal
</styleUrl>
<Point>
<coordinates>
-39.3580055,-7.4131198,906.38
</coordinates>
</Point>
</Placemark>
<Placemark>
<name>
Thu Feb 27 21:30:55 2014 S=15.69 Km/hr
</name>
<styleUrl>
#styleMap_TLP_Normal
</styleUrl>
<Point>
<coordinates>
-39.3576088,-7.4129562,901.56
</coordinates>
</Point>
</Placemark>
<Placemark>
<name>
Thu Feb 27 21:31:05 2014 S=13.13 Km/hr
</name>
<styleUrl>
#styleMap_TLP_Normal
</styleUrl>
<Point>
<coordinates>
-39.3572350,-7.4128890,897.34
</coordinates>
</Point>
</Placemark>
<Placemark>
<name>
Thu Feb 27 21:31:15 2014 S=14.74 Km/hr
</name>
<styleUrl>
#styleMap_TLP_Normal
</styleUrl>
<Point>
<coordinates>
-39.3567696,-7.4127684,895.83
</coordinates>
</Point>
</Placemark>
<Placemark>
<name>
Thu Feb 27 21:31:25 2014 S=7.41 Km/hr
</name>
<styleUrl>
#styleMap_TLP_Normal
</styleUrl>
<Point>
<coordinates>
-39.3563690,-7.4126558,896.20
</coordinates>
</Point>
</Placemark>
<Placemark>
<name>
Thu Feb 27 21:31:35 2014 S=0.42 Km/hr
</name>
<styleUrl>
#styleMap_TLP_Normal
</styleUrl>
<Point>
<coordinates>
-39.3562355,-7.4126654,899.69
</coordinates>
</Point>
</Placemark>
<Placemark>
<name>
Thu Feb 27 21:31:45 2014 S=0.71 Km/hr
</name>
<styleUrl>
#styleMap_TLP_Normal
</styleUrl>
<Point>
<coordinates>
-39.3562469,-7.4126701,898.61
</coordinates>
</Point>
</Placemark>
<Placemark>
<name>
Thu Feb 27 21:31:55 2014 S=0.15 Km/hr
</name>
<styleUrl>
#styleMap_TLP_Normal
</styleUrl>
<Point>
<coordinates>
-39.3562355,-7.4126663,898.34
</coordinates>
</Point>
</Placemark>
<Placemark>
<name>
Thu Feb 27 21:32:05 2014 S=0.41 Km/hr
</name>
<styleUrl>
#styleMap_TLP_Normal
</styleUrl>
<Point>
<coordinates>
-39.3562431,-7.4126663,898.75
</coordinates>
</Point>
</Placemark>
<Placemark>
<name>
Thu Feb 27 21:32:15 2014 S=0.44 Km/hr
</name>
<styleUrl>
#styleMap_TLP_Normal
</styleUrl>
<Point>
<coordinates>
-39.3562431,-7.4126654,900.06
</coordinates>
</Point>
</Placemark>
<Placemark>
<name>
Thu Feb 27 21:32:25 2014 S=0.46 Km/hr
</name>
<styleUrl>
#styleMap_TLP_Normal
</styleUrl>
<Point>
<coordinates>
-39.3562431,-7.4126754,902.22
</coordinates>
</Point>
</Placemark>
<Placemark>
<name>
Thu Feb 27 21:32:35 2014 S=0.22 Km/hr
</name>
<styleUrl>
#styleMap_TLP_Normal
</styleUrl>
<Point>
<coordinates>
-39.3562469,-7.4126801,904.88
</coordinates>
</Point>
</Placemark>
<Placemark>
<name>
Thu Feb 27 21:32:45 2014 S=0.43 Km/hr
</name>
<styleUrl>
#styleMap_TLP_Normal
</styleUrl>
<Point>
<coordinates>
-39.3562431,-7.4126716,907.88
</coordinates>
</Point>
</Placemark>
<Placemark>
<name>
Thu Feb 27 21:32:55 2014 S=0.41 Km/hr
</name>
<styleUrl>
#styleMap_TLP_Normal
</styleUrl>
<Point>
<coordinates>
-39.3562355,-7.4126692,911.28
</coordinates>
</Point>
</Placemark>
<Placemark>
<name>
Thu Feb 27 21:33:05 2014 S=0.70 Km/hr
</name>
<styleUrl>
#styleMap_TLP_Normal
</styleUrl>
<Point>
<coordinates>
-39.3562355,-7.4126587,914.22
</coordinates>
</Point>
</Placemark>
<Placemark>
<name>
Thu Feb 27 21:33:15 2014 S=0.14 Km/hr
</name>
<styleUrl>
#styleMap_TLP_Normal
</styleUrl>
<Point>
<coordinates>
-39.3562431,-7.4126639,916.95
</coordinates>
</Point>
</Placemark>
<Placemark>
<name>
Thu Feb 27 21:33:25 2014 S=0.38 Km/hr
</name>
<styleUrl>
#styleMap_TLP_Normal
</styleUrl>
<Point>
<coordinates>
-39.3562469,-7.4126644,919.94
</coordinates>
</Point>
</Placemark>
<Placemark>
<name>
Thu Feb 27 21:33:35 2014 S=0.39 Km/hr
</name>
<styleUrl>
#styleMap_TLP_Normal
</styleUrl>
<Point>
<coordinates>
-39.3562469,-7.4126658,922.70
</coordinates>
</Point>
</Placemark>
<Placemark>
<name>
Thu Feb 27 21:33:45 2014 S=0.51 Km/hr
</name>
<styleUrl>
#styleMap_TLP_Normal
</styleUrl>
<Point>
<coordinates>
-39.3562393,-7.4126644,925.00
</coordinates>
</Point>
</Placemark>
<Placemark>
<name>
Thu Feb 27 21:33:55 2014 S=0.33 Km/hr
</name>
<styleUrl>
#styleMap_TLP_Normal
</styleUrl>
<Point>
<coordinates>
-39.3562279,-7.4126573,926.69
</coordinates>
</Point>
</Placemark>
<Placemark>
<name>
Thu Feb 27 21:34:05 2014 S=0.42 Km/hr
</name>
<styleUrl>
#styleMap_TLP_Normal
</styleUrl>
<Point>
<coordinates>
-39.3562241,-7.4126639,927.41
</coordinates>
</Point>
</Placemark>
<Placemark>
<name>
Thu Feb 27 21:34:15 2014 S=14.70 Km/hr
</name>
<styleUrl>
#styleMap_TLP_Normal
</styleUrl>
<Point>
<coordinates>
-39.3561325,-7.4126387,925.48
</coordinates>
</Point>
</Placemark>
<Placemark>
<name>
Thu Feb 27 21:34:25 2014 S=11.68 Km/hr
</name>
<styleUrl>
#styleMap_TLP_Normal
</styleUrl>
<Point>
<coordinates>
-39.3558388,-7.4124036,915.48
</coordinates>
</Point>
</Placemark>
<Placemark>
<name>
Thu Feb 27 21:34:35 2014 S=11.33 Km/hr
</name>
<styleUrl>
#styleMap_TLP_Normal
</styleUrl>
<Point>
<coordinates>
-39.3554993,-7.4123969,903.14
</coordinates>
</Point>
</Placemark>
<Placemark>
<name>
Thu Feb 27 21:34:45 2014 S=13.41 Km/hr
</name>
<styleUrl>
#styleMap_TLP_Normal
</styleUrl>
<Point>
<coordinates>
-39.3551598,-7.4126081,896.02
</coordinates>
</Point>
</Placemark>
<Placemark>
<name>
Thu Feb 27 21:34:55 2014 S=6.96 Km/hr
</name>
<styleUrl>
#styleMap_TLP_Normal
</styleUrl>
<Point>
<coordinates>
-39.3549194,-7.4128537,897.25
</coordinates>
</Point>
</Placemark>
<Placemark>
<name>
Thu Feb 27 21:35:05 2014 S=14.43 Km/hr
</name>
<styleUrl>
#styleMap_TLP_Normal
</styleUrl>
<Point>
<coordinates>
-39.3546715,-7.4129109,890.70
</coordinates>
</Point>
</Placemark>
<Placemark>
<name>
Thu Feb 27 21:35:15 2014 S=14.88 Km/hr
</name>
<styleUrl>
#styleMap_TLP_Normal
</styleUrl>
<Point>
<coordinates>
-39.3541527,-7.4129586,894.00
</coordinates>
</Point>
</Placemark>
<Placemark>
<name>
Thu Feb 27 21:35:25 2014 S=13.68 Km/hr
</name>
<styleUrl>
#styleMap_TLP_Normal
</styleUrl>
<Point>
<coordinates>
-39.3538017,-7.4127231,903.20
</coordinates>
</Point>
</Placemark>
<Placemark>
<name>
Thu Feb 27 21:35:35 2014 S=13.14 Km/hr
</name>
<styleUrl>
#styleMap_TLP_Normal
</styleUrl>
<Point>
<coordinates>
-39.3536682,-7.4124374,907.47
</coordinates>
</Point>
</Placemark>
<Placemark>
<name>
Thu Feb 27 21:35:45 2014 S=13.91 Km/hr
</name>
<styleUrl>
#styleMap_TLP_Normal
</styleUrl>
<Point>
<coordinates>
-39.3533630,-7.4121871,908.36
</coordinates>
</Point>
</Placemark>
<Placemark>
<name>
Thu Feb 27 21:35:55 2014 S=11.91 Km/hr
</name>
<styleUrl>
#styleMap_TLP_Normal
</styleUrl>
<Point>
<coordinates>
-39.3531456,-7.4118891,911.16
</coordinates>
</Point>
</Placemark>
<Placemark>
<name>
Thu Feb 27 21:36:05 2014 S=9.61 Km/hr
</name>
<styleUrl>
#styleMap_TLP_Normal
</styleUrl>
<Point>
<coordinates>
-39.3529282,-7.4116435,913.52
</coordinates>
</Point>
</Placemark>
<Placemark>
<name>
Thu Feb 27 21:36:15 2014 S=10.53 Km/hr
</name>
<styleUrl>
#styleMap_TLP_Normal
</styleUrl>
<Point>
<coordinates>
-39.3527870,-7.4113660,918.13
</coordinates>
</Point>
</Placemark>
<Placemark>
<name>
Thu Feb 27 21:36:25 2014 S=10.59 Km/hr
</name>
<styleUrl>
#styleMap_TLP_Normal
</styleUrl>
<Point>
<coordinates>
-39.3525963,-7.4110875,915.91
</coordinates>
</Point>
</Placemark>
<Placemark>
<name>
Thu Feb 27 21:36:35 2014 S=15.86 Km/hr
</name>
<styleUrl>
#styleMap_TLP_Normal
</styleUrl>
<Point>
<coordinates>
-39.3522949,-7.4108353,910.31
</coordinates>
</Point>
</Placemark>
<Placemark>
<name>
Thu Feb 27 21:36:45 2014 S=12.73 Km/hr
</name>
<styleUrl>
#styleMap_TLP_Normal
</styleUrl>
<Point>
<coordinates>
-39.3521652,-7.4105120,911.61
</coordinates>
</Point>
</Placemark>
<Placemark>
<name>
Thu Feb 27 21:36:55 2014 S=7.28 Km/hr
</name>
<styleUrl>
#styleMap_TLP_Normal
</styleUrl>
<Point>
<coordinates>
-39.3520393,-7.4101458,913.47
</coordinates>
</Point>
</Placemark>
<Placemark>
<name>
Thu Feb 27 21:37:05 2014 S=12.67 Km/hr
</name>
<styleUrl>
#styleMap_TLP_Normal
</styleUrl>
<Point>
<coordinates>
-39.3520050,-7.4097867,913.61
</coordinates>
</Point>
</Placemark>
<Placemark>
<name>
Thu Feb 27 21:37:15 2014 S=10.71 Km/hr
</name>
<styleUrl>
#styleMap_TLP_Normal
</styleUrl>
<Point>
<coordinates>
-39.3518066,-7.4094930,910.09
</coordinates>
</Point>
</Placemark>
<Placemark>
<name>
Thu Feb 27 21:37:25 2014 S=7.34 Km/hr
</name>
<styleUrl>
#styleMap_TLP_Normal
</styleUrl>
<Point>
<coordinates>
-39.3515625,-7.4093127,904.83
</coordinates>
</Point>
</Placemark>
<Placemark>
<name>
Thu Feb 27 21:37:35 2014 S=9.20 Km/hr
</name>
<styleUrl>
#styleMap_TLP_Normal
</styleUrl>
<Point>
<coordinates>
-39.3513527,-7.4092975,904.48
</coordinates>
</Point>
</Placemark>
<Placemark>
<name>
Thu Feb 27 21:37:45 2014 S=6.73 Km/hr
</name>
<styleUrl>
#styleMap_TLP_Normal
</styleUrl>
<Point>
<coordinates>
-39.3510857,-7.4092827,903.67
</coordinates>
</Point>
</Placemark>
<Placemark>
<name>
Thu Feb 27 21:37:55 2014 S=0.78 Km/hr
</name>
<styleUrl>
#styleMap_TLP_Normal
</styleUrl>
<Point>
<coordinates>
-39.3510094,-7.4093094,899.73
</coordinates>
</Point>
</Placemark>
<Placemark>
<name>
Thu Feb 27 21:38:05 2014 S=0.87 Km/hr
</name>
<styleUrl>
#styleMap_TLP_Normal
</styleUrl>
<Point>
<coordinates>
-39.3509903,-7.4093146,898.84
</coordinates>
</Point>
</Placemark>
<Placemark>
<name>
Thu Feb 27 21:38:15 2014 S=0.76 Km/hr
</name>
<styleUrl>
#styleMap_TLP_Normal
</styleUrl>
<Point>
<coordinates>
-39.3509750,-7.4093208,899.27
</coordinates>
</Point>
</Placemark>
<Placemark>
<name>
Thu Feb 27 21:38:25 2014 S=0.39 Km/hr
</name>
<styleUrl>
#styleMap_TLP_Normal
</styleUrl>
<Point>
<coordinates>
-39.3509941,-7.4093208,899.58
</coordinates>
</Point>
</Placemark>
<Placemark>
<name>
Thu Feb 27 21:38:35 2014 S=0.57 Km/hr
</name>
<styleUrl>
#styleMap_TLP_Normal
</styleUrl>
<Point>
<coordinates>
-39.3509903,-7.4093251,899.80
</coordinates>
</Point>
</Placemark>
<Placemark>
<name>
Thu Feb 27 21:38:45 2014 S=1.39 Km/hr
</name>
<styleUrl>
#styleMap_TLP_Normal
</styleUrl>
<Point>
<coordinates>
-39.3509674,-7.4093294,900.09
</coordinates>
</Point>
</Placemark>
<Placemark>
<name>
Thu Feb 27 21:38:55 2014 S=0.20 Km/hr
</name>
<styleUrl>
#styleMap_TLP_Normal
</styleUrl>
<Point>
<coordinates>
-39.3509712,-7.4093256,900.44
</coordinates>
</Point>
</Placemark>
<Placemark>
<name>
Thu Feb 27 21:39:05 2014 S=0.57 Km/hr
</name>
<styleUrl>
#styleMap_TLP_Normal
</styleUrl>
<Point>
<coordinates>
-39.3509674,-7.4093266,900.66
</coordinates>
</Point>
</Placemark>
<Placemark>
<name>
Thu Feb 27 21:39:15 2014 S=1.49 Km/hr
</name>
<styleUrl>
#styleMap_TLP_Normal
</styleUrl>
<Point>
<coordinates>
-39.3509483,-7.4093237,900.94
</coordinates>
</Point>
</Placemark>
<Placemark>
<name>
Thu Feb 27 21:39:25 2014 S=11.25 Km/hr
</name>
<styleUrl>
#styleMap_TLP_Normal
</styleUrl>
<Point>
<coordinates>
-39.3511467,-7.4092836,903.08
</coordinates>
</Point>
</Placemark>
<Placemark>
<name>
Thu Feb 27 21:39:35 2014 S=10.11 Km/hr
</name>
<styleUrl>
#styleMap_TLP_Normal
</styleUrl>
<Point>
<coordinates>
-39.3513680,-7.4091945,909.44
</coordinates>
</Point>
</Placemark>
<Placemark>
<name>
Thu Feb 27 21:39:45 2014 S=8.95 Km/hr
</name>
<styleUrl>
#styleMap_TLP_Normal
</styleUrl>
<Point>
<coordinates>
-39.3514977,-7.4090180,917.20
</coordinates>
</Point>
</Placemark>
<Placemark>
<name>
Thu Feb 27 21:39:55 2014 S=7.79 Km/hr
</name>
<styleUrl>
#styleMap_TLP_Normal
</styleUrl>
<Point>
<coordinates>
-39.3516731,-7.4089079,921.42
</coordinates>
</Point>
</Placemark>
<Placemark>
<name>
Thu Feb 27 21:40:05 2014 S=7.43 Km/hr
</name>
<styleUrl>
#styleMap_TLP_Normal
</styleUrl>
<Point>
<coordinates>
-39.3518105,-7.4086871,922.94
</coordinates>
</Point>
</Placemark>
<Placemark>
<name>
Thu Feb 27 21:40:15 2014 S=5.33 Km/hr
</name>
<styleUrl>
#styleMap_TLP_Normal
</styleUrl>
<Point>
<coordinates>
-39.3519325,-7.4085636,923.16
</coordinates>
</Point>
</Placemark>
<Placemark>
<name>
Thu Feb 27 21:40:25 2014 S=0.61 Km/hr
</name>
<styleUrl>
#styleMap_TLP_Normal
</styleUrl>
<Point>
<coordinates>
-39.3519821,-7.4085641,923.19
</coordinates>
</Point>
</Placemark>
<Placemark>
<name>
Thu Feb 27 21:40:35 2014 S=0.56 Km/hr
</name>
<styleUrl>
#styleMap_TLP_Normal
</styleUrl>
<Point>
<coordinates>
-39.3519897,-7.4085612,923.23
</coordinates>
</Point>
</Placemark>
<Placemark>
<name>
Thu Feb 27 21:40:45 2014 S=2.26 Km/hr
</name>
<styleUrl>
#styleMap_TLP_Normal
</styleUrl>
<Point>
<coordinates>
-39.3519745,-7.4085622,923.27
</coordinates>
</Point>
</Placemark>
<Placemark>
<name>
Thu Feb 27 21:40:55 2014 S=2.45 Km/hr
</name>
<styleUrl>
#styleMap_TLP_Normal
</styleUrl>
<Point>
<coordinates>
-39.3519211,-7.4085855,923.27
</coordinates>
</Point>
</Placemark>
<Placemark>
<name>
Thu Feb 27 21:41:05 2014 S=3.21 Km/hr
</name>
<styleUrl>
#styleMap_TLP_Normal
</styleUrl>
<Point>
<coordinates>
-39.3519516,-7.4085765,923.11
</coordinates>
</Point>
</Placemark>
<Placemark>
<name>
Thu Feb 27 21:41:15 2014 S=3.15 Km/hr
</name>
<styleUrl>
#styleMap_TLP_Normal
</styleUrl>
<Point>
<coordinates>
-39.3520203,-7.4085631,922.81
</coordinates>
</Point>
</Placemark>
<Placemark>
<name>
Thu Feb 27 21:41:25 2014 S=2.32 Km/hr
</name>
<styleUrl>
#styleMap_TLP_Normal
</styleUrl>
<Point>
<coordinates>
-39.3521347,-7.4085941,922.58
</coordinates>
</Point>
</Placemark>
<Placemark>
<name>
Thu Feb 27 21:41:35 2014 S=0.68 Km/hr
</name>
<styleUrl>
#styleMap_TLP_Normal
</styleUrl>
<Point>
<coordinates>
-39.3521919,-7.4086266,922.58
</coordinates>
</Point>
</Placemark>
<Placemark>
<name>
Thu Feb 27 21:41:45 2014 S=0.76 Km/hr
</name>
<styleUrl>
#styleMap_TLP_Normal
</styleUrl>
<Point>
<coordinates>
-39.3522034,-7.4086194,922.53
</coordinates>
</Point>
</Placemark>
<Placemark>
<name>
Thu Feb 27 21:41:55 2014 S=2.97 Km/hr
</name>
<styleUrl>
#styleMap_TLP_Normal
</styleUrl>
<Point>
<coordinates>
-39.3522377,-7.4086995,922.63
</coordinates>
</Point>
</Placemark>
<Placemark>
<name>
Thu Feb 27 21:42:05 2014 S=1.23 Km/hr
</name>
<styleUrl>
#styleMap_TLP_Normal
</styleUrl>
<Point>
<coordinates>
-39.3522224,-7.4087677,922.94
</coordinates>
</Point>
</Placemark>
<Placemark>
<name>
Thu Feb 27 21:42:15 2014 S=4.22 Km/hr
</name>
<styleUrl>
#styleMap_TLP_Normal
</styleUrl>
<Point>
<coordinates>
-39.3521194,-7.4087477,923.11
</coordinates>
</Point>
</Placemark>
<Placemark>
<name>
Thu Feb 27 21:42:25 2014 S=2.67 Km/hr
</name>
<styleUrl>
#styleMap_TLP_Normal
</styleUrl>
<Point>
<coordinates>
-39.3520851,-7.4087496,922.58
</coordinates>
</Point>
</Placemark>
<Placemark>
<name>
Thu Feb 27 21:42:35 2014 S=3.34 Km/hr
</name>
<styleUrl>
#styleMap_TLP_Normal
</styleUrl>
<Point>
<coordinates>
-39.3521843,-7.4087663,923.23
</coordinates>
</Point>
</Placemark>
<Placemark>
<name>
Thu Feb 27 21:42:45 2014 S=1.68 Km/hr
</name>
<styleUrl>
#styleMap_TLP_Normal
</styleUrl>
<Point>
<coordinates>
-39.3522758,-7.4088235,924.02
</coordinates>
</Point>
</Placemark>
<Placemark>
<name>
Thu Feb 27 21:42:55 2014 S=1.12 Km/hr
</name>
<styleUrl>
#styleMap_TLP_Normal
</styleUrl>
<Point>
<coordinates>
-39.3523102,-7.4088545,924.09
</coordinates>
</Point>
</Placemark>
<Placemark>
<name>
Thu Feb 27 21:43:05 2014 S=2.11 Km/hr
</name>
<styleUrl>
#styleMap_TLP_Normal
</styleUrl>
<Point>
<coordinates>
-39.3523254,-7.4088664,923.67
</coordinates>
</Point>
</Placemark>
<Placemark>
<name>
Thu Feb 27 21:43:15 2014 S=3.65 Km/hr
</name>
<styleUrl>
#styleMap_TLP_Normal
</styleUrl>
<Point>
<coordinates>
-39.3523979,-7.4088254,922.88
</coordinates>
</Point>
</Placemark>
<Placemark>
<name>
Thu Feb 27 21:43:25 2014 S=0.26 Km/hr
</name>
<styleUrl>
#styleMap_TLP_Normal
</styleUrl>
<Point>
<coordinates>
-39.3523979,-7.4087553,922.67
</coordinates>
</Point>
</Placemark>
<Placemark>
<name>
Thu Feb 27 21:43:35 2014 S=1.32 Km/hr
</name>
<styleUrl>
#styleMap_TLP_Normal
</styleUrl>
<Point>
<coordinates>
-39.3524132,-7.4087415,923.09
</coordinates>
</Point>
</Placemark>
<Placemark>
<name>
Thu Feb 27 21:43:45 2014 S=2.40 Km/hr
</name>
<styleUrl>
#styleMap_TLP_Normal
</styleUrl>
<Point>
<coordinates>
-39.3524857,-7.4086604,923.44
</coordinates>
</Point>
</Placemark>
<Placemark>
<name>
Thu Feb 27 21:43:55 2014 S=0.70 Km/hr
</name>
<styleUrl>
#styleMap_TLP_Normal
</styleUrl>
<Point>
<coordinates>
-39.3525276,-7.4086328,924.22
</coordinates>
</Point>
</Placemark>
<Placemark>
<name>
Thu Feb 27 21:44:05 2014 S=1.05 Km/hr
</name>
<styleUrl>
#styleMap_TLP_Normal
</styleUrl>
<Point>
<coordinates>
-39.3525238,-7.4086318,924.27
</coordinates>
</Point>
</Placemark>
<Placemark>
<name>
Thu Feb 27 21:44:15 2014 S=2.80 Km/hr
</name>
<styleUrl>
#styleMap_TLP_Normal
</styleUrl>
<Point>
<coordinates>
-39.3525276,-7.4085135,924.03
</coordinates>
</Point>
</Placemark>
<Placemark>
<name>
Thu Feb 27 21:44:25 2014 S=2.34 Km/hr
</name>
<styleUrl>
#styleMap_TLP_Normal
</styleUrl>
<Point>
<coordinates>
-39.3525925,-7.4084616,924.73
</coordinates>
</Point>
</Placemark>
<Placemark>
<name>
Thu Feb 27 21:44:35 2014 S=1.12 Km/hr
</name>
<styleUrl>
#styleMap_TLP_Normal
</styleUrl>
<Point>
<coordinates>
-39.3526001,-7.4084258,925.41
</coordinates>
</Point>
</Placemark>
<Placemark>
<name>
Thu Feb 27 21:44:45 2014 S=3.84 Km/hr
</name>
<styleUrl>
#styleMap_TLP_Normal
</styleUrl>
<Point>
<coordinates>
-39.3526497,-7.4083490,925.17
</coordinates>
</Point>
</Placemark>
<Placemark>
<name>
Thu Feb 27 21:44:55 2014 S=1.42 Km/hr
</name>
<styleUrl>
#styleMap_TLP_Normal
</styleUrl>
<Point>
<coordinates>
-39.3526802,-7.4083414,924.59
</coordinates>
</Point>
</Placemark>
<Placemark>
<name>
Thu Feb 27 21:45:05 2014 S=0.72 Km/hr
</name>
<styleUrl>
#styleMap_TLP_Normal
</styleUrl>
<Point>
<coordinates>
-39.3526878,-7.4083414,924.59
</coordinates>
</Point>
</Placemark>
<Placemark>
<name>
Thu Feb 27 21:45:15 2014 S=0.33 Km/hr
</name>
<styleUrl>
#styleMap_TLP_Normal
</styleUrl>
<Point>
<coordinates>
-39.3526993,-7.4083614,924.98
</coordinates>
</Point>
</Placemark>
<Placemark>
<name>
Thu Feb 27 21:45:25 2014 S=1.91 Km/hr
</name>
<styleUrl>
#styleMap_TLP_Normal
</styleUrl>
<Point>
<coordinates>
-39.3527260,-7.4084005,925.08
</coordinates>
</Point>
</Placemark>
<Placemark>
<name>
Thu Feb 27 21:45:35 2014 S=1.24 Km/hr
</name>
<styleUrl>
#styleMap_TLP_Normal
</styleUrl>
<Point>
<coordinates>
-39.3527107,-7.4084153,925.25
</coordinates>
</Point>
</Placemark>
<Placemark>
<name>
Thu Feb 27 21:45:45 2014 S=1.03 Km/hr
</name>
<styleUrl>
#styleMap_TLP_Normal
</styleUrl>
<Point>
<coordinates>
-39.3527336,-7.4084115,925.13
</coordinates>
</Point>
</Placemark>
<Placemark>
<name>
Thu Feb 27 21:45:55 2014 S=3.01 Km/hr
</name>
<styleUrl>
#styleMap_TLP_Normal
</styleUrl>
<Point>
<coordinates>
-39.3528214,-7.4084029,925.14
</coordinates>
</Point>
</Placemark>
<Placemark>
<name>
Thu Feb 27 21:46:05 2014 S=0.51 Km/hr
</name>
<styleUrl>
#styleMap_TLP_Normal
</styleUrl>
<Point>
<coordinates>
-39.3528824,-7.4083810,924.78
</coordinates>
</Point>
</Placemark>
<Placemark>
<name>
Thu Feb 27 21:46:15 2014 S=0.90 Km/hr
</name>
<styleUrl>
#styleMap_TLP_Normal
</styleUrl>
<Point>
<coordinates>
-39.3528633,-7.4083471,925.08
</coordinates>
</Point>
</Placemark>
<Placemark>
<name>
Thu Feb 27 21:46:25 2014 S=3.03 Km/hr
</name>
<styleUrl>
#styleMap_TLP_Normal
</styleUrl>
<Point>
<coordinates>
-39.3528557,-7.4082446,923.80
</coordinates>
</Point>
</Placemark>
<Placemark>
<name>
Thu Feb 27 21:46:35 2014 S=2.79 Km/hr
</name>
<styleUrl>
#styleMap_TLP_Normal
</styleUrl>
<Point>
<coordinates>
-39.3528633,-7.4081411,922.52
</coordinates>
</Point>
</Placemark>
<Placemark>
<name>
Thu Feb 27 21:46:45 2014 S=2.46 Km/hr
</name>
<styleUrl>
#styleMap_TLP_Normal
</styleUrl>
<Point>
<coordinates>
-39.3529129,-7.4080510,922.41
</coordinates>
</Point>
</Placemark>
<Placemark>
<name>
Thu Feb 27 21:46:55 2014 S=1.95 Km/hr
</name>
<styleUrl>
#styleMap_TLP_Normal
</styleUrl>
<Point>
<coordinates>
-39.3528633,-7.4079843,922.23
</coordinates>
</Point>
</Placemark>
<Placemark>
<name>
Thu Feb 27 21:47:05 2014 S=0.22 Km/hr
</name>
<styleUrl>
#styleMap_TLP_Normal
</styleUrl>
<Point>
<coordinates>
-39.3528404,-7.4079804,922.77
</coordinates>
</Point>
</Placemark>
<Placemark>
<name>
Thu Feb 27 21:47:15 2014 S=0.73 Km/hr
</name>
<styleUrl>
#styleMap_TLP_Normal
</styleUrl>
<Point>
<coordinates>
-39.3528137,-7.4079838,923.06
</coordinates>
</Point>
</Placemark>
<Placemark>
<name>
Thu Feb 27 21:47:25 2014 S=0.35 Km/hr
</name>
<styleUrl>
#styleMap_TLP_Normal
</styleUrl>
<Point>
<coordinates>
-39.3528099,-7.4079852,923.11
</coordinates>
</Point>
</Placemark>
<Placemark>
<name>
Thu Feb 27 21:47:35 2014 S=2.62 Km/hr
</name>
<styleUrl>
#styleMap_TLP_Normal
</styleUrl>
<Point>
<coordinates>
-39.3528328,-7.4079785,922.78
</coordinates>
</Point>
</Placemark>
<Placemark>
<name>
Thu Feb 27 21:47:45 2014 S=1.95 Km/hr
</name>
<styleUrl>
#styleMap_TLP_Normal
</styleUrl>
<Point>
<coordinates>
-39.3528709,-7.4079003,922.34
</coordinates>
</Point>
</Placemark>
<Placemark>
<name>
Thu Feb 27 21:47:55 2014 S=0.45 Km/hr
</name>
<styleUrl>
#styleMap_TLP_Normal
</styleUrl>
<Point>
<coordinates>
-39.3528862,-7.4079022,922.89
</coordinates>
</Point>
</Placemark>
<Placemark>
<name>
Thu Feb 27 21:48:05 2014 S=0.24 Km/hr
</name>
<styleUrl>
#styleMap_TLP_Normal
</styleUrl>
<Point>
<coordinates>
-39.3529129,-7.4079113,923.03
</coordinates>
</Point>
</Placemark>
<Placemark>
<name>
Thu Feb 27 21:48:15 2014 S=0.55 Km/hr
</name>
<styleUrl>
#styleMap_TLP_Normal
</styleUrl>
<Point>
<coordinates>
-39.3529320,-7.4079027,923.30
</coordinates>
</Point>
</Placemark>
<Placemark>
<name>
Thu Feb 27 21:48:25 2014 S=0.59 Km/hr
</name>
<styleUrl>
#styleMap_TLP_Normal
</styleUrl>
<Point>
<coordinates>
-39.3529091,-7.4079070,924.14
</coordinates>
</Point>
</Placemark>
<Placemark>
<name>
Thu Feb 27 21:48:35 2014 S=3.02 Km/hr
</name>
<styleUrl>
#styleMap_TLP_Normal
</styleUrl>
<Point>
<coordinates>
-39.3528862,-7.4078965,924.48
</coordinates>
</Point>
</Placemark>
<Placemark>
<name>
Thu Feb 27 21:48:45 2014 S=3.34 Km/hr
</name>
<styleUrl>
#styleMap_TLP_Normal
</styleUrl>
<Point>
<coordinates>
-39.3528328,-7.4078202,923.00
</coordinates>
</Point>
</Placemark>
<Placemark>
<name>
Thu Feb 27 21:48:55 2014 S=0.33 Km/hr
</name>
<styleUrl>
#styleMap_TLP_Normal
</styleUrl>
<Point>
<coordinates>
-39.3528061,-7.4077644,924.28
</coordinates>
</Point>
</Placemark>
<Placemark>
<name>
Thu Feb 27 21:49:05 2014 S=2.74 Km/hr
</name>
<styleUrl>
#styleMap_TLP_Normal
</styleUrl>
<Point>
<coordinates>
-39.3527794,-7.4077291,924.00
</coordinates>
</Point>
</Placemark>
<Placemark>
<name>
Thu Feb 27 21:49:15 2014 S=2.02 Km/hr
</name>
<styleUrl>
#styleMap_TLP_Normal
</styleUrl>
<Point>
<coordinates>
-39.3528137,-7.4076796,924.06
</coordinates>
</Point>
</Placemark>
<Placemark>
<name>
Thu Feb 27 21:49:25 2014 S=3.42 Km/hr
</name>
<styleUrl>
#styleMap_TLP_Normal
</styleUrl>
<Point>
<coordinates>
-39.3528976,-7.4076862,922.73
</coordinates>
</Point>
</Placemark>
<Placemark>
<name>
Thu Feb 27 21:49:35 2014 S=0.64 Km/hr
</name>
<styleUrl>
#styleMap_TLP_Normal
</styleUrl>
<Point>
<coordinates>
-39.3529396,-7.4076834,922.20
</coordinates>
</Point>
</Placemark>
<Placemark>
<name>
Thu Feb 27 21:49:45 2014 S=0.83 Km/hr
</name>
<styleUrl>
#styleMap_TLP_Normal
</styleUrl>
<Point>
<coordinates>
-39.3529434,-7.4076829,922.08
</coordinates>
</Point>
</Placemark>
<Placemark>
<name>
Thu Feb 27 21:49:55 2014 S=1.83 Km/hr
</name>
<styleUrl>
#styleMap_TLP_Normal
</styleUrl>
<Point>
<coordinates>
-39.3529625,-7.4076719,922.20
</coordinates>
</Point>
</Placemark>
<Placemark>
<name>
Thu Feb 27 21:50:05 2014 S=3.36 Km/hr
</name>
<styleUrl>
#styleMap_TLP_Normal
</styleUrl>
<Point>
<coordinates>
-39.3530197,-7.4075732,923.59
</coordinates>
</Point>
</Placemark>
<Placemark>
<name>
Thu Feb 27 21:50:15 2014 S=1.36 Km/hr
</name>
<styleUrl>
#styleMap_TLP_Normal
</styleUrl>
<Point>
<coordinates>
-39.3529854,-7.4075198,923.53
</coordinates>
</Point>
</Placemark>
<Placemark>
<name>
Thu Feb 27 21:50:25 2014 S=3.01 Km/hr
</name>
<styleUrl>
#styleMap_TLP_Normal
</styleUrl>
<Point>
<coordinates>
-39.3529320,-7.4074388,922.95
</coordinates>
</Point>
</Placemark>
<Placemark>
<name>
Thu Feb 27 21:50:35 2014 S=1.90 Km/hr
</name>
<styleUrl>
#styleMap_TLP_Normal
</styleUrl>
<Point>
<coordinates>
-39.3528633,-7.4074163,923.27
</coordinates>
</Point>
</Placemark>
<Placemark>
<name>
Thu Feb 27 21:50:45 2014 S=2.43 Km/hr
</name>
<styleUrl>
#styleMap_TLP_Normal
</styleUrl>
<Point>
<coordinates>
-39.3528671,-7.4073796,924.13
</coordinates>
</Point>
</Placemark>
<Placemark>
<name>
Thu Feb 27 21:50:55 2014 S=3.32 Km/hr
</name>
<styleUrl>
#styleMap_TLP_Normal
</styleUrl>
<Point>
<coordinates>
-39.3529015,-7.4072709,924.41
</coordinates>
</Point>
</Placemark>
<Placemark>
<name>
Thu Feb 27 21:51:05 2014 S=2.28 Km/hr
</name>
<styleUrl>
#styleMap_TLP_Normal
</styleUrl>
<Point>
<coordinates>
-39.3529472,-7.4071422,924.05
</coordinates>
</Point>
</Placemark>
<Placemark>
<name>
Thu Feb 27 21:51:15 2014 S=3.28 Km/hr
</name>
<styleUrl>
#styleMap_TLP_Normal
</styleUrl>
<Point>
<coordinates>
-39.3528671,-7.4071136,923.28
</coordinates>
</Point>
</Placemark>
<Placemark>
<name>
Thu Feb 27 21:51:25 2014 S=3.32 Km/hr
</name>
<styleUrl>
#styleMap_TLP_Normal
</styleUrl>
<Point>
<coordinates>
-39.3528824,-7.4071288,923.73
</coordinates>
</Point>
</Placemark>
<Placemark>
<name>
Thu Feb 27 21:51:35 2014 S=3.31 Km/hr
</name>
<styleUrl>
#styleMap_TLP_Normal
</styleUrl>
<Point>
<coordinates>
-39.3529701,-7.4071264,922.30
</coordinates>
</Point>
</Placemark>
<Placemark>
<name>
Thu Feb 27 21:51:45 2014 S=2.85 Km/hr
</name>
<styleUrl>
#styleMap_TLP_Normal
</styleUrl>
<Point>
<coordinates>
-39.3530884,-7.4071007,921.94
</coordinates>
</Point>
</Placemark>
<Placemark>
<name>
Thu Feb 27 21:51:55 2014 S=2.84 Km/hr
</name>
<styleUrl>
#styleMap_TLP_Normal
</styleUrl>
<Point>
<coordinates>
-39.3532143,-7.4070745,921.39
</coordinates>
</Point>
</Placemark>
<Placemark>
<name>
Thu Feb 27 21:52:05 2014 S=4.04 Km/hr
</name>
<styleUrl>
#styleMap_TLP_Normal
</styleUrl>
<Point>
<coordinates>
-39.3533134,-7.4070220,919.81
</coordinates>
</Point>
</Placemark>
<Placemark>
<name>
Thu Feb 27 21:52:15 2014 S=2.78 Km/hr
</name>
<styleUrl>
#styleMap_TLP_Normal
</styleUrl>
<Point>
<coordinates>
-39.3534164,-7.4069633,921.66
</coordinates>
</Point>
</Placemark>
<Placemark>
<name>
Thu Feb 27 21:52:25 2014 S=2.18 Km/hr
</name>
<styleUrl>
#styleMap_TLP_Normal
</styleUrl>
<Point>
<coordinates>
-39.3534927,-7.4068975,922.27
</coordinates>
</Point>
</Placemark>
<Placemark>
<name>
Thu Feb 27 21:52:35 2014 S=3.75 Km/hr
</name>
<styleUrl>
#styleMap_TLP_Normal
</styleUrl>
<Point>
<coordinates>
-39.3535805,-7.4068184,922.94
</coordinates>
</Point>
</Placemark>
<Placemark>
<name>
Thu Feb 27 21:52:45 2014 S=0.80 Km/hr
</name>
<styleUrl>
#styleMap_TLP_Normal
</styleUrl>
<Point>
<coordinates>
-39.3536415,-7.4067254,924.89
</coordinates>
</Point>
</Placemark>
<Placemark>
<name>
Thu Feb 27 21:52:55 2014 S=2.26 Km/hr
</name>
<styleUrl>
#styleMap_TLP_Normal
</styleUrl>
<Point>
<coordinates>
-39.3536911,-7.4067488,925.27
</coordinates>
</Point>
</Placemark>
<Placemark>
<name>
Thu Feb 27 21:53:05 2014 S=3.28 Km/hr
</name>
<styleUrl>
#styleMap_TLP_Normal
</styleUrl>
<Point>
<coordinates>
-39.3537483,-7.4068236,925.31
</coordinates>
</Point>
</Placemark>
<Placemark>
<name>
Thu Feb 27 21:53:15 2014 S=1.14 Km/hr
</name>
<styleUrl>
#styleMap_TLP_Normal
</styleUrl>
<Point>
<coordinates>
-39.3538132,-7.4068527,925.39
</coordinates>
</Point>
</Placemark>
<Placemark>
<name>
Thu Feb 27 21:53:25 2014 S=2.53 Km/hr
</name>
<styleUrl>
#styleMap_TLP_Normal
</styleUrl>
<Point>
<coordinates>
-39.3537941,-7.4068370,924.25
</coordinates>
</Point>
</Placemark>
<Placemark>
<name>
Thu Feb 27 21:53:35 2014 S=3.80 Km/hr
</name>
<styleUrl>
#styleMap_TLP_Normal
</styleUrl>
<Point>
<coordinates>
-39.3537369,-7.4067969,924.28
</coordinates>
</Point>
</Placemark>
<Placemark>
<name>
Thu Feb 27 21:53:45 2014 S=2.30 Km/hr
</name>
<styleUrl>
#styleMap_TLP_Normal
</styleUrl>
<Point>
<coordinates>
-39.3536758,-7.4067302,922.72
</coordinates>
</Point>
</Placemark>
<Placemark>
<name>
Thu Feb 27 21:53:55 2014 S=1.90 Km/hr
</name>
<styleUrl>
#styleMap_TLP_Normal
</styleUrl>
<Point>
<coordinates>
-39.3536949,-7.4066482,923.19
</coordinates>
</Point>
</Placemark>
<Placemark>
<name>
Thu Feb 27 21:54:05 2014 S=2.57 Km/hr
</name>
<styleUrl>
#styleMap_TLP_Normal
</styleUrl>
<Point>
<coordinates>
-39.3537140,-7.4065647,923.84
</coordinates>
</Point>
</Placemark>
<Placemark>
<name>
Thu Feb 27 21:54:15 2014 S=0.68 Km/hr
</name>
<styleUrl>
#styleMap_TLP_Normal
</styleUrl>
<Point>
<coordinates>
-39.3536797,-7.4065194,923.56
</coordinates>
</Point>
</Placemark>
<Placemark>
<name>
Thu Feb 27 21:54:25 2014 S=3.39 Km/hr
</name>
<styleUrl>
#styleMap_TLP_Normal
</styleUrl>
<Point>
<coordinates>
-39.3537254,-7.4065380,922.84
</coordinates>
</Point>
</Placemark>
<Placemark>
<name>
Thu Feb 27 21:54:35 2014 S=3.53 Km/hr
</name>
<styleUrl>
#styleMap_TLP_Normal
</styleUrl>
<Point>
<coordinates>
-39.3538055,-7.4065270,921.20
</coordinates>
</Point>
</Placemark>
<Placemark>
<name>
Thu Feb 27 21:54:45 2014 S=3.64 Km/hr
</name>
<styleUrl>
#styleMap_TLP_Normal
</styleUrl>
<Point>
<coordinates>
-39.3539162,-7.4065070,920.08
</coordinates>
</Point>
</Placemark>
<Placemark>
<name>
Thu Feb 27 21:54:55 2014 S=3.84 Km/hr
</name>
<styleUrl>
#styleMap_TLP_Normal
</styleUrl>
<Point>
<coordinates>
-39.3540154,-7.4064918,919.86
</coordinates>
</Point>
</Placemark>
<Placemark>
<name>
Thu Feb 27 21:55:05 2014 S=3.16 Km/hr
</name>
<styleUrl>
#styleMap_TLP_Normal
</styleUrl>
<Point>
<coordinates>
-39.3541031,-7.4064221,919.56
</coordinates>
</Point>
</Placemark>
<Placemark>
<name>
Thu Feb 27 21:55:15 2014 S=2.14 Km/hr
</name>
<styleUrl>
#styleMap_TLP_Normal
</styleUrl>
<Point>
<coordinates>
-39.3541718,-7.4063601,919.23
</coordinates>
</Point>
</Placemark>
<Placemark>
<name>
Thu Feb 27 21:55:25 2014 S=2.25 Km/hr
</name>
<styleUrl>
#styleMap_TLP_Normal
</styleUrl>
<Point>
<coordinates>
-39.3542137,-7.4062915,919.02
</coordinates>
</Point>
</Placemark>
<Placemark>
<name>
Thu Feb 27 21:55:35 2014 S=1.71 Km/hr
</name>
<styleUrl>
#styleMap_TLP_Normal
</styleUrl>
<Point>
<coordinates>
-39.3541756,-7.4062200,917.77
</coordinates>
</Point>
</Placemark>
<Placemark>
<name>
Thu Feb 27 21:55:45 2014 S=0.50 Km/hr
</name>
<styleUrl>
#styleMap_TLP_Normal
</styleUrl>
<Point>
<coordinates>
-39.3541527,-7.4061975,918.61
</coordinates>
</Point>
</Placemark>
<Placemark>
<name>
Thu Feb 27 21:55:55 2014 S=2.99 Km/hr
</name>
<styleUrl>
#styleMap_TLP_Normal
</styleUrl>
<Point>
<coordinates>
-39.3542023,-7.4061723,919.14
</coordinates>
</Point>
</Placemark>
<Placemark>
<name>
Thu Feb 27 21:56:05 2014 S=1.92 Km/hr
</name>
<styleUrl>
#styleMap_TLP_Normal
</styleUrl>
<Point>
<coordinates>
-39.3542633,-7.4061069,919.83
</coordinates>
</Point>
</Placemark>
<Placemark>
<name>
Thu Feb 27 21:56:15 2014 S=1.08 Km/hr
</name>
<styleUrl>
#styleMap_TLP_Normal
</styleUrl>
<Point>
<coordinates>
-39.3543167,-7.4060898,920.47
</coordinates>
</Point>
</Placemark>
<Placemark>
<name>
Thu Feb 27 21:56:25 2014 S=2.93 Km/hr
</name>
<styleUrl>
#styleMap_TLP_Normal
</styleUrl>
<Point>
<coordinates>
-39.3543968,-7.4060540,920.58
</coordinates>
</Point>
</Placemark>
<Placemark>
<name>
Thu Feb 27 21:56:35 2014 S=2.86 Km/hr
</name>
<styleUrl>
#styleMap_TLP_Normal
</styleUrl>
<Point>
<coordinates>
-39.3545074,-7.4060268,921.83
</coordinates>
</Point>
</Placemark>
<Placemark>
<name>
Thu Feb 27 21:56:45 2014 S=2.50 Km/hr
</name>
<styleUrl>
#styleMap_TLP_Normal
</styleUrl>
<Point>
<coordinates>
-39.3545990,-7.4059949,921.80
</coordinates>
</Point>
</Placemark>
<Placemark>
<name>
Thu Feb 27 21:56:55 2014 S=4.83 Km/hr
</name>
<styleUrl>
#styleMap_TLP_Normal
</styleUrl>
<Point>
<coordinates>
-39.3546791,-7.4058933,921.80
</coordinates>
</Point>
</Placemark>
<Placemark>
<name>
Thu Feb 27 21:57:05 2014 S=3.43 Km/hr
</name>
<styleUrl>
#styleMap_TLP_Normal
</styleUrl>
<Point>
<coordinates>
-39.3547516,-7.4058399,923.31
</coordinates>
</Point>
</Placemark>
<Placemark>
<name>
Thu Feb 27 21:57:15 2014 S=1.70 Km/hr
</name>
<styleUrl>
#styleMap_TLP_Normal
</styleUrl>
<Point>
<coordinates>
-39.3548622,-7.4057941,924.02
</coordinates>
</Point>
</Placemark>
<Placemark>
<name>
Thu Feb 27 21:57:25 2014 S=4.01 Km/hr
</name>
<styleUrl>
#styleMap_TLP_Normal
</styleUrl>
<Point>
<coordinates>
-39.3549500,-7.4058561,924.89
</coordinates>
</Point>
</Placemark>
<Placemark>
<name>
Thu Feb 27 21:57:35 2014 S=1.00 Km/hr
</name>
<styleUrl>
#styleMap_TLP_Normal
</styleUrl>
<Point>
<coordinates>
-39.3549767,-7.4058990,925.50
</coordinates>
</Point>
</Placemark>
<Placemark>
<name>
Thu Feb 27 21:57:45 2014 S=1.64 Km/hr
</name>
<styleUrl>
#styleMap_TLP_Normal
</styleUrl>
<Point>
<coordinates>
-39.3549728,-7.4058986,925.67
</coordinates>
</Point>
</Placemark>
<Placemark>
<name>
Thu Feb 27 21:57:55 2014 S=2.93 Km/hr
</name>
<styleUrl>
#styleMap_TLP_Normal
</styleUrl>
<Point>
<coordinates>
-39.3550224,-7.4058213,924.86
</coordinates>
</Point>
</Placemark>
<Placemark>
<name>
Thu Feb 27 21:58:05 2014 S=0.59 Km/hr
</name>
<styleUrl>
#styleMap_TLP_Normal
</styleUrl>
<Point>
<coordinates>
-39.3550835,-7.4058309,925.02
</coordinates>
</Point>
</Placemark>
<Placemark>
<name>
Thu Feb 27 21:58:15 2014 S=0.41 Km/hr
</name>
<styleUrl>
#styleMap_TLP_Normal
</styleUrl>
<Point>
<coordinates>
-39.3550911,-7.4058332,925.00
</coordinates>
</Point>
</Placemark>
<Placemark>
<name>
Thu Feb 27 21:58:25 2014 S=4.71 Km/hr
</name>
<styleUrl>
#styleMap_TLP_Normal
</styleUrl>
<Point>
<coordinates>
-39.3550911,-7.4057741,923.64
</coordinates>
</Point>
</Placemark>
<Placemark>
<name>
Thu Feb 27 21:58:35 2014 S=2.40 Km/hr
</name>
<styleUrl>
#styleMap_TLP_Normal
</styleUrl>
<Point>
<coordinates>
-39.3551178,-7.4056768,922.00
</coordinates>
</Point>
</Placemark>
<Placemark>
<name>
Thu Feb 27 21:58:45 2014 S=2.80 Km/hr
</name>
<styleUrl>
#styleMap_TLP_Normal
</styleUrl>
<Point>
<coordinates>
-39.3551598,-7.4055905,922.00
</coordinates>
</Point>
</Placemark>
<Placemark>
<name>
Thu Feb 27 21:58:55 2014 S=1.68 Km/hr
</name>
<styleUrl>
#styleMap_TLP_Normal
</styleUrl>
<Point>
<coordinates>
-39.3551712,-7.4055443,921.73
</coordinates>
</Point>
</Placemark>
<Placemark>
<name>
Thu Feb 27 21:59:05 2014 S=0.55 Km/hr
</name>
<styleUrl>
#styleMap_TLP_Normal
</styleUrl>
<Point>
<coordinates>
-39.3551598,-7.4055319,921.92
</coordinates>
</Point>
</Placemark>
<Placemark>
<name>
Thu Feb 27 21:59:15 2014 S=1.93 Km/hr
</name>
<styleUrl>
#styleMap_TLP_Normal
</styleUrl>
<Point>
<coordinates>
-39.3551598,-7.4055271,922.09
</coordinates>
</Point>
</Placemark>
<Placemark>
<name>
Thu Feb 27 21:59:25 2014 S=0.97 Km/hr
</name>
<styleUrl>
#styleMap_TLP_Normal
</styleUrl>
<Point>
<coordinates>
-39.3551636,-7.4055085,922.55
</coordinates>
</Point>
</Placemark>
<Placemark>
<name>
Thu Feb 27 21:59:35 2014 S=1.40 Km/hr
</name>
<styleUrl>
#styleMap_TLP_Normal
</styleUrl>
<Point>
<coordinates>
-39.3551674,-7.4055047,923.05
</coordinates>
</Point>
</Placemark>
<Placemark>
<name>
Thu Feb 27 21:59:45 2014 S=0.11 Km/hr
</name>
<styleUrl>
#styleMap_TLP_Normal
</styleUrl>
<Point>
<coordinates>
-39.3551674,-7.4055018,924.25
</coordinates>
</Point>
</Placemark>
<Placemark>
<name>
Thu Feb 27 21:59:55 2014 S=0.37 Km/hr
</name>
<styleUrl>
#styleMap_TLP_Normal
</styleUrl>
<Point>
<coordinates>
-39.3551483,-7.4055200,924.70
</coordinates>
</Point>
</Placemark>
<Placemark>
<name>
Thu Feb 27 22:00:05 2014 S=0.58 Km/hr
</name>
<styleUrl>
#styleMap_TLP_Normal
</styleUrl>
<Point>
<coordinates>
-39.3551559,-7.4055462,924.78
</coordinates>
</Point>
</Placemark>
<Placemark>
<name>
Thu Feb 27 22:00:15 2014 S=0.62 Km/hr
</name>
<styleUrl>
#styleMap_TLP_Normal
</styleUrl>
<Point>
<coordinates>
-39.3551445,-7.4055438,924.69
</coordinates>
</Point>
</Placemark>
<Placemark>
<name>
Thu Feb 27 22:00:25 2014 S=0.69 Km/hr
</name>
<styleUrl>
#styleMap_TLP_Normal
</styleUrl>
<Point>
<coordinates>
-39.3551712,-7.4055147,924.81
</coordinates>
</Point>
</Placemark>
<Placemark>
<name>
Thu Feb 27 22:00:35 2014 S=1.04 Km/hr
</name>
<styleUrl>
#styleMap_TLP_Normal
</styleUrl>
<Point>
<coordinates>
-39.3551865,-7.4055052,924.47
</coordinates>
</Point>
</Placemark>
<Placemark>
<name>
Thu Feb 27 22:00:45 2014 S=0.42 Km/hr
</name>
<styleUrl>
#styleMap_TLP_Normal
</styleUrl>
<Point>
<coordinates>
-39.3551636,-7.4055405,925.08
</coordinates>
</Point>
</Placemark>
<Placemark>
<name>
Thu Feb 27 22:00:55 2014 S=0.75 Km/hr
</name>
<styleUrl>
#styleMap_TLP_Normal
</styleUrl>
<Point>
<coordinates>
-39.3551521,-7.4055319,925.17
</coordinates>
</Point>
</Placemark>
<Placemark>
<name>
Thu Feb 27 22:01:05 2014 S=2.30 Km/hr
</name>
<styleUrl>
#styleMap_TLP_Normal
</styleUrl>
<Point>
<coordinates>
-39.3551788,-7.4055238,925.11
</coordinates>
</Point>
</Placemark>
<Placemark>
<name>
Thu Feb 27 22:01:15 2014 S=3.31 Km/hr
</name>
<styleUrl>
#styleMap_TLP_Normal
</styleUrl>
<Point>
<coordinates>
-39.3552170,-7.4054322,926.09
</coordinates>
</Point>
</Placemark>
<Placemark>
<name>
Thu Feb 27 22:01:25 2014 S=1.97 Km/hr
</name>
<styleUrl>
#styleMap_TLP_Normal
</styleUrl>
<Point>
<coordinates>
-39.3551979,-7.4053583,925.44
</coordinates>
</Point>
</Placemark>
<Placemark>
<name>
Thu Feb 27 22:01:35 2014 S=1.46 Km/hr
</name>
<styleUrl>
#styleMap_TLP_Normal
</styleUrl>
<Point>
<coordinates>
-39.3551445,-7.4053140,925.11
</coordinates>
</Point>
</Placemark>
<Placemark>
<name>
Thu Feb 27 22:01:45 2014 S=1.41 Km/hr
</name>
<styleUrl>
#styleMap_TLP_Normal
</styleUrl>
<Point>
<coordinates>
-39.3551445,-7.4053082,924.06
</coordinates>
</Point>
</Placemark>
<Placemark>
<name>
Thu Feb 27 22:01:55 2014 S=1.36 Km/hr
</name>
<styleUrl>
#styleMap_TLP_Normal
</styleUrl>
<Point>
<coordinates>
-39.3551483,-7.4052982,923.67
</coordinates>
</Point>
</Placemark>
<Placemark>
<name>
Thu Feb 27 22:02:05 2014 S=0.39 Km/hr
</name>
<styleUrl>
#styleMap_TLP_Normal
</styleUrl>
<Point>
<coordinates>
-39.3551941,-7.4053082,923.98
</coordinates>
</Point>
</Placemark>
<Placemark>
<name>
Thu Feb 27 22:02:15 2014 S=1.21 Km/hr
</name>
<styleUrl>
#styleMap_TLP_Normal
</styleUrl>
<Point>
<coordinates>
-39.3551941,-7.4053063,924.16
</coordinates>
</Point>
</Placemark>
<Placemark>
<name>
Thu Feb 27 22:02:25 2014 S=0.71 Km/hr
</name>
<styleUrl>
#styleMap_TLP_Normal
</styleUrl>
<Point>
<coordinates>
-39.3551788,-7.4053001,923.92
</coordinates>
</Point>
</Placemark>
<Placemark>
<name>
Thu Feb 27 22:02:35 2014 S=1.80 Km/hr
</name>
<styleUrl>
#styleMap_TLP_Normal
</styleUrl>
<Point>
<coordinates>
-39.3551483,-7.4053059,923.92
</coordinates>
</Point>
</Placemark>
<Placemark>
<name>
Thu Feb 27 22:02:45 2014 S=2.15 Km/hr
</name>
<styleUrl>
#styleMap_TLP_Normal
</styleUrl>
<Point>
<coordinates>
-39.3550797,-7.4052768,922.91
</coordinates>
</Point>
</Placemark>
<Placemark>
<name>
Thu Feb 27 22:02:55 2014 S=2.72 Km/hr
</name>
<styleUrl>
#styleMap_TLP_Normal
</styleUrl>
<Point>
<coordinates>
-39.3550186,-7.4052377,923.42
</coordinates>
</Point>
</Placemark>
<Placemark>
<name>
Thu Feb 27 22:03:05 2014 S=2.35 Km/hr
</name>
<styleUrl>
#styleMap_TLP_Normal
</styleUrl>
<Point>
<coordinates>
-39.3549614,-7.4052315,923.91
</coordinates>
</Point>
</Placemark>
<Placemark>
<name>
Thu Feb 27 22:03:15 2014 S=1.42 Km/hr
</name>
<styleUrl>
#styleMap_TLP_Normal
</styleUrl>
<Point>
<coordinates>
-39.3549690,-7.4053030,924.92
</coordinates>
</Point>
</Placemark>
<Placemark>
<name>
Thu Feb 27 22:03:25 2014 S=1.46 Km/hr
</name>
<styleUrl>
#styleMap_TLP_Normal
</styleUrl>
<Point>
<coordinates>
-39.3549614,-7.4053402,925.28
</coordinates>
</Point>
</Placemark>
<Placemark>
<name>
Thu Feb 27 22:03:35 2014 S=0.82 Km/hr
</name>
<styleUrl>
#styleMap_TLP_Normal
</styleUrl>
<Point>
<coordinates>
-39.3549347,-7.4053493,925.08
</coordinates>
</Point>
</Placemark>
<Placemark>
<name>
Thu Feb 27 22:03:45 2014 S=0.56 Km/hr
</name>
<styleUrl>
#styleMap_TLP_Normal
</styleUrl>
<Point>
<coordinates>
-39.3549156,-7.4053583,925.00
</coordinates>
</Point>
</Placemark>
<Placemark>
<name>
Thu Feb 27 22:03:55 2014 S=2.88 Km/hr
</name>
<styleUrl>
#styleMap_TLP_Normal
</styleUrl>
<Point>
<coordinates>
-39.3548164,-7.4053631,925.55
</coordinates>
</Point>
</Placemark>
<Placemark>
<name>
Thu Feb 27 22:04:05 2014 S=4.12 Km/hr
</name>
<styleUrl>
#styleMap_TLP_Normal
</styleUrl>
<Point>
<coordinates>
-39.3547325,-7.4053330,925.45
</coordinates>
</Point>
</Placemark>
<Placemark>
<name>
Thu Feb 27 22:04:15 2014 S=0.68 Km/hr
</name>
<styleUrl>
#styleMap_TLP_Normal
</styleUrl>
<Point>
<coordinates>
-39.3547211,-7.4053240,925.36
</coordinates>
</Point>
</Placemark>
<Placemark>
<name>
Thu Feb 27 22:04:25 2014 S=1.35 Km/hr
</name>
<styleUrl>
#styleMap_TLP_Normal
</styleUrl>
<Point>
<coordinates>
-39.3547478,-7.4053249,924.73
</coordinates>
</Point>
</Placemark>
<Placemark>
<name>
Thu Feb 27 22:04:35 2014 S=2.26 Km/hr
</name>
<styleUrl>
#styleMap_TLP_Normal
</styleUrl>
<Point>
<coordinates>
-39.3548279,-7.4053507,924.66
</coordinates>
</Point>
</Placemark>
<Placemark>
<name>
Thu Feb 27 22:04:45 2014 S=1.86 Km/hr
</name>
<styleUrl>
#styleMap_TLP_Normal
</styleUrl>
<Point>
<coordinates>
-39.3548737,-7.4052849,924.41
</coordinates>
</Point>
</Placemark>
<Placemark>
<name>
Thu Feb 27 22:04:55 2014 S=0.79 Km/hr
</name>
<styleUrl>
#styleMap_TLP_Normal
</styleUrl>
<Point>
<coordinates>
-39.3549004,-7.4052405,924.94
</coordinates>
</Point>
</Placemark>
<Placemark>
<name>
Thu Feb 27 22:05:05 2014 S=0.20 Km/hr
</name>
<styleUrl>
#styleMap_TLP_Normal
</styleUrl>
<Point>
<coordinates>
-39.3549423,-7.4052367,925.44
</coordinates>
</Point>
</Placemark>
<Placemark>
<name>
Thu Feb 27 22:05:15 2014 S=0.88 Km/hr
</name>
<styleUrl>
#styleMap_TLP_Normal
</styleUrl>
<Point>
<coordinates>
-39.3549919,-7.4052439,925.08
</coordinates>
</Point>
</Placemark>
<Placemark>
<name>
Thu Feb 27 22:05:25 2014 S=1.04 Km/hr
</name>
<styleUrl>
#styleMap_TLP_Normal
</styleUrl>
<Point>
<coordinates>
-39.3549995,-7.4052296,925.20
</coordinates>
</Point>
</Placemark>
<Placemark>
<name>
Thu Feb 27 22:05:35 2014 S=1.04 Km/hr
</name>
<styleUrl>
#styleMap_TLP_Normal
</styleUrl>
<Point>
<coordinates>
-39.3550301,-7.4051819,926.06
</coordinates>
</Point>
</Placemark>
<Placemark>
<name>
Thu Feb 27 22:05:45 2014 S=0.40 Km/hr
</name>
<styleUrl>
#styleMap_TLP_Normal
</styleUrl>
<Point>
<coordinates>
-39.3550415,-7.4051557,924.44
</coordinates>
</Point>
</Placemark>
<Placemark>
<name>
Thu Feb 27 22:05:55 2014 S=0.70 Km/hr
</name>
<styleUrl>
#styleMap_TLP_Normal
</styleUrl>
<Point>
<coordinates>
-39.3550262,-7.4051061,924.28
</coordinates>
</Point>
</Placemark>
<Placemark>
<name>
Thu Feb 27 22:06:05 2014 S=3.55 Km/hr
</name>
<styleUrl>
#styleMap_TLP_Normal
</styleUrl>
<Point>
<coordinates>
-39.3550262,-7.4050202,923.73
</coordinates>
</Point>
</Placemark>
<Placemark>
<name>
Thu Feb 27 22:06:15 2014 S=2.12 Km/hr
</name>
<styleUrl>
#styleMap_TLP_Normal
</styleUrl>
<Point>
<coordinates>
-39.3550072,-7.4049387,923.59
</coordinates>
</Point>
</Placemark>
<Placemark>
<name>
Thu Feb 27 22:06:25 2014 S=2.02 Km/hr
</name>
<styleUrl>
#styleMap_TLP_Normal
</styleUrl>
<Point>
<coordinates>
-39.3549538,-7.4049606,922.72
</coordinates>
</Point>
</Placemark>
<Placemark>
<name>
Thu Feb 27 22:06:35 2014 S=2.14 Km/hr
</name>
<styleUrl>
#styleMap_TLP_Normal
</styleUrl>
<Point>
<coordinates>
-39.3550110,-7.4049487,922.88
</coordinates>
</Point>
</Placemark>
<Placemark>
<name>
Thu Feb 27 22:06:45 2014 S=1.66 Km/hr
</name>
<styleUrl>
#styleMap_TLP_Normal
</styleUrl>
<Point>
<coordinates>
-39.3551025,-7.4049735,922.70
</coordinates>
</Point>
</Placemark>
<Placemark>
<name>
Thu Feb 27 22:06:55 2014 S=1.40 Km/hr
</name>
<styleUrl>
#styleMap_TLP_Normal
</styleUrl>
<Point>
<coordinates>
-39.3551216,-7.4049692,922.86
</coordinates>
</Point>
</Placemark>
<Placemark>
<name>
Thu Feb 27 22:07:05 2014 S=2.64 Km/hr
</name>
<styleUrl>
#styleMap_TLP_Normal
</styleUrl>
<Point>
<coordinates>
-39.3551331,-7.4048924,922.78
</coordinates>
</Point>
</Placemark>
<Placemark>
<name>
Thu Feb 27 22:07:15 2014 S=0.86 Km/hr
</name>
<styleUrl>
#styleMap_TLP_Normal
</styleUrl>
<Point>
<coordinates>
-39.3551407,-7.4048805,923.36
</coordinates>
</Point>
</Placemark>
<Placemark>
<name>
Thu Feb 27 22:07:25 2014 S=0.56 Km/hr
</name>
<styleUrl>
#styleMap_TLP_Normal
</styleUrl>
<Point>
<coordinates>
-39.3551407,-7.4048643,922.34
</coordinates>
</Point>
</Placemark>
<Placemark>
<name>
Thu Feb 27 22:07:35 2014 S=1.25 Km/hr
</name>
<styleUrl>
#styleMap_TLP_Normal
</styleUrl>
<Point>
<coordinates>
-39.3551369,-7.4048047,922.14
</coordinates>
</Point>
</Placemark>
<Placemark>
<name>
Thu Feb 27 22:07:45 2014 S=1.26 Km/hr
</name>
<styleUrl>
#styleMap_TLP_Normal
</styleUrl>
<Point>
<coordinates>
-39.3551254,-7.4047518,922.41
</coordinates>
</Point>
</Placemark>
<Placemark>
<name>
Thu Feb 27 22:07:55 2014 S=0.53 Km/hr
</name>
<styleUrl>
#styleMap_TLP_Normal
</styleUrl>
<Point>
<coordinates>
-39.3551140,-7.4047527,922.38
</coordinates>
</Point>
</Placemark>
<Placemark>
<name>
Thu Feb 27 22:08:05 2014 S=0.60 Km/hr
</name>
<styleUrl>
#styleMap_TLP_Normal
</styleUrl>
<Point>
<coordinates>
-39.3550911,-7.4047461,922.22
</coordinates>
</Point>
</Placemark>
<Placemark>
<name>
Thu Feb 27 22:08:15 2014 S=0.83 Km/hr
</name>
<styleUrl>
#styleMap_TLP_Normal
</styleUrl>
<Point>
<coordinates>
-39.3550987,-7.4047346,922.22
</coordinates>
</Point>
</Placemark>
<Placemark>
<name>
Thu Feb 27 22:08:25 2014 S=2.44 Km/hr
</name>
<styleUrl>
#styleMap_TLP_Normal
</styleUrl>
<Point>
<coordinates>
-39.3551064,-7.4047341,921.83
</coordinates>
</Point>
</Placemark>
<Placemark>
<name>
Thu Feb 27 22:08:35 2014 S=0.38 Km/hr
</name>
<styleUrl>
#styleMap_TLP_Normal
</styleUrl>
<Point>
<coordinates>
-39.3551254,-7.4047370,922.34
</coordinates>
</Point>
</Placemark>
<Placemark>
<name>
Thu Feb 27 22:08:45 2014 S=2.30 Km/hr
</name>
<styleUrl>
#styleMap_TLP_Normal
</styleUrl>
<Point>
<coordinates>
-39.3551369,-7.4047070,922.75
</coordinates>
</Point>
</Placemark>
<Placemark>
<name>
Thu Feb 27 22:08:55 2014 S=3.89 Km/hr
</name>
<styleUrl>
#styleMap_TLP_Normal
</styleUrl>
<Point>
<coordinates>
-39.3550797,-7.4046183,922.80
</coordinates>
</Point>
</Placemark>
<Placemark>
<name>
Thu Feb 27 22:09:05 2014 S=3.30 Km/hr
</name>
<styleUrl>
#styleMap_TLP_Normal
</styleUrl>
<Point>
<coordinates>
-39.3550110,-7.4045434,922.75
</coordinates>
</Point>
</Placemark>
<Placemark>
<name>
Thu Feb 27 22:09:15 2014 S=5.23 Km/hr
</name>
<styleUrl>
#styleMap_TLP_Normal
</styleUrl>
<Point>
<coordinates>
-39.3549805,-7.4044385,921.66
</coordinates>
</Point>
</Placemark>
<Placemark>
<name>
Thu Feb 27 22:09:25 2014 S=2.78 Km/hr
</name>
<styleUrl>
#styleMap_TLP_Normal
</styleUrl>
<Point>
<coordinates>
-39.3549156,-7.4043789,919.53
</coordinates>
</Point>
</Placemark>
<Placemark>
<name>
Thu Feb 27 22:09:35 2014 S=2.43 Km/hr
</name>
<styleUrl>
#styleMap_TLP_Normal
</styleUrl>
<Point>
<coordinates>
-39.3548393,-7.4044013,918.19
</coordinates>
</Point>
</Placemark>
<Placemark>
<name>
Thu Feb 27 22:09:45 2014 S=2.54 Km/hr
</name>
<styleUrl>
#styleMap_TLP_Normal
</styleUrl>
<Point>
<coordinates>
-39.3547592,-7.4043980,916.77
</coordinates>
</Point>
</Placemark>
<Placemark>
<name>
Thu Feb 27 22:09:55 2014 S=0.36 Km/hr
</name>
<styleUrl>
#styleMap_TLP_Normal
</styleUrl>
<Point>
<coordinates>
-39.3547363,-7.4043865,916.45
</coordinates>
</Point>
</Placemark>
<Placemark>
<name>
Thu Feb 27 22:10:05 2014 S=2.51 Km/hr
</name>
<styleUrl>
#styleMap_TLP_Normal
</styleUrl>
<Point>
<coordinates>
-39.3546944,-7.4043226,917.50
</coordinates>
</Point>
</Placemark>
<Placemark>
<name>
Thu Feb 27 22:10:15 2014 S=1.56 Km/hr
</name>
<styleUrl>
#styleMap_TLP_Normal
</styleUrl>
<Point>
<coordinates>
-39.3547287,-7.4042783,918.11
</coordinates>
</Point>
</Placemark>
<Placemark>
<name>
Thu Feb 27 22:10:25 2014 S=2.20 Km/hr
</name>
<styleUrl>
#styleMap_TLP_Normal
</styleUrl>
<Point>
<coordinates>
-39.3547974,-7.4042487,919.19
</coordinates>
</Point>
</Placemark>
<Placemark>
<name>
Thu Feb 27 22:10:35 2014 S=3.28 Km/hr
</name>
<styleUrl>
#styleMap_TLP_Normal
</styleUrl>
<Point>
<coordinates>
-39.3548508,-7.4041734,921.31
</coordinates>
</Point>
</Placemark>
<Placemark>
<name>
Thu Feb 27 22:10:45 2014 S=3.61 Km/hr
</name>
<styleUrl>
#styleMap_TLP_Normal
</styleUrl>
<Point>
<coordinates>
-39.3548431,-7.4040775,923.39
</coordinates>
</Point>
</Placemark>
<Placemark>
<name>
Thu Feb 27 22:10:55 2014 S=2.30 Km/hr
</name>
<styleUrl>
#styleMap_TLP_Normal
</styleUrl>
<Point>
<coordinates>
-39.3547516,-7.4041042,923.38
</coordinates>
</Point>
</Placemark>
<Placemark>
<name>
Thu Feb 27 22:11:05 2014 S=3.43 Km/hr
</name>
<styleUrl>
#styleMap_TLP_Normal
</styleUrl>
<Point>
<coordinates>
-39.3546486,-7.4041266,923.39
</coordinates>
</Point>
</Placemark>
<Placemark>
<name>
Thu Feb 27 22:11:15 2014 S=1.71 Km/hr
</name>
<styleUrl>
#styleMap_TLP_Normal
</styleUrl>
<Point>
<coordinates>
-39.3545723,-7.4040976,923.59
</coordinates>
</Point>
</Placemark>
<Placemark>
<name>
Thu Feb 27 22:11:25 2014 S=0.99 Km/hr
</name>
<styleUrl>
#styleMap_TLP_Normal
</styleUrl>
<Point>
<coordinates>
-39.3545113,-7.4041176,923.28
</coordinates>
</Point>
</Placemark>
<Placemark>
<name>
Thu Feb 27 22:11:35 2014 S=1.00 Km/hr
</name>
<styleUrl>
#styleMap_TLP_Normal
</styleUrl>
<Point>
<coordinates>
-39.3545074,-7.4041481,922.58
</coordinates>
</Point>
</Placemark>
<Placemark>
<name>
Thu Feb 27 22:11:45 2014 S=2.11 Km/hr
</name>
<styleUrl>
#styleMap_TLP_Normal
</styleUrl>
<Point>
<coordinates>
-39.3544655,-7.4041810,922.98
</coordinates>
</Point>
</Placemark>
<Placemark>
<name>
Thu Feb 27 22:11:55 2014 S=2.26 Km/hr
</name>
<styleUrl>
#styleMap_TLP_Normal
</styleUrl>
<Point>
<coordinates>
-39.3544121,-7.4041939,922.64
</coordinates>
</Point>
</Placemark>
<Placemark>
<name>
Thu Feb 27 22:12:05 2014 S=2.94 Km/hr
</name>
<styleUrl>
#styleMap_TLP_Normal
</styleUrl>
<Point>
<coordinates>
-39.3543243,-7.4041705,922.58
</coordinates>
</Point>
</Placemark>
<Placemark>
<name>
Thu Feb 27 22:12:15 2014 S=2.33 Km/hr
</name>
<styleUrl>
#styleMap_TLP_Normal
</styleUrl>
<Point>
<coordinates>
-39.3543243,-7.4042287,923.11
</coordinates>
</Point>
</Placemark>
<Placemark>
<name>
Thu Feb 27 22:12:25 2014 S=2.62 Km/hr
</name>
<styleUrl>
#styleMap_TLP_Normal
</styleUrl>
<Point>
<coordinates>
-39.3542633,-7.4042859,924.33
</coordinates>
</Point>
</Placemark>
<Placemark>
<name>
Thu Feb 27 22:12:35 2014 S=1.00 Km/hr
</name>
<styleUrl>
#styleMap_TLP_Normal
</styleUrl>
<Point>
<coordinates>
-39.3542137,-7.4043231,925.11
</coordinates>
</Point>
</Placemark>
<Placemark>
<name>
Thu Feb 27 22:12:45 2014 S=1.14 Km/hr
</name>
<styleUrl>
#styleMap_TLP_Normal
</styleUrl>
<Point>
<coordinates>
-39.3542099,-7.4043379,924.91
</coordinates>
</Point>
</Placemark>
<Placemark>
<name>
Thu Feb 27 22:12:55 2014 S=2.98 Km/hr
</name>
<styleUrl>
#styleMap_TLP_Normal
</styleUrl>
<Point>
<coordinates>
-39.3541946,-7.4043193,924.11
</coordinates>
</Point>
</Placemark>
<Placemark>
<name>
Thu Feb 27 22:13:05 2014 S=1.02 Km/hr
</name>
<styleUrl>
#styleMap_TLP_Normal
</styleUrl>
<Point>
<coordinates>
-39.3541336,-7.4043107,924.70
</coordinates>
</Point>
</Placemark>
<Placemark>
<name>
Thu Feb 27 22:13:15 2014 S=2.00 Km/hr
</name>
<styleUrl>
#styleMap_TLP_Normal
</styleUrl>
<Point>
<coordinates>
-39.3541260,-7.4043126,924.91
</coordinates>
</Point>
</Placemark>
<Placemark>
<name>
Thu Feb 27 22:13:25 2014 S=2.19 Km/hr
</name>
<styleUrl>
#styleMap_TLP_Normal
</styleUrl>
<Point>
<coordinates>
-39.3540649,-7.4043918,925.11
</coordinates>
</Point>
</Placemark>
<Placemark>
<name>
Thu Feb 27 22:13:35 2014 S=1.96 Km/hr
</name>
<styleUrl>
#styleMap_TLP_Normal
</styleUrl>
<Point>
<coordinates>
-39.3540115,-7.4044371,924.70
</coordinates>
</Point>
</Placemark>
<Placemark>
<name>
Thu Feb 27 22:13:45 2014 S=1.67 Km/hr
</name>
<styleUrl>
#styleMap_TLP_Normal
</styleUrl>
<Point>
<coordinates>
-39.3539391,-7.4044447,924.41
</coordinates>
</Point>
</Placemark>
<Placemark>
<name>
Thu Feb 27 22:13:55 2014 S=1.55 Km/hr
</name>
<styleUrl>
#styleMap_TLP_Normal
</styleUrl>
<Point>
<coordinates>
-39.3538780,-7.4044404,923.88
</coordinates>
</Point>
</Placemark>
<Placemark>
<name>
Thu Feb 27 22:14:05 2014 S=1.70 Km/hr
</name>
<styleUrl>
#styleMap_TLP_Normal
</styleUrl>
<Point>
<coordinates>
-39.3538780,-7.4044104,923.31
</coordinates>
</Point>
</Placemark>
<Placemark>
<name>
Thu Feb 27 22:14:15 2014 S=0.02 Km/hr
</name>
<styleUrl>
#styleMap_TLP_Normal
</styleUrl>
<Point>
<coordinates>
-39.3538628,-7.4043603,924.77
</coordinates>
</Point>
</Placemark>
<Placemark>
<name>
Thu Feb 27 22:14:25 2014 S=1.80 Km/hr
</name>
<styleUrl>
#styleMap_TLP_Normal
</styleUrl>
<Point>
<coordinates>
-39.3538628,-7.4043875,924.95
</coordinates>
</Point>
</Placemark>
<Placemark>
<name>
Thu Feb 27 22:14:35 2014 S=0.82 Km/hr
</name>
<styleUrl>
#styleMap_TLP_Normal
</styleUrl>
<Point>
<coordinates>
-39.3538780,-7.4044342,924.44
</coordinates>
</Point>
</Placemark>
<Placemark>
<name>
Thu Feb 27 22:14:45 2014 S=1.48 Km/hr
</name>
<styleUrl>
#styleMap_TLP_Normal
</styleUrl>
<Point>
<coordinates>
-39.3539124,-7.4044318,924.89
</coordinates>
</Point>
</Placemark>
<Placemark>
<name>
Thu Feb 27 22:14:55 2014 S=2.48 Km/hr
</name>
<styleUrl>
#styleMap_TLP_Normal
</styleUrl>
<Point>
<coordinates>
-39.3540001,-7.4044266,924.41
</coordinates>
</Point>
</Placemark>
<Placemark>
<name>
Thu Feb 27 22:15:05 2014 S=0.58 Km/hr
</name>
<styleUrl>
#styleMap_TLP_Normal
</styleUrl>
<Point>
<coordinates>
-39.3540802,-7.4043846,924.28
</coordinates>
</Point>
</Placemark>
<Placemark>
<name>
Thu Feb 27 22:15:15 2014 S=0.51 Km/hr
</name>
<styleUrl>
#styleMap_TLP_Normal
</styleUrl>
<Point>
<coordinates>
-39.3540840,-7.4043803,924.25
</coordinates>
</Point>
</Placemark>
<Placemark>
<name>
Thu Feb 27 22:15:25 2014 S=2.94 Km/hr
</name>
<styleUrl>
#styleMap_TLP_Normal
</styleUrl>
<Point>
<coordinates>
-39.3541183,-7.4043298,923.75
</coordinates>
</Point>
</Placemark>
<Placemark>
<name>
Thu Feb 27 22:15:35 2014 S=2.54 Km/hr
</name>
<styleUrl>
#styleMap_TLP_Normal
</styleUrl>
<Point>
<coordinates>
-39.3541412,-7.4042516,924.42
</coordinates>
</Point>
</Placemark>
<Placemark>
<name>
Thu Feb 27 22:15:45 2014 S=1.33 Km/hr
</name>
<styleUrl>
#styleMap_TLP_Normal
</styleUrl>
<Point>
<coordinates>
-39.3541641,-7.4042220,924.53
</coordinates>
</Point>
</Placemark>
<Placemark>
<name>
Thu Feb 27 22:15:55 2014 S=1.10 Km/hr
</name>
<styleUrl>
#styleMap_TLP_Normal
</styleUrl>
<Point>
<coordinates>
-39.3541565,-7.4041944,923.92
</coordinates>
</Point>
</Placemark>
<Placemark>
<name>
Thu Feb 27 22:16:05 2014 S=1.19 Km/hr
</name>
<styleUrl>
#styleMap_TLP_Normal
</styleUrl>
<Point>
<coordinates>
-39.3541489,-7.4041924,923.84
</coordinates>
</Point>
</Placemark>
<Placemark>
<name>
Thu Feb 27 22:16:15 2014 S=1.30 Km/hr
</name>
<styleUrl>
#styleMap_TLP_Normal
</styleUrl>
<Point>
<coordinates>
-39.3541298,-7.4041409,923.84
</coordinates>
</Point>
</Placemark>
<Placemark>
<name>
Thu Feb 27 22:16:25 2014 S=2.02 Km/hr
</name>
<styleUrl>
#styleMap_TLP_Normal
</styleUrl>
<Point>
<coordinates>
-39.3541412,-7.4040976,924.22
</coordinates>
</Point>
</Placemark>
<Placemark>
<name>
Thu Feb 27 22:16:35 2014 S=1.67 Km/hr
</name>
<styleUrl>
#styleMap_TLP_Normal
</styleUrl>
<Point>
<coordinates>
-39.3541374,-7.4040756,924.23
</coordinates>
</Point>
</Placemark>
<Placemark>
<name>
Thu Feb 27 22:16:45 2014 S=1.81 Km/hr
</name>
<styleUrl>
#styleMap_TLP_Normal
</styleUrl>
<Point>
<coordinates>
-39.3541374,-7.4041247,924.59
</coordinates>
</Point>
</Placemark>
<Placemark>
<name>
Thu Feb 27 22:16:55 2014 S=1.71 Km/hr
</name>
<styleUrl>
#styleMap_TLP_Normal
</styleUrl>
<Point>
<coordinates>
-39.3541603,-7.4041829,924.80
</coordinates>
</Point>
</Placemark>
<Placemark>
<name>
Thu Feb 27 22:17:05 2014 S=2.05 Km/hr
</name>
<styleUrl>
#styleMap_TLP_Normal
</styleUrl>
<Point>
<coordinates>
-39.3542404,-7.4041924,923.50
</coordinates>
</Point>
</Placemark>
<Placemark>
<name>
Thu Feb 27 22:17:15 2014 S=2.99 Km/hr
</name>
<styleUrl>
#styleMap_TLP_Normal
</styleUrl>
<Point>
<coordinates>
-39.3543320,-7.4041796,923.23
</coordinates>
</Point>
</Placemark>
<Placemark>
<name>
Thu Feb 27 22:17:25 2014 S=2.76 Km/hr
</name>
<styleUrl>
#styleMap_TLP_Normal
</styleUrl>
<Point>
<coordinates>
-39.3543930,-7.4041362,923.11
</coordinates>
</Point>
</Placemark>
<Placemark>
<name>
Thu Feb 27 22:17:35 2014 S=2.19 Km/hr
</name>
<styleUrl>
#styleMap_TLP_Normal
</styleUrl>
<Point>
<coordinates>
-39.3544464,-7.4041319,923.38
</coordinates>
</Point>
</Placemark>
<Placemark>
<name>
Thu Feb 27 22:17:45 2014 S=2.96 Km/hr
</name>
<styleUrl>
#styleMap_TLP_Normal
</styleUrl>
<Point>
<coordinates>
-39.3545189,-7.4041314,923.59
</coordinates>
</Point>
</Placemark>
<Placemark>
<name>
Thu Feb 27 22:17:55 2014 S=3.55 Km/hr
</name>
<styleUrl>
#styleMap_TLP_Normal
</styleUrl>
<Point>
<coordinates>
-39.3546219,-7.4041381,924.55
</coordinates>
</Point>
</Placemark>
<Placemark>
<name>
Thu Feb 27 22:18:05 2014 S=4.05 Km/hr
</name>
<styleUrl>
#styleMap_TLP_Normal
</styleUrl>
<Point>
<coordinates>
-39.3547134,-7.4040937,925.13
</coordinates>
</Point>
</Placemark>
<Placemark>
<name>
Thu Feb 27 22:18:15 2014 S=3.19 Km/hr
</name>
<styleUrl>
#styleMap_TLP_Normal
</styleUrl>
<Point>
<coordinates>
-39.3548126,-7.4040442,925.23
</coordinates>
</Point>
</Placemark>
<Placemark>
<name>
Thu Feb 27 22:18:25 2014 S=3.14 Km/hr
</name>
<styleUrl>
#styleMap_TLP_Normal
</styleUrl>
<Point>
<coordinates>
-39.3548965,-7.4039731,922.94
</coordinates>
</Point>
</Placemark>
<Placemark>
<name>
Thu Feb 27 22:18:35 2014 S=2.78 Km/hr
</name>
<styleUrl>
#styleMap_TLP_Normal
</styleUrl>
<Point>
<coordinates>
-39.3549194,-7.4038758,921.33
</coordinates>
</Point>
</Placemark>
<Placemark>
<name>
Thu Feb 27 22:18:45 2014 S=1.39 Km/hr
</name>
<styleUrl>
#styleMap_TLP_Normal
</styleUrl>
<Point>
<coordinates>
-39.3549080,-7.4037938,920.73
</coordinates>
</Point>
</Placemark>
<Placemark>
<name>
Thu Feb 27 22:18:55 2014 S=2.61 Km/hr
</name>
<styleUrl>
#styleMap_TLP_Normal
</styleUrl>
<Point>
<coordinates>
-39.3549347,-7.4037638,919.50
</coordinates>
</Point>
</Placemark>
<Placemark>
<name>
Thu Feb 27 22:19:05 2014 S=2.66 Km/hr
</name>
<styleUrl>
#styleMap_TLP_Normal
</styleUrl>
<Point>
<coordinates>
-39.3549461,-7.4036937,918.95
</coordinates>
</Point>
</Placemark>
<Placemark>
<name>
Thu Feb 27 22:19:15 2014 S=2.16 Km/hr
</name>
<styleUrl>
#styleMap_TLP_Normal
</styleUrl>
<Point>
<coordinates>
-39.3549576,-7.4035778,920.55
</coordinates>
</Point>
</Placemark>
<Placemark>
<name>
Thu Feb 27 22:19:25 2014 S=1.04 Km/hr
</name>
<styleUrl>
#styleMap_TLP_Normal
</styleUrl>
<Point>
<coordinates>
-39.3549576,-7.4035754,920.75
</coordinates>
</Point>
</Placemark>
<Placemark>
<name>
Thu Feb 27 22:19:35 2014 S=0.86 Km/hr
</name>
<styleUrl>
#styleMap_TLP_Normal
</styleUrl>
<Point>
<coordinates>
-39.3549652,-7.4035721,920.73
</coordinates>
</Point>
</Placemark>
<Placemark>
<name>
Thu Feb 27 22:19:45 2014 S=0.30 Km/hr
</name>
<styleUrl>
#styleMap_TLP_Normal
</styleUrl>
<Point>
<coordinates>
-39.3550034,-7.4035292,920.64
</coordinates>
</Point>
</Placemark>
<Placemark>
<name>
Thu Feb 27 22:19:55 2014 S=2.85 Km/hr
</name>
<styleUrl>
#styleMap_TLP_Normal
</styleUrl>
<Point>
<coordinates>
-39.3549919,-7.4034801,920.75
</coordinates>
</Point>
</Placemark>
<Placemark>
<name>
Thu Feb 27 22:20:05 2014 S=0.45 Km/hr
</name>
<styleUrl>
#styleMap_TLP_Normal
</styleUrl>
<Point>
<coordinates>
-39.3550072,-7.4033942,922.27
</coordinates>
</Point>
</Placemark>
<Placemark>
<name>
Thu Feb 27 22:20:15 2014 S=1.64 Km/hr
</name>
<styleUrl>
#styleMap_TLP_Normal
</styleUrl>
<Point>
<coordinates>
-39.3549957,-7.4034290,922.53
</coordinates>
</Point>
</Placemark>
<Placemark>
<name>
Thu Feb 27 22:20:25 2014 S=0.76 Km/hr
</name>
<styleUrl>
#styleMap_TLP_Normal
</styleUrl>
<Point>
<coordinates>
-39.3549728,-7.4034734,922.91
</coordinates>
</Point>
</Placemark>
<Placemark>
<name>
Thu Feb 27 22:20:35 2014 S=0.45 Km/hr
</name>
<styleUrl>
#styleMap_TLP_Normal
</styleUrl>
<Point>
<coordinates>
-39.3549728,-7.4034758,922.73
</coordinates>
</Point>
</Placemark>
<Placemark>
<name>
Thu Feb 27 22:20:45 2014 S=0.38 Km/hr
</name>
<styleUrl>
#styleMap_TLP_Normal
</styleUrl>
<Point>
<coordinates>
-39.3549652,-7.4034743,921.69
</coordinates>
</Point>
</Placemark>
<Placemark>
<name>
Thu Feb 27 22:20:55 2014 S=2.61 Km/hr
</name>
<styleUrl>
#styleMap_TLP_Normal
</styleUrl>
<Point>
<coordinates>
-39.3549690,-7.4035487,922.38
</coordinates>
</Point>
</Placemark>
<Placemark>
<name>
Thu Feb 27 22:21:05 2014 S=1.04 Km/hr
</name>
<styleUrl>
#styleMap_TLP_Normal
</styleUrl>
<Point>
<coordinates>
-39.3549538,-7.4036355,922.92
</coordinates>
</Point>
</Placemark>
<Placemark>
<name>
Thu Feb 27 22:21:15 2014 S=2.88 Km/hr
</name>
<styleUrl>
#styleMap_TLP_Normal
</styleUrl>
<Point>
<coordinates>
-39.3549385,-7.4037023,923.03
</coordinates>
</Point>
</Placemark>
<Placemark>
<name>
Thu Feb 27 22:21:25 2014 S=3.78 Km/hr
</name>
<styleUrl>
#styleMap_TLP_Normal
</styleUrl>
<Point>
<coordinates>
-39.3548851,-7.4038296,923.70
</coordinates>
</Point>
</Placemark>
<Placemark>
<name>
Thu Feb 27 22:21:35 2014 S=3.27 Km/hr
</name>
<styleUrl>
#styleMap_TLP_Normal
</styleUrl>
<Point>
<coordinates>
-39.3549004,-7.4039617,924.11
</coordinates>
</Point>
</Placemark>
<Placemark>
<name>
Thu Feb 27 22:21:45 2014 S=2.02 Km/hr
</name>
<styleUrl>
#styleMap_TLP_Normal
</styleUrl>
<Point>
<coordinates>
-39.3548622,-7.4040246,924.55
</coordinates>
</Point>
</Placemark>
<Placemark>
<name>
Thu Feb 27 22:21:55 2014 S=0.13 Km/hr
</name>
<styleUrl>
#styleMap_TLP_Normal
</styleUrl>
<Point>
<coordinates>
-39.3548393,-7.4040246,924.63
</coordinates>
</Point>
</Placemark>
<Placemark>
<name>
Thu Feb 27 22:22:05 2014 S=3.45 Km/hr
</name>
<styleUrl>
#styleMap_TLP_Normal
</styleUrl>
<Point>
<coordinates>
-39.3548355,-7.4040527,924.44
</coordinates>
</Point>
</Placemark>
<Placemark>
<name>
Thu Feb 27 22:22:15 2014 S=3.45 Km/hr
</name>
<styleUrl>
#styleMap_TLP_Normal
</styleUrl>
<Point>
<coordinates>
-39.3548660,-7.4041691,924.64
</coordinates>
</Point>
</Placemark>
<Placemark>
<name>
Thu Feb 27 22:22:25 2014 S=2.05 Km/hr
</name>
<styleUrl>
#styleMap_TLP_Normal
</styleUrl>
<Point>
<coordinates>
-39.3549232,-7.4042702,923.98
</coordinates>
</Point>
</Placemark>
<Placemark>
<name>
Thu Feb 27 22:22:35 2014 S=1.26 Km/hr
</name>
<styleUrl>
#styleMap_TLP_Normal
</styleUrl>
<Point>
<coordinates>
-39.3549423,-7.4043703,924.23
</coordinates>
</Point>
</Placemark>
<Placemark>
<name>
Thu Feb 27 22:22:45 2014 S=3.13 Km/hr
</name>
<styleUrl>
#styleMap_TLP_Normal
</styleUrl>
<Point>
<coordinates>
-39.3550072,-7.4044499,923.91
</coordinates>
</Point>
</Placemark>
<Placemark>
<name>
Thu Feb 27 22:22:55 2014 S=1.41 Km/hr
</name>
<styleUrl>
#styleMap_TLP_Normal
</styleUrl>
<Point>
<coordinates>
-39.3550453,-7.4044981,923.64
</coordinates>
</Point>
</Placemark>
<Placemark>
<name>
Thu Feb 27 22:23:05 2014 S=0.71 Km/hr
</name>
<styleUrl>
#styleMap_TLP_Normal
</styleUrl>
<Point>
<coordinates>
-39.3550529,-7.4045105,923.88
</coordinates>
</Point>
</Placemark>
<Placemark>
<name>
Thu Feb 27 22:23:15 2014 S=0.63 Km/hr
</name>
<styleUrl>
#styleMap_TLP_Normal
</styleUrl>
<Point>
<coordinates>
-39.3550568,-7.4045129,923.91
</coordinates>
</Point>
</Placemark>
<Placemark>
<name>
Thu Feb 27 22:23:25 2014 S=2.47 Km/hr
</name>
<styleUrl>
#styleMap_TLP_Normal
</styleUrl>
<Point>
<coordinates>
-39.3550491,-7.4045177,923.86
</coordinates>
</Point>
</Placemark>
<Placemark>
<name>
Thu Feb 27 22:23:35 2014 S=2.33 Km/hr
</name>
<styleUrl>
#styleMap_TLP_Normal
</styleUrl>
<Point>
<coordinates>
-39.3551216,-7.4046359,923.98
</coordinates>
</Point>
</Placemark>
<Placemark>
<name>
Thu Feb 27 22:23:45 2014 S=3.02 Km/hr
</name>
<styleUrl>
#styleMap_TLP_Normal
</styleUrl>
<Point>
<coordinates>
-39.3551598,-7.4047437,924.28
</coordinates>
</Point>
</Placemark>
<Placemark>
<name>
Thu Feb 27 22:23:55 2014 S=2.37 Km/hr
</name>
<styleUrl>
#styleMap_TLP_Normal
</styleUrl>
<Point>
<coordinates>
-39.3551407,-7.4048367,924.97
</coordinates>
</Point>
</Placemark>
<Placemark>
<name>
Thu Feb 27 22:24:05 2014 S=1.06 Km/hr
</name>
<styleUrl>
#styleMap_TLP_Normal
</styleUrl>
<Point>
<coordinates>
-39.3551445,-7.4048700,924.92
</coordinates>
</Point>
</Placemark>
<Placemark>
<name>
Thu Feb 27 22:24:15 2014 S=2.57 Km/hr
</name>
<styleUrl>
#styleMap_TLP_Normal
</styleUrl>
<Point>
<coordinates>
-39.3551750,-7.4049788,924.30
</coordinates>
</Point>
</Placemark>
<Placemark>
<name>
Thu Feb 27 22:24:25 2014 S=1.28 Km/hr
</name>
<styleUrl>
#styleMap_TLP_Normal
</styleUrl>
<Point>
<coordinates>
-39.3552170,-7.4050403,924.19
</coordinates>
</Point>
</Placemark>
<Placemark>
<name>
Thu Feb 27 22:24:35 2014 S=2.53 Km/hr
</name>
<styleUrl>
#styleMap_TLP_Normal
</styleUrl>
<Point>
<coordinates>
-39.3552742,-7.4051323,923.20
</coordinates>
</Point>
</Placemark>
<Placemark>
<name>
Thu Feb 27 22:24:45 2014 S=0.75 Km/hr
</name>
<styleUrl>
#styleMap_TLP_Normal
</styleUrl>
<Point>
<coordinates>
-39.3553200,-7.4051795,923.92
</coordinates>
</Point>
</Placemark>
<Placemark>
<name>
Thu Feb 27 22:24:55 2014 S=1.27 Km/hr
</name>
<styleUrl>
#styleMap_TLP_Normal
</styleUrl>
<Point>
<coordinates>
-39.3553352,-7.4051900,923.69
</coordinates>
</Point>
</Placemark>
<Placemark>
<name>
Thu Feb 27 22:25:05 2014 S=2.96 Km/hr
</name>
<styleUrl>
#styleMap_TLP_Normal
</styleUrl>
<Point>
<coordinates>
-39.3553352,-7.4052629,924.41
</coordinates>
</Point>
</Placemark>
<Placemark>
<name>
Thu Feb 27 22:25:15 2014 S=2.61 Km/hr
</name>
<styleUrl>
#styleMap_TLP_Normal
</styleUrl>
<Point>
<coordinates>
-39.3552437,-7.4053636,924.88
</coordinates>
</Point>
</Placemark>
<Placemark>
<name>
Thu Feb 27 22:25:25 2014 S=2.93 Km/hr
</name>
<styleUrl>
#styleMap_TLP_Normal
</styleUrl>
<Point>
<coordinates>
-39.3552094,-7.4054694,926.48
</coordinates>
</Point>
</Placemark>
<Placemark>
<name>
Thu Feb 27 22:25:35 2014 S=1.79 Km/hr
</name>
<styleUrl>
#styleMap_TLP_Normal
</styleUrl>
<Point>
<coordinates>
-39.3551674,-7.4055581,927.06
</coordinates>
</Point>
</Placemark>
<Placemark>
<name>
Thu Feb 27 22:25:45 2014 S=2.47 Km/hr
</name>
<styleUrl>
#styleMap_TLP_Normal
</styleUrl>
<Point>
<coordinates>
-39.3551445,-7.4056454,927.20
</coordinates>
</Point>
</Placemark>
<Placemark>
<name>
Thu Feb 27 22:25:55 2014 S=2.61 Km/hr
</name>
<styleUrl>
#styleMap_TLP_Normal
</styleUrl>
<Point>
<coordinates>
-39.3551140,-7.4056735,927.02
</coordinates>
</Point>
</Placemark>
<Placemark>
<name>
Thu Feb 27 22:26:05 2014 S=1.45 Km/hr
</name>
<styleUrl>
#styleMap_TLP_Normal
</styleUrl>
<Point>
<coordinates>
-39.3550873,-7.4057655,926.64
</coordinates>
</Point>
</Placemark>
<Placemark>
<name>
Thu Feb 27 22:26:15 2014 S=2.35 Km/hr
</name>
<styleUrl>
#styleMap_TLP_Normal
</styleUrl>
<Point>
<coordinates>
-39.3550377,-7.4058347,926.14
</coordinates>
</Point>
</Placemark>
<Placemark>
<name>
Thu Feb 27 22:26:25 2014 S=3.20 Km/hr
</name>
<styleUrl>
#styleMap_TLP_Normal
</styleUrl>
<Point>
<coordinates>
-39.3549385,-7.4058313,923.47
</coordinates>
</Point>
</Placemark>
<Placemark>
<name>
Thu Feb 27 22:26:35 2014 S=0.39 Km/hr
</name>
<styleUrl>
#styleMap_TLP_Normal
</styleUrl>
<Point>
<coordinates>
-39.3549004,-7.4058189,923.23
</coordinates>
</Point>
</Placemark>
<Placemark>
<name>
Thu Feb 27 22:26:45 2014 S=0.46 Km/hr
</name>
<styleUrl>
#styleMap_TLP_Normal
</styleUrl>
<Point>
<coordinates>
-39.3549004,-7.4058194,923.23
</coordinates>
</Point>
</Placemark>
<Placemark>
<name>
Thu Feb 27 22:26:55 2014 S=1.56 Km/hr
</name>
<styleUrl>
#styleMap_TLP_Normal
</styleUrl>
<Point>
<coordinates>
-39.3548698,-7.4057860,923.33
</coordinates>
</Point>
</Placemark>
<Placemark>
<name>
Thu Feb 27 22:27:05 2014 S=2.16 Km/hr
</name>
<styleUrl>
#styleMap_TLP_Normal
</styleUrl>
<Point>
<coordinates>
-39.3548088,-7.4058218,922.34
</coordinates>
</Point>
</Placemark>
<Placemark>
<name>
Thu Feb 27 22:27:15 2014 S=3.32 Km/hr
</name>
<styleUrl>
#styleMap_TLP_Normal
</styleUrl>
<Point>
<coordinates>
-39.3547211,-7.4058619,922.63
</coordinates>
</Point>
</Placemark>
<Placemark>
<name>
Thu Feb 27 22:27:25 2014 S=2.59 Km/hr
</name>
<styleUrl>
#styleMap_TLP_Normal
</styleUrl>
<Point>
<coordinates>
-39.3546600,-7.4059215,922.67
</coordinates>
</Point>
</Placemark>
<Placemark>
<name>
Thu Feb 27 22:27:35 2014 S=2.55 Km/hr
</name>
<styleUrl>
#styleMap_TLP_Normal
</styleUrl>
<Point>
<coordinates>
-39.3545609,-7.4059749,922.05
</coordinates>
</Point>
</Placemark>
<Placemark>
<name>
Thu Feb 27 22:27:45 2014 S=2.51 Km/hr
</name>
<styleUrl>
#styleMap_TLP_Normal
</styleUrl>
<Point>
<coordinates>
-39.3544617,-7.4060202,920.97
</coordinates>
</Point>
</Placemark>
<Placemark>
<name>
Thu Feb 27 22:27:55 2014 S=2.53 Km/hr
</name>
<styleUrl>
#styleMap_TLP_Normal
</styleUrl>
<Point>
<coordinates>
-39.3543510,-7.4060645,920.48
</coordinates>
</Point>
</Placemark>
<Placemark>
<name>
Thu Feb 27 22:28:05 2014 S=0.80 Km/hr
</name>
<styleUrl>
#styleMap_TLP_Normal
</styleUrl>
<Point>
<coordinates>
-39.3543129,-7.4061146,920.47
</coordinates>
</Point>
</Placemark>
<Placemark>
<name>
Thu Feb 27 22:28:15 2014 S=2.20 Km/hr
</name>
<styleUrl>
#styleMap_TLP_Normal
</styleUrl>
<Point>
<coordinates>
-39.3542709,-7.4062099,921.05
</coordinates>
</Point>
</Placemark>
<Placemark>
<name>
Thu Feb 27 22:28:25 2014 S=0.75 Km/hr
</name>
<styleUrl>
#styleMap_TLP_Normal
</styleUrl>
<Point>
<coordinates>
-39.3542595,-7.4062514,921.25
</coordinates>
</Point>
</Placemark>
<Placemark>
<name>
Thu Feb 27 22:28:35 2014 S=1.47 Km/hr
</name>
<styleUrl>
#styleMap_TLP_Normal
</styleUrl>
<Point>
<coordinates>
-39.3542061,-7.4063191,921.11
</coordinates>
</Point>
</Placemark>
<Placemark>
<name>
Thu Feb 27 22:28:45 2014 S=2.69 Km/hr
</name>
<styleUrl>
#styleMap_TLP_Normal
</styleUrl>
<Point>
<coordinates>
-39.3541260,-7.4063821,921.66
</coordinates>
</Point>
</Placemark>
<Placemark>
<name>
Thu Feb 27 22:28:55 2014 S=3.09 Km/hr
</name>
<styleUrl>
#styleMap_TLP_Normal
</styleUrl>
<Point>
<coordinates>
-39.3540649,-7.4064469,921.86
</coordinates>
</Point>
</Placemark>
<Placemark>
<name>
Thu Feb 27 22:29:05 2014 S=1.94 Km/hr
</name>
<styleUrl>
#styleMap_TLP_Normal
</styleUrl>
<Point>
<coordinates>
-39.3539734,-7.4064970,920.75
</coordinates>
</Point>
</Placemark>
<Placemark>
<name>
Thu Feb 27 22:29:15 2014 S=0.49 Km/hr
</name>
<styleUrl>
#styleMap_TLP_Normal
</styleUrl>
<Point>
<coordinates>
-39.3539467,-7.4065037,920.59
</coordinates>
</Point>
</Placemark>
<Placemark>
<name>
Thu Feb 27 22:29:25 2014 S=0.15 Km/hr
</name>
<styleUrl>
#styleMap_TLP_Normal
</styleUrl>
<Point>
<coordinates>
-39.3539467,-7.4065051,920.70
</coordinates>
</Point>
</Placemark>
<Placemark>
<name>
Thu Feb 27 22:29:35 2014 S=0.72 Km/hr
</name>
<styleUrl>
#styleMap_TLP_Normal
</styleUrl>
<Point>
<coordinates>
-39.3539467,-7.4065046,920.75
</coordinates>
</Point>
</Placemark>
<Placemark>
<name>
Thu Feb 27 22:29:45 2014 S=2.26 Km/hr
</name>
<styleUrl>
#styleMap_TLP_Normal
</styleUrl>
<Point>
<coordinates>
-39.3539047,-7.4065132,920.06
</coordinates>
</Point>
</Placemark>
<Placemark>
<name>
Thu Feb 27 22:29:55 2014 S=3.32 Km/hr
</name>
<styleUrl>
#styleMap_TLP_Normal
</styleUrl>
<Point>
<coordinates>
-39.3538055,-7.4065390,919.69
</coordinates>
</Point>
</Placemark>
<Placemark>
<name>
Thu Feb 27 22:30:05 2014 S=1.01 Km/hr
</name>
<styleUrl>
#styleMap_TLP_Normal
</styleUrl>
<Point>
<coordinates>
-39.3537827,-7.4065423,920.03
</coordinates>
</Point>
</Placemark>
<Placemark>
<name>
Thu Feb 27 22:30:15 2014 S=1.14 Km/hr
</name>
<styleUrl>
#styleMap_TLP_Normal
</styleUrl>
<Point>
<coordinates>
-39.3537712,-7.4065461,920.06
</coordinates>
</Point>
</Placemark>
<Placemark>
<name>
Thu Feb 27 22:30:25 2014 S=2.36 Km/hr
</name>
<styleUrl>
#styleMap_TLP_Normal
</styleUrl>
<Point>
<coordinates>
-39.3537178,-7.4065990,920.30
</coordinates>
</Point>
</Placemark>
<Placemark>
<name>
Thu Feb 27 22:30:35 2014 S=0.73 Km/hr
</name>
<styleUrl>
#styleMap_TLP_Normal
</styleUrl>
<Point>
<coordinates>
-39.3536911,-7.4065828,920.33
</coordinates>
</Point>
</Placemark>
<Placemark>
<name>
Thu Feb 27 22:30:45 2014 S=2.04 Km/hr
</name>
<styleUrl>
#styleMap_TLP_Normal
</styleUrl>
<Point>
<coordinates>
-39.3536873,-7.4066095,920.20
</coordinates>
</Point>
</Placemark>
<Placemark>
<name>
Thu Feb 27 22:30:55 2014 S=3.04 Km/hr
</name>
<styleUrl>
#styleMap_TLP_Normal
</styleUrl>
<Point>
<coordinates>
-39.3536568,-7.4067016,920.70
</coordinates>
</Point>
</Placemark>
<Placemark>
<name>
Thu Feb 27 22:31:05 2014 S=1.98 Km/hr
</name>
<styleUrl>
#styleMap_TLP_Normal
</styleUrl>
<Point>
<coordinates>
-39.3535919,-7.4067688,920.86
</coordinates>
</Point>
</Placemark>
<Placemark>
<name>
Thu Feb 27 22:31:15 2014 S=1.91 Km/hr
</name>
<styleUrl>
#styleMap_TLP_Normal
</styleUrl>
<Point>
<coordinates>
-39.3535614,-7.4068279,920.39
</coordinates>
</Point>
</Placemark>
<Placemark>
<name>
Thu Feb 27 22:31:25 2014 S=3.09 Km/hr
</name>
<styleUrl>
#styleMap_TLP_Normal
</styleUrl>
<Point>
<coordinates>
-39.3535004,-7.4069085,921.06
</coordinates>
</Point>
</Placemark>
<Placemark>
<name>
Thu Feb 27 22:31:35 2014 S=2.20 Km/hr
</name>
<styleUrl>
#styleMap_TLP_Normal
</styleUrl>
<Point>
<coordinates>
-39.3533936,-7.4069905,922.28
</coordinates>
</Point>
</Placemark>
<Placemark>
<name>
Thu Feb 27 22:31:45 2014 S=3.53 Km/hr
</name>
<styleUrl>
#styleMap_TLP_Normal
</styleUrl>
<Point>
<coordinates>
-39.3532944,-7.4070363,922.00
</coordinates>
</Point>
</Placemark>
<Placemark>
<name>
Thu Feb 27 22:31:55 2014 S=1.40 Km/hr
</name>
<styleUrl>
#styleMap_TLP_Normal
</styleUrl>
<Point>
<coordinates>
-39.3532257,-7.4070721,921.41
</coordinates>
</Point>
</Placemark>
<Placemark>
<name>
Thu Feb 27 22:32:05 2014 S=0.68 Km/hr
</name>
<styleUrl>
#styleMap_TLP_Normal
</styleUrl>
<Point>
<coordinates>
-39.3531914,-7.4070687,921.05
</coordinates>
</Point>
</Placemark>
<Placemark>
<name>
Thu Feb 27 22:32:15 2014 S=3.54 Km/hr
</name>
<styleUrl>
#styleMap_TLP_Normal
</styleUrl>
<Point>
<coordinates>
-39.3531342,-7.4070826,920.91
</coordinates>
</Point>
</Placemark>
<Placemark>
<name>
Thu Feb 27 22:32:25 2014 S=1.53 Km/hr
</name>
<styleUrl>
#styleMap_TLP_Normal
</styleUrl>
<Point>
<coordinates>
-39.3530579,-7.4071007,920.66
</coordinates>
</Point>
</Placemark>
<Placemark>
<name>
Thu Feb 27 22:32:35 2014 S=1.94 Km/hr
</name>
<styleUrl>
#styleMap_TLP_Normal
</styleUrl>
<Point>
<coordinates>
-39.3529778,-7.4071403,921.52
</coordinates>
</Point>
</Placemark>
<Placemark>
<name>
Thu Feb 27 22:32:45 2014 S=1.29 Km/hr
</name>
<styleUrl>
#styleMap_TLP_Normal
</styleUrl>
<Point>
<coordinates>
-39.3529549,-7.4072022,922.41
</coordinates>
</Point>
</Placemark>
<Placemark>
<name>
Thu Feb 27 22:32:55 2014 S=2.62 Km/hr
</name>
<styleUrl>
#styleMap_TLP_Normal
</styleUrl>
<Point>
<coordinates>
-39.3528938,-7.4072914,923.95
</coordinates>
</Point>
</Placemark>
<Placemark>
<name>
Thu Feb 27 22:33:05 2014 S=2.21 Km/hr
</name>
<styleUrl>
#styleMap_TLP_Normal
</styleUrl>
<Point>
<coordinates>
-39.3527946,-7.4073277,922.81
</coordinates>
</Point>
</Placemark>
<Placemark>
<name>
Thu Feb 27 22:33:15 2014 S=1.99 Km/hr
</name>
<styleUrl>
#styleMap_TLP_Normal
</styleUrl>
<Point>
<coordinates>
-39.3527679,-7.4073129,922.89
</coordinates>
</Point>
</Placemark>
<Placemark>
<name>
Thu Feb 27 22:33:25 2014 S=2.13 Km/hr
</name>
<styleUrl>
#styleMap_TLP_Normal
</styleUrl>
<Point>
<coordinates>
-39.3526764,-7.4073315,923.03
</coordinates>
</Point>
</Placemark>
<Placemark>
<name>
Thu Feb 27 22:33:35 2014 S=0.62 Km/hr
</name>
<styleUrl>
#styleMap_TLP_Normal
</styleUrl>
<Point>
<coordinates>
-39.3526306,-7.4073448,922.69
</coordinates>
</Point>
</Placemark>
<Placemark>
<name>
Thu Feb 27 22:33:45 2014 S=0.86 Km/hr
</name>
<styleUrl>
#styleMap_TLP_Normal
</styleUrl>
<Point>
<coordinates>
-39.3526192,-7.4073486,922.70
</coordinates>
</Point>
</Placemark>
<Placemark>
<name>
Thu Feb 27 22:33:55 2014 S=0.69 Km/hr
</name>
<styleUrl>
#styleMap_TLP_Normal
</styleUrl>
<Point>
<coordinates>
-39.3526306,-7.4073381,922.69
</coordinates>
</Point>
</Placemark>
<Placemark>
<name>
Thu Feb 27 22:34:05 2014 S=1.36 Km/hr
</name>
<styleUrl>
#styleMap_TLP_Normal
</styleUrl>
<Point>
<coordinates>
-39.3526344,-7.4073439,922.66
</coordinates>
</Point>
</Placemark>
<Placemark>
<name>
Thu Feb 27 22:34:15 2014 S=1.73 Km/hr
</name>
<styleUrl>
#styleMap_TLP_Normal
</styleUrl>
<Point>
<coordinates>
-39.3525887,-7.4073997,923.45
</coordinates>
</Point>
</Placemark>
<Placemark>
<name>
Thu Feb 27 22:34:25 2014 S=2.12 Km/hr
</name>
<styleUrl>
#styleMap_TLP_Normal
</styleUrl>
<Point>
<coordinates>
-39.3525314,-7.4074597,923.67
</coordinates>
</Point>
</Placemark>
<Placemark>
<name>
Thu Feb 27 22:34:35 2014 S=0.80 Km/hr
</name>
<styleUrl>
#styleMap_TLP_Normal
</styleUrl>
<Point>
<coordinates>
-39.3525162,-7.4075027,923.81
</coordinates>
</Point>
</Placemark>
<Placemark>
<name>
Thu Feb 27 22:34:45 2014 S=2.65 Km/hr
</name>
<styleUrl>
#styleMap_TLP_Normal
</styleUrl>
<Point>
<coordinates>
-39.3524628,-7.4075823,923.44
</coordinates>
</Point>
</Placemark>
<Placemark>
<name>
Thu Feb 27 22:34:55 2014 S=0.72 Km/hr
</name>
<styleUrl>
#styleMap_TLP_Normal
</styleUrl>
<Point>
<coordinates>
-39.3523903,-7.4076734,923.47
</coordinates>
</Point>
</Placemark>
<Placemark>
<name>
Thu Feb 27 22:35:05 2014 S=0.88 Km/hr
</name>
<styleUrl>
#styleMap_TLP_Normal
</styleUrl>
<Point>
<coordinates>
-39.3524551,-7.4077129,924.03
</coordinates>
</Point>
</Placemark>
<Placemark>
<name>
Thu Feb 27 22:35:15 2014 S=1.80 Km/hr
</name>
<styleUrl>
#styleMap_TLP_Normal
</styleUrl>
<Point>
<coordinates>
-39.3524742,-7.4077187,923.81
</coordinates>
</Point>
</Placemark>
<Placemark>
<name>
Thu Feb 27 22:35:25 2014 S=2.39 Km/hr
</name>
<styleUrl>
#styleMap_TLP_Normal
</styleUrl>
<Point>
<coordinates>
-39.3524399,-7.4077010,922.98
</coordinates>
</Point>
</Placemark>
<Placemark>
<name>
Thu Feb 27 22:35:35 2014 S=0.38 Km/hr
</name>
<styleUrl>
#styleMap_TLP_Normal
</styleUrl>
<Point>
<coordinates>
-39.3524132,-7.4076834,922.09
</coordinates>
</Point>
</Placemark>
<Placemark>
<name>
Thu Feb 27 22:35:45 2014 S=3.34 Km/hr
</name>
<styleUrl>
#styleMap_TLP_Normal
</styleUrl>
<Point>
<coordinates>
-39.3523254,-7.4077001,922.63
</coordinates>
</Point>
</Placemark>
<Placemark>
<name>
Thu Feb 27 22:35:55 2014 S=1.21 Km/hr
</name>
<styleUrl>
#styleMap_TLP_Normal
</styleUrl>
<Point>
<coordinates>
-39.3523026,-7.4077396,921.95
</coordinates>
</Point>
</Placemark>
<Placemark>
<name>
Thu Feb 27 22:36:05 2014 S=1.29 Km/hr
</name>
<styleUrl>
#styleMap_TLP_Normal
</styleUrl>
<Point>
<coordinates>
-39.3522377,-7.4077930,921.98
</coordinates>
</Point>
</Placemark>
<Placemark>
<name>
Thu Feb 27 22:36:15 2014 S=2.11 Km/hr
</name>
<styleUrl>
#styleMap_TLP_Normal
</styleUrl>
<Point>
<coordinates>
-39.3521805,-7.4078717,921.91
</coordinates>
</Point>
</Placemark>
<Placemark>
<name>
Thu Feb 27 22:36:25 2014 S=2.69 Km/hr
</name>
<styleUrl>
#styleMap_TLP_Normal
</styleUrl>
<Point>
<coordinates>
-39.3521538,-7.4079618,923.06
</coordinates>
</Point>
</Placemark>
<Placemark>
<name>
Thu Feb 27 22:36:35 2014 S=1.66 Km/hr
</name>
<styleUrl>
#styleMap_TLP_Normal
</styleUrl>
<Point>
<coordinates>
-39.3521347,-7.4080496,923.55
</coordinates>
</Point>
</Placemark>
<Placemark>
<name>
Thu Feb 27 22:36:45 2014 S=1.82 Km/hr
</name>
<styleUrl>
#styleMap_TLP_Normal
</styleUrl>
<Point>
<coordinates>
-39.3521194,-7.4081059,923.64
</coordinates>
</Point>
</Placemark>
<Placemark>
<name>
Thu Feb 27 22:36:55 2014 S=3.02 Km/hr
</name>
<styleUrl>
#styleMap_TLP_Normal
</styleUrl>
<Point>
<coordinates>
-39.3520775,-7.4081869,923.47
</coordinates>
</Point>
</Placemark>
<Placemark>
<name>
Thu Feb 27 22:37:05 2014 S=3.40 Km/hr
</name>
<styleUrl>
#styleMap_TLP_Normal
</styleUrl>
<Point>
<coordinates>
-39.3520126,-7.4082360,923.47
</coordinates>
</Point>
</Placemark>
<Placemark>
<name>
Thu Feb 27 22:37:15 2014 S=1.35 Km/hr
</name>
<styleUrl>
#styleMap_TLP_Normal
</styleUrl>
<Point>
<coordinates>
-39.3519630,-7.4082670,924.11
</coordinates>
</Point>
</Placemark>
<Placemark>
<name>
Thu Feb 27 22:37:25 2014 S=0.81 Km/hr
</name>
<styleUrl>
#styleMap_TLP_Normal
</styleUrl>
<Point>
<coordinates>
-39.3519936,-7.4083261,923.98
</coordinates>
</Point>
</Placemark>
<Placemark>
<name>
Thu Feb 27 22:37:35 2014 S=2.37 Km/hr
</name>
<styleUrl>
#styleMap_TLP_Normal
</styleUrl>
<Point>
<coordinates>
-39.3519707,-7.4084067,923.67
</coordinates>
</Point>
</Placemark>
<Placemark>
<name>
Thu Feb 27 22:37:45 2014 S=2.93 Km/hr
</name>
<styleUrl>
#styleMap_TLP_Normal
</styleUrl>
<Point>
<coordinates>
-39.3518791,-7.4084754,922.66
</coordinates>
</Point>
</Placemark>
<Placemark>
<name>
Thu Feb 27 22:37:55 2014 S=1.98 Km/hr
</name>
<styleUrl>
#styleMap_TLP_Normal
</styleUrl>
<Point>
<coordinates>
-39.3518105,-7.4085164,922.52
</coordinates>
</Point>
</Placemark>
<Placemark>
<name>
Thu Feb 27 22:38:05 2014 S=2.65 Km/hr
</name>
<styleUrl>
#styleMap_TLP_Normal
</styleUrl>
<Point>
<coordinates>
-39.3517380,-7.4085202,921.69
</coordinates>
</Point>
</Placemark>
<Placemark>
<name>
Thu Feb 27 22:38:15 2014 S=2.11 Km/hr
</name>
<styleUrl>
#styleMap_TLP_Normal
</styleUrl>
<Point>
<coordinates>
-39.3516464,-7.4085641,920.16
</coordinates>
</Point>
</Placemark>
<Placemark>
<name>
Thu Feb 27 22:38:25 2014 S=2.52 Km/hr
</name>
<styleUrl>
#styleMap_TLP_Normal
</styleUrl>
<Point>
<coordinates>
-39.3515701,-7.4085803,920.11
</coordinates>
</Point>
</Placemark>
<Placemark>
<name>
Thu Feb 27 22:38:35 2014 S=3.10 Km/hr
</name>
<styleUrl>
#styleMap_TLP_Normal
</styleUrl>
<Point>
<coordinates>
-39.3515472,-7.4085894,920.69
</coordinates>
</Point>
</Placemark>
<Placemark>
<name>
Thu Feb 27 22:38:45 2014 S=3.10 Km/hr
</name>
<styleUrl>
#styleMap_TLP_Normal
</styleUrl>
<Point>
<coordinates>
-39.3514595,-7.4086094,921.59
</coordinates>
</Point>
</Placemark>
<Placemark>
<name>
Thu Feb 27 22:38:55 2014 S=1.10 Km/hr
</name>
<styleUrl>
#styleMap_TLP_Normal
</styleUrl>
<Point>
<coordinates>
-39.3513908,-7.4086251,921.23
</coordinates>
</Point>
</Placemark>
<Placemark>
<name>
Thu Feb 27 22:39:05 2014 S=0.53 Km/hr
</name>
<styleUrl>
#styleMap_TLP_Normal
</styleUrl>
<Point>
<coordinates>
-39.3513565,-7.4086161,921.75
</coordinates>
</Point>
</Placemark>
<Placemark>
<name>
Thu Feb 27 22:39:15 2014 S=1.82 Km/hr
</name>
<styleUrl>
#styleMap_TLP_Normal
</styleUrl>
<Point>
<coordinates>
-39.3513641,-7.4086103,921.70
</coordinates>
</Point>
</Placemark>
<Placemark>
<name>
Thu Feb 27 22:39:25 2014 S=2.62 Km/hr
</name>
<styleUrl>
#styleMap_TLP_Normal
</styleUrl>
<Point>
<coordinates>
-39.3512993,-7.4084992,921.83
</coordinates>
</Point>
</Placemark>
<Placemark>
<name>
Thu Feb 27 22:39:35 2014 S=3.08 Km/hr
</name>
<styleUrl>
#styleMap_TLP_Normal
</styleUrl>
<Point>
<coordinates>
-39.3512192,-7.4084601,922.25
</coordinates>
</Point>
</Placemark>
<Placemark>
<name>
Thu Feb 27 22:39:45 2014 S=4.41 Km/hr
</name>
<styleUrl>
#styleMap_TLP_Normal
</styleUrl>
<Point>
<coordinates>
-39.3511162,-7.4084096,922.50
</coordinates>
</Point>
</Placemark>
<Placemark>
<name>
Thu Feb 27 22:39:55 2014 S=3.19 Km/hr
</name>
<styleUrl>
#styleMap_TLP_Normal
</styleUrl>
<Point>
<coordinates>
-39.3510208,-7.4084096,922.45
</coordinates>
</Point>
</Placemark>
<Placemark>
<name>
Thu Feb 27 22:40:05 2014 S=0.36 Km/hr
</name>
<styleUrl>
#styleMap_TLP_Normal
</styleUrl>
<Point>
<coordinates>
-39.3510208,-7.4084039,922.64
</coordinates>
</Point>
</Placemark>
<Placemark>
<name>
Thu Feb 27 22:40:15 2014 S=2.74 Km/hr
</name>
<styleUrl>
#styleMap_TLP_Normal
</styleUrl>
<Point>
<coordinates>
-39.3510132,-7.4084601,922.28
</coordinates>
</Point>
</Placemark>
<Placemark>
<name>
Thu Feb 27 22:40:25 2014 S=2.60 Km/hr
</name>
<styleUrl>
#styleMap_TLP_Normal
</styleUrl>
<Point>
<coordinates>
-39.3509636,-7.4084554,921.39
</coordinates>
</Point>
</Placemark>
<Placemark>
<name>
Thu Feb 27 22:40:35 2014 S=2.30 Km/hr
</name>
<styleUrl>
#styleMap_TLP_Normal
</styleUrl>
<Point>
<coordinates>
-39.3509064,-7.4085302,921.52
</coordinates>
</Point>
</Placemark>
<Placemark>
<name>
Thu Feb 27 22:40:45 2014 S=0.74 Km/hr
</name>
<styleUrl>
#styleMap_TLP_Normal
</styleUrl>
<Point>
<coordinates>
-39.3509102,-7.4085746,922.20
</coordinates>
</Point>
</Placemark>
<Placemark>
<name>
Thu Feb 27 22:40:55 2014 S=1.51 Km/hr
</name>
<styleUrl>
#styleMap_TLP_Normal
</styleUrl>
<Point>
<coordinates>
-39.3509102,-7.4085784,922.25
</coordinates>
</Point>
</Placemark>
<Placemark>
<name>
Thu Feb 27 22:41:05 2014 S=0.54 Km/hr
</name>
<styleUrl>
#styleMap_TLP_Normal
</styleUrl>
<Point>
<coordinates>
-39.3509254,-7.4086437,922.56
</coordinates>
</Point>
</Placemark>
<Placemark>
<name>
Thu Feb 27 22:41:15 2014 S=0.88 Km/hr
</name>
<styleUrl>
#styleMap_TLP_Normal
</styleUrl>
<Point>
<coordinates>
-39.3509102,-7.4086385,923.38
</coordinates>
</Point>
</Placemark>
<Placemark>
<name>
Thu Feb 27 22:41:25 2014 S=2.50 Km/hr
</name>
<styleUrl>
#styleMap_TLP_Normal
</styleUrl>
<Point>
<coordinates>
-39.3509064,-7.4086061,923.47
</coordinates>
</Point>
</Placemark>
<Placemark>
<name>
Thu Feb 27 22:41:35 2014 S=0.64 Km/hr
</name>
<styleUrl>
#styleMap_TLP_Normal
</styleUrl>
<Point>
<coordinates>
-39.3508835,-7.4085650,923.44
</coordinates>
</Point>
</Placemark>
<Placemark>
<name>
Thu Feb 27 22:41:45 2014 S=0.92 Km/hr
</name>
<styleUrl>
#styleMap_TLP_Normal
</styleUrl>
<Point>
<coordinates>
-39.3508987,-7.4085126,923.02
</coordinates>
</Point>
</Placemark>
<Placemark>
<name>
Thu Feb 27 22:41:55 2014 S=1.43 Km/hr
</name>
<styleUrl>
#styleMap_TLP_Normal
</styleUrl>
<Point>
<coordinates>
-39.3508263,-7.4085546,922.88
</coordinates>
</Point>
</Placemark>
<Placemark>
<name>
Thu Feb 27 22:42:05 2014 S=0.09 Km/hr
</name>
<styleUrl>
#styleMap_TLP_Normal
</styleUrl>
<Point>
<coordinates>
-39.3507767,-7.4085674,921.14
</coordinates>
</Point>
</Placemark>
<Placemark>
<name>
Thu Feb 27 22:42:15 2014 S=1.87 Km/hr
</name>
<styleUrl>
#styleMap_TLP_Normal
</styleUrl>
<Point>
<coordinates>
-39.3508148,-7.4085579,921.83
</coordinates>
</Point>
</Placemark>
<Placemark>
<name>
Thu Feb 27 22:42:25 2014 S=1.72 Km/hr
</name>
<styleUrl>
#styleMap_TLP_Normal
</styleUrl>
<Point>
<coordinates>
-39.3508987,-7.4085102,922.45
</coordinates>
</Point>
</Placemark>
<Placemark>
<name>
Thu Feb 27 22:42:35 2014 S=0.13 Km/hr
</name>
<styleUrl>
#styleMap_TLP_Normal
</styleUrl>
<Point>
<coordinates>
-39.3509140,-7.4085145,922.83
</coordinates>
</Point>
</Placemark>
<Placemark>
<name>
Thu Feb 27 22:42:45 2014 S=0.18 Km/hr
</name>
<styleUrl>
#styleMap_TLP_Normal
</styleUrl>
<Point>
<coordinates>
-39.3509102,-7.4085159,922.88
</coordinates>
</Point>
</Placemark>
<Placemark>
<name>
Thu Feb 27 22:42:55 2014 S=0.37 Km/hr
</name>
<styleUrl>
#styleMap_TLP_Normal
</styleUrl>
<Point>
<coordinates>
-39.3509026,-7.4085178,922.92
</coordinates>
</Point>
</Placemark>
<Placemark>
<name>
Thu Feb 27 22:43:05 2014 S=0.56 Km/hr
</name>
<styleUrl>
#styleMap_TLP_Normal
</styleUrl>
<Point>
<coordinates>
-39.3508949,-7.4085245,922.67
</coordinates>
</Point>
</Placemark>
<Placemark>
<name>
Thu Feb 27 22:43:15 2014 S=0.39 Km/hr
</name>
<styleUrl>
#styleMap_TLP_Normal
</styleUrl>
<Point>
<coordinates>
-39.3508949,-7.4085245,922.70
</coordinates>
</Point>
</Placemark>
<Placemark>
<name>
Thu Feb 27 22:43:25 2014 S=0.05 Km/hr
</name>
<styleUrl>
#styleMap_TLP_Normal
</styleUrl>
<Point>
<coordinates>
-39.3508911,-7.4085250,922.72
</coordinates>
</Point>
</Placemark>
<Placemark>
<name>
Thu Feb 27 22:43:35 2014 S=1.28 Km/hr
</name>
<styleUrl>
#styleMap_TLP_Normal
</styleUrl>
<Point>
<coordinates>
-39.3508987,-7.4085255,922.69
</coordinates>
</Point>
</Placemark>
<Placemark>
<name>
Thu Feb 27 22:43:45 2014 S=0.46 Km/hr
</name>
<styleUrl>
#styleMap_TLP_Normal
</styleUrl>
<Point>
<coordinates>
-39.3509026,-7.4085259,922.69
</coordinates>
</Point>
</Placemark>
<Placemark>
<name>
Thu Feb 27 22:43:55 2014 S=0.38 Km/hr
</name>
<styleUrl>
#styleMap_TLP_Normal
</styleUrl>
<Point>
<coordinates>
-39.3508949,-7.4085293,922.70
</coordinates>
</Point>
</Placemark>
<Placemark>
<name>
Thu Feb 27 22:44:05 2014 S=0.25 Km/hr
</name>
<styleUrl>
#styleMap_TLP_Normal
</styleUrl>
<Point>
<coordinates>
-39.3508949,-7.4085288,922.72
</coordinates>
</Point>
</Placemark>
<Placemark>
<name>
Thu Feb 27 22:44:15 2014 S=0.59 Km/hr
</name>
<styleUrl>
#styleMap_TLP_Normal
</styleUrl>
<Point>
<coordinates>
-39.3508949,-7.4085298,922.75
</coordinates>
</Point>
</Placemark>
<Placemark>
<name>
Thu Feb 27 22:44:25 2014 S=0.97 Km/hr
</name>
<styleUrl>
#styleMap_TLP_Normal
</styleUrl>
<Point>
<coordinates>
-39.3508911,-7.4085321,922.80
</coordinates>
</Point>
</Placemark>
<Placemark>
<name>
Thu Feb 27 22:44:35 2014 S=1.11 Km/hr
</name>
<styleUrl>
#styleMap_TLP_Normal
</styleUrl>
<Point>
<coordinates>
-39.3508987,-7.4085431,922.78
</coordinates>
</Point>
</Placemark>
<Placemark>
<name>
Thu Feb 27 22:44:45 2014 S=0.98 Km/hr
</name>
<styleUrl>
#styleMap_TLP_Normal
</styleUrl>
<Point>
<coordinates>
-39.3508949,-7.4085593,922.94
</coordinates>
</Point>
</Placemark>
<Placemark>
<name>
Thu Feb 27 22:44:55 2014 S=2.33 Km/hr
</name>
<styleUrl>
#styleMap_TLP_Normal
</styleUrl>
<Point>
<coordinates>
-39.3509216,-7.4085259,922.77
</coordinates>
</Point>
</Placemark>
<Placemark>
<name>
Thu Feb 27 22:45:05 2014 S=1.53 Km/hr
</name>
<styleUrl>
#styleMap_TLP_Normal
</styleUrl>
<Point>
<coordinates>
-39.3509865,-7.4084530,923.92
</coordinates>
</Point>
</Placemark>
<Placemark>
<name>
Thu Feb 27 22:45:15 2014 S=0.42 Km/hr
</name>
<styleUrl>
#styleMap_TLP_Normal
</styleUrl>
<Point>
<coordinates>
-39.3510513,-7.4084406,924.55
</coordinates>
</Point>
</Placemark>
<Placemark>
<name>
Thu Feb 27 22:45:25 2014 S=3.11 Km/hr
</name>
<styleUrl>
#styleMap_TLP_Normal
</styleUrl>
<Point>
<coordinates>
-39.3510971,-7.4084067,924.38
</coordinates>
</Point>
</Placemark>
<Placemark>
<name>
Thu Feb 27 22:45:35 2014 S=3.14 Km/hr
</name>
<styleUrl>
#styleMap_TLP_Normal
</styleUrl>
<Point>
<coordinates>
-39.3510857,-7.4083424,922.80
</coordinates>
</Point>
</Placemark>
<Placemark>
<name>
Thu Feb 27 22:45:45 2014 S=1.75 Km/hr
</name>
<styleUrl>
#styleMap_TLP_Normal
</styleUrl>
<Point>
<coordinates>
-39.3510170,-7.4082928,921.38
</coordinates>
</Point>
</Placemark>
<Placemark>
<name>
Thu Feb 27 22:45:55 2014 S=0.04 Km/hr
</name>
<styleUrl>
#styleMap_TLP_Normal
</styleUrl>
<Point>
<coordinates>
-39.3510132,-7.4082594,920.80
</coordinates>
</Point>
</Placemark>
<Placemark>
<name>
Thu Feb 27 22:46:05 2014 S=0.26 Km/hr
</name>
<styleUrl>
#styleMap_TLP_Normal
</styleUrl>
<Point>
<coordinates>
-39.3510208,-7.4082561,920.84
</coordinates>
</Point>
</Placemark>
<Placemark>
<name>
Thu Feb 27 22:46:15 2014 S=0.38 Km/hr
</name>
<styleUrl>
#styleMap_TLP_Normal
</styleUrl>
<Point>
<coordinates>
-39.3510323,-7.4082441,920.52
</coordinates>
</Point>
</Placemark>
<Placemark>
<name>
Thu Feb 27 22:46:25 2014 S=0.63 Km/hr
</name>
<styleUrl>
#styleMap_TLP_Normal
</styleUrl>
<Point>
<coordinates>
-39.3510170,-7.4082460,920.50
</coordinates>
</Point>
</Placemark>
<Placemark>
<name>
Thu Feb 27 22:46:35 2014 S=0.86 Km/hr
</name>
<styleUrl>
#styleMap_TLP_Normal
</styleUrl>
<Point>
<coordinates>
-39.3510208,-7.4082441,920.44
</coordinates>
</Point>
</Placemark>
<Placemark>
<name>
Thu Feb 27 22:46:45 2014 S=0.90 Km/hr
</name>
<styleUrl>
#styleMap_TLP_Normal
</styleUrl>
<Point>
<coordinates>
-39.3510017,-7.4082441,920.83
</coordinates>
</Point>
</Placemark>
<Placemark>
<name>
Thu Feb 27 22:46:55 2014 S=0.40 Km/hr
</name>
<styleUrl>
#styleMap_TLP_Normal
</styleUrl>
<Point>
<coordinates>
-39.3510094,-7.4082346,920.58
</coordinates>
</Point>
</Placemark>
<Placemark>
<name>
Thu Feb 27 22:47:05 2014 S=0.35 Km/hr
</name>
<styleUrl>
#styleMap_TLP_Normal
</styleUrl>
<Point>
<coordinates>
-39.3510170,-7.4082317,920.50
</coordinates>
</Point>
</Placemark>
<Placemark>
<name>
Thu Feb 27 22:47:15 2014 S=0.53 Km/hr
</name>
<styleUrl>
#styleMap_TLP_Normal
</styleUrl>
<Point>
<coordinates>
-39.3510170,-7.4082260,920.34
</coordinates>
</Point>
</Placemark>
<Placemark>
<name>
Thu Feb 27 22:47:25 2014 S=0.26 Km/hr
</name>
<styleUrl>
#styleMap_TLP_Normal
</styleUrl>
<Point>
<coordinates>
-39.3510094,-7.4082289,920.30
</coordinates>
</Point>
</Placemark>
<Placemark>
<name>
Thu Feb 27 22:47:35 2014 S=1.73 Km/hr
</name>
<styleUrl>
#styleMap_TLP_Normal
</styleUrl>
<Point>
<coordinates>
-39.3510170,-7.4082489,920.44
</coordinates>
</Point>
</Placemark>
<Placemark>
<name>
Thu Feb 27 22:47:45 2014 S=1.71 Km/hr
</name>
<styleUrl>
#styleMap_TLP_Normal
</styleUrl>
<Point>
<coordinates>
-39.3511086,-7.4083323,920.86
</coordinates>
</Point>
</Placemark>
<Placemark>
<name>
Thu Feb 27 22:47:55 2014 S=1.89 Km/hr
</name>
<styleUrl>
#styleMap_TLP_Normal
</styleUrl>
<Point>
<coordinates>
-39.3511734,-7.4083939,921.94
</coordinates>
</Point>
</Placemark>
<Placemark>
<name>
Thu Feb 27 22:48:05 2014 S=1.87 Km/hr
</name>
<styleUrl>
#styleMap_TLP_Normal
</styleUrl>
<Point>
<coordinates>
-39.3512497,-7.4084463,922.45
</coordinates>
</Point>
</Placemark>
<Placemark>
<name>
Thu Feb 27 22:48:15 2014 S=1.80 Km/hr
</name>
<styleUrl>
#styleMap_TLP_Normal
</styleUrl>
<Point>
<coordinates>
-39.3513451,-7.4085107,923.19
</coordinates>
</Point>
</Placemark>
<Placemark>
<name>
Thu Feb 27 22:48:25 2014 S=2.42 Km/hr
</name>
<styleUrl>
#styleMap_TLP_Normal
</styleUrl>
<Point>
<coordinates>
-39.3514175,-7.4085436,924.20
</coordinates>
</Point>
</Placemark>
<Placemark>
<name>
Thu Feb 27 22:48:35 2014 S=2.63 Km/hr
</name>
<styleUrl>
#styleMap_TLP_Normal
</styleUrl>
<Point>
<coordinates>
-39.3515053,-7.4085650,924.31
</coordinates>
</Point>
</Placemark>
<Placemark>
<name>
Thu Feb 27 22:48:45 2014 S=2.93 Km/hr
</name>
<styleUrl>
#styleMap_TLP_Normal
</styleUrl>
<Point>
<coordinates>
-39.3516464,-7.4085693,923.88
</coordinates>
</Point>
</Placemark>
<Placemark>
<name>
Thu Feb 27 22:48:55 2014 S=3.49 Km/hr
</name>
<styleUrl>
#styleMap_TLP_Normal
</styleUrl>
<Point>
<coordinates>
-39.3517303,-7.4086013,923.70
</coordinates>
</Point>
</Placemark>
<Placemark>
<name>
Thu Feb 27 22:49:05 2014 S=2.75 Km/hr
</name>
<styleUrl>
#styleMap_TLP_Normal
</styleUrl>
<Point>
<coordinates>
-39.3517876,-7.4086871,923.91
</coordinates>
</Point>
</Placemark>
<Placemark>
<name>
Thu Feb 27 22:49:15 2014 S=3.54 Km/hr
</name>
<styleUrl>
#styleMap_TLP_Normal
</styleUrl>
<Point>
<coordinates>
-39.3518944,-7.4086733,924.47
</coordinates>
</Point>
</Placemark>
<Placemark>
<name>
Thu Feb 27 22:49:25 2014 S=2.99 Km/hr
</name>
<styleUrl>
#styleMap_TLP_Normal
</styleUrl>
<Point>
<coordinates>
-39.3519554,-7.4085822,924.67
</coordinates>
</Point>
</Placemark>
<Placemark>
<name>
Thu Feb 27 22:49:35 2014 S=1.20 Km/hr
</name>
<styleUrl>
#styleMap_TLP_Normal
</styleUrl>
<Point>
<coordinates>
-39.3520317,-7.4085956,925.52
</coordinates>
</Point>
</Placemark>
<Placemark>
<name>
Thu Feb 27 22:49:45 2014 S=0.69 Km/hr
</name>
<styleUrl>
#styleMap_TLP_Normal
</styleUrl>
<Point>
<coordinates>
-39.3520432,-7.4085994,925.72
</coordinates>
</Point>
</Placemark>
<Placemark>
<name>
Thu Feb 27 22:49:55 2014 S=0.61 Km/hr
</name>
<styleUrl>
#styleMap_TLP_Normal
</styleUrl>
<Point>
<coordinates>
-39.3520470,-7.4085984,925.78
</coordinates>
</Point>
</Placemark>
<Placemark>
<name>
Thu Feb 27 22:50:05 2014 S=0.47 Km/hr
</name>
<styleUrl>
#styleMap_TLP_Normal
</styleUrl>
<Point>
<coordinates>
-39.3520470,-7.4085984,925.81
</coordinates>
</Point>
</Placemark>
<Placemark>
<name>
Thu Feb 27 22:50:15 2014 S=0.47 Km/hr
</name>
<styleUrl>
#styleMap_TLP_Normal
</styleUrl>
<Point>
<coordinates>
-39.3520393,-7.4086003,925.86
</coordinates>
</Point>
</Placemark>
<Placemark>
<name>
Thu Feb 27 22:50:25 2014 S=0.18 Km/hr
</name>
<styleUrl>
#styleMap_TLP_Normal
</styleUrl>
<Point>
<coordinates>
-39.3520355,-7.4085994,925.86
</coordinates>
</Point>
</Placemark>
<Placemark>
<name>
Thu Feb 27 22:50:35 2014 S=1.28 Km/hr
</name>
<styleUrl>
#styleMap_TLP_Normal
</styleUrl>
<Point>
<coordinates>
-39.3520317,-7.4085994,925.81
</coordinates>
</Point>
</Placemark>
<Placemark>
<name>
Thu Feb 27 22:50:45 2014 S=0.76 Km/hr
</name>
<styleUrl>
#styleMap_TLP_Normal
</styleUrl>
<Point>
<coordinates>
-39.3520203,-7.4086075,925.33
</coordinates>
</Point>
</Placemark>
<Placemark>
<name>
Thu Feb 27 22:50:55 2014 S=0.65 Km/hr
</name>
<styleUrl>
#styleMap_TLP_Normal
</styleUrl>
<Point>
<coordinates>
-39.3520012,-7.4086170,925.02
</coordinates>
</Point>
</Placemark>
<Placemark>
<name>
Thu Feb 27 22:51:05 2014 S=0.04 Km/hr
</name>
<styleUrl>
#styleMap_TLP_Normal
</styleUrl>
<Point>
<coordinates>
-39.3519936,-7.4086170,924.91
</coordinates>
</Point>
</Placemark>
<Placemark>
<name>
Thu Feb 27 22:51:15 2014 S=1.14 Km/hr
</name>
<styleUrl>
#styleMap_TLP_Normal
</styleUrl>
<Point>
<coordinates>
-39.3520126,-7.4086003,925.05
</coordinates>
</Point>
</Placemark>
<Placemark>
<name>
Thu Feb 27 22:51:25 2014 S=0.57 Km/hr
</name>
<styleUrl>
#styleMap_TLP_Normal
</styleUrl>
<Point>
<coordinates>
-39.3520279,-7.4085951,924.72
</coordinates>
</Point>
</Placemark>
<Placemark>
<name>
Thu Feb 27 22:51:35 2014 S=0.56 Km/hr
</name>
<styleUrl>
#styleMap_TLP_Normal
</styleUrl>
<Point>
<coordinates>
-39.3520355,-7.4085922,924.72
</coordinates>
</Point>
</Placemark>
<Placemark>
<name>
Thu Feb 27 22:51:45 2014 S=0.49 Km/hr
</name>
<styleUrl>
#styleMap_TLP_Normal
</styleUrl>
<Point>
<coordinates>
-39.3520432,-7.4085908,924.73
</coordinates>
</Point>
</Placemark>
<Placemark>
<name>
Thu Feb 27 22:51:55 2014 S=0.18 Km/hr
</name>
<styleUrl>
#styleMap_TLP_Normal
</styleUrl>
<Point>
<coordinates>
-39.3520393,-7.4085922,924.80
</coordinates>
</Point>
</Placemark>
<Placemark>
<name>
Thu Feb 27 22:52:05 2014 S=0.83 Km/hr
</name>
<styleUrl>
#styleMap_TLP_Normal
</styleUrl>
<Point>
<coordinates>
-39.3520432,-7.4085922,924.84
</coordinates>
</Point>
</Placemark>
<Placemark>
<name>
Thu Feb 27 22:52:15 2014 S=0.21 Km/hr
</name>
<styleUrl>
#styleMap_TLP_Normal
</styleUrl>
<Point>
<coordinates>
-39.3520508,-7.4085894,924.84
</coordinates>
</Point>
</Placemark>
<Placemark>
<name>
Thu Feb 27 22:52:25 2014 S=0.34 Km/hr
</name>
<styleUrl>
#styleMap_TLP_Normal
</styleUrl>
<Point>
<coordinates>
-39.3520546,-7.4085884,924.83
</coordinates>
</Point>
</Placemark>
<Placemark>
<name>
Thu Feb 27 22:52:35 2014 S=0.45 Km/hr
</name>
<styleUrl>
#styleMap_TLP_Normal
</styleUrl>
<Point>
<coordinates>
-39.3520508,-7.4085894,924.81
</coordinates>
</Point>
</Placemark>
<Placemark>
<name>
Thu Feb 27 22:52:45 2014 S=0.45 Km/hr
</name>
<styleUrl>
#styleMap_TLP_Normal
</styleUrl>
<Point>
<coordinates>
-39.3520546,-7.4085879,924.81
</coordinates>
</Point>
</Placemark>
<Placemark>
<name>
Thu Feb 27 22:52:55 2014 S=0.26 Km/hr
</name>
<styleUrl>
#styleMap_TLP_Normal
</styleUrl>
<Point>
<coordinates>
-39.3520584,-7.4085798,924.19
</coordinates>
</Point>
</Placemark>
<Placemark>
<name>
Thu Feb 27 22:53:05 2014 S=0.86 Km/hr
</name>
<styleUrl>
#styleMap_TLP_Normal
</styleUrl>
<Point>
<coordinates>
-39.3520660,-7.4085927,923.77
</coordinates>
</Point>
</Placemark>
<Placemark>
<name>
Thu Feb 27 22:53:15 2014 S=0.20 Km/hr
</name>
<styleUrl>
#styleMap_TLP_Normal
</styleUrl>
<Point>
<coordinates>
-39.3520546,-7.4086022,923.64
</coordinates>
</Point>
</Placemark>
<Placemark>
<name>
Thu Feb 27 22:53:25 2014 S=0.51 Km/hr
</name>
<styleUrl>
#styleMap_TLP_Normal
</styleUrl>
<Point>
<coordinates>
-39.3520508,-7.4086032,923.67
</coordinates>
</Point>
</Placemark>
<Placemark>
<name>
Thu Feb 27 22:53:35 2014 S=1.96 Km/hr
</name>
<styleUrl>
#styleMap_TLP_Normal
</styleUrl>
<Point>
<coordinates>
-39.3520508,-7.4085970,923.72
</coordinates>
</Point>
</Placemark>
<Placemark>
<name>
Thu Feb 27 22:53:45 2014 S=11.62 Km/hr
</name>
<styleUrl>
#styleMap_TLP_Normal
</styleUrl>
<Point>
<coordinates>
-39.3518906,-7.4087067,923.61
</coordinates>
</Point>
</Placemark>
<Placemark>
<name>
Thu Feb 27 22:53:55 2014 S=8.56 Km/hr
</name>
<styleUrl>
#styleMap_TLP_Normal
</styleUrl>
<Point>
<coordinates>
-39.3517609,-7.4088712,920.67
</coordinates>
</Point>
</Placemark>
<Placemark>
<name>
Thu Feb 27 22:54:05 2014 S=10.00 Km/hr
</name>
<styleUrl>
#styleMap_TLP_Normal
</styleUrl>
<Point>
<coordinates>
-39.3515205,-7.4090376,916.88
</coordinates>
</Point>
</Placemark>
<Placemark>
<name>
Thu Feb 27 22:54:15 2014 S=9.00 Km/hr
</name>
<styleUrl>
#styleMap_TLP_Normal
</styleUrl>
<Point>
<coordinates>
-39.3515244,-7.4092503,910.91
</coordinates>
</Point>
</Placemark>
<Placemark>
<name>
Thu Feb 27 22:54:25 2014 S=22.87 Km/hr
</name>
<styleUrl>
#styleMap_TLP_Normal
</styleUrl>
<Point>
<coordinates>
-39.3518753,-7.4095168,907.31
</coordinates>
</Point>
</Placemark>
<Placemark>
<name>
Thu Feb 27 22:54:35 2014 S=18.09 Km/hr
</name>
<styleUrl>
#styleMap_TLP_Normal
</styleUrl>
<Point>
<coordinates>
-39.3520470,-7.4100828,903.75
</coordinates>
</Point>
</Placemark>
<Placemark>
<name>
Thu Feb 27 22:54:45 2014 S=20.04 Km/hr
</name>
<styleUrl>
#styleMap_TLP_Normal
</styleUrl>
<Point>
<coordinates>
-39.3522224,-7.4106898,899.77
</coordinates>
</Point>
</Placemark>
<Placemark>
<name>
Thu Feb 27 22:54:55 2014 S=8.11 Km/hr
</name>
<styleUrl>
#styleMap_TLP_Normal
</styleUrl>
<Point>
<coordinates>
-39.3525543,-7.4110265,898.23
</coordinates>
</Point>
</Placemark>
<Placemark>
<name>
Thu Feb 27 22:55:05 2014 S=22.53 Km/hr
</name>
<styleUrl>
#styleMap_TLP_Normal
</styleUrl>
<Point>
<coordinates>
-39.3528633,-7.4115057,898.25
</coordinates>
</Point>
</Placemark>
<Placemark>
<name>
Thu Feb 27 22:55:15 2014 S=17.81 Km/hr
</name>
<styleUrl>
#styleMap_TLP_Normal
</styleUrl>
<Point>
<coordinates>
-39.3532372,-7.4120035,897.31
</coordinates>
</Point>
</Placemark>
<Placemark>
<name>
Thu Feb 27 22:55:25 2014 S=16.67 Km/hr
</name>
<styleUrl>
#styleMap_TLP_Normal
</styleUrl>
<Point>
<coordinates>
-39.3535805,-7.4122996,899.42
</coordinates>
</Point>
</Placemark>
<Placemark>
<name>
Thu Feb 27 22:55:35 2014 S=14.55 Km/hr
</name>
<styleUrl>
#styleMap_TLP_Normal
</styleUrl>
<Point>
<coordinates>
-39.3538666,-7.4127593,899.98
</coordinates>
</Point>
</Placemark>
<Placemark>
<name>
Thu Feb 27 22:55:45 2014 S=21.50 Km/hr
</name>
<styleUrl>
#styleMap_TLP_Normal
</styleUrl>
<Point>
<coordinates>
-39.3542709,-7.4129291,902.52
</coordinates>
</Point>
</Placemark>
<Placemark>
<name>
Thu Feb 27 22:55:55 2014 S=11.36 Km/hr
</name>
<styleUrl>
#styleMap_TLP_Normal
</styleUrl>
<Point>
<coordinates>
-39.3548508,-7.4128942,902.30
</coordinates>
</Point>
</Placemark>
<Placemark>
<name>
Thu Feb 27 22:56:05 2014 S=18.48 Km/hr
</name>
<styleUrl>
#styleMap_TLP_Normal
</styleUrl>
<Point>
<coordinates>
-39.3551788,-7.4126687,903.17
</coordinates>
</Point>
</Placemark>
<Placemark>
<name>
Thu Feb 27 22:56:15 2014 S=12.99 Km/hr
</name>
<styleUrl>
#styleMap_TLP_Normal
</styleUrl>
<Point>
<coordinates>
-39.3555756,-7.4124007,904.81
</coordinates>
</Point>
</Placemark>
<Placemark>
<name>
Thu Feb 27 22:56:25 2014 S=22.92 Km/hr
</name>
<styleUrl>
#styleMap_TLP_Normal
</styleUrl>
<Point>
<coordinates>
-39.3560143,-7.4126034,907.88
</coordinates>
</Point>
</Placemark>
<Placemark>
<name>
Thu Feb 27 22:56:35 2014 S=19.20 Km/hr
</name>
<styleUrl>
#styleMap_TLP_Normal
</styleUrl>
<Point>
<coordinates>
-39.3565178,-7.4127860,909.34
</coordinates>
</Point>
</Placemark>
<Placemark>
<name>
Thu Feb 27 22:56:45 2014 S=25.32 Km/hr
</name>
<styleUrl>
#styleMap_TLP_Normal
</styleUrl>
<Point>
<coordinates>
-39.3572044,-7.4129558,911.91
</coordinates>
</Point>
</Placemark>
<Placemark>
<name>
Thu Feb 27 22:56:55 2014 S=24.53 Km/hr
</name>
<styleUrl>
#styleMap_TLP_Normal
</styleUrl>
<Point>
<coordinates>
-39.3578415,-7.4130616,911.44
</coordinates>
</Point>
</Placemark>
<Placemark>
<name>
Thu Feb 27 22:57:05 2014 S=18.97 Km/hr
</name>
<styleUrl>
#styleMap_TLP_Normal
</styleUrl>
<Point>
<coordinates>
-39.3583336,-7.4132128,915.89
</coordinates>
</Point>
</Placemark>
<Placemark>
<name>
Thu Feb 27 22:57:15 2014 S=14.25 Km/hr
</name>
<styleUrl>
#styleMap_TLP_Normal
</styleUrl>
<Point>
<coordinates>
-39.3587761,-7.4136591,915.88
</coordinates>
</Point>
</Placemark>
<Placemark>
<name>
Thu Feb 27 22:57:25 2014 S=20.60 Km/hr
</name>
<styleUrl>
#styleMap_TLP_Normal
</styleUrl>
<Point>
<coordinates>
-39.3592339,-7.4139237,915.09
</coordinates>
</Point>
</Placemark>
<Placemark>
<name>
Thu Feb 27 22:57:35 2014 S=19.88 Km/hr
</name>
<styleUrl>
#styleMap_TLP_Normal
</styleUrl>
<Point>
<coordinates>
-39.3597450,-7.4142208,913.28
</coordinates>
</Point>
</Placemark>
<Placemark>
<name>
Thu Feb 27 22:57:45 2014 S=18.14 Km/hr
</name>
<styleUrl>
#styleMap_TLP_Normal
</styleUrl>
<Point>
<coordinates>
-39.3601990,-7.4145198,909.84
</coordinates>
</Point>
</Placemark>
<Placemark>
<name>
Thu Feb 27 22:57:55 2014 S=16.48 Km/hr
</name>
<styleUrl>
#styleMap_TLP_Normal
</styleUrl>
<Point>
<coordinates>
-39.3606186,-7.4148097,908.84
</coordinates>
</Point>
</Placemark>
<Placemark>
<name>
Thu Feb 27 22:58:05 2014 S=15.66 Km/hr
</name>
<styleUrl>
#styleMap_TLP_Normal
</styleUrl>
<Point>
<coordinates>
-39.3609200,-7.4152527,904.56
</coordinates>
</Point>
</Placemark>
<Placemark>
<name>
Thu Feb 27 22:58:15 2014 S=16.68 Km/hr
</name>
<styleUrl>
#styleMap_TLP_Normal
</styleUrl>
<Point>
<coordinates>
-39.3611145,-7.4157438,898.89
</coordinates>
</Point>
</Placemark>
<Placemark>
<name>
Thu Feb 27 22:58:25 2014 S=21.35 Km/hr
</name>
<styleUrl>
#styleMap_TLP_Normal
</styleUrl>
<Point>
<coordinates>
-39.3613014,-7.4162464,892.14
</coordinates>
</Point>
</Placemark>
<Placemark>
<name>
Thu Feb 27 22:58:35 2014 S=21.94 Km/hr
</name>
<styleUrl>
#styleMap_TLP_Normal
</styleUrl>
<Point>
<coordinates>
-39.3615646,-7.4169397,883.48
</coordinates>
</Point>
</Placemark>
<Placemark>
<name>
Thu Feb 27 22:58:45 2014 S=19.38 Km/hr
</name>
<styleUrl>
#styleMap_TLP_Normal
</styleUrl>
<Point>
<coordinates>
-39.3617859,-7.4173355,881.34
</coordinates>
</Point>
</Placemark>
<Placemark>
<name>
Thu Feb 27 22:58:55 2014 S=19.00 Km/hr
</name>
<styleUrl>
#styleMap_TLP_Normal
</styleUrl>
<Point>
<coordinates>
-39.3620110,-7.4178309,878.94
</coordinates>
</Point>
</Placemark>
<Placemark>
<name>
Thu Feb 27 22:59:05 2014 S=24.14 Km/hr
</name>
<styleUrl>
#styleMap_TLP_Normal
</styleUrl>
<Point>
<coordinates>
-39.3623161,-7.4182186,879.97
</coordinates>
</Point>
</Placemark>
<Placemark>
<name>
Thu Feb 27 22:59:15 2014 S=18.17 Km/hr
</name>
<styleUrl>
#styleMap_TLP_Normal
</styleUrl>
<Point>
<coordinates>
-39.3625183,-7.4187546,880.81
</coordinates>
</Point>
</Placemark>
<Placemark>
<name>
Thu Feb 27 22:59:25 2014 S=8.84 Km/hr
</name>
<styleUrl>
#styleMap_TLP_Normal
</styleUrl>
<Point>
<coordinates>
-39.3628197,-7.4188871,885.45
</coordinates>
</Point>
</Placemark>
<Placemark>
<name>
Thu Feb 27 22:59:35 2014 S=21.93 Km/hr
</name>
<styleUrl>
#styleMap_TLP_Normal
</styleUrl>
<Point>
<coordinates>
-39.3631821,-7.4186816,890.80
</coordinates>
</Point>
</Placemark>
<Placemark>
<name>
Thu Feb 27 22:59:45 2014 S=11.00 Km/hr
</name>
<styleUrl>
#styleMap_TLP_Normal
</styleUrl>
<Point>
<coordinates>
-39.3635406,-7.4184794,898.11
</coordinates>
</Point>
</Placemark>
<Placemark>
<name>
Thu Feb 27 22:59:55 2014 S=22.21 Km/hr
</name>
<styleUrl>
#styleMap_TLP_Normal
</styleUrl>
<Point>
<coordinates>
-39.3639374,-7.4181385,903.44
</coordinates>
</Point>
</Placemark>
<Placemark>
<name>
Thu Feb 27 23:00:05 2014 S=13.25 Km/hr
</name>
<styleUrl>
#styleMap_TLP_Normal
</styleUrl>
<Point>
<coordinates>
-39.3644028,-7.4178276,909.53
</coordinates>
</Point>
</Placemark>
<Placemark>
<name>
Thu Feb 27 23:00:15 2014 S=19.15 Km/hr
</name>
<styleUrl>
#styleMap_TLP_Normal
</styleUrl>
<Point>
<coordinates>
-39.3648567,-7.4178228,912.17
</coordinates>
</Point>
</Placemark>
<Placemark>
<name>
Thu Feb 27 23:00:25 2014 S=18.07 Km/hr
</name>
<styleUrl>
#styleMap_TLP_Normal
</styleUrl>
<Point>
<coordinates>
-39.3653946,-7.4177032,916.48
</coordinates>
</Point>
</Placemark>
<Placemark>
<name>
Thu Feb 27 23:00:35 2014 S=19.32 Km/hr
</name>
<styleUrl>
#styleMap_TLP_Normal
</styleUrl>
<Point>
<coordinates>
-39.3660355,-7.4175935,922.38
</coordinates>
</Point>
</Placemark>
<Placemark>
<name>
Thu Feb 27 23:00:45 2014 S=17.47 Km/hr
</name>
<styleUrl>
#styleMap_TLP_Normal
</styleUrl>
<Point>
<coordinates>
-39.3664322,-7.4174333,926.58
</coordinates>
</Point>
</Placemark>
<Placemark>
<name>
Thu Feb 27 23:00:55 2014 S=11.86 Km/hr
</name>
<styleUrl>
#styleMap_TLP_Normal
</styleUrl>
<Point>
<coordinates>
-39.3667793,-7.4177499,925.41
</coordinates>
</Point>
</Placemark>
<Placemark>
<name>
Thu Feb 27 23:01:05 2014 S=0.65 Km/hr
</name>
<styleUrl>
#styleMap_TLP_Normal
</styleUrl>
<Point>
<coordinates>
-39.3668785,-7.4178033,924.25
</coordinates>
</Point>
</Placemark>
<Placemark>
<name>
Thu Feb 27 23:01:15 2014 S=0.52 Km/hr
</name>
<styleUrl>
#styleMap_TLP_Normal
</styleUrl>
<Point>
<coordinates>
-39.3668861,-7.4177990,924.17
</coordinates>
</Point>
</Placemark>
<Placemark>
<name>
Thu Feb 27 23:01:25 2014 S=1.54 Km/hr
</name>
<styleUrl>
#styleMap_TLP_Normal
</styleUrl>
<Point>
<coordinates>
-39.3668976,-7.4177923,924.19
</coordinates>
</Point>
</Placemark>
<Placemark>
<name>
Thu Feb 27 23:01:35 2014 S=34.41 Km/hr
</name>
<styleUrl>
#styleMap_TLP_Normal
</styleUrl>
<Point>
<coordinates>
-39.3669128,-7.4181218,922.44
</coordinates>
</Point>
</Placemark>
<Placemark>
<name>
Thu Feb 27 23:01:45 2014 S=40.10 Km/hr
</name>
<styleUrl>
#styleMap_TLP_Normal
</styleUrl>
<Point>
<coordinates>
-39.3671036,-7.4192629,921.31
</coordinates>
</Point>
</Placemark>
<Placemark>
<name>
Thu Feb 27 23:01:55 2014 S=36.62 Km/hr
</name>
<styleUrl>
#styleMap_TLP_Normal
</styleUrl>
<Point>
<coordinates>
-39.3671074,-7.4203277,921.11
</coordinates>
</Point>
</Placemark>
<Placemark>
<name>
Thu Feb 27 23:02:05 2014 S=37.46 Km/hr
</name>
<styleUrl>
#styleMap_TLP_Normal
</styleUrl>
<Point>
<coordinates>
-39.3673630,-7.4211102,921.25
</coordinates>
</Point>
</Placemark>
<Placemark>
<name>
Thu Feb 27 23:02:15 2014 S=36.51 Km/hr
</name>
<styleUrl>
#styleMap_TLP_Normal
</styleUrl>
<Point>
<coordinates>
-39.3675156,-7.4220004,921.17
</coordinates>
</Point>
</Placemark>
<Placemark>
<name>
Thu Feb 27 23:02:25 2014 S=24.27 Km/hr
</name>
<styleUrl>
#styleMap_TLP_Normal
</styleUrl>
<Point>
<coordinates>
-39.3676071,-7.4228559,919.59
</coordinates>
</Point>
</Placemark>
<Placemark>
<name>
Thu Feb 27 23:02:35 2014 S=32.99 Km/hr
</name>
<styleUrl>
#styleMap_TLP_Normal
</styleUrl>
<Point>
<coordinates>
-39.3678627,-7.4236097,920.33
</coordinates>
</Point>
</Placemark>
<Placemark>
<name>
Thu Feb 27 23:02:45 2014 S=24.41 Km/hr
</name>
<styleUrl>
#styleMap_TLP_Normal
</styleUrl>
<Point>
<coordinates>
-39.3683662,-7.4243827,920.75
</coordinates>
</Point>
</Placemark>
<Placemark>
<name>
Thu Feb 27 23:02:55 2014 S=32.71 Km/hr
</name>
<styleUrl>
#styleMap_TLP_Normal
</styleUrl>
<Point>
<coordinates>
-39.3685036,-7.4251823,919.09
</coordinates>
</Point>
</Placemark>
<Placemark>
<name>
Thu Feb 27 23:03:05 2014 S=37.52 Km/hr
</name>
<styleUrl>
#styleMap_TLP_Normal
</styleUrl>
<Point>
<coordinates>
-39.3685226,-7.4260583,918.61
</coordinates>
</Point>
</Placemark>
<Placemark>
<name>
Thu Feb 27 23:03:15 2014 S=36.52 Km/hr
</name>
<styleUrl>
#styleMap_TLP_Normal
</styleUrl>
<Point>
<coordinates>
-39.3685799,-7.4269733,914.92
</coordinates>
</Point>
</Placemark>
<Placemark>
<name>
Thu Feb 27 23:03:25 2014 S=33.88 Km/hr
</name>
<styleUrl>
#styleMap_TLP_Normal
</styleUrl>
<Point>
<coordinates>
-39.3687744,-7.4279904,918.69
</coordinates>
</Point>
</Placemark>
<Placemark>
<name>
Thu Feb 27 23:03:35 2014 S=31.55 Km/hr
</name>
<styleUrl>
#styleMap_TLP_Normal
</styleUrl>
<Point>
<coordinates>
-39.3689270,-7.4288325,918.98
</coordinates>
</Point>
</Placemark>
<Placemark>
<name>
Thu Feb 27 23:03:45 2014 S=39.66 Km/hr
</name>
<styleUrl>
#styleMap_TLP_Normal
</styleUrl>
<Point>
<coordinates>
-39.3693047,-7.4296389,919.72
</coordinates>
</Point>
</Placemark>
<Placemark>
<name>
Thu Feb 27 23:03:55 2014 S=33.91 Km/hr
</name>
<styleUrl>
#styleMap_TLP_Normal
</styleUrl>
<Point>
<coordinates>
-39.3697548,-7.4304247,920.61
</coordinates>
</Point>
</Placemark>
<Placemark>
<name>
Thu Feb 27 23:04:05 2014 S=37.09 Km/hr
</name>
<styleUrl>
#styleMap_TLP_Normal
</styleUrl>
<Point>
<coordinates>
-39.3701897,-7.4313869,916.53
</coordinates>
</Point>
</Placemark>
<Placemark>
<name>
Thu Feb 27 23:04:15 2014 S=26.46 Km/hr
</name>
<styleUrl>
#styleMap_TLP_Normal
</styleUrl>
<Point>
<coordinates>
-39.3703537,-7.4320574,911.55
</coordinates>
</Point>
</Placemark>
<Placemark>
<name>
Thu Feb 27 23:04:25 2014 S=11.48 Km/hr
</name>
<styleUrl>
#styleMap_TLP_Normal
</styleUrl>
<Point>
<coordinates>
-39.3706665,-7.4326015,909.00
</coordinates>
</Point>
</Placemark>
<Placemark>
<name>
Thu Feb 27 23:04:35 2014 S=18.31 Km/hr
</name>
<styleUrl>
#styleMap_TLP_Normal
</styleUrl>
<Point>
<coordinates>
-39.3709946,-7.4328465,904.02
</coordinates>
</Point>
</Placemark>
<Placemark>
<name>
Thu Feb 27 23:04:45 2014 S=22.80 Km/hr
</name>
<styleUrl>
#styleMap_TLP_Normal
</styleUrl>
<Point>
<coordinates>
-39.3714409,-7.4333224,896.95
</coordinates>
</Point>
</Placemark>
<Placemark>
<name>
Thu Feb 27 23:04:55 2014 S=31.85 Km/hr
</name>
<styleUrl>
#styleMap_TLP_Normal
</styleUrl>
<Point>
<coordinates>
-39.3717995,-7.4341378,890.19
</coordinates>
</Point>
</Placemark>
<Placemark>
<name>
Thu Feb 27 23:05:05 2014 S=36.30 Km/hr
</name>
<styleUrl>
#styleMap_TLP_Normal
</styleUrl>
<Point>
<coordinates>
-39.3719139,-7.4350777,896.20
</coordinates>
</Point>
</Placemark>
<Placemark>
<name>
Thu Feb 27 23:05:15 2014 S=38.67 Km/hr
</name>
<styleUrl>
#styleMap_TLP_Normal
</styleUrl>
<Point>
<coordinates>
-39.3718491,-7.4361029,901.63
</coordinates>
</Point>
</Placemark>
<Placemark>
<name>
Thu Feb 27 23:05:25 2014 S=44.43 Km/hr
</name>
<styleUrl>
#styleMap_TLP_Normal
</styleUrl>
<Point>
<coordinates>
-39.3717842,-7.4372487,907.56
</coordinates>
</Point>
</Placemark>
<Placemark>
<name>
Thu Feb 27 23:05:35 2014 S=42.44 Km/hr
</name>
<styleUrl>
#styleMap_TLP_Normal
</styleUrl>
<Point>
<coordinates>
-39.3716812,-7.4384060,915.09
</coordinates>
</Point>
</Placemark>
<Placemark>
<name>
Thu Feb 27 23:05:45 2014 S=43.06 Km/hr
</name>
<styleUrl>
#styleMap_TLP_Normal
</styleUrl>
<Point>
<coordinates>
-39.3716011,-7.4395003,920.17
</coordinates>
</Point>
</Placemark>
<Placemark>
<name>
Thu Feb 27 23:05:55 2014 S=39.69 Km/hr
</name>
<styleUrl>
#styleMap_TLP_Normal
</styleUrl>
<Point>
<coordinates>
-39.3716545,-7.4405413,921.66
</coordinates>
</Point>
</Placemark>
<Placemark>
<name>
Thu Feb 27 23:06:05 2014 S=7.58 Km/hr
</name>
<styleUrl>
#styleMap_TLP_Normal
</styleUrl>
<Point>
<coordinates>
-39.3715973,-7.4412613,924.67
</coordinates>
</Point>
</Placemark>
<Placemark>
<name>
Thu Feb 27 23:06:15 2014 S=0.17 Km/hr
</name>
<styleUrl>
#styleMap_TLP_Normal
</styleUrl>
<Point>
<coordinates>
-39.3716049,-7.4413166,926.91
</coordinates>
</Point>
</Placemark>
<Placemark>
<name>
Thu Feb 27 23:06:25 2014 S=4.25 Km/hr
</name>
<styleUrl>
#styleMap_TLP_Normal
</styleUrl>
<Point>
<coordinates>
-39.3715897,-7.4413681,926.92
</coordinates>
</Point>
</Placemark>
<Placemark>
<name>
Thu Feb 27 23:06:35 2014 S=0.36 Km/hr
</name>
<styleUrl>
#styleMap_TLP_Normal
</styleUrl>
<Point>
<coordinates>
-39.3715973,-7.4414129,924.97
</coordinates>
</Point>
</Placemark>
<Placemark>
<name>
Thu Feb 27 23:06:45 2014 S=1.19 Km/hr
</name>
<styleUrl>
#styleMap_TLP_Normal
</styleUrl>
<Point>
<coordinates>
-39.3715973,-7.4414396,924.70
</coordinates>
</Point>
</Placemark>
<Placemark>
<name>
Thu Feb 27 23:06:55 2014 S=2.12 Km/hr
</name>
<styleUrl>
#styleMap_TLP_Normal
</styleUrl>
<Point>
<coordinates>
-39.3716087,-7.4414659,925.05
</coordinates>
</Point>
</Placemark>
<Placemark>
<name>
Thu Feb 27 23:07:05 2014 S=7.60 Km/hr
</name>
<styleUrl>
#styleMap_TLP_Normal
</styleUrl>
<Point>
<coordinates>
-39.3716164,-7.4416013,924.27
</coordinates>
</Point>
</Placemark>
<Placemark>
<name>
Thu Feb 27 23:07:15 2014 S=1.28 Km/hr
</name>
<styleUrl>
#styleMap_TLP_Normal
</styleUrl>
<Point>
<coordinates>
-39.3716011,-7.4416633,926.64
</coordinates>
</Point>
</Placemark>
<Placemark>
<name>
Thu Feb 27 23:07:25 2014 S=9.30 Km/hr
</name>
<styleUrl>
#styleMap_TLP_Normal
</styleUrl>
<Point>
<coordinates>
-39.3714638,-7.4417410,928.08
</coordinates>
</Point>
</Placemark>
<Placemark>
<name>
Thu Feb 27 23:07:35 2014 S=6.42 Km/hr
</name>
<styleUrl>
#styleMap_TLP_Normal
</styleUrl>
<Point>
<coordinates>
-39.3714561,-7.4419737,922.92
</coordinates>
</Point>
</Placemark>
<Placemark>
<name>
Thu Feb 27 23:07:45 2014 S=38.86 Km/hr
</name>
<styleUrl>
#styleMap_TLP_Normal
</styleUrl>
<Point>
<coordinates>
-39.3713531,-7.4425039,918.28
</coordinates>
</Point>
</Placemark>
<Placemark>
<name>
Thu Feb 27 23:07:55 2014 S=46.56 Km/hr
</name>
<styleUrl>
#styleMap_TLP_Normal
</styleUrl>
<Point>
<coordinates>
-39.3711548,-7.4436784,917.47
</coordinates>
</Point>
</Placemark>
<Placemark>
<name>
Thu Feb 27 23:08:05 2014 S=44.08 Km/hr
</name>
<styleUrl>
#styleMap_TLP_Normal
</styleUrl>
<Point>
<coordinates>
-39.3710632,-7.4448280,920.70
</coordinates>
</Point>
</Placemark>
<Placemark>
<name>
Thu Feb 27 23:08:15 2014 S=43.77 Km/hr
</name>
<styleUrl>
#styleMap_TLP_Normal
</styleUrl>
<Point>
<coordinates>
-39.3710136,-7.4459052,924.08
</coordinates>
</Point>
</Placemark>
<Placemark>
<name>
Thu Feb 27 23:08:25 2014 S=41.80 Km/hr
</name>
<styleUrl>
#styleMap_TLP_Normal
</styleUrl>
<Point>
<coordinates>
-39.3708191,-7.4470792,924.36
</coordinates>
</Point>
</Placemark>
<Placemark>
<name>
Thu Feb 27 23:08:35 2014 S=48.51 Km/hr
</name>
<styleUrl>
#styleMap_TLP_Normal
</styleUrl>
<Point>
<coordinates>
-39.3706856,-7.4482265,923.66
</coordinates>
</Point>
</Placemark>
<Placemark>
<name>
Thu Feb 27 23:08:45 2014 S=42.32 Km/hr
</name>
<styleUrl>
#styleMap_TLP_Normal
</styleUrl>
<Point>
<coordinates>
-39.3705292,-7.4493160,915.30
</coordinates>
</Point>
</Placemark>
<Placemark>
<name>
Thu Feb 27 23:08:55 2014 S=41.60 Km/hr
</name>
<styleUrl>
#styleMap_TLP_Normal
</styleUrl>
<Point>
<coordinates>
-39.3702278,-7.4502640,911.61
</coordinates>
</Point>
</Placemark>
<Placemark>
<name>
Thu Feb 27 23:09:05 2014 S=45.76 Km/hr
</name>
<styleUrl>
#styleMap_TLP_Normal
</styleUrl>
<Point>
<coordinates>
-39.3699265,-7.4513464,910.97
</coordinates>
</Point>
</Placemark>
<Placemark>
<name>
Thu Feb 27 23:09:15 2014 S=41.52 Km/hr
</name>
<styleUrl>
#styleMap_TLP_Normal
</styleUrl>
<Point>
<coordinates>
-39.3696136,-7.4523964,911.94
</coordinates>
</Point>
</Placemark>
<Placemark>
<name>
Thu Feb 27 23:09:25 2014 S=40.12 Km/hr
</name>
<styleUrl>
#styleMap_TLP_Normal
</styleUrl>
<Point>
<coordinates>
-39.3692741,-7.4533672,910.69
</coordinates>
</Point>
</Placemark>
<Placemark>
<name>
Thu Feb 27 23:09:35 2014 S=43.22 Km/hr
</name>
<styleUrl>
#styleMap_TLP_Normal
</styleUrl>
<Point>
<coordinates>
-39.3689270,-7.4543219,908.92
</coordinates>
</Point>
</Placemark>
<Placemark>
<name>
Thu Feb 27 23:09:45 2014 S=38.50 Km/hr
</name>
<styleUrl>
#styleMap_TLP_Normal
</styleUrl>
<Point>
<coordinates>
-39.3686562,-7.4553766,911.14
</coordinates>
</Point>
</Placemark>
<Placemark>
<name>
Thu Feb 27 23:09:55 2014 S=46.68 Km/hr
</name>
<styleUrl>
#styleMap_TLP_Normal
</styleUrl>
<Point>
<coordinates>
-39.3685951,-7.4564238,909.66
</coordinates>
</Point>
</Placemark>
<Placemark>
<name>
Thu Feb 27 23:10:05 2014 S=39.55 Km/hr
</name>
<styleUrl>
#styleMap_TLP_Normal
</styleUrl>
<Point>
<coordinates>
-39.3683929,-7.4575038,907.55
</coordinates>
</Point>
</Placemark>
<Placemark>
<name>
Thu Feb 27 23:10:15 2014 S=39.27 Km/hr
</name>
<styleUrl>
#styleMap_TLP_Normal
</styleUrl>
<Point>
<coordinates>
-39.3680840,-7.4584169,907.45
</coordinates>
</Point>
</Placemark>
<Placemark>
<name>
Thu Feb 27 23:10:25 2014 S=31.08 Km/hr
</name>
<styleUrl>
#styleMap_TLP_Normal
</styleUrl>
<Point>
<coordinates>
-39.3679085,-7.4593058,910.56
</coordinates>
</Point>
</Placemark>
<Placemark>
<name>
Thu Feb 27 23:10:35 2014 S=39.09 Km/hr
</name>
<styleUrl>
#styleMap_TLP_Normal
</styleUrl>
<Point>
<coordinates>
-39.3677101,-7.4602919,908.39
</coordinates>
</Point>
</Placemark>
<Placemark>
<name>
Thu Feb 27 23:10:45 2014 S=40.51 Km/hr
</name>
<styleUrl>
#styleMap_TLP_Normal
</styleUrl>
<Point>
<coordinates>
-39.3675919,-7.4612069,907.47
</coordinates>
</Point>
</Placemark>
<Placemark>
<name>
Thu Feb 27 23:10:55 2014 S=46.86 Km/hr
</name>
<styleUrl>
#styleMap_TLP_Normal
</styleUrl>
<Point>
<coordinates>
-39.3675690,-7.4623809,908.09
</coordinates>
</Point>
</Placemark>
<Placemark>
<name>
Thu Feb 27 23:11:05 2014 S=47.79 Km/hr
</name>
<styleUrl>
#styleMap_TLP_Normal
</styleUrl>
<Point>
<coordinates>
-39.3675880,-7.4636154,908.48
</coordinates>
</Point>
</Placemark>
<Placemark>
<name>
Thu Feb 27 23:11:15 2014 S=51.98 Km/hr
</name>
<styleUrl>
#styleMap_TLP_Normal
</styleUrl>
<Point>
<coordinates>
-39.3676910,-7.4648976,908.91
</coordinates>
</Point>
</Placemark>
<Placemark>
<name>
Thu Feb 27 23:11:25 2014 S=48.20 Km/hr
</name>
<styleUrl>
#styleMap_TLP_Normal
</styleUrl>
<Point>
<coordinates>
-39.3675995,-7.4661384,905.92
</coordinates>
</Point>
</Placemark>
<Placemark>
<name>
Thu Feb 27 23:11:35 2014 S=51.85 Km/hr
</name>
<styleUrl>
#styleMap_TLP_Normal
</styleUrl>
<Point>
<coordinates>
-39.3674507,-7.4673929,901.30
</coordinates>
</Point>
</Placemark>
<Placemark>
<name>
Thu Feb 27 23:11:45 2014 S=54.31 Km/hr
</name>
<styleUrl>
#styleMap_TLP_Normal
</styleUrl>
<Point>
<coordinates>
-39.3674278,-7.4687853,897.55
</coordinates>
</Point>
</Placemark>
<Placemark>
<name>
Thu Feb 27 23:11:55 2014 S=53.59 Km/hr
</name>
<styleUrl>
#styleMap_TLP_Normal
</styleUrl>
<Point>
<coordinates>
-39.3673286,-7.4701490,894.92
</coordinates>
</Point>
</Placemark>
<Placemark>
<name>
Thu Feb 27 23:12:05 2014 S=45.09 Km/hr
</name>
<styleUrl>
#styleMap_TLP_Normal
</styleUrl>
<Point>
<coordinates>
-39.3673439,-7.4714494,890.73
</coordinates>
</Point>
</Placemark>
<Placemark>
<name>
Thu Feb 27 23:12:15 2014 S=43.90 Km/hr
</name>
<styleUrl>
#styleMap_TLP_Normal
</styleUrl>
<Point>
<coordinates>
-39.3675766,-7.4724360,889.39
</coordinates>
</Point>
</Placemark>
<Placemark>
<name>
Thu Feb 27 23:12:25 2014 S=52.48 Km/hr
</name>
<styleUrl>
#styleMap_TLP_Normal
</styleUrl>
<Point>
<coordinates>
-39.3680458,-7.4736037,888.66
</coordinates>
</Point>
</Placemark>
<Placemark>
<name>
Thu Feb 27 23:12:35 2014 S=50.71 Km/hr
</name>
<styleUrl>
#styleMap_TLP_Normal
</styleUrl>
<Point>
<coordinates>
-39.3685188,-7.4748287,885.88
</coordinates>
</Point>
</Placemark>
<Placemark>
<name>
Thu Feb 27 23:12:45 2014 S=53.68 Km/hr
</name>
<styleUrl>
#styleMap_TLP_Normal
</styleUrl>
<Point>
<coordinates>
-39.3688736,-7.4760284,885.92
</coordinates>
</Point>
</Placemark>
<Placemark>
<name>
Thu Feb 27 23:12:55 2014 S=48.91 Km/hr
</name>
<styleUrl>
#styleMap_TLP_Normal
</styleUrl>
<Point>
<coordinates>
-39.3692741,-7.4772897,885.55
</coordinates>
</Point>
</Placemark>
<Placemark>
<name>
Thu Feb 27 23:13:05 2014 S=56.94 Km/hr
</name>
<styleUrl>
#styleMap_TLP_Normal
</styleUrl>
<Point>
<coordinates>
-39.3695679,-7.4786282,886.52
</coordinates>
</Point>
</Placemark>
<Placemark>
<name>
Thu Feb 27 23:13:15 2014 S=36.69 Km/hr
</name>
<styleUrl>
#styleMap_TLP_Normal
</styleUrl>
<Point>
<coordinates>
-39.3698730,-7.4797549,887.19
</coordinates>
</Point>
</Placemark>
<Placemark>
<name>
Thu Feb 27 23:13:25 2014 S=37.45 Km/hr
</name>
<styleUrl>
#styleMap_TLP_Normal
</styleUrl>
<Point>
<coordinates>
-39.3699265,-7.4806747,885.45
</coordinates>
</Point>
</Placemark>
<Placemark>
<name>
Thu Feb 27 23:13:35 2014 S=42.11 Km/hr
</name>
<styleUrl>
#styleMap_TLP_Normal
</styleUrl>
<Point>
<coordinates>
-39.3696289,-7.4816742,881.48
</coordinates>
</Point>
</Placemark>
<Placemark>
<name>
Thu Feb 27 23:13:45 2014 S=38.00 Km/hr
</name>
<styleUrl>
#styleMap_TLP_Normal
</styleUrl>
<Point>
<coordinates>
-39.3692169,-7.4826350,878.06
</coordinates>
</Point>
</Placemark>
<Placemark>
<name>
Thu Feb 27 23:13:55 2014 S=29.96 Km/hr
</name>
<styleUrl>
#styleMap_TLP_Normal
</styleUrl>
<Point>
<coordinates>
-39.3689117,-7.4834204,873.83
</coordinates>
</Point>
</Placemark>
<Placemark>
<name>
Thu Feb 27 23:14:05 2014 S=27.85 Km/hr
</name>
<styleUrl>
#styleMap_TLP_Normal
</styleUrl>
<Point>
<coordinates>
-39.3687134,-7.4841208,870.27
</coordinates>
</Point>
</Placemark>
<Placemark>
<name>
Thu Feb 27 23:14:15 2014 S=29.54 Km/hr
</name>
<styleUrl>
#styleMap_TLP_Normal
</styleUrl>
<Point>
<coordinates>
-39.3686028,-7.4848166,869.44
</coordinates>
</Point>
</Placemark>
<Placemark>
<name>
Thu Feb 27 23:14:25 2014 S=20.72 Km/hr
</name>
<styleUrl>
#styleMap_TLP_Normal
</styleUrl>
<Point>
<coordinates>
-39.3685837,-7.4854393,865.84
</coordinates>
</Point>
</Placemark>
<Placemark>
<name>
Thu Feb 27 23:14:35 2014 S=21.86 Km/hr
</name>
<styleUrl>
#styleMap_TLP_Normal
</styleUrl>
<Point>
<coordinates>
-39.3686371,-7.4859629,867.67
</coordinates>
</Point>
</Placemark>
<Placemark>
<name>
Thu Feb 27 23:14:45 2014 S=24.77 Km/hr
</name>
<styleUrl>
#styleMap_TLP_Normal
</styleUrl>
<Point>
<coordinates>
-39.3687210,-7.4866052,861.11
</coordinates>
</Point>
</Placemark>
<Placemark>
<name>
Thu Feb 27 23:14:55 2014 S=25.58 Km/hr
</name>
<styleUrl>
#styleMap_TLP_Normal
</styleUrl>
<Point>
<coordinates>
-39.3688354,-7.4871631,859.11
</coordinates>
</Point>
</Placemark>
<Placemark>
<name>
Thu Feb 27 23:15:05 2014 S=18.26 Km/hr
</name>
<styleUrl>
#styleMap_TLP_Normal
</styleUrl>
<Point>
<coordinates>
-39.3689308,-7.4877701,856.41
</coordinates>
</Point>
</Placemark>
<Placemark>
<name>
Thu Feb 27 23:15:15 2014 S=20.45 Km/hr
</name>
<styleUrl>
#styleMap_TLP_Normal
</styleUrl>
<Point>
<coordinates>
-39.3689423,-7.4882040,859.00
</coordinates>
</Point>
</Placemark>
<Placemark>
<name>
Thu Feb 27 23:15:25 2014 S=31.71 Km/hr
</name>
<styleUrl>
#styleMap_TLP_Normal
</styleUrl>
<Point>
<coordinates>
-39.3685303,-7.4886513,855.95
</coordinates>
</Point>
</Placemark>
<Placemark>
<name>
Thu Feb 27 23:15:35 2014 S=25.55 Km/hr
</name>
<styleUrl>
#styleMap_TLP_Normal
</styleUrl>
<Point>
<coordinates>
-39.3680229,-7.4892235,851.73
</coordinates>
</Point>
</Placemark>
<Placemark>
<name>
Thu Feb 27 23:15:45 2014 S=23.36 Km/hr
</name>
<styleUrl>
#styleMap_TLP_Normal
</styleUrl>
<Point>
<coordinates>
-39.3675003,-7.4894986,853.50
</coordinates>
</Point>
</Placemark>
<Placemark>
<name>
Thu Feb 27 23:15:55 2014 S=37.45 Km/hr
</name>
<styleUrl>
#styleMap_TLP_Normal
</styleUrl>
<Point>
<coordinates>
-39.3668365,-7.4899182,853.36
</coordinates>
</Point>
</Placemark>
<Placemark>
<name>
Thu Feb 27 23:16:05 2014 S=32.62 Km/hr
</name>
<styleUrl>
#styleMap_TLP_Normal
</styleUrl>
<Point>
<coordinates>
-39.3661385,-7.4904871,857.72
</coordinates>
</Point>
</Placemark>
<Placemark>
<name>
Thu Feb 27 23:16:15 2014 S=24.35 Km/hr
</name>
<styleUrl>
#styleMap_TLP_Normal
</styleUrl>
<Point>
<coordinates>
-39.3656540,-7.4910502,858.53
</coordinates>
</Point>
</Placemark>
<Placemark>
<name>
Thu Feb 27 23:16:25 2014 S=16.56 Km/hr
</name>
<styleUrl>
#styleMap_TLP_Normal
</styleUrl>
<Point>
<coordinates>
-39.3653488,-7.4914131,858.00
</coordinates>
</Point>
</Placemark>
<Placemark>
<name>
Thu Feb 27 23:16:35 2014 S=16.20 Km/hr
</name>
<styleUrl>
#styleMap_TLP_Normal
</styleUrl>
<Point>
<coordinates>
-39.3652191,-7.4917941,856.86
</coordinates>
</Point>
</Placemark>
<Placemark>
<name>
Thu Feb 27 23:16:45 2014 S=8.03 Km/hr
</name>
<styleUrl>
#styleMap_TLP_Normal
</styleUrl>
<Point>
<coordinates>
-39.3653679,-7.4921284,855.75
</coordinates>
</Point>
</Placemark>
<Placemark>
<name>
Thu Feb 27 23:16:55 2014 S=6.99 Km/hr
</name>
<styleUrl>
#styleMap_TLP_Normal
</styleUrl>
<Point>
<coordinates>
-39.3654900,-7.4921966,855.97
</coordinates>
</Point>
</Placemark>
<Placemark>
<name>
Thu Feb 27 23:17:05 2014 S=0.88 Km/hr
</name>
<styleUrl>
#styleMap_TLP_Normal
</styleUrl>
<Point>
<coordinates>
-39.3656349,-7.4921117,856.28
</coordinates>
</Point>
</Placemark>
<Placemark>
<name>
Thu Feb 27 23:17:15 2014 S=5.69 Km/hr
</name>
<styleUrl>
#styleMap_TLP_Normal
</styleUrl>
<Point>
<coordinates>
-39.3656082,-7.4921718,857.36
</coordinates>
</Point>
</Placemark>
<Placemark>
<name>
Thu Feb 27 23:17:25 2014 S=0.67 Km/hr
</name>
<styleUrl>
#styleMap_TLP_Normal
</styleUrl>
<Point>
<coordinates>
-39.3655701,-7.4921784,856.09
</coordinates>
</Point>
</Placemark>
<Placemark>
<name>
Thu Feb 27 23:17:35 2014 S=0.68 Km/hr
</name>
<styleUrl>
#styleMap_TLP_Normal
</styleUrl>
<Point>
<coordinates>
-39.3655701,-7.4921823,856.08
</coordinates>
</Point>
</Placemark>
<Placemark>
<name>
Thu Feb 27 23:17:45 2014 S=0.34 Km/hr
</name>
<styleUrl>
#styleMap_TLP_Normal
</styleUrl>
<Point>
<coordinates>
-39.3655701,-7.4921813,856.08
</coordinates>
</Point>
</Placemark>
<Placemark>
<name>
Thu Feb 27 23:17:55 2014 S=0.66 Km/hr
</name>
<styleUrl>
#styleMap_TLP_Normal
</styleUrl>
<Point>
<coordinates>
-39.3655663,-7.4921789,856.09
</coordinates>
</Point>
</Placemark>
<Placemark>
<name>
Thu Feb 27 23:18:05 2014 S=2.13 Km/hr
</name>
<styleUrl>
#styleMap_TLP_Normal
</styleUrl>
<Point>
<coordinates>
-39.3655472,-7.4921122,855.09
</coordinates>
</Point>
</Placemark>
<Placemark>
<name>
Thu Feb 27 23:18:15 2014 S=2.65 Km/hr
</name>
<styleUrl>
#styleMap_TLP_Normal
</styleUrl>
<Point>
<coordinates>
-39.3654900,-7.4920464,854.58
</coordinates>
</Point>
</Placemark>
<Placemark>
<name>
Thu Feb 27 23:18:25 2014 S=1.99 Km/hr
</name>
<styleUrl>
#styleMap_TLP_Normal
</styleUrl>
<Point>
<coordinates>
-39.3654709,-7.4919662,852.63
</coordinates>
</Point>
</Placemark>
<Placemark>
<name>
Thu Feb 27 23:18:35 2014 S=0.82 Km/hr
</name>
<styleUrl>
#styleMap_TLP_Normal
</styleUrl>
<Point>
<coordinates>
-39.3655167,-7.4919295,852.11
</coordinates>
</Point>
</Placemark>
<Placemark>
<name>
Thu Feb 27 23:18:45 2014 S=0.13 Km/hr
</name>
<styleUrl>
#styleMap_TLP_Normal
</styleUrl>
<Point>
<coordinates>
-39.3655128,-7.4919095,852.02
</coordinates>
</Point>
</Placemark>
<Placemark>
<name>
Thu Feb 27 23:18:55 2014 S=0.59 Km/hr
</name>
<styleUrl>
#styleMap_TLP_Normal
</styleUrl>
<Point>
<coordinates>
-39.3654938,-7.4918966,852.13
</coordinates>
</Point>
</Placemark>
<Placemark>
<name>
Thu Feb 27 23:19:05 2014 S=0.58 Km/hr
</name>
<styleUrl>
#styleMap_TLP_Normal
</styleUrl>
<Point>
<coordinates>
-39.3654823,-7.4918799,852.13
</coordinates>
</Point>
</Placemark>
<Placemark>
<name>
Thu Feb 27 23:19:15 2014 S=0.09 Km/hr
</name>
<styleUrl>
#styleMap_TLP_Normal
</styleUrl>
<Point>
<coordinates>
-39.3654823,-7.4918766,852.11
</coordinates>
</Point>
</Placemark>
<Placemark>
<name>
Thu Feb 27 23:19:25 2014 S=0.18 Km/hr
</name>
<styleUrl>
#styleMap_TLP_Normal
</styleUrl>
<Point>
<coordinates>
-39.3654823,-7.4918747,852.08
</coordinates>
</Point>
</Placemark>
<Placemark>
<name>
Thu Feb 27 23:19:35 2014 S=0.71 Km/hr
</name>
<styleUrl>
#styleMap_TLP_Normal
</styleUrl>
<Point>
<coordinates>
-39.3654861,-7.4918809,852.08
</coordinates>
</Point>
</Placemark>
<Placemark>
<name>
Thu Feb 27 23:19:45 2014 S=0.50 Km/hr
</name>
<styleUrl>
#styleMap_TLP_Normal
</styleUrl>
<Point>
<coordinates>
-39.3654861,-7.4918823,852.11
</coordinates>
</Point>
</Placemark>
<Placemark>
<name>
Thu Feb 27 23:19:55 2014 S=0.18 Km/hr
</name>
<styleUrl>
#styleMap_TLP_Normal
</styleUrl>
<Point>
<coordinates>
-39.3654785,-7.4918718,852.17
</coordinates>
</Point>
</Placemark>
<Placemark>
<name>
Thu Feb 27 23:20:05 2014 S=0.23 Km/hr
</name>
<styleUrl>
#styleMap_TLP_Normal
</styleUrl>
<Point>
<coordinates>
-39.3654747,-7.4918647,852.16
</coordinates>
</Point>
</Placemark>
<Placemark>
<name>
Thu Feb 27 23:20:15 2014 S=0.23 Km/hr
</name>
<styleUrl>
#styleMap_TLP_Normal
</styleUrl>
<Point>
<coordinates>
-39.3655090,-7.4918890,851.41
</coordinates>
</Point>
</Placemark>
<Placemark>
<name>
Thu Feb 27 23:20:25 2014 S=0.26 Km/hr
</name>
<styleUrl>
#styleMap_TLP_Normal
</styleUrl>
<Point>
<coordinates>
-39.3655128,-7.4919019,851.39
</coordinates>
</Point>
</Placemark>
<Placemark>
<name>
Thu Feb 27 23:20:35 2014 S=2.57 Km/hr
</name>
<styleUrl>
#styleMap_TLP_Finish
</styleUrl>
<Point>
<coordinates>
-39.3655128,-7.4918818,850.97
</coordinates>
</Point>
</Placemark>
</Folder>
</Document>
</kml>
