# Supplementary material for: Lévy foraging patterns of rural humans
Source: PLoS One. 2018 Jun 18;13(6):e0199099. doi: 10.1371/journal.pone.0199099 (PMC6005560; doi:10.1371/journal.pone.0199099)
Supplement: S5 File — (ZIP) [file pone.0199099.s005.zip › H-10-CA/Holux_M-241_Start_20140301-102651_Finish_20140301-151331.kml]

<?xml version="1.0" encoding="UTF-8"?>
<kml xmlns="http://earth.google.com/kml/2.1">
<Document>
<Style id="normalState_TLP_Start">
<IconStyle>
<scale>1.0</scale>
<Icon>
<href>http://maps.google.com/mapfiles/kml/pal4/icon15.png</href>
</Icon>
</IconStyle>
<LabelStyle>
<scale>1.0</scale>
</LabelStyle>
</Style>
<Style id="highlightState_TLP_Start">
<IconStyle>
<scale>1.1</scale>
<Icon>
<href>http://maps.google.com/mapfiles/kml/pal4/icon7.png</href>
</Icon>
</IconStyle>
<LabelStyle>
<scale>1.1</scale>
<color>ff0000ff</color>
</LabelStyle>
</Style>
<StyleMap id="styleMap_TLP_Start">
<Pair>
<key>normal</key>
<styleUrl>#normalState_TLP_Start</styleUrl>
</Pair>
<Pair>
<key>highlight</key>
<styleUrl>#highlightState_TLP_Start</styleUrl>
</Pair>
</StyleMap>
<Style id="normalState_TLP_Finish">
<IconStyle>
<scale>1.0</scale>
<Icon>
<href>http://maps.google.com/mapfiles/kml/pal4/icon15.png</href>
</Icon>
</IconStyle>
<LabelStyle>
<scale>1.0</scale>
</LabelStyle>
</Style>
<Style id="highlightState_TLP_Finish">
<IconStyle>
<scale>1.1</scale>
<Icon>
<href>http://maps.google.com/mapfiles/kml/pal4/icon7.png</href>
</Icon>
</IconStyle>
<LabelStyle>
<scale>1.1</scale>
<color>ff0000ff</color>
</LabelStyle>
</Style>
<StyleMap id="styleMap_TLP_Finish">
<Pair>
<key>normal</key>
<styleUrl>#normalState_TLP_Finish</styleUrl>
</Pair>
<Pair>
<key>highlight</key>
<styleUrl>#highlightState_TLP_Finish</styleUrl>
</Pair>
</StyleMap>
<Style id="normalState_TLP_Normal">
<IconStyle>
<scale>1.0</scale>
<Icon>
<href>http://maps.google.com/mapfiles/kml/pal4/icon31.png</href>
</Icon>
</IconStyle>
<LabelStyle>
<scale>1.0</scale>
</LabelStyle>
</Style>
<Style id="highlightState_TLP_Normal">
<IconStyle>
<scale>1.1</scale>
<Icon>
<href>http://maps.google.com/mapfiles/kml/pal4/icon23.png</href>
</Icon>
</IconStyle>
<LabelStyle>
<scale>1.1</scale>
<color>ff0000ff</color>
</LabelStyle>
</Style>
<StyleMap id="styleMap_TLP_Normal">
<Pair>
<key>normal</key>
<styleUrl>#normalState_TLP_Normal</styleUrl>
</Pair>
<Pair>
<key>highlight</key>
<styleUrl>#highlightState_TLP_Normal</styleUrl>
</Pair>
</StyleMap>
<Style id="normalState_TLP_Photo">
<IconStyle>
<scale>1.0</scale>
<Icon>
<href>http://maps.google.com/mapfiles/kml/pal4/icon46.png</href>
</Icon>
</IconStyle>
<LabelStyle>
<scale>1.0</scale>
</LabelStyle>
</Style>
<Style id="highlightState_TLP_Photo">
<IconStyle>
<scale>1.1</scale>
<Icon>
<href>http://maps.google.com/mapfiles/kml/pal4/icon38.png</href>
</Icon>
</IconStyle>
<LabelStyle>
<scale>1.1</scale>
<color>ff0000ff</color>
</LabelStyle>
</Style>
<StyleMap id="styleMap_TLP_Photo">
<Pair>
<key>normal</key>
<styleUrl>#normalState_TLP_Photo</styleUrl>
</Pair>
<Pair>
<key>highlight</key>
<styleUrl>#highlightState_TLP_Photo</styleUrl>
</Pair>
</StyleMap>
<Style id="roadStyle">
<LineStyle>
<color>ffffff00</color>
<width>6</width>
</LineStyle>
</Style>
<Open>1</Open>
<description>Route</description>
<name>Track Log</name>
<Placemark>
<name>Route</name>
<styleUrl>#roadStyle</styleUrl>
<MultiGeometry>
<LineString>
<coordinates>
-39.3664093,-7.4932499,146.46 -39.3657074,-7.4926815,142.29 -39.3647079,-7.4924359,139.23 -39.3640594,-7.4923182,136.55 -39.3635406,-7.4917479,133.96 -39.3630257,-7.4911461,134.02 -39.3626823,-7.4905810,136.46 -39.3621941,-7.4899235,135.75 -39.3617554,-7.4892259,131.34 -39.3613434,-7.4884148,127.29 -39.3609657,-7.4875484,122.36 -39.3606339,-7.4866700,121.59 -39.3601723,-7.4858847,119.32 -39.3598938,-7.4849930,115.58 -39.3599663,-7.4842029,119.97 -39.3601303,-7.4838409,124.09 -39.3602905,-7.4835854,127.77 -39.3601570,-7.4830618,131.60 -39.3600044,-7.4823632,135.25 -39.3597641,-7.4817400,136.28 -39.3596916,-7.4809484,137.31 -39.3595238,-7.4802408,138.59 -39.3593788,-7.4792652,142.70 -39.3590965,-7.4783826,139.11 -39.3587456,-7.4776306,140.51 -39.3583984,-7.4770899,140.38 -39.3580971,-7.4764233,138.23 -39.3578835,-7.4757643,137.08 -39.3576927,-7.4755120,134.50 -39.3574982,-7.4754386,128.34 -39.3573532,-7.4752183,120.43 -39.3547287,-7.4749761,512.75 -39.3533821,-7.4742274,709.55 -39.3532066,-7.4741130,745.19 -39.3529968,-7.4740148,776.97 -39.3527603,-7.4739141,817.31 -39.3527489,-7.4739060,818.19 -39.3527374,-7.4738851,819.92 -39.3527222,-7.4738688,820.44 -39.3524323,-7.4734969,836.55 -39.3520432,-7.4731784,848.92 -39.3519096,-7.4724884,844.09 -39.3517647,-7.4716492,845.13 -39.3516846,-7.4710050,846.31 -39.3516388,-7.4704890,839.33 -39.3515663,-7.4699655,837.94 -39.3513565,-7.4693074,840.72 -39.3512993,-7.4686065,839.34 -39.3512459,-7.4679637,840.36 -39.3512650,-7.4674635,832.02 -39.3512535,-7.4668894,833.56 -39.3512268,-7.4663653,842.55 -39.3511963,-7.4655013,844.73 -39.3509979,-7.4645801,848.97 -39.3508377,-7.4637480,858.53 -39.3507881,-7.4634485,855.05 -39.3507881,-7.4629917,855.81 -39.3508453,-7.4625363,856.58 -39.3509064,-7.4621229,850.13 -39.3509140,-7.4616122,847.52 -39.3507500,-7.4610233,843.48 -39.3505516,-7.4604735,835.72 -39.3503685,-7.4599657,827.33 -39.3501434,-7.4594688,826.38 -39.3500061,-7.4590034,838.47 -39.3498726,-7.4585810,846.73 -39.3497162,-7.4581885,855.61 -39.3495483,-7.4577875,864.66 -39.3492928,-7.4574285,865.67 -39.3490753,-7.4570942,870.83 -39.3487244,-7.4568801,874.70 -39.3484535,-7.4565911,876.08 -39.3483086,-7.4564371,874.75 -39.3482246,-7.4563098,874.91 -39.3480530,-7.4561729,875.13 -39.3477097,-7.4560971,874.19 -39.3475723,-7.4559336,872.61 -39.3473587,-7.4557333,869.92 -39.3471718,-7.4555054,869.81 -39.3469887,-7.4552464,869.86 -39.3467522,-7.4550290,869.16 -39.3466835,-7.4547830,868.73 -39.3465195,-7.4545574,865.66 -39.3464279,-7.4542747,862.14 -39.3461876,-7.4540181,863.88 -39.3460007,-7.4537249,870.33 -39.3460236,-7.4533482,874.05 -39.3461571,-7.4529066,876.77 -39.3461113,-7.4525957,872.33 -39.3459702,-7.4523215,869.97 -39.3456802,-7.4522018,873.84 -39.3454437,-7.4519463,876.81 -39.3451805,-7.4516416,886.17 -39.3451080,-7.4513392,887.45 -39.3447304,-7.4511433,893.13 -39.3443871,-7.4509525,897.52 -39.3442154,-7.4507427,894.75 -39.3440208,-7.4506083,891.64 -39.3439026,-7.4504251,895.53 -39.3438148,-7.4502029,894.66 -39.3436203,-7.4499531,892.95 -39.3434486,-7.4497066,898.16 -39.3434525,-7.4494362,899.17 -39.3434334,-7.4491830,896.94 -39.3433151,-7.4492612,904.44 -39.3432770,-7.4495134,904.41 -39.3433151,-7.4497724,905.83 -39.3431129,-7.4499264,905.77 -39.3428802,-7.4501014,901.52 -39.3427277,-7.4503460,903.78 -39.3424339,-7.4504194,905.31 -39.3421135,-7.4502773,901.22 -39.3418159,-7.4501915,899.80 -39.3415565,-7.4501605,897.53 -39.3413315,-7.4500289,895.92 -39.3409882,-7.4500470,902.30 -39.3407402,-7.4502048,907.50 -39.3404655,-7.4501696,904.41 -39.3401451,-7.4501867,903.30 -39.3398666,-7.4502892,905.75 -39.3394852,-7.4501739,902.83 -39.3393059,-7.4498849,899.77 -39.3392830,-7.4496145,896.81 -39.3391342,-7.4494290,893.77 -39.3387489,-7.4491992,893.66 -39.3384743,-7.4491177,899.52 -39.3383980,-7.4490862,906.02 -39.3383865,-7.4490867,906.16 -39.3383827,-7.4490852,906.30 -39.3383713,-7.4490848,906.39 -39.3384056,-7.4490933,906.47 -39.3383980,-7.4490852,906.56 -39.3383636,-7.4489655,906.44 -39.3382492,-7.4488187,906.48 -39.3380928,-7.4486318,904.30 -39.3379669,-7.4484243,905.88 -39.3380661,-7.4478946,907.19 -39.3382835,-7.4468174,907.75 -39.3385773,-7.4456210,905.38 -39.3388901,-7.4443698,903.58 -39.3392143,-7.4430060,903.08 -39.3395233,-7.4416723,905.03 -39.3398018,-7.4404430,907.83 -39.3401070,-7.4392352,907.91 -39.3403969,-7.4379864,910.39 -39.3406677,-7.4368186,914.80 -39.3406982,-7.4362159,916.94 -39.3405342,-7.4360390,920.38 -39.3403015,-7.4356966,921.95 -39.3396645,-7.4355726,925.41 -39.3390121,-7.4356360,924.14 -39.3383980,-7.4355960,931.09 -39.3376350,-7.4356837,935.48 -39.3370056,-7.4357910,930.63 -39.3364792,-7.4356694,928.69 -39.3358612,-7.4357038,926.09 -39.3352890,-7.4356375,925.66 -39.3348274,-7.4353352,921.83 -39.3346062,-7.4348035,921.81 -39.3345032,-7.4342766,928.39 -39.3345451,-7.4337692,923.64 -39.3344421,-7.4332676,926.36 -39.3344994,-7.4329195,922.23 -39.3344803,-7.4325662,917.56 -39.3346291,-7.4321589,920.69 -39.3345795,-7.4317918,926.53 -39.3345909,-7.4313474,921.56 -39.3345413,-7.4309783,918.61 -39.3343735,-7.4305773,925.41 -39.3342018,-7.4300981,930.94 -39.3340034,-7.4296651,935.45 -39.3338623,-7.4293466,931.70 -39.3336983,-7.4290128,930.55 -39.3335075,-7.4287744,930.25 -39.3334236,-7.4283876,931.88 -39.3331604,-7.4281077,934.84 -39.3329811,-7.4277716,937.88 -39.3328514,-7.4273934,940.28 -39.3328667,-7.4269705,935.05 -39.3327827,-7.4267268,940.20 -39.3326607,-7.4264550,939.69 -39.3324890,-7.4260817,937.20 -39.3324661,-7.4256964,927.77 -39.3323326,-7.4255629,925.89 -39.3321381,-7.4255381,927.56 -39.3319321,-7.4254074,929.14 -39.3316727,-7.4253964,932.98 -39.3314514,-7.4253068,934.75 -39.3311806,-7.4253321,937.63 -39.3311043,-7.4253540,937.33 -39.3310776,-7.4253297,937.11 -39.3308983,-7.4251242,933.25 -39.3306580,-7.4250588,929.59 -39.3305130,-7.4250360,930.05 -39.3303604,-7.4248958,928.48 -39.3301926,-7.4248080,926.42 -39.3301544,-7.4247894,927.11 -39.3301659,-7.4247327,926.69 -39.3302002,-7.4246693,927.16 -39.3302460,-7.4245901,929.78 -39.3302460,-7.4245815,929.95 -39.3302383,-7.4245992,929.56 -39.3302155,-7.4246316,929.28 -39.3302002,-7.4247203,929.25 -39.3301048,-7.4248018,929.89 -39.3301010,-7.4248257,929.69 -39.3300667,-7.4249592,931.27 -39.3300514,-7.4249721,931.19 -39.3300819,-7.4249177,931.42 -39.3301125,-7.4248018,933.00 -39.3301430,-7.4247804,933.72 -39.3300323,-7.4247384,933.39 -39.3298454,-7.4245949,935.11 -39.3296890,-7.4245448,936.33 -39.3295135,-7.4244981,937.00 -39.3293152,-7.4244170,938.16 -39.3291397,-7.4244461,940.95 -39.3289375,-7.4244866,938.31 -39.3287888,-7.4245477,935.56 -39.3286705,-7.4244890,934.77 -39.3285103,-7.4243188,935.27 -39.3283463,-7.4242821,934.45 -39.3282051,-7.4241762,933.72 -39.3280792,-7.4240141,932.25 -39.3278885,-7.4238262,930.97 -39.3276215,-7.4238091,933.56 -39.3275261,-7.4237537,931.77 -39.3274307,-7.4236774,930.92 -39.3272324,-7.4235215,930.34 -39.3270493,-7.4234118,927.22 -39.3269691,-7.4234309,926.81 -39.3268700,-7.4233370,925.34 -39.3267746,-7.4231920,925.55 -39.3266449,-7.4230070,925.02 -39.3264885,-7.4228373,924.31 -39.3264160,-7.4227419,925.72 -39.3262100,-7.4227071,929.28 -39.3260269,-7.4227133,928.97 -39.3259163,-7.4226470,929.47 -39.3258591,-7.4224873,930.53 -39.3256950,-7.4223533,932.09 -39.3255196,-7.4222603,933.00 -39.3254700,-7.4221110,937.42 -39.3254280,-7.4219179,935.20 -39.3253441,-7.4218059,937.22 -39.3253365,-7.4217978,937.55 -39.3252296,-7.4217420,937.08 -39.3251572,-7.4216218,935.59 -39.3249283,-7.4215407,934.81 -39.3247490,-7.4214869,934.20 -39.3245888,-7.4214082,933.06 -39.3244438,-7.4213848,933.63 -39.3242798,-7.4213219,934.34 -39.3241234,-7.4212785,934.36 -39.3240013,-7.4212246,935.53 -39.3239517,-7.4211845,935.53 -39.3239326,-7.4211783,935.69 -39.3239021,-7.4211082,936.50 -39.3237686,-7.4209380,939.48 -39.3236313,-7.4208498,942.92 -39.3235321,-7.4207368,943.48 -39.3235321,-7.4207363,943.72 -39.3235168,-7.4207287,943.58 -39.3235016,-7.4207273,943.45 -39.3234940,-7.4207263,943.41 -39.3234940,-7.4207263,943.36 -39.3234901,-7.4207263,943.31 -39.3234863,-7.4207258,943.28 -39.3234863,-7.4207263,943.34 -39.3234863,-7.4207263,943.33 -39.3234863,-7.4207263,943.28 -39.3234863,-7.4207263,943.23 -39.3234978,-7.4207268,943.22 -39.3235016,-7.4207273,943.17 -39.3235016,-7.4207273,943.14 -39.3234978,-7.4207258,943.08 -39.3234940,-7.4207258,943.03 -39.3234940,-7.4207258,943.00 -39.3234825,-7.4207239,942.83 -39.3234787,-7.4207220,942.81 -39.3234825,-7.4207215,942.75 -39.3234863,-7.4207206,942.70 -39.3234901,-7.4207206,942.63 -39.3234901,-7.4207206,942.55 -39.3234863,-7.4207201,942.36 -39.3234901,-7.4207201,942.28 -39.3233910,-7.4206076,942.36 -39.3232574,-7.4205384,944.41 -39.3231392,-7.4204688,943.84 -39.3229942,-7.4204078,944.45 -39.3228035,-7.4202881,946.70 -39.3226318,-7.4201264,946.44 -39.3226128,-7.4200544,945.23 -39.3226166,-7.4200454,945.16 -39.3224792,-7.4199548,943.53 -39.3223419,-7.4198971,942.39 -39.3221550,-7.4198270,940.55 -39.3219833,-7.4197598,939.63 -39.3217926,-7.4196687,940.45 -39.3217468,-7.4196157,939.42 -39.3217621,-7.4195385,940.08 -39.3218231,-7.4195218,940.39 -39.3219109,-7.4195147,940.70 -39.3220139,-7.4195323,940.22 -39.3221359,-7.4195037,938.31 -39.3222351,-7.4194679,935.94 -39.3223419,-7.4194837,934.80 -39.3224640,-7.4194446,933.63 -39.3225594,-7.4194002,933.11 -39.3226395,-7.4193153,932.05 -39.3226776,-7.4192505,932.55 -39.3227425,-7.4192986,934.77 -39.3228073,-7.4193201,936.02 -39.3228188,-7.4193454,936.52 -39.3227615,-7.4193912,937.95 -39.3226509,-7.4194326,938.00 -39.3225937,-7.4194980,937.97 -39.3225555,-7.4194441,938.69 -39.3224449,-7.4194708,941.95 -39.3223038,-7.4194560,944.30 -39.3222008,-7.4194989,946.75 -39.3220978,-7.4195313,948.50 -39.3220062,-7.4195447,949.91 -39.3219452,-7.4194808,949.70 -39.3219337,-7.4194684,949.39 -39.3219337,-7.4194674,949.36 -39.3219337,-7.4194679,949.14 -39.3219376,-7.4194689,949.02 -39.3219109,-7.4194679,948.92 -39.3218040,-7.4195104,948.28 -39.3217621,-7.4196076,944.73 -39.3217239,-7.4196033,944.34 -39.3216171,-7.4196372,941.92 -39.3215675,-7.4196234,942.81 -39.3215675,-7.4196215,942.77 -39.3215637,-7.4196219,942.78 -39.3215523,-7.4195981,941.27 -39.3215027,-7.4195771,941.56 -39.3214455,-7.4195714,941.06 -39.3214035,-7.4194751,940.75 -39.3214035,-7.4193816,940.45 -39.3213921,-7.4193912,940.44 -39.3213997,-7.4195147,940.05 -39.3214684,-7.4196420,938.38 -39.3215370,-7.4196725,937.72 -39.3215179,-7.4196839,938.30 -39.3215446,-7.4196887,939.78 -39.3215408,-7.4196882,940.05 -39.3215370,-7.4196558,940.41 -39.3215561,-7.4196434,940.39 -39.3215561,-7.4196424,940.41 -39.3215561,-7.4196420,940.42 -39.3215561,-7.4196415,940.47 -39.3215561,-7.4196410,940.50 -39.3215561,-7.4196405,940.50 -39.3215561,-7.4196401,940.48 -39.3215561,-7.4196401,940.44 -39.3215561,-7.4196401,940.44 -39.3215523,-7.4196405,940.53 -39.3215485,-7.4196572,942.00 -39.3215179,-7.4196744,945.03 -39.3215141,-7.4196572,945.88 -39.3215141,-7.4196501,944.91 -39.3215141,-7.4196277,943.66 -39.3215141,-7.4196277,943.63 -39.3215141,-7.4196277,943.63 -39.3215141,-7.4196277,943.63 -39.3215141,-7.4196281,943.64 -39.3215141,-7.4196291,943.67 -39.3215141,-7.4196301,943.73 -39.3215141,-7.4196310,943.78 -39.3215141,-7.4196315,943.83 -39.3215637,-7.4195971,943.86 -39.3215790,-7.4195838,942.66 -39.3215790,-7.4195828,942.70 -39.3215790,-7.4195809,942.80 -39.3215790,-7.4195814,942.86 -39.3215790,-7.4195824,942.84 -39.3215828,-7.4195828,942.78 -39.3215828,-7.4195833,942.75 -39.3215828,-7.4195838,942.73 -39.3215828,-7.4195848,942.77 -39.3215866,-7.4195862,942.73 -39.3215866,-7.4195867,942.72 -39.3215866,-7.4195867,942.72 -39.3215866,-7.4195881,942.72 -39.3215866,-7.4195890,942.70 -39.3215904,-7.4195895,942.70 -39.3215904,-7.4195900,942.67 -39.3215904,-7.4195895,942.63 -39.3215904,-7.4195895,942.61 -39.3215904,-7.4195900,942.55 -39.3215904,-7.4195910,942.50 -39.3215904,-7.4195905,942.50 -39.3215904,-7.4195910,942.53 -39.3215904,-7.4195910,942.52 -39.3215904,-7.4195919,942.50 -39.3215942,-7.4195929,942.50 -39.3215942,-7.4195938,942.52 -39.3215942,-7.4195943,942.56 -39.3215942,-7.4195948,942.58 -39.3215942,-7.4195952,942.61 -39.3215942,-7.4195957,942.59 -39.3215942,-7.4195962,942.48 -39.3215942,-7.4195957,942.52 -39.3215942,-7.4195957,942.52 -39.3215485,-7.4196110,942.92 -39.3214645,-7.4196873,943.13 -39.3214760,-7.4198050,942.08 -39.3214073,-7.4198580,940.67 -39.3213120,-7.4198895,939.83 -39.3212700,-7.4199715,938.98 -39.3212433,-7.4199667,938.25 -39.3212128,-7.4199743,938.73 -39.3212318,-7.4200044,937.98 -39.3212280,-7.4200077,937.97 -39.3212891,-7.4201097,937.72 -39.3213043,-7.4201584,938.20 -39.3213005,-7.4201841,938.14 -39.3213120,-7.4201708,938.55 -39.3213387,-7.4201851,938.78 -39.3213959,-7.4201550,938.41 -39.3214607,-7.4201322,938.48 -39.3215523,-7.4201541,938.22 -39.3216171,-7.4201989,937.38 -39.3215981,-7.4202404,937.64 -39.3216057,-7.4203329,938.47 -39.3216324,-7.4204330,938.56 -39.3216705,-7.4204993,939.63 -39.3216248,-7.4205389,939.98 -39.3216362,-7.4206634,939.67 -39.3216820,-7.4207749,939.66 -39.3216934,-7.4208879,940.25 -39.3217163,-7.4209461,940.11 -39.3217506,-7.4210792,939.48 -39.3217888,-7.4211764,938.55 -39.3218307,-7.4212613,937.28 -39.3218269,-7.4212127,937.23 -39.3217964,-7.4211245,937.39 -39.3217278,-7.4209781,939.72 -39.3216438,-7.4209118,942.55 -39.3215599,-7.4208984,945.30 -39.3214798,-7.4209590,948.05 -39.3213882,-7.4210620,948.36 -39.3214188,-7.4211369,949.02 -39.3214226,-7.4212532,947.67 -39.3214912,-7.4212623,947.69 -39.3214912,-7.4212790,947.95 -39.3214111,-7.4212580,946.67 -39.3214226,-7.4213681,947.09 -39.3214111,-7.4214220,947.06 -39.3214378,-7.4214377,946.86 -39.3214607,-7.4214740,945.91 -39.3215027,-7.4214778,945.03 -39.3215294,-7.4214706,944.11 -39.3215179,-7.4214649,943.23 -39.3214912,-7.4214320,942.77 -39.3214226,-7.4214373,942.81 -39.3213348,-7.4213567,941.83 -39.3213120,-7.4212532,940.86 -39.3212547,-7.4212861,940.83 -39.3211555,-7.4213176,941.52 -39.3211174,-7.4213471,940.67 -39.3211136,-7.4212737,940.22 -39.3210983,-7.4211869,940.34 -39.3210602,-7.4211826,938.89 -39.3210831,-7.4211373,937.66 -39.3212090,-7.4211926,937.28 -39.3212700,-7.4211836,937.95 -39.3212967,-7.4210696,937.58 -39.3213005,-7.4210052,938.72 -39.3214035,-7.4210162,938.94 -39.3214874,-7.4209437,939.47 -39.3215714,-7.4209094,940.17 -39.3215599,-7.4208574,940.17 -39.3214912,-7.4207797,939.75 -39.3213882,-7.4207463,941.13 -39.3212891,-7.4207411,941.53 -39.3212700,-7.4207249,941.63 -39.3212433,-7.4206834,941.59 -39.3211250,-7.4205856,940.97 -39.3210983,-7.4204950,941.70 -39.3211517,-7.4204831,941.66 -39.3211784,-7.4204936,941.50 -39.3211098,-7.4204488,941.58 -39.3210716,-7.4204230,942.22 -39.3210144,-7.4204097,942.36 -39.3209190,-7.4204230,943.56 -39.3208084,-7.4204226,944.38 -39.3207474,-7.4204726,945.05 -39.3206558,-7.4204993,945.52 -39.3205757,-7.4205103,945.22 -39.3205681,-7.4205289,945.03 -39.3205338,-7.4205375,945.03 -39.3204803,-7.4205174,945.25 -39.3205299,-7.4205294,943.03 -39.3205490,-7.4205117,942.20 -39.3205414,-7.4204617,941.84 -39.3205070,-7.4203415,943.64 -39.3205032,-7.4203229,942.69 -39.3204803,-7.4203019,942.86 -39.3204536,-7.4202719,942.88 -39.3204689,-7.4202738,942.89 -39.3204842,-7.4202766,942.89 -39.3204765,-7.4203162,942.00 -39.3205490,-7.4202724,941.23 -39.3206215,-7.4202623,940.45 -39.3206863,-7.4202356,940.92 -39.3206940,-7.4202347,940.80 -39.3206978,-7.4202356,940.77 -39.3206978,-7.4202247,940.36 -39.3206902,-7.4202218,940.41 -39.3206902,-7.4202356,940.44 -39.3206711,-7.4202533,940.80 -39.3206444,-7.4202132,940.31 -39.3205872,-7.4201455,939.98 -39.3205185,-7.4201360,940.56 -39.3205109,-7.4200191,940.28 -39.3204689,-7.4199333,938.69 -39.3204803,-7.4198852,939.38 -39.3204651,-7.4197717,940.02 -39.3204346,-7.4197512,941.08 -39.3203697,-7.4198022,941.14 -39.3203430,-7.4198718,941.97 -39.3203087,-7.4199548,942.94 -39.3202629,-7.4200115,943.17 -39.3202248,-7.4201217,943.58 -39.3202286,-7.4201417,943.78 -39.3202362,-7.4201994,943.59 -39.3202057,-7.4202881,943.84 -39.3201141,-7.4204350,943.05 -39.3201065,-7.4204674,943.39 -39.3201332,-7.4204907,943.70 -39.3200607,-7.4204755,942.98 -39.3200417,-7.4204812,942.95 -39.3200798,-7.4205379,943.14 -39.3200378,-7.4205379,942.67 -39.3199387,-7.4205413,942.31 -39.3198357,-7.4205899,942.80 -39.3198357,-7.4206176,942.84 -39.3198433,-7.4206181,942.72 -39.3198242,-7.4206204,941.83 -39.3197289,-7.4206200,941.55 -39.3196564,-7.4206457,942.55 -39.3195381,-7.4206343,943.16 -39.3194084,-7.4206104,942.30 -39.3193092,-7.4205747,942.45 -39.3191986,-7.4204793,941.61 -39.3191032,-7.4203992,940.86 -39.3191223,-7.4203620,938.36 -39.3190613,-7.4203897,938.42 -39.3189468,-7.4203625,940.16 -39.3188400,-7.4203610,942.83 -39.3187256,-7.4203620,942.44 -39.3186722,-7.4204078,944.88 -39.3186646,-7.4204335,945.34 -39.3186493,-7.4204664,944.94 -39.3186607,-7.4205647,945.50 -39.3186378,-7.4206543,945.59 -39.3185844,-7.4207215,946.19 -39.3186188,-7.4208069,946.23 -39.3186836,-7.4208522,945.66 -39.3187561,-7.4209089,944.98 -39.3187828,-7.4209814,943.89 -39.3188133,-7.4210653,944.20 -39.3188019,-7.4210496,942.88 -39.3188477,-7.4210234,942.72 -39.3189430,-7.4210043,942.81 -39.3190308,-7.4209871,942.56 -39.3190956,-7.4209924,942.72 -39.3191376,-7.4209399,942.41 -39.3192024,-7.4208651,942.39 -39.3193283,-7.4208198,941.97 -39.3193932,-7.4207335,941.86 -39.3194199,-7.4206357,942.80 -39.3194847,-7.4206519,942.53 -39.3195839,-7.4206986,943.44 -39.3196793,-7.4208002,942.73 -39.3197327,-7.4208813,942.02 -39.3197060,-7.4209609,942.45 -39.3196831,-7.4209785,942.48 -39.3197479,-7.4209328,940.31 -39.3198662,-7.4209528,938.20 -39.3199615,-7.4209714,936.98 -39.3200455,-7.4209809,935.80 -39.3201332,-7.4209833,933.80 -39.3201180,-7.4210033,934.05 -39.3200302,-7.4210348,935.64 -39.3199577,-7.4210138,936.81 -39.3199196,-7.4210396,937.83 -39.3199196,-7.4210405,937.88 -39.3198814,-7.4211774,937.42 -39.3198471,-7.4212799,936.97 -39.3198166,-7.4213705,936.72 -39.3197632,-7.4214468,937.89 -39.3197289,-7.4214821,937.73 -39.3196259,-7.4215155,937.56 -39.3195343,-7.4215269,937.94 -39.3194427,-7.4215055,937.36 -39.3193321,-7.4215088,938.42 -39.3192329,-7.4215827,938.94 -39.3191643,-7.4216242,939.81 -39.3191261,-7.4216714,939.31 -39.3190804,-7.4216485,939.44 -39.3190994,-7.4216890,939.38 -39.3190689,-7.4217210,939.59 -39.3190651,-7.4217238,939.61 -39.3190384,-7.4217534,939.13 -39.3190422,-7.4217787,939.09 -39.3190308,-7.4218736,939.27 -39.3190384,-7.4218779,939.25 -39.3190193,-7.4220147,939.00 -39.3189392,-7.4221487,939.28 -39.3189545,-7.4222379,939.05 -39.3190460,-7.4223232,940.30 -39.3190842,-7.4223981,942.41 -39.3190842,-7.4224772,942.33 -39.3191109,-7.4225755,940.86 -39.3191795,-7.4226351,939.34 -39.3192406,-7.4227242,940.19 -39.3192482,-7.4228134,940.48 -39.3192482,-7.4228349,940.72 -39.3192596,-7.4228768,941.09 -39.3192482,-7.4229794,941.28 -39.3192291,-7.4231038,939.34 -39.3191986,-7.4231882,940.00 -39.3191719,-7.4232893,939.86 -39.3191109,-7.4233532,940.02 -39.3191109,-7.4234147,939.45 -39.3191185,-7.4234848,938.77 -39.3191147,-7.4236240,941.47 -39.3191528,-7.4237261,941.84 -39.3191719,-7.4237967,942.92 -39.3191757,-7.4237995,943.13 -39.3191719,-7.4237995,943.14 -39.3191795,-7.4237442,944.03 -39.3192596,-7.4237170,943.75 -39.3193436,-7.4237499,943.05 -39.3193703,-7.4237375,942.55 -39.3193436,-7.4236884,941.89 -39.3193245,-7.4236870,941.67 -39.3193207,-7.4236813,941.48 -39.3193207,-7.4236798,941.44 -39.3193283,-7.4236784,941.48 -39.3193245,-7.4236779,941.47 -39.3193207,-7.4236774,941.53 -39.3193703,-7.4236822,941.70 -39.3194160,-7.4237423,941.25 -39.3194962,-7.4236894,941.39 -39.3195915,-7.4236798,941.31 -39.3197021,-7.4237037,940.41 -39.3197365,-7.4237204,939.67 -39.3197670,-7.4237599,939.70 -39.3198013,-7.4238019,939.70 -39.3198471,-7.4238214,940.17 -39.3198700,-7.4237838,939.42 -39.3198738,-7.4237142,942.03 -39.3198471,-7.4236174,940.92 -39.3198967,-7.4235854,942.16 -39.3198967,-7.4235435,942.13 -39.3199768,-7.4234872,942.44 -39.3199959,-7.4234657,943.13 -39.3200836,-7.4234376,943.08 -39.3201485,-7.4233956,941.95 -39.3202171,-7.4233627,942.38 -39.3203278,-7.4233208,943.52 -39.3204079,-7.4232807,943.91 -39.3204651,-7.4232988,943.13 -39.3204880,-7.4232998,941.91 -39.3205872,-7.4233408,941.59 -39.3206520,-7.4233050,939.97 -39.3206558,-7.4232678,940.08 -39.3207092,-7.4232283,941.36 -39.3207588,-7.4232197,942.25 -39.3208504,-7.4231787,942.70 -39.3209419,-7.4231176,943.75 -39.3209381,-7.4230595,943.05 -39.3209686,-7.4230113,943.95 -39.3210716,-7.4230032,944.39 -39.3211174,-7.4229198,943.83 -39.3211365,-7.4228306,944.00 -39.3211021,-7.4228005,944.63 -39.3210373,-7.4227567,944.81 -39.3209915,-7.4226952,945.72 -39.3209381,-7.4226127,945.05 -39.3209877,-7.4225502,944.38 -39.3210487,-7.4224844,944.20 -39.3210640,-7.4224315,945.14 -39.3210869,-7.4223652,944.22 -39.3211517,-7.4223208,944.55 -39.3212738,-7.4222927,945.70 -39.3213310,-7.4222364,945.78 -39.3213654,-7.4221859,946.28 -39.3213730,-7.4221826,946.56 -39.3214111,-7.4221230,946.84 -39.3214569,-7.4220738,948.38 -39.3215370,-7.4220448,948.53 -39.3216248,-7.4220519,947.80 -39.3216324,-7.4221206,947.56 -39.3216476,-7.4221702,948.33 -39.3216476,-7.4221702,948.25 -39.3216438,-7.4221716,948.22 -39.3216476,-7.4221706,948.31 -39.3216591,-7.4221425,948.13 -39.3216324,-7.4220815,947.66 -39.3216476,-7.4220071,946.28 -39.3216934,-7.4219484,946.78 -39.3217888,-7.4219460,946.91 -39.3218498,-7.4219213,946.73 -39.3219261,-7.4218550,947.34 -39.3219910,-7.4218793,946.52 -39.3220253,-7.4219360,947.13 -39.3220291,-7.4219327,946.64 -39.3220139,-7.4218664,946.25 -39.3220749,-7.4218125,947.08 -39.3221436,-7.4218020,947.67 -39.3222084,-7.4218316,947.61 -39.3222580,-7.4218488,947.64 -39.3222809,-7.4218974,947.94 -39.3223419,-7.4219561,948.16 -39.3223610,-7.4219737,948.11 -39.3223724,-7.4219742,948.09 -39.3224869,-7.4219465,948.23 -39.3225441,-7.4219313,948.41 -39.3226051,-7.4219093,948.50 -39.3226242,-7.4218678,948.73 -39.3226471,-7.4218378,948.92 -39.3226891,-7.4217448,948.63 -39.3227158,-7.4217043,947.91 -39.3227806,-7.4216971,948.03 -39.3228569,-7.4217443,948.05 -39.3229065,-7.4217291,948.73 -39.3229980,-7.4216900,949.48 -39.3230858,-7.4216871,948.67 -39.3231316,-7.4216719,948.91 -39.3231850,-7.4216466,948.20 -39.3232117,-7.4216228,948.88 -39.3232231,-7.4215798,949.17 -39.3232994,-7.4215627,949.72 -39.3233681,-7.4215989,949.53 -39.3234596,-7.4216394,949.41 -39.3235054,-7.4215693,948.61 -39.3235512,-7.4214830,946.81 -39.3236542,-7.4214487,947.72 -39.3236809,-7.4214091,947.58 -39.3236885,-7.4214053,947.70 -39.3237038,-7.4213576,948.97 -39.3237190,-7.4212289,948.95 -39.3237495,-7.4211793,949.64 -39.3238144,-7.4211259,949.28 -39.3238335,-7.4211164,949.36 -39.3238029,-7.4210773,950.66 -39.3237610,-7.4209509,947.56 -39.3236694,-7.4208660,949.39 -39.3235817,-7.4207997,950.44 -39.3234863,-7.4207382,951.58 -39.3234215,-7.4206467,951.09 -39.3233185,-7.4205828,950.64 -39.3232269,-7.4205308,949.00 -39.3231430,-7.4204636,947.14 -39.3230591,-7.4204326,946.69 -39.3229828,-7.4203634,946.00 -39.3230171,-7.4203067,945.95 -39.3230095,-7.4202523,945.78 -39.3230553,-7.4201612,946.28 -39.3230515,-7.4201136,947.00 -39.3230133,-7.4200048,945.66 -39.3229904,-7.4199586,946.59 -39.3230820,-7.4199495,947.09 -39.3231544,-7.4199114,947.97 -39.3232193,-7.4198332,948.84 -39.3232994,-7.4198089,949.44 -39.3233414,-7.4198313,950.36 -39.3234291,-7.4198318,950.20 -39.3235130,-7.4198103,950.78 -39.3235970,-7.4198346,949.92 -39.3237000,-7.4198852,949.86 -39.3237801,-7.4198389,950.23 -39.3238335,-7.4198270,949.30 -39.3238716,-7.4198551,949.27 -39.3239288,-7.4198537,948.64 -39.3239708,-7.4197884,951.14 -39.3240280,-7.4197516,952.55 -39.3240662,-7.4197650,953.50 -39.3240662,-7.4197645,953.80 -39.3240852,-7.4197288,952.44 -39.3241081,-7.4197245,952.09 -39.3241768,-7.4197001,951.97 -39.3242226,-7.4196196,950.38 -39.3241959,-7.4195337,951.02 -39.3242035,-7.4195323,950.48 -39.3242912,-7.4195657,950.69 -39.3243713,-7.4195352,950.48 -39.3244133,-7.4195051,950.41 -39.3244209,-7.4195085,950.31 -39.3244705,-7.4195189,949.92 -39.3245163,-7.4194880,949.91 -39.3245735,-7.4194746,948.81 -39.3245926,-7.4194946,948.13 -39.3246040,-7.4195638,947.30 -39.3246040,-7.4195313,947.13 -39.3246536,-7.4194145,946.78 -39.3246956,-7.4193377,947.00 -39.3247032,-7.4192901,946.92 -39.3247566,-7.4192104,948.08 -39.3248672,-7.4191675,948.70 -39.3249626,-7.4191093,949.47 -39.3250313,-7.4190512,950.38 -39.3250999,-7.4190688,949.52 -39.3251648,-7.4190960,949.52 -39.3252487,-7.4190960,950.11 -39.3253555,-7.4191122,949.92 -39.3254318,-7.4190531,949.83 -39.3254738,-7.4189801,949.52 -39.3255081,-7.4188881,948.84 -39.3255653,-7.4188681,950.56 -39.3255997,-7.4187932,950.11 -39.3255463,-7.4187331,950.39 -39.3254700,-7.4186864,951.75 -39.3253822,-7.4186125,953.08 -39.3253441,-7.4185381,953.13 -39.3253479,-7.4185371,952.97 -39.3252983,-7.4184661,952.89 -39.3252563,-7.4184027,952.48 -39.3252525,-7.4183154,950.78 -39.3252106,-7.4182773,947.77 -39.3251610,-7.4181862,948.34 -39.3251343,-7.4181528,947.25 -39.3250694,-7.4181170,947.56 -39.3250046,-7.4180713,946.67 -39.3249207,-7.4180803,947.22 -39.3248062,-7.4180565,947.45 -39.3247223,-7.4180231,948.02 -39.3246536,-7.4179840,947.77 -39.3245621,-7.4179759,946.89 -39.3244934,-7.4179654,946.84 -39.3244896,-7.4179640,946.92 -39.3244629,-7.4179173,946.70 -39.3244667,-7.4178467,947.44 -39.3245468,-7.4177594,948.14 -39.3245964,-7.4176717,948.05 -39.3246384,-7.4176826,948.42 -39.3247070,-7.4177022,948.88 -39.3246536,-7.4176855,948.77 -39.3245926,-7.4176984,948.73 -39.3245125,-7.4177647,949.14 -39.3244133,-7.4178486,949.50 -39.3243446,-7.4178438,948.67 -39.3242416,-7.4178452,949.48 -39.3242264,-7.4178548,948.84 -39.3241844,-7.4178176,948.20 -39.3241692,-7.4178109,948.30 -39.3241539,-7.4177756,948.20 -39.3241348,-7.4177470,947.70 -39.3240738,-7.4177213,947.69 -39.3240356,-7.4177046,949.61 -39.3239975,-7.4176760,949.72 -39.3239365,-7.4176316,950.00 -39.3238640,-7.4175820,950.73 -39.3238678,-7.4175310,951.27 -39.3237953,-7.4174643,951.70 -39.3237000,-7.4174423,951.39 -39.3236694,-7.4173803,951.52 -39.3236389,-7.4173522,950.97 -39.3236122,-7.4173036,950.80 -39.3236237,-7.4171968,952.08 -39.3236847,-7.4171190,953.00 -39.3237381,-7.4170337,953.55 -39.3237534,-7.4169173,954.45 -39.3237991,-7.4168043,955.91 -39.3238411,-7.4167066,956.91 -39.3238716,-7.4165940,957.23 -39.3238564,-7.4165273,953.45 -39.3239136,-7.4164300,951.95 -39.3239746,-7.4163532,950.91 -39.3240280,-7.4162650,951.84 -39.3240929,-7.4161797,951.31 -39.3241463,-7.4160542,950.42 -39.3242111,-7.4159713,951.33 -39.3242264,-7.4158902,952.09 -39.3242378,-7.4158478,950.84 -39.3242188,-7.4157228,949.88 -39.3242264,-7.4156346,950.61 -39.3242531,-7.4155188,951.34 -39.3242340,-7.4154143,951.33 -39.3242302,-7.4154015,950.34 -39.3243103,-7.4153414,950.63 -39.3243904,-7.4153409,949.05 -39.3244934,-7.4153209,947.95 -39.3245468,-7.4153194,947.94 -39.3245964,-7.4153099,949.42 -39.3246689,-7.4152818,949.23 -39.3246880,-7.4152794,948.63 -39.3246956,-7.4152460,949.66 -39.3247070,-7.4151869,949.34 -39.3246384,-7.4151416,949.67 -39.3246078,-7.4150963,950.03 -39.3245964,-7.4151306,949.92 -39.3245850,-7.4151435,950.67 -39.3245316,-7.4152250,950.27 -39.3244553,-7.4151998,949.59 -39.3243942,-7.4152040,950.22 -39.3244247,-7.4151368,950.47 -39.3243866,-7.4151015,950.88 -39.3243904,-7.4151025,951.02 -39.3243675,-7.4150791,951.31 -39.3243408,-7.4150710,951.16 -39.3242912,-7.4151077,951.97 -39.3242607,-7.4151120,952.13 -39.3242378,-7.4151154,952.08 -39.3241959,-7.4151878,953.20 -39.3241539,-7.4152670,952.36 -39.3240700,-7.4152455,952.39 -39.3240280,-7.4152303,952.38 -39.3240509,-7.4152288,952.28 -39.3241234,-7.4153104,951.69 -39.3241844,-7.4153128,951.89 -39.3241997,-7.4153090,951.94 -39.3241997,-7.4153066,951.91 -39.3242340,-7.4152355,952.50 -39.3242416,-7.4152341,952.50 -39.3242493,-7.4152260,952.48 -39.3243141,-7.4151363,952.64 -39.3243523,-7.4150944,954.39 -39.3243828,-7.4150939,954.34 -39.3243484,-7.4150634,954.83 -39.3242950,-7.4150329,953.98 -39.3242531,-7.4149852,952.80 -39.3242264,-7.4149117,952.53 -39.3242035,-7.4148579,952.31 -39.3241234,-7.4147096,951.42 -39.3240471,-7.4146304,951.14 -39.3240051,-7.4146342,951.11 -39.3239975,-7.4146328,950.86 -39.3239784,-7.4146333,950.83 -39.3240051,-7.4146214,950.81 -39.3240089,-7.4146056,950.80 -39.3240356,-7.4146128,950.77 -39.3240356,-7.4146252,950.75 -39.3240318,-7.4146252,950.75 -39.3240318,-7.4146247,950.77 -39.3240318,-7.4146223,950.75 -39.3240318,-7.4146109,948.70 -39.3240395,-7.4146123,947.81 -39.3240509,-7.4146132,947.75 -39.3240776,-7.4146070,947.16 -39.3241501,-7.4145451,947.06 -39.3241959,-7.4144979,948.05 -39.3242416,-7.4144216,948.22 -39.3242950,-7.4143486,949.55 -39.3243103,-7.4142804,950.55 -39.3243256,-7.4142051,950.36 -39.3243561,-7.4140639,951.58 -39.3243217,-7.4140463,950.89 -39.3243103,-7.4139719,950.66 -39.3243065,-7.4138541,950.63 -39.3242912,-7.4137659,950.44 -39.3242722,-7.4136691,949.92 -39.3242683,-7.4135671,950.09 -39.3242683,-7.4134383,948.39 -39.3242340,-7.4133382,948.25 -39.3242912,-7.4132318,951.06 -39.3243027,-7.4132252,950.98 -39.3242645,-7.4132442,951.06 -39.3241692,-7.4132528,952.16 -39.3240776,-7.4132166,953.05 -39.3239594,-7.4131942,953.73 -39.3238602,-7.4131789,954.17 -39.3237839,-7.4131594,954.23 -39.3238144,-7.4131427,954.59 -39.3238220,-7.4131441,954.89 -39.3238182,-7.4131436,954.86 -39.3238182,-7.4131441,954.83 -39.3238182,-7.4131441,954.78 -39.3238182,-7.4131441,954.77 -39.3238182,-7.4131446,954.72 -39.3238182,-7.4131446,954.66 -39.3238182,-7.4131451,954.64 -39.3238297,-7.4131455,954.64 -39.3238564,-7.4131446,953.63 -39.3238602,-7.4131451,953.58 -39.3238945,-7.4131699,953.50 -39.3239746,-7.4131994,953.17 -39.3240471,-7.4132071,953.17 -39.3241196,-7.4132142,953.14 -39.3241844,-7.4132285,953.34 -39.3242455,-7.4132514,953.69 -39.3242683,-7.4133358,954.56 -39.3242645,-7.4134555,954.80 -39.3242607,-7.4135680,954.47 -39.3242798,-7.4136038,953.30 -39.3242760,-7.4136043,953.34 -39.3242798,-7.4136062,953.42 -39.3242836,-7.4136076,953.45 -39.3243027,-7.4136424,953.55 -39.3242989,-7.4137769,953.75 -39.3243103,-7.4138741,953.86 -39.3243408,-7.4139590,953.20 -39.3243523,-7.4140720,953.97 -39.3243561,-7.4140844,953.98 -39.3243370,-7.4141488,954.38 -39.3243523,-7.4142203,954.56 -39.3244629,-7.4142237,954.73 -39.3244362,-7.4142451,954.11 -39.3243637,-7.4142709,953.56 -39.3243065,-7.4142799,953.86 -39.3242531,-7.4143782,953.36 -39.3241653,-7.4144797,953.81 -39.3241005,-7.4145417,953.17 -39.3240738,-7.4146090,953.22 -39.3240547,-7.4146557,953.11 -39.3241005,-7.4147110,952.84 -39.3241425,-7.4147878,952.88 -39.3241653,-7.4148822,952.23 -39.3241844,-7.4149871,951.72 -39.3242073,-7.4151216,951.42 -39.3241959,-7.4152570,952.27 -39.3242188,-7.4153399,952.08 -39.3242111,-7.4153633,952.48 -39.3242149,-7.4153628,952.50 -39.3242226,-7.4153709,952.44 -39.3242455,-7.4154630,952.48 -39.3242035,-7.4155869,951.61 -39.3241844,-7.4156919,951.67 -39.3242188,-7.4157715,952.72 -39.3242073,-7.4158912,953.44 -39.3241577,-7.4160123,952.55 -39.3240776,-7.4161029,951.41 -39.3240280,-7.4162068,951.59 -39.3239822,-7.4162769,951.19 -39.3239479,-7.4163995,951.80 -39.3238716,-7.4164839,951.81 -39.3238716,-7.4165835,951.20 -39.3238525,-7.4166760,951.09 -39.3237801,-7.4167948,951.41 -39.3237534,-7.4169054,952.17 -39.3237114,-7.4169302,951.98 -39.3236275,-7.4169593,952.95 -39.3235588,-7.4169841,953.56 -39.3235435,-7.4169765,952.84 -39.3235588,-7.4169798,953.06 -39.3235550,-7.4169807,953.06 -39.3235626,-7.4169974,953.00 -39.3235817,-7.4170065,953.13 -39.3235817,-7.4170384,953.36 -39.3234863,-7.4170341,954.30 -39.3234138,-7.4170179,953.70 -39.3233604,-7.4170313,953.02 -39.3233261,-7.4170556,952.84 -39.3232727,-7.4169950,953.11 -39.3231964,-7.4169974,952.94 -39.3231354,-7.4170098,952.84 -39.3231277,-7.4170089,952.59 -39.3231087,-7.4169917,952.48 -39.3230782,-7.4169474,952.16 -39.3230438,-7.4169149,952.70 -39.3229446,-7.4168992,951.52 -39.3229218,-7.4169092,952.38 -39.3228912,-7.4169025,952.94 -39.3228683,-7.4168653,951.92 -39.3227997,-7.4168344,951.45 -39.3227234,-7.4168062,952.14 -39.3227310,-7.4167972,952.16 -39.3227386,-7.4167309,952.56 -39.3227539,-7.4167318,952.33 -39.3227806,-7.4166527,953.06 -39.3227463,-7.4166012,952.39 -39.3226891,-7.4165635,953.14 -39.3226547,-7.4165277,952.84 -39.3226738,-7.4164677,952.16 -39.3226700,-7.4165034,952.09 -39.3226700,-7.4165721,952.94 -39.3226128,-7.4165950,953.78 -39.3225670,-7.4166412,954.64 -39.3225899,-7.4166865,954.89 -39.3226128,-7.4166889,954.95 -39.3226967,-7.4167166,954.95 -39.3227348,-7.4167552,954.94 -39.3227081,-7.4167972,955.03 -39.3227043,-7.4167948,955.08 -39.3227043,-7.4168043,955.17 -39.3227081,-7.4168038,955.17 -39.3226585,-7.4168391,955.06 -39.3226509,-7.4168439,955.13 -39.3226433,-7.4168892,955.45 -39.3226357,-7.4169798,954.81 -39.3226128,-7.4170017,954.38 -39.3226013,-7.4170723,954.61 -39.3226089,-7.4171681,953.95 -39.3225822,-7.4172335,953.88 -39.3225174,-7.4172821,954.41 -39.3224449,-7.4173074,954.22 -39.3223419,-7.4173427,953.69 -39.3222733,-7.4173937,953.03 -39.3222427,-7.4174051,953.14 -39.3222198,-7.4174466,953.63 -39.3222275,-7.4174509,953.66 -39.3222427,-7.4174809,953.78 -39.3222618,-7.4175186,953.47 -39.3222198,-7.4175658,953.67 -39.3221931,-7.4176111,954.20 -39.3221893,-7.4176450,954.33 -39.3221436,-7.4176960,954.17 -39.3220749,-7.4177251,953.59 -39.3220291,-7.4177327,952.80 -39.3219986,-7.4176669,953.19 -39.3220024,-7.4175720,953.31 -39.3220062,-7.4175372,953.92 -39.3220139,-7.4174910,954.17 -39.3220634,-7.4174395,955.03 -39.3220749,-7.4174299,955.23 -39.3221054,-7.4174423,955.20 -39.3220634,-7.4174771,953.84 -39.3219910,-7.4175243,951.95 -39.3219719,-7.4176073,951.67 -39.3219757,-7.4176774,951.78 -39.3219833,-7.4177012,951.41 -39.3219604,-7.4178009,949.09 -39.3219070,-7.4178782,947.88 -39.3218460,-7.4179516,947.38 -39.3218613,-7.4180484,947.09 -39.3218613,-7.4180617,946.91 -39.3218460,-7.4180799,947.11 -39.3217964,-7.4181662,946.55 -39.3217888,-7.4182458,945.72 -39.3218193,-7.4183307,945.80 -39.3218269,-7.4184027,946.08 -39.3218498,-7.4184384,945.88 -39.3218727,-7.4184895,946.59 -39.3219147,-7.4185166,944.47 -39.3219795,-7.4185419,943.73 -39.3220367,-7.4185748,943.36 -39.3221130,-7.4185510,943.19 -39.3221321,-7.4185686,943.14 -39.3221474,-7.4186335,942.28 -39.3221245,-7.4187551,940.48 -39.3221397,-7.4188709,939.86 -39.3221626,-7.4189587,939.14 -39.3221512,-7.4190402,940.67 -39.3220978,-7.4190679,941.91 -39.3220444,-7.4191256,943.17 -39.3219948,-7.4191360,943.95 -39.3219910,-7.4191384,944.02 -39.3219452,-7.4192400,945.16 -39.3219452,-7.4192400,945.20 -39.3218765,-7.4193325,945.23 -39.3218307,-7.4194579,945.89 -39.3217697,-7.4195509,944.06 -39.3217468,-7.4195976,943.13 -39.3217125,-7.4196115,944.08 -39.3216362,-7.4196653,944.28 -39.3215866,-7.4196181,943.98 -39.3216019,-7.4196033,944.16 -39.3216019,-7.4196062,944.22 -39.3215981,-7.4196057,944.20 -39.3216057,-7.4196067,944.20 -39.3215981,-7.4196057,944.25 -39.3215981,-7.4196062,944.30 -39.3216095,-7.4196081,944.36 -39.3216133,-7.4196076,944.44 -39.3216133,-7.4196081,944.52 -39.3216171,-7.4196086,944.58 -39.3216209,-7.4196086,944.64 -39.3216248,-7.4196086,944.66 -39.3216209,-7.4196076,944.67 -39.3216209,-7.4196076,944.70 -39.3216171,-7.4196072,944.75 -39.3216209,-7.4196072,944.77 -39.3216286,-7.4196081,944.77 -39.3216324,-7.4196086,944.80 -39.3216324,-7.4196076,944.86 -39.3216324,-7.4196076,944.89 -39.3216362,-7.4196072,944.95 -39.3216324,-7.4196062,945.00 -39.3216248,-7.4196048,945.06 -39.3216248,-7.4196029,945.20 -39.3216248,-7.4196019,945.30 -39.3216171,-7.4196010,945.47 -39.3216209,-7.4196005,945.52 -39.3216324,-7.4196010,945.53 -39.3216362,-7.4196010,945.56 -39.3216438,-7.4196010,945.64 -39.3216515,-7.4196005,945.61 -39.3216438,-7.4196005,945.61 -39.3216286,-7.4195981,945.63 -39.3216248,-7.4195986,945.69 -39.3216095,-7.4195976,945.78 -39.3216019,-7.4195971,945.84 -39.3215981,-7.4195971,945.63 -39.3215904,-7.4196076,945.56 -39.3215942,-7.4196067,945.52 -39.3215981,-7.4196067,945.61 -39.3215828,-7.4196043,945.73 -39.3215866,-7.4196048,945.83 -39.3215942,-7.4196162,946.13 -39.3215866,-7.4196115,945.64 -39.3215866,-7.4196110,945.63 -39.3215904,-7.4196115,945.63 -39.3215866,-7.4195981,945.09 -39.3215904,-7.4195981,945.13 -39.3215752,-7.4195995,945.38 -39.3215904,-7.4195995,944.97 -39.3215828,-7.4195995,944.98 -39.3215790,-7.4195991,945.09 -39.3215523,-7.4195991,945.97 -39.3215408,-7.4196062,947.36 -39.3215637,-7.4196153,946.95 -39.3215752,-7.4196157,946.94 -39.3215714,-7.4196010,946.95 -39.3215866,-7.4196062,947.02 -39.3215828,-7.4196057,947.08 -39.3215256,-7.4196668,947.80 -39.3214760,-7.4198823,945.20 -39.3215523,-7.4201045,940.28 -39.3216591,-7.4203691,937.06 -39.3216438,-7.4205785,933.70 -39.3217125,-7.4208312,929.41 -39.3218384,-7.4210067,926.67 -39.3219070,-7.4213014,922.39 -39.3219376,-7.4215250,915.67 -39.3220825,-7.4216366,909.00 -39.3222466,-7.4217973,903.73 -39.3224678,-7.4220228,897.38 -39.3225060,-7.4222465,888.75 -39.3223038,-7.4229898,889.66 -39.3223610,-7.4232821,898.95 -39.3223877,-7.4237638,917.09 -39.3223572,-7.4239869,918.66 -39.3223343,-7.4241905,921.66 -39.3224716,-7.4243765,920.16 -39.3225098,-7.4245939,919.14 -39.3226433,-7.4248986,916.91 -39.3226929,-7.4251547,918.45 -39.3226471,-7.4253821,916.78 -39.3225555,-7.4256592,911.75 -39.3225975,-7.4260373,908.45 -39.3227234,-7.4262848,904.50 -39.3228493,-7.4265938,903.05 -39.3228683,-7.4269252,907.36 -39.3228455,-7.4271312,910.53 -39.3229637,-7.4273505,914.34 -39.3229446,-7.4275355,914.44 -39.3228188,-7.4278722,917.89 -39.3227692,-7.4281096,918.72 -39.3227081,-7.4283180,915.73 -39.3226814,-7.4286280,912.72 -39.3225861,-7.4290166,911.47 -39.3225288,-7.4293833,919.53 -39.3224411,-7.4297304,922.27 -39.3222923,-7.4302106,929.48 -39.3220711,-7.4306049,934.77 -39.3220329,-7.4309149,935.14 -39.3219070,-7.4311700,933.38 -39.3218231,-7.4313884,931.53 -39.3216705,-7.4315338,922.91 -39.3214722,-7.4317169,920.00 -39.3214417,-7.4319634,922.03 -39.3213882,-7.4321499,920.80 -39.3213501,-7.4323940,921.80 -39.3211060,-7.4323678,923.33 -39.3208237,-7.4323883,921.67 -39.3206139,-7.4325738,919.13 -39.3204880,-7.4326229,921.14 -39.3204269,-7.4327121,921.31 -39.3204269,-7.4329891,915.59 -39.3205338,-7.4333076,914.27 -39.3207054,-7.4335651,909.95 -39.3209038,-7.4339375,908.42 -39.3210869,-7.4342208,904.13 -39.3212128,-7.4346204,905.25 -39.3213882,-7.4349055,905.44 -39.3216324,-7.4351029,905.52 -39.3218727,-7.4353528,905.02 -39.3221016,-7.4356060,905.88 -39.3224335,-7.4359536,907.42 -39.3227043,-7.4362097,905.34 -39.3228378,-7.4364648,906.70 -39.3230591,-7.4367995,908.36 -39.3232841,-7.4371881,909.59 -39.3235283,-7.4374399,906.92 -39.3237915,-7.4378681,909.36 -39.3240967,-7.4381480,905.45 -39.3242950,-7.4385157,907.20 -39.3240929,-7.4387002,909.94 -39.3239632,-7.4387040,910.36 -39.3239517,-7.4387040,908.97 -39.3239441,-7.4387040,909.03 -39.3239403,-7.4387040,909.25 -39.3239288,-7.4387035,909.48 -39.3237724,-7.4387908,910.22 -39.3237381,-7.4390345,908.06 -39.3234787,-7.4392662,910.16 -39.3232918,-7.4395633,908.47 -39.3230934,-7.4397535,907.27 -39.3230438,-7.4400654,905.30 -39.3229103,-7.4404159,908.59 -39.3228989,-7.4406857,905.30 -39.3230171,-7.4408689,900.22 -39.3229218,-7.4411945,896.84 -39.3227425,-7.4413934,897.58 -39.3224297,-7.4416203,898.75 -39.3223267,-7.4417963,898.16 -39.3220329,-7.4419742,897.36 -39.3217583,-7.4421597,896.45 -39.3213539,-7.4423885,896.53 -39.3210602,-7.4426508,899.25 -39.3207932,-7.4428864,898.83 -39.3203125,-7.4430180,901.19 -39.3199196,-7.4431701,899.92 -39.3195343,-7.4431310,903.77 -39.3193092,-7.4432678,905.70 -39.3191910,-7.4435744,907.28 -39.3192482,-7.4441662,908.44 -39.3192787,-7.4445930,906.14 -39.3190384,-7.4451079,905.66 -39.3191223,-7.4456224,903.16 -39.3192368,-7.4461308,903.94 -39.3195038,-7.4464583,900.33 -39.3198624,-7.4466138,895.98 -39.3203201,-7.4469242,896.50 -39.3205566,-7.4473338,898.27 -39.3205185,-7.4477367,904.86 -39.3206482,-7.4478450,907.42 -39.3209686,-7.4477582,909.88 -39.3215637,-7.4476213,910.30 -39.3220100,-7.4475555,908.81 -39.3226242,-7.4474034,907.02 -39.3230362,-7.4472795,902.72 -39.3234787,-7.4473901,900.84 -39.3240318,-7.4479127,901.84 -39.3244591,-7.4483471,904.28 -39.3249321,-7.4488091,903.19 -39.3253555,-7.4492135,903.42 -39.3257866,-7.4496379,904.34 -39.3261223,-7.4499712,902.81 -39.3265076,-7.4503555,900.27 -39.3269348,-7.4508076,897.33 -39.3272858,-7.4511895,892.11 -39.3276863,-7.4515138,891.52 -39.3280716,-7.4518971,888.72 -39.3284645,-7.4522781,886.67 -39.3287888,-7.4526081,884.61 -39.3292427,-7.4530201,883.14 -39.3295212,-7.4533353,891.86 -39.3298683,-7.4533796,892.63 -39.3303337,-7.4534001,890.61 -39.3304138,-7.4533901,891.17 -39.3304024,-7.4533896,891.19 -39.3304176,-7.4533825,890.95 -39.3308029,-7.4533801,888.14 -39.3311844,-7.4533148,887.11 -39.3316002,-7.4532018,885.08 -39.3319969,-7.4531350,882.94 -39.3323898,-7.4531164,879.67 -39.3327942,-7.4531045,877.03 -39.3331566,-7.4532466,874.81 -39.3334694,-7.4533892,871.52 -39.3338852,-7.4535875,870.73 -39.3343925,-7.4537611,871.53 -39.3347969,-7.4539447,871.16 -39.3351593,-7.4540625,870.91 -39.3354568,-7.4541826,871.00 -39.3354645,-7.4542623,871.38 -39.3354645,-7.4542646,871.38 -39.3354759,-7.4542699,871.53 -39.3354912,-7.4542780,871.67 -39.3355026,-7.4542794,871.80 -39.3355789,-7.4542761,871.94 -39.3356590,-7.4542890,873.25 -39.3357201,-7.4543023,875.59 -39.3357353,-7.4543133,876.88 -39.3358231,-7.4543905,879.53 -39.3358231,-7.4544153,880.67 -39.3357925,-7.4544654,881.11 -39.3357239,-7.4544272,882.75 -39.3357620,-7.4543242,884.06 -39.3357658,-7.4543138,882.33 -39.3358688,-7.4542956,882.33 -39.3359451,-7.4542584,884.08 -39.3360100,-7.4542828,887.05 -39.3359222,-7.4542613,886.70 -39.3358269,-7.4542537,886.41 -39.3357468,-7.4542694,885.02 -39.3357124,-7.4542770,885.33 -39.3356400,-7.4542766,885.42 -39.3355408,-7.4543047,887.56 -39.3355255,-7.4543219,888.27 -39.3355179,-7.4544468,888.23 -39.3354454,-7.4547234,889.14 -39.3354988,-7.4550042,892.25 -39.3356094,-7.4552283,894.72 -39.3356628,-7.4554501,895.63 -39.3357468,-7.4556618,895.91 -39.3358536,-7.4558916,900.94 -39.3359680,-7.4560943,900.06 -39.3358955,-7.4566875,903.28 -39.3356934,-7.4575939,903.77 -39.3354836,-7.4584641,903.89 -39.3352661,-7.4591975,904.33 -39.3352242,-7.4592433,906.80 -39.3352242,-7.4592500,909.80 -39.3352318,-7.4592361,909.94 -39.3351898,-7.4592471,910.16 -39.3351860,-7.4592509,910.28 -39.3351822,-7.4592571,910.39 -39.3351822,-7.4592576,910.39 -39.3351822,-7.4592519,910.47 -39.3351746,-7.4592462,910.78 -39.3351631,-7.4592385,911.81 -39.3351555,-7.4592328,913.22 -39.3351479,-7.4592352,914.94 -39.3351440,-7.4592381,916.81 -39.3351479,-7.4592390,917.44 -39.3351440,-7.4592400,917.33 -39.3351479,-7.4592404,917.30 -39.3351479,-7.4592404,917.23 -39.3351479,-7.4592400,917.23 -39.3351479,-7.4592385,917.22 -39.3351479,-7.4592376,917.23 -39.3351479,-7.4592366,917.25 -39.3351479,-7.4592361,917.23 -39.3351479,-7.4592357,917.23 -39.3351479,-7.4592361,917.22 -39.3351479,-7.4592361,917.20 -39.3351479,-7.4592366,917.17 -39.3351402,-7.4592934,916.39 -39.3351326,-7.4593105,915.61 -39.3351326,-7.4593105,915.50 -39.3351326,-7.4593148,915.53 -39.3351746,-7.4592867,917.03 -39.3351746,-7.4592838,917.42 -39.3351746,-7.4592834,917.45 -39.3351746,-7.4592857,917.42 -39.3351707,-7.4592872,917.38 -39.3351707,-7.4592848,917.34 -39.3351746,-7.4592795,917.33 -39.3351784,-7.4592767,917.31 -39.3351784,-7.4592748,917.28 -39.3351669,-7.4592710,917.25 -39.3351555,-7.4592547,917.13 -39.3351555,-7.4592447,916.75 -39.3351631,-7.4592433,916.14 -39.3351707,-7.4592409,914.94 -39.3351707,-7.4592466,913.61 -39.3351707,-7.4592524,912.30 -39.3351669,-7.4592547,910.92 -39.3351669,-7.4592543,910.14 -39.3351707,-7.4592533,910.14 -39.3351707,-7.4592528,910.17 -39.3351669,-7.4592519,910.22 -39.3351669,-7.4592509,910.19 -39.3351669,-7.4592505,910.17 -39.3351669,-7.4592500,910.19 -39.3351707,-7.4592495,910.19 -39.3351707,-7.4592485,910.22 -39.3351707,-7.4592481,910.20 -39.3351707,-7.4592476,910.20 -39.3351707,-7.4592476,910.16 -39.3351707,-7.4592471,910.09 -39.3351707,-7.4592471,910.09 -39.3351669,-7.4592476,910.08 -39.3351669,-7.4592471,910.05 -39.3351631,-7.4592466,909.98 -39.3351631,-7.4592471,909.91 -39.3351631,-7.4592471,909.88 -39.3351593,-7.4592471,909.84 -39.3351593,-7.4592471,909.78 -39.3351593,-7.4592471,909.67 -39.3351517,-7.4592509,909.14 -39.3351402,-7.4592652,908.19 -39.3351173,-7.4593058,905.47 -39.3351059,-7.4593272,902.75 -39.3351021,-7.4593377,901.28 -39.3351021,-7.4593291,899.75 -39.3350983,-7.4593210,898.14 -39.3350983,-7.4593148,896.89 -39.3350983,-7.4593081,895.97 -39.3350983,-7.4592972,895.80 -39.3351135,-7.4592972,896.52 -39.3351250,-7.4592891,897.80 -39.3351440,-7.4592872,899.39 -39.3351631,-7.4592857,901.34 -39.3351784,-7.4592781,903.55 -39.3351936,-7.4592724,905.92 -39.3352089,-7.4592700,908.45 -39.3352203,-7.4592643,911.17 -39.3352203,-7.4592638,914.06 -39.3351936,-7.4592657,916.50 -39.3351669,-7.4592586,916.59 -39.3351555,-7.4592595,918.84 -39.3351555,-7.4592571,920.91 -39.3351517,-7.4592557,922.63 -39.3351402,-7.4592505,924.14 -39.3351250,-7.4592519,925.47 -39.3351135,-7.4592543,926.48 -39.3351173,-7.4592533,926.75 -39.3351288,-7.4592609,925.94 -39.3351479,-7.4592733,924.17 -39.3351593,-7.4592853,921.70 -39.3351669,-7.4592881,918.25 -39.3351669,-7.4592848,914.58 -39.3351669,-7.4592776,910.58 -39.3351593,-7.4592657,905.63 -39.3351593,-7.4592495,899.55 -39.3351517,-7.4592381,892.94 -39.3351212,-7.4592409,887.23 -39.3351212,-7.4592175,884.06 -39.3351173,-7.4592042,880.02 -39.3351212,-7.4592061,876.02 -39.3351326,-7.4592195,872.55 -39.3351631,-7.4592476,871.30 -39.3351746,-7.4592414,870.02 -39.3351707,-7.4592280,868.16 -39.3351707,-7.4592047,867.06 -39.3351707,-7.4591856,866.59 -39.3351707,-7.4591374,869.38 -39.3351669,-7.4591351,872.00 -39.3351669,-7.4591374,872.81 -39.3351784,-7.4591398,873.92 -39.3351898,-7.4591508,875.30 -39.3351898,-7.4591541,876.98 -39.3351898,-7.4591546,877.92 -39.3351898,-7.4591579,878.11 -39.3351936,-7.4591603,878.20 -39.3351936,-7.4591627,878.30 -39.3351936,-7.4591646,878.38 -39.3351974,-7.4591737,878.53 -39.3352051,-7.4592285,880.72 -39.3352013,-7.4592524,882.70 -39.3352013,-7.4592581,884.06 -39.3352051,-7.4592662,885.81 -39.3352165,-7.4592776,888.00 -39.3352242,-7.4592886,890.53 -39.3352280,-7.4592996,893.30 -39.3352203,-7.4592986,895.61 -39.3352165,-7.4592986,897.75 -39.3352127,-7.4592934,899.94 -39.3352203,-7.4592919,902.23 -39.3352165,-7.4592910,904.81 -39.3352051,-7.4592981,907.91 -39.3352089,-7.4593029,910.33 -39.3352280,-7.4592929,913.44 -39.3352242,-7.4592915,917.63 -39.3352051,-7.4592853,916.25 -39.3351822,-7.4592838,917.77 -39.3351440,-7.4593005,914.58 -39.3351212,-7.4593320,916.47 -39.3351212,-7.4593339,916.59 -39.3351212,-7.4593349,916.52 -39.3351212,-7.4593349,916.50 -39.3351212,-7.4593353,916.50 -39.3351212,-7.4593368,916.53 -39.3351212,-7.4593301,917.78 -39.3351479,-7.4593325,917.83 -39.3351898,-7.4593439,918.36 -39.3352051,-7.4593697,916.22 -39.3352051,-7.4593668,916.34 -39.3352051,-7.4593549,916.58 -39.3351974,-7.4593005,915.77 -39.3351974,-7.4592996,915.77 -39.3351974,-7.4592991,915.78 -39.3351707,-7.4592967,915.42 -39.3351440,-7.4593186,916.19 -39.3351479,-7.4593139,916.67 -39.3351479,-7.4593143,916.73 -39.3351479,-7.4593148,916.73 -39.3351479,-7.4593163,916.72 -39.3353310,-7.4592128,917.25 -39.3356781,-7.4593983,918.02 -39.3360748,-7.4598150,918.73 -39.3366928,-7.4604239,920.11 -39.3373604,-7.4610310,919.97 -39.3380013,-7.4616513,921.17 -39.3386688,-7.4623098,919.66 -39.3393059,-7.4629574,920.08 -39.3399582,-7.4635592,916.89 -39.3405838,-7.4641938,914.63 -39.3412247,-7.4648094,915.44 -39.3418312,-7.4654369,910.91 -39.3424110,-7.4660373,913.14 -39.3430405,-7.4666467,913.89 -39.3435898,-7.4671907,913.05 -39.3439941,-7.4676075,909.34 -39.3444481,-7.4680748,908.77 -39.3449440,-7.4685850,910.14 -39.3454437,-7.4690742,909.25 -39.3459625,-7.4695582,906.88 -39.3464317,-7.4700198,903.81 -39.3468628,-7.4704156,895.38 -39.3471642,-7.4707289,893.09 -39.3472977,-7.4709039,892.73 -39.3475609,-7.4711757,896.75 -39.3480110,-7.4715943,892.44 -39.3484535,-7.4720612,888.39 -39.3488464,-7.4724507,887.50 -39.3493156,-7.4729156,885.36 -39.3498726,-7.4734392,881.47 -39.3502350,-7.4738550,885.47 -39.3506508,-7.4742413,877.00 -39.3512383,-7.4748363,869.89 -39.3518486,-7.4754276,867.91 -39.3523026,-7.4757953,867.13 -39.3527565,-7.4754806,864.31 -39.3531265,-7.4750905,866.88 -39.3534546,-7.4749055,872.53 -39.3535614,-7.4753761,874.63 -39.3537827,-7.4760194,871.97 -39.3542252,-7.4767213,876.63 -39.3546028,-7.4773784,880.69 -39.3548927,-7.4781747,881.95 -39.3550377,-7.4790745,878.16 -39.3552246,-7.4799175,876.45 -39.3552895,-7.4805818,870.28 -39.3554420,-7.4812732,875.13 -39.3555756,-7.4819369,875.53 -39.3557663,-7.4825945,876.59 -39.3557701,-7.4831500,875.59 -39.3555489,-7.4834414,872.34 -39.3554688,-7.4839544,867.23 -39.3554115,-7.4843802,861.78 -39.3556137,-7.4850588,864.30 -39.3560181,-7.4857860,869.91 -39.3563843,-7.4865284,874.77 -39.3566971,-7.4872990,872.77 -39.3570328,-7.4880805,873.03 -39.3574257,-7.4888272,875.28 -39.3578682,-7.4895415,872.98 -39.3579979,-7.4897494,870.05 -39.3579979,-7.4897475,870.00 -39.3579941,-7.4897480,870.25 -39.3579903,-7.4897461,870.27 -39.3579903,-7.4897470,870.41 -39.3579979,-7.4897580,870.58 -39.3580589,-7.4898591,870.34 -39.3584862,-7.4902844,873.77 -39.3587341,-7.4907875,871.78 -39.3592644,-7.4913950,871.34 -39.3598137,-7.4919534,867.63 -39.3603287,-7.4920516,863.38 -39.3610229,-7.4921694,866.81 -39.3616905,-7.4924231,869.09 -39.3623619,-7.4930696,865.39 -39.3628693,-7.4935985,863.84 -39.3633957,-7.4933391,867.08 -39.3639412,-7.4930706,865.34 -39.3644066,-7.4928422,863.16 -39.3649330,-7.4924965,865.63 -39.3652878,-7.4923267,863.53 -39.3653526,-7.4923291,860.48 -39.3654251,-7.4922686,860.92 -39.3654785,-7.4922128,861.52 -39.3654900,-7.4921694,859.70 -39.3654785,-7.4921412,859.30 -39.3654861,-7.4921246,859.59 -39.3655052,-7.4920959,859.73 -39.3654938,-7.4920583,858.63 -39.3655014,-7.4920516,857.55 -39.3654861,-7.4920607,856.78 -39.3654861,-7.4920635,856.83 -39.3654861,-7.4920816,857.08 -39.3654823,-7.4921002,857.86 -39.3655128,-7.4921370,859.31 -39.3656120,-7.4921188,861.22 -39.3656082,-7.4921165,860.91 -39.3656006,-7.4921246,861.06 -39.3656044,-7.4921227,861.22 -39.3656044,-7.4921227,861.25 -39.3656044,-7.4921227,861.23 -39.3656120,-7.4921145,861.28 -39.3655891,-7.4920111,860.92 -39.3656006,-7.4919648,860.83 -39.3656044,-7.4919596,860.89 -39.3655968,-7.4919620,860.80 -39.3655510,-7.4919133,860.48 -39.3655510,-7.4919124,860.45 -39.3655472,-7.4919128,860.45 -39.3655472,-7.4919128,860.44 -39.3655472,-7.4919119,860.42 -39.3655434,-7.4919114,860.42 -39.3655434,-7.4919105,860.44 -39.3655434,-7.4919105,860.42 -39.3655434,-7.4919105,860.41 -39.3655434,-7.4919095,860.39 -39.3655434,-7.4919090,860.39 -39.3655434,-7.4919090,860.39 -39.3655434,-7.4919081,860.39 -39.3655434,-7.4919081,860.39 -39.3655396,-7.4919071,860.38 -39.3655243,-7.4919057,860.31 -39.3655052,-7.4919038,860.27 -39.3654823,-7.4919038,860.23 -39.3654633,-7.4919128,860.19 -39.3654518,-7.4919353,860.11 -39.3654404,-7.4919853,859.77 -39.3654213,-7.4920382,859.31 -39.3653984,-7.4920778,858.88 -39.3654213,-7.4920664,858.47 -39.3654251,-7.4920692,858.23 -39.3654251,-7.4920716,858.09 -39.3654251,-7.4920697,858.08 -39.3654251,-7.4920683,858.08 -39.3654251,-7.4920664,858.08 -39.3654213,-7.4920530,858.02 -39.3654213,-7.4920282,857.77 -39.3654137,-7.4920049,857.56 -39.3654213,-7.4919877,857.41 -39.3654251,-7.4919753,857.36 -39.3654289,-7.4919658,857.48 -39.3654327,-7.4919496,857.72 -39.3654480,-7.4919424,858.03 -39.3654518,-7.4919987,861.13 -39.3654480,-7.4920197,861.95 -39.3654480,-7.4920311,862.98 -39.3654594,-7.4920368,864.28 -39.3654633,-7.4920239,865.70 -39.3654594,-7.4920120,866.36 -39.3654671,-7.4920001,866.94 -39.3654747,-7.4919915,867.64 -39.3654823,-7.4919820,868.92 -39.3654861,-7.4919748,870.56 -39.3654938,-7.4919715,872.17 </coordinates>
</LineString>
</MultiGeometry>
</Placemark>
<Folder>
<name>waypoints</name>
<Placemark>
<name>
Sat Mar 01 13:56:51 2014 S=32.06 Km/hr
</name>
<styleUrl>
#styleMap_TLP_Start
</styleUrl>
<Point>
<coordinates>
-39.3664093,-7.4932499,146.46
</coordinates>
</Point>
</Placemark>
<Placemark>
<name>
Sat Mar 01 13:57:01 2014 S=37.33 Km/hr
</name>
<styleUrl>
#styleMap_TLP_Normal
</styleUrl>
<Point>
<coordinates>
-39.3657074,-7.4926815,142.29
</coordinates>
</Point>
</Placemark>
<Placemark>
<name>
Sat Mar 01 13:57:11 2014 S=37.82 Km/hr
</name>
<styleUrl>
#styleMap_TLP_Normal
</styleUrl>
<Point>
<coordinates>
-39.3647079,-7.4924359,139.23
</coordinates>
</Point>
</Placemark>
<Placemark>
<name>
Sat Mar 01 13:57:21 2014 S=29.30 Km/hr
</name>
<styleUrl>
#styleMap_TLP_Normal
</styleUrl>
<Point>
<coordinates>
-39.3640594,-7.4923182,136.55
</coordinates>
</Point>
</Placemark>
<Placemark>
<name>
Sat Mar 01 13:57:31 2014 S=28.13 Km/hr
</name>
<styleUrl>
#styleMap_TLP_Normal
</styleUrl>
<Point>
<coordinates>
-39.3635406,-7.4917479,133.96
</coordinates>
</Point>
</Placemark>
<Placemark>
<name>
Sat Mar 01 13:57:41 2014 S=32.70 Km/hr
</name>
<styleUrl>
#styleMap_TLP_Normal
</styleUrl>
<Point>
<coordinates>
-39.3630257,-7.4911461,134.02
</coordinates>
</Point>
</Placemark>
<Placemark>
<name>
Sat Mar 01 13:57:51 2014 S=28.51 Km/hr
</name>
<styleUrl>
#styleMap_TLP_Normal
</styleUrl>
<Point>
<coordinates>
-39.3626823,-7.4905810,136.46
</coordinates>
</Point>
</Placemark>
<Placemark>
<name>
Sat Mar 01 13:58:01 2014 S=24.64 Km/hr
</name>
<styleUrl>
#styleMap_TLP_Normal
</styleUrl>
<Point>
<coordinates>
-39.3621941,-7.4899235,135.75
</coordinates>
</Point>
</Placemark>
<Placemark>
<name>
Sat Mar 01 13:58:11 2014 S=37.11 Km/hr
</name>
<styleUrl>
#styleMap_TLP_Normal
</styleUrl>
<Point>
<coordinates>
-39.3617554,-7.4892259,131.34
</coordinates>
</Point>
</Placemark>
<Placemark>
<name>
Sat Mar 01 13:58:21 2014 S=36.45 Km/hr
</name>
<styleUrl>
#styleMap_TLP_Normal
</styleUrl>
<Point>
<coordinates>
-39.3613434,-7.4884148,127.29
</coordinates>
</Point>
</Placemark>
<Placemark>
<name>
Sat Mar 01 13:58:31 2014 S=40.56 Km/hr
</name>
<styleUrl>
#styleMap_TLP_Normal
</styleUrl>
<Point>
<coordinates>
-39.3609657,-7.4875484,122.36
</coordinates>
</Point>
</Placemark>
<Placemark>
<name>
Sat Mar 01 13:58:41 2014 S=35.98 Km/hr
</name>
<styleUrl>
#styleMap_TLP_Normal
</styleUrl>
<Point>
<coordinates>
-39.3606339,-7.4866700,121.59
</coordinates>
</Point>
</Placemark>
<Placemark>
<name>
Sat Mar 01 13:58:51 2014 S=37.27 Km/hr
</name>
<styleUrl>
#styleMap_TLP_Normal
</styleUrl>
<Point>
<coordinates>
-39.3601723,-7.4858847,119.32
</coordinates>
</Point>
</Placemark>
<Placemark>
<name>
Sat Mar 01 13:59:01 2014 S=35.08 Km/hr
</name>
<styleUrl>
#styleMap_TLP_Normal
</styleUrl>
<Point>
<coordinates>
-39.3598938,-7.4849930,115.58
</coordinates>
</Point>
</Placemark>
<Placemark>
<name>
Sat Mar 01 13:59:11 2014 S=22.22 Km/hr
</name>
<styleUrl>
#styleMap_TLP_Normal
</styleUrl>
<Point>
<coordinates>
-39.3599663,-7.4842029,119.97
</coordinates>
</Point>
</Placemark>
<Placemark>
<name>
Sat Mar 01 13:59:21 2014 S=11.14 Km/hr
</name>
<styleUrl>
#styleMap_TLP_Normal
</styleUrl>
<Point>
<coordinates>
-39.3601303,-7.4838409,124.09
</coordinates>
</Point>
</Placemark>
<Placemark>
<name>
Sat Mar 01 13:59:31 2014 S=15.29 Km/hr
</name>
<styleUrl>
#styleMap_TLP_Normal
</styleUrl>
<Point>
<coordinates>
-39.3602905,-7.4835854,127.77
</coordinates>
</Point>
</Placemark>
<Placemark>
<name>
Sat Mar 01 13:59:41 2014 S=28.87 Km/hr
</name>
<styleUrl>
#styleMap_TLP_Normal
</styleUrl>
<Point>
<coordinates>
-39.3601570,-7.4830618,131.60
</coordinates>
</Point>
</Placemark>
<Placemark>
<name>
Sat Mar 01 13:59:51 2014 S=34.60 Km/hr
</name>
<styleUrl>
#styleMap_TLP_Normal
</styleUrl>
<Point>
<coordinates>
-39.3600044,-7.4823632,135.25
</coordinates>
</Point>
</Placemark>
<Placemark>
<name>
Sat Mar 01 14:00:01 2014 S=29.14 Km/hr
</name>
<styleUrl>
#styleMap_TLP_Normal
</styleUrl>
<Point>
<coordinates>
-39.3597641,-7.4817400,136.28
</coordinates>
</Point>
</Placemark>
<Placemark>
<name>
Sat Mar 01 14:00:11 2014 S=27.72 Km/hr
</name>
<styleUrl>
#styleMap_TLP_Normal
</styleUrl>
<Point>
<coordinates>
-39.3596916,-7.4809484,137.31
</coordinates>
</Point>
</Placemark>
<Placemark>
<name>
Sat Mar 01 14:00:21 2014 S=32.83 Km/hr
</name>
<styleUrl>
#styleMap_TLP_Normal
</styleUrl>
<Point>
<coordinates>
-39.3595238,-7.4802408,138.59
</coordinates>
</Point>
</Placemark>
<Placemark>
<name>
Sat Mar 01 14:00:31 2014 S=41.96 Km/hr
</name>
<styleUrl>
#styleMap_TLP_Normal
</styleUrl>
<Point>
<coordinates>
-39.3593788,-7.4792652,142.70
</coordinates>
</Point>
</Placemark>
<Placemark>
<name>
Sat Mar 01 14:00:41 2014 S=36.81 Km/hr
</name>
<styleUrl>
#styleMap_TLP_Normal
</styleUrl>
<Point>
<coordinates>
-39.3590965,-7.4783826,139.11
</coordinates>
</Point>
</Placemark>
<Placemark>
<name>
Sat Mar 01 14:00:51 2014 S=32.09 Km/hr
</name>
<styleUrl>
#styleMap_TLP_Normal
</styleUrl>
<Point>
<coordinates>
-39.3587456,-7.4776306,140.51
</coordinates>
</Point>
</Placemark>
<Placemark>
<name>
Sat Mar 01 14:01:01 2014 S=29.00 Km/hr
</name>
<styleUrl>
#styleMap_TLP_Normal
</styleUrl>
<Point>
<coordinates>
-39.3583984,-7.4770899,140.38
</coordinates>
</Point>
</Placemark>
<Placemark>
<name>
Sat Mar 01 14:01:11 2014 S=24.58 Km/hr
</name>
<styleUrl>
#styleMap_TLP_Normal
</styleUrl>
<Point>
<coordinates>
-39.3580971,-7.4764233,138.23
</coordinates>
</Point>
</Placemark>
<Placemark>
<name>
Sat Mar 01 14:01:21 2014 S=29.49 Km/hr
</name>
<styleUrl>
#styleMap_TLP_Normal
</styleUrl>
<Point>
<coordinates>
-39.3578835,-7.4757643,137.08
</coordinates>
</Point>
</Placemark>
<Placemark>
<name>
Sat Mar 01 14:01:31 2014 S=5.90 Km/hr
</name>
<styleUrl>
#styleMap_TLP_Normal
</styleUrl>
<Point>
<coordinates>
-39.3576927,-7.4755120,134.50
</coordinates>
</Point>
</Placemark>
<Placemark>
<name>
Sat Mar 01 14:01:41 2014 S=11.74 Km/hr
</name>
<styleUrl>
#styleMap_TLP_Normal
</styleUrl>
<Point>
<coordinates>
-39.3574982,-7.4754386,128.34
</coordinates>
</Point>
</Placemark>
<Placemark>
<name>
Sat Mar 01 14:01:51 2014 S=12.03 Km/hr
</name>
<styleUrl>
#styleMap_TLP_Normal
</styleUrl>
<Point>
<coordinates>
-39.3573532,-7.4752183,120.43
</coordinates>
</Point>
</Placemark>
<Placemark>
<name>
Sat Mar 01 14:02:01 2014 S=10.78 Km/hr
</name>
<styleUrl>
#styleMap_TLP_Normal
</styleUrl>
<Point>
<coordinates>
-39.3547287,-7.4749761,512.75
</coordinates>
</Point>
</Placemark>
<Placemark>
<name>
Sat Mar 01 14:02:11 2014 S=5.45 Km/hr
</name>
<styleUrl>
#styleMap_TLP_Normal
</styleUrl>
<Point>
<coordinates>
-39.3533821,-7.4742274,709.55
</coordinates>
</Point>
</Placemark>
<Placemark>
<name>
Sat Mar 01 14:02:21 2014 S=0.81 Km/hr
</name>
<styleUrl>
#styleMap_TLP_Normal
</styleUrl>
<Point>
<coordinates>
-39.3532066,-7.4741130,745.19
</coordinates>
</Point>
</Placemark>
<Placemark>
<name>
Sat Mar 01 14:02:31 2014 S=0.74 Km/hr
</name>
<styleUrl>
#styleMap_TLP_Normal
</styleUrl>
<Point>
<coordinates>
-39.3529968,-7.4740148,776.97
</coordinates>
</Point>
</Placemark>
<Placemark>
<name>
Sat Mar 01 14:02:41 2014 S=0.54 Km/hr
</name>
<styleUrl>
#styleMap_TLP_Normal
</styleUrl>
<Point>
<coordinates>
-39.3527603,-7.4739141,817.31
</coordinates>
</Point>
</Placemark>
<Placemark>
<name>
Sat Mar 01 14:02:51 2014 S=0.30 Km/hr
</name>
<styleUrl>
#styleMap_TLP_Normal
</styleUrl>
<Point>
<coordinates>
-39.3527489,-7.4739060,818.19
</coordinates>
</Point>
</Placemark>
<Placemark>
<name>
Sat Mar 01 14:03:01 2014 S=0.83 Km/hr
</name>
<styleUrl>
#styleMap_TLP_Normal
</styleUrl>
<Point>
<coordinates>
-39.3527374,-7.4738851,819.92
</coordinates>
</Point>
</Placemark>
<Placemark>
<name>
Sat Mar 01 14:03:11 2014 S=3.34 Km/hr
</name>
<styleUrl>
#styleMap_TLP_Normal
</styleUrl>
<Point>
<coordinates>
-39.3527222,-7.4738688,820.44
</coordinates>
</Point>
</Placemark>
<Placemark>
<name>
Sat Mar 01 14:03:21 2014 S=16.60 Km/hr
</name>
<styleUrl>
#styleMap_TLP_Normal
</styleUrl>
<Point>
<coordinates>
-39.3524323,-7.4734969,836.55
</coordinates>
</Point>
</Placemark>
<Placemark>
<name>
Sat Mar 01 14:03:31 2014 S=13.61 Km/hr
</name>
<styleUrl>
#styleMap_TLP_Normal
</styleUrl>
<Point>
<coordinates>
-39.3520432,-7.4731784,848.92
</coordinates>
</Point>
</Placemark>
<Placemark>
<name>
Sat Mar 01 14:03:41 2014 S=33.82 Km/hr
</name>
<styleUrl>
#styleMap_TLP_Normal
</styleUrl>
<Point>
<coordinates>
-39.3519096,-7.4724884,844.09
</coordinates>
</Point>
</Placemark>
<Placemark>
<name>
Sat Mar 01 14:03:51 2014 S=30.19 Km/hr
</name>
<styleUrl>
#styleMap_TLP_Normal
</styleUrl>
<Point>
<coordinates>
-39.3517647,-7.4716492,845.13
</coordinates>
</Point>
</Placemark>
<Placemark>
<name>
Sat Mar 01 14:04:01 2014 S=24.35 Km/hr
</name>
<styleUrl>
#styleMap_TLP_Normal
</styleUrl>
<Point>
<coordinates>
-39.3516846,-7.4710050,846.31
</coordinates>
</Point>
</Placemark>
<Placemark>
<name>
Sat Mar 01 14:04:11 2014 S=21.31 Km/hr
</name>
<styleUrl>
#styleMap_TLP_Normal
</styleUrl>
<Point>
<coordinates>
-39.3516388,-7.4704890,839.33
</coordinates>
</Point>
</Placemark>
<Placemark>
<name>
Sat Mar 01 14:04:21 2014 S=18.50 Km/hr
</name>
<styleUrl>
#styleMap_TLP_Normal
</styleUrl>
<Point>
<coordinates>
-39.3515663,-7.4699655,837.94
</coordinates>
</Point>
</Placemark>
<Placemark>
<name>
Sat Mar 01 14:04:31 2014 S=23.09 Km/hr
</name>
<styleUrl>
#styleMap_TLP_Normal
</styleUrl>
<Point>
<coordinates>
-39.3513565,-7.4693074,840.72
</coordinates>
</Point>
</Placemark>
<Placemark>
<name>
Sat Mar 01 14:04:41 2014 S=31.31 Km/hr
</name>
<styleUrl>
#styleMap_TLP_Normal
</styleUrl>
<Point>
<coordinates>
-39.3512993,-7.4686065,839.34
</coordinates>
</Point>
</Placemark>
<Placemark>
<name>
Sat Mar 01 14:04:51 2014 S=18.94 Km/hr
</name>
<styleUrl>
#styleMap_TLP_Normal
</styleUrl>
<Point>
<coordinates>
-39.3512459,-7.4679637,840.36
</coordinates>
</Point>
</Placemark>
<Placemark>
<name>
Sat Mar 01 14:05:01 2014 S=18.93 Km/hr
</name>
<styleUrl>
#styleMap_TLP_Normal
</styleUrl>
<Point>
<coordinates>
-39.3512650,-7.4674635,832.02
</coordinates>
</Point>
</Placemark>
<Placemark>
<name>
Sat Mar 01 14:05:11 2014 S=16.17 Km/hr
</name>
<styleUrl>
#styleMap_TLP_Normal
</styleUrl>
<Point>
<coordinates>
-39.3512535,-7.4668894,833.56
</coordinates>
</Point>
</Placemark>
<Placemark>
<name>
Sat Mar 01 14:05:21 2014 S=21.04 Km/hr
</name>
<styleUrl>
#styleMap_TLP_Normal
</styleUrl>
<Point>
<coordinates>
-39.3512268,-7.4663653,842.55
</coordinates>
</Point>
</Placemark>
<Placemark>
<name>
Sat Mar 01 14:05:31 2014 S=35.32 Km/hr
</name>
<styleUrl>
#styleMap_TLP_Normal
</styleUrl>
<Point>
<coordinates>
-39.3511963,-7.4655013,844.73
</coordinates>
</Point>
</Placemark>
<Placemark>
<name>
Sat Mar 01 14:05:41 2014 S=31.10 Km/hr
</name>
<styleUrl>
#styleMap_TLP_Normal
</styleUrl>
<Point>
<coordinates>
-39.3509979,-7.4645801,848.97
</coordinates>
</Point>
</Placemark>
<Placemark>
<name>
Sat Mar 01 14:05:51 2014 S=20.43 Km/hr
</name>
<styleUrl>
#styleMap_TLP_Normal
</styleUrl>
<Point>
<coordinates>
-39.3508377,-7.4637480,858.53
</coordinates>
</Point>
</Placemark>
<Placemark>
<name>
Sat Mar 01 14:06:01 2014 S=16.43 Km/hr
</name>
<styleUrl>
#styleMap_TLP_Normal
</styleUrl>
<Point>
<coordinates>
-39.3507881,-7.4634485,855.05
</coordinates>
</Point>
</Placemark>
<Placemark>
<name>
Sat Mar 01 14:06:11 2014 S=17.06 Km/hr
</name>
<styleUrl>
#styleMap_TLP_Normal
</styleUrl>
<Point>
<coordinates>
-39.3507881,-7.4629917,855.81
</coordinates>
</Point>
</Placemark>
<Placemark>
<name>
Sat Mar 01 14:06:21 2014 S=16.05 Km/hr
</name>
<styleUrl>
#styleMap_TLP_Normal
</styleUrl>
<Point>
<coordinates>
-39.3508453,-7.4625363,856.58
</coordinates>
</Point>
</Placemark>
<Placemark>
<name>
Sat Mar 01 14:06:31 2014 S=14.08 Km/hr
</name>
<styleUrl>
#styleMap_TLP_Normal
</styleUrl>
<Point>
<coordinates>
-39.3509064,-7.4621229,850.13
</coordinates>
</Point>
</Placemark>
<Placemark>
<name>
Sat Mar 01 14:06:41 2014 S=16.29 Km/hr
</name>
<styleUrl>
#styleMap_TLP_Normal
</styleUrl>
<Point>
<coordinates>
-39.3509140,-7.4616122,847.52
</coordinates>
</Point>
</Placemark>
<Placemark>
<name>
Sat Mar 01 14:06:51 2014 S=24.53 Km/hr
</name>
<styleUrl>
#styleMap_TLP_Normal
</styleUrl>
<Point>
<coordinates>
-39.3507500,-7.4610233,843.48
</coordinates>
</Point>
</Placemark>
<Placemark>
<name>
Sat Mar 01 14:07:01 2014 S=16.62 Km/hr
</name>
<styleUrl>
#styleMap_TLP_Normal
</styleUrl>
<Point>
<coordinates>
-39.3505516,-7.4604735,835.72
</coordinates>
</Point>
</Placemark>
<Placemark>
<name>
Sat Mar 01 14:07:11 2014 S=21.02 Km/hr
</name>
<styleUrl>
#styleMap_TLP_Normal
</styleUrl>
<Point>
<coordinates>
-39.3503685,-7.4599657,827.33
</coordinates>
</Point>
</Placemark>
<Placemark>
<name>
Sat Mar 01 14:07:21 2014 S=20.32 Km/hr
</name>
<styleUrl>
#styleMap_TLP_Normal
</styleUrl>
<Point>
<coordinates>
-39.3501434,-7.4594688,826.38
</coordinates>
</Point>
</Placemark>
<Placemark>
<name>
Sat Mar 01 14:07:31 2014 S=11.90 Km/hr
</name>
<styleUrl>
#styleMap_TLP_Normal
</styleUrl>
<Point>
<coordinates>
-39.3500061,-7.4590034,838.47
</coordinates>
</Point>
</Placemark>
<Placemark>
<name>
Sat Mar 01 14:07:41 2014 S=14.06 Km/hr
</name>
<styleUrl>
#styleMap_TLP_Normal
</styleUrl>
<Point>
<coordinates>
-39.3498726,-7.4585810,846.73
</coordinates>
</Point>
</Placemark>
<Placemark>
<name>
Sat Mar 01 14:07:51 2014 S=14.84 Km/hr
</name>
<styleUrl>
#styleMap_TLP_Normal
</styleUrl>
<Point>
<coordinates>
-39.3497162,-7.4581885,855.61
</coordinates>
</Point>
</Placemark>
<Placemark>
<name>
Sat Mar 01 14:08:01 2014 S=15.09 Km/hr
</name>
<styleUrl>
#styleMap_TLP_Normal
</styleUrl>
<Point>
<coordinates>
-39.3495483,-7.4577875,864.66
</coordinates>
</Point>
</Placemark>
<Placemark>
<name>
Sat Mar 01 14:08:11 2014 S=15.68 Km/hr
</name>
<styleUrl>
#styleMap_TLP_Normal
</styleUrl>
<Point>
<coordinates>
-39.3492928,-7.4574285,865.67
</coordinates>
</Point>
</Placemark>
<Placemark>
<name>
Sat Mar 01 14:08:21 2014 S=13.70 Km/hr
</name>
<styleUrl>
#styleMap_TLP_Normal
</styleUrl>
<Point>
<coordinates>
-39.3490753,-7.4570942,870.83
</coordinates>
</Point>
</Placemark>
<Placemark>
<name>
Sat Mar 01 14:08:31 2014 S=14.67 Km/hr
</name>
<styleUrl>
#styleMap_TLP_Normal
</styleUrl>
<Point>
<coordinates>
-39.3487244,-7.4568801,874.70
</coordinates>
</Point>
</Placemark>
<Placemark>
<name>
Sat Mar 01 14:08:41 2014 S=10.75 Km/hr
</name>
<styleUrl>
#styleMap_TLP_Normal
</styleUrl>
<Point>
<coordinates>
-39.3484535,-7.4565911,876.08
</coordinates>
</Point>
</Placemark>
<Placemark>
<name>
Sat Mar 01 14:08:51 2014 S=1.99 Km/hr
</name>
<styleUrl>
#styleMap_TLP_Normal
</styleUrl>
<Point>
<coordinates>
-39.3483086,-7.4564371,874.75
</coordinates>
</Point>
</Placemark>
<Placemark>
<name>
Sat Mar 01 14:09:01 2014 S=9.06 Km/hr
</name>
<styleUrl>
#styleMap_TLP_Normal
</styleUrl>
<Point>
<coordinates>
-39.3482246,-7.4563098,874.91
</coordinates>
</Point>
</Placemark>
<Placemark>
<name>
Sat Mar 01 14:09:11 2014 S=11.89 Km/hr
</name>
<styleUrl>
#styleMap_TLP_Normal
</styleUrl>
<Point>
<coordinates>
-39.3480530,-7.4561729,875.13
</coordinates>
</Point>
</Placemark>
<Placemark>
<name>
Sat Mar 01 14:09:21 2014 S=9.46 Km/hr
</name>
<styleUrl>
#styleMap_TLP_Normal
</styleUrl>
<Point>
<coordinates>
-39.3477097,-7.4560971,874.19
</coordinates>
</Point>
</Placemark>
<Placemark>
<name>
Sat Mar 01 14:09:31 2014 S=8.16 Km/hr
</name>
<styleUrl>
#styleMap_TLP_Normal
</styleUrl>
<Point>
<coordinates>
-39.3475723,-7.4559336,872.61
</coordinates>
</Point>
</Placemark>
<Placemark>
<name>
Sat Mar 01 14:09:41 2014 S=8.01 Km/hr
</name>
<styleUrl>
#styleMap_TLP_Normal
</styleUrl>
<Point>
<coordinates>
-39.3473587,-7.4557333,869.92
</coordinates>
</Point>
</Placemark>
<Placemark>
<name>
Sat Mar 01 14:09:51 2014 S=10.32 Km/hr
</name>
<styleUrl>
#styleMap_TLP_Normal
</styleUrl>
<Point>
<coordinates>
-39.3471718,-7.4555054,869.81
</coordinates>
</Point>
</Placemark>
<Placemark>
<name>
Sat Mar 01 14:10:01 2014 S=9.60 Km/hr
</name>
<styleUrl>
#styleMap_TLP_Normal
</styleUrl>
<Point>
<coordinates>
-39.3469887,-7.4552464,869.86
</coordinates>
</Point>
</Placemark>
<Placemark>
<name>
Sat Mar 01 14:10:11 2014 S=11.09 Km/hr
</name>
<styleUrl>
#styleMap_TLP_Normal
</styleUrl>
<Point>
<coordinates>
-39.3467522,-7.4550290,869.16
</coordinates>
</Point>
</Placemark>
<Placemark>
<name>
Sat Mar 01 14:10:21 2014 S=5.03 Km/hr
</name>
<styleUrl>
#styleMap_TLP_Normal
</styleUrl>
<Point>
<coordinates>
-39.3466835,-7.4547830,868.73
</coordinates>
</Point>
</Placemark>
<Placemark>
<name>
Sat Mar 01 14:10:31 2014 S=9.46 Km/hr
</name>
<styleUrl>
#styleMap_TLP_Normal
</styleUrl>
<Point>
<coordinates>
-39.3465195,-7.4545574,865.66
</coordinates>
</Point>
</Placemark>
<Placemark>
<name>
Sat Mar 01 14:10:41 2014 S=11.78 Km/hr
</name>
<styleUrl>
#styleMap_TLP_Normal
</styleUrl>
<Point>
<coordinates>
-39.3464279,-7.4542747,862.14
</coordinates>
</Point>
</Placemark>
<Placemark>
<name>
Sat Mar 01 14:10:51 2014 S=12.30 Km/hr
</name>
<styleUrl>
#styleMap_TLP_Normal
</styleUrl>
<Point>
<coordinates>
-39.3461876,-7.4540181,863.88
</coordinates>
</Point>
</Placemark>
<Placemark>
<name>
Sat Mar 01 14:11:01 2014 S=10.85 Km/hr
</name>
<styleUrl>
#styleMap_TLP_Normal
</styleUrl>
<Point>
<coordinates>
-39.3460007,-7.4537249,870.33
</coordinates>
</Point>
</Placemark>
<Placemark>
<name>
Sat Mar 01 14:11:11 2014 S=15.97 Km/hr
</name>
<styleUrl>
#styleMap_TLP_Normal
</styleUrl>
<Point>
<coordinates>
-39.3460236,-7.4533482,874.05
</coordinates>
</Point>
</Placemark>
<Placemark>
<name>
Sat Mar 01 14:11:21 2014 S=15.72 Km/hr
</name>
<styleUrl>
#styleMap_TLP_Normal
</styleUrl>
<Point>
<coordinates>
-39.3461571,-7.4529066,876.77
</coordinates>
</Point>
</Placemark>
<Placemark>
<name>
Sat Mar 01 14:11:31 2014 S=11.61 Km/hr
</name>
<styleUrl>
#styleMap_TLP_Normal
</styleUrl>
<Point>
<coordinates>
-39.3461113,-7.4525957,872.33
</coordinates>
</Point>
</Placemark>
<Placemark>
<name>
Sat Mar 01 14:11:41 2014 S=8.65 Km/hr
</name>
<styleUrl>
#styleMap_TLP_Normal
</styleUrl>
<Point>
<coordinates>
-39.3459702,-7.4523215,869.97
</coordinates>
</Point>
</Placemark>
<Placemark>
<name>
Sat Mar 01 14:11:51 2014 S=10.08 Km/hr
</name>
<styleUrl>
#styleMap_TLP_Normal
</styleUrl>
<Point>
<coordinates>
-39.3456802,-7.4522018,873.84
</coordinates>
</Point>
</Placemark>
<Placemark>
<name>
Sat Mar 01 14:12:01 2014 S=10.80 Km/hr
</name>
<styleUrl>
#styleMap_TLP_Normal
</styleUrl>
<Point>
<coordinates>
-39.3454437,-7.4519463,876.81
</coordinates>
</Point>
</Placemark>
<Placemark>
<name>
Sat Mar 01 14:12:11 2014 S=13.19 Km/hr
</name>
<styleUrl>
#styleMap_TLP_Normal
</styleUrl>
<Point>
<coordinates>
-39.3451805,-7.4516416,886.17
</coordinates>
</Point>
</Placemark>
<Placemark>
<name>
Sat Mar 01 14:12:21 2014 S=11.53 Km/hr
</name>
<styleUrl>
#styleMap_TLP_Normal
</styleUrl>
<Point>
<coordinates>
-39.3451080,-7.4513392,887.45
</coordinates>
</Point>
</Placemark>
<Placemark>
<name>
Sat Mar 01 14:12:31 2014 S=14.21 Km/hr
</name>
<styleUrl>
#styleMap_TLP_Normal
</styleUrl>
<Point>
<coordinates>
-39.3447304,-7.4511433,893.13
</coordinates>
</Point>
</Placemark>
<Placemark>
<name>
Sat Mar 01 14:12:41 2014 S=12.06 Km/hr
</name>
<styleUrl>
#styleMap_TLP_Normal
</styleUrl>
<Point>
<coordinates>
-39.3443871,-7.4509525,897.52
</coordinates>
</Point>
</Placemark>
<Placemark>
<name>
Sat Mar 01 14:12:51 2014 S=10.59 Km/hr
</name>
<styleUrl>
#styleMap_TLP_Normal
</styleUrl>
<Point>
<coordinates>
-39.3442154,-7.4507427,894.75
</coordinates>
</Point>
</Placemark>
<Placemark>
<name>
Sat Mar 01 14:13:01 2014 S=9.63 Km/hr
</name>
<styleUrl>
#styleMap_TLP_Normal
</styleUrl>
<Point>
<coordinates>
-39.3440208,-7.4506083,891.64
</coordinates>
</Point>
</Placemark>
<Placemark>
<name>
Sat Mar 01 14:13:11 2014 S=8.06 Km/hr
</name>
<styleUrl>
#styleMap_TLP_Normal
</styleUrl>
<Point>
<coordinates>
-39.3439026,-7.4504251,895.53
</coordinates>
</Point>
</Placemark>
<Placemark>
<name>
Sat Mar 01 14:13:21 2014 S=8.53 Km/hr
</name>
<styleUrl>
#styleMap_TLP_Normal
</styleUrl>
<Point>
<coordinates>
-39.3438148,-7.4502029,894.66
</coordinates>
</Point>
</Placemark>
<Placemark>
<name>
Sat Mar 01 14:13:31 2014 S=13.71 Km/hr
</name>
<styleUrl>
#styleMap_TLP_Normal
</styleUrl>
<Point>
<coordinates>
-39.3436203,-7.4499531,892.95
</coordinates>
</Point>
</Placemark>
<Placemark>
<name>
Sat Mar 01 14:13:41 2014 S=9.66 Km/hr
</name>
<styleUrl>
#styleMap_TLP_Normal
</styleUrl>
<Point>
<coordinates>
-39.3434486,-7.4497066,898.16
</coordinates>
</Point>
</Placemark>
<Placemark>
<name>
Sat Mar 01 14:13:51 2014 S=11.15 Km/hr
</name>
<styleUrl>
#styleMap_TLP_Normal
</styleUrl>
<Point>
<coordinates>
-39.3434525,-7.4494362,899.17
</coordinates>
</Point>
</Placemark>
<Placemark>
<name>
Sat Mar 01 14:14:01 2014 S=4.80 Km/hr
</name>
<styleUrl>
#styleMap_TLP_Normal
</styleUrl>
<Point>
<coordinates>
-39.3434334,-7.4491830,896.94
</coordinates>
</Point>
</Placemark>
<Placemark>
<name>
Sat Mar 01 14:14:11 2014 S=11.76 Km/hr
</name>
<styleUrl>
#styleMap_TLP_Normal
</styleUrl>
<Point>
<coordinates>
-39.3433151,-7.4492612,904.44
</coordinates>
</Point>
</Placemark>
<Placemark>
<name>
Sat Mar 01 14:14:21 2014 S=11.13 Km/hr
</name>
<styleUrl>
#styleMap_TLP_Normal
</styleUrl>
<Point>
<coordinates>
-39.3432770,-7.4495134,904.41
</coordinates>
</Point>
</Placemark>
<Placemark>
<name>
Sat Mar 01 14:14:31 2014 S=7.33 Km/hr
</name>
<styleUrl>
#styleMap_TLP_Normal
</styleUrl>
<Point>
<coordinates>
-39.3433151,-7.4497724,905.83
</coordinates>
</Point>
</Placemark>
<Placemark>
<name>
Sat Mar 01 14:14:41 2014 S=11.14 Km/hr
</name>
<styleUrl>
#styleMap_TLP_Normal
</styleUrl>
<Point>
<coordinates>
-39.3431129,-7.4499264,905.77
</coordinates>
</Point>
</Placemark>
<Placemark>
<name>
Sat Mar 01 14:14:51 2014 S=7.92 Km/hr
</name>
<styleUrl>
#styleMap_TLP_Normal
</styleUrl>
<Point>
<coordinates>
-39.3428802,-7.4501014,901.52
</coordinates>
</Point>
</Placemark>
<Placemark>
<name>
Sat Mar 01 14:15:01 2014 S=12.23 Km/hr
</name>
<styleUrl>
#styleMap_TLP_Normal
</styleUrl>
<Point>
<coordinates>
-39.3427277,-7.4503460,903.78
</coordinates>
</Point>
</Placemark>
<Placemark>
<name>
Sat Mar 01 14:15:11 2014 S=9.92 Km/hr
</name>
<styleUrl>
#styleMap_TLP_Normal
</styleUrl>
<Point>
<coordinates>
-39.3424339,-7.4504194,905.31
</coordinates>
</Point>
</Placemark>
<Placemark>
<name>
Sat Mar 01 14:15:21 2014 S=13.27 Km/hr
</name>
<styleUrl>
#styleMap_TLP_Normal
</styleUrl>
<Point>
<coordinates>
-39.3421135,-7.4502773,901.22
</coordinates>
</Point>
</Placemark>
<Placemark>
<name>
Sat Mar 01 14:15:31 2014 S=11.61 Km/hr
</name>
<styleUrl>
#styleMap_TLP_Normal
</styleUrl>
<Point>
<coordinates>
-39.3418159,-7.4501915,899.80
</coordinates>
</Point>
</Placemark>
<Placemark>
<name>
Sat Mar 01 14:15:41 2014 S=9.05 Km/hr
</name>
<styleUrl>
#styleMap_TLP_Normal
</styleUrl>
<Point>
<coordinates>
-39.3415565,-7.4501605,897.53
</coordinates>
</Point>
</Placemark>
<Placemark>
<name>
Sat Mar 01 14:15:51 2014 S=13.17 Km/hr
</name>
<styleUrl>
#styleMap_TLP_Normal
</styleUrl>
<Point>
<coordinates>
-39.3413315,-7.4500289,895.92
</coordinates>
</Point>
</Placemark>
<Placemark>
<name>
Sat Mar 01 14:16:01 2014 S=12.09 Km/hr
</name>
<styleUrl>
#styleMap_TLP_Normal
</styleUrl>
<Point>
<coordinates>
-39.3409882,-7.4500470,902.30
</coordinates>
</Point>
</Placemark>
<Placemark>
<name>
Sat Mar 01 14:16:11 2014 S=8.56 Km/hr
</name>
<styleUrl>
#styleMap_TLP_Normal
</styleUrl>
<Point>
<coordinates>
-39.3407402,-7.4502048,907.50
</coordinates>
</Point>
</Placemark>
<Placemark>
<name>
Sat Mar 01 14:16:21 2014 S=8.70 Km/hr
</name>
<styleUrl>
#styleMap_TLP_Normal
</styleUrl>
<Point>
<coordinates>
-39.3404655,-7.4501696,904.41
</coordinates>
</Point>
</Placemark>
<Placemark>
<name>
Sat Mar 01 14:16:31 2014 S=14.66 Km/hr
</name>
<styleUrl>
#styleMap_TLP_Normal
</styleUrl>
<Point>
<coordinates>
-39.3401451,-7.4501867,903.30
</coordinates>
</Point>
</Placemark>
<Placemark>
<name>
Sat Mar 01 14:16:41 2014 S=10.07 Km/hr
</name>
<styleUrl>
#styleMap_TLP_Normal
</styleUrl>
<Point>
<coordinates>
-39.3398666,-7.4502892,905.75
</coordinates>
</Point>
</Placemark>
<Placemark>
<name>
Sat Mar 01 14:16:51 2014 S=20.01 Km/hr
</name>
<styleUrl>
#styleMap_TLP_Normal
</styleUrl>
<Point>
<coordinates>
-39.3394852,-7.4501739,902.83
</coordinates>
</Point>
</Placemark>
<Placemark>
<name>
Sat Mar 01 14:17:01 2014 S=10.61 Km/hr
</name>
<styleUrl>
#styleMap_TLP_Normal
</styleUrl>
<Point>
<coordinates>
-39.3393059,-7.4498849,899.77
</coordinates>
</Point>
</Placemark>
<Placemark>
<name>
Sat Mar 01 14:17:11 2014 S=9.59 Km/hr
</name>
<styleUrl>
#styleMap_TLP_Normal
</styleUrl>
<Point>
<coordinates>
-39.3392830,-7.4496145,896.81
</coordinates>
</Point>
</Placemark>
<Placemark>
<name>
Sat Mar 01 14:17:21 2014 S=12.73 Km/hr
</name>
<styleUrl>
#styleMap_TLP_Normal
</styleUrl>
<Point>
<coordinates>
-39.3391342,-7.4494290,893.77
</coordinates>
</Point>
</Placemark>
<Placemark>
<name>
Sat Mar 01 14:17:31 2014 S=12.17 Km/hr
</name>
<styleUrl>
#styleMap_TLP_Normal
</styleUrl>
<Point>
<coordinates>
-39.3387489,-7.4491992,893.66
</coordinates>
</Point>
</Placemark>
<Placemark>
<name>
Sat Mar 01 14:17:41 2014 S=9.37 Km/hr
</name>
<styleUrl>
#styleMap_TLP_Normal
</styleUrl>
<Point>
<coordinates>
-39.3384743,-7.4491177,899.52
</coordinates>
</Point>
</Placemark>
<Placemark>
<name>
Sat Mar 01 14:17:51 2014 S=0.32 Km/hr
</name>
<styleUrl>
#styleMap_TLP_Normal
</styleUrl>
<Point>
<coordinates>
-39.3383980,-7.4490862,906.02
</coordinates>
</Point>
</Placemark>
<Placemark>
<name>
Sat Mar 01 14:18:01 2014 S=0.39 Km/hr
</name>
<styleUrl>
#styleMap_TLP_Normal
</styleUrl>
<Point>
<coordinates>
-39.3383865,-7.4490867,906.16
</coordinates>
</Point>
</Placemark>
<Placemark>
<name>
Sat Mar 01 14:18:11 2014 S=0.89 Km/hr
</name>
<styleUrl>
#styleMap_TLP_Normal
</styleUrl>
<Point>
<coordinates>
-39.3383827,-7.4490852,906.30
</coordinates>
</Point>
</Placemark>
<Placemark>
<name>
Sat Mar 01 14:18:21 2014 S=0.26 Km/hr
</name>
<styleUrl>
#styleMap_TLP_Normal
</styleUrl>
<Point>
<coordinates>
-39.3383713,-7.4490848,906.39
</coordinates>
</Point>
</Placemark>
<Placemark>
<name>
Sat Mar 01 14:18:31 2014 S=0.68 Km/hr
</name>
<styleUrl>
#styleMap_TLP_Normal
</styleUrl>
<Point>
<coordinates>
-39.3384056,-7.4490933,906.47
</coordinates>
</Point>
</Placemark>
<Placemark>
<name>
Sat Mar 01 14:18:41 2014 S=2.74 Km/hr
</name>
<styleUrl>
#styleMap_TLP_Normal
</styleUrl>
<Point>
<coordinates>
-39.3383980,-7.4490852,906.56
</coordinates>
</Point>
</Placemark>
<Placemark>
<name>
Sat Mar 01 14:18:51 2014 S=6.70 Km/hr
</name>
<styleUrl>
#styleMap_TLP_Normal
</styleUrl>
<Point>
<coordinates>
-39.3383636,-7.4489655,906.44
</coordinates>
</Point>
</Placemark>
<Placemark>
<name>
Sat Mar 01 14:19:01 2014 S=6.91 Km/hr
</name>
<styleUrl>
#styleMap_TLP_Normal
</styleUrl>
<Point>
<coordinates>
-39.3382492,-7.4488187,906.48
</coordinates>
</Point>
</Placemark>
<Placemark>
<name>
Sat Mar 01 14:19:11 2014 S=6.55 Km/hr
</name>
<styleUrl>
#styleMap_TLP_Normal
</styleUrl>
<Point>
<coordinates>
-39.3380928,-7.4486318,904.30
</coordinates>
</Point>
</Placemark>
<Placemark>
<name>
Sat Mar 01 14:19:21 2014 S=10.54 Km/hr
</name>
<styleUrl>
#styleMap_TLP_Normal
</styleUrl>
<Point>
<coordinates>
-39.3379669,-7.4484243,905.88
</coordinates>
</Point>
</Placemark>
<Placemark>
<name>
Sat Mar 01 14:19:31 2014 S=37.18 Km/hr
</name>
<styleUrl>
#styleMap_TLP_Normal
</styleUrl>
<Point>
<coordinates>
-39.3380661,-7.4478946,907.19
</coordinates>
</Point>
</Placemark>
<Placemark>
<name>
Sat Mar 01 14:19:41 2014 S=45.55 Km/hr
</name>
<styleUrl>
#styleMap_TLP_Normal
</styleUrl>
<Point>
<coordinates>
-39.3382835,-7.4468174,907.75
</coordinates>
</Point>
</Placemark>
<Placemark>
<name>
Sat Mar 01 14:19:51 2014 S=49.08 Km/hr
</name>
<styleUrl>
#styleMap_TLP_Normal
</styleUrl>
<Point>
<coordinates>
-39.3385773,-7.4456210,905.38
</coordinates>
</Point>
</Placemark>
<Placemark>
<name>
Sat Mar 01 14:20:01 2014 S=53.97 Km/hr
</name>
<styleUrl>
#styleMap_TLP_Normal
</styleUrl>
<Point>
<coordinates>
-39.3388901,-7.4443698,903.58
</coordinates>
</Point>
</Placemark>
<Placemark>
<name>
Sat Mar 01 14:20:11 2014 S=56.66 Km/hr
</name>
<styleUrl>
#styleMap_TLP_Normal
</styleUrl>
<Point>
<coordinates>
-39.3392143,-7.4430060,903.08
</coordinates>
</Point>
</Placemark>
<Placemark>
<name>
Sat Mar 01 14:20:21 2014 S=52.27 Km/hr
</name>
<styleUrl>
#styleMap_TLP_Normal
</styleUrl>
<Point>
<coordinates>
-39.3395233,-7.4416723,905.03
</coordinates>
</Point>
</Placemark>
<Placemark>
<name>
Sat Mar 01 14:20:31 2014 S=47.45 Km/hr
</name>
<styleUrl>
#styleMap_TLP_Normal
</styleUrl>
<Point>
<coordinates>
-39.3398018,-7.4404430,907.83
</coordinates>
</Point>
</Placemark>
<Placemark>
<name>
Sat Mar 01 14:20:41 2014 S=51.16 Km/hr
</name>
<styleUrl>
#styleMap_TLP_Normal
</styleUrl>
<Point>
<coordinates>
-39.3401070,-7.4392352,907.91
</coordinates>
</Point>
</Placemark>
<Placemark>
<name>
Sat Mar 01 14:20:51 2014 S=51.07 Km/hr
</name>
<styleUrl>
#styleMap_TLP_Normal
</styleUrl>
<Point>
<coordinates>
-39.3403969,-7.4379864,910.39
</coordinates>
</Point>
</Placemark>
<Placemark>
<name>
Sat Mar 01 14:21:01 2014 S=44.42 Km/hr
</name>
<styleUrl>
#styleMap_TLP_Normal
</styleUrl>
<Point>
<coordinates>
-39.3406677,-7.4368186,914.80
</coordinates>
</Point>
</Placemark>
<Placemark>
<name>
Sat Mar 01 14:21:11 2014 S=11.26 Km/hr
</name>
<styleUrl>
#styleMap_TLP_Normal
</styleUrl>
<Point>
<coordinates>
-39.3406982,-7.4362159,916.94
</coordinates>
</Point>
</Placemark>
<Placemark>
<name>
Sat Mar 01 14:21:21 2014 S=10.59 Km/hr
</name>
<styleUrl>
#styleMap_TLP_Normal
</styleUrl>
<Point>
<coordinates>
-39.3405342,-7.4360390,920.38
</coordinates>
</Point>
</Placemark>
<Placemark>
<name>
Sat Mar 01 14:21:31 2014 S=21.73 Km/hr
</name>
<styleUrl>
#styleMap_TLP_Normal
</styleUrl>
<Point>
<coordinates>
-39.3403015,-7.4356966,921.95
</coordinates>
</Point>
</Placemark>
<Placemark>
<name>
Sat Mar 01 14:21:41 2014 S=26.22 Km/hr
</name>
<styleUrl>
#styleMap_TLP_Normal
</styleUrl>
<Point>
<coordinates>
-39.3396645,-7.4355726,925.41
</coordinates>
</Point>
</Placemark>
<Placemark>
<name>
Sat Mar 01 14:21:51 2014 S=20.28 Km/hr
</name>
<styleUrl>
#styleMap_TLP_Normal
</styleUrl>
<Point>
<coordinates>
-39.3390121,-7.4356360,924.14
</coordinates>
</Point>
</Placemark>
<Placemark>
<name>
Sat Mar 01 14:22:01 2014 S=31.52 Km/hr
</name>
<styleUrl>
#styleMap_TLP_Normal
</styleUrl>
<Point>
<coordinates>
-39.3383980,-7.4355960,931.09
</coordinates>
</Point>
</Placemark>
<Placemark>
<name>
Sat Mar 01 14:22:11 2014 S=28.93 Km/hr
</name>
<styleUrl>
#styleMap_TLP_Normal
</styleUrl>
<Point>
<coordinates>
-39.3376350,-7.4356837,935.48
</coordinates>
</Point>
</Placemark>
<Placemark>
<name>
Sat Mar 01 14:22:21 2014 S=23.57 Km/hr
</name>
<styleUrl>
#styleMap_TLP_Normal
</styleUrl>
<Point>
<coordinates>
-39.3370056,-7.4357910,930.63
</coordinates>
</Point>
</Placemark>
<Placemark>
<name>
Sat Mar 01 14:22:31 2014 S=23.17 Km/hr
</name>
<styleUrl>
#styleMap_TLP_Normal
</styleUrl>
<Point>
<coordinates>
-39.3364792,-7.4356694,928.69
</coordinates>
</Point>
</Placemark>
<Placemark>
<name>
Sat Mar 01 14:22:41 2014 S=24.82 Km/hr
</name>
<styleUrl>
#styleMap_TLP_Normal
</styleUrl>
<Point>
<coordinates>
-39.3358612,-7.4357038,926.09
</coordinates>
</Point>
</Placemark>
<Placemark>
<name>
Sat Mar 01 14:22:51 2014 S=25.19 Km/hr
</name>
<styleUrl>
#styleMap_TLP_Normal
</styleUrl>
<Point>
<coordinates>
-39.3352890,-7.4356375,925.66
</coordinates>
</Point>
</Placemark>
<Placemark>
<name>
Sat Mar 01 14:23:01 2014 S=23.74 Km/hr
</name>
<styleUrl>
#styleMap_TLP_Normal
</styleUrl>
<Point>
<coordinates>
-39.3348274,-7.4353352,921.83
</coordinates>
</Point>
</Placemark>
<Placemark>
<name>
Sat Mar 01 14:23:11 2014 S=19.41 Km/hr
</name>
<styleUrl>
#styleMap_TLP_Normal
</styleUrl>
<Point>
<coordinates>
-39.3346062,-7.4348035,921.81
</coordinates>
</Point>
</Placemark>
<Placemark>
<name>
Sat Mar 01 14:23:21 2014 S=20.81 Km/hr
</name>
<styleUrl>
#styleMap_TLP_Normal
</styleUrl>
<Point>
<coordinates>
-39.3345032,-7.4342766,928.39
</coordinates>
</Point>
</Placemark>
<Placemark>
<name>
Sat Mar 01 14:23:31 2014 S=17.84 Km/hr
</name>
<styleUrl>
#styleMap_TLP_Normal
</styleUrl>
<Point>
<coordinates>
-39.3345451,-7.4337692,923.64
</coordinates>
</Point>
</Placemark>
<Placemark>
<name>
Sat Mar 01 14:23:41 2014 S=15.23 Km/hr
</name>
<styleUrl>
#styleMap_TLP_Normal
</styleUrl>
<Point>
<coordinates>
-39.3344421,-7.4332676,926.36
</coordinates>
</Point>
</Placemark>
<Placemark>
<name>
Sat Mar 01 14:23:51 2014 S=9.08 Km/hr
</name>
<styleUrl>
#styleMap_TLP_Normal
</styleUrl>
<Point>
<coordinates>
-39.3344994,-7.4329195,922.23
</coordinates>
</Point>
</Placemark>
<Placemark>
<name>
Sat Mar 01 14:24:01 2014 S=11.68 Km/hr
</name>
<styleUrl>
#styleMap_TLP_Normal
</styleUrl>
<Point>
<coordinates>
-39.3344803,-7.4325662,917.56
</coordinates>
</Point>
</Placemark>
<Placemark>
<name>
Sat Mar 01 14:24:11 2014 S=11.85 Km/hr
</name>
<styleUrl>
#styleMap_TLP_Normal
</styleUrl>
<Point>
<coordinates>
-39.3346291,-7.4321589,920.69
</coordinates>
</Point>
</Placemark>
<Placemark>
<name>
Sat Mar 01 14:24:21 2014 S=15.91 Km/hr
</name>
<styleUrl>
#styleMap_TLP_Normal
</styleUrl>
<Point>
<coordinates>
-39.3345795,-7.4317918,926.53
</coordinates>
</Point>
</Placemark>
<Placemark>
<name>
Sat Mar 01 14:24:31 2014 S=11.14 Km/hr
</name>
<styleUrl>
#styleMap_TLP_Normal
</styleUrl>
<Point>
<coordinates>
-39.3345909,-7.4313474,921.56
</coordinates>
</Point>
</Placemark>
<Placemark>
<name>
Sat Mar 01 14:24:41 2014 S=13.41 Km/hr
</name>
<styleUrl>
#styleMap_TLP_Normal
</styleUrl>
<Point>
<coordinates>
-39.3345413,-7.4309783,918.61
</coordinates>
</Point>
</Placemark>
<Placemark>
<name>
Sat Mar 01 14:24:51 2014 S=17.45 Km/hr
</name>
<styleUrl>
#styleMap_TLP_Normal
</styleUrl>
<Point>
<coordinates>
-39.3343735,-7.4305773,925.41
</coordinates>
</Point>
</Placemark>
<Placemark>
<name>
Sat Mar 01 14:25:01 2014 S=19.02 Km/hr
</name>
<styleUrl>
#styleMap_TLP_Normal
</styleUrl>
<Point>
<coordinates>
-39.3342018,-7.4300981,930.94
</coordinates>
</Point>
</Placemark>
<Placemark>
<name>
Sat Mar 01 14:25:11 2014 S=11.70 Km/hr
</name>
<styleUrl>
#styleMap_TLP_Normal
</styleUrl>
<Point>
<coordinates>
-39.3340034,-7.4296651,935.45
</coordinates>
</Point>
</Placemark>
<Placemark>
<name>
Sat Mar 01 14:25:21 2014 S=12.11 Km/hr
</name>
<styleUrl>
#styleMap_TLP_Normal
</styleUrl>
<Point>
<coordinates>
-39.3338623,-7.4293466,931.70
</coordinates>
</Point>
</Placemark>
<Placemark>
<name>
Sat Mar 01 14:25:31 2014 S=9.56 Km/hr
</name>
<styleUrl>
#styleMap_TLP_Normal
</styleUrl>
<Point>
<coordinates>
-39.3336983,-7.4290128,930.55
</coordinates>
</Point>
</Placemark>
<Placemark>
<name>
Sat Mar 01 14:25:41 2014 S=13.28 Km/hr
</name>
<styleUrl>
#styleMap_TLP_Normal
</styleUrl>
<Point>
<coordinates>
-39.3335075,-7.4287744,930.25
</coordinates>
</Point>
</Placemark>
<Placemark>
<name>
Sat Mar 01 14:25:51 2014 S=13.41 Km/hr
</name>
<styleUrl>
#styleMap_TLP_Normal
</styleUrl>
<Point>
<coordinates>
-39.3334236,-7.4283876,931.88
</coordinates>
</Point>
</Placemark>
<Placemark>
<name>
Sat Mar 01 14:26:01 2014 S=12.80 Km/hr
</name>
<styleUrl>
#styleMap_TLP_Normal
</styleUrl>
<Point>
<coordinates>
-39.3331604,-7.4281077,934.84
</coordinates>
</Point>
</Placemark>
<Placemark>
<name>
Sat Mar 01 14:26:11 2014 S=11.38 Km/hr
</name>
<styleUrl>
#styleMap_TLP_Normal
</styleUrl>
<Point>
<coordinates>
-39.3329811,-7.4277716,937.88
</coordinates>
</Point>
</Placemark>
<Placemark>
<name>
Sat Mar 01 14:26:21 2014 S=12.08 Km/hr
</name>
<styleUrl>
#styleMap_TLP_Normal
</styleUrl>
<Point>
<coordinates>
-39.3328514,-7.4273934,940.28
</coordinates>
</Point>
</Placemark>
<Placemark>
<name>
Sat Mar 01 14:26:31 2014 S=10.37 Km/hr
</name>
<styleUrl>
#styleMap_TLP_Normal
</styleUrl>
<Point>
<coordinates>
-39.3328667,-7.4269705,935.05
</coordinates>
</Point>
</Placemark>
<Placemark>
<name>
Sat Mar 01 14:26:41 2014 S=8.98 Km/hr
</name>
<styleUrl>
#styleMap_TLP_Normal
</styleUrl>
<Point>
<coordinates>
-39.3327827,-7.4267268,940.20
</coordinates>
</Point>
</Placemark>
<Placemark>
<name>
Sat Mar 01 14:26:51 2014 S=12.30 Km/hr
</name>
<styleUrl>
#styleMap_TLP_Normal
</styleUrl>
<Point>
<coordinates>
-39.3326607,-7.4264550,939.69
</coordinates>
</Point>
</Placemark>
<Placemark>
<name>
Sat Mar 01 14:27:01 2014 S=13.52 Km/hr
</name>
<styleUrl>
#styleMap_TLP_Normal
</styleUrl>
<Point>
<coordinates>
-39.3324890,-7.4260817,937.20
</coordinates>
</Point>
</Placemark>
<Placemark>
<name>
Sat Mar 01 14:27:11 2014 S=8.48 Km/hr
</name>
<styleUrl>
#styleMap_TLP_Normal
</styleUrl>
<Point>
<coordinates>
-39.3324661,-7.4256964,927.77
</coordinates>
</Point>
</Placemark>
<Placemark>
<name>
Sat Mar 01 14:27:21 2014 S=7.51 Km/hr
</name>
<styleUrl>
#styleMap_TLP_Normal
</styleUrl>
<Point>
<coordinates>
-39.3323326,-7.4255629,925.89
</coordinates>
</Point>
</Placemark>
<Placemark>
<name>
Sat Mar 01 14:27:31 2014 S=5.85 Km/hr
</name>
<styleUrl>
#styleMap_TLP_Normal
</styleUrl>
<Point>
<coordinates>
-39.3321381,-7.4255381,927.56
</coordinates>
</Point>
</Placemark>
<Placemark>
<name>
Sat Mar 01 14:27:41 2014 S=9.75 Km/hr
</name>
<styleUrl>
#styleMap_TLP_Normal
</styleUrl>
<Point>
<coordinates>
-39.3319321,-7.4254074,929.14
</coordinates>
</Point>
</Placemark>
<Placemark>
<name>
Sat Mar 01 14:27:51 2014 S=5.52 Km/hr
</name>
<styleUrl>
#styleMap_TLP_Normal
</styleUrl>
<Point>
<coordinates>
-39.3316727,-7.4253964,932.98
</coordinates>
</Point>
</Placemark>
<Placemark>
<name>
Sat Mar 01 14:28:01 2014 S=6.33 Km/hr
</name>
<styleUrl>
#styleMap_TLP_Normal
</styleUrl>
<Point>
<coordinates>
-39.3314514,-7.4253068,934.75
</coordinates>
</Point>
</Placemark>
<Placemark>
<name>
Sat Mar 01 14:28:11 2014 S=7.49 Km/hr
</name>
<styleUrl>
#styleMap_TLP_Normal
</styleUrl>
<Point>
<coordinates>
-39.3311806,-7.4253321,937.63
</coordinates>
</Point>
</Placemark>
<Placemark>
<name>
Sat Mar 01 14:28:21 2014 S=0.60 Km/hr
</name>
<styleUrl>
#styleMap_TLP_Normal
</styleUrl>
<Point>
<coordinates>
-39.3311043,-7.4253540,937.33
</coordinates>
</Point>
</Placemark>
<Placemark>
<name>
Sat Mar 01 14:28:31 2014 S=5.41 Km/hr
</name>
<styleUrl>
#styleMap_TLP_Normal
</styleUrl>
<Point>
<coordinates>
-39.3310776,-7.4253297,937.11
</coordinates>
</Point>
</Placemark>
<Placemark>
<name>
Sat Mar 01 14:28:41 2014 S=10.38 Km/hr
</name>
<styleUrl>
#styleMap_TLP_Normal
</styleUrl>
<Point>
<coordinates>
-39.3308983,-7.4251242,933.25
</coordinates>
</Point>
</Placemark>
<Placemark>
<name>
Sat Mar 01 14:28:51 2014 S=7.18 Km/hr
</name>
<styleUrl>
#styleMap_TLP_Normal
</styleUrl>
<Point>
<coordinates>
-39.3306580,-7.4250588,929.59
</coordinates>
</Point>
</Placemark>
<Placemark>
<name>
Sat Mar 01 14:29:01 2014 S=6.18 Km/hr
</name>
<styleUrl>
#styleMap_TLP_Normal
</styleUrl>
<Point>
<coordinates>
-39.3305130,-7.4250360,930.05
</coordinates>
</Point>
</Placemark>
<Placemark>
<name>
Sat Mar 01 14:29:11 2014 S=6.55 Km/hr
</name>
<styleUrl>
#styleMap_TLP_Normal
</styleUrl>
<Point>
<coordinates>
-39.3303604,-7.4248958,928.48
</coordinates>
</Point>
</Placemark>
<Placemark>
<name>
Sat Mar 01 14:29:21 2014 S=2.08 Km/hr
</name>
<styleUrl>
#styleMap_TLP_Normal
</styleUrl>
<Point>
<coordinates>
-39.3301926,-7.4248080,926.42
</coordinates>
</Point>
</Placemark>
<Placemark>
<name>
Sat Mar 01 14:29:31 2014 S=0.40 Km/hr
</name>
<styleUrl>
#styleMap_TLP_Normal
</styleUrl>
<Point>
<coordinates>
-39.3301544,-7.4247894,927.11
</coordinates>
</Point>
</Placemark>
<Placemark>
<name>
Sat Mar 01 14:29:41 2014 S=2.40 Km/hr
</name>
<styleUrl>
#styleMap_TLP_Normal
</styleUrl>
<Point>
<coordinates>
-39.3301659,-7.4247327,926.69
</coordinates>
</Point>
</Placemark>
<Placemark>
<name>
Sat Mar 01 14:29:51 2014 S=2.00 Km/hr
</name>
<styleUrl>
#styleMap_TLP_Normal
</styleUrl>
<Point>
<coordinates>
-39.3302002,-7.4246693,927.16
</coordinates>
</Point>
</Placemark>
<Placemark>
<name>
Sat Mar 01 14:30:01 2014 S=0.01 Km/hr
</name>
<styleUrl>
#styleMap_TLP_Normal
</styleUrl>
<Point>
<coordinates>
-39.3302460,-7.4245901,929.78
</coordinates>
</Point>
</Placemark>
<Placemark>
<name>
Sat Mar 01 14:30:11 2014 S=0.39 Km/hr
</name>
<styleUrl>
#styleMap_TLP_Normal
</styleUrl>
<Point>
<coordinates>
-39.3302460,-7.4245815,929.95
</coordinates>
</Point>
</Placemark>
<Placemark>
<name>
Sat Mar 01 14:30:21 2014 S=0.69 Km/hr
</name>
<styleUrl>
#styleMap_TLP_Normal
</styleUrl>
<Point>
<coordinates>
-39.3302383,-7.4245992,929.56
</coordinates>
</Point>
</Placemark>
<Placemark>
<name>
Sat Mar 01 14:30:31 2014 S=1.96 Km/hr
</name>
<styleUrl>
#styleMap_TLP_Normal
</styleUrl>
<Point>
<coordinates>
-39.3302155,-7.4246316,929.28
</coordinates>
</Point>
</Placemark>
<Placemark>
<name>
Sat Mar 01 14:30:41 2014 S=2.84 Km/hr
</name>
<styleUrl>
#styleMap_TLP_Normal
</styleUrl>
<Point>
<coordinates>
-39.3302002,-7.4247203,929.25
</coordinates>
</Point>
</Placemark>
<Placemark>
<name>
Sat Mar 01 14:30:51 2014 S=1.01 Km/hr
</name>
<styleUrl>
#styleMap_TLP_Normal
</styleUrl>
<Point>
<coordinates>
-39.3301048,-7.4248018,929.89
</coordinates>
</Point>
</Placemark>
<Placemark>
<name>
Sat Mar 01 14:31:01 2014 S=1.99 Km/hr
</name>
<styleUrl>
#styleMap_TLP_Normal
</styleUrl>
<Point>
<coordinates>
-39.3301010,-7.4248257,929.69
</coordinates>
</Point>
</Placemark>
<Placemark>
<name>
Sat Mar 01 14:31:11 2014 S=1.29 Km/hr
</name>
<styleUrl>
#styleMap_TLP_Normal
</styleUrl>
<Point>
<coordinates>
-39.3300667,-7.4249592,931.27
</coordinates>
</Point>
</Placemark>
<Placemark>
<name>
Sat Mar 01 14:31:21 2014 S=1.15 Km/hr
</name>
<styleUrl>
#styleMap_TLP_Normal
</styleUrl>
<Point>
<coordinates>
-39.3300514,-7.4249721,931.19
</coordinates>
</Point>
</Placemark>
<Placemark>
<name>
Sat Mar 01 14:31:31 2014 S=2.77 Km/hr
</name>
<styleUrl>
#styleMap_TLP_Normal
</styleUrl>
<Point>
<coordinates>
-39.3300819,-7.4249177,931.42
</coordinates>
</Point>
</Placemark>
<Placemark>
<name>
Sat Mar 01 14:31:41 2014 S=2.73 Km/hr
</name>
<styleUrl>
#styleMap_TLP_Normal
</styleUrl>
<Point>
<coordinates>
-39.3301125,-7.4248018,933.00
</coordinates>
</Point>
</Placemark>
<Placemark>
<name>
Sat Mar 01 14:31:51 2014 S=0.57 Km/hr
</name>
<styleUrl>
#styleMap_TLP_Normal
</styleUrl>
<Point>
<coordinates>
-39.3301430,-7.4247804,933.72
</coordinates>
</Point>
</Placemark>
<Placemark>
<name>
Sat Mar 01 14:32:01 2014 S=6.61 Km/hr
</name>
<styleUrl>
#styleMap_TLP_Normal
</styleUrl>
<Point>
<coordinates>
-39.3300323,-7.4247384,933.39
</coordinates>
</Point>
</Placemark>
<Placemark>
<name>
Sat Mar 01 14:32:11 2014 S=8.10 Km/hr
</name>
<styleUrl>
#styleMap_TLP_Normal
</styleUrl>
<Point>
<coordinates>
-39.3298454,-7.4245949,935.11
</coordinates>
</Point>
</Placemark>
<Placemark>
<name>
Sat Mar 01 14:32:21 2014 S=2.98 Km/hr
</name>
<styleUrl>
#styleMap_TLP_Normal
</styleUrl>
<Point>
<coordinates>
-39.3296890,-7.4245448,936.33
</coordinates>
</Point>
</Placemark>
<Placemark>
<name>
Sat Mar 01 14:32:31 2014 S=4.39 Km/hr
</name>
<styleUrl>
#styleMap_TLP_Normal
</styleUrl>
<Point>
<coordinates>
-39.3295135,-7.4244981,937.00
</coordinates>
</Point>
</Placemark>
<Placemark>
<name>
Sat Mar 01 14:32:41 2014 S=5.21 Km/hr
</name>
<styleUrl>
#styleMap_TLP_Normal
</styleUrl>
<Point>
<coordinates>
-39.3293152,-7.4244170,938.16
</coordinates>
</Point>
</Placemark>
<Placemark>
<name>
Sat Mar 01 14:32:51 2014 S=7.63 Km/hr
</name>
<styleUrl>
#styleMap_TLP_Normal
</styleUrl>
<Point>
<coordinates>
-39.3291397,-7.4244461,940.95
</coordinates>
</Point>
</Placemark>
<Placemark>
<name>
Sat Mar 01 14:33:01 2014 S=6.85 Km/hr
</name>
<styleUrl>
#styleMap_TLP_Normal
</styleUrl>
<Point>
<coordinates>
-39.3289375,-7.4244866,938.31
</coordinates>
</Point>
</Placemark>
<Placemark>
<name>
Sat Mar 01 14:33:11 2014 S=5.22 Km/hr
</name>
<styleUrl>
#styleMap_TLP_Normal
</styleUrl>
<Point>
<coordinates>
-39.3287888,-7.4245477,935.56
</coordinates>
</Point>
</Placemark>
<Placemark>
<name>
Sat Mar 01 14:33:21 2014 S=4.88 Km/hr
</name>
<styleUrl>
#styleMap_TLP_Normal
</styleUrl>
<Point>
<coordinates>
-39.3286705,-7.4244890,934.77
</coordinates>
</Point>
</Placemark>
<Placemark>
<name>
Sat Mar 01 14:33:31 2014 S=7.42 Km/hr
</name>
<styleUrl>
#styleMap_TLP_Normal
</styleUrl>
<Point>
<coordinates>
-39.3285103,-7.4243188,935.27
</coordinates>
</Point>
</Placemark>
<Placemark>
<name>
Sat Mar 01 14:33:41 2014 S=5.27 Km/hr
</name>
<styleUrl>
#styleMap_TLP_Normal
</styleUrl>
<Point>
<coordinates>
-39.3283463,-7.4242821,934.45
</coordinates>
</Point>
</Placemark>
<Placemark>
<name>
Sat Mar 01 14:33:51 2014 S=6.62 Km/hr
</name>
<styleUrl>
#styleMap_TLP_Normal
</styleUrl>
<Point>
<coordinates>
-39.3282051,-7.4241762,933.72
</coordinates>
</Point>
</Placemark>
<Placemark>
<name>
Sat Mar 01 14:34:01 2014 S=7.19 Km/hr
</name>
<styleUrl>
#styleMap_TLP_Normal
</styleUrl>
<Point>
<coordinates>
-39.3280792,-7.4240141,932.25
</coordinates>
</Point>
</Placemark>
<Placemark>
<name>
Sat Mar 01 14:34:11 2014 S=11.12 Km/hr
</name>
<styleUrl>
#styleMap_TLP_Normal
</styleUrl>
<Point>
<coordinates>
-39.3278885,-7.4238262,930.97
</coordinates>
</Point>
</Placemark>
<Placemark>
<name>
Sat Mar 01 14:34:21 2014 S=8.21 Km/hr
</name>
<styleUrl>
#styleMap_TLP_Normal
</styleUrl>
<Point>
<coordinates>
-39.3276215,-7.4238091,933.56
</coordinates>
</Point>
</Placemark>
<Placemark>
<name>
Sat Mar 01 14:34:31 2014 S=0.42 Km/hr
</name>
<styleUrl>
#styleMap_TLP_Normal
</styleUrl>
<Point>
<coordinates>
-39.3275261,-7.4237537,931.77
</coordinates>
</Point>
</Placemark>
<Placemark>
<name>
Sat Mar 01 14:34:41 2014 S=6.36 Km/hr
</name>
<styleUrl>
#styleMap_TLP_Normal
</styleUrl>
<Point>
<coordinates>
-39.3274307,-7.4236774,930.92
</coordinates>
</Point>
</Placemark>
<Placemark>
<name>
Sat Mar 01 14:34:51 2014 S=7.31 Km/hr
</name>
<styleUrl>
#styleMap_TLP_Normal
</styleUrl>
<Point>
<coordinates>
-39.3272324,-7.4235215,930.34
</coordinates>
</Point>
</Placemark>
<Placemark>
<name>
Sat Mar 01 14:35:01 2014 S=4.56 Km/hr
</name>
<styleUrl>
#styleMap_TLP_Normal
</styleUrl>
<Point>
<coordinates>
-39.3270493,-7.4234118,927.22
</coordinates>
</Point>
</Placemark>
<Placemark>
<name>
Sat Mar 01 14:35:11 2014 S=0.28 Km/hr
</name>
<styleUrl>
#styleMap_TLP_Normal
</styleUrl>
<Point>
<coordinates>
-39.3269691,-7.4234309,926.81
</coordinates>
</Point>
</Placemark>
<Placemark>
<name>
Sat Mar 01 14:35:21 2014 S=5.32 Km/hr
</name>
<styleUrl>
#styleMap_TLP_Normal
</styleUrl>
<Point>
<coordinates>
-39.3268700,-7.4233370,925.34
</coordinates>
</Point>
</Placemark>
<Placemark>
<name>
Sat Mar 01 14:35:31 2014 S=5.74 Km/hr
</name>
<styleUrl>
#styleMap_TLP_Normal
</styleUrl>
<Point>
<coordinates>
-39.3267746,-7.4231920,925.55
</coordinates>
</Point>
</Placemark>
<Placemark>
<name>
Sat Mar 01 14:35:41 2014 S=7.22 Km/hr
</name>
<styleUrl>
#styleMap_TLP_Normal
</styleUrl>
<Point>
<coordinates>
-39.3266449,-7.4230070,925.02
</coordinates>
</Point>
</Placemark>
<Placemark>
<name>
Sat Mar 01 14:35:51 2014 S=5.29 Km/hr
</name>
<styleUrl>
#styleMap_TLP_Normal
</styleUrl>
<Point>
<coordinates>
-39.3264885,-7.4228373,924.31
</coordinates>
</Point>
</Placemark>
<Placemark>
<name>
Sat Mar 01 14:36:01 2014 S=6.18 Km/hr
</name>
<styleUrl>
#styleMap_TLP_Normal
</styleUrl>
<Point>
<coordinates>
-39.3264160,-7.4227419,925.72
</coordinates>
</Point>
</Placemark>
<Placemark>
<name>
Sat Mar 01 14:36:11 2014 S=6.26 Km/hr
</name>
<styleUrl>
#styleMap_TLP_Normal
</styleUrl>
<Point>
<coordinates>
-39.3262100,-7.4227071,929.28
</coordinates>
</Point>
</Placemark>
<Placemark>
<name>
Sat Mar 01 14:36:21 2014 S=6.23 Km/hr
</name>
<styleUrl>
#styleMap_TLP_Normal
</styleUrl>
<Point>
<coordinates>
-39.3260269,-7.4227133,928.97
</coordinates>
</Point>
</Placemark>
<Placemark>
<name>
Sat Mar 01 14:36:31 2014 S=3.57 Km/hr
</name>
<styleUrl>
#styleMap_TLP_Normal
</styleUrl>
<Point>
<coordinates>
-39.3259163,-7.4226470,929.47
</coordinates>
</Point>
</Placemark>
<Placemark>
<name>
Sat Mar 01 14:36:41 2014 S=5.23 Km/hr
</name>
<styleUrl>
#styleMap_TLP_Normal
</styleUrl>
<Point>
<coordinates>
-39.3258591,-7.4224873,930.53
</coordinates>
</Point>
</Placemark>
<Placemark>
<name>
Sat Mar 01 14:36:51 2014 S=7.84 Km/hr
</name>
<styleUrl>
#styleMap_TLP_Normal
</styleUrl>
<Point>
<coordinates>
-39.3256950,-7.4223533,932.09
</coordinates>
</Point>
</Placemark>
<Placemark>
<name>
Sat Mar 01 14:37:01 2014 S=5.23 Km/hr
</name>
<styleUrl>
#styleMap_TLP_Normal
</styleUrl>
<Point>
<coordinates>
-39.3255196,-7.4222603,933.00
</coordinates>
</Point>
</Placemark>
<Placemark>
<name>
Sat Mar 01 14:37:11 2014 S=4.45 Km/hr
</name>
<styleUrl>
#styleMap_TLP_Normal
</styleUrl>
<Point>
<coordinates>
-39.3254700,-7.4221110,937.42
</coordinates>
</Point>
</Placemark>
<Placemark>
<name>
Sat Mar 01 14:37:21 2014 S=4.99 Km/hr
</name>
<styleUrl>
#styleMap_TLP_Normal
</styleUrl>
<Point>
<coordinates>
-39.3254280,-7.4219179,935.20
</coordinates>
</Point>
</Placemark>
<Placemark>
<name>
Sat Mar 01 14:37:31 2014 S=0.13 Km/hr
</name>
<styleUrl>
#styleMap_TLP_Normal
</styleUrl>
<Point>
<coordinates>
-39.3253441,-7.4218059,937.22
</coordinates>
</Point>
</Placemark>
<Placemark>
<name>
Sat Mar 01 14:37:41 2014 S=0.08 Km/hr
</name>
<styleUrl>
#styleMap_TLP_Normal
</styleUrl>
<Point>
<coordinates>
-39.3253365,-7.4217978,937.55
</coordinates>
</Point>
</Placemark>
<Placemark>
<name>
Sat Mar 01 14:37:51 2014 S=4.07 Km/hr
</name>
<styleUrl>
#styleMap_TLP_Normal
</styleUrl>
<Point>
<coordinates>
-39.3252296,-7.4217420,937.08
</coordinates>
</Point>
</Placemark>
<Placemark>
<name>
Sat Mar 01 14:38:01 2014 S=4.11 Km/hr
</name>
<styleUrl>
#styleMap_TLP_Normal
</styleUrl>
<Point>
<coordinates>
-39.3251572,-7.4216218,935.59
</coordinates>
</Point>
</Placemark>
<Placemark>
<name>
Sat Mar 01 14:38:11 2014 S=6.72 Km/hr
</name>
<styleUrl>
#styleMap_TLP_Normal
</styleUrl>
<Point>
<coordinates>
-39.3249283,-7.4215407,934.81
</coordinates>
</Point>
</Placemark>
<Placemark>
<name>
Sat Mar 01 14:38:21 2014 S=4.18 Km/hr
</name>
<styleUrl>
#styleMap_TLP_Normal
</styleUrl>
<Point>
<coordinates>
-39.3247490,-7.4214869,934.20
</coordinates>
</Point>
</Placemark>
<Placemark>
<name>
Sat Mar 01 14:38:31 2014 S=7.08 Km/hr
</name>
<styleUrl>
#styleMap_TLP_Normal
</styleUrl>
<Point>
<coordinates>
-39.3245888,-7.4214082,933.06
</coordinates>
</Point>
</Placemark>
<Placemark>
<name>
Sat Mar 01 14:38:41 2014 S=4.42 Km/hr
</name>
<styleUrl>
#styleMap_TLP_Normal
</styleUrl>
<Point>
<coordinates>
-39.3244438,-7.4213848,933.63
</coordinates>
</Point>
</Placemark>
<Placemark>
<name>
Sat Mar 01 14:38:51 2014 S=4.71 Km/hr
</name>
<styleUrl>
#styleMap_TLP_Normal
</styleUrl>
<Point>
<coordinates>
-39.3242798,-7.4213219,934.34
</coordinates>
</Point>
</Placemark>
<Placemark>
<name>
Sat Mar 01 14:39:01 2014 S=6.02 Km/hr
</name>
<styleUrl>
#styleMap_TLP_Normal
</styleUrl>
<Point>
<coordinates>
-39.3241234,-7.4212785,934.36
</coordinates>
</Point>
</Placemark>
<Placemark>
<name>
Sat Mar 01 14:39:11 2014 S=1.80 Km/hr
</name>
<styleUrl>
#styleMap_TLP_Normal
</styleUrl>
<Point>
<coordinates>
-39.3240013,-7.4212246,935.53
</coordinates>
</Point>
</Placemark>
<Placemark>
<name>
Sat Mar 01 14:39:21 2014 S=0.13 Km/hr
</name>
<styleUrl>
#styleMap_TLP_Normal
</styleUrl>
<Point>
<coordinates>
-39.3239517,-7.4211845,935.53
</coordinates>
</Point>
</Placemark>
<Placemark>
<name>
Sat Mar 01 14:39:31 2014 S=0.75 Km/hr
</name>
<styleUrl>
#styleMap_TLP_Normal
</styleUrl>
<Point>
<coordinates>
-39.3239326,-7.4211783,935.69
</coordinates>
</Point>
</Placemark>
<Placemark>
<name>
Sat Mar 01 14:39:41 2014 S=4.65 Km/hr
</name>
<styleUrl>
#styleMap_TLP_Normal
</styleUrl>
<Point>
<coordinates>
-39.3239021,-7.4211082,936.50
</coordinates>
</Point>
</Placemark>
<Placemark>
<name>
Sat Mar 01 14:39:51 2014 S=5.92 Km/hr
</name>
<styleUrl>
#styleMap_TLP_Normal
</styleUrl>
<Point>
<coordinates>
-39.3237686,-7.4209380,939.48
</coordinates>
</Point>
</Placemark>
<Placemark>
<name>
Sat Mar 01 14:40:01 2014 S=3.28 Km/hr
</name>
<styleUrl>
#styleMap_TLP_Normal
</styleUrl>
<Point>
<coordinates>
-39.3236313,-7.4208498,942.92
</coordinates>
</Point>
</Placemark>
<Placemark>
<name>
Sat Mar 01 14:40:11 2014 S=0.18 Km/hr
</name>
<styleUrl>
#styleMap_TLP_Normal
</styleUrl>
<Point>
<coordinates>
-39.3235321,-7.4207368,943.48
</coordinates>
</Point>
</Placemark>
<Placemark>
<name>
Sat Mar 01 14:40:21 2014 S=0.85 Km/hr
</name>
<styleUrl>
#styleMap_TLP_Normal
</styleUrl>
<Point>
<coordinates>
-39.3235321,-7.4207363,943.72
</coordinates>
</Point>
</Placemark>
<Placemark>
<name>
Sat Mar 01 14:40:31 2014 S=0.55 Km/hr
</name>
<styleUrl>
#styleMap_TLP_Normal
</styleUrl>
<Point>
<coordinates>
-39.3235168,-7.4207287,943.58
</coordinates>
</Point>
</Placemark>
<Placemark>
<name>
Sat Mar 01 14:40:41 2014 S=0.58 Km/hr
</name>
<styleUrl>
#styleMap_TLP_Normal
</styleUrl>
<Point>
<coordinates>
-39.3235016,-7.4207273,943.45
</coordinates>
</Point>
</Placemark>
<Placemark>
<name>
Sat Mar 01 14:40:51 2014 S=0.45 Km/hr
</name>
<styleUrl>
#styleMap_TLP_Normal
</styleUrl>
<Point>
<coordinates>
-39.3234940,-7.4207263,943.41
</coordinates>
</Point>
</Placemark>
<Placemark>
<name>
Sat Mar 01 14:41:01 2014 S=0.15 Km/hr
</name>
<styleUrl>
#styleMap_TLP_Normal
</styleUrl>
<Point>
<coordinates>
-39.3234940,-7.4207263,943.36
</coordinates>
</Point>
</Placemark>
<Placemark>
<name>
Sat Mar 01 14:41:11 2014 S=0.10 Km/hr
</name>
<styleUrl>
#styleMap_TLP_Normal
</styleUrl>
<Point>
<coordinates>
-39.3234901,-7.4207263,943.31
</coordinates>
</Point>
</Placemark>
<Placemark>
<name>
Sat Mar 01 14:41:21 2014 S=0.66 Km/hr
</name>
<styleUrl>
#styleMap_TLP_Normal
</styleUrl>
<Point>
<coordinates>
-39.3234863,-7.4207258,943.28
</coordinates>
</Point>
</Placemark>
<Placemark>
<name>
Sat Mar 01 14:41:31 2014 S=0.29 Km/hr
</name>
<styleUrl>
#styleMap_TLP_Normal
</styleUrl>
<Point>
<coordinates>
-39.3234863,-7.4207263,943.34
</coordinates>
</Point>
</Placemark>
<Placemark>
<name>
Sat Mar 01 14:41:41 2014 S=0.13 Km/hr
</name>
<styleUrl>
#styleMap_TLP_Normal
</styleUrl>
<Point>
<coordinates>
-39.3234863,-7.4207263,943.33
</coordinates>
</Point>
</Placemark>
<Placemark>
<name>
Sat Mar 01 14:41:51 2014 S=0.12 Km/hr
</name>
<styleUrl>
#styleMap_TLP_Normal
</styleUrl>
<Point>
<coordinates>
-39.3234863,-7.4207263,943.28
</coordinates>
</Point>
</Placemark>
<Placemark>
<name>
Sat Mar 01 14:42:01 2014 S=0.44 Km/hr
</name>
<styleUrl>
#styleMap_TLP_Normal
</styleUrl>
<Point>
<coordinates>
-39.3234863,-7.4207263,943.23
</coordinates>
</Point>
</Placemark>
<Placemark>
<name>
Sat Mar 01 14:42:11 2014 S=0.43 Km/hr
</name>
<styleUrl>
#styleMap_TLP_Normal
</styleUrl>
<Point>
<coordinates>
-39.3234978,-7.4207268,943.22
</coordinates>
</Point>
</Placemark>
<Placemark>
<name>
Sat Mar 01 14:42:21 2014 S=0.18 Km/hr
</name>
<styleUrl>
#styleMap_TLP_Normal
</styleUrl>
<Point>
<coordinates>
-39.3235016,-7.4207273,943.17
</coordinates>
</Point>
</Placemark>
<Placemark>
<name>
Sat Mar 01 14:42:31 2014 S=0.16 Km/hr
</name>
<styleUrl>
#styleMap_TLP_Normal
</styleUrl>
<Point>
<coordinates>
-39.3235016,-7.4207273,943.14
</coordinates>
</Point>
</Placemark>
<Placemark>
<name>
Sat Mar 01 14:42:41 2014 S=0.36 Km/hr
</name>
<styleUrl>
#styleMap_TLP_Normal
</styleUrl>
<Point>
<coordinates>
-39.3234978,-7.4207258,943.08
</coordinates>
</Point>
</Placemark>
<Placemark>
<name>
Sat Mar 01 14:42:51 2014 S=0.29 Km/hr
</name>
<styleUrl>
#styleMap_TLP_Normal
</styleUrl>
<Point>
<coordinates>
-39.3234940,-7.4207258,943.03
</coordinates>
</Point>
</Placemark>
<Placemark>
<name>
Sat Mar 01 14:43:01 2014 S=1.03 Km/hr
</name>
<styleUrl>
#styleMap_TLP_Normal
</styleUrl>
<Point>
<coordinates>
-39.3234940,-7.4207258,943.00
</coordinates>
</Point>
</Placemark>
<Placemark>
<name>
Sat Mar 01 14:43:11 2014 S=0.23 Km/hr
</name>
<styleUrl>
#styleMap_TLP_Normal
</styleUrl>
<Point>
<coordinates>
-39.3234825,-7.4207239,942.83
</coordinates>
</Point>
</Placemark>
<Placemark>
<name>
Sat Mar 01 14:43:21 2014 S=0.06 Km/hr
</name>
<styleUrl>
#styleMap_TLP_Normal
</styleUrl>
<Point>
<coordinates>
-39.3234787,-7.4207220,942.81
</coordinates>
</Point>
</Placemark>
<Placemark>
<name>
Sat Mar 01 14:43:31 2014 S=0.22 Km/hr
</name>
<styleUrl>
#styleMap_TLP_Normal
</styleUrl>
<Point>
<coordinates>
-39.3234825,-7.4207215,942.75
</coordinates>
</Point>
</Placemark>
<Placemark>
<name>
Sat Mar 01 14:43:41 2014 S=0.31 Km/hr
</name>
<styleUrl>
#styleMap_TLP_Normal
</styleUrl>
<Point>
<coordinates>
-39.3234863,-7.4207206,942.70
</coordinates>
</Point>
</Placemark>
<Placemark>
<name>
Sat Mar 01 14:43:51 2014 S=0.35 Km/hr
</name>
<styleUrl>
#styleMap_TLP_Normal
</styleUrl>
<Point>
<coordinates>
-39.3234901,-7.4207206,942.63
</coordinates>
</Point>
</Placemark>
<Placemark>
<name>
Sat Mar 01 14:44:01 2014 S=0.10 Km/hr
</name>
<styleUrl>
#styleMap_TLP_Normal
</styleUrl>
<Point>
<coordinates>
-39.3234901,-7.4207206,942.55
</coordinates>
</Point>
</Placemark>
<Placemark>
<name>
Sat Mar 01 14:44:11 2014 S=0.54 Km/hr
</name>
<styleUrl>
#styleMap_TLP_Normal
</styleUrl>
<Point>
<coordinates>
-39.3234863,-7.4207201,942.36
</coordinates>
</Point>
</Placemark>
<Placemark>
<name>
Sat Mar 01 14:44:21 2014 S=0.11 Km/hr
</name>
<styleUrl>
#styleMap_TLP_Normal
</styleUrl>
<Point>
<coordinates>
-39.3234901,-7.4207201,942.28
</coordinates>
</Point>
</Placemark>
<Placemark>
<name>
Sat Mar 01 14:44:31 2014 S=5.28 Km/hr
</name>
<styleUrl>
#styleMap_TLP_Normal
</styleUrl>
<Point>
<coordinates>
-39.3233910,-7.4206076,942.36
</coordinates>
</Point>
</Placemark>
<Placemark>
<name>
Sat Mar 01 14:44:41 2014 S=4.06 Km/hr
</name>
<styleUrl>
#styleMap_TLP_Normal
</styleUrl>
<Point>
<coordinates>
-39.3232574,-7.4205384,944.41
</coordinates>
</Point>
</Placemark>
<Placemark>
<name>
Sat Mar 01 14:44:51 2014 S=6.36 Km/hr
</name>
<styleUrl>
#styleMap_TLP_Normal
</styleUrl>
<Point>
<coordinates>
-39.3231392,-7.4204688,943.84
</coordinates>
</Point>
</Placemark>
<Placemark>
<name>
Sat Mar 01 14:45:01 2014 S=3.93 Km/hr
</name>
<styleUrl>
#styleMap_TLP_Normal
</styleUrl>
<Point>
<coordinates>
-39.3229942,-7.4204078,944.45
</coordinates>
</Point>
</Placemark>
<Placemark>
<name>
Sat Mar 01 14:45:11 2014 S=6.93 Km/hr
</name>
<styleUrl>
#styleMap_TLP_Normal
</styleUrl>
<Point>
<coordinates>
-39.3228035,-7.4202881,946.70
</coordinates>
</Point>
</Placemark>
<Placemark>
<name>
Sat Mar 01 14:45:21 2014 S=5.50 Km/hr
</name>
<styleUrl>
#styleMap_TLP_Normal
</styleUrl>
<Point>
<coordinates>
-39.3226318,-7.4201264,946.44
</coordinates>
</Point>
</Placemark>
<Placemark>
<name>
Sat Mar 01 14:45:31 2014 S=0.13 Km/hr
</name>
<styleUrl>
#styleMap_TLP_Normal
</styleUrl>
<Point>
<coordinates>
-39.3226128,-7.4200544,945.23
</coordinates>
</Point>
</Placemark>
<Placemark>
<name>
Sat Mar 01 14:45:41 2014 S=1.37 Km/hr
</name>
<styleUrl>
#styleMap_TLP_Normal
</styleUrl>
<Point>
<coordinates>
-39.3226166,-7.4200454,945.16
</coordinates>
</Point>
</Placemark>
<Placemark>
<name>
Sat Mar 01 14:45:51 2014 S=2.64 Km/hr
</name>
<styleUrl>
#styleMap_TLP_Normal
</styleUrl>
<Point>
<coordinates>
-39.3224792,-7.4199548,943.53
</coordinates>
</Point>
</Placemark>
<Placemark>
<name>
Sat Mar 01 14:46:01 2014 S=6.38 Km/hr
</name>
<styleUrl>
#styleMap_TLP_Normal
</styleUrl>
<Point>
<coordinates>
-39.3223419,-7.4198971,942.39
</coordinates>
</Point>
</Placemark>
<Placemark>
<name>
Sat Mar 01 14:46:11 2014 S=6.18 Km/hr
</name>
<styleUrl>
#styleMap_TLP_Normal
</styleUrl>
<Point>
<coordinates>
-39.3221550,-7.4198270,940.55
</coordinates>
</Point>
</Placemark>
<Placemark>
<name>
Sat Mar 01 14:46:21 2014 S=7.98 Km/hr
</name>
<styleUrl>
#styleMap_TLP_Normal
</styleUrl>
<Point>
<coordinates>
-39.3219833,-7.4197598,939.63
</coordinates>
</Point>
</Placemark>
<Placemark>
<name>
Sat Mar 01 14:46:31 2014 S=4.19 Km/hr
</name>
<styleUrl>
#styleMap_TLP_Normal
</styleUrl>
<Point>
<coordinates>
-39.3217926,-7.4196687,940.45
</coordinates>
</Point>
</Placemark>
<Placemark>
<name>
Sat Mar 01 14:46:41 2014 S=0.24 Km/hr
</name>
<styleUrl>
#styleMap_TLP_Normal
</styleUrl>
<Point>
<coordinates>
-39.3217468,-7.4196157,939.42
</coordinates>
</Point>
</Placemark>
<Placemark>
<name>
Sat Mar 01 14:46:51 2014 S=4.04 Km/hr
</name>
<styleUrl>
#styleMap_TLP_Normal
</styleUrl>
<Point>
<coordinates>
-39.3217621,-7.4195385,940.08
</coordinates>
</Point>
</Placemark>
<Placemark>
<name>
Sat Mar 01 14:47:01 2014 S=2.89 Km/hr
</name>
<styleUrl>
#styleMap_TLP_Normal
</styleUrl>
<Point>
<coordinates>
-39.3218231,-7.4195218,940.39
</coordinates>
</Point>
</Placemark>
<Placemark>
<name>
Sat Mar 01 14:47:11 2014 S=2.43 Km/hr
</name>
<styleUrl>
#styleMap_TLP_Normal
</styleUrl>
<Point>
<coordinates>
-39.3219109,-7.4195147,940.70
</coordinates>
</Point>
</Placemark>
<Placemark>
<name>
Sat Mar 01 14:47:21 2014 S=2.19 Km/hr
</name>
<styleUrl>
#styleMap_TLP_Normal
</styleUrl>
<Point>
<coordinates>
-39.3220139,-7.4195323,940.22
</coordinates>
</Point>
</Placemark>
<Placemark>
<name>
Sat Mar 01 14:47:31 2014 S=2.22 Km/hr
</name>
<styleUrl>
#styleMap_TLP_Normal
</styleUrl>
<Point>
<coordinates>
-39.3221359,-7.4195037,938.31
</coordinates>
</Point>
</Placemark>
<Placemark>
<name>
Sat Mar 01 14:47:41 2014 S=3.13 Km/hr
</name>
<styleUrl>
#styleMap_TLP_Normal
</styleUrl>
<Point>
<coordinates>
-39.3222351,-7.4194679,935.94
</coordinates>
</Point>
</Placemark>
<Placemark>
<name>
Sat Mar 01 14:47:51 2014 S=3.25 Km/hr
</name>
<styleUrl>
#styleMap_TLP_Normal
</styleUrl>
<Point>
<coordinates>
-39.3223419,-7.4194837,934.80
</coordinates>
</Point>
</Placemark>
<Placemark>
<name>
Sat Mar 01 14:48:01 2014 S=3.46 Km/hr
</name>
<styleUrl>
#styleMap_TLP_Normal
</styleUrl>
<Point>
<coordinates>
-39.3224640,-7.4194446,933.63
</coordinates>
</Point>
</Placemark>
<Placemark>
<name>
Sat Mar 01 14:48:11 2014 S=3.44 Km/hr
</name>
<styleUrl>
#styleMap_TLP_Normal
</styleUrl>
<Point>
<coordinates>
-39.3225594,-7.4194002,933.11
</coordinates>
</Point>
</Placemark>
<Placemark>
<name>
Sat Mar 01 14:48:21 2014 S=2.91 Km/hr
</name>
<styleUrl>
#styleMap_TLP_Normal
</styleUrl>
<Point>
<coordinates>
-39.3226395,-7.4193153,932.05
</coordinates>
</Point>
</Placemark>
<Placemark>
<name>
Sat Mar 01 14:48:31 2014 S=1.51 Km/hr
</name>
<styleUrl>
#styleMap_TLP_Normal
</styleUrl>
<Point>
<coordinates>
-39.3226776,-7.4192505,932.55
</coordinates>
</Point>
</Placemark>
<Placemark>
<name>
Sat Mar 01 14:48:41 2014 S=4.18 Km/hr
</name>
<styleUrl>
#styleMap_TLP_Normal
</styleUrl>
<Point>
<coordinates>
-39.3227425,-7.4192986,934.77
</coordinates>
</Point>
</Placemark>
<Placemark>
<name>
Sat Mar 01 14:48:51 2014 S=2.74 Km/hr
</name>
<styleUrl>
#styleMap_TLP_Normal
</styleUrl>
<Point>
<coordinates>
-39.3228073,-7.4193201,936.02
</coordinates>
</Point>
</Placemark>
<Placemark>
<name>
Sat Mar 01 14:49:01 2014 S=1.37 Km/hr
</name>
<styleUrl>
#styleMap_TLP_Normal
</styleUrl>
<Point>
<coordinates>
-39.3228188,-7.4193454,936.52
</coordinates>
</Point>
</Placemark>
<Placemark>
<name>
Sat Mar 01 14:49:11 2014 S=2.06 Km/hr
</name>
<styleUrl>
#styleMap_TLP_Normal
</styleUrl>
<Point>
<coordinates>
-39.3227615,-7.4193912,937.95
</coordinates>
</Point>
</Placemark>
<Placemark>
<name>
Sat Mar 01 14:49:21 2014 S=3.64 Km/hr
</name>
<styleUrl>
#styleMap_TLP_Normal
</styleUrl>
<Point>
<coordinates>
-39.3226509,-7.4194326,938.00
</coordinates>
</Point>
</Placemark>
<Placemark>
<name>
Sat Mar 01 14:49:31 2014 S=1.68 Km/hr
</name>
<styleUrl>
#styleMap_TLP_Normal
</styleUrl>
<Point>
<coordinates>
-39.3225937,-7.4194980,937.97
</coordinates>
</Point>
</Placemark>
<Placemark>
<name>
Sat Mar 01 14:49:41 2014 S=4.84 Km/hr
</name>
<styleUrl>
#styleMap_TLP_Normal
</styleUrl>
<Point>
<coordinates>
-39.3225555,-7.4194441,938.69
</coordinates>
</Point>
</Placemark>
<Placemark>
<name>
Sat Mar 01 14:49:51 2014 S=4.14 Km/hr
</name>
<styleUrl>
#styleMap_TLP_Normal
</styleUrl>
<Point>
<coordinates>
-39.3224449,-7.4194708,941.95
</coordinates>
</Point>
</Placemark>
<Placemark>
<name>
Sat Mar 01 14:50:01 2014 S=3.41 Km/hr
</name>
<styleUrl>
#styleMap_TLP_Normal
</styleUrl>
<Point>
<coordinates>
-39.3223038,-7.4194560,944.30
</coordinates>
</Point>
</Placemark>
<Placemark>
<name>
Sat Mar 01 14:50:11 2014 S=2.39 Km/hr
</name>
<styleUrl>
#styleMap_TLP_Normal
</styleUrl>
<Point>
<coordinates>
-39.3222008,-7.4194989,946.75
</coordinates>
</Point>
</Placemark>
<Placemark>
<name>
Sat Mar 01 14:50:21 2014 S=2.71 Km/hr
</name>
<styleUrl>
#styleMap_TLP_Normal
</styleUrl>
<Point>
<coordinates>
-39.3220978,-7.4195313,948.50
</coordinates>
</Point>
</Placemark>
<Placemark>
<name>
Sat Mar 01 14:50:31 2014 S=0.93 Km/hr
</name>
<styleUrl>
#styleMap_TLP_Normal
</styleUrl>
<Point>
<coordinates>
-39.3220062,-7.4195447,949.91
</coordinates>
</Point>
</Placemark>
<Placemark>
<name>
Sat Mar 01 14:50:41 2014 S=2.46 Km/hr
</name>
<styleUrl>
#styleMap_TLP_Normal
</styleUrl>
<Point>
<coordinates>
-39.3219452,-7.4194808,949.70
</coordinates>
</Point>
</Placemark>
<Placemark>
<name>
Sat Mar 01 14:50:51 2014 S=0.25 Km/hr
</name>
<styleUrl>
#styleMap_TLP_Normal
</styleUrl>
<Point>
<coordinates>
-39.3219337,-7.4194684,949.39
</coordinates>
</Point>
</Placemark>
<Placemark>
<name>
Sat Mar 01 14:51:01 2014 S=0.10 Km/hr
</name>
<styleUrl>
#styleMap_TLP_Normal
</styleUrl>
<Point>
<coordinates>
-39.3219337,-7.4194674,949.36
</coordinates>
</Point>
</Placemark>
<Placemark>
<name>
Sat Mar 01 14:51:11 2014 S=0.12 Km/hr
</name>
<styleUrl>
#styleMap_TLP_Normal
</styleUrl>
<Point>
<coordinates>
-39.3219337,-7.4194679,949.14
</coordinates>
</Point>
</Placemark>
<Placemark>
<name>
Sat Mar 01 14:51:21 2014 S=0.44 Km/hr
</name>
<styleUrl>
#styleMap_TLP_Normal
</styleUrl>
<Point>
<coordinates>
-39.3219376,-7.4194689,949.02
</coordinates>
</Point>
</Placemark>
<Placemark>
<name>
Sat Mar 01 14:51:31 2014 S=2.45 Km/hr
</name>
<styleUrl>
#styleMap_TLP_Normal
</styleUrl>
<Point>
<coordinates>
-39.3219109,-7.4194679,948.92
</coordinates>
</Point>
</Placemark>
<Placemark>
<name>
Sat Mar 01 14:51:41 2014 S=3.61 Km/hr
</name>
<styleUrl>
#styleMap_TLP_Normal
</styleUrl>
<Point>
<coordinates>
-39.3218040,-7.4195104,948.28
</coordinates>
</Point>
</Placemark>
<Placemark>
<name>
Sat Mar 01 14:51:51 2014 S=0.66 Km/hr
</name>
<styleUrl>
#styleMap_TLP_Normal
</styleUrl>
<Point>
<coordinates>
-39.3217621,-7.4196076,944.73
</coordinates>
</Point>
</Placemark>
<Placemark>
<name>
Sat Mar 01 14:52:01 2014 S=2.58 Km/hr
</name>
<styleUrl>
#styleMap_TLP_Normal
</styleUrl>
<Point>
<coordinates>
-39.3217239,-7.4196033,944.34
</coordinates>
</Point>
</Placemark>
<Placemark>
<name>
Sat Mar 01 14:52:11 2014 S=2.74 Km/hr
</name>
<styleUrl>
#styleMap_TLP_Normal
</styleUrl>
<Point>
<coordinates>
-39.3216171,-7.4196372,941.92
</coordinates>
</Point>
</Placemark>
<Placemark>
<name>
Sat Mar 01 14:52:21 2014 S=0.34 Km/hr
</name>
<styleUrl>
#styleMap_TLP_Normal
</styleUrl>
<Point>
<coordinates>
-39.3215675,-7.4196234,942.81
</coordinates>
</Point>
</Placemark>
<Placemark>
<name>
Sat Mar 01 14:52:31 2014 S=0.25 Km/hr
</name>
<styleUrl>
#styleMap_TLP_Normal
</styleUrl>
<Point>
<coordinates>
-39.3215675,-7.4196215,942.77
</coordinates>
</Point>
</Placemark>
<Placemark>
<name>
Sat Mar 01 14:52:41 2014 S=1.19 Km/hr
</name>
<styleUrl>
#styleMap_TLP_Normal
</styleUrl>
<Point>
<coordinates>
-39.3215637,-7.4196219,942.78
</coordinates>
</Point>
</Placemark>
<Placemark>
<name>
Sat Mar 01 14:52:51 2014 S=0.71 Km/hr
</name>
<styleUrl>
#styleMap_TLP_Normal
</styleUrl>
<Point>
<coordinates>
-39.3215523,-7.4195981,941.27
</coordinates>
</Point>
</Placemark>
<Placemark>
<name>
Sat Mar 01 14:53:01 2014 S=1.11 Km/hr
</name>
<styleUrl>
#styleMap_TLP_Normal
</styleUrl>
<Point>
<coordinates>
-39.3215027,-7.4195771,941.56
</coordinates>
</Point>
</Placemark>
<Placemark>
<name>
Sat Mar 01 14:53:11 2014 S=2.70 Km/hr
</name>
<styleUrl>
#styleMap_TLP_Normal
</styleUrl>
<Point>
<coordinates>
-39.3214455,-7.4195714,941.06
</coordinates>
</Point>
</Placemark>
<Placemark>
<name>
Sat Mar 01 14:53:21 2014 S=3.10 Km/hr
</name>
<styleUrl>
#styleMap_TLP_Normal
</styleUrl>
<Point>
<coordinates>
-39.3214035,-7.4194751,940.75
</coordinates>
</Point>
</Placemark>
<Placemark>
<name>
Sat Mar 01 14:53:31 2014 S=3.91 Km/hr
</name>
<styleUrl>
#styleMap_TLP_Normal
</styleUrl>
<Point>
<coordinates>
-39.3214035,-7.4193816,940.45
</coordinates>
</Point>
</Placemark>
<Placemark>
<name>
Sat Mar 01 14:53:41 2014 S=2.43 Km/hr
</name>
<styleUrl>
#styleMap_TLP_Normal
</styleUrl>
<Point>
<coordinates>
-39.3213921,-7.4193912,940.44
</coordinates>
</Point>
</Placemark>
<Placemark>
<name>
Sat Mar 01 14:53:51 2014 S=2.95 Km/hr
</name>
<styleUrl>
#styleMap_TLP_Normal
</styleUrl>
<Point>
<coordinates>
-39.3213997,-7.4195147,940.05
</coordinates>
</Point>
</Placemark>
<Placemark>
<name>
Sat Mar 01 14:54:01 2014 S=3.34 Km/hr
</name>
<styleUrl>
#styleMap_TLP_Normal
</styleUrl>
<Point>
<coordinates>
-39.3214684,-7.4196420,938.38
</coordinates>
</Point>
</Placemark>
<Placemark>
<name>
Sat Mar 01 14:54:11 2014 S=1.58 Km/hr
</name>
<styleUrl>
#styleMap_TLP_Normal
</styleUrl>
<Point>
<coordinates>
-39.3215370,-7.4196725,937.72
</coordinates>
</Point>
</Placemark>
<Placemark>
<name>
Sat Mar 01 14:54:21 2014 S=0.49 Km/hr
</name>
<styleUrl>
#styleMap_TLP_Normal
</styleUrl>
<Point>
<coordinates>
-39.3215179,-7.4196839,938.30
</coordinates>
</Point>
</Placemark>
<Placemark>
<name>
Sat Mar 01 14:54:31 2014 S=0.94 Km/hr
</name>
<styleUrl>
#styleMap_TLP_Normal
</styleUrl>
<Point>
<coordinates>
-39.3215446,-7.4196887,939.78
</coordinates>
</Point>
</Placemark>
<Placemark>
<name>
Sat Mar 01 14:54:41 2014 S=0.38 Km/hr
</name>
<styleUrl>
#styleMap_TLP_Normal
</styleUrl>
<Point>
<coordinates>
-39.3215408,-7.4196882,940.05
</coordinates>
</Point>
</Placemark>
<Placemark>
<name>
Sat Mar 01 14:54:51 2014 S=1.54 Km/hr
</name>
<styleUrl>
#styleMap_TLP_Normal
</styleUrl>
<Point>
<coordinates>
-39.3215370,-7.4196558,940.41
</coordinates>
</Point>
</Placemark>
<Placemark>
<name>
Sat Mar 01 14:55:01 2014 S=0.15 Km/hr
</name>
<styleUrl>
#styleMap_TLP_Normal
</styleUrl>
<Point>
<coordinates>
-39.3215561,-7.4196434,940.39
</coordinates>
</Point>
</Placemark>
<Placemark>
<name>
Sat Mar 01 14:55:11 2014 S=0.43 Km/hr
</name>
<styleUrl>
#styleMap_TLP_Normal
</styleUrl>
<Point>
<coordinates>
-39.3215561,-7.4196424,940.41
</coordinates>
</Point>
</Placemark>
<Placemark>
<name>
Sat Mar 01 14:55:21 2014 S=0.17 Km/hr
</name>
<styleUrl>
#styleMap_TLP_Normal
</styleUrl>
<Point>
<coordinates>
-39.3215561,-7.4196420,940.42
</coordinates>
</Point>
</Placemark>
<Placemark>
<name>
Sat Mar 01 14:55:31 2014 S=0.01 Km/hr
</name>
<styleUrl>
#styleMap_TLP_Normal
</styleUrl>
<Point>
<coordinates>
-39.3215561,-7.4196415,940.47
</coordinates>
</Point>
</Placemark>
<Placemark>
<name>
Sat Mar 01 14:55:41 2014 S=0.00 Km/hr
</name>
<styleUrl>
#styleMap_TLP_Normal
</styleUrl>
<Point>
<coordinates>
-39.3215561,-7.4196410,940.50
</coordinates>
</Point>
</Placemark>
<Placemark>
<name>
Sat Mar 01 14:55:51 2014 S=0.01 Km/hr
</name>
<styleUrl>
#styleMap_TLP_Normal
</styleUrl>
<Point>
<coordinates>
-39.3215561,-7.4196405,940.50
</coordinates>
</Point>
</Placemark>
<Placemark>
<name>
Sat Mar 01 14:56:01 2014 S=0.00 Km/hr
</name>
<styleUrl>
#styleMap_TLP_Normal
</styleUrl>
<Point>
<coordinates>
-39.3215561,-7.4196401,940.48
</coordinates>
</Point>
</Placemark>
<Placemark>
<name>
Sat Mar 01 14:56:11 2014 S=0.01 Km/hr
</name>
<styleUrl>
#styleMap_TLP_Normal
</styleUrl>
<Point>
<coordinates>
-39.3215561,-7.4196401,940.44
</coordinates>
</Point>
</Placemark>
<Placemark>
<name>
Sat Mar 01 14:56:21 2014 S=0.01 Km/hr
</name>
<styleUrl>
#styleMap_TLP_Normal
</styleUrl>
<Point>
<coordinates>
-39.3215561,-7.4196401,940.44
</coordinates>
</Point>
</Placemark>
<Placemark>
<name>
Sat Mar 01 14:56:31 2014 S=0.01 Km/hr
</name>
<styleUrl>
#styleMap_TLP_Normal
</styleUrl>
<Point>
<coordinates>
-39.3215523,-7.4196405,940.53
</coordinates>
</Point>
</Placemark>
<Placemark>
<name>
Sat Mar 01 14:56:41 2014 S=0.23 Km/hr
</name>
<styleUrl>
#styleMap_TLP_Normal
</styleUrl>
<Point>
<coordinates>
-39.3215485,-7.4196572,942.00
</coordinates>
</Point>
</Placemark>
<Placemark>
<name>
Sat Mar 01 14:56:51 2014 S=0.32 Km/hr
</name>
<styleUrl>
#styleMap_TLP_Normal
</styleUrl>
<Point>
<coordinates>
-39.3215179,-7.4196744,945.03
</coordinates>
</Point>
</Placemark>
<Placemark>
<name>
Sat Mar 01 14:57:01 2014 S=0.11 Km/hr
</name>
<styleUrl>
#styleMap_TLP_Normal
</styleUrl>
<Point>
<coordinates>
-39.3215141,-7.4196572,945.88
</coordinates>
</Point>
</Placemark>
<Placemark>
<name>
Sat Mar 01 14:57:11 2014 S=0.01 Km/hr
</name>
<styleUrl>
#styleMap_TLP_Normal
</styleUrl>
<Point>
<coordinates>
-39.3215141,-7.4196501,944.91
</coordinates>
</Point>
</Placemark>
<Placemark>
<name>
Sat Mar 01 14:57:21 2014 S=0.01 Km/hr
</name>
<styleUrl>
#styleMap_TLP_Normal
</styleUrl>
<Point>
<coordinates>
-39.3215141,-7.4196277,943.66
</coordinates>
</Point>
</Placemark>
<Placemark>
<name>
Sat Mar 01 14:57:31 2014 S=0.01 Km/hr
</name>
<styleUrl>
#styleMap_TLP_Normal
</styleUrl>
<Point>
<coordinates>
-39.3215141,-7.4196277,943.63
</coordinates>
</Point>
</Placemark>
<Placemark>
<name>
Sat Mar 01 14:57:41 2014 S=0.00 Km/hr
</name>
<styleUrl>
#styleMap_TLP_Normal
</styleUrl>
<Point>
<coordinates>
-39.3215141,-7.4196277,943.63
</coordinates>
</Point>
</Placemark>
<Placemark>
<name>
Sat Mar 01 14:57:51 2014 S=0.00 Km/hr
</name>
<styleUrl>
#styleMap_TLP_Normal
</styleUrl>
<Point>
<coordinates>
-39.3215141,-7.4196277,943.63
</coordinates>
</Point>
</Placemark>
<Placemark>
<name>
Sat Mar 01 14:58:01 2014 S=0.01 Km/hr
</name>
<styleUrl>
#styleMap_TLP_Normal
</styleUrl>
<Point>
<coordinates>
-39.3215141,-7.4196281,943.64
</coordinates>
</Point>
</Placemark>
<Placemark>
<name>
Sat Mar 01 14:58:11 2014 S=0.00 Km/hr
</name>
<styleUrl>
#styleMap_TLP_Normal
</styleUrl>
<Point>
<coordinates>
-39.3215141,-7.4196291,943.67
</coordinates>
</Point>
</Placemark>
<Placemark>
<name>
Sat Mar 01 14:58:21 2014 S=0.01 Km/hr
</name>
<styleUrl>
#styleMap_TLP_Normal
</styleUrl>
<Point>
<coordinates>
-39.3215141,-7.4196301,943.73
</coordinates>
</Point>
</Placemark>
<Placemark>
<name>
Sat Mar 01 14:58:31 2014 S=0.00 Km/hr
</name>
<styleUrl>
#styleMap_TLP_Normal
</styleUrl>
<Point>
<coordinates>
-39.3215141,-7.4196310,943.78
</coordinates>
</Point>
</Placemark>
<Placemark>
<name>
Sat Mar 01 14:58:41 2014 S=0.29 Km/hr
</name>
<styleUrl>
#styleMap_TLP_Normal
</styleUrl>
<Point>
<coordinates>
-39.3215141,-7.4196315,943.83
</coordinates>
</Point>
</Placemark>
<Placemark>
<name>
Sat Mar 01 14:58:51 2014 S=2.09 Km/hr
</name>
<styleUrl>
#styleMap_TLP_Normal
</styleUrl>
<Point>
<coordinates>
-39.3215637,-7.4195971,943.86
</coordinates>
</Point>
</Placemark>
<Placemark>
<name>
Sat Mar 01 14:59:01 2014 S=0.12 Km/hr
</name>
<styleUrl>
#styleMap_TLP_Normal
</styleUrl>
<Point>
<coordinates>
-39.3215790,-7.4195838,942.66
</coordinates>
</Point>
</Placemark>
<Placemark>
<name>
Sat Mar 01 14:59:11 2014 S=0.01 Km/hr
</name>
<styleUrl>
#styleMap_TLP_Normal
</styleUrl>
<Point>
<coordinates>
-39.3215790,-7.4195828,942.70
</coordinates>
</Point>
</Placemark>
<Placemark>
<name>
Sat Mar 01 14:59:21 2014 S=0.00 Km/hr
</name>
<styleUrl>
#styleMap_TLP_Normal
</styleUrl>
<Point>
<coordinates>
-39.3215790,-7.4195809,942.80
</coordinates>
</Point>
</Placemark>
<Placemark>
<name>
Sat Mar 01 14:59:31 2014 S=0.01 Km/hr
</name>
<styleUrl>
#styleMap_TLP_Normal
</styleUrl>
<Point>
<coordinates>
-39.3215790,-7.4195814,942.86
</coordinates>
</Point>
</Placemark>
<Placemark>
<name>
Sat Mar 01 14:59:41 2014 S=0.00 Km/hr
</name>
<styleUrl>
#styleMap_TLP_Normal
</styleUrl>
<Point>
<coordinates>
-39.3215790,-7.4195824,942.84
</coordinates>
</Point>
</Placemark>
<Placemark>
<name>
Sat Mar 01 14:59:51 2014 S=0.00 Km/hr
</name>
<styleUrl>
#styleMap_TLP_Normal
</styleUrl>
<Point>
<coordinates>
-39.3215828,-7.4195828,942.78
</coordinates>
</Point>
</Placemark>
<Placemark>
<name>
Sat Mar 01 15:00:01 2014 S=0.02 Km/hr
</name>
<styleUrl>
#styleMap_TLP_Normal
</styleUrl>
<Point>
<coordinates>
-39.3215828,-7.4195833,942.75
</coordinates>
</Point>
</Placemark>
<Placemark>
<name>
Sat Mar 01 15:00:11 2014 S=0.02 Km/hr
</name>
<styleUrl>
#styleMap_TLP_Normal
</styleUrl>
<Point>
<coordinates>
-39.3215828,-7.4195838,942.73
</coordinates>
</Point>
</Placemark>
<Placemark>
<name>
Sat Mar 01 15:00:21 2014 S=0.03 Km/hr
</name>
<styleUrl>
#styleMap_TLP_Normal
</styleUrl>
<Point>
<coordinates>
-39.3215828,-7.4195848,942.77
</coordinates>
</Point>
</Placemark>
<Placemark>
<name>
Sat Mar 01 15:00:31 2014 S=0.01 Km/hr
</name>
<styleUrl>
#styleMap_TLP_Normal
</styleUrl>
<Point>
<coordinates>
-39.3215866,-7.4195862,942.73
</coordinates>
</Point>
</Placemark>
<Placemark>
<name>
Sat Mar 01 15:00:41 2014 S=0.01 Km/hr
</name>
<styleUrl>
#styleMap_TLP_Normal
</styleUrl>
<Point>
<coordinates>
-39.3215866,-7.4195867,942.72
</coordinates>
</Point>
</Placemark>
<Placemark>
<name>
Sat Mar 01 15:00:51 2014 S=0.01 Km/hr
</name>
<styleUrl>
#styleMap_TLP_Normal
</styleUrl>
<Point>
<coordinates>
-39.3215866,-7.4195867,942.72
</coordinates>
</Point>
</Placemark>
<Placemark>
<name>
Sat Mar 01 15:01:01 2014 S=0.01 Km/hr
</name>
<styleUrl>
#styleMap_TLP_Normal
</styleUrl>
<Point>
<coordinates>
-39.3215866,-7.4195881,942.72
</coordinates>
</Point>
</Placemark>
<Placemark>
<name>
Sat Mar 01 15:01:11 2014 S=0.01 Km/hr
</name>
<styleUrl>
#styleMap_TLP_Normal
</styleUrl>
<Point>
<coordinates>
-39.3215866,-7.4195890,942.70
</coordinates>
</Point>
</Placemark>
<Placemark>
<name>
Sat Mar 01 15:01:21 2014 S=0.01 Km/hr
</name>
<styleUrl>
#styleMap_TLP_Normal
</styleUrl>
<Point>
<coordinates>
-39.3215904,-7.4195895,942.70
</coordinates>
</Point>
</Placemark>
<Placemark>
<name>
Sat Mar 01 15:01:31 2014 S=0.00 Km/hr
</name>
<styleUrl>
#styleMap_TLP_Normal
</styleUrl>
<Point>
<coordinates>
-39.3215904,-7.4195900,942.67
</coordinates>
</Point>
</Placemark>
<Placemark>
<name>
Sat Mar 01 15:01:41 2014 S=0.01 Km/hr
</name>
<styleUrl>
#styleMap_TLP_Normal
</styleUrl>
<Point>
<coordinates>
-39.3215904,-7.4195895,942.63
</coordinates>
</Point>
</Placemark>
<Placemark>
<name>
Sat Mar 01 15:01:51 2014 S=0.00 Km/hr
</name>
<styleUrl>
#styleMap_TLP_Normal
</styleUrl>
<Point>
<coordinates>
-39.3215904,-7.4195895,942.61
</coordinates>
</Point>
</Placemark>
<Placemark>
<name>
Sat Mar 01 15:02:01 2014 S=0.01 Km/hr
</name>
<styleUrl>
#styleMap_TLP_Normal
</styleUrl>
<Point>
<coordinates>
-39.3215904,-7.4195900,942.55
</coordinates>
</Point>
</Placemark>
<Placemark>
<name>
Sat Mar 01 15:02:11 2014 S=0.01 Km/hr
</name>
<styleUrl>
#styleMap_TLP_Normal
</styleUrl>
<Point>
<coordinates>
-39.3215904,-7.4195910,942.50
</coordinates>
</Point>
</Placemark>
<Placemark>
<name>
Sat Mar 01 15:02:21 2014 S=0.01 Km/hr
</name>
<styleUrl>
#styleMap_TLP_Normal
</styleUrl>
<Point>
<coordinates>
-39.3215904,-7.4195905,942.50
</coordinates>
</Point>
</Placemark>
<Placemark>
<name>
Sat Mar 01 15:02:31 2014 S=0.01 Km/hr
</name>
<styleUrl>
#styleMap_TLP_Normal
</styleUrl>
<Point>
<coordinates>
-39.3215904,-7.4195910,942.53
</coordinates>
</Point>
</Placemark>
<Placemark>
<name>
Sat Mar 01 15:02:41 2014 S=0.01 Km/hr
</name>
<styleUrl>
#styleMap_TLP_Normal
</styleUrl>
<Point>
<coordinates>
-39.3215904,-7.4195910,942.52
</coordinates>
</Point>
</Placemark>
<Placemark>
<name>
Sat Mar 01 15:02:51 2014 S=0.01 Km/hr
</name>
<styleUrl>
#styleMap_TLP_Normal
</styleUrl>
<Point>
<coordinates>
-39.3215904,-7.4195919,942.50
</coordinates>
</Point>
</Placemark>
<Placemark>
<name>
Sat Mar 01 15:03:01 2014 S=0.00 Km/hr
</name>
<styleUrl>
#styleMap_TLP_Normal
</styleUrl>
<Point>
<coordinates>
-39.3215942,-7.4195929,942.50
</coordinates>
</Point>
</Placemark>
<Placemark>
<name>
Sat Mar 01 15:03:11 2014 S=0.01 Km/hr
</name>
<styleUrl>
#styleMap_TLP_Normal
</styleUrl>
<Point>
<coordinates>
-39.3215942,-7.4195938,942.52
</coordinates>
</Point>
</Placemark>
<Placemark>
<name>
Sat Mar 01 15:03:21 2014 S=0.01 Km/hr
</name>
<styleUrl>
#styleMap_TLP_Normal
</styleUrl>
<Point>
<coordinates>
-39.3215942,-7.4195943,942.56
</coordinates>
</Point>
</Placemark>
<Placemark>
<name>
Sat Mar 01 15:03:31 2014 S=0.00 Km/hr
</name>
<styleUrl>
#styleMap_TLP_Normal
</styleUrl>
<Point>
<coordinates>
-39.3215942,-7.4195948,942.58
</coordinates>
</Point>
</Placemark>
<Placemark>
<name>
Sat Mar 01 15:03:41 2014 S=0.01 Km/hr
</name>
<styleUrl>
#styleMap_TLP_Normal
</styleUrl>
<Point>
<coordinates>
-39.3215942,-7.4195952,942.61
</coordinates>
</Point>
</Placemark>
<Placemark>
<name>
Sat Mar 01 15:03:51 2014 S=0.01 Km/hr
</name>
<styleUrl>
#styleMap_TLP_Normal
</styleUrl>
<Point>
<coordinates>
-39.3215942,-7.4195957,942.59
</coordinates>
</Point>
</Placemark>
<Placemark>
<name>
Sat Mar 01 15:04:01 2014 S=0.01 Km/hr
</name>
<styleUrl>
#styleMap_TLP_Normal
</styleUrl>
<Point>
<coordinates>
-39.3215942,-7.4195962,942.48
</coordinates>
</Point>
</Placemark>
<Placemark>
<name>
Sat Mar 01 15:04:11 2014 S=0.01 Km/hr
</name>
<styleUrl>
#styleMap_TLP_Normal
</styleUrl>
<Point>
<coordinates>
-39.3215942,-7.4195957,942.52
</coordinates>
</Point>
</Placemark>
<Placemark>
<name>
Sat Mar 01 15:04:21 2014 S=0.01 Km/hr
</name>
<styleUrl>
#styleMap_TLP_Normal
</styleUrl>
<Point>
<coordinates>
-39.3215942,-7.4195957,942.52
</coordinates>
</Point>
</Placemark>
<Placemark>
<name>
Sat Mar 01 15:04:31 2014 S=2.35 Km/hr
</name>
<styleUrl>
#styleMap_TLP_Normal
</styleUrl>
<Point>
<coordinates>
-39.3215485,-7.4196110,942.92
</coordinates>
</Point>
</Placemark>
<Placemark>
<name>
Sat Mar 01 15:04:41 2014 S=2.71 Km/hr
</name>
<styleUrl>
#styleMap_TLP_Normal
</styleUrl>
<Point>
<coordinates>
-39.3214645,-7.4196873,943.13
</coordinates>
</Point>
</Placemark>
<Placemark>
<name>
Sat Mar 01 15:04:51 2014 S=3.36 Km/hr
</name>
<styleUrl>
#styleMap_TLP_Normal
</styleUrl>
<Point>
<coordinates>
-39.3214760,-7.4198050,942.08
</coordinates>
</Point>
</Placemark>
<Placemark>
<name>
Sat Mar 01 15:05:01 2014 S=3.49 Km/hr
</name>
<styleUrl>
#styleMap_TLP_Normal
</styleUrl>
<Point>
<coordinates>
-39.3214073,-7.4198580,940.67
</coordinates>
</Point>
</Placemark>
<Placemark>
<name>
Sat Mar 01 15:05:11 2014 S=3.74 Km/hr
</name>
<styleUrl>
#styleMap_TLP_Normal
</styleUrl>
<Point>
<coordinates>
-39.3213120,-7.4198895,939.83
</coordinates>
</Point>
</Placemark>
<Placemark>
<name>
Sat Mar 01 15:05:21 2014 S=1.27 Km/hr
</name>
<styleUrl>
#styleMap_TLP_Normal
</styleUrl>
<Point>
<coordinates>
-39.3212700,-7.4199715,938.98
</coordinates>
</Point>
</Placemark>
<Placemark>
<name>
Sat Mar 01 15:05:31 2014 S=1.19 Km/hr
</name>
<styleUrl>
#styleMap_TLP_Normal
</styleUrl>
<Point>
<coordinates>
-39.3212433,-7.4199667,938.25
</coordinates>
</Point>
</Placemark>
<Placemark>
<name>
Sat Mar 01 15:05:41 2014 S=1.13 Km/hr
</name>
<styleUrl>
#styleMap_TLP_Normal
</styleUrl>
<Point>
<coordinates>
-39.3212128,-7.4199743,938.73
</coordinates>
</Point>
</Placemark>
<Placemark>
<name>
Sat Mar 01 15:05:51 2014 S=1.34 Km/hr
</name>
<styleUrl>
#styleMap_TLP_Normal
</styleUrl>
<Point>
<coordinates>
-39.3212318,-7.4200044,937.98
</coordinates>
</Point>
</Placemark>
<Placemark>
<name>
Sat Mar 01 15:06:01 2014 S=1.01 Km/hr
</name>
<styleUrl>
#styleMap_TLP_Normal
</styleUrl>
<Point>
<coordinates>
-39.3212280,-7.4200077,937.97
</coordinates>
</Point>
</Placemark>
<Placemark>
<name>
Sat Mar 01 15:06:11 2014 S=2.47 Km/hr
</name>
<styleUrl>
#styleMap_TLP_Normal
</styleUrl>
<Point>
<coordinates>
-39.3212891,-7.4201097,937.72
</coordinates>
</Point>
</Placemark>
<Placemark>
<name>
Sat Mar 01 15:06:21 2014 S=2.50 Km/hr
</name>
<styleUrl>
#styleMap_TLP_Normal
</styleUrl>
<Point>
<coordinates>
-39.3213043,-7.4201584,938.20
</coordinates>
</Point>
</Placemark>
<Placemark>
<name>
Sat Mar 01 15:06:31 2014 S=0.58 Km/hr
</name>
<styleUrl>
#styleMap_TLP_Normal
</styleUrl>
<Point>
<coordinates>
-39.3213005,-7.4201841,938.14
</coordinates>
</Point>
</Placemark>
<Placemark>
<name>
Sat Mar 01 15:06:41 2014 S=1.19 Km/hr
</name>
<styleUrl>
#styleMap_TLP_Normal
</styleUrl>
<Point>
<coordinates>
-39.3213120,-7.4201708,938.55
</coordinates>
</Point>
</Placemark>
<Placemark>
<name>
Sat Mar 01 15:06:51 2014 S=2.05 Km/hr
</name>
<styleUrl>
#styleMap_TLP_Normal
</styleUrl>
<Point>
<coordinates>
-39.3213387,-7.4201851,938.78
</coordinates>
</Point>
</Placemark>
<Placemark>
<name>
Sat Mar 01 15:07:01 2014 S=0.27 Km/hr
</name>
<styleUrl>
#styleMap_TLP_Normal
</styleUrl>
<Point>
<coordinates>
-39.3213959,-7.4201550,938.41
</coordinates>
</Point>
</Placemark>
<Placemark>
<name>
Sat Mar 01 15:07:11 2014 S=3.32 Km/hr
</name>
<styleUrl>
#styleMap_TLP_Normal
</styleUrl>
<Point>
<coordinates>
-39.3214607,-7.4201322,938.48
</coordinates>
</Point>
</Placemark>
<Placemark>
<name>
Sat Mar 01 15:07:21 2014 S=3.03 Km/hr
</name>
<styleUrl>
#styleMap_TLP_Normal
</styleUrl>
<Point>
<coordinates>
-39.3215523,-7.4201541,938.22
</coordinates>
</Point>
</Placemark>
<Placemark>
<name>
Sat Mar 01 15:07:31 2014 S=2.75 Km/hr
</name>
<styleUrl>
#styleMap_TLP_Normal
</styleUrl>
<Point>
<coordinates>
-39.3216171,-7.4201989,937.38
</coordinates>
</Point>
</Placemark>
<Placemark>
<name>
Sat Mar 01 15:07:41 2014 S=2.46 Km/hr
</name>
<styleUrl>
#styleMap_TLP_Normal
</styleUrl>
<Point>
<coordinates>
-39.3215981,-7.4202404,937.64
</coordinates>
</Point>
</Placemark>
<Placemark>
<name>
Sat Mar 01 15:07:51 2014 S=3.37 Km/hr
</name>
<styleUrl>
#styleMap_TLP_Normal
</styleUrl>
<Point>
<coordinates>
-39.3216057,-7.4203329,938.47
</coordinates>
</Point>
</Placemark>
<Placemark>
<name>
Sat Mar 01 15:08:01 2014 S=3.13 Km/hr
</name>
<styleUrl>
#styleMap_TLP_Normal
</styleUrl>
<Point>
<coordinates>
-39.3216324,-7.4204330,938.56
</coordinates>
</Point>
</Placemark>
<Placemark>
<name>
Sat Mar 01 15:08:11 2014 S=3.16 Km/hr
</name>
<styleUrl>
#styleMap_TLP_Normal
</styleUrl>
<Point>
<coordinates>
-39.3216705,-7.4204993,939.63
</coordinates>
</Point>
</Placemark>
<Placemark>
<name>
Sat Mar 01 15:08:21 2014 S=1.14 Km/hr
</name>
<styleUrl>
#styleMap_TLP_Normal
</styleUrl>
<Point>
<coordinates>
-39.3216248,-7.4205389,939.98
</coordinates>
</Point>
</Placemark>
<Placemark>
<name>
Sat Mar 01 15:08:31 2014 S=3.17 Km/hr
</name>
<styleUrl>
#styleMap_TLP_Normal
</styleUrl>
<Point>
<coordinates>
-39.3216362,-7.4206634,939.67
</coordinates>
</Point>
</Placemark>
<Placemark>
<name>
Sat Mar 01 15:08:41 2014 S=3.10 Km/hr
</name>
<styleUrl>
#styleMap_TLP_Normal
</styleUrl>
<Point>
<coordinates>
-39.3216820,-7.4207749,939.66
</coordinates>
</Point>
</Placemark>
<Placemark>
<name>
Sat Mar 01 15:08:51 2014 S=2.72 Km/hr
</name>
<styleUrl>
#styleMap_TLP_Normal
</styleUrl>
<Point>
<coordinates>
-39.3216934,-7.4208879,940.25
</coordinates>
</Point>
</Placemark>
<Placemark>
<name>
Sat Mar 01 15:09:01 2014 S=3.60 Km/hr
</name>
<styleUrl>
#styleMap_TLP_Normal
</styleUrl>
<Point>
<coordinates>
-39.3217163,-7.4209461,940.11
</coordinates>
</Point>
</Placemark>
<Placemark>
<name>
Sat Mar 01 15:09:11 2014 S=3.37 Km/hr
</name>
<styleUrl>
#styleMap_TLP_Normal
</styleUrl>
<Point>
<coordinates>
-39.3217506,-7.4210792,939.48
</coordinates>
</Point>
</Placemark>
<Placemark>
<name>
Sat Mar 01 15:09:21 2014 S=1.45 Km/hr
</name>
<styleUrl>
#styleMap_TLP_Normal
</styleUrl>
<Point>
<coordinates>
-39.3217888,-7.4211764,938.55
</coordinates>
</Point>
</Placemark>
<Placemark>
<name>
Sat Mar 01 15:09:31 2014 S=1.26 Km/hr
</name>
<styleUrl>
#styleMap_TLP_Normal
</styleUrl>
<Point>
<coordinates>
-39.3218307,-7.4212613,937.28
</coordinates>
</Point>
</Placemark>
<Placemark>
<name>
Sat Mar 01 15:09:41 2014 S=2.67 Km/hr
</name>
<styleUrl>
#styleMap_TLP_Normal
</styleUrl>
<Point>
<coordinates>
-39.3218269,-7.4212127,937.23
</coordinates>
</Point>
</Placemark>
<Placemark>
<name>
Sat Mar 01 15:09:51 2014 S=2.86 Km/hr
</name>
<styleUrl>
#styleMap_TLP_Normal
</styleUrl>
<Point>
<coordinates>
-39.3217964,-7.4211245,937.39
</coordinates>
</Point>
</Placemark>
<Placemark>
<name>
Sat Mar 01 15:10:01 2014 S=3.70 Km/hr
</name>
<styleUrl>
#styleMap_TLP_Normal
</styleUrl>
<Point>
<coordinates>
-39.3217278,-7.4209781,939.72
</coordinates>
</Point>
</Placemark>
<Placemark>
<name>
Sat Mar 01 15:10:11 2014 S=2.88 Km/hr
</name>
<styleUrl>
#styleMap_TLP_Normal
</styleUrl>
<Point>
<coordinates>
-39.3216438,-7.4209118,942.55
</coordinates>
</Point>
</Placemark>
<Placemark>
<name>
Sat Mar 01 15:10:21 2014 S=2.82 Km/hr
</name>
<styleUrl>
#styleMap_TLP_Normal
</styleUrl>
<Point>
<coordinates>
-39.3215599,-7.4208984,945.30
</coordinates>
</Point>
</Placemark>
<Placemark>
<name>
Sat Mar 01 15:10:31 2014 S=3.73 Km/hr
</name>
<styleUrl>
#styleMap_TLP_Normal
</styleUrl>
<Point>
<coordinates>
-39.3214798,-7.4209590,948.05
</coordinates>
</Point>
</Placemark>
<Placemark>
<name>
Sat Mar 01 15:10:41 2014 S=3.34 Km/hr
</name>
<styleUrl>
#styleMap_TLP_Normal
</styleUrl>
<Point>
<coordinates>
-39.3213882,-7.4210620,948.36
</coordinates>
</Point>
</Placemark>
<Placemark>
<name>
Sat Mar 01 15:10:51 2014 S=2.78 Km/hr
</name>
<styleUrl>
#styleMap_TLP_Normal
</styleUrl>
<Point>
<coordinates>
-39.3214188,-7.4211369,949.02
</coordinates>
</Point>
</Placemark>
<Placemark>
<name>
Sat Mar 01 15:11:01 2014 S=2.19 Km/hr
</name>
<styleUrl>
#styleMap_TLP_Normal
</styleUrl>
<Point>
<coordinates>
-39.3214226,-7.4212532,947.67
</coordinates>
</Point>
</Placemark>
<Placemark>
<name>
Sat Mar 01 15:11:11 2014 S=2.69 Km/hr
</name>
<styleUrl>
#styleMap_TLP_Normal
</styleUrl>
<Point>
<coordinates>
-39.3214912,-7.4212623,947.69
</coordinates>
</Point>
</Placemark>
<Placemark>
<name>
Sat Mar 01 15:11:21 2014 S=1.98 Km/hr
</name>
<styleUrl>
#styleMap_TLP_Normal
</styleUrl>
<Point>
<coordinates>
-39.3214912,-7.4212790,947.95
</coordinates>
</Point>
</Placemark>
<Placemark>
<name>
Sat Mar 01 15:11:31 2014 S=2.53 Km/hr
</name>
<styleUrl>
#styleMap_TLP_Normal
</styleUrl>
<Point>
<coordinates>
-39.3214111,-7.4212580,946.67
</coordinates>
</Point>
</Placemark>
<Placemark>
<name>
Sat Mar 01 15:11:41 2014 S=3.90 Km/hr
</name>
<styleUrl>
#styleMap_TLP_Normal
</styleUrl>
<Point>
<coordinates>
-39.3214226,-7.4213681,947.09
</coordinates>
</Point>
</Placemark>
<Placemark>
<name>
Sat Mar 01 15:11:51 2014 S=1.16 Km/hr
</name>
<styleUrl>
#styleMap_TLP_Normal
</styleUrl>
<Point>
<coordinates>
-39.3214111,-7.4214220,947.06
</coordinates>
</Point>
</Placemark>
<Placemark>
<name>
Sat Mar 01 15:12:01 2014 S=0.92 Km/hr
</name>
<styleUrl>
#styleMap_TLP_Normal
</styleUrl>
<Point>
<coordinates>
-39.3214378,-7.4214377,946.86
</coordinates>
</Point>
</Placemark>
<Placemark>
<name>
Sat Mar 01 15:12:11 2014 S=1.47 Km/hr
</name>
<styleUrl>
#styleMap_TLP_Normal
</styleUrl>
<Point>
<coordinates>
-39.3214607,-7.4214740,945.91
</coordinates>
</Point>
</Placemark>
<Placemark>
<name>
Sat Mar 01 15:12:21 2014 S=2.02 Km/hr
</name>
<styleUrl>
#styleMap_TLP_Normal
</styleUrl>
<Point>
<coordinates>
-39.3215027,-7.4214778,945.03
</coordinates>
</Point>
</Placemark>
<Placemark>
<name>
Sat Mar 01 15:12:31 2014 S=0.96 Km/hr
</name>
<styleUrl>
#styleMap_TLP_Normal
</styleUrl>
<Point>
<coordinates>
-39.3215294,-7.4214706,944.11
</coordinates>
</Point>
</Placemark>
<Placemark>
<name>
Sat Mar 01 15:12:41 2014 S=0.39 Km/hr
</name>
<styleUrl>
#styleMap_TLP_Normal
</styleUrl>
<Point>
<coordinates>
-39.3215179,-7.4214649,943.23
</coordinates>
</Point>
</Placemark>
<Placemark>
<name>
Sat Mar 01 15:12:51 2014 S=1.31 Km/hr
</name>
<styleUrl>
#styleMap_TLP_Normal
</styleUrl>
<Point>
<coordinates>
-39.3214912,-7.4214320,942.77
</coordinates>
</Point>
</Placemark>
<Placemark>
<name>
Sat Mar 01 15:13:01 2014 S=2.82 Km/hr
</name>
<styleUrl>
#styleMap_TLP_Normal
</styleUrl>
<Point>
<coordinates>
-39.3214226,-7.4214373,942.81
</coordinates>
</Point>
</Placemark>
<Placemark>
<name>
Sat Mar 01 15:13:11 2014 S=2.15 Km/hr
</name>
<styleUrl>
#styleMap_TLP_Normal
</styleUrl>
<Point>
<coordinates>
-39.3213348,-7.4213567,941.83
</coordinates>
</Point>
</Placemark>
<Placemark>
<name>
Sat Mar 01 15:13:21 2014 S=0.75 Km/hr
</name>
<styleUrl>
#styleMap_TLP_Normal
</styleUrl>
<Point>
<coordinates>
-39.3213120,-7.4212532,940.86
</coordinates>
</Point>
</Placemark>
<Placemark>
<name>
Sat Mar 01 15:13:31 2014 S=3.77 Km/hr
</name>
<styleUrl>
#styleMap_TLP_Normal
</styleUrl>
<Point>
<coordinates>
-39.3212547,-7.4212861,940.83
</coordinates>
</Point>
</Placemark>
<Placemark>
<name>
Sat Mar 01 15:13:41 2014 S=4.02 Km/hr
</name>
<styleUrl>
#styleMap_TLP_Normal
</styleUrl>
<Point>
<coordinates>
-39.3211555,-7.4213176,941.52
</coordinates>
</Point>
</Placemark>
<Placemark>
<name>
Sat Mar 01 15:13:51 2014 S=0.86 Km/hr
</name>
<styleUrl>
#styleMap_TLP_Normal
</styleUrl>
<Point>
<coordinates>
-39.3211174,-7.4213471,940.67
</coordinates>
</Point>
</Placemark>
<Placemark>
<name>
Sat Mar 01 15:14:01 2014 S=2.69 Km/hr
</name>
<styleUrl>
#styleMap_TLP_Normal
</styleUrl>
<Point>
<coordinates>
-39.3211136,-7.4212737,940.22
</coordinates>
</Point>
</Placemark>
<Placemark>
<name>
Sat Mar 01 15:14:11 2014 S=2.84 Km/hr
</name>
<styleUrl>
#styleMap_TLP_Normal
</styleUrl>
<Point>
<coordinates>
-39.3210983,-7.4211869,940.34
</coordinates>
</Point>
</Placemark>
<Placemark>
<name>
Sat Mar 01 15:14:21 2014 S=0.45 Km/hr
</name>
<styleUrl>
#styleMap_TLP_Normal
</styleUrl>
<Point>
<coordinates>
-39.3210602,-7.4211826,938.89
</coordinates>
</Point>
</Placemark>
<Placemark>
<name>
Sat Mar 01 15:14:31 2014 S=2.03 Km/hr
</name>
<styleUrl>
#styleMap_TLP_Normal
</styleUrl>
<Point>
<coordinates>
-39.3210831,-7.4211373,937.66
</coordinates>
</Point>
</Placemark>
<Placemark>
<name>
Sat Mar 01 15:14:41 2014 S=3.33 Km/hr
</name>
<styleUrl>
#styleMap_TLP_Normal
</styleUrl>
<Point>
<coordinates>
-39.3212090,-7.4211926,937.28
</coordinates>
</Point>
</Placemark>
<Placemark>
<name>
Sat Mar 01 15:14:51 2014 S=1.65 Km/hr
</name>
<styleUrl>
#styleMap_TLP_Normal
</styleUrl>
<Point>
<coordinates>
-39.3212700,-7.4211836,937.95
</coordinates>
</Point>
</Placemark>
<Placemark>
<name>
Sat Mar 01 15:15:01 2014 S=2.34 Km/hr
</name>
<styleUrl>
#styleMap_TLP_Normal
</styleUrl>
<Point>
<coordinates>
-39.3212967,-7.4210696,937.58
</coordinates>
</Point>
</Placemark>
<Placemark>
<name>
Sat Mar 01 15:15:11 2014 S=2.69 Km/hr
</name>
<styleUrl>
#styleMap_TLP_Normal
</styleUrl>
<Point>
<coordinates>
-39.3213005,-7.4210052,938.72
</coordinates>
</Point>
</Placemark>
<Placemark>
<name>
Sat Mar 01 15:15:21 2014 S=3.64 Km/hr
</name>
<styleUrl>
#styleMap_TLP_Normal
</styleUrl>
<Point>
<coordinates>
-39.3214035,-7.4210162,938.94
</coordinates>
</Point>
</Placemark>
<Placemark>
<name>
Sat Mar 01 15:15:31 2014 S=3.29 Km/hr
</name>
<styleUrl>
#styleMap_TLP_Normal
</styleUrl>
<Point>
<coordinates>
-39.3214874,-7.4209437,939.47
</coordinates>
</Point>
</Placemark>
<Placemark>
<name>
Sat Mar 01 15:15:41 2014 S=2.51 Km/hr
</name>
<styleUrl>
#styleMap_TLP_Normal
</styleUrl>
<Point>
<coordinates>
-39.3215714,-7.4209094,940.17
</coordinates>
</Point>
</Placemark>
<Placemark>
<name>
Sat Mar 01 15:15:51 2014 S=3.10 Km/hr
</name>
<styleUrl>
#styleMap_TLP_Normal
</styleUrl>
<Point>
<coordinates>
-39.3215599,-7.4208574,940.17
</coordinates>
</Point>
</Placemark>
<Placemark>
<name>
Sat Mar 01 15:16:01 2014 S=3.88 Km/hr
</name>
<styleUrl>
#styleMap_TLP_Normal
</styleUrl>
<Point>
<coordinates>
-39.3214912,-7.4207797,939.75
</coordinates>
</Point>
</Placemark>
<Placemark>
<name>
Sat Mar 01 15:16:11 2014 S=2.49 Km/hr
</name>
<styleUrl>
#styleMap_TLP_Normal
</styleUrl>
<Point>
<coordinates>
-39.3213882,-7.4207463,941.13
</coordinates>
</Point>
</Placemark>
<Placemark>
<name>
Sat Mar 01 15:16:21 2014 S=1.22 Km/hr
</name>
<styleUrl>
#styleMap_TLP_Normal
</styleUrl>
<Point>
<coordinates>
-39.3212891,-7.4207411,941.53
</coordinates>
</Point>
</Placemark>
<Placemark>
<name>
Sat Mar 01 15:16:31 2014 S=1.67 Km/hr
</name>
<styleUrl>
#styleMap_TLP_Normal
</styleUrl>
<Point>
<coordinates>
-39.3212700,-7.4207249,941.63
</coordinates>
</Point>
</Placemark>
<Placemark>
<name>
Sat Mar 01 15:16:41 2014 S=2.89 Km/hr
</name>
<styleUrl>
#styleMap_TLP_Normal
</styleUrl>
<Point>
<coordinates>
-39.3212433,-7.4206834,941.59
</coordinates>
</Point>
</Placemark>
<Placemark>
<name>
Sat Mar 01 15:16:51 2014 S=3.76 Km/hr
</name>
<styleUrl>
#styleMap_TLP_Normal
</styleUrl>
<Point>
<coordinates>
-39.3211250,-7.4205856,940.97
</coordinates>
</Point>
</Placemark>
<Placemark>
<name>
Sat Mar 01 15:17:01 2014 S=2.09 Km/hr
</name>
<styleUrl>
#styleMap_TLP_Normal
</styleUrl>
<Point>
<coordinates>
-39.3210983,-7.4204950,941.70
</coordinates>
</Point>
</Placemark>
<Placemark>
<name>
Sat Mar 01 15:17:11 2014 S=1.92 Km/hr
</name>
<styleUrl>
#styleMap_TLP_Normal
</styleUrl>
<Point>
<coordinates>
-39.3211517,-7.4204831,941.66
</coordinates>
</Point>
</Placemark>
<Placemark>
<name>
Sat Mar 01 15:17:21 2014 S=2.45 Km/hr
</name>
<styleUrl>
#styleMap_TLP_Normal
</styleUrl>
<Point>
<coordinates>
-39.3211784,-7.4204936,941.50
</coordinates>
</Point>
</Placemark>
<Placemark>
<name>
Sat Mar 01 15:17:31 2014 S=2.39 Km/hr
</name>
<styleUrl>
#styleMap_TLP_Normal
</styleUrl>
<Point>
<coordinates>
-39.3211098,-7.4204488,941.58
</coordinates>
</Point>
</Placemark>
<Placemark>
<name>
Sat Mar 01 15:17:41 2014 S=3.93 Km/hr
</name>
<styleUrl>
#styleMap_TLP_Normal
</styleUrl>
<Point>
<coordinates>
-39.3210716,-7.4204230,942.22
</coordinates>
</Point>
</Placemark>
<Placemark>
<name>
Sat Mar 01 15:17:51 2014 S=1.40 Km/hr
</name>
<styleUrl>
#styleMap_TLP_Normal
</styleUrl>
<Point>
<coordinates>
-39.3210144,-7.4204097,942.36
</coordinates>
</Point>
</Placemark>
<Placemark>
<name>
Sat Mar 01 15:18:01 2014 S=3.23 Km/hr
</name>
<styleUrl>
#styleMap_TLP_Normal
</styleUrl>
<Point>
<coordinates>
-39.3209190,-7.4204230,943.56
</coordinates>
</Point>
</Placemark>
<Placemark>
<name>
Sat Mar 01 15:18:11 2014 S=2.94 Km/hr
</name>
<styleUrl>
#styleMap_TLP_Normal
</styleUrl>
<Point>
<coordinates>
-39.3208084,-7.4204226,944.38
</coordinates>
</Point>
</Placemark>
<Placemark>
<name>
Sat Mar 01 15:18:21 2014 S=2.18 Km/hr
</name>
<styleUrl>
#styleMap_TLP_Normal
</styleUrl>
<Point>
<coordinates>
-39.3207474,-7.4204726,945.05
</coordinates>
</Point>
</Placemark>
<Placemark>
<name>
Sat Mar 01 15:18:31 2014 S=2.27 Km/hr
</name>
<styleUrl>
#styleMap_TLP_Normal
</styleUrl>
<Point>
<coordinates>
-39.3206558,-7.4204993,945.52
</coordinates>
</Point>
</Placemark>
<Placemark>
<name>
Sat Mar 01 15:18:41 2014 S=2.92 Km/hr
</name>
<styleUrl>
#styleMap_TLP_Normal
</styleUrl>
<Point>
<coordinates>
-39.3205757,-7.4205103,945.22
</coordinates>
</Point>
</Placemark>
<Placemark>
<name>
Sat Mar 01 15:18:51 2014 S=0.69 Km/hr
</name>
<styleUrl>
#styleMap_TLP_Normal
</styleUrl>
<Point>
<coordinates>
-39.3205681,-7.4205289,945.03
</coordinates>
</Point>
</Placemark>
<Placemark>
<name>
Sat Mar 01 15:19:01 2014 S=2.21 Km/hr
</name>
<styleUrl>
#styleMap_TLP_Normal
</styleUrl>
<Point>
<coordinates>
-39.3205338,-7.4205375,945.03
</coordinates>
</Point>
</Placemark>
<Placemark>
<name>
Sat Mar 01 15:19:11 2014 S=3.22 Km/hr
</name>
<styleUrl>
#styleMap_TLP_Normal
</styleUrl>
<Point>
<coordinates>
-39.3204803,-7.4205174,945.25
</coordinates>
</Point>
</Placemark>
<Placemark>
<name>
Sat Mar 01 15:19:21 2014 S=1.43 Km/hr
</name>
<styleUrl>
#styleMap_TLP_Normal
</styleUrl>
<Point>
<coordinates>
-39.3205299,-7.4205294,943.03
</coordinates>
</Point>
</Placemark>
<Placemark>
<name>
Sat Mar 01 15:19:31 2014 S=0.74 Km/hr
</name>
<styleUrl>
#styleMap_TLP_Normal
</styleUrl>
<Point>
<coordinates>
-39.3205490,-7.4205117,942.20
</coordinates>
</Point>
</Placemark>
<Placemark>
<name>
Sat Mar 01 15:19:41 2014 S=2.46 Km/hr
</name>
<styleUrl>
#styleMap_TLP_Normal
</styleUrl>
<Point>
<coordinates>
-39.3205414,-7.4204617,941.84
</coordinates>
</Point>
</Placemark>
<Placemark>
<name>
Sat Mar 01 15:19:51 2014 S=2.00 Km/hr
</name>
<styleUrl>
#styleMap_TLP_Normal
</styleUrl>
<Point>
<coordinates>
-39.3205070,-7.4203415,943.64
</coordinates>
</Point>
</Placemark>
<Placemark>
<name>
Sat Mar 01 15:20:01 2014 S=1.04 Km/hr
</name>
<styleUrl>
#styleMap_TLP_Normal
</styleUrl>
<Point>
<coordinates>
-39.3205032,-7.4203229,942.69
</coordinates>
</Point>
</Placemark>
<Placemark>
<name>
Sat Mar 01 15:20:11 2014 S=0.86 Km/hr
</name>
<styleUrl>
#styleMap_TLP_Normal
</styleUrl>
<Point>
<coordinates>
-39.3204803,-7.4203019,942.86
</coordinates>
</Point>
</Placemark>
<Placemark>
<name>
Sat Mar 01 15:20:21 2014 S=0.85 Km/hr
</name>
<styleUrl>
#styleMap_TLP_Normal
</styleUrl>
<Point>
<coordinates>
-39.3204536,-7.4202719,942.88
</coordinates>
</Point>
</Placemark>
<Placemark>
<name>
Sat Mar 01 15:20:31 2014 S=0.71 Km/hr
</name>
<styleUrl>
#styleMap_TLP_Normal
</styleUrl>
<Point>
<coordinates>
-39.3204689,-7.4202738,942.89
</coordinates>
</Point>
</Placemark>
<Placemark>
<name>
Sat Mar 01 15:20:41 2014 S=0.96 Km/hr
</name>
<styleUrl>
#styleMap_TLP_Normal
</styleUrl>
<Point>
<coordinates>
-39.3204842,-7.4202766,942.89
</coordinates>
</Point>
</Placemark>
<Placemark>
<name>
Sat Mar 01 15:20:51 2014 S=1.35 Km/hr
</name>
<styleUrl>
#styleMap_TLP_Normal
</styleUrl>
<Point>
<coordinates>
-39.3204765,-7.4203162,942.00
</coordinates>
</Point>
</Placemark>
<Placemark>
<name>
Sat Mar 01 15:21:01 2014 S=2.34 Km/hr
</name>
<styleUrl>
#styleMap_TLP_Normal
</styleUrl>
<Point>
<coordinates>
-39.3205490,-7.4202724,941.23
</coordinates>
</Point>
</Placemark>
<Placemark>
<name>
Sat Mar 01 15:21:11 2014 S=1.31 Km/hr
</name>
<styleUrl>
#styleMap_TLP_Normal
</styleUrl>
<Point>
<coordinates>
-39.3206215,-7.4202623,940.45
</coordinates>
</Point>
</Placemark>
<Placemark>
<name>
Sat Mar 01 15:21:21 2014 S=0.16 Km/hr
</name>
<styleUrl>
#styleMap_TLP_Normal
</styleUrl>
<Point>
<coordinates>
-39.3206863,-7.4202356,940.92
</coordinates>
</Point>
</Placemark>
<Placemark>
<name>
Sat Mar 01 15:21:31 2014 S=0.39 Km/hr
</name>
<styleUrl>
#styleMap_TLP_Normal
</styleUrl>
<Point>
<coordinates>
-39.3206940,-7.4202347,940.80
</coordinates>
</Point>
</Placemark>
<Placemark>
<name>
Sat Mar 01 15:21:41 2014 S=0.42 Km/hr
</name>
<styleUrl>
#styleMap_TLP_Normal
</styleUrl>
<Point>
<coordinates>
-39.3206978,-7.4202356,940.77
</coordinates>
</Point>
</Placemark>
<Placemark>
<name>
Sat Mar 01 15:21:51 2014 S=0.66 Km/hr
</name>
<styleUrl>
#styleMap_TLP_Normal
</styleUrl>
<Point>
<coordinates>
-39.3206978,-7.4202247,940.36
</coordinates>
</Point>
</Placemark>
<Placemark>
<name>
Sat Mar 01 15:22:01 2014 S=1.20 Km/hr
</name>
<styleUrl>
#styleMap_TLP_Normal
</styleUrl>
<Point>
<coordinates>
-39.3206902,-7.4202218,940.41
</coordinates>
</Point>
</Placemark>
<Placemark>
<name>
Sat Mar 01 15:22:11 2014 S=2.08 Km/hr
</name>
<styleUrl>
#styleMap_TLP_Normal
</styleUrl>
<Point>
<coordinates>
-39.3206902,-7.4202356,940.44
</coordinates>
</Point>
</Placemark>
<Placemark>
<name>
Sat Mar 01 15:22:21 2014 S=0.65 Km/hr
</name>
<styleUrl>
#styleMap_TLP_Normal
</styleUrl>
<Point>
<coordinates>
-39.3206711,-7.4202533,940.80
</coordinates>
</Point>
</Placemark>
<Placemark>
<name>
Sat Mar 01 15:22:31 2014 S=2.19 Km/hr
</name>
<styleUrl>
#styleMap_TLP_Normal
</styleUrl>
<Point>
<coordinates>
-39.3206444,-7.4202132,940.31
</coordinates>
</Point>
</Placemark>
<Placemark>
<name>
Sat Mar 01 15:22:41 2014 S=2.53 Km/hr
</name>
<styleUrl>
#styleMap_TLP_Normal
</styleUrl>
<Point>
<coordinates>
-39.3205872,-7.4201455,939.98
</coordinates>
</Point>
</Placemark>
<Placemark>
<name>
Sat Mar 01 15:22:51 2014 S=3.43 Km/hr
</name>
<styleUrl>
#styleMap_TLP_Normal
</styleUrl>
<Point>
<coordinates>
-39.3205185,-7.4201360,940.56
</coordinates>
</Point>
</Placemark>
<Placemark>
<name>
Sat Mar 01 15:23:01 2014 S=2.18 Km/hr
</name>
<styleUrl>
#styleMap_TLP_Normal
</styleUrl>
<Point>
<coordinates>
-39.3205109,-7.4200191,940.28
</coordinates>
</Point>
</Placemark>
<Placemark>
<name>
Sat Mar 01 15:23:11 2014 S=1.16 Km/hr
</name>
<styleUrl>
#styleMap_TLP_Normal
</styleUrl>
<Point>
<coordinates>
-39.3204689,-7.4199333,938.69
</coordinates>
</Point>
</Placemark>
<Placemark>
<name>
Sat Mar 01 15:23:21 2014 S=1.87 Km/hr
</name>
<styleUrl>
#styleMap_TLP_Normal
</styleUrl>
<Point>
<coordinates>
-39.3204803,-7.4198852,939.38
</coordinates>
</Point>
</Placemark>
<Placemark>
<name>
Sat Mar 01 15:23:31 2014 S=2.30 Km/hr
</name>
<styleUrl>
#styleMap_TLP_Normal
</styleUrl>
<Point>
<coordinates>
-39.3204651,-7.4197717,940.02
</coordinates>
</Point>
</Placemark>
<Placemark>
<name>
Sat Mar 01 15:23:41 2014 S=3.84 Km/hr
</name>
<styleUrl>
#styleMap_TLP_Normal
</styleUrl>
<Point>
<coordinates>
-39.3204346,-7.4197512,941.08
</coordinates>
</Point>
</Placemark>
<Placemark>
<name>
Sat Mar 01 15:23:51 2014 S=2.33 Km/hr
</name>
<styleUrl>
#styleMap_TLP_Normal
</styleUrl>
<Point>
<coordinates>
-39.3203697,-7.4198022,941.14
</coordinates>
</Point>
</Placemark>
<Placemark>
<name>
Sat Mar 01 15:24:01 2014 S=2.22 Km/hr
</name>
<styleUrl>
#styleMap_TLP_Normal
</styleUrl>
<Point>
<coordinates>
-39.3203430,-7.4198718,941.97
</coordinates>
</Point>
</Placemark>
<Placemark>
<name>
Sat Mar 01 15:24:11 2014 S=2.67 Km/hr
</name>
<styleUrl>
#styleMap_TLP_Normal
</styleUrl>
<Point>
<coordinates>
-39.3203087,-7.4199548,942.94
</coordinates>
</Point>
</Placemark>
<Placemark>
<name>
Sat Mar 01 15:24:21 2014 S=2.80 Km/hr
</name>
<styleUrl>
#styleMap_TLP_Normal
</styleUrl>
<Point>
<coordinates>
-39.3202629,-7.4200115,943.17
</coordinates>
</Point>
</Placemark>
<Placemark>
<name>
Sat Mar 01 15:24:31 2014 S=1.74 Km/hr
</name>
<styleUrl>
#styleMap_TLP_Normal
</styleUrl>
<Point>
<coordinates>
-39.3202248,-7.4201217,943.58
</coordinates>
</Point>
</Placemark>
<Placemark>
<name>
Sat Mar 01 15:24:41 2014 S=1.41 Km/hr
</name>
<styleUrl>
#styleMap_TLP_Normal
</styleUrl>
<Point>
<coordinates>
-39.3202286,-7.4201417,943.78
</coordinates>
</Point>
</Placemark>
<Placemark>
<name>
Sat Mar 01 15:24:51 2014 S=1.12 Km/hr
</name>
<styleUrl>
#styleMap_TLP_Normal
</styleUrl>
<Point>
<coordinates>
-39.3202362,-7.4201994,943.59
</coordinates>
</Point>
</Placemark>
<Placemark>
<name>
Sat Mar 01 15:25:01 2014 S=2.54 Km/hr
</name>
<styleUrl>
#styleMap_TLP_Normal
</styleUrl>
<Point>
<coordinates>
-39.3202057,-7.4202881,943.84
</coordinates>
</Point>
</Placemark>
<Placemark>
<name>
Sat Mar 01 15:25:11 2014 S=2.95 Km/hr
</name>
<styleUrl>
#styleMap_TLP_Normal
</styleUrl>
<Point>
<coordinates>
-39.3201141,-7.4204350,943.05
</coordinates>
</Point>
</Placemark>
<Placemark>
<name>
Sat Mar 01 15:25:21 2014 S=2.74 Km/hr
</name>
<styleUrl>
#styleMap_TLP_Normal
</styleUrl>
<Point>
<coordinates>
-39.3201065,-7.4204674,943.39
</coordinates>
</Point>
</Placemark>
<Placemark>
<name>
Sat Mar 01 15:25:31 2014 S=0.38 Km/hr
</name>
<styleUrl>
#styleMap_TLP_Normal
</styleUrl>
<Point>
<coordinates>
-39.3201332,-7.4204907,943.70
</coordinates>
</Point>
</Placemark>
<Placemark>
<name>
Sat Mar 01 15:25:41 2014 S=1.11 Km/hr
</name>
<styleUrl>
#styleMap_TLP_Normal
</styleUrl>
<Point>
<coordinates>
-39.3200607,-7.4204755,942.98
</coordinates>
</Point>
</Placemark>
<Placemark>
<name>
Sat Mar 01 15:25:51 2014 S=1.53 Km/hr
</name>
<styleUrl>
#styleMap_TLP_Normal
</styleUrl>
<Point>
<coordinates>
-39.3200417,-7.4204812,942.95
</coordinates>
</Point>
</Placemark>
<Placemark>
<name>
Sat Mar 01 15:26:01 2014 S=1.35 Km/hr
</name>
<styleUrl>
#styleMap_TLP_Normal
</styleUrl>
<Point>
<coordinates>
-39.3200798,-7.4205379,943.14
</coordinates>
</Point>
</Placemark>
<Placemark>
<name>
Sat Mar 01 15:26:11 2014 S=3.33 Km/hr
</name>
<styleUrl>
#styleMap_TLP_Normal
</styleUrl>
<Point>
<coordinates>
-39.3200378,-7.4205379,942.67
</coordinates>
</Point>
</Placemark>
<Placemark>
<name>
Sat Mar 01 15:26:21 2014 S=5.09 Km/hr
</name>
<styleUrl>
#styleMap_TLP_Normal
</styleUrl>
<Point>
<coordinates>
-39.3199387,-7.4205413,942.31
</coordinates>
</Point>
</Placemark>
<Placemark>
<name>
Sat Mar 01 15:26:31 2014 S=1.63 Km/hr
</name>
<styleUrl>
#styleMap_TLP_Normal
</styleUrl>
<Point>
<coordinates>
-39.3198357,-7.4205899,942.80
</coordinates>
</Point>
</Placemark>
<Placemark>
<name>
Sat Mar 01 15:26:41 2014 S=1.21 Km/hr
</name>
<styleUrl>
#styleMap_TLP_Normal
</styleUrl>
<Point>
<coordinates>
-39.3198357,-7.4206176,942.84
</coordinates>
</Point>
</Placemark>
<Placemark>
<name>
Sat Mar 01 15:26:51 2014 S=0.50 Km/hr
</name>
<styleUrl>
#styleMap_TLP_Normal
</styleUrl>
<Point>
<coordinates>
-39.3198433,-7.4206181,942.72
</coordinates>
</Point>
</Placemark>
<Placemark>
<name>
Sat Mar 01 15:27:01 2014 S=0.41 Km/hr
</name>
<styleUrl>
#styleMap_TLP_Normal
</styleUrl>
<Point>
<coordinates>
-39.3198242,-7.4206204,941.83
</coordinates>
</Point>
</Placemark>
<Placemark>
<name>
Sat Mar 01 15:27:11 2014 S=3.28 Km/hr
</name>
<styleUrl>
#styleMap_TLP_Normal
</styleUrl>
<Point>
<coordinates>
-39.3197289,-7.4206200,941.55
</coordinates>
</Point>
</Placemark>
<Placemark>
<name>
Sat Mar 01 15:27:21 2014 S=2.66 Km/hr
</name>
<styleUrl>
#styleMap_TLP_Normal
</styleUrl>
<Point>
<coordinates>
-39.3196564,-7.4206457,942.55
</coordinates>
</Point>
</Placemark>
<Placemark>
<name>
Sat Mar 01 15:27:31 2014 S=2.65 Km/hr
</name>
<styleUrl>
#styleMap_TLP_Normal
</styleUrl>
<Point>
<coordinates>
-39.3195381,-7.4206343,943.16
</coordinates>
</Point>
</Placemark>
<Placemark>
<name>
Sat Mar 01 15:27:41 2014 S=3.09 Km/hr
</name>
<styleUrl>
#styleMap_TLP_Normal
</styleUrl>
<Point>
<coordinates>
-39.3194084,-7.4206104,942.30
</coordinates>
</Point>
</Placemark>
<Placemark>
<name>
Sat Mar 01 15:27:51 2014 S=3.69 Km/hr
</name>
<styleUrl>
#styleMap_TLP_Normal
</styleUrl>
<Point>
<coordinates>
-39.3193092,-7.4205747,942.45
</coordinates>
</Point>
</Placemark>
<Placemark>
<name>
Sat Mar 01 15:28:01 2014 S=2.69 Km/hr
</name>
<styleUrl>
#styleMap_TLP_Normal
</styleUrl>
<Point>
<coordinates>
-39.3191986,-7.4204793,941.61
</coordinates>
</Point>
</Placemark>
<Placemark>
<name>
Sat Mar 01 15:28:11 2014 S=2.91 Km/hr
</name>
<styleUrl>
#styleMap_TLP_Normal
</styleUrl>
<Point>
<coordinates>
-39.3191032,-7.4203992,940.86
</coordinates>
</Point>
</Placemark>
<Placemark>
<name>
Sat Mar 01 15:28:21 2014 S=0.47 Km/hr
</name>
<styleUrl>
#styleMap_TLP_Normal
</styleUrl>
<Point>
<coordinates>
-39.3191223,-7.4203620,938.36
</coordinates>
</Point>
</Placemark>
<Placemark>
<name>
Sat Mar 01 15:28:31 2014 S=3.44 Km/hr
</name>
<styleUrl>
#styleMap_TLP_Normal
</styleUrl>
<Point>
<coordinates>
-39.3190613,-7.4203897,938.42
</coordinates>
</Point>
</Placemark>
<Placemark>
<name>
Sat Mar 01 15:28:41 2014 S=4.64 Km/hr
</name>
<styleUrl>
#styleMap_TLP_Normal
</styleUrl>
<Point>
<coordinates>
-39.3189468,-7.4203625,940.16
</coordinates>
</Point>
</Placemark>
<Placemark>
<name>
Sat Mar 01 15:28:51 2014 S=3.17 Km/hr
</name>
<styleUrl>
#styleMap_TLP_Normal
</styleUrl>
<Point>
<coordinates>
-39.3188400,-7.4203610,942.83
</coordinates>
</Point>
</Placemark>
<Placemark>
<name>
Sat Mar 01 15:29:01 2014 S=4.24 Km/hr
</name>
<styleUrl>
#styleMap_TLP_Normal
</styleUrl>
<Point>
<coordinates>
-39.3187256,-7.4203620,942.44
</coordinates>
</Point>
</Placemark>
<Placemark>
<name>
Sat Mar 01 15:29:11 2014 S=1.72 Km/hr
</name>
<styleUrl>
#styleMap_TLP_Normal
</styleUrl>
<Point>
<coordinates>
-39.3186722,-7.4204078,944.88
</coordinates>
</Point>
</Placemark>
<Placemark>
<name>
Sat Mar 01 15:29:21 2014 S=0.53 Km/hr
</name>
<styleUrl>
#styleMap_TLP_Normal
</styleUrl>
<Point>
<coordinates>
-39.3186646,-7.4204335,945.34
</coordinates>
</Point>
</Placemark>
<Placemark>
<name>
Sat Mar 01 15:29:31 2014 S=2.13 Km/hr
</name>
<styleUrl>
#styleMap_TLP_Normal
</styleUrl>
<Point>
<coordinates>
-39.3186493,-7.4204664,944.94
</coordinates>
</Point>
</Placemark>
<Placemark>
<name>
Sat Mar 01 15:29:41 2014 S=2.84 Km/hr
</name>
<styleUrl>
#styleMap_TLP_Normal
</styleUrl>
<Point>
<coordinates>
-39.3186607,-7.4205647,945.50
</coordinates>
</Point>
</Placemark>
<Placemark>
<name>
Sat Mar 01 15:29:51 2014 S=0.59 Km/hr
</name>
<styleUrl>
#styleMap_TLP_Normal
</styleUrl>
<Point>
<coordinates>
-39.3186378,-7.4206543,945.59
</coordinates>
</Point>
</Placemark>
<Placemark>
<name>
Sat Mar 01 15:30:01 2014 S=2.93 Km/hr
</name>
<styleUrl>
#styleMap_TLP_Normal
</styleUrl>
<Point>
<coordinates>
-39.3185844,-7.4207215,946.19
</coordinates>
</Point>
</Placemark>
<Placemark>
<name>
Sat Mar 01 15:30:11 2014 S=1.99 Km/hr
</name>
<styleUrl>
#styleMap_TLP_Normal
</styleUrl>
<Point>
<coordinates>
-39.3186188,-7.4208069,946.23
</coordinates>
</Point>
</Placemark>
<Placemark>
<name>
Sat Mar 01 15:30:21 2014 S=2.92 Km/hr
</name>
<styleUrl>
#styleMap_TLP_Normal
</styleUrl>
<Point>
<coordinates>
-39.3186836,-7.4208522,945.66
</coordinates>
</Point>
</Placemark>
<Placemark>
<name>
Sat Mar 01 15:30:31 2014 S=2.22 Km/hr
</name>
<styleUrl>
#styleMap_TLP_Normal
</styleUrl>
<Point>
<coordinates>
-39.3187561,-7.4209089,944.98
</coordinates>
</Point>
</Placemark>
<Placemark>
<name>
Sat Mar 01 15:30:41 2014 S=1.63 Km/hr
</name>
<styleUrl>
#styleMap_TLP_Normal
</styleUrl>
<Point>
<coordinates>
-39.3187828,-7.4209814,943.89
</coordinates>
</Point>
</Placemark>
<Placemark>
<name>
Sat Mar 01 15:30:51 2014 S=1.53 Km/hr
</name>
<styleUrl>
#styleMap_TLP_Normal
</styleUrl>
<Point>
<coordinates>
-39.3188133,-7.4210653,944.20
</coordinates>
</Point>
</Placemark>
<Placemark>
<name>
Sat Mar 01 15:31:01 2014 S=2.94 Km/hr
</name>
<styleUrl>
#styleMap_TLP_Normal
</styleUrl>
<Point>
<coordinates>
-39.3188019,-7.4210496,942.88
</coordinates>
</Point>
</Placemark>
<Placemark>
<name>
Sat Mar 01 15:31:11 2014 S=2.21 Km/hr
</name>
<styleUrl>
#styleMap_TLP_Normal
</styleUrl>
<Point>
<coordinates>
-39.3188477,-7.4210234,942.72
</coordinates>
</Point>
</Placemark>
<Placemark>
<name>
Sat Mar 01 15:31:21 2014 S=2.91 Km/hr
</name>
<styleUrl>
#styleMap_TLP_Normal
</styleUrl>
<Point>
<coordinates>
-39.3189430,-7.4210043,942.81
</coordinates>
</Point>
</Placemark>
<Placemark>
<name>
Sat Mar 01 15:31:31 2014 S=2.22 Km/hr
</name>
<styleUrl>
#styleMap_TLP_Normal
</styleUrl>
<Point>
<coordinates>
-39.3190308,-7.4209871,942.56
</coordinates>
</Point>
</Placemark>
<Placemark>
<name>
Sat Mar 01 15:31:41 2014 S=1.24 Km/hr
</name>
<styleUrl>
#styleMap_TLP_Normal
</styleUrl>
<Point>
<coordinates>
-39.3190956,-7.4209924,942.72
</coordinates>
</Point>
</Placemark>
<Placemark>
<name>
Sat Mar 01 15:31:51 2014 S=1.23 Km/hr
</name>
<styleUrl>
#styleMap_TLP_Normal
</styleUrl>
<Point>
<coordinates>
-39.3191376,-7.4209399,942.41
</coordinates>
</Point>
</Placemark>
<Placemark>
<name>
Sat Mar 01 15:32:01 2014 S=2.65 Km/hr
</name>
<styleUrl>
#styleMap_TLP_Normal
</styleUrl>
<Point>
<coordinates>
-39.3192024,-7.4208651,942.39
</coordinates>
</Point>
</Placemark>
<Placemark>
<name>
Sat Mar 01 15:32:11 2014 S=2.59 Km/hr
</name>
<styleUrl>
#styleMap_TLP_Normal
</styleUrl>
<Point>
<coordinates>
-39.3193283,-7.4208198,941.97
</coordinates>
</Point>
</Placemark>
<Placemark>
<name>
Sat Mar 01 15:32:21 2014 S=2.41 Km/hr
</name>
<styleUrl>
#styleMap_TLP_Normal
</styleUrl>
<Point>
<coordinates>
-39.3193932,-7.4207335,941.86
</coordinates>
</Point>
</Placemark>
<Placemark>
<name>
Sat Mar 01 15:32:31 2014 S=2.33 Km/hr
</name>
<styleUrl>
#styleMap_TLP_Normal
</styleUrl>
<Point>
<coordinates>
-39.3194199,-7.4206357,942.80
</coordinates>
</Point>
</Placemark>
<Placemark>
<name>
Sat Mar 01 15:32:41 2014 S=2.86 Km/hr
</name>
<styleUrl>
#styleMap_TLP_Normal
</styleUrl>
<Point>
<coordinates>
-39.3194847,-7.4206519,942.53
</coordinates>
</Point>
</Placemark>
<Placemark>
<name>
Sat Mar 01 15:32:51 2014 S=3.18 Km/hr
</name>
<styleUrl>
#styleMap_TLP_Normal
</styleUrl>
<Point>
<coordinates>
-39.3195839,-7.4206986,943.44
</coordinates>
</Point>
</Placemark>
<Placemark>
<name>
Sat Mar 01 15:33:01 2014 S=4.00 Km/hr
</name>
<styleUrl>
#styleMap_TLP_Normal
</styleUrl>
<Point>
<coordinates>
-39.3196793,-7.4208002,942.73
</coordinates>
</Point>
</Placemark>
<Placemark>
<name>
Sat Mar 01 15:33:11 2014 S=2.40 Km/hr
</name>
<styleUrl>
#styleMap_TLP_Normal
</styleUrl>
<Point>
<coordinates>
-39.3197327,-7.4208813,942.02
</coordinates>
</Point>
</Placemark>
<Placemark>
<name>
Sat Mar 01 15:33:21 2014 S=2.26 Km/hr
</name>
<styleUrl>
#styleMap_TLP_Normal
</styleUrl>
<Point>
<coordinates>
-39.3197060,-7.4209609,942.45
</coordinates>
</Point>
</Placemark>
<Placemark>
<name>
Sat Mar 01 15:33:31 2014 S=1.16 Km/hr
</name>
<styleUrl>
#styleMap_TLP_Normal
</styleUrl>
<Point>
<coordinates>
-39.3196831,-7.4209785,942.48
</coordinates>
</Point>
</Placemark>
<Placemark>
<name>
Sat Mar 01 15:33:41 2014 S=3.41 Km/hr
</name>
<styleUrl>
#styleMap_TLP_Normal
</styleUrl>
<Point>
<coordinates>
-39.3197479,-7.4209328,940.31
</coordinates>
</Point>
</Placemark>
<Placemark>
<name>
Sat Mar 01 15:33:51 2014 S=3.55 Km/hr
</name>
<styleUrl>
#styleMap_TLP_Normal
</styleUrl>
<Point>
<coordinates>
-39.3198662,-7.4209528,938.20
</coordinates>
</Point>
</Placemark>
<Placemark>
<name>
Sat Mar 01 15:34:01 2014 S=2.87 Km/hr
</name>
<styleUrl>
#styleMap_TLP_Normal
</styleUrl>
<Point>
<coordinates>
-39.3199615,-7.4209714,936.98
</coordinates>
</Point>
</Placemark>
<Placemark>
<name>
Sat Mar 01 15:34:11 2014 S=2.70 Km/hr
</name>
<styleUrl>
#styleMap_TLP_Normal
</styleUrl>
<Point>
<coordinates>
-39.3200455,-7.4209809,935.80
</coordinates>
</Point>
</Placemark>
<Placemark>
<name>
Sat Mar 01 15:34:21 2014 S=2.25 Km/hr
</name>
<styleUrl>
#styleMap_TLP_Normal
</styleUrl>
<Point>
<coordinates>
-39.3201332,-7.4209833,933.80
</coordinates>
</Point>
</Placemark>
<Placemark>
<name>
Sat Mar 01 15:34:31 2014 S=2.72 Km/hr
</name>
<styleUrl>
#styleMap_TLP_Normal
</styleUrl>
<Point>
<coordinates>
-39.3201180,-7.4210033,934.05
</coordinates>
</Point>
</Placemark>
<Placemark>
<name>
Sat Mar 01 15:34:41 2014 S=1.09 Km/hr
</name>
<styleUrl>
#styleMap_TLP_Normal
</styleUrl>
<Point>
<coordinates>
-39.3200302,-7.4210348,935.64
</coordinates>
</Point>
</Placemark>
<Placemark>
<name>
Sat Mar 01 15:34:51 2014 S=1.44 Km/hr
</name>
<styleUrl>
#styleMap_TLP_Normal
</styleUrl>
<Point>
<coordinates>
-39.3199577,-7.4210138,936.81
</coordinates>
</Point>
</Placemark>
<Placemark>
<name>
Sat Mar 01 15:35:01 2014 S=0.13 Km/hr
</name>
<styleUrl>
#styleMap_TLP_Normal
</styleUrl>
<Point>
<coordinates>
-39.3199196,-7.4210396,937.83
</coordinates>
</Point>
</Placemark>
<Placemark>
<name>
Sat Mar 01 15:35:11 2014 S=1.89 Km/hr
</name>
<styleUrl>
#styleMap_TLP_Normal
</styleUrl>
<Point>
<coordinates>
-39.3199196,-7.4210405,937.88
</coordinates>
</Point>
</Placemark>
<Placemark>
<name>
Sat Mar 01 15:35:21 2014 S=2.38 Km/hr
</name>
<styleUrl>
#styleMap_TLP_Normal
</styleUrl>
<Point>
<coordinates>
-39.3198814,-7.4211774,937.42
</coordinates>
</Point>
</Placemark>
<Placemark>
<name>
Sat Mar 01 15:35:31 2014 S=2.76 Km/hr
</name>
<styleUrl>
#styleMap_TLP_Normal
</styleUrl>
<Point>
<coordinates>
-39.3198471,-7.4212799,936.97
</coordinates>
</Point>
</Placemark>
<Placemark>
<name>
Sat Mar 01 15:35:41 2014 S=3.11 Km/hr
</name>
<styleUrl>
#styleMap_TLP_Normal
</styleUrl>
<Point>
<coordinates>
-39.3198166,-7.4213705,936.72
</coordinates>
</Point>
</Placemark>
<Placemark>
<name>
Sat Mar 01 15:35:51 2014 S=2.20 Km/hr
</name>
<styleUrl>
#styleMap_TLP_Normal
</styleUrl>
<Point>
<coordinates>
-39.3197632,-7.4214468,937.89
</coordinates>
</Point>
</Placemark>
<Placemark>
<name>
Sat Mar 01 15:36:01 2014 S=1.83 Km/hr
</name>
<styleUrl>
#styleMap_TLP_Normal
</styleUrl>
<Point>
<coordinates>
-39.3197289,-7.4214821,937.73
</coordinates>
</Point>
</Placemark>
<Placemark>
<name>
Sat Mar 01 15:36:11 2014 S=3.58 Km/hr
</name>
<styleUrl>
#styleMap_TLP_Normal
</styleUrl>
<Point>
<coordinates>
-39.3196259,-7.4215155,937.56
</coordinates>
</Point>
</Placemark>
<Placemark>
<name>
Sat Mar 01 15:36:21 2014 S=1.50 Km/hr
</name>
<styleUrl>
#styleMap_TLP_Normal
</styleUrl>
<Point>
<coordinates>
-39.3195343,-7.4215269,937.94
</coordinates>
</Point>
</Placemark>
<Placemark>
<name>
Sat Mar 01 15:36:31 2014 S=3.48 Km/hr
</name>
<styleUrl>
#styleMap_TLP_Normal
</styleUrl>
<Point>
<coordinates>
-39.3194427,-7.4215055,937.36
</coordinates>
</Point>
</Placemark>
<Placemark>
<name>
Sat Mar 01 15:36:41 2014 S=3.16 Km/hr
</name>
<styleUrl>
#styleMap_TLP_Normal
</styleUrl>
<Point>
<coordinates>
-39.3193321,-7.4215088,938.42
</coordinates>
</Point>
</Placemark>
<Placemark>
<name>
Sat Mar 01 15:36:51 2014 S=2.43 Km/hr
</name>
<styleUrl>
#styleMap_TLP_Normal
</styleUrl>
<Point>
<coordinates>
-39.3192329,-7.4215827,938.94
</coordinates>
</Point>
</Placemark>
<Placemark>
<name>
Sat Mar 01 15:37:01 2014 S=2.14 Km/hr
</name>
<styleUrl>
#styleMap_TLP_Normal
</styleUrl>
<Point>
<coordinates>
-39.3191643,-7.4216242,939.81
</coordinates>
</Point>
</Placemark>
<Placemark>
<name>
Sat Mar 01 15:37:11 2014 S=0.32 Km/hr
</name>
<styleUrl>
#styleMap_TLP_Normal
</styleUrl>
<Point>
<coordinates>
-39.3191261,-7.4216714,939.31
</coordinates>
</Point>
</Placemark>
<Placemark>
<name>
Sat Mar 01 15:37:21 2014 S=0.36 Km/hr
</name>
<styleUrl>
#styleMap_TLP_Normal
</styleUrl>
<Point>
<coordinates>
-39.3190804,-7.4216485,939.44
</coordinates>
</Point>
</Placemark>
<Placemark>
<name>
Sat Mar 01 15:37:31 2014 S=1.44 Km/hr
</name>
<styleUrl>
#styleMap_TLP_Normal
</styleUrl>
<Point>
<coordinates>
-39.3190994,-7.4216890,939.38
</coordinates>
</Point>
</Placemark>
<Placemark>
<name>
Sat Mar 01 15:37:41 2014 S=1.41 Km/hr
</name>
<styleUrl>
#styleMap_TLP_Normal
</styleUrl>
<Point>
<coordinates>
-39.3190689,-7.4217210,939.59
</coordinates>
</Point>
</Placemark>
<Placemark>
<name>
Sat Mar 01 15:37:51 2014 S=1.24 Km/hr
</name>
<styleUrl>
#styleMap_TLP_Normal
</styleUrl>
<Point>
<coordinates>
-39.3190651,-7.4217238,939.61
</coordinates>
</Point>
</Placemark>
<Placemark>
<name>
Sat Mar 01 15:38:01 2014 S=0.51 Km/hr
</name>
<styleUrl>
#styleMap_TLP_Normal
</styleUrl>
<Point>
<coordinates>
-39.3190384,-7.4217534,939.13
</coordinates>
</Point>
</Placemark>
<Placemark>
<name>
Sat Mar 01 15:38:11 2014 S=1.92 Km/hr
</name>
<styleUrl>
#styleMap_TLP_Normal
</styleUrl>
<Point>
<coordinates>
-39.3190422,-7.4217787,939.09
</coordinates>
</Point>
</Placemark>
<Placemark>
<name>
Sat Mar 01 15:38:21 2014 S=0.62 Km/hr
</name>
<styleUrl>
#styleMap_TLP_Normal
</styleUrl>
<Point>
<coordinates>
-39.3190308,-7.4218736,939.27
</coordinates>
</Point>
</Placemark>
<Placemark>
<name>
Sat Mar 01 15:38:31 2014 S=1.43 Km/hr
</name>
<styleUrl>
#styleMap_TLP_Normal
</styleUrl>
<Point>
<coordinates>
-39.3190384,-7.4218779,939.25
</coordinates>
</Point>
</Placemark>
<Placemark>
<name>
Sat Mar 01 15:38:41 2014 S=2.21 Km/hr
</name>
<styleUrl>
#styleMap_TLP_Normal
</styleUrl>
<Point>
<coordinates>
-39.3190193,-7.4220147,939.00
</coordinates>
</Point>
</Placemark>
<Placemark>
<name>
Sat Mar 01 15:38:51 2014 S=2.43 Km/hr
</name>
<styleUrl>
#styleMap_TLP_Normal
</styleUrl>
<Point>
<coordinates>
-39.3189392,-7.4221487,939.28
</coordinates>
</Point>
</Placemark>
<Placemark>
<name>
Sat Mar 01 15:39:01 2014 S=2.42 Km/hr
</name>
<styleUrl>
#styleMap_TLP_Normal
</styleUrl>
<Point>
<coordinates>
-39.3189545,-7.4222379,939.05
</coordinates>
</Point>
</Placemark>
<Placemark>
<name>
Sat Mar 01 15:39:11 2014 S=1.26 Km/hr
</name>
<styleUrl>
#styleMap_TLP_Normal
</styleUrl>
<Point>
<coordinates>
-39.3190460,-7.4223232,940.30
</coordinates>
</Point>
</Placemark>
<Placemark>
<name>
Sat Mar 01 15:39:21 2014 S=1.82 Km/hr
</name>
<styleUrl>
#styleMap_TLP_Normal
</styleUrl>
<Point>
<coordinates>
-39.3190842,-7.4223981,942.41
</coordinates>
</Point>
</Placemark>
<Placemark>
<name>
Sat Mar 01 15:39:31 2014 S=3.15 Km/hr
</name>
<styleUrl>
#styleMap_TLP_Normal
</styleUrl>
<Point>
<coordinates>
-39.3190842,-7.4224772,942.33
</coordinates>
</Point>
</Placemark>
<Placemark>
<name>
Sat Mar 01 15:39:41 2014 S=2.10 Km/hr
</name>
<styleUrl>
#styleMap_TLP_Normal
</styleUrl>
<Point>
<coordinates>
-39.3191109,-7.4225755,940.86
</coordinates>
</Point>
</Placemark>
<Placemark>
<name>
Sat Mar 01 15:39:51 2014 S=2.20 Km/hr
</name>
<styleUrl>
#styleMap_TLP_Normal
</styleUrl>
<Point>
<coordinates>
-39.3191795,-7.4226351,939.34
</coordinates>
</Point>
</Placemark>
<Placemark>
<name>
Sat Mar 01 15:40:01 2014 S=2.19 Km/hr
</name>
<styleUrl>
#styleMap_TLP_Normal
</styleUrl>
<Point>
<coordinates>
-39.3192406,-7.4227242,940.19
</coordinates>
</Point>
</Placemark>
<Placemark>
<name>
Sat Mar 01 15:40:11 2014 S=3.79 Km/hr
</name>
<styleUrl>
#styleMap_TLP_Normal
</styleUrl>
<Point>
<coordinates>
-39.3192482,-7.4228134,940.48
</coordinates>
</Point>
</Placemark>
<Placemark>
<name>
Sat Mar 01 15:40:21 2014 S=0.48 Km/hr
</name>
<styleUrl>
#styleMap_TLP_Normal
</styleUrl>
<Point>
<coordinates>
-39.3192482,-7.4228349,940.72
</coordinates>
</Point>
</Placemark>
<Placemark>
<name>
Sat Mar 01 15:40:31 2014 S=3.47 Km/hr
</name>
<styleUrl>
#styleMap_TLP_Normal
</styleUrl>
<Point>
<coordinates>
-39.3192596,-7.4228768,941.09
</coordinates>
</Point>
</Placemark>
<Placemark>
<name>
Sat Mar 01 15:40:41 2014 S=3.09 Km/hr
</name>
<styleUrl>
#styleMap_TLP_Normal
</styleUrl>
<Point>
<coordinates>
-39.3192482,-7.4229794,941.28
</coordinates>
</Point>
</Placemark>
<Placemark>
<name>
Sat Mar 01 15:40:51 2014 S=3.11 Km/hr
</name>
<styleUrl>
#styleMap_TLP_Normal
</styleUrl>
<Point>
<coordinates>
-39.3192291,-7.4231038,939.34
</coordinates>
</Point>
</Placemark>
<Placemark>
<name>
Sat Mar 01 15:41:01 2014 S=3.27 Km/hr
</name>
<styleUrl>
#styleMap_TLP_Normal
</styleUrl>
<Point>
<coordinates>
-39.3191986,-7.4231882,940.00
</coordinates>
</Point>
</Placemark>
<Placemark>
<name>
Sat Mar 01 15:41:11 2014 S=2.97 Km/hr
</name>
<styleUrl>
#styleMap_TLP_Normal
</styleUrl>
<Point>
<coordinates>
-39.3191719,-7.4232893,939.86
</coordinates>
</Point>
</Placemark>
<Placemark>
<name>
Sat Mar 01 15:41:21 2014 S=1.16 Km/hr
</name>
<styleUrl>
#styleMap_TLP_Normal
</styleUrl>
<Point>
<coordinates>
-39.3191109,-7.4233532,940.02
</coordinates>
</Point>
</Placemark>
<Placemark>
<name>
Sat Mar 01 15:41:31 2014 S=1.74 Km/hr
</name>
<styleUrl>
#styleMap_TLP_Normal
</styleUrl>
<Point>
<coordinates>
-39.3191109,-7.4234147,939.45
</coordinates>
</Point>
</Placemark>
<Placemark>
<name>
Sat Mar 01 15:41:41 2014 S=3.60 Km/hr
</name>
<styleUrl>
#styleMap_TLP_Normal
</styleUrl>
<Point>
<coordinates>
-39.3191185,-7.4234848,938.77
</coordinates>
</Point>
</Placemark>
<Placemark>
<name>
Sat Mar 01 15:41:51 2014 S=2.09 Km/hr
</name>
<styleUrl>
#styleMap_TLP_Normal
</styleUrl>
<Point>
<coordinates>
-39.3191147,-7.4236240,941.47
</coordinates>
</Point>
</Placemark>
<Placemark>
<name>
Sat Mar 01 15:42:01 2014 S=2.40 Km/hr
</name>
<styleUrl>
#styleMap_TLP_Normal
</styleUrl>
<Point>
<coordinates>
-39.3191528,-7.4237261,941.84
</coordinates>
</Point>
</Placemark>
<Placemark>
<name>
Sat Mar 01 15:42:11 2014 S=1.08 Km/hr
</name>
<styleUrl>
#styleMap_TLP_Normal
</styleUrl>
<Point>
<coordinates>
-39.3191719,-7.4237967,942.92
</coordinates>
</Point>
</Placemark>
<Placemark>
<name>
Sat Mar 01 15:42:21 2014 S=0.45 Km/hr
</name>
<styleUrl>
#styleMap_TLP_Normal
</styleUrl>
<Point>
<coordinates>
-39.3191757,-7.4237995,943.13
</coordinates>
</Point>
</Placemark>
<Placemark>
<name>
Sat Mar 01 15:42:31 2014 S=1.29 Km/hr
</name>
<styleUrl>
#styleMap_TLP_Normal
</styleUrl>
<Point>
<coordinates>
-39.3191719,-7.4237995,943.14
</coordinates>
</Point>
</Placemark>
<Placemark>
<name>
Sat Mar 01 15:42:41 2014 S=1.82 Km/hr
</name>
<styleUrl>
#styleMap_TLP_Normal
</styleUrl>
<Point>
<coordinates>
-39.3191795,-7.4237442,944.03
</coordinates>
</Point>
</Placemark>
<Placemark>
<name>
Sat Mar 01 15:42:51 2014 S=3.13 Km/hr
</name>
<styleUrl>
#styleMap_TLP_Normal
</styleUrl>
<Point>
<coordinates>
-39.3192596,-7.4237170,943.75
</coordinates>
</Point>
</Placemark>
<Placemark>
<name>
Sat Mar 01 15:43:01 2014 S=2.56 Km/hr
</name>
<styleUrl>
#styleMap_TLP_Normal
</styleUrl>
<Point>
<coordinates>
-39.3193436,-7.4237499,943.05
</coordinates>
</Point>
</Placemark>
<Placemark>
<name>
Sat Mar 01 15:43:11 2014 S=1.31 Km/hr
</name>
<styleUrl>
#styleMap_TLP_Normal
</styleUrl>
<Point>
<coordinates>
-39.3193703,-7.4237375,942.55
</coordinates>
</Point>
</Placemark>
<Placemark>
<name>
Sat Mar 01 15:43:21 2014 S=0.60 Km/hr
</name>
<styleUrl>
#styleMap_TLP_Normal
</styleUrl>
<Point>
<coordinates>
-39.3193436,-7.4236884,941.89
</coordinates>
</Point>
</Placemark>
<Placemark>
<name>
Sat Mar 01 15:43:31 2014 S=1.06 Km/hr
</name>
<styleUrl>
#styleMap_TLP_Normal
</styleUrl>
<Point>
<coordinates>
-39.3193245,-7.4236870,941.67
</coordinates>
</Point>
</Placemark>
<Placemark>
<name>
Sat Mar 01 15:43:41 2014 S=0.19 Km/hr
</name>
<styleUrl>
#styleMap_TLP_Normal
</styleUrl>
<Point>
<coordinates>
-39.3193207,-7.4236813,941.48
</coordinates>
</Point>
</Placemark>
<Placemark>
<name>
Sat Mar 01 15:43:51 2014 S=0.31 Km/hr
</name>
<styleUrl>
#styleMap_TLP_Normal
</styleUrl>
<Point>
<coordinates>
-39.3193207,-7.4236798,941.44
</coordinates>
</Point>
</Placemark>
<Placemark>
<name>
Sat Mar 01 15:44:01 2014 S=0.32 Km/hr
</name>
<styleUrl>
#styleMap_TLP_Normal
</styleUrl>
<Point>
<coordinates>
-39.3193283,-7.4236784,941.48
</coordinates>
</Point>
</Placemark>
<Placemark>
<name>
Sat Mar 01 15:44:11 2014 S=0.22 Km/hr
</name>
<styleUrl>
#styleMap_TLP_Normal
</styleUrl>
<Point>
<coordinates>
-39.3193245,-7.4236779,941.47
</coordinates>
</Point>
</Placemark>
<Placemark>
<name>
Sat Mar 01 15:44:21 2014 S=0.22 Km/hr
</name>
<styleUrl>
#styleMap_TLP_Normal
</styleUrl>
<Point>
<coordinates>
-39.3193207,-7.4236774,941.53
</coordinates>
</Point>
</Placemark>
<Placemark>
<name>
Sat Mar 01 15:44:31 2014 S=1.60 Km/hr
</name>
<styleUrl>
#styleMap_TLP_Normal
</styleUrl>
<Point>
<coordinates>
-39.3193703,-7.4236822,941.70
</coordinates>
</Point>
</Placemark>
<Placemark>
<name>
Sat Mar 01 15:44:41 2014 S=2.86 Km/hr
</name>
<styleUrl>
#styleMap_TLP_Normal
</styleUrl>
<Point>
<coordinates>
-39.3194160,-7.4237423,941.25
</coordinates>
</Point>
</Placemark>
<Placemark>
<name>
Sat Mar 01 15:44:51 2014 S=2.47 Km/hr
</name>
<styleUrl>
#styleMap_TLP_Normal
</styleUrl>
<Point>
<coordinates>
-39.3194962,-7.4236894,941.39
</coordinates>
</Point>
</Placemark>
<Placemark>
<name>
Sat Mar 01 15:45:01 2014 S=3.89 Km/hr
</name>
<styleUrl>
#styleMap_TLP_Normal
</styleUrl>
<Point>
<coordinates>
-39.3195915,-7.4236798,941.31
</coordinates>
</Point>
</Placemark>
<Placemark>
<name>
Sat Mar 01 15:45:11 2014 S=2.47 Km/hr
</name>
<styleUrl>
#styleMap_TLP_Normal
</styleUrl>
<Point>
<coordinates>
-39.3197021,-7.4237037,940.41
</coordinates>
</Point>
</Placemark>
<Placemark>
<name>
Sat Mar 01 15:45:21 2014 S=2.39 Km/hr
</name>
<styleUrl>
#styleMap_TLP_Normal
</styleUrl>
<Point>
<coordinates>
-39.3197365,-7.4237204,939.67
</coordinates>
</Point>
</Placemark>
<Placemark>
<name>
Sat Mar 01 15:45:31 2014 S=1.75 Km/hr
</name>
<styleUrl>
#styleMap_TLP_Normal
</styleUrl>
<Point>
<coordinates>
-39.3197670,-7.4237599,939.70
</coordinates>
</Point>
</Placemark>
<Placemark>
<name>
Sat Mar 01 15:45:41 2014 S=1.02 Km/hr
</name>
<styleUrl>
#styleMap_TLP_Normal
</styleUrl>
<Point>
<coordinates>
-39.3198013,-7.4238019,939.70
</coordinates>
</Point>
</Placemark>
<Placemark>
<name>
Sat Mar 01 15:45:51 2014 S=2.90 Km/hr
</name>
<styleUrl>
#styleMap_TLP_Normal
</styleUrl>
<Point>
<coordinates>
-39.3198471,-7.4238214,940.17
</coordinates>
</Point>
</Placemark>
<Placemark>
<name>
Sat Mar 01 15:46:01 2014 S=2.67 Km/hr
</name>
<styleUrl>
#styleMap_TLP_Normal
</styleUrl>
<Point>
<coordinates>
-39.3198700,-7.4237838,939.42
</coordinates>
</Point>
</Placemark>
<Placemark>
<name>
Sat Mar 01 15:46:11 2014 S=2.32 Km/hr
</name>
<styleUrl>
#styleMap_TLP_Normal
</styleUrl>
<Point>
<coordinates>
-39.3198738,-7.4237142,942.03
</coordinates>
</Point>
</Placemark>
<Placemark>
<name>
Sat Mar 01 15:46:21 2014 S=2.97 Km/hr
</name>
<styleUrl>
#styleMap_TLP_Normal
</styleUrl>
<Point>
<coordinates>
-39.3198471,-7.4236174,940.92
</coordinates>
</Point>
</Placemark>
<Placemark>
<name>
Sat Mar 01 15:46:31 2014 S=1.40 Km/hr
</name>
<styleUrl>
#styleMap_TLP_Normal
</styleUrl>
<Point>
<coordinates>
-39.3198967,-7.4235854,942.16
</coordinates>
</Point>
</Placemark>
<Placemark>
<name>
Sat Mar 01 15:46:41 2014 S=0.85 Km/hr
</name>
<styleUrl>
#styleMap_TLP_Normal
</styleUrl>
<Point>
<coordinates>
-39.3198967,-7.4235435,942.13
</coordinates>
</Point>
</Placemark>
<Placemark>
<name>
Sat Mar 01 15:46:51 2014 S=1.63 Km/hr
</name>
<styleUrl>
#styleMap_TLP_Normal
</styleUrl>
<Point>
<coordinates>
-39.3199768,-7.4234872,942.44
</coordinates>
</Point>
</Placemark>
<Placemark>
<name>
Sat Mar 01 15:47:01 2014 S=1.52 Km/hr
</name>
<styleUrl>
#styleMap_TLP_Normal
</styleUrl>
<Point>
<coordinates>
-39.3199959,-7.4234657,943.13
</coordinates>
</Point>
</Placemark>
<Placemark>
<name>
Sat Mar 01 15:47:11 2014 S=2.86 Km/hr
</name>
<styleUrl>
#styleMap_TLP_Normal
</styleUrl>
<Point>
<coordinates>
-39.3200836,-7.4234376,943.08
</coordinates>
</Point>
</Placemark>
<Placemark>
<name>
Sat Mar 01 15:47:21 2014 S=0.52 Km/hr
</name>
<styleUrl>
#styleMap_TLP_Normal
</styleUrl>
<Point>
<coordinates>
-39.3201485,-7.4233956,941.95
</coordinates>
</Point>
</Placemark>
<Placemark>
<name>
Sat Mar 01 15:47:31 2014 S=2.56 Km/hr
</name>
<styleUrl>
#styleMap_TLP_Normal
</styleUrl>
<Point>
<coordinates>
-39.3202171,-7.4233627,942.38
</coordinates>
</Point>
</Placemark>
<Placemark>
<name>
Sat Mar 01 15:47:41 2014 S=3.95 Km/hr
</name>
<styleUrl>
#styleMap_TLP_Normal
</styleUrl>
<Point>
<coordinates>
-39.3203278,-7.4233208,943.52
</coordinates>
</Point>
</Placemark>
<Placemark>
<name>
Sat Mar 01 15:47:51 2014 S=2.69 Km/hr
</name>
<styleUrl>
#styleMap_TLP_Normal
</styleUrl>
<Point>
<coordinates>
-39.3204079,-7.4232807,943.91
</coordinates>
</Point>
</Placemark>
<Placemark>
<name>
Sat Mar 01 15:48:01 2014 S=0.93 Km/hr
</name>
<styleUrl>
#styleMap_TLP_Normal
</styleUrl>
<Point>
<coordinates>
-39.3204651,-7.4232988,943.13
</coordinates>
</Point>
</Placemark>
<Placemark>
<name>
Sat Mar 01 15:48:11 2014 S=2.29 Km/hr
</name>
<styleUrl>
#styleMap_TLP_Normal
</styleUrl>
<Point>
<coordinates>
-39.3204880,-7.4232998,941.91
</coordinates>
</Point>
</Placemark>
<Placemark>
<name>
Sat Mar 01 15:48:21 2014 S=2.56 Km/hr
</name>
<styleUrl>
#styleMap_TLP_Normal
</styleUrl>
<Point>
<coordinates>
-39.3205872,-7.4233408,941.59
</coordinates>
</Point>
</Placemark>
<Placemark>
<name>
Sat Mar 01 15:48:31 2014 S=3.87 Km/hr
</name>
<styleUrl>
#styleMap_TLP_Normal
</styleUrl>
<Point>
<coordinates>
-39.3206520,-7.4233050,939.97
</coordinates>
</Point>
</Placemark>
<Placemark>
<name>
Sat Mar 01 15:48:41 2014 S=1.86 Km/hr
</name>
<styleUrl>
#styleMap_TLP_Normal
</styleUrl>
<Point>
<coordinates>
-39.3206558,-7.4232678,940.08
</coordinates>
</Point>
</Placemark>
<Placemark>
<name>
Sat Mar 01 15:48:51 2014 S=3.27 Km/hr
</name>
<styleUrl>
#styleMap_TLP_Normal
</styleUrl>
<Point>
<coordinates>
-39.3207092,-7.4232283,941.36
</coordinates>
</Point>
</Placemark>
<Placemark>
<name>
Sat Mar 01 15:49:01 2014 S=1.28 Km/hr
</name>
<styleUrl>
#styleMap_TLP_Normal
</styleUrl>
<Point>
<coordinates>
-39.3207588,-7.4232197,942.25
</coordinates>
</Point>
</Placemark>
<Placemark>
<name>
Sat Mar 01 15:49:11 2014 S=2.81 Km/hr
</name>
<styleUrl>
#styleMap_TLP_Normal
</styleUrl>
<Point>
<coordinates>
-39.3208504,-7.4231787,942.70
</coordinates>
</Point>
</Placemark>
<Placemark>
<name>
Sat Mar 01 15:49:21 2014 S=3.42 Km/hr
</name>
<styleUrl>
#styleMap_TLP_Normal
</styleUrl>
<Point>
<coordinates>
-39.3209419,-7.4231176,943.75
</coordinates>
</Point>
</Placemark>
<Placemark>
<name>
Sat Mar 01 15:49:31 2014 S=1.45 Km/hr
</name>
<styleUrl>
#styleMap_TLP_Normal
</styleUrl>
<Point>
<coordinates>
-39.3209381,-7.4230595,943.05
</coordinates>
</Point>
</Placemark>
<Placemark>
<name>
Sat Mar 01 15:49:41 2014 S=1.00 Km/hr
</name>
<styleUrl>
#styleMap_TLP_Normal
</styleUrl>
<Point>
<coordinates>
-39.3209686,-7.4230113,943.95
</coordinates>
</Point>
</Placemark>
<Placemark>
<name>
Sat Mar 01 15:49:51 2014 S=2.52 Km/hr
</name>
<styleUrl>
#styleMap_TLP_Normal
</styleUrl>
<Point>
<coordinates>
-39.3210716,-7.4230032,944.39
</coordinates>
</Point>
</Placemark>
<Placemark>
<name>
Sat Mar 01 15:50:01 2014 S=2.59 Km/hr
</name>
<styleUrl>
#styleMap_TLP_Normal
</styleUrl>
<Point>
<coordinates>
-39.3211174,-7.4229198,943.83
</coordinates>
</Point>
</Placemark>
<Placemark>
<name>
Sat Mar 01 15:50:11 2014 S=0.06 Km/hr
</name>
<styleUrl>
#styleMap_TLP_Normal
</styleUrl>
<Point>
<coordinates>
-39.3211365,-7.4228306,944.00
</coordinates>
</Point>
</Placemark>
<Placemark>
<name>
Sat Mar 01 15:50:21 2014 S=2.49 Km/hr
</name>
<styleUrl>
#styleMap_TLP_Normal
</styleUrl>
<Point>
<coordinates>
-39.3211021,-7.4228005,944.63
</coordinates>
</Point>
</Placemark>
<Placemark>
<name>
Sat Mar 01 15:50:31 2014 S=1.15 Km/hr
</name>
<styleUrl>
#styleMap_TLP_Normal
</styleUrl>
<Point>
<coordinates>
-39.3210373,-7.4227567,944.81
</coordinates>
</Point>
</Placemark>
<Placemark>
<name>
Sat Mar 01 15:50:41 2014 S=1.51 Km/hr
</name>
<styleUrl>
#styleMap_TLP_Normal
</styleUrl>
<Point>
<coordinates>
-39.3209915,-7.4226952,945.72
</coordinates>
</Point>
</Placemark>
<Placemark>
<name>
Sat Mar 01 15:50:51 2014 S=2.85 Km/hr
</name>
<styleUrl>
#styleMap_TLP_Normal
</styleUrl>
<Point>
<coordinates>
-39.3209381,-7.4226127,945.05
</coordinates>
</Point>
</Placemark>
<Placemark>
<name>
Sat Mar 01 15:51:01 2014 S=2.52 Km/hr
</name>
<styleUrl>
#styleMap_TLP_Normal
</styleUrl>
<Point>
<coordinates>
-39.3209877,-7.4225502,944.38
</coordinates>
</Point>
</Placemark>
<Placemark>
<name>
Sat Mar 01 15:51:11 2014 S=2.67 Km/hr
</name>
<styleUrl>
#styleMap_TLP_Normal
</styleUrl>
<Point>
<coordinates>
-39.3210487,-7.4224844,944.20
</coordinates>
</Point>
</Placemark>
<Placemark>
<name>
Sat Mar 01 15:51:21 2014 S=1.36 Km/hr
</name>
<styleUrl>
#styleMap_TLP_Normal
</styleUrl>
<Point>
<coordinates>
-39.3210640,-7.4224315,945.14
</coordinates>
</Point>
</Placemark>
<Placemark>
<name>
Sat Mar 01 15:51:31 2014 S=2.86 Km/hr
</name>
<styleUrl>
#styleMap_TLP_Normal
</styleUrl>
<Point>
<coordinates>
-39.3210869,-7.4223652,944.22
</coordinates>
</Point>
</Placemark>
<Placemark>
<name>
Sat Mar 01 15:51:41 2014 S=2.32 Km/hr
</name>
<styleUrl>
#styleMap_TLP_Normal
</styleUrl>
<Point>
<coordinates>
-39.3211517,-7.4223208,944.55
</coordinates>
</Point>
</Placemark>
<Placemark>
<name>
Sat Mar 01 15:51:51 2014 S=3.07 Km/hr
</name>
<styleUrl>
#styleMap_TLP_Normal
</styleUrl>
<Point>
<coordinates>
-39.3212738,-7.4222927,945.70
</coordinates>
</Point>
</Placemark>
<Placemark>
<name>
Sat Mar 01 15:52:01 2014 S=1.94 Km/hr
</name>
<styleUrl>
#styleMap_TLP_Normal
</styleUrl>
<Point>
<coordinates>
-39.3213310,-7.4222364,945.78
</coordinates>
</Point>
</Placemark>
<Placemark>
<name>
Sat Mar 01 15:52:11 2014 S=0.59 Km/hr
</name>
<styleUrl>
#styleMap_TLP_Normal
</styleUrl>
<Point>
<coordinates>
-39.3213654,-7.4221859,946.28
</coordinates>
</Point>
</Placemark>
<Placemark>
<name>
Sat Mar 01 15:52:21 2014 S=2.08 Km/hr
</name>
<styleUrl>
#styleMap_TLP_Normal
</styleUrl>
<Point>
<coordinates>
-39.3213730,-7.4221826,946.56
</coordinates>
</Point>
</Placemark>
<Placemark>
<name>
Sat Mar 01 15:52:31 2014 S=2.84 Km/hr
</name>
<styleUrl>
#styleMap_TLP_Normal
</styleUrl>
<Point>
<coordinates>
-39.3214111,-7.4221230,946.84
</coordinates>
</Point>
</Placemark>
<Placemark>
<name>
Sat Mar 01 15:52:41 2014 S=1.31 Km/hr
</name>
<styleUrl>
#styleMap_TLP_Normal
</styleUrl>
<Point>
<coordinates>
-39.3214569,-7.4220738,948.38
</coordinates>
</Point>
</Placemark>
<Placemark>
<name>
Sat Mar 01 15:52:51 2014 S=2.50 Km/hr
</name>
<styleUrl>
#styleMap_TLP_Normal
</styleUrl>
<Point>
<coordinates>
-39.3215370,-7.4220448,948.53
</coordinates>
</Point>
</Placemark>
<Placemark>
<name>
Sat Mar 01 15:53:01 2014 S=1.59 Km/hr
</name>
<styleUrl>
#styleMap_TLP_Normal
</styleUrl>
<Point>
<coordinates>
-39.3216248,-7.4220519,947.80
</coordinates>
</Point>
</Placemark>
<Placemark>
<name>
Sat Mar 01 15:53:11 2014 S=1.75 Km/hr
</name>
<styleUrl>
#styleMap_TLP_Normal
</styleUrl>
<Point>
<coordinates>
-39.3216324,-7.4221206,947.56
</coordinates>
</Point>
</Placemark>
<Placemark>
<name>
Sat Mar 01 15:53:21 2014 S=0.49 Km/hr
</name>
<styleUrl>
#styleMap_TLP_Normal
</styleUrl>
<Point>
<coordinates>
-39.3216476,-7.4221702,948.33
</coordinates>
</Point>
</Placemark>
<Placemark>
<name>
Sat Mar 01 15:53:31 2014 S=0.41 Km/hr
</name>
<styleUrl>
#styleMap_TLP_Normal
</styleUrl>
<Point>
<coordinates>
-39.3216476,-7.4221702,948.25
</coordinates>
</Point>
</Placemark>
<Placemark>
<name>
Sat Mar 01 15:53:41 2014 S=0.28 Km/hr
</name>
<styleUrl>
#styleMap_TLP_Normal
</styleUrl>
<Point>
<coordinates>
-39.3216438,-7.4221716,948.22
</coordinates>
</Point>
</Placemark>
<Placemark>
<name>
Sat Mar 01 15:53:51 2014 S=0.52 Km/hr
</name>
<styleUrl>
#styleMap_TLP_Normal
</styleUrl>
<Point>
<coordinates>
-39.3216476,-7.4221706,948.31
</coordinates>
</Point>
</Placemark>
<Placemark>
<name>
Sat Mar 01 15:54:01 2014 S=0.94 Km/hr
</name>
<styleUrl>
#styleMap_TLP_Normal
</styleUrl>
<Point>
<coordinates>
-39.3216591,-7.4221425,948.13
</coordinates>
</Point>
</Placemark>
<Placemark>
<name>
Sat Mar 01 15:54:11 2014 S=3.12 Km/hr
</name>
<styleUrl>
#styleMap_TLP_Normal
</styleUrl>
<Point>
<coordinates>
-39.3216324,-7.4220815,947.66
</coordinates>
</Point>
</Placemark>
<Placemark>
<name>
Sat Mar 01 15:54:21 2014 S=1.67 Km/hr
</name>
<styleUrl>
#styleMap_TLP_Normal
</styleUrl>
<Point>
<coordinates>
-39.3216476,-7.4220071,946.28
</coordinates>
</Point>
</Placemark>
<Placemark>
<name>
Sat Mar 01 15:54:31 2014 S=2.60 Km/hr
</name>
<styleUrl>
#styleMap_TLP_Normal
</styleUrl>
<Point>
<coordinates>
-39.3216934,-7.4219484,946.78
</coordinates>
</Point>
</Placemark>
<Placemark>
<name>
Sat Mar 01 15:54:41 2014 S=1.76 Km/hr
</name>
<styleUrl>
#styleMap_TLP_Normal
</styleUrl>
<Point>
<coordinates>
-39.3217888,-7.4219460,946.91
</coordinates>
</Point>
</Placemark>
<Placemark>
<name>
Sat Mar 01 15:54:51 2014 S=2.47 Km/hr
</name>
<styleUrl>
#styleMap_TLP_Normal
</styleUrl>
<Point>
<coordinates>
-39.3218498,-7.4219213,946.73
</coordinates>
</Point>
</Placemark>
<Placemark>
<name>
Sat Mar 01 15:55:01 2014 S=1.81 Km/hr
</name>
<styleUrl>
#styleMap_TLP_Normal
</styleUrl>
<Point>
<coordinates>
-39.3219261,-7.4218550,947.34
</coordinates>
</Point>
</Placemark>
<Placemark>
<name>
Sat Mar 01 15:55:11 2014 S=1.99 Km/hr
</name>
<styleUrl>
#styleMap_TLP_Normal
</styleUrl>
<Point>
<coordinates>
-39.3219910,-7.4218793,946.52
</coordinates>
</Point>
</Placemark>
<Placemark>
<name>
Sat Mar 01 15:55:21 2014 S=0.47 Km/hr
</name>
<styleUrl>
#styleMap_TLP_Normal
</styleUrl>
<Point>
<coordinates>
-39.3220253,-7.4219360,947.13
</coordinates>
</Point>
</Placemark>
<Placemark>
<name>
Sat Mar 01 15:55:31 2014 S=0.61 Km/hr
</name>
<styleUrl>
#styleMap_TLP_Normal
</styleUrl>
<Point>
<coordinates>
-39.3220291,-7.4219327,946.64
</coordinates>
</Point>
</Placemark>
<Placemark>
<name>
Sat Mar 01 15:55:41 2014 S=1.77 Km/hr
</name>
<styleUrl>
#styleMap_TLP_Normal
</styleUrl>
<Point>
<coordinates>
-39.3220139,-7.4218664,946.25
</coordinates>
</Point>
</Placemark>
<Placemark>
<name>
Sat Mar 01 15:55:51 2014 S=2.33 Km/hr
</name>
<styleUrl>
#styleMap_TLP_Normal
</styleUrl>
<Point>
<coordinates>
-39.3220749,-7.4218125,947.08
</coordinates>
</Point>
</Placemark>
<Placemark>
<name>
Sat Mar 01 15:56:01 2014 S=1.19 Km/hr
</name>
<styleUrl>
#styleMap_TLP_Normal
</styleUrl>
<Point>
<coordinates>
-39.3221436,-7.4218020,947.67
</coordinates>
</Point>
</Placemark>
<Placemark>
<name>
Sat Mar 01 15:56:11 2014 S=2.48 Km/hr
</name>
<styleUrl>
#styleMap_TLP_Normal
</styleUrl>
<Point>
<coordinates>
-39.3222084,-7.4218316,947.61
</coordinates>
</Point>
</Placemark>
<Placemark>
<name>
Sat Mar 01 15:56:21 2014 S=0.77 Km/hr
</name>
<styleUrl>
#styleMap_TLP_Normal
</styleUrl>
<Point>
<coordinates>
-39.3222580,-7.4218488,947.64
</coordinates>
</Point>
</Placemark>
<Placemark>
<name>
Sat Mar 01 15:56:31 2014 S=2.79 Km/hr
</name>
<styleUrl>
#styleMap_TLP_Normal
</styleUrl>
<Point>
<coordinates>
-39.3222809,-7.4218974,947.94
</coordinates>
</Point>
</Placemark>
<Placemark>
<name>
Sat Mar 01 15:56:41 2014 S=1.25 Km/hr
</name>
<styleUrl>
#styleMap_TLP_Normal
</styleUrl>
<Point>
<coordinates>
-39.3223419,-7.4219561,948.16
</coordinates>
</Point>
</Placemark>
<Placemark>
<name>
Sat Mar 01 15:56:51 2014 S=0.48 Km/hr
</name>
<styleUrl>
#styleMap_TLP_Normal
</styleUrl>
<Point>
<coordinates>
-39.3223610,-7.4219737,948.11
</coordinates>
</Point>
</Placemark>
<Placemark>
<name>
Sat Mar 01 15:57:01 2014 S=1.28 Km/hr
</name>
<styleUrl>
#styleMap_TLP_Normal
</styleUrl>
<Point>
<coordinates>
-39.3223724,-7.4219742,948.09
</coordinates>
</Point>
</Placemark>
<Placemark>
<name>
Sat Mar 01 15:57:11 2014 S=1.38 Km/hr
</name>
<styleUrl>
#styleMap_TLP_Normal
</styleUrl>
<Point>
<coordinates>
-39.3224869,-7.4219465,948.23
</coordinates>
</Point>
</Placemark>
<Placemark>
<name>
Sat Mar 01 15:57:21 2014 S=2.20 Km/hr
</name>
<styleUrl>
#styleMap_TLP_Normal
</styleUrl>
<Point>
<coordinates>
-39.3225441,-7.4219313,948.41
</coordinates>
</Point>
</Placemark>
<Placemark>
<name>
Sat Mar 01 15:57:31 2014 S=0.74 Km/hr
</name>
<styleUrl>
#styleMap_TLP_Normal
</styleUrl>
<Point>
<coordinates>
-39.3226051,-7.4219093,948.50
</coordinates>
</Point>
</Placemark>
<Placemark>
<name>
Sat Mar 01 15:57:41 2014 S=0.74 Km/hr
</name>
<styleUrl>
#styleMap_TLP_Normal
</styleUrl>
<Point>
<coordinates>
-39.3226242,-7.4218678,948.73
</coordinates>
</Point>
</Placemark>
<Placemark>
<name>
Sat Mar 01 15:57:51 2014 S=1.61 Km/hr
</name>
<styleUrl>
#styleMap_TLP_Normal
</styleUrl>
<Point>
<coordinates>
-39.3226471,-7.4218378,948.92
</coordinates>
</Point>
</Placemark>
<Placemark>
<name>
Sat Mar 01 15:58:01 2014 S=2.97 Km/hr
</name>
<styleUrl>
#styleMap_TLP_Normal
</styleUrl>
<Point>
<coordinates>
-39.3226891,-7.4217448,948.63
</coordinates>
</Point>
</Placemark>
<Placemark>
<name>
Sat Mar 01 15:58:11 2014 S=1.70 Km/hr
</name>
<styleUrl>
#styleMap_TLP_Normal
</styleUrl>
<Point>
<coordinates>
-39.3227158,-7.4217043,947.91
</coordinates>
</Point>
</Placemark>
<Placemark>
<name>
Sat Mar 01 15:58:21 2014 S=2.30 Km/hr
</name>
<styleUrl>
#styleMap_TLP_Normal
</styleUrl>
<Point>
<coordinates>
-39.3227806,-7.4216971,948.03
</coordinates>
</Point>
</Placemark>
<Placemark>
<name>
Sat Mar 01 15:58:31 2014 S=1.46 Km/hr
</name>
<styleUrl>
#styleMap_TLP_Normal
</styleUrl>
<Point>
<coordinates>
-39.3228569,-7.4217443,948.05
</coordinates>
</Point>
</Placemark>
<Placemark>
<name>
Sat Mar 01 15:58:41 2014 S=3.01 Km/hr
</name>
<styleUrl>
#styleMap_TLP_Normal
</styleUrl>
<Point>
<coordinates>
-39.3229065,-7.4217291,948.73
</coordinates>
</Point>
</Placemark>
<Placemark>
<name>
Sat Mar 01 15:58:51 2014 S=1.28 Km/hr
</name>
<styleUrl>
#styleMap_TLP_Normal
</styleUrl>
<Point>
<coordinates>
-39.3229980,-7.4216900,949.48
</coordinates>
</Point>
</Placemark>
<Placemark>
<name>
Sat Mar 01 15:59:01 2014 S=1.96 Km/hr
</name>
<styleUrl>
#styleMap_TLP_Normal
</styleUrl>
<Point>
<coordinates>
-39.3230858,-7.4216871,948.67
</coordinates>
</Point>
</Placemark>
<Placemark>
<name>
Sat Mar 01 15:59:11 2014 S=0.75 Km/hr
</name>
<styleUrl>
#styleMap_TLP_Normal
</styleUrl>
<Point>
<coordinates>
-39.3231316,-7.4216719,948.91
</coordinates>
</Point>
</Placemark>
<Placemark>
<name>
Sat Mar 01 15:59:21 2014 S=1.11 Km/hr
</name>
<styleUrl>
#styleMap_TLP_Normal
</styleUrl>
<Point>
<coordinates>
-39.3231850,-7.4216466,948.20
</coordinates>
</Point>
</Placemark>
<Placemark>
<name>
Sat Mar 01 15:59:31 2014 S=0.77 Km/hr
</name>
<styleUrl>
#styleMap_TLP_Normal
</styleUrl>
<Point>
<coordinates>
-39.3232117,-7.4216228,948.88
</coordinates>
</Point>
</Placemark>
<Placemark>
<name>
Sat Mar 01 15:59:41 2014 S=2.00 Km/hr
</name>
<styleUrl>
#styleMap_TLP_Normal
</styleUrl>
<Point>
<coordinates>
-39.3232231,-7.4215798,949.17
</coordinates>
</Point>
</Placemark>
<Placemark>
<name>
Sat Mar 01 15:59:51 2014 S=2.74 Km/hr
</name>
<styleUrl>
#styleMap_TLP_Normal
</styleUrl>
<Point>
<coordinates>
-39.3232994,-7.4215627,949.72
</coordinates>
</Point>
</Placemark>
<Placemark>
<name>
Sat Mar 01 16:00:01 2014 S=2.68 Km/hr
</name>
<styleUrl>
#styleMap_TLP_Normal
</styleUrl>
<Point>
<coordinates>
-39.3233681,-7.4215989,949.53
</coordinates>
</Point>
</Placemark>
<Placemark>
<name>
Sat Mar 01 16:00:11 2014 S=2.99 Km/hr
</name>
<styleUrl>
#styleMap_TLP_Normal
</styleUrl>
<Point>
<coordinates>
-39.3234596,-7.4216394,949.41
</coordinates>
</Point>
</Placemark>
<Placemark>
<name>
Sat Mar 01 16:00:21 2014 S=3.08 Km/hr
</name>
<styleUrl>
#styleMap_TLP_Normal
</styleUrl>
<Point>
<coordinates>
-39.3235054,-7.4215693,948.61
</coordinates>
</Point>
</Placemark>
<Placemark>
<name>
Sat Mar 01 16:00:31 2014 S=2.71 Km/hr
</name>
<styleUrl>
#styleMap_TLP_Normal
</styleUrl>
<Point>
<coordinates>
-39.3235512,-7.4214830,946.81
</coordinates>
</Point>
</Placemark>
<Placemark>
<name>
Sat Mar 01 16:00:41 2014 S=3.15 Km/hr
</name>
<styleUrl>
#styleMap_TLP_Normal
</styleUrl>
<Point>
<coordinates>
-39.3236542,-7.4214487,947.72
</coordinates>
</Point>
</Placemark>
<Placemark>
<name>
Sat Mar 01 16:00:51 2014 S=1.33 Km/hr
</name>
<styleUrl>
#styleMap_TLP_Normal
</styleUrl>
<Point>
<coordinates>
-39.3236809,-7.4214091,947.58
</coordinates>
</Point>
</Placemark>
<Placemark>
<name>
Sat Mar 01 16:01:01 2014 S=0.26 Km/hr
</name>
<styleUrl>
#styleMap_TLP_Normal
</styleUrl>
<Point>
<coordinates>
-39.3236885,-7.4214053,947.70
</coordinates>
</Point>
</Placemark>
<Placemark>
<name>
Sat Mar 01 16:01:11 2014 S=2.61 Km/hr
</name>
<styleUrl>
#styleMap_TLP_Normal
</styleUrl>
<Point>
<coordinates>
-39.3237038,-7.4213576,948.97
</coordinates>
</Point>
</Placemark>
<Placemark>
<name>
Sat Mar 01 16:01:21 2014 S=1.60 Km/hr
</name>
<styleUrl>
#styleMap_TLP_Normal
</styleUrl>
<Point>
<coordinates>
-39.3237190,-7.4212289,948.95
</coordinates>
</Point>
</Placemark>
<Placemark>
<name>
Sat Mar 01 16:01:31 2014 S=1.34 Km/hr
</name>
<styleUrl>
#styleMap_TLP_Normal
</styleUrl>
<Point>
<coordinates>
-39.3237495,-7.4211793,949.64
</coordinates>
</Point>
</Placemark>
<Placemark>
<name>
Sat Mar 01 16:01:41 2014 S=0.84 Km/hr
</name>
<styleUrl>
#styleMap_TLP_Normal
</styleUrl>
<Point>
<coordinates>
-39.3238144,-7.4211259,949.28
</coordinates>
</Point>
</Placemark>
<Placemark>
<name>
Sat Mar 01 16:01:51 2014 S=0.32 Km/hr
</name>
<styleUrl>
#styleMap_TLP_Normal
</styleUrl>
<Point>
<coordinates>
-39.3238335,-7.4211164,949.36
</coordinates>
</Point>
</Placemark>
<Placemark>
<name>
Sat Mar 01 16:02:01 2014 S=2.64 Km/hr
</name>
<styleUrl>
#styleMap_TLP_Normal
</styleUrl>
<Point>
<coordinates>
-39.3238029,-7.4210773,950.66
</coordinates>
</Point>
</Placemark>
<Placemark>
<name>
Sat Mar 01 16:02:11 2014 S=3.71 Km/hr
</name>
<styleUrl>
#styleMap_TLP_Normal
</styleUrl>
<Point>
<coordinates>
-39.3237610,-7.4209509,947.56
</coordinates>
</Point>
</Placemark>
<Placemark>
<name>
Sat Mar 01 16:02:21 2014 S=2.90 Km/hr
</name>
<styleUrl>
#styleMap_TLP_Normal
</styleUrl>
<Point>
<coordinates>
-39.3236694,-7.4208660,949.39
</coordinates>
</Point>
</Placemark>
<Placemark>
<name>
Sat Mar 01 16:02:31 2014 S=3.40 Km/hr
</name>
<styleUrl>
#styleMap_TLP_Normal
</styleUrl>
<Point>
<coordinates>
-39.3235817,-7.4207997,950.44
</coordinates>
</Point>
</Placemark>
<Placemark>
<name>
Sat Mar 01 16:02:41 2014 S=2.98 Km/hr
</name>
<styleUrl>
#styleMap_TLP_Normal
</styleUrl>
<Point>
<coordinates>
-39.3234863,-7.4207382,951.58
</coordinates>
</Point>
</Placemark>
<Placemark>
<name>
Sat Mar 01 16:02:51 2014 S=5.98 Km/hr
</name>
<styleUrl>
#styleMap_TLP_Normal
</styleUrl>
<Point>
<coordinates>
-39.3234215,-7.4206467,951.09
</coordinates>
</Point>
</Placemark>
<Placemark>
<name>
Sat Mar 01 16:03:01 2014 S=4.81 Km/hr
</name>
<styleUrl>
#styleMap_TLP_Normal
</styleUrl>
<Point>
<coordinates>
-39.3233185,-7.4205828,950.64
</coordinates>
</Point>
</Placemark>
<Placemark>
<name>
Sat Mar 01 16:03:11 2014 S=2.91 Km/hr
</name>
<styleUrl>
#styleMap_TLP_Normal
</styleUrl>
<Point>
<coordinates>
-39.3232269,-7.4205308,949.00
</coordinates>
</Point>
</Placemark>
<Placemark>
<name>
Sat Mar 01 16:03:21 2014 S=2.27 Km/hr
</name>
<styleUrl>
#styleMap_TLP_Normal
</styleUrl>
<Point>
<coordinates>
-39.3231430,-7.4204636,947.14
</coordinates>
</Point>
</Placemark>
<Placemark>
<name>
Sat Mar 01 16:03:31 2014 S=3.86 Km/hr
</name>
<styleUrl>
#styleMap_TLP_Normal
</styleUrl>
<Point>
<coordinates>
-39.3230591,-7.4204326,946.69
</coordinates>
</Point>
</Placemark>
<Placemark>
<name>
Sat Mar 01 16:03:41 2014 S=5.01 Km/hr
</name>
<styleUrl>
#styleMap_TLP_Normal
</styleUrl>
<Point>
<coordinates>
-39.3229828,-7.4203634,946.00
</coordinates>
</Point>
</Placemark>
<Placemark>
<name>
Sat Mar 01 16:03:51 2014 S=1.01 Km/hr
</name>
<styleUrl>
#styleMap_TLP_Normal
</styleUrl>
<Point>
<coordinates>
-39.3230171,-7.4203067,945.95
</coordinates>
</Point>
</Placemark>
<Placemark>
<name>
Sat Mar 01 16:04:01 2014 S=1.47 Km/hr
</name>
<styleUrl>
#styleMap_TLP_Normal
</styleUrl>
<Point>
<coordinates>
-39.3230095,-7.4202523,945.78
</coordinates>
</Point>
</Placemark>
<Placemark>
<name>
Sat Mar 01 16:04:11 2014 S=3.53 Km/hr
</name>
<styleUrl>
#styleMap_TLP_Normal
</styleUrl>
<Point>
<coordinates>
-39.3230553,-7.4201612,946.28
</coordinates>
</Point>
</Placemark>
<Placemark>
<name>
Sat Mar 01 16:04:21 2014 S=2.08 Km/hr
</name>
<styleUrl>
#styleMap_TLP_Normal
</styleUrl>
<Point>
<coordinates>
-39.3230515,-7.4201136,947.00
</coordinates>
</Point>
</Placemark>
<Placemark>
<name>
Sat Mar 01 16:04:31 2014 S=3.57 Km/hr
</name>
<styleUrl>
#styleMap_TLP_Normal
</styleUrl>
<Point>
<coordinates>
-39.3230133,-7.4200048,945.66
</coordinates>
</Point>
</Placemark>
<Placemark>
<name>
Sat Mar 01 16:04:41 2014 S=2.01 Km/hr
</name>
<styleUrl>
#styleMap_TLP_Normal
</styleUrl>
<Point>
<coordinates>
-39.3229904,-7.4199586,946.59
</coordinates>
</Point>
</Placemark>
<Placemark>
<name>
Sat Mar 01 16:04:51 2014 S=4.12 Km/hr
</name>
<styleUrl>
#styleMap_TLP_Normal
</styleUrl>
<Point>
<coordinates>
-39.3230820,-7.4199495,947.09
</coordinates>
</Point>
</Placemark>
<Placemark>
<name>
Sat Mar 01 16:05:01 2014 S=2.84 Km/hr
</name>
<styleUrl>
#styleMap_TLP_Normal
</styleUrl>
<Point>
<coordinates>
-39.3231544,-7.4199114,947.97
</coordinates>
</Point>
</Placemark>
<Placemark>
<name>
Sat Mar 01 16:05:11 2014 S=1.61 Km/hr
</name>
<styleUrl>
#styleMap_TLP_Normal
</styleUrl>
<Point>
<coordinates>
-39.3232193,-7.4198332,948.84
</coordinates>
</Point>
</Placemark>
<Placemark>
<name>
Sat Mar 01 16:05:21 2014 S=2.00 Km/hr
</name>
<styleUrl>
#styleMap_TLP_Normal
</styleUrl>
<Point>
<coordinates>
-39.3232994,-7.4198089,949.44
</coordinates>
</Point>
</Placemark>
<Placemark>
<name>
Sat Mar 01 16:05:31 2014 S=3.16 Km/hr
</name>
<styleUrl>
#styleMap_TLP_Normal
</styleUrl>
<Point>
<coordinates>
-39.3233414,-7.4198313,950.36
</coordinates>
</Point>
</Placemark>
<Placemark>
<name>
Sat Mar 01 16:05:41 2014 S=2.59 Km/hr
</name>
<styleUrl>
#styleMap_TLP_Normal
</styleUrl>
<Point>
<coordinates>
-39.3234291,-7.4198318,950.20
</coordinates>
</Point>
</Placemark>
<Placemark>
<name>
Sat Mar 01 16:05:51 2014 S=1.25 Km/hr
</name>
<styleUrl>
#styleMap_TLP_Normal
</styleUrl>
<Point>
<coordinates>
-39.3235130,-7.4198103,950.78
</coordinates>
</Point>
</Placemark>
<Placemark>
<name>
Sat Mar 01 16:06:01 2014 S=1.95 Km/hr
</name>
<styleUrl>
#styleMap_TLP_Normal
</styleUrl>
<Point>
<coordinates>
-39.3235970,-7.4198346,949.92
</coordinates>
</Point>
</Placemark>
<Placemark>
<name>
Sat Mar 01 16:06:11 2014 S=0.84 Km/hr
</name>
<styleUrl>
#styleMap_TLP_Normal
</styleUrl>
<Point>
<coordinates>
-39.3237000,-7.4198852,949.86
</coordinates>
</Point>
</Placemark>
<Placemark>
<name>
Sat Mar 01 16:06:21 2014 S=2.38 Km/hr
</name>
<styleUrl>
#styleMap_TLP_Normal
</styleUrl>
<Point>
<coordinates>
-39.3237801,-7.4198389,950.23
</coordinates>
</Point>
</Placemark>
<Placemark>
<name>
Sat Mar 01 16:06:31 2014 S=1.26 Km/hr
</name>
<styleUrl>
#styleMap_TLP_Normal
</styleUrl>
<Point>
<coordinates>
-39.3238335,-7.4198270,949.30
</coordinates>
</Point>
</Placemark>
<Placemark>
<name>
Sat Mar 01 16:06:41 2014 S=2.82 Km/hr
</name>
<styleUrl>
#styleMap_TLP_Normal
</styleUrl>
<Point>
<coordinates>
-39.3238716,-7.4198551,949.27
</coordinates>
</Point>
</Placemark>
<Placemark>
<name>
Sat Mar 01 16:06:51 2014 S=4.65 Km/hr
</name>
<styleUrl>
#styleMap_TLP_Normal
</styleUrl>
<Point>
<coordinates>
-39.3239288,-7.4198537,948.64
</coordinates>
</Point>
</Placemark>
<Placemark>
<name>
Sat Mar 01 16:07:01 2014 S=3.18 Km/hr
</name>
<styleUrl>
#styleMap_TLP_Normal
</styleUrl>
<Point>
<coordinates>
-39.3239708,-7.4197884,951.14
</coordinates>
</Point>
</Placemark>
<Placemark>
<name>
Sat Mar 01 16:07:11 2014 S=1.37 Km/hr
</name>
<styleUrl>
#styleMap_TLP_Normal
</styleUrl>
<Point>
<coordinates>
-39.3240280,-7.4197516,952.55
</coordinates>
</Point>
</Placemark>
<Placemark>
<name>
Sat Mar 01 16:07:21 2014 S=0.67 Km/hr
</name>
<styleUrl>
#styleMap_TLP_Normal
</styleUrl>
<Point>
<coordinates>
-39.3240662,-7.4197650,953.50
</coordinates>
</Point>
</Placemark>
<Placemark>
<name>
Sat Mar 01 16:07:31 2014 S=0.26 Km/hr
</name>
<styleUrl>
#styleMap_TLP_Normal
</styleUrl>
<Point>
<coordinates>
-39.3240662,-7.4197645,953.80
</coordinates>
</Point>
</Placemark>
<Placemark>
<name>
Sat Mar 01 16:07:41 2014 S=0.78 Km/hr
</name>
<styleUrl>
#styleMap_TLP_Normal
</styleUrl>
<Point>
<coordinates>
-39.3240852,-7.4197288,952.44
</coordinates>
</Point>
</Placemark>
<Placemark>
<name>
Sat Mar 01 16:07:51 2014 S=0.85 Km/hr
</name>
<styleUrl>
#styleMap_TLP_Normal
</styleUrl>
<Point>
<coordinates>
-39.3241081,-7.4197245,952.09
</coordinates>
</Point>
</Placemark>
<Placemark>
<name>
Sat Mar 01 16:08:01 2014 S=3.00 Km/hr
</name>
<styleUrl>
#styleMap_TLP_Normal
</styleUrl>
<Point>
<coordinates>
-39.3241768,-7.4197001,951.97
</coordinates>
</Point>
</Placemark>
<Placemark>
<name>
Sat Mar 01 16:08:11 2014 S=2.75 Km/hr
</name>
<styleUrl>
#styleMap_TLP_Normal
</styleUrl>
<Point>
<coordinates>
-39.3242226,-7.4196196,950.38
</coordinates>
</Point>
</Placemark>
<Placemark>
<name>
Sat Mar 01 16:08:21 2014 S=1.81 Km/hr
</name>
<styleUrl>
#styleMap_TLP_Normal
</styleUrl>
<Point>
<coordinates>
-39.3241959,-7.4195337,951.02
</coordinates>
</Point>
</Placemark>
<Placemark>
<name>
Sat Mar 01 16:08:31 2014 S=2.24 Km/hr
</name>
<styleUrl>
#styleMap_TLP_Normal
</styleUrl>
<Point>
<coordinates>
-39.3242035,-7.4195323,950.48
</coordinates>
</Point>
</Placemark>
<Placemark>
<name>
Sat Mar 01 16:08:41 2014 S=2.70 Km/hr
</name>
<styleUrl>
#styleMap_TLP_Normal
</styleUrl>
<Point>
<coordinates>
-39.3242912,-7.4195657,950.69
</coordinates>
</Point>
</Placemark>
<Placemark>
<name>
Sat Mar 01 16:08:51 2014 S=3.21 Km/hr
</name>
<styleUrl>
#styleMap_TLP_Normal
</styleUrl>
<Point>
<coordinates>
-39.3243713,-7.4195352,950.48
</coordinates>
</Point>
</Placemark>
<Placemark>
<name>
Sat Mar 01 16:09:01 2014 S=0.71 Km/hr
</name>
<styleUrl>
#styleMap_TLP_Normal
</styleUrl>
<Point>
<coordinates>
-39.3244133,-7.4195051,950.41
</coordinates>
</Point>
</Placemark>
<Placemark>
<name>
Sat Mar 01 16:09:11 2014 S=1.10 Km/hr
</name>
<styleUrl>
#styleMap_TLP_Normal
</styleUrl>
<Point>
<coordinates>
-39.3244209,-7.4195085,950.31
</coordinates>
</Point>
</Placemark>
<Placemark>
<name>
Sat Mar 01 16:09:21 2014 S=1.84 Km/hr
</name>
<styleUrl>
#styleMap_TLP_Normal
</styleUrl>
<Point>
<coordinates>
-39.3244705,-7.4195189,949.92
</coordinates>
</Point>
</Placemark>
<Placemark>
<name>
Sat Mar 01 16:09:31 2014 S=1.49 Km/hr
</name>
<styleUrl>
#styleMap_TLP_Normal
</styleUrl>
<Point>
<coordinates>
-39.3245163,-7.4194880,949.91
</coordinates>
</Point>
</Placemark>
<Placemark>
<name>
Sat Mar 01 16:09:41 2014 S=0.94 Km/hr
</name>
<styleUrl>
#styleMap_TLP_Normal
</styleUrl>
<Point>
<coordinates>
-39.3245735,-7.4194746,948.81
</coordinates>
</Point>
</Placemark>
<Placemark>
<name>
Sat Mar 01 16:09:51 2014 S=0.72 Km/hr
</name>
<styleUrl>
#styleMap_TLP_Normal
</styleUrl>
<Point>
<coordinates>
-39.3245926,-7.4194946,948.13
</coordinates>
</Point>
</Placemark>
<Placemark>
<name>
Sat Mar 01 16:10:01 2014 S=1.97 Km/hr
</name>
<styleUrl>
#styleMap_TLP_Normal
</styleUrl>
<Point>
<coordinates>
-39.3246040,-7.4195638,947.30
</coordinates>
</Point>
</Placemark>
<Placemark>
<name>
Sat Mar 01 16:10:11 2014 S=2.06 Km/hr
</name>
<styleUrl>
#styleMap_TLP_Normal
</styleUrl>
<Point>
<coordinates>
-39.3246040,-7.4195313,947.13
</coordinates>
</Point>
</Placemark>
<Placemark>
<name>
Sat Mar 01 16:10:21 2014 S=2.19 Km/hr
</name>
<styleUrl>
#styleMap_TLP_Normal
</styleUrl>
<Point>
<coordinates>
-39.3246536,-7.4194145,946.78
</coordinates>
</Point>
</Placemark>
<Placemark>
<name>
Sat Mar 01 16:10:31 2014 S=1.90 Km/hr
</name>
<styleUrl>
#styleMap_TLP_Normal
</styleUrl>
<Point>
<coordinates>
-39.3246956,-7.4193377,947.00
</coordinates>
</Point>
</Placemark>
<Placemark>
<name>
Sat Mar 01 16:10:41 2014 S=2.69 Km/hr
</name>
<styleUrl>
#styleMap_TLP_Normal
</styleUrl>
<Point>
<coordinates>
-39.3247032,-7.4192901,946.92
</coordinates>
</Point>
</Placemark>
<Placemark>
<name>
Sat Mar 01 16:10:51 2014 S=2.54 Km/hr
</name>
<styleUrl>
#styleMap_TLP_Normal
</styleUrl>
<Point>
<coordinates>
-39.3247566,-7.4192104,948.08
</coordinates>
</Point>
</Placemark>
<Placemark>
<name>
Sat Mar 01 16:11:01 2014 S=2.89 Km/hr
</name>
<styleUrl>
#styleMap_TLP_Normal
</styleUrl>
<Point>
<coordinates>
-39.3248672,-7.4191675,948.70
</coordinates>
</Point>
</Placemark>
<Placemark>
<name>
Sat Mar 01 16:11:11 2014 S=3.11 Km/hr
</name>
<styleUrl>
#styleMap_TLP_Normal
</styleUrl>
<Point>
<coordinates>
-39.3249626,-7.4191093,949.47
</coordinates>
</Point>
</Placemark>
<Placemark>
<name>
Sat Mar 01 16:11:21 2014 S=2.63 Km/hr
</name>
<styleUrl>
#styleMap_TLP_Normal
</styleUrl>
<Point>
<coordinates>
-39.3250313,-7.4190512,950.38
</coordinates>
</Point>
</Placemark>
<Placemark>
<name>
Sat Mar 01 16:11:31 2014 S=2.05 Km/hr
</name>
<styleUrl>
#styleMap_TLP_Normal
</styleUrl>
<Point>
<coordinates>
-39.3250999,-7.4190688,949.52
</coordinates>
</Point>
</Placemark>
<Placemark>
<name>
Sat Mar 01 16:11:41 2014 S=2.19 Km/hr
</name>
<styleUrl>
#styleMap_TLP_Normal
</styleUrl>
<Point>
<coordinates>
-39.3251648,-7.4190960,949.52
</coordinates>
</Point>
</Placemark>
<Placemark>
<name>
Sat Mar 01 16:11:51 2014 S=2.24 Km/hr
</name>
<styleUrl>
#styleMap_TLP_Normal
</styleUrl>
<Point>
<coordinates>
-39.3252487,-7.4190960,950.11
</coordinates>
</Point>
</Placemark>
<Placemark>
<name>
Sat Mar 01 16:12:01 2014 S=2.77 Km/hr
</name>
<styleUrl>
#styleMap_TLP_Normal
</styleUrl>
<Point>
<coordinates>
-39.3253555,-7.4191122,949.92
</coordinates>
</Point>
</Placemark>
<Placemark>
<name>
Sat Mar 01 16:12:11 2014 S=3.24 Km/hr
</name>
<styleUrl>
#styleMap_TLP_Normal
</styleUrl>
<Point>
<coordinates>
-39.3254318,-7.4190531,949.83
</coordinates>
</Point>
</Placemark>
<Placemark>
<name>
Sat Mar 01 16:12:21 2014 S=2.21 Km/hr
</name>
<styleUrl>
#styleMap_TLP_Normal
</styleUrl>
<Point>
<coordinates>
-39.3254738,-7.4189801,949.52
</coordinates>
</Point>
</Placemark>
<Placemark>
<name>
Sat Mar 01 16:12:31 2014 S=2.12 Km/hr
</name>
<styleUrl>
#styleMap_TLP_Normal
</styleUrl>
<Point>
<coordinates>
-39.3255081,-7.4188881,948.84
</coordinates>
</Point>
</Placemark>
<Placemark>
<name>
Sat Mar 01 16:12:41 2014 S=2.05 Km/hr
</name>
<styleUrl>
#styleMap_TLP_Normal
</styleUrl>
<Point>
<coordinates>
-39.3255653,-7.4188681,950.56
</coordinates>
</Point>
</Placemark>
<Placemark>
<name>
Sat Mar 01 16:12:51 2014 S=2.62 Km/hr
</name>
<styleUrl>
#styleMap_TLP_Normal
</styleUrl>
<Point>
<coordinates>
-39.3255997,-7.4187932,950.11
</coordinates>
</Point>
</Placemark>
<Placemark>
<name>
Sat Mar 01 16:13:01 2014 S=2.83 Km/hr
</name>
<styleUrl>
#styleMap_TLP_Normal
</styleUrl>
<Point>
<coordinates>
-39.3255463,-7.4187331,950.39
</coordinates>
</Point>
</Placemark>
<Placemark>
<name>
Sat Mar 01 16:13:11 2014 S=3.02 Km/hr
</name>
<styleUrl>
#styleMap_TLP_Normal
</styleUrl>
<Point>
<coordinates>
-39.3254700,-7.4186864,951.75
</coordinates>
</Point>
</Placemark>
<Placemark>
<name>
Sat Mar 01 16:13:21 2014 S=3.95 Km/hr
</name>
<styleUrl>
#styleMap_TLP_Normal
</styleUrl>
<Point>
<coordinates>
-39.3253822,-7.4186125,953.08
</coordinates>
</Point>
</Placemark>
<Placemark>
<name>
Sat Mar 01 16:13:31 2014 S=1.17 Km/hr
</name>
<styleUrl>
#styleMap_TLP_Normal
</styleUrl>
<Point>
<coordinates>
-39.3253441,-7.4185381,953.13
</coordinates>
</Point>
</Placemark>
<Placemark>
<name>
Sat Mar 01 16:13:41 2014 S=0.91 Km/hr
</name>
<styleUrl>
#styleMap_TLP_Normal
</styleUrl>
<Point>
<coordinates>
-39.3253479,-7.4185371,952.97
</coordinates>
</Point>
</Placemark>
<Placemark>
<name>
Sat Mar 01 16:13:51 2014 S=2.37 Km/hr
</name>
<styleUrl>
#styleMap_TLP_Normal
</styleUrl>
<Point>
<coordinates>
-39.3252983,-7.4184661,952.89
</coordinates>
</Point>
</Placemark>
<Placemark>
<name>
Sat Mar 01 16:14:01 2014 S=3.15 Km/hr
</name>
<styleUrl>
#styleMap_TLP_Normal
</styleUrl>
<Point>
<coordinates>
-39.3252563,-7.4184027,952.48
</coordinates>
</Point>
</Placemark>
<Placemark>
<name>
Sat Mar 01 16:14:11 2014 S=2.57 Km/hr
</name>
<styleUrl>
#styleMap_TLP_Normal
</styleUrl>
<Point>
<coordinates>
-39.3252525,-7.4183154,950.78
</coordinates>
</Point>
</Placemark>
<Placemark>
<name>
Sat Mar 01 16:14:21 2014 S=2.77 Km/hr
</name>
<styleUrl>
#styleMap_TLP_Normal
</styleUrl>
<Point>
<coordinates>
-39.3252106,-7.4182773,947.77
</coordinates>
</Point>
</Placemark>
<Placemark>
<name>
Sat Mar 01 16:14:31 2014 S=3.40 Km/hr
</name>
<styleUrl>
#styleMap_TLP_Normal
</styleUrl>
<Point>
<coordinates>
-39.3251610,-7.4181862,948.34
</coordinates>
</Point>
</Placemark>
<Placemark>
<name>
Sat Mar 01 16:14:41 2014 S=1.30 Km/hr
</name>
<styleUrl>
#styleMap_TLP_Normal
</styleUrl>
<Point>
<coordinates>
-39.3251343,-7.4181528,947.25
</coordinates>
</Point>
</Placemark>
<Placemark>
<name>
Sat Mar 01 16:14:51 2014 S=3.40 Km/hr
</name>
<styleUrl>
#styleMap_TLP_Normal
</styleUrl>
<Point>
<coordinates>
-39.3250694,-7.4181170,947.56
</coordinates>
</Point>
</Placemark>
<Placemark>
<name>
Sat Mar 01 16:15:01 2014 S=1.36 Km/hr
</name>
<styleUrl>
#styleMap_TLP_Normal
</styleUrl>
<Point>
<coordinates>
-39.3250046,-7.4180713,946.67
</coordinates>
</Point>
</Placemark>
<Placemark>
<name>
Sat Mar 01 16:15:11 2014 S=3.19 Km/hr
</name>
<styleUrl>
#styleMap_TLP_Normal
</styleUrl>
<Point>
<coordinates>
-39.3249207,-7.4180803,947.22
</coordinates>
</Point>
</Placemark>
<Placemark>
<name>
Sat Mar 01 16:15:21 2014 S=3.46 Km/hr
</name>
<styleUrl>
#styleMap_TLP_Normal
</styleUrl>
<Point>
<coordinates>
-39.3248062,-7.4180565,947.45
</coordinates>
</Point>
</Placemark>
<Placemark>
<name>
Sat Mar 01 16:15:31 2014 S=1.66 Km/hr
</name>
<styleUrl>
#styleMap_TLP_Normal
</styleUrl>
<Point>
<coordinates>
-39.3247223,-7.4180231,948.02
</coordinates>
</Point>
</Placemark>
<Placemark>
<name>
Sat Mar 01 16:15:41 2014 S=2.90 Km/hr
</name>
<styleUrl>
#styleMap_TLP_Normal
</styleUrl>
<Point>
<coordinates>
-39.3246536,-7.4179840,947.77
</coordinates>
</Point>
</Placemark>
<Placemark>
<name>
Sat Mar 01 16:15:51 2014 S=2.46 Km/hr
</name>
<styleUrl>
#styleMap_TLP_Normal
</styleUrl>
<Point>
<coordinates>
-39.3245621,-7.4179759,946.89
</coordinates>
</Point>
</Placemark>
<Placemark>
<name>
Sat Mar 01 16:16:01 2014 S=0.96 Km/hr
</name>
<styleUrl>
#styleMap_TLP_Normal
</styleUrl>
<Point>
<coordinates>
-39.3244934,-7.4179654,946.84
</coordinates>
</Point>
</Placemark>
<Placemark>
<name>
Sat Mar 01 16:16:11 2014 S=0.50 Km/hr
</name>
<styleUrl>
#styleMap_TLP_Normal
</styleUrl>
<Point>
<coordinates>
-39.3244896,-7.4179640,946.92
</coordinates>
</Point>
</Placemark>
<Placemark>
<name>
Sat Mar 01 16:16:21 2014 S=2.30 Km/hr
</name>
<styleUrl>
#styleMap_TLP_Normal
</styleUrl>
<Point>
<coordinates>
-39.3244629,-7.4179173,946.70
</coordinates>
</Point>
</Placemark>
<Placemark>
<name>
Sat Mar 01 16:16:31 2014 S=2.88 Km/hr
</name>
<styleUrl>
#styleMap_TLP_Normal
</styleUrl>
<Point>
<coordinates>
-39.3244667,-7.4178467,947.44
</coordinates>
</Point>
</Placemark>
<Placemark>
<name>
Sat Mar 01 16:16:41 2014 S=2.74 Km/hr
</name>
<styleUrl>
#styleMap_TLP_Normal
</styleUrl>
<Point>
<coordinates>
-39.3245468,-7.4177594,948.14
</coordinates>
</Point>
</Placemark>
<Placemark>
<name>
Sat Mar 01 16:16:51 2014 S=1.21 Km/hr
</name>
<styleUrl>
#styleMap_TLP_Normal
</styleUrl>
<Point>
<coordinates>
-39.3245964,-7.4176717,948.05
</coordinates>
</Point>
</Placemark>
<Placemark>
<name>
Sat Mar 01 16:17:01 2014 S=2.04 Km/hr
</name>
<styleUrl>
#styleMap_TLP_Normal
</styleUrl>
<Point>
<coordinates>
-39.3246384,-7.4176826,948.42
</coordinates>
</Point>
</Placemark>
<Placemark>
<name>
Sat Mar 01 16:17:11 2014 S=0.21 Km/hr
</name>
<styleUrl>
#styleMap_TLP_Normal
</styleUrl>
<Point>
<coordinates>
-39.3247070,-7.4177022,948.88
</coordinates>
</Point>
</Placemark>
<Placemark>
<name>
Sat Mar 01 16:17:21 2014 S=2.85 Km/hr
</name>
<styleUrl>
#styleMap_TLP_Normal
</styleUrl>
<Point>
<coordinates>
-39.3246536,-7.4176855,948.77
</coordinates>
</Point>
</Placemark>
<Placemark>
<name>
Sat Mar 01 16:17:31 2014 S=2.97 Km/hr
</name>
<styleUrl>
#styleMap_TLP_Normal
</styleUrl>
<Point>
<coordinates>
-39.3245926,-7.4176984,948.73
</coordinates>
</Point>
</Placemark>
<Placemark>
<name>
Sat Mar 01 16:17:41 2014 S=3.27 Km/hr
</name>
<styleUrl>
#styleMap_TLP_Normal
</styleUrl>
<Point>
<coordinates>
-39.3245125,-7.4177647,949.14
</coordinates>
</Point>
</Placemark>
<Placemark>
<name>
Sat Mar 01 16:17:51 2014 S=3.04 Km/hr
</name>
<styleUrl>
#styleMap_TLP_Normal
</styleUrl>
<Point>
<coordinates>
-39.3244133,-7.4178486,949.50
</coordinates>
</Point>
</Placemark>
<Placemark>
<name>
Sat Mar 01 16:18:01 2014 S=2.53 Km/hr
</name>
<styleUrl>
#styleMap_TLP_Normal
</styleUrl>
<Point>
<coordinates>
-39.3243446,-7.4178438,948.67
</coordinates>
</Point>
</Placemark>
<Placemark>
<name>
Sat Mar 01 16:18:11 2014 S=2.77 Km/hr
</name>
<styleUrl>
#styleMap_TLP_Normal
</styleUrl>
<Point>
<coordinates>
-39.3242416,-7.4178452,949.48
</coordinates>
</Point>
</Placemark>
<Placemark>
<name>
Sat Mar 01 16:18:21 2014 S=0.32 Km/hr
</name>
<styleUrl>
#styleMap_TLP_Normal
</styleUrl>
<Point>
<coordinates>
-39.3242264,-7.4178548,948.84
</coordinates>
</Point>
</Placemark>
<Placemark>
<name>
Sat Mar 01 16:18:31 2014 S=1.01 Km/hr
</name>
<styleUrl>
#styleMap_TLP_Normal
</styleUrl>
<Point>
<coordinates>
-39.3241844,-7.4178176,948.20
</coordinates>
</Point>
</Placemark>
<Placemark>
<name>
Sat Mar 01 16:18:41 2014 S=1.64 Km/hr
</name>
<styleUrl>
#styleMap_TLP_Normal
</styleUrl>
<Point>
<coordinates>
-39.3241692,-7.4178109,948.30
</coordinates>
</Point>
</Placemark>
<Placemark>
<name>
Sat Mar 01 16:18:51 2014 S=0.98 Km/hr
</name>
<styleUrl>
#styleMap_TLP_Normal
</styleUrl>
<Point>
<coordinates>
-39.3241539,-7.4177756,948.20
</coordinates>
</Point>
</Placemark>
<Placemark>
<name>
Sat Mar 01 16:19:01 2014 S=0.36 Km/hr
</name>
<styleUrl>
#styleMap_TLP_Normal
</styleUrl>
<Point>
<coordinates>
-39.3241348,-7.4177470,947.70
</coordinates>
</Point>
</Placemark>
<Placemark>
<name>
Sat Mar 01 16:19:11 2014 S=2.77 Km/hr
</name>
<styleUrl>
#styleMap_TLP_Normal
</styleUrl>
<Point>
<coordinates>
-39.3240738,-7.4177213,947.69
</coordinates>
</Point>
</Placemark>
<Placemark>
<name>
Sat Mar 01 16:19:21 2014 S=2.31 Km/hr
</name>
<styleUrl>
#styleMap_TLP_Normal
</styleUrl>
<Point>
<coordinates>
-39.3240356,-7.4177046,949.61
</coordinates>
</Point>
</Placemark>
<Placemark>
<name>
Sat Mar 01 16:19:31 2014 S=1.52 Km/hr
</name>
<styleUrl>
#styleMap_TLP_Normal
</styleUrl>
<Point>
<coordinates>
-39.3239975,-7.4176760,949.72
</coordinates>
</Point>
</Placemark>
<Placemark>
<name>
Sat Mar 01 16:19:41 2014 S=2.11 Km/hr
</name>
<styleUrl>
#styleMap_TLP_Normal
</styleUrl>
<Point>
<coordinates>
-39.3239365,-7.4176316,950.00
</coordinates>
</Point>
</Placemark>
<Placemark>
<name>
Sat Mar 01 16:19:51 2014 S=2.68 Km/hr
</name>
<styleUrl>
#styleMap_TLP_Normal
</styleUrl>
<Point>
<coordinates>
-39.3238640,-7.4175820,950.73
</coordinates>
</Point>
</Placemark>
<Placemark>
<name>
Sat Mar 01 16:20:01 2014 S=1.68 Km/hr
</name>
<styleUrl>
#styleMap_TLP_Normal
</styleUrl>
<Point>
<coordinates>
-39.3238678,-7.4175310,951.27
</coordinates>
</Point>
</Placemark>
<Placemark>
<name>
Sat Mar 01 16:20:11 2014 S=3.39 Km/hr
</name>
<styleUrl>
#styleMap_TLP_Normal
</styleUrl>
<Point>
<coordinates>
-39.3237953,-7.4174643,951.70
</coordinates>
</Point>
</Placemark>
<Placemark>
<name>
Sat Mar 01 16:20:21 2014 S=2.27 Km/hr
</name>
<styleUrl>
#styleMap_TLP_Normal
</styleUrl>
<Point>
<coordinates>
-39.3237000,-7.4174423,951.39
</coordinates>
</Point>
</Placemark>
<Placemark>
<name>
Sat Mar 01 16:20:31 2014 S=1.34 Km/hr
</name>
<styleUrl>
#styleMap_TLP_Normal
</styleUrl>
<Point>
<coordinates>
-39.3236694,-7.4173803,951.52
</coordinates>
</Point>
</Placemark>
<Placemark>
<name>
Sat Mar 01 16:20:41 2014 S=0.58 Km/hr
</name>
<styleUrl>
#styleMap_TLP_Normal
</styleUrl>
<Point>
<coordinates>
-39.3236389,-7.4173522,950.97
</coordinates>
</Point>
</Placemark>
<Placemark>
<name>
Sat Mar 01 16:20:51 2014 S=1.87 Km/hr
</name>
<styleUrl>
#styleMap_TLP_Normal
</styleUrl>
<Point>
<coordinates>
-39.3236122,-7.4173036,950.80
</coordinates>
</Point>
</Placemark>
<Placemark>
<name>
Sat Mar 01 16:21:01 2014 S=2.88 Km/hr
</name>
<styleUrl>
#styleMap_TLP_Normal
</styleUrl>
<Point>
<coordinates>
-39.3236237,-7.4171968,952.08
</coordinates>
</Point>
</Placemark>
<Placemark>
<name>
Sat Mar 01 16:21:11 2014 S=3.20 Km/hr
</name>
<styleUrl>
#styleMap_TLP_Normal
</styleUrl>
<Point>
<coordinates>
-39.3236847,-7.4171190,953.00
</coordinates>
</Point>
</Placemark>
<Placemark>
<name>
Sat Mar 01 16:21:21 2014 S=3.27 Km/hr
</name>
<styleUrl>
#styleMap_TLP_Normal
</styleUrl>
<Point>
<coordinates>
-39.3237381,-7.4170337,953.55
</coordinates>
</Point>
</Placemark>
<Placemark>
<name>
Sat Mar 01 16:21:31 2014 S=2.21 Km/hr
</name>
<styleUrl>
#styleMap_TLP_Normal
</styleUrl>
<Point>
<coordinates>
-39.3237534,-7.4169173,954.45
</coordinates>
</Point>
</Placemark>
<Placemark>
<name>
Sat Mar 01 16:21:41 2014 S=2.30 Km/hr
</name>
<styleUrl>
#styleMap_TLP_Normal
</styleUrl>
<Point>
<coordinates>
-39.3237991,-7.4168043,955.91
</coordinates>
</Point>
</Placemark>
<Placemark>
<name>
Sat Mar 01 16:21:51 2014 S=2.08 Km/hr
</name>
<styleUrl>
#styleMap_TLP_Normal
</styleUrl>
<Point>
<coordinates>
-39.3238411,-7.4167066,956.91
</coordinates>
</Point>
</Placemark>
<Placemark>
<name>
Sat Mar 01 16:22:01 2014 S=3.20 Km/hr
</name>
<styleUrl>
#styleMap_TLP_Normal
</styleUrl>
<Point>
<coordinates>
-39.3238716,-7.4165940,957.23
</coordinates>
</Point>
</Placemark>
<Placemark>
<name>
Sat Mar 01 16:22:11 2014 S=1.05 Km/hr
</name>
<styleUrl>
#styleMap_TLP_Normal
</styleUrl>
<Point>
<coordinates>
-39.3238564,-7.4165273,953.45
</coordinates>
</Point>
</Placemark>
<Placemark>
<name>
Sat Mar 01 16:22:21 2014 S=3.79 Km/hr
</name>
<styleUrl>
#styleMap_TLP_Normal
</styleUrl>
<Point>
<coordinates>
-39.3239136,-7.4164300,951.95
</coordinates>
</Point>
</Placemark>
<Placemark>
<name>
Sat Mar 01 16:22:31 2014 S=2.48 Km/hr
</name>
<styleUrl>
#styleMap_TLP_Normal
</styleUrl>
<Point>
<coordinates>
-39.3239746,-7.4163532,950.91
</coordinates>
</Point>
</Placemark>
<Placemark>
<name>
Sat Mar 01 16:22:41 2014 S=2.73 Km/hr
</name>
<styleUrl>
#styleMap_TLP_Normal
</styleUrl>
<Point>
<coordinates>
-39.3240280,-7.4162650,951.84
</coordinates>
</Point>
</Placemark>
<Placemark>
<name>
Sat Mar 01 16:22:51 2014 S=3.79 Km/hr
</name>
<styleUrl>
#styleMap_TLP_Normal
</styleUrl>
<Point>
<coordinates>
-39.3240929,-7.4161797,951.31
</coordinates>
</Point>
</Placemark>
<Placemark>
<name>
Sat Mar 01 16:23:01 2014 S=2.42 Km/hr
</name>
<styleUrl>
#styleMap_TLP_Normal
</styleUrl>
<Point>
<coordinates>
-39.3241463,-7.4160542,950.42
</coordinates>
</Point>
</Placemark>
<Placemark>
<name>
Sat Mar 01 16:23:11 2014 S=2.51 Km/hr
</name>
<styleUrl>
#styleMap_TLP_Normal
</styleUrl>
<Point>
<coordinates>
-39.3242111,-7.4159713,951.33
</coordinates>
</Point>
</Placemark>
<Placemark>
<name>
Sat Mar 01 16:23:21 2014 S=1.13 Km/hr
</name>
<styleUrl>
#styleMap_TLP_Normal
</styleUrl>
<Point>
<coordinates>
-39.3242264,-7.4158902,952.09
</coordinates>
</Point>
</Placemark>
<Placemark>
<name>
Sat Mar 01 16:23:31 2014 S=2.95 Km/hr
</name>
<styleUrl>
#styleMap_TLP_Normal
</styleUrl>
<Point>
<coordinates>
-39.3242378,-7.4158478,950.84
</coordinates>
</Point>
</Placemark>
<Placemark>
<name>
Sat Mar 01 16:23:41 2014 S=3.56 Km/hr
</name>
<styleUrl>
#styleMap_TLP_Normal
</styleUrl>
<Point>
<coordinates>
-39.3242188,-7.4157228,949.88
</coordinates>
</Point>
</Placemark>
<Placemark>
<name>
Sat Mar 01 16:23:51 2014 S=2.12 Km/hr
</name>
<styleUrl>
#styleMap_TLP_Normal
</styleUrl>
<Point>
<coordinates>
-39.3242264,-7.4156346,950.61
</coordinates>
</Point>
</Placemark>
<Placemark>
<name>
Sat Mar 01 16:24:01 2014 S=3.33 Km/hr
</name>
<styleUrl>
#styleMap_TLP_Normal
</styleUrl>
<Point>
<coordinates>
-39.3242531,-7.4155188,951.34
</coordinates>
</Point>
</Placemark>
<Placemark>
<name>
Sat Mar 01 16:24:11 2014 S=3.01 Km/hr
</name>
<styleUrl>
#styleMap_TLP_Normal
</styleUrl>
<Point>
<coordinates>
-39.3242340,-7.4154143,951.33
</coordinates>
</Point>
</Placemark>
<Placemark>
<name>
Sat Mar 01 16:24:21 2014 S=1.17 Km/hr
</name>
<styleUrl>
#styleMap_TLP_Normal
</styleUrl>
<Point>
<coordinates>
-39.3242302,-7.4154015,950.34
</coordinates>
</Point>
</Placemark>
<Placemark>
<name>
Sat Mar 01 16:24:31 2014 S=3.11 Km/hr
</name>
<styleUrl>
#styleMap_TLP_Normal
</styleUrl>
<Point>
<coordinates>
-39.3243103,-7.4153414,950.63
</coordinates>
</Point>
</Placemark>
<Placemark>
<name>
Sat Mar 01 16:24:41 2014 S=3.02 Km/hr
</name>
<styleUrl>
#styleMap_TLP_Normal
</styleUrl>
<Point>
<coordinates>
-39.3243904,-7.4153409,949.05
</coordinates>
</Point>
</Placemark>
<Placemark>
<name>
Sat Mar 01 16:24:51 2014 S=3.11 Km/hr
</name>
<styleUrl>
#styleMap_TLP_Normal
</styleUrl>
<Point>
<coordinates>
-39.3244934,-7.4153209,947.95
</coordinates>
</Point>
</Placemark>
<Placemark>
<name>
Sat Mar 01 16:25:01 2014 S=1.55 Km/hr
</name>
<styleUrl>
#styleMap_TLP_Normal
</styleUrl>
<Point>
<coordinates>
-39.3245468,-7.4153194,947.94
</coordinates>
</Point>
</Placemark>
<Placemark>
<name>
Sat Mar 01 16:25:11 2014 S=1.77 Km/hr
</name>
<styleUrl>
#styleMap_TLP_Normal
</styleUrl>
<Point>
<coordinates>
-39.3245964,-7.4153099,949.42
</coordinates>
</Point>
</Placemark>
<Placemark>
<name>
Sat Mar 01 16:25:21 2014 S=1.94 Km/hr
</name>
<styleUrl>
#styleMap_TLP_Normal
</styleUrl>
<Point>
<coordinates>
-39.3246689,-7.4152818,949.23
</coordinates>
</Point>
</Placemark>
<Placemark>
<name>
Sat Mar 01 16:25:31 2014 S=0.27 Km/hr
</name>
<styleUrl>
#styleMap_TLP_Normal
</styleUrl>
<Point>
<coordinates>
-39.3246880,-7.4152794,948.63
</coordinates>
</Point>
</Placemark>
<Placemark>
<name>
Sat Mar 01 16:25:41 2014 S=1.15 Km/hr
</name>
<styleUrl>
#styleMap_TLP_Normal
</styleUrl>
<Point>
<coordinates>
-39.3246956,-7.4152460,949.66
</coordinates>
</Point>
</Placemark>
<Placemark>
<name>
Sat Mar 01 16:25:51 2014 S=0.54 Km/hr
</name>
<styleUrl>
#styleMap_TLP_Normal
</styleUrl>
<Point>
<coordinates>
-39.3247070,-7.4151869,949.34
</coordinates>
</Point>
</Placemark>
<Placemark>
<name>
Sat Mar 01 16:26:01 2014 S=1.81 Km/hr
</name>
<styleUrl>
#styleMap_TLP_Normal
</styleUrl>
<Point>
<coordinates>
-39.3246384,-7.4151416,949.67
</coordinates>
</Point>
</Placemark>
<Placemark>
<name>
Sat Mar 01 16:26:11 2014 S=1.01 Km/hr
</name>
<styleUrl>
#styleMap_TLP_Normal
</styleUrl>
<Point>
<coordinates>
-39.3246078,-7.4150963,950.03
</coordinates>
</Point>
</Placemark>
<Placemark>
<name>
Sat Mar 01 16:26:21 2014 S=0.41 Km/hr
</name>
<styleUrl>
#styleMap_TLP_Normal
</styleUrl>
<Point>
<coordinates>
-39.3245964,-7.4151306,949.92
</coordinates>
</Point>
</Placemark>
<Placemark>
<name>
Sat Mar 01 16:26:31 2014 S=1.92 Km/hr
</name>
<styleUrl>
#styleMap_TLP_Normal
</styleUrl>
<Point>
<coordinates>
-39.3245850,-7.4151435,950.67
</coordinates>
</Point>
</Placemark>
<Placemark>
<name>
Sat Mar 01 16:26:41 2014 S=1.91 Km/hr
</name>
<styleUrl>
#styleMap_TLP_Normal
</styleUrl>
<Point>
<coordinates>
-39.3245316,-7.4152250,950.27
</coordinates>
</Point>
</Placemark>
<Placemark>
<name>
Sat Mar 01 16:26:51 2014 S=2.44 Km/hr
</name>
<styleUrl>
#styleMap_TLP_Normal
</styleUrl>
<Point>
<coordinates>
-39.3244553,-7.4151998,949.59
</coordinates>
</Point>
</Placemark>
<Placemark>
<name>
Sat Mar 01 16:27:01 2014 S=0.40 Km/hr
</name>
<styleUrl>
#styleMap_TLP_Normal
</styleUrl>
<Point>
<coordinates>
-39.3243942,-7.4152040,950.22
</coordinates>
</Point>
</Placemark>
<Placemark>
<name>
Sat Mar 01 16:27:11 2014 S=1.48 Km/hr
</name>
<styleUrl>
#styleMap_TLP_Normal
</styleUrl>
<Point>
<coordinates>
-39.3244247,-7.4151368,950.47
</coordinates>
</Point>
</Placemark>
<Placemark>
<name>
Sat Mar 01 16:27:21 2014 S=0.18 Km/hr
</name>
<styleUrl>
#styleMap_TLP_Normal
</styleUrl>
<Point>
<coordinates>
-39.3243866,-7.4151015,950.88
</coordinates>
</Point>
</Placemark>
<Placemark>
<name>
Sat Mar 01 16:27:31 2014 S=0.66 Km/hr
</name>
<styleUrl>
#styleMap_TLP_Normal
</styleUrl>
<Point>
<coordinates>
-39.3243904,-7.4151025,951.02
</coordinates>
</Point>
</Placemark>
<Placemark>
<name>
Sat Mar 01 16:27:41 2014 S=0.66 Km/hr
</name>
<styleUrl>
#styleMap_TLP_Normal
</styleUrl>
<Point>
<coordinates>
-39.3243675,-7.4150791,951.31
</coordinates>
</Point>
</Placemark>
<Placemark>
<name>
Sat Mar 01 16:27:51 2014 S=0.57 Km/hr
</name>
<styleUrl>
#styleMap_TLP_Normal
</styleUrl>
<Point>
<coordinates>
-39.3243408,-7.4150710,951.16
</coordinates>
</Point>
</Placemark>
<Placemark>
<name>
Sat Mar 01 16:28:01 2014 S=1.75 Km/hr
</name>
<styleUrl>
#styleMap_TLP_Normal
</styleUrl>
<Point>
<coordinates>
-39.3242912,-7.4151077,951.97
</coordinates>
</Point>
</Placemark>
<Placemark>
<name>
Sat Mar 01 16:28:11 2014 S=1.13 Km/hr
</name>
<styleUrl>
#styleMap_TLP_Normal
</styleUrl>
<Point>
<coordinates>
-39.3242607,-7.4151120,952.13
</coordinates>
</Point>
</Placemark>
<Placemark>
<name>
Sat Mar 01 16:28:21 2014 S=1.01 Km/hr
</name>
<styleUrl>
#styleMap_TLP_Normal
</styleUrl>
<Point>
<coordinates>
-39.3242378,-7.4151154,952.08
</coordinates>
</Point>
</Placemark>
<Placemark>
<name>
Sat Mar 01 16:28:31 2014 S=0.88 Km/hr
</name>
<styleUrl>
#styleMap_TLP_Normal
</styleUrl>
<Point>
<coordinates>
-39.3241959,-7.4151878,953.20
</coordinates>
</Point>
</Placemark>
<Placemark>
<name>
Sat Mar 01 16:28:41 2014 S=2.47 Km/hr
</name>
<styleUrl>
#styleMap_TLP_Normal
</styleUrl>
<Point>
<coordinates>
-39.3241539,-7.4152670,952.36
</coordinates>
</Point>
</Placemark>
<Placemark>
<name>
Sat Mar 01 16:28:51 2014 S=2.73 Km/hr
</name>
<styleUrl>
#styleMap_TLP_Normal
</styleUrl>
<Point>
<coordinates>
-39.3240700,-7.4152455,952.39
</coordinates>
</Point>
</Placemark>
<Placemark>
<name>
Sat Mar 01 16:29:01 2014 S=0.73 Km/hr
</name>
<styleUrl>
#styleMap_TLP_Normal
</styleUrl>
<Point>
<coordinates>
-39.3240280,-7.4152303,952.38
</coordinates>
</Point>
</Placemark>
<Placemark>
<name>
Sat Mar 01 16:29:11 2014 S=2.46 Km/hr
</name>
<styleUrl>
#styleMap_TLP_Normal
</styleUrl>
<Point>
<coordinates>
-39.3240509,-7.4152288,952.28
</coordinates>
</Point>
</Placemark>
<Placemark>
<name>
Sat Mar 01 16:29:21 2014 S=2.64 Km/hr
</name>
<styleUrl>
#styleMap_TLP_Normal
</styleUrl>
<Point>
<coordinates>
-39.3241234,-7.4153104,951.69
</coordinates>
</Point>
</Placemark>
<Placemark>
<name>
Sat Mar 01 16:29:31 2014 S=1.98 Km/hr
</name>
<styleUrl>
#styleMap_TLP_Normal
</styleUrl>
<Point>
<coordinates>
-39.3241844,-7.4153128,951.89
</coordinates>
</Point>
</Placemark>
<Placemark>
<name>
Sat Mar 01 16:29:41 2014 S=0.72 Km/hr
</name>
<styleUrl>
#styleMap_TLP_Normal
</styleUrl>
<Point>
<coordinates>
-39.3241997,-7.4153090,951.94
</coordinates>
</Point>
</Placemark>
<Placemark>
<name>
Sat Mar 01 16:29:51 2014 S=1.07 Km/hr
</name>
<styleUrl>
#styleMap_TLP_Normal
</styleUrl>
<Point>
<coordinates>
-39.3241997,-7.4153066,951.91
</coordinates>
</Point>
</Placemark>
<Placemark>
<name>
Sat Mar 01 16:30:01 2014 S=0.86 Km/hr
</name>
<styleUrl>
#styleMap_TLP_Normal
</styleUrl>
<Point>
<coordinates>
-39.3242340,-7.4152355,952.50
</coordinates>
</Point>
</Placemark>
<Placemark>
<name>
Sat Mar 01 16:30:11 2014 S=0.62 Km/hr
</name>
<styleUrl>
#styleMap_TLP_Normal
</styleUrl>
<Point>
<coordinates>
-39.3242416,-7.4152341,952.50
</coordinates>
</Point>
</Placemark>
<Placemark>
<name>
Sat Mar 01 16:30:21 2014 S=1.32 Km/hr
</name>
<styleUrl>
#styleMap_TLP_Normal
</styleUrl>
<Point>
<coordinates>
-39.3242493,-7.4152260,952.48
</coordinates>
</Point>
</Placemark>
<Placemark>
<name>
Sat Mar 01 16:30:31 2014 S=0.32 Km/hr
</name>
<styleUrl>
#styleMap_TLP_Normal
</styleUrl>
<Point>
<coordinates>
-39.3243141,-7.4151363,952.64
</coordinates>
</Point>
</Placemark>
<Placemark>
<name>
Sat Mar 01 16:30:41 2014 S=2.13 Km/hr
</name>
<styleUrl>
#styleMap_TLP_Normal
</styleUrl>
<Point>
<coordinates>
-39.3243523,-7.4150944,954.39
</coordinates>
</Point>
</Placemark>
<Placemark>
<name>
Sat Mar 01 16:30:51 2014 S=0.38 Km/hr
</name>
<styleUrl>
#styleMap_TLP_Normal
</styleUrl>
<Point>
<coordinates>
-39.3243828,-7.4150939,954.34
</coordinates>
</Point>
</Placemark>
<Placemark>
<name>
Sat Mar 01 16:31:01 2014 S=1.51 Km/hr
</name>
<styleUrl>
#styleMap_TLP_Normal
</styleUrl>
<Point>
<coordinates>
-39.3243484,-7.4150634,954.83
</coordinates>
</Point>
</Placemark>
<Placemark>
<name>
Sat Mar 01 16:31:11 2014 S=2.19 Km/hr
</name>
<styleUrl>
#styleMap_TLP_Normal
</styleUrl>
<Point>
<coordinates>
-39.3242950,-7.4150329,953.98
</coordinates>
</Point>
</Placemark>
<Placemark>
<name>
Sat Mar 01 16:31:21 2014 S=1.68 Km/hr
</name>
<styleUrl>
#styleMap_TLP_Normal
</styleUrl>
<Point>
<coordinates>
-39.3242531,-7.4149852,952.80
</coordinates>
</Point>
</Placemark>
<Placemark>
<name>
Sat Mar 01 16:31:31 2014 S=1.37 Km/hr
</name>
<styleUrl>
#styleMap_TLP_Normal
</styleUrl>
<Point>
<coordinates>
-39.3242264,-7.4149117,952.53
</coordinates>
</Point>
</Placemark>
<Placemark>
<name>
Sat Mar 01 16:31:41 2014 S=1.19 Km/hr
</name>
<styleUrl>
#styleMap_TLP_Normal
</styleUrl>
<Point>
<coordinates>
-39.3242035,-7.4148579,952.31
</coordinates>
</Point>
</Placemark>
<Placemark>
<name>
Sat Mar 01 16:31:51 2014 S=4.63 Km/hr
</name>
<styleUrl>
#styleMap_TLP_Normal
</styleUrl>
<Point>
<coordinates>
-39.3241234,-7.4147096,951.42
</coordinates>
</Point>
</Placemark>
<Placemark>
<name>
Sat Mar 01 16:32:01 2014 S=0.86 Km/hr
</name>
<styleUrl>
#styleMap_TLP_Normal
</styleUrl>
<Point>
<coordinates>
-39.3240471,-7.4146304,951.14
</coordinates>
</Point>
</Placemark>
<Placemark>
<name>
Sat Mar 01 16:32:11 2014 S=2.18 Km/hr
</name>
<styleUrl>
#styleMap_TLP_Normal
</styleUrl>
<Point>
<coordinates>
-39.3240051,-7.4146342,951.11
</coordinates>
</Point>
</Placemark>
<Placemark>
<name>
Sat Mar 01 16:32:21 2014 S=0.32 Km/hr
</name>
<styleUrl>
#styleMap_TLP_Normal
</styleUrl>
<Point>
<coordinates>
-39.3239975,-7.4146328,950.86
</coordinates>
</Point>
</Placemark>
<Placemark>
<name>
Sat Mar 01 16:32:31 2014 S=0.56 Km/hr
</name>
<styleUrl>
#styleMap_TLP_Normal
</styleUrl>
<Point>
<coordinates>
-39.3239784,-7.4146333,950.83
</coordinates>
</Point>
</Placemark>
<Placemark>
<name>
Sat Mar 01 16:32:41 2014 S=1.46 Km/hr
</name>
<styleUrl>
#styleMap_TLP_Normal
</styleUrl>
<Point>
<coordinates>
-39.3240051,-7.4146214,950.81
</coordinates>
</Point>
</Placemark>
<Placemark>
<name>
Sat Mar 01 16:32:51 2014 S=1.14 Km/hr
</name>
<styleUrl>
#styleMap_TLP_Normal
</styleUrl>
<Point>
<coordinates>
-39.3240089,-7.4146056,950.80
</coordinates>
</Point>
</Placemark>
<Placemark>
<name>
Sat Mar 01 16:33:01 2014 S=0.85 Km/hr
</name>
<styleUrl>
#styleMap_TLP_Normal
</styleUrl>
<Point>
<coordinates>
-39.3240356,-7.4146128,950.77
</coordinates>
</Point>
</Placemark>
<Placemark>
<name>
Sat Mar 01 16:33:11 2014 S=0.47 Km/hr
</name>
<styleUrl>
#styleMap_TLP_Normal
</styleUrl>
<Point>
<coordinates>
-39.3240356,-7.4146252,950.75
</coordinates>
</Point>
</Placemark>
<Placemark>
<name>
Sat Mar 01 16:33:21 2014 S=0.63 Km/hr
</name>
<styleUrl>
#styleMap_TLP_Normal
</styleUrl>
<Point>
<coordinates>
-39.3240318,-7.4146252,950.75
</coordinates>
</Point>
</Placemark>
<Placemark>
<name>
Sat Mar 01 16:33:31 2014 S=0.87 Km/hr
</name>
<styleUrl>
#styleMap_TLP_Normal
</styleUrl>
<Point>
<coordinates>
-39.3240318,-7.4146247,950.77
</coordinates>
</Point>
</Placemark>
<Placemark>
<name>
Sat Mar 01 16:33:41 2014 S=0.60 Km/hr
</name>
<styleUrl>
#styleMap_TLP_Normal
</styleUrl>
<Point>
<coordinates>
-39.3240318,-7.4146223,950.75
</coordinates>
</Point>
</Placemark>
<Placemark>
<name>
Sat Mar 01 16:33:51 2014 S=2.41 Km/hr
</name>
<styleUrl>
#styleMap_TLP_Normal
</styleUrl>
<Point>
<coordinates>
-39.3240318,-7.4146109,948.70
</coordinates>
</Point>
</Placemark>
<Placemark>
<name>
Sat Mar 01 16:34:01 2014 S=0.24 Km/hr
</name>
<styleUrl>
#styleMap_TLP_Normal
</styleUrl>
<Point>
<coordinates>
-39.3240395,-7.4146123,947.81
</coordinates>
</Point>
</Placemark>
<Placemark>
<name>
Sat Mar 01 16:34:11 2014 S=0.76 Km/hr
</name>
<styleUrl>
#styleMap_TLP_Normal
</styleUrl>
<Point>
<coordinates>
-39.3240509,-7.4146132,947.75
</coordinates>
</Point>
</Placemark>
<Placemark>
<name>
Sat Mar 01 16:34:21 2014 S=3.83 Km/hr
</name>
<styleUrl>
#styleMap_TLP_Normal
</styleUrl>
<Point>
<coordinates>
-39.3240776,-7.4146070,947.16
</coordinates>
</Point>
</Placemark>
<Placemark>
<name>
Sat Mar 01 16:34:31 2014 S=2.71 Km/hr
</name>
<styleUrl>
#styleMap_TLP_Normal
</styleUrl>
<Point>
<coordinates>
-39.3241501,-7.4145451,947.06
</coordinates>
</Point>
</Placemark>
<Placemark>
<name>
Sat Mar 01 16:34:41 2014 S=0.92 Km/hr
</name>
<styleUrl>
#styleMap_TLP_Normal
</styleUrl>
<Point>
<coordinates>
-39.3241959,-7.4144979,948.05
</coordinates>
</Point>
</Placemark>
<Placemark>
<name>
Sat Mar 01 16:34:51 2014 S=3.02 Km/hr
</name>
<styleUrl>
#styleMap_TLP_Normal
</styleUrl>
<Point>
<coordinates>
-39.3242416,-7.4144216,948.22
</coordinates>
</Point>
</Placemark>
<Placemark>
<name>
Sat Mar 01 16:35:01 2014 S=1.19 Km/hr
</name>
<styleUrl>
#styleMap_TLP_Normal
</styleUrl>
<Point>
<coordinates>
-39.3242950,-7.4143486,949.55
</coordinates>
</Point>
</Placemark>
<Placemark>
<name>
Sat Mar 01 16:35:11 2014 S=1.25 Km/hr
</name>
<styleUrl>
#styleMap_TLP_Normal
</styleUrl>
<Point>
<coordinates>
-39.3243103,-7.4142804,950.55
</coordinates>
</Point>
</Placemark>
<Placemark>
<name>
Sat Mar 01 16:35:21 2014 S=2.76 Km/hr
</name>
<styleUrl>
#styleMap_TLP_Normal
</styleUrl>
<Point>
<coordinates>
-39.3243256,-7.4142051,950.36
</coordinates>
</Point>
</Placemark>
<Placemark>
<name>
Sat Mar 01 16:35:31 2014 S=1.83 Km/hr
</name>
<styleUrl>
#styleMap_TLP_Normal
</styleUrl>
<Point>
<coordinates>
-39.3243561,-7.4140639,951.58
</coordinates>
</Point>
</Placemark>
<Placemark>
<name>
Sat Mar 01 16:35:41 2014 S=2.12 Km/hr
</name>
<styleUrl>
#styleMap_TLP_Normal
</styleUrl>
<Point>
<coordinates>
-39.3243217,-7.4140463,950.89
</coordinates>
</Point>
</Placemark>
<Placemark>
<name>
Sat Mar 01 16:35:51 2014 S=2.43 Km/hr
</name>
<styleUrl>
#styleMap_TLP_Normal
</styleUrl>
<Point>
<coordinates>
-39.3243103,-7.4139719,950.66
</coordinates>
</Point>
</Placemark>
<Placemark>
<name>
Sat Mar 01 16:36:01 2014 S=2.08 Km/hr
</name>
<styleUrl>
#styleMap_TLP_Normal
</styleUrl>
<Point>
<coordinates>
-39.3243065,-7.4138541,950.63
</coordinates>
</Point>
</Placemark>
<Placemark>
<name>
Sat Mar 01 16:36:11 2014 S=2.18 Km/hr
</name>
<styleUrl>
#styleMap_TLP_Normal
</styleUrl>
<Point>
<coordinates>
-39.3242912,-7.4137659,950.44
</coordinates>
</Point>
</Placemark>
<Placemark>
<name>
Sat Mar 01 16:36:21 2014 S=1.94 Km/hr
</name>
<styleUrl>
#styleMap_TLP_Normal
</styleUrl>
<Point>
<coordinates>
-39.3242722,-7.4136691,949.92
</coordinates>
</Point>
</Placemark>
<Placemark>
<name>
Sat Mar 01 16:36:31 2014 S=2.24 Km/hr
</name>
<styleUrl>
#styleMap_TLP_Normal
</styleUrl>
<Point>
<coordinates>
-39.3242683,-7.4135671,950.09
</coordinates>
</Point>
</Placemark>
<Placemark>
<name>
Sat Mar 01 16:36:41 2014 S=3.66 Km/hr
</name>
<styleUrl>
#styleMap_TLP_Normal
</styleUrl>
<Point>
<coordinates>
-39.3242683,-7.4134383,948.39
</coordinates>
</Point>
</Placemark>
<Placemark>
<name>
Sat Mar 01 16:36:51 2014 S=2.47 Km/hr
</name>
<styleUrl>
#styleMap_TLP_Normal
</styleUrl>
<Point>
<coordinates>
-39.3242340,-7.4133382,948.25
</coordinates>
</Point>
</Placemark>
<Placemark>
<name>
Sat Mar 01 16:37:01 2014 S=2.81 Km/hr
</name>
<styleUrl>
#styleMap_TLP_Normal
</styleUrl>
<Point>
<coordinates>
-39.3242912,-7.4132318,951.06
</coordinates>
</Point>
</Placemark>
<Placemark>
<name>
Sat Mar 01 16:37:11 2014 S=0.41 Km/hr
</name>
<styleUrl>
#styleMap_TLP_Normal
</styleUrl>
<Point>
<coordinates>
-39.3243027,-7.4132252,950.98
</coordinates>
</Point>
</Placemark>
<Placemark>
<name>
Sat Mar 01 16:37:21 2014 S=3.25 Km/hr
</name>
<styleUrl>
#styleMap_TLP_Normal
</styleUrl>
<Point>
<coordinates>
-39.3242645,-7.4132442,951.06
</coordinates>
</Point>
</Placemark>
<Placemark>
<name>
Sat Mar 01 16:37:31 2014 S=3.22 Km/hr
</name>
<styleUrl>
#styleMap_TLP_Normal
</styleUrl>
<Point>
<coordinates>
-39.3241692,-7.4132528,952.16
</coordinates>
</Point>
</Placemark>
<Placemark>
<name>
Sat Mar 01 16:37:41 2014 S=2.85 Km/hr
</name>
<styleUrl>
#styleMap_TLP_Normal
</styleUrl>
<Point>
<coordinates>
-39.3240776,-7.4132166,953.05
</coordinates>
</Point>
</Placemark>
<Placemark>
<name>
Sat Mar 01 16:37:51 2014 S=4.48 Km/hr
</name>
<styleUrl>
#styleMap_TLP_Normal
</styleUrl>
<Point>
<coordinates>
-39.3239594,-7.4131942,953.73
</coordinates>
</Point>
</Placemark>
<Placemark>
<name>
Sat Mar 01 16:38:01 2014 S=3.42 Km/hr
</name>
<styleUrl>
#styleMap_TLP_Normal
</styleUrl>
<Point>
<coordinates>
-39.3238602,-7.4131789,954.17
</coordinates>
</Point>
</Placemark>
<Placemark>
<name>
Sat Mar 01 16:38:11 2014 S=2.20 Km/hr
</name>
<styleUrl>
#styleMap_TLP_Normal
</styleUrl>
<Point>
<coordinates>
-39.3237839,-7.4131594,954.23
</coordinates>
</Point>
</Placemark>
<Placemark>
<name>
Sat Mar 01 16:38:21 2014 S=2.48 Km/hr
</name>
<styleUrl>
#styleMap_TLP_Normal
</styleUrl>
<Point>
<coordinates>
-39.3238144,-7.4131427,954.59
</coordinates>
</Point>
</Placemark>
<Placemark>
<name>
Sat Mar 01 16:38:31 2014 S=0.14 Km/hr
</name>
<styleUrl>
#styleMap_TLP_Normal
</styleUrl>
<Point>
<coordinates>
-39.3238220,-7.4131441,954.89
</coordinates>
</Point>
</Placemark>
<Placemark>
<name>
Sat Mar 01 16:38:41 2014 S=0.20 Km/hr
</name>
<styleUrl>
#styleMap_TLP_Normal
</styleUrl>
<Point>
<coordinates>
-39.3238182,-7.4131436,954.86
</coordinates>
</Point>
</Placemark>
<Placemark>
<name>
Sat Mar 01 16:38:51 2014 S=0.01 Km/hr
</name>
<styleUrl>
#styleMap_TLP_Normal
</styleUrl>
<Point>
<coordinates>
-39.3238182,-7.4131441,954.83
</coordinates>
</Point>
</Placemark>
<Placemark>
<name>
Sat Mar 01 16:39:01 2014 S=0.00 Km/hr
</name>
<styleUrl>
#styleMap_TLP_Normal
</styleUrl>
<Point>
<coordinates>
-39.3238182,-7.4131441,954.78
</coordinates>
</Point>
</Placemark>
<Placemark>
<name>
Sat Mar 01 16:39:11 2014 S=0.02 Km/hr
</name>
<styleUrl>
#styleMap_TLP_Normal
</styleUrl>
<Point>
<coordinates>
-39.3238182,-7.4131441,954.77
</coordinates>
</Point>
</Placemark>
<Placemark>
<name>
Sat Mar 01 16:39:21 2014 S=0.02 Km/hr
</name>
<styleUrl>
#styleMap_TLP_Normal
</styleUrl>
<Point>
<coordinates>
-39.3238182,-7.4131446,954.72
</coordinates>
</Point>
</Placemark>
<Placemark>
<name>
Sat Mar 01 16:39:31 2014 S=0.01 Km/hr
</name>
<styleUrl>
#styleMap_TLP_Normal
</styleUrl>
<Point>
<coordinates>
-39.3238182,-7.4131446,954.66
</coordinates>
</Point>
</Placemark>
<Placemark>
<name>
Sat Mar 01 16:39:41 2014 S=0.00 Km/hr
</name>
<styleUrl>
#styleMap_TLP_Normal
</styleUrl>
<Point>
<coordinates>
-39.3238182,-7.4131451,954.64
</coordinates>
</Point>
</Placemark>
<Placemark>
<name>
Sat Mar 01 16:39:51 2014 S=0.96 Km/hr
</name>
<styleUrl>
#styleMap_TLP_Normal
</styleUrl>
<Point>
<coordinates>
-39.3238297,-7.4131455,954.64
</coordinates>
</Point>
</Placemark>
<Placemark>
<name>
Sat Mar 01 16:40:01 2014 S=0.52 Km/hr
</name>
<styleUrl>
#styleMap_TLP_Normal
</styleUrl>
<Point>
<coordinates>
-39.3238564,-7.4131446,953.63
</coordinates>
</Point>
</Placemark>
<Placemark>
<name>
Sat Mar 01 16:40:11 2014 S=0.22 Km/hr
</name>
<styleUrl>
#styleMap_TLP_Normal
</styleUrl>
<Point>
<coordinates>
-39.3238602,-7.4131451,953.58
</coordinates>
</Point>
</Placemark>
<Placemark>
<name>
Sat Mar 01 16:40:21 2014 S=2.86 Km/hr
</name>
<styleUrl>
#styleMap_TLP_Normal
</styleUrl>
<Point>
<coordinates>
-39.3238945,-7.4131699,953.50
</coordinates>
</Point>
</Placemark>
<Placemark>
<name>
Sat Mar 01 16:40:31 2014 S=1.80 Km/hr
</name>
<styleUrl>
#styleMap_TLP_Normal
</styleUrl>
<Point>
<coordinates>
-39.3239746,-7.4131994,953.17
</coordinates>
</Point>
</Placemark>
<Placemark>
<name>
Sat Mar 01 16:40:41 2014 S=2.00 Km/hr
</name>
<styleUrl>
#styleMap_TLP_Normal
</styleUrl>
<Point>
<coordinates>
-39.3240471,-7.4132071,953.17
</coordinates>
</Point>
</Placemark>
<Placemark>
<name>
Sat Mar 01 16:40:51 2014 S=0.75 Km/hr
</name>
<styleUrl>
#styleMap_TLP_Normal
</styleUrl>
<Point>
<coordinates>
-39.3241196,-7.4132142,953.14
</coordinates>
</Point>
</Placemark>
<Placemark>
<name>
Sat Mar 01 16:41:01 2014 S=3.25 Km/hr
</name>
<styleUrl>
#styleMap_TLP_Normal
</styleUrl>
<Point>
<coordinates>
-39.3241844,-7.4132285,953.34
</coordinates>
</Point>
</Placemark>
<Placemark>
<name>
Sat Mar 01 16:41:11 2014 S=2.44 Km/hr
</name>
<styleUrl>
#styleMap_TLP_Normal
</styleUrl>
<Point>
<coordinates>
-39.3242455,-7.4132514,953.69
</coordinates>
</Point>
</Placemark>
<Placemark>
<name>
Sat Mar 01 16:41:21 2014 S=2.95 Km/hr
</name>
<styleUrl>
#styleMap_TLP_Normal
</styleUrl>
<Point>
<coordinates>
-39.3242683,-7.4133358,954.56
</coordinates>
</Point>
</Placemark>
<Placemark>
<name>
Sat Mar 01 16:41:31 2014 S=1.87 Km/hr
</name>
<styleUrl>
#styleMap_TLP_Normal
</styleUrl>
<Point>
<coordinates>
-39.3242645,-7.4134555,954.80
</coordinates>
</Point>
</Placemark>
<Placemark>
<name>
Sat Mar 01 16:41:41 2014 S=2.27 Km/hr
</name>
<styleUrl>
#styleMap_TLP_Normal
</styleUrl>
<Point>
<coordinates>
-39.3242607,-7.4135680,954.47
</coordinates>
</Point>
</Placemark>
<Placemark>
<name>
Sat Mar 01 16:41:51 2014 S=0.45 Km/hr
</name>
<styleUrl>
#styleMap_TLP_Normal
</styleUrl>
<Point>
<coordinates>
-39.3242798,-7.4136038,953.30
</coordinates>
</Point>
</Placemark>
<Placemark>
<name>
Sat Mar 01 16:42:01 2014 S=0.44 Km/hr
</name>
<styleUrl>
#styleMap_TLP_Normal
</styleUrl>
<Point>
<coordinates>
-39.3242760,-7.4136043,953.34
</coordinates>
</Point>
</Placemark>
<Placemark>
<name>
Sat Mar 01 16:42:11 2014 S=0.52 Km/hr
</name>
<styleUrl>
#styleMap_TLP_Normal
</styleUrl>
<Point>
<coordinates>
-39.3242798,-7.4136062,953.42
</coordinates>
</Point>
</Placemark>
<Placemark>
<name>
Sat Mar 01 16:42:21 2014 S=0.76 Km/hr
</name>
<styleUrl>
#styleMap_TLP_Normal
</styleUrl>
<Point>
<coordinates>
-39.3242836,-7.4136076,953.45
</coordinates>
</Point>
</Placemark>
<Placemark>
<name>
Sat Mar 01 16:42:31 2014 S=2.70 Km/hr
</name>
<styleUrl>
#styleMap_TLP_Normal
</styleUrl>
<Point>
<coordinates>
-39.3243027,-7.4136424,953.55
</coordinates>
</Point>
</Placemark>
<Placemark>
<name>
Sat Mar 01 16:42:41 2014 S=2.69 Km/hr
</name>
<styleUrl>
#styleMap_TLP_Normal
</styleUrl>
<Point>
<coordinates>
-39.3242989,-7.4137769,953.75
</coordinates>
</Point>
</Placemark>
<Placemark>
<name>
Sat Mar 01 16:42:51 2014 S=0.99 Km/hr
</name>
<styleUrl>
#styleMap_TLP_Normal
</styleUrl>
<Point>
<coordinates>
-39.3243103,-7.4138741,953.86
</coordinates>
</Point>
</Placemark>
<Placemark>
<name>
Sat Mar 01 16:43:01 2014 S=2.91 Km/hr
</name>
<styleUrl>
#styleMap_TLP_Normal
</styleUrl>
<Point>
<coordinates>
-39.3243408,-7.4139590,953.20
</coordinates>
</Point>
</Placemark>
<Placemark>
<name>
Sat Mar 01 16:43:11 2014 S=0.35 Km/hr
</name>
<styleUrl>
#styleMap_TLP_Normal
</styleUrl>
<Point>
<coordinates>
-39.3243523,-7.4140720,953.97
</coordinates>
</Point>
</Placemark>
<Placemark>
<name>
Sat Mar 01 16:43:21 2014 S=0.87 Km/hr
</name>
<styleUrl>
#styleMap_TLP_Normal
</styleUrl>
<Point>
<coordinates>
-39.3243561,-7.4140844,953.98
</coordinates>
</Point>
</Placemark>
<Placemark>
<name>
Sat Mar 01 16:43:31 2014 S=1.95 Km/hr
</name>
<styleUrl>
#styleMap_TLP_Normal
</styleUrl>
<Point>
<coordinates>
-39.3243370,-7.4141488,954.38
</coordinates>
</Point>
</Placemark>
<Placemark>
<name>
Sat Mar 01 16:43:41 2014 S=1.99 Km/hr
</name>
<styleUrl>
#styleMap_TLP_Normal
</styleUrl>
<Point>
<coordinates>
-39.3243523,-7.4142203,954.56
</coordinates>
</Point>
</Placemark>
<Placemark>
<name>
Sat Mar 01 16:43:51 2014 S=2.91 Km/hr
</name>
<styleUrl>
#styleMap_TLP_Normal
</styleUrl>
<Point>
<coordinates>
-39.3244629,-7.4142237,954.73
</coordinates>
</Point>
</Placemark>
<Placemark>
<name>
Sat Mar 01 16:44:01 2014 S=2.91 Km/hr
</name>
<styleUrl>
#styleMap_TLP_Normal
</styleUrl>
<Point>
<coordinates>
-39.3244362,-7.4142451,954.11
</coordinates>
</Point>
</Placemark>
<Placemark>
<name>
Sat Mar 01 16:44:11 2014 S=2.83 Km/hr
</name>
<styleUrl>
#styleMap_TLP_Normal
</styleUrl>
<Point>
<coordinates>
-39.3243637,-7.4142709,953.56
</coordinates>
</Point>
</Placemark>
<Placemark>
<name>
Sat Mar 01 16:44:21 2014 S=2.59 Km/hr
</name>
<styleUrl>
#styleMap_TLP_Normal
</styleUrl>
<Point>
<coordinates>
-39.3243065,-7.4142799,953.86
</coordinates>
</Point>
</Placemark>
<Placemark>
<name>
Sat Mar 01 16:44:31 2014 S=2.97 Km/hr
</name>
<styleUrl>
#styleMap_TLP_Normal
</styleUrl>
<Point>
<coordinates>
-39.3242531,-7.4143782,953.36
</coordinates>
</Point>
</Placemark>
<Placemark>
<name>
Sat Mar 01 16:44:41 2014 S=3.16 Km/hr
</name>
<styleUrl>
#styleMap_TLP_Normal
</styleUrl>
<Point>
<coordinates>
-39.3241653,-7.4144797,953.81
</coordinates>
</Point>
</Placemark>
<Placemark>
<name>
Sat Mar 01 16:44:51 2014 S=2.82 Km/hr
</name>
<styleUrl>
#styleMap_TLP_Normal
</styleUrl>
<Point>
<coordinates>
-39.3241005,-7.4145417,953.17
</coordinates>
</Point>
</Placemark>
<Placemark>
<name>
Sat Mar 01 16:45:01 2014 S=0.35 Km/hr
</name>
<styleUrl>
#styleMap_TLP_Normal
</styleUrl>
<Point>
<coordinates>
-39.3240738,-7.4146090,953.22
</coordinates>
</Point>
</Placemark>
<Placemark>
<name>
Sat Mar 01 16:45:11 2014 S=1.43 Km/hr
</name>
<styleUrl>
#styleMap_TLP_Normal
</styleUrl>
<Point>
<coordinates>
-39.3240547,-7.4146557,953.11
</coordinates>
</Point>
</Placemark>
<Placemark>
<name>
Sat Mar 01 16:45:21 2014 S=1.90 Km/hr
</name>
<styleUrl>
#styleMap_TLP_Normal
</styleUrl>
<Point>
<coordinates>
-39.3241005,-7.4147110,952.84
</coordinates>
</Point>
</Placemark>
<Placemark>
<name>
Sat Mar 01 16:45:31 2014 S=1.55 Km/hr
</name>
<styleUrl>
#styleMap_TLP_Normal
</styleUrl>
<Point>
<coordinates>
-39.3241425,-7.4147878,952.88
</coordinates>
</Point>
</Placemark>
<Placemark>
<name>
Sat Mar 01 16:45:41 2014 S=0.62 Km/hr
</name>
<styleUrl>
#styleMap_TLP_Normal
</styleUrl>
<Point>
<coordinates>
-39.3241653,-7.4148822,952.23
</coordinates>
</Point>
</Placemark>
<Placemark>
<name>
Sat Mar 01 16:45:51 2014 S=1.86 Km/hr
</name>
<styleUrl>
#styleMap_TLP_Normal
</styleUrl>
<Point>
<coordinates>
-39.3241844,-7.4149871,951.72
</coordinates>
</Point>
</Placemark>
<Placemark>
<name>
Sat Mar 01 16:46:01 2014 S=3.17 Km/hr
</name>
<styleUrl>
#styleMap_TLP_Normal
</styleUrl>
<Point>
<coordinates>
-39.3242073,-7.4151216,951.42
</coordinates>
</Point>
</Placemark>
<Placemark>
<name>
Sat Mar 01 16:46:11 2014 S=2.35 Km/hr
</name>
<styleUrl>
#styleMap_TLP_Normal
</styleUrl>
<Point>
<coordinates>
-39.3241959,-7.4152570,952.27
</coordinates>
</Point>
</Placemark>
<Placemark>
<name>
Sat Mar 01 16:46:21 2014 S=1.61 Km/hr
</name>
<styleUrl>
#styleMap_TLP_Normal
</styleUrl>
<Point>
<coordinates>
-39.3242188,-7.4153399,952.08
</coordinates>
</Point>
</Placemark>
<Placemark>
<name>
Sat Mar 01 16:46:31 2014 S=0.36 Km/hr
</name>
<styleUrl>
#styleMap_TLP_Normal
</styleUrl>
<Point>
<coordinates>
-39.3242111,-7.4153633,952.48
</coordinates>
</Point>
</Placemark>
<Placemark>
<name>
Sat Mar 01 16:46:41 2014 S=0.38 Km/hr
</name>
<styleUrl>
#styleMap_TLP_Normal
</styleUrl>
<Point>
<coordinates>
-39.3242149,-7.4153628,952.50
</coordinates>
</Point>
</Placemark>
<Placemark>
<name>
Sat Mar 01 16:46:51 2014 S=1.57 Km/hr
</name>
<styleUrl>
#styleMap_TLP_Normal
</styleUrl>
<Point>
<coordinates>
-39.3242226,-7.4153709,952.44
</coordinates>
</Point>
</Placemark>
<Placemark>
<name>
Sat Mar 01 16:47:01 2014 S=1.42 Km/hr
</name>
<styleUrl>
#styleMap_TLP_Normal
</styleUrl>
<Point>
<coordinates>
-39.3242455,-7.4154630,952.48
</coordinates>
</Point>
</Placemark>
<Placemark>
<name>
Sat Mar 01 16:47:11 2014 S=3.00 Km/hr
</name>
<styleUrl>
#styleMap_TLP_Normal
</styleUrl>
<Point>
<coordinates>
-39.3242035,-7.4155869,951.61
</coordinates>
</Point>
</Placemark>
<Placemark>
<name>
Sat Mar 01 16:47:21 2014 S=2.64 Km/hr
</name>
<styleUrl>
#styleMap_TLP_Normal
</styleUrl>
<Point>
<coordinates>
-39.3241844,-7.4156919,951.67
</coordinates>
</Point>
</Placemark>
<Placemark>
<name>
Sat Mar 01 16:47:31 2014 S=1.82 Km/hr
</name>
<styleUrl>
#styleMap_TLP_Normal
</styleUrl>
<Point>
<coordinates>
-39.3242188,-7.4157715,952.72
</coordinates>
</Point>
</Placemark>
<Placemark>
<name>
Sat Mar 01 16:47:41 2014 S=2.17 Km/hr
</name>
<styleUrl>
#styleMap_TLP_Normal
</styleUrl>
<Point>
<coordinates>
-39.3242073,-7.4158912,953.44
</coordinates>
</Point>
</Placemark>
<Placemark>
<name>
Sat Mar 01 16:47:51 2014 S=3.43 Km/hr
</name>
<styleUrl>
#styleMap_TLP_Normal
</styleUrl>
<Point>
<coordinates>
-39.3241577,-7.4160123,952.55
</coordinates>
</Point>
</Placemark>
<Placemark>
<name>
Sat Mar 01 16:48:01 2014 S=3.92 Km/hr
</name>
<styleUrl>
#styleMap_TLP_Normal
</styleUrl>
<Point>
<coordinates>
-39.3240776,-7.4161029,951.41
</coordinates>
</Point>
</Placemark>
<Placemark>
<name>
Sat Mar 01 16:48:11 2014 S=1.58 Km/hr
</name>
<styleUrl>
#styleMap_TLP_Normal
</styleUrl>
<Point>
<coordinates>
-39.3240280,-7.4162068,951.59
</coordinates>
</Point>
</Placemark>
<Placemark>
<name>
Sat Mar 01 16:48:21 2014 S=2.24 Km/hr
</name>
<styleUrl>
#styleMap_TLP_Normal
</styleUrl>
<Point>
<coordinates>
-39.3239822,-7.4162769,951.19
</coordinates>
</Point>
</Placemark>
<Placemark>
<name>
Sat Mar 01 16:48:31 2014 S=2.30 Km/hr
</name>
<styleUrl>
#styleMap_TLP_Normal
</styleUrl>
<Point>
<coordinates>
-39.3239479,-7.4163995,951.80
</coordinates>
</Point>
</Placemark>
<Placemark>
<name>
Sat Mar 01 16:48:41 2014 S=2.59 Km/hr
</name>
<styleUrl>
#styleMap_TLP_Normal
</styleUrl>
<Point>
<coordinates>
-39.3238716,-7.4164839,951.81
</coordinates>
</Point>
</Placemark>
<Placemark>
<name>
Sat Mar 01 16:48:51 2014 S=1.88 Km/hr
</name>
<styleUrl>
#styleMap_TLP_Normal
</styleUrl>
<Point>
<coordinates>
-39.3238716,-7.4165835,951.20
</coordinates>
</Point>
</Placemark>
<Placemark>
<name>
Sat Mar 01 16:49:01 2014 S=4.50 Km/hr
</name>
<styleUrl>
#styleMap_TLP_Normal
</styleUrl>
<Point>
<coordinates>
-39.3238525,-7.4166760,951.09
</coordinates>
</Point>
</Placemark>
<Placemark>
<name>
Sat Mar 01 16:49:11 2014 S=4.62 Km/hr
</name>
<styleUrl>
#styleMap_TLP_Normal
</styleUrl>
<Point>
<coordinates>
-39.3237801,-7.4167948,951.41
</coordinates>
</Point>
</Placemark>
<Placemark>
<name>
Sat Mar 01 16:49:21 2014 S=2.50 Km/hr
</name>
<styleUrl>
#styleMap_TLP_Normal
</styleUrl>
<Point>
<coordinates>
-39.3237534,-7.4169054,952.17
</coordinates>
</Point>
</Placemark>
<Placemark>
<name>
Sat Mar 01 16:49:31 2014 S=3.55 Km/hr
</name>
<styleUrl>
#styleMap_TLP_Normal
</styleUrl>
<Point>
<coordinates>
-39.3237114,-7.4169302,951.98
</coordinates>
</Point>
</Placemark>
<Placemark>
<name>
Sat Mar 01 16:49:41 2014 S=2.21 Km/hr
</name>
<styleUrl>
#styleMap_TLP_Normal
</styleUrl>
<Point>
<coordinates>
-39.3236275,-7.4169593,952.95
</coordinates>
</Point>
</Placemark>
<Placemark>
<name>
Sat Mar 01 16:49:51 2014 S=2.24 Km/hr
</name>
<styleUrl>
#styleMap_TLP_Normal
</styleUrl>
<Point>
<coordinates>
-39.3235588,-7.4169841,953.56
</coordinates>
</Point>
</Placemark>
<Placemark>
<name>
Sat Mar 01 16:50:01 2014 S=1.07 Km/hr
</name>
<styleUrl>
#styleMap_TLP_Normal
</styleUrl>
<Point>
<coordinates>
-39.3235435,-7.4169765,952.84
</coordinates>
</Point>
</Placemark>
<Placemark>
<name>
Sat Mar 01 16:50:11 2014 S=0.97 Km/hr
</name>
<styleUrl>
#styleMap_TLP_Normal
</styleUrl>
<Point>
<coordinates>
-39.3235588,-7.4169798,953.06
</coordinates>
</Point>
</Placemark>
<Placemark>
<name>
Sat Mar 01 16:50:21 2014 S=0.63 Km/hr
</name>
<styleUrl>
#styleMap_TLP_Normal
</styleUrl>
<Point>
<coordinates>
-39.3235550,-7.4169807,953.06
</coordinates>
</Point>
</Placemark>
<Placemark>
<name>
Sat Mar 01 16:50:31 2014 S=1.86 Km/hr
</name>
<styleUrl>
#styleMap_TLP_Normal
</styleUrl>
<Point>
<coordinates>
-39.3235626,-7.4169974,953.00
</coordinates>
</Point>
</Placemark>
<Placemark>
<name>
Sat Mar 01 16:50:41 2014 S=0.52 Km/hr
</name>
<styleUrl>
#styleMap_TLP_Normal
</styleUrl>
<Point>
<coordinates>
-39.3235817,-7.4170065,953.13
</coordinates>
</Point>
</Placemark>
<Placemark>
<name>
Sat Mar 01 16:50:51 2014 S=0.40 Km/hr
</name>
<styleUrl>
#styleMap_TLP_Normal
</styleUrl>
<Point>
<coordinates>
-39.3235817,-7.4170384,953.36
</coordinates>
</Point>
</Placemark>
<Placemark>
<name>
Sat Mar 01 16:51:01 2014 S=3.01 Km/hr
</name>
<styleUrl>
#styleMap_TLP_Normal
</styleUrl>
<Point>
<coordinates>
-39.3234863,-7.4170341,954.30
</coordinates>
</Point>
</Placemark>
<Placemark>
<name>
Sat Mar 01 16:51:11 2014 S=2.02 Km/hr
</name>
<styleUrl>
#styleMap_TLP_Normal
</styleUrl>
<Point>
<coordinates>
-39.3234138,-7.4170179,953.70
</coordinates>
</Point>
</Placemark>
<Placemark>
<name>
Sat Mar 01 16:51:21 2014 S=1.58 Km/hr
</name>
<styleUrl>
#styleMap_TLP_Normal
</styleUrl>
<Point>
<coordinates>
-39.3233604,-7.4170313,953.02
</coordinates>
</Point>
</Placemark>
<Placemark>
<name>
Sat Mar 01 16:51:31 2014 S=2.13 Km/hr
</name>
<styleUrl>
#styleMap_TLP_Normal
</styleUrl>
<Point>
<coordinates>
-39.3233261,-7.4170556,952.84
</coordinates>
</Point>
</Placemark>
<Placemark>
<name>
Sat Mar 01 16:51:41 2014 S=2.46 Km/hr
</name>
<styleUrl>
#styleMap_TLP_Normal
</styleUrl>
<Point>
<coordinates>
-39.3232727,-7.4169950,953.11
</coordinates>
</Point>
</Placemark>
<Placemark>
<name>
Sat Mar 01 16:51:51 2014 S=1.71 Km/hr
</name>
<styleUrl>
#styleMap_TLP_Normal
</styleUrl>
<Point>
<coordinates>
-39.3231964,-7.4169974,952.94
</coordinates>
</Point>
</Placemark>
<Placemark>
<name>
Sat Mar 01 16:52:01 2014 S=0.18 Km/hr
</name>
<styleUrl>
#styleMap_TLP_Normal
</styleUrl>
<Point>
<coordinates>
-39.3231354,-7.4170098,952.84
</coordinates>
</Point>
</Placemark>
<Placemark>
<name>
Sat Mar 01 16:52:11 2014 S=0.79 Km/hr
</name>
<styleUrl>
#styleMap_TLP_Normal
</styleUrl>
<Point>
<coordinates>
-39.3231277,-7.4170089,952.59
</coordinates>
</Point>
</Placemark>
<Placemark>
<name>
Sat Mar 01 16:52:21 2014 S=2.73 Km/hr
</name>
<styleUrl>
#styleMap_TLP_Normal
</styleUrl>
<Point>
<coordinates>
-39.3231087,-7.4169917,952.48
</coordinates>
</Point>
</Placemark>
<Placemark>
<name>
Sat Mar 01 16:52:31 2014 S=1.21 Km/hr
</name>
<styleUrl>
#styleMap_TLP_Normal
</styleUrl>
<Point>
<coordinates>
-39.3230782,-7.4169474,952.16
</coordinates>
</Point>
</Placemark>
<Placemark>
<name>
Sat Mar 01 16:52:41 2014 S=0.50 Km/hr
</name>
<styleUrl>
#styleMap_TLP_Normal
</styleUrl>
<Point>
<coordinates>
-39.3230438,-7.4169149,952.70
</coordinates>
</Point>
</Placemark>
<Placemark>
<name>
Sat Mar 01 16:52:51 2014 S=2.87 Km/hr
</name>
<styleUrl>
#styleMap_TLP_Normal
</styleUrl>
<Point>
<coordinates>
-39.3229446,-7.4168992,951.52
</coordinates>
</Point>
</Placemark>
<Placemark>
<name>
Sat Mar 01 16:53:01 2014 S=1.08 Km/hr
</name>
<styleUrl>
#styleMap_TLP_Normal
</styleUrl>
<Point>
<coordinates>
-39.3229218,-7.4169092,952.38
</coordinates>
</Point>
</Placemark>
<Placemark>
<name>
Sat Mar 01 16:53:11 2014 S=1.33 Km/hr
</name>
<styleUrl>
#styleMap_TLP_Normal
</styleUrl>
<Point>
<coordinates>
-39.3228912,-7.4169025,952.94
</coordinates>
</Point>
</Placemark>
<Placemark>
<name>
Sat Mar 01 16:53:21 2014 S=0.71 Km/hr
</name>
<styleUrl>
#styleMap_TLP_Normal
</styleUrl>
<Point>
<coordinates>
-39.3228683,-7.4168653,951.92
</coordinates>
</Point>
</Placemark>
<Placemark>
<name>
Sat Mar 01 16:53:31 2014 S=3.80 Km/hr
</name>
<styleUrl>
#styleMap_TLP_Normal
</styleUrl>
<Point>
<coordinates>
-39.3227997,-7.4168344,951.45
</coordinates>
</Point>
</Placemark>
<Placemark>
<name>
Sat Mar 01 16:53:41 2014 S=0.19 Km/hr
</name>
<styleUrl>
#styleMap_TLP_Normal
</styleUrl>
<Point>
<coordinates>
-39.3227234,-7.4168062,952.14
</coordinates>
</Point>
</Placemark>
<Placemark>
<name>
Sat Mar 01 16:53:51 2014 S=1.71 Km/hr
</name>
<styleUrl>
#styleMap_TLP_Normal
</styleUrl>
<Point>
<coordinates>
-39.3227310,-7.4167972,952.16
</coordinates>
</Point>
</Placemark>
<Placemark>
<name>
Sat Mar 01 16:54:01 2014 S=0.41 Km/hr
</name>
<styleUrl>
#styleMap_TLP_Normal
</styleUrl>
<Point>
<coordinates>
-39.3227386,-7.4167309,952.56
</coordinates>
</Point>
</Placemark>
<Placemark>
<name>
Sat Mar 01 16:54:11 2014 S=1.20 Km/hr
</name>
<styleUrl>
#styleMap_TLP_Normal
</styleUrl>
<Point>
<coordinates>
-39.3227539,-7.4167318,952.33
</coordinates>
</Point>
</Placemark>
<Placemark>
<name>
Sat Mar 01 16:54:21 2014 S=2.55 Km/hr
</name>
<styleUrl>
#styleMap_TLP_Normal
</styleUrl>
<Point>
<coordinates>
-39.3227806,-7.4166527,953.06
</coordinates>
</Point>
</Placemark>
<Placemark>
<name>
Sat Mar 01 16:54:31 2014 S=4.19 Km/hr
</name>
<styleUrl>
#styleMap_TLP_Normal
</styleUrl>
<Point>
<coordinates>
-39.3227463,-7.4166012,952.39
</coordinates>
</Point>
</Placemark>
<Placemark>
<name>
Sat Mar 01 16:54:41 2014 S=0.38 Km/hr
</name>
<styleUrl>
#styleMap_TLP_Normal
</styleUrl>
<Point>
<coordinates>
-39.3226891,-7.4165635,953.14
</coordinates>
</Point>
</Placemark>
<Placemark>
<name>
Sat Mar 01 16:54:51 2014 S=0.31 Km/hr
</name>
<styleUrl>
#styleMap_TLP_Normal
</styleUrl>
<Point>
<coordinates>
-39.3226547,-7.4165277,952.84
</coordinates>
</Point>
</Placemark>
<Placemark>
<name>
Sat Mar 01 16:55:01 2014 S=0.65 Km/hr
</name>
<styleUrl>
#styleMap_TLP_Normal
</styleUrl>
<Point>
<coordinates>
-39.3226738,-7.4164677,952.16
</coordinates>
</Point>
</Placemark>
<Placemark>
<name>
Sat Mar 01 16:55:11 2014 S=0.82 Km/hr
</name>
<styleUrl>
#styleMap_TLP_Normal
</styleUrl>
<Point>
<coordinates>
-39.3226700,-7.4165034,952.09
</coordinates>
</Point>
</Placemark>
<Placemark>
<name>
Sat Mar 01 16:55:21 2014 S=0.85 Km/hr
</name>
<styleUrl>
#styleMap_TLP_Normal
</styleUrl>
<Point>
<coordinates>
-39.3226700,-7.4165721,952.94
</coordinates>
</Point>
</Placemark>
<Placemark>
<name>
Sat Mar 01 16:55:31 2014 S=1.91 Km/hr
</name>
<styleUrl>
#styleMap_TLP_Normal
</styleUrl>
<Point>
<coordinates>
-39.3226128,-7.4165950,953.78
</coordinates>
</Point>
</Placemark>
<Placemark>
<name>
Sat Mar 01 16:55:41 2014 S=0.60 Km/hr
</name>
<styleUrl>
#styleMap_TLP_Normal
</styleUrl>
<Point>
<coordinates>
-39.3225670,-7.4166412,954.64
</coordinates>
</Point>
</Placemark>
<Placemark>
<name>
Sat Mar 01 16:55:51 2014 S=0.18 Km/hr
</name>
<styleUrl>
#styleMap_TLP_Normal
</styleUrl>
<Point>
<coordinates>
-39.3225899,-7.4166865,954.89
</coordinates>
</Point>
</Placemark>
<Placemark>
<name>
Sat Mar 01 16:56:01 2014 S=1.88 Km/hr
</name>
<styleUrl>
#styleMap_TLP_Normal
</styleUrl>
<Point>
<coordinates>
-39.3226128,-7.4166889,954.95
</coordinates>
</Point>
</Placemark>
<Placemark>
<name>
Sat Mar 01 16:56:11 2014 S=1.41 Km/hr
</name>
<styleUrl>
#styleMap_TLP_Normal
</styleUrl>
<Point>
<coordinates>
-39.3226967,-7.4167166,954.95
</coordinates>
</Point>
</Placemark>
<Placemark>
<name>
Sat Mar 01 16:56:21 2014 S=0.77 Km/hr
</name>
<styleUrl>
#styleMap_TLP_Normal
</styleUrl>
<Point>
<coordinates>
-39.3227348,-7.4167552,954.94
</coordinates>
</Point>
</Placemark>
<Placemark>
<name>
Sat Mar 01 16:56:31 2014 S=0.85 Km/hr
</name>
<styleUrl>
#styleMap_TLP_Normal
</styleUrl>
<Point>
<coordinates>
-39.3227081,-7.4167972,955.03
</coordinates>
</Point>
</Placemark>
<Placemark>
<name>
Sat Mar 01 16:56:41 2014 S=2.10 Km/hr
</name>
<styleUrl>
#styleMap_TLP_Normal
</styleUrl>
<Point>
<coordinates>
-39.3227043,-7.4167948,955.08
</coordinates>
</Point>
</Placemark>
<Placemark>
<name>
Sat Mar 01 16:56:51 2014 S=0.70 Km/hr
</name>
<styleUrl>
#styleMap_TLP_Normal
</styleUrl>
<Point>
<coordinates>
-39.3227043,-7.4168043,955.17
</coordinates>
</Point>
</Placemark>
<Placemark>
<name>
Sat Mar 01 16:57:01 2014 S=0.99 Km/hr
</name>
<styleUrl>
#styleMap_TLP_Normal
</styleUrl>
<Point>
<coordinates>
-39.3227081,-7.4168038,955.17
</coordinates>
</Point>
</Placemark>
<Placemark>
<name>
Sat Mar 01 16:57:11 2014 S=0.44 Km/hr
</name>
<styleUrl>
#styleMap_TLP_Normal
</styleUrl>
<Point>
<coordinates>
-39.3226585,-7.4168391,955.06
</coordinates>
</Point>
</Placemark>
<Placemark>
<name>
Sat Mar 01 16:57:21 2014 S=1.98 Km/hr
</name>
<styleUrl>
#styleMap_TLP_Normal
</styleUrl>
<Point>
<coordinates>
-39.3226509,-7.4168439,955.13
</coordinates>
</Point>
</Placemark>
<Placemark>
<name>
Sat Mar 01 16:57:31 2014 S=2.29 Km/hr
</name>
<styleUrl>
#styleMap_TLP_Normal
</styleUrl>
<Point>
<coordinates>
-39.3226433,-7.4168892,955.45
</coordinates>
</Point>
</Placemark>
<Placemark>
<name>
Sat Mar 01 16:57:41 2014 S=2.70 Km/hr
</name>
<styleUrl>
#styleMap_TLP_Normal
</styleUrl>
<Point>
<coordinates>
-39.3226357,-7.4169798,954.81
</coordinates>
</Point>
</Placemark>
<Placemark>
<name>
Sat Mar 01 16:57:51 2014 S=1.22 Km/hr
</name>
<styleUrl>
#styleMap_TLP_Normal
</styleUrl>
<Point>
<coordinates>
-39.3226128,-7.4170017,954.38
</coordinates>
</Point>
</Placemark>
<Placemark>
<name>
Sat Mar 01 16:58:01 2014 S=3.49 Km/hr
</name>
<styleUrl>
#styleMap_TLP_Normal
</styleUrl>
<Point>
<coordinates>
-39.3226013,-7.4170723,954.61
</coordinates>
</Point>
</Placemark>
<Placemark>
<name>
Sat Mar 01 16:58:11 2014 S=1.72 Km/hr
</name>
<styleUrl>
#styleMap_TLP_Normal
</styleUrl>
<Point>
<coordinates>
-39.3226089,-7.4171681,953.95
</coordinates>
</Point>
</Placemark>
<Placemark>
<name>
Sat Mar 01 16:58:21 2014 S=2.65 Km/hr
</name>
<styleUrl>
#styleMap_TLP_Normal
</styleUrl>
<Point>
<coordinates>
-39.3225822,-7.4172335,953.88
</coordinates>
</Point>
</Placemark>
<Placemark>
<name>
Sat Mar 01 16:58:31 2014 S=3.43 Km/hr
</name>
<styleUrl>
#styleMap_TLP_Normal
</styleUrl>
<Point>
<coordinates>
-39.3225174,-7.4172821,954.41
</coordinates>
</Point>
</Placemark>
<Placemark>
<name>
Sat Mar 01 16:58:41 2014 S=3.16 Km/hr
</name>
<styleUrl>
#styleMap_TLP_Normal
</styleUrl>
<Point>
<coordinates>
-39.3224449,-7.4173074,954.22
</coordinates>
</Point>
</Placemark>
<Placemark>
<name>
Sat Mar 01 16:58:51 2014 S=1.17 Km/hr
</name>
<styleUrl>
#styleMap_TLP_Normal
</styleUrl>
<Point>
<coordinates>
-39.3223419,-7.4173427,953.69
</coordinates>
</Point>
</Placemark>
<Placemark>
<name>
Sat Mar 01 16:59:01 2014 S=1.65 Km/hr
</name>
<styleUrl>
#styleMap_TLP_Normal
</styleUrl>
<Point>
<coordinates>
-39.3222733,-7.4173937,953.03
</coordinates>
</Point>
</Placemark>
<Placemark>
<name>
Sat Mar 01 16:59:11 2014 S=1.49 Km/hr
</name>
<styleUrl>
#styleMap_TLP_Normal
</styleUrl>
<Point>
<coordinates>
-39.3222427,-7.4174051,953.14
</coordinates>
</Point>
</Placemark>
<Placemark>
<name>
Sat Mar 01 16:59:21 2014 S=0.57 Km/hr
</name>
<styleUrl>
#styleMap_TLP_Normal
</styleUrl>
<Point>
<coordinates>
-39.3222198,-7.4174466,953.63
</coordinates>
</Point>
</Placemark>
<Placemark>
<name>
Sat Mar 01 16:59:31 2014 S=0.63 Km/hr
</name>
<styleUrl>
#styleMap_TLP_Normal
</styleUrl>
<Point>
<coordinates>
-39.3222275,-7.4174509,953.66
</coordinates>
</Point>
</Placemark>
<Placemark>
<name>
Sat Mar 01 16:59:41 2014 S=1.10 Km/hr
</name>
<styleUrl>
#styleMap_TLP_Normal
</styleUrl>
<Point>
<coordinates>
-39.3222427,-7.4174809,953.78
</coordinates>
</Point>
</Placemark>
<Placemark>
<name>
Sat Mar 01 16:59:51 2014 S=0.45 Km/hr
</name>
<styleUrl>
#styleMap_TLP_Normal
</styleUrl>
<Point>
<coordinates>
-39.3222618,-7.4175186,953.47
</coordinates>
</Point>
</Placemark>
<Placemark>
<name>
Sat Mar 01 17:00:01 2014 S=3.06 Km/hr
</name>
<styleUrl>
#styleMap_TLP_Normal
</styleUrl>
<Point>
<coordinates>
-39.3222198,-7.4175658,953.67
</coordinates>
</Point>
</Placemark>
<Placemark>
<name>
Sat Mar 01 17:00:11 2014 S=0.50 Km/hr
</name>
<styleUrl>
#styleMap_TLP_Normal
</styleUrl>
<Point>
<coordinates>
-39.3221931,-7.4176111,954.20
</coordinates>
</Point>
</Placemark>
<Placemark>
<name>
Sat Mar 01 17:00:21 2014 S=3.05 Km/hr
</name>
<styleUrl>
#styleMap_TLP_Normal
</styleUrl>
<Point>
<coordinates>
-39.3221893,-7.4176450,954.33
</coordinates>
</Point>
</Placemark>
<Placemark>
<name>
Sat Mar 01 17:00:31 2014 S=1.58 Km/hr
</name>
<styleUrl>
#styleMap_TLP_Normal
</styleUrl>
<Point>
<coordinates>
-39.3221436,-7.4176960,954.17
</coordinates>
</Point>
</Placemark>
<Placemark>
<name>
Sat Mar 01 17:00:41 2014 S=2.25 Km/hr
</name>
<styleUrl>
#styleMap_TLP_Normal
</styleUrl>
<Point>
<coordinates>
-39.3220749,-7.4177251,953.59
</coordinates>
</Point>
</Placemark>
<Placemark>
<name>
Sat Mar 01 17:00:51 2014 S=2.22 Km/hr
</name>
<styleUrl>
#styleMap_TLP_Normal
</styleUrl>
<Point>
<coordinates>
-39.3220291,-7.4177327,952.80
</coordinates>
</Point>
</Placemark>
<Placemark>
<name>
Sat Mar 01 17:01:01 2014 S=2.17 Km/hr
</name>
<styleUrl>
#styleMap_TLP_Normal
</styleUrl>
<Point>
<coordinates>
-39.3219986,-7.4176669,953.19
</coordinates>
</Point>
</Placemark>
<Placemark>
<name>
Sat Mar 01 17:01:11 2014 S=1.59 Km/hr
</name>
<styleUrl>
#styleMap_TLP_Normal
</styleUrl>
<Point>
<coordinates>
-39.3220024,-7.4175720,953.31
</coordinates>
</Point>
</Placemark>
<Placemark>
<name>
Sat Mar 01 17:01:21 2014 S=1.00 Km/hr
</name>
<styleUrl>
#styleMap_TLP_Normal
</styleUrl>
<Point>
<coordinates>
-39.3220062,-7.4175372,953.92
</coordinates>
</Point>
</Placemark>
<Placemark>
<name>
Sat Mar 01 17:01:31 2014 S=1.50 Km/hr
</name>
<styleUrl>
#styleMap_TLP_Normal
</styleUrl>
<Point>
<coordinates>
-39.3220139,-7.4174910,954.17
</coordinates>
</Point>
</Placemark>
<Placemark>
<name>
Sat Mar 01 17:01:41 2014 S=1.82 Km/hr
</name>
<styleUrl>
#styleMap_TLP_Normal
</styleUrl>
<Point>
<coordinates>
-39.3220634,-7.4174395,955.03
</coordinates>
</Point>
</Placemark>
<Placemark>
<name>
Sat Mar 01 17:01:51 2014 S=0.72 Km/hr
</name>
<styleUrl>
#styleMap_TLP_Normal
</styleUrl>
<Point>
<coordinates>
-39.3220749,-7.4174299,955.23
</coordinates>
</Point>
</Placemark>
<Placemark>
<name>
Sat Mar 01 17:02:01 2014 S=0.78 Km/hr
</name>
<styleUrl>
#styleMap_TLP_Normal
</styleUrl>
<Point>
<coordinates>
-39.3221054,-7.4174423,955.20
</coordinates>
</Point>
</Placemark>
<Placemark>
<name>
Sat Mar 01 17:02:11 2014 S=2.04 Km/hr
</name>
<styleUrl>
#styleMap_TLP_Normal
</styleUrl>
<Point>
<coordinates>
-39.3220634,-7.4174771,953.84
</coordinates>
</Point>
</Placemark>
<Placemark>
<name>
Sat Mar 01 17:02:21 2014 S=0.61 Km/hr
</name>
<styleUrl>
#styleMap_TLP_Normal
</styleUrl>
<Point>
<coordinates>
-39.3219910,-7.4175243,951.95
</coordinates>
</Point>
</Placemark>
<Placemark>
<name>
Sat Mar 01 17:02:31 2014 S=1.87 Km/hr
</name>
<styleUrl>
#styleMap_TLP_Normal
</styleUrl>
<Point>
<coordinates>
-39.3219719,-7.4176073,951.67
</coordinates>
</Point>
</Placemark>
<Placemark>
<name>
Sat Mar 01 17:02:41 2014 S=2.66 Km/hr
</name>
<styleUrl>
#styleMap_TLP_Normal
</styleUrl>
<Point>
<coordinates>
-39.3219757,-7.4176774,951.78
</coordinates>
</Point>
</Placemark>
<Placemark>
<name>
Sat Mar 01 17:02:51 2014 S=2.08 Km/hr
</name>
<styleUrl>
#styleMap_TLP_Normal
</styleUrl>
<Point>
<coordinates>
-39.3219833,-7.4177012,951.41
</coordinates>
</Point>
</Placemark>
<Placemark>
<name>
Sat Mar 01 17:03:01 2014 S=3.22 Km/hr
</name>
<styleUrl>
#styleMap_TLP_Normal
</styleUrl>
<Point>
<coordinates>
-39.3219604,-7.4178009,949.09
</coordinates>
</Point>
</Placemark>
<Placemark>
<name>
Sat Mar 01 17:03:11 2014 S=2.06 Km/hr
</name>
<styleUrl>
#styleMap_TLP_Normal
</styleUrl>
<Point>
<coordinates>
-39.3219070,-7.4178782,947.88
</coordinates>
</Point>
</Placemark>
<Placemark>
<name>
Sat Mar 01 17:03:21 2014 S=3.37 Km/hr
</name>
<styleUrl>
#styleMap_TLP_Normal
</styleUrl>
<Point>
<coordinates>
-39.3218460,-7.4179516,947.38
</coordinates>
</Point>
</Placemark>
<Placemark>
<name>
Sat Mar 01 17:03:31 2014 S=0.96 Km/hr
</name>
<styleUrl>
#styleMap_TLP_Normal
</styleUrl>
<Point>
<coordinates>
-39.3218613,-7.4180484,947.09
</coordinates>
</Point>
</Placemark>
<Placemark>
<name>
Sat Mar 01 17:03:41 2014 S=1.25 Km/hr
</name>
<styleUrl>
#styleMap_TLP_Normal
</styleUrl>
<Point>
<coordinates>
-39.3218613,-7.4180617,946.91
</coordinates>
</Point>
</Placemark>
<Placemark>
<name>
Sat Mar 01 17:03:51 2014 S=2.80 Km/hr
</name>
<styleUrl>
#styleMap_TLP_Normal
</styleUrl>
<Point>
<coordinates>
-39.3218460,-7.4180799,947.11
</coordinates>
</Point>
</Placemark>
<Placemark>
<name>
Sat Mar 01 17:04:01 2014 S=2.73 Km/hr
</name>
<styleUrl>
#styleMap_TLP_Normal
</styleUrl>
<Point>
<coordinates>
-39.3217964,-7.4181662,946.55
</coordinates>
</Point>
</Placemark>
<Placemark>
<name>
Sat Mar 01 17:04:11 2014 S=2.05 Km/hr
</name>
<styleUrl>
#styleMap_TLP_Normal
</styleUrl>
<Point>
<coordinates>
-39.3217888,-7.4182458,945.72
</coordinates>
</Point>
</Placemark>
<Placemark>
<name>
Sat Mar 01 17:04:21 2014 S=2.44 Km/hr
</name>
<styleUrl>
#styleMap_TLP_Normal
</styleUrl>
<Point>
<coordinates>
-39.3218193,-7.4183307,945.80
</coordinates>
</Point>
</Placemark>
<Placemark>
<name>
Sat Mar 01 17:04:31 2014 S=0.38 Km/hr
</name>
<styleUrl>
#styleMap_TLP_Normal
</styleUrl>
<Point>
<coordinates>
-39.3218269,-7.4184027,946.08
</coordinates>
</Point>
</Placemark>
<Placemark>
<name>
Sat Mar 01 17:04:41 2014 S=1.59 Km/hr
</name>
<styleUrl>
#styleMap_TLP_Normal
</styleUrl>
<Point>
<coordinates>
-39.3218498,-7.4184384,945.88
</coordinates>
</Point>
</Placemark>
<Placemark>
<name>
Sat Mar 01 17:04:51 2014 S=1.18 Km/hr
</name>
<styleUrl>
#styleMap_TLP_Normal
</styleUrl>
<Point>
<coordinates>
-39.3218727,-7.4184895,946.59
</coordinates>
</Point>
</Placemark>
<Placemark>
<name>
Sat Mar 01 17:05:01 2014 S=0.87 Km/hr
</name>
<styleUrl>
#styleMap_TLP_Normal
</styleUrl>
<Point>
<coordinates>
-39.3219147,-7.4185166,944.47
</coordinates>
</Point>
</Placemark>
<Placemark>
<name>
Sat Mar 01 17:05:11 2014 S=1.30 Km/hr
</name>
<styleUrl>
#styleMap_TLP_Normal
</styleUrl>
<Point>
<coordinates>
-39.3219795,-7.4185419,943.73
</coordinates>
</Point>
</Placemark>
<Placemark>
<name>
Sat Mar 01 17:05:21 2014 S=0.80 Km/hr
</name>
<styleUrl>
#styleMap_TLP_Normal
</styleUrl>
<Point>
<coordinates>
-39.3220367,-7.4185748,943.36
</coordinates>
</Point>
</Placemark>
<Placemark>
<name>
Sat Mar 01 17:05:31 2014 S=0.80 Km/hr
</name>
<styleUrl>
#styleMap_TLP_Normal
</styleUrl>
<Point>
<coordinates>
-39.3221130,-7.4185510,943.19
</coordinates>
</Point>
</Placemark>
<Placemark>
<name>
Sat Mar 01 17:05:41 2014 S=1.52 Km/hr
</name>
<styleUrl>
#styleMap_TLP_Normal
</styleUrl>
<Point>
<coordinates>
-39.3221321,-7.4185686,943.14
</coordinates>
</Point>
</Placemark>
<Placemark>
<name>
Sat Mar 01 17:05:51 2014 S=1.13 Km/hr
</name>
<styleUrl>
#styleMap_TLP_Normal
</styleUrl>
<Point>
<coordinates>
-39.3221474,-7.4186335,942.28
</coordinates>
</Point>
</Placemark>
<Placemark>
<name>
Sat Mar 01 17:06:01 2014 S=1.85 Km/hr
</name>
<styleUrl>
#styleMap_TLP_Normal
</styleUrl>
<Point>
<coordinates>
-39.3221245,-7.4187551,940.48
</coordinates>
</Point>
</Placemark>
<Placemark>
<name>
Sat Mar 01 17:06:11 2014 S=2.91 Km/hr
</name>
<styleUrl>
#styleMap_TLP_Normal
</styleUrl>
<Point>
<coordinates>
-39.3221397,-7.4188709,939.86
</coordinates>
</Point>
</Placemark>
<Placemark>
<name>
Sat Mar 01 17:06:21 2014 S=1.99 Km/hr
</name>
<styleUrl>
#styleMap_TLP_Normal
</styleUrl>
<Point>
<coordinates>
-39.3221626,-7.4189587,939.14
</coordinates>
</Point>
</Placemark>
<Placemark>
<name>
Sat Mar 01 17:06:31 2014 S=2.13 Km/hr
</name>
<styleUrl>
#styleMap_TLP_Normal
</styleUrl>
<Point>
<coordinates>
-39.3221512,-7.4190402,940.67
</coordinates>
</Point>
</Placemark>
<Placemark>
<name>
Sat Mar 01 17:06:41 2014 S=2.63 Km/hr
</name>
<styleUrl>
#styleMap_TLP_Normal
</styleUrl>
<Point>
<coordinates>
-39.3220978,-7.4190679,941.91
</coordinates>
</Point>
</Placemark>
<Placemark>
<name>
Sat Mar 01 17:06:51 2014 S=2.11 Km/hr
</name>
<styleUrl>
#styleMap_TLP_Normal
</styleUrl>
<Point>
<coordinates>
-39.3220444,-7.4191256,943.17
</coordinates>
</Point>
</Placemark>
<Placemark>
<name>
Sat Mar 01 17:07:01 2014 S=0.80 Km/hr
</name>
<styleUrl>
#styleMap_TLP_Normal
</styleUrl>
<Point>
<coordinates>
-39.3219948,-7.4191360,943.95
</coordinates>
</Point>
</Placemark>
<Placemark>
<name>
Sat Mar 01 17:07:11 2014 S=0.98 Km/hr
</name>
<styleUrl>
#styleMap_TLP_Normal
</styleUrl>
<Point>
<coordinates>
-39.3219910,-7.4191384,944.02
</coordinates>
</Point>
</Placemark>
<Placemark>
<name>
Sat Mar 01 17:07:21 2014 S=0.37 Km/hr
</name>
<styleUrl>
#styleMap_TLP_Normal
</styleUrl>
<Point>
<coordinates>
-39.3219452,-7.4192400,945.16
</coordinates>
</Point>
</Placemark>
<Placemark>
<name>
Sat Mar 01 17:07:31 2014 S=1.12 Km/hr
</name>
<styleUrl>
#styleMap_TLP_Normal
</styleUrl>
<Point>
<coordinates>
-39.3219452,-7.4192400,945.20
</coordinates>
</Point>
</Placemark>
<Placemark>
<name>
Sat Mar 01 17:07:41 2014 S=3.05 Km/hr
</name>
<styleUrl>
#styleMap_TLP_Normal
</styleUrl>
<Point>
<coordinates>
-39.3218765,-7.4193325,945.23
</coordinates>
</Point>
</Placemark>
<Placemark>
<name>
Sat Mar 01 17:07:51 2014 S=3.82 Km/hr
</name>
<styleUrl>
#styleMap_TLP_Normal
</styleUrl>
<Point>
<coordinates>
-39.3218307,-7.4194579,945.89
</coordinates>
</Point>
</Placemark>
<Placemark>
<name>
Sat Mar 01 17:08:01 2014 S=1.47 Km/hr
</name>
<styleUrl>
#styleMap_TLP_Normal
</styleUrl>
<Point>
<coordinates>
-39.3217697,-7.4195509,944.06
</coordinates>
</Point>
</Placemark>
<Placemark>
<name>
Sat Mar 01 17:08:11 2014 S=0.75 Km/hr
</name>
<styleUrl>
#styleMap_TLP_Normal
</styleUrl>
<Point>
<coordinates>
-39.3217468,-7.4195976,943.13
</coordinates>
</Point>
</Placemark>
<Placemark>
<name>
Sat Mar 01 17:08:21 2014 S=2.21 Km/hr
</name>
<styleUrl>
#styleMap_TLP_Normal
</styleUrl>
<Point>
<coordinates>
-39.3217125,-7.4196115,944.08
</coordinates>
</Point>
</Placemark>
<Placemark>
<name>
Sat Mar 01 17:08:31 2014 S=3.49 Km/hr
</name>
<styleUrl>
#styleMap_TLP_Normal
</styleUrl>
<Point>
<coordinates>
-39.3216362,-7.4196653,944.28
</coordinates>
</Point>
</Placemark>
<Placemark>
<name>
Sat Mar 01 17:08:41 2014 S=2.13 Km/hr
</name>
<styleUrl>
#styleMap_TLP_Normal
</styleUrl>
<Point>
<coordinates>
-39.3215866,-7.4196181,943.98
</coordinates>
</Point>
</Placemark>
<Placemark>
<name>
Sat Mar 01 17:08:51 2014 S=0.74 Km/hr
</name>
<styleUrl>
#styleMap_TLP_Normal
</styleUrl>
<Point>
<coordinates>
-39.3216019,-7.4196033,944.16
</coordinates>
</Point>
</Placemark>
<Placemark>
<name>
Sat Mar 01 17:09:01 2014 S=0.51 Km/hr
</name>
<styleUrl>
#styleMap_TLP_Normal
</styleUrl>
<Point>
<coordinates>
-39.3216019,-7.4196062,944.22
</coordinates>
</Point>
</Placemark>
<Placemark>
<name>
Sat Mar 01 17:09:11 2014 S=0.04 Km/hr
</name>
<styleUrl>
#styleMap_TLP_Normal
</styleUrl>
<Point>
<coordinates>
-39.3215981,-7.4196057,944.20
</coordinates>
</Point>
</Placemark>
<Placemark>
<name>
Sat Mar 01 17:09:21 2014 S=0.30 Km/hr
</name>
<styleUrl>
#styleMap_TLP_Normal
</styleUrl>
<Point>
<coordinates>
-39.3216057,-7.4196067,944.20
</coordinates>
</Point>
</Placemark>
<Placemark>
<name>
Sat Mar 01 17:09:31 2014 S=0.70 Km/hr
</name>
<styleUrl>
#styleMap_TLP_Normal
</styleUrl>
<Point>
<coordinates>
-39.3215981,-7.4196057,944.25
</coordinates>
</Point>
</Placemark>
<Placemark>
<name>
Sat Mar 01 17:09:41 2014 S=0.63 Km/hr
</name>
<styleUrl>
#styleMap_TLP_Normal
</styleUrl>
<Point>
<coordinates>
-39.3215981,-7.4196062,944.30
</coordinates>
</Point>
</Placemark>
<Placemark>
<name>
Sat Mar 01 17:09:51 2014 S=0.62 Km/hr
</name>
<styleUrl>
#styleMap_TLP_Normal
</styleUrl>
<Point>
<coordinates>
-39.3216095,-7.4196081,944.36
</coordinates>
</Point>
</Placemark>
<Placemark>
<name>
Sat Mar 01 17:10:01 2014 S=0.32 Km/hr
</name>
<styleUrl>
#styleMap_TLP_Normal
</styleUrl>
<Point>
<coordinates>
-39.3216133,-7.4196076,944.44
</coordinates>
</Point>
</Placemark>
<Placemark>
<name>
Sat Mar 01 17:10:11 2014 S=0.44 Km/hr
</name>
<styleUrl>
#styleMap_TLP_Normal
</styleUrl>
<Point>
<coordinates>
-39.3216133,-7.4196081,944.52
</coordinates>
</Point>
</Placemark>
<Placemark>
<name>
Sat Mar 01 17:10:21 2014 S=0.36 Km/hr
</name>
<styleUrl>
#styleMap_TLP_Normal
</styleUrl>
<Point>
<coordinates>
-39.3216171,-7.4196086,944.58
</coordinates>
</Point>
</Placemark>
<Placemark>
<name>
Sat Mar 01 17:10:31 2014 S=0.08 Km/hr
</name>
<styleUrl>
#styleMap_TLP_Normal
</styleUrl>
<Point>
<coordinates>
-39.3216209,-7.4196086,944.64
</coordinates>
</Point>
</Placemark>
<Placemark>
<name>
Sat Mar 01 17:10:41 2014 S=0.22 Km/hr
</name>
<styleUrl>
#styleMap_TLP_Normal
</styleUrl>
<Point>
<coordinates>
-39.3216248,-7.4196086,944.66
</coordinates>
</Point>
</Placemark>
<Placemark>
<name>
Sat Mar 01 17:10:51 2014 S=0.11 Km/hr
</name>
<styleUrl>
#styleMap_TLP_Normal
</styleUrl>
<Point>
<coordinates>
-39.3216209,-7.4196076,944.67
</coordinates>
</Point>
</Placemark>
<Placemark>
<name>
Sat Mar 01 17:11:01 2014 S=0.43 Km/hr
</name>
<styleUrl>
#styleMap_TLP_Normal
</styleUrl>
<Point>
<coordinates>
-39.3216209,-7.4196076,944.70
</coordinates>
</Point>
</Placemark>
<Placemark>
<name>
Sat Mar 01 17:11:11 2014 S=0.16 Km/hr
</name>
<styleUrl>
#styleMap_TLP_Normal
</styleUrl>
<Point>
<coordinates>
-39.3216171,-7.4196072,944.75
</coordinates>
</Point>
</Placemark>
<Placemark>
<name>
Sat Mar 01 17:11:21 2014 S=0.20 Km/hr
</name>
<styleUrl>
#styleMap_TLP_Normal
</styleUrl>
<Point>
<coordinates>
-39.3216209,-7.4196072,944.77
</coordinates>
</Point>
</Placemark>
<Placemark>
<name>
Sat Mar 01 17:11:31 2014 S=0.22 Km/hr
</name>
<styleUrl>
#styleMap_TLP_Normal
</styleUrl>
<Point>
<coordinates>
-39.3216286,-7.4196081,944.77
</coordinates>
</Point>
</Placemark>
<Placemark>
<name>
Sat Mar 01 17:11:41 2014 S=0.15 Km/hr
</name>
<styleUrl>
#styleMap_TLP_Normal
</styleUrl>
<Point>
<coordinates>
-39.3216324,-7.4196086,944.80
</coordinates>
</Point>
</Placemark>
<Placemark>
<name>
Sat Mar 01 17:11:51 2014 S=0.20 Km/hr
</name>
<styleUrl>
#styleMap_TLP_Normal
</styleUrl>
<Point>
<coordinates>
-39.3216324,-7.4196076,944.86
</coordinates>
</Point>
</Placemark>
<Placemark>
<name>
Sat Mar 01 17:12:01 2014 S=0.73 Km/hr
</name>
<styleUrl>
#styleMap_TLP_Normal
</styleUrl>
<Point>
<coordinates>
-39.3216324,-7.4196076,944.89
</coordinates>
</Point>
</Placemark>
<Placemark>
<name>
Sat Mar 01 17:12:11 2014 S=0.04 Km/hr
</name>
<styleUrl>
#styleMap_TLP_Normal
</styleUrl>
<Point>
<coordinates>
-39.3216362,-7.4196072,944.95
</coordinates>
</Point>
</Placemark>
<Placemark>
<name>
Sat Mar 01 17:12:21 2014 S=0.22 Km/hr
</name>
<styleUrl>
#styleMap_TLP_Normal
</styleUrl>
<Point>
<coordinates>
-39.3216324,-7.4196062,945.00
</coordinates>
</Point>
</Placemark>
<Placemark>
<name>
Sat Mar 01 17:12:31 2014 S=0.42 Km/hr
</name>
<styleUrl>
#styleMap_TLP_Normal
</styleUrl>
<Point>
<coordinates>
-39.3216248,-7.4196048,945.06
</coordinates>
</Point>
</Placemark>
<Placemark>
<name>
Sat Mar 01 17:12:41 2014 S=0.52 Km/hr
</name>
<styleUrl>
#styleMap_TLP_Normal
</styleUrl>
<Point>
<coordinates>
-39.3216248,-7.4196029,945.20
</coordinates>
</Point>
</Placemark>
<Placemark>
<name>
Sat Mar 01 17:12:51 2014 S=0.68 Km/hr
</name>
<styleUrl>
#styleMap_TLP_Normal
</styleUrl>
<Point>
<coordinates>
-39.3216248,-7.4196019,945.30
</coordinates>
</Point>
</Placemark>
<Placemark>
<name>
Sat Mar 01 17:13:01 2014 S=0.50 Km/hr
</name>
<styleUrl>
#styleMap_TLP_Normal
</styleUrl>
<Point>
<coordinates>
-39.3216171,-7.4196010,945.47
</coordinates>
</Point>
</Placemark>
<Placemark>
<name>
Sat Mar 01 17:13:11 2014 S=0.70 Km/hr
</name>
<styleUrl>
#styleMap_TLP_Normal
</styleUrl>
<Point>
<coordinates>
-39.3216209,-7.4196005,945.52
</coordinates>
</Point>
</Placemark>
<Placemark>
<name>
Sat Mar 01 17:13:21 2014 S=0.40 Km/hr
</name>
<styleUrl>
#styleMap_TLP_Normal
</styleUrl>
<Point>
<coordinates>
-39.3216324,-7.4196010,945.53
</coordinates>
</Point>
</Placemark>
<Placemark>
<name>
Sat Mar 01 17:13:31 2014 S=0.21 Km/hr
</name>
<styleUrl>
#styleMap_TLP_Normal
</styleUrl>
<Point>
<coordinates>
-39.3216362,-7.4196010,945.56
</coordinates>
</Point>
</Placemark>
<Placemark>
<name>
Sat Mar 01 17:13:41 2014 S=0.30 Km/hr
</name>
<styleUrl>
#styleMap_TLP_Normal
</styleUrl>
<Point>
<coordinates>
-39.3216438,-7.4196010,945.64
</coordinates>
</Point>
</Placemark>
<Placemark>
<name>
Sat Mar 01 17:13:51 2014 S=0.81 Km/hr
</name>
<styleUrl>
#styleMap_TLP_Normal
</styleUrl>
<Point>
<coordinates>
-39.3216515,-7.4196005,945.61
</coordinates>
</Point>
</Placemark>
<Placemark>
<name>
Sat Mar 01 17:14:01 2014 S=0.08 Km/hr
</name>
<styleUrl>
#styleMap_TLP_Normal
</styleUrl>
<Point>
<coordinates>
-39.3216438,-7.4196005,945.61
</coordinates>
</Point>
</Placemark>
<Placemark>
<name>
Sat Mar 01 17:14:11 2014 S=0.47 Km/hr
</name>
<styleUrl>
#styleMap_TLP_Normal
</styleUrl>
<Point>
<coordinates>
-39.3216286,-7.4195981,945.63
</coordinates>
</Point>
</Placemark>
<Placemark>
<name>
Sat Mar 01 17:14:21 2014 S=1.05 Km/hr
</name>
<styleUrl>
#styleMap_TLP_Normal
</styleUrl>
<Point>
<coordinates>
-39.3216248,-7.4195986,945.69
</coordinates>
</Point>
</Placemark>
<Placemark>
<name>
Sat Mar 01 17:14:31 2014 S=0.38 Km/hr
</name>
<styleUrl>
#styleMap_TLP_Normal
</styleUrl>
<Point>
<coordinates>
-39.3216095,-7.4195976,945.78
</coordinates>
</Point>
</Placemark>
<Placemark>
<name>
Sat Mar 01 17:14:41 2014 S=0.11 Km/hr
</name>
<styleUrl>
#styleMap_TLP_Normal
</styleUrl>
<Point>
<coordinates>
-39.3216019,-7.4195971,945.84
</coordinates>
</Point>
</Placemark>
<Placemark>
<name>
Sat Mar 01 17:14:51 2014 S=0.49 Km/hr
</name>
<styleUrl>
#styleMap_TLP_Normal
</styleUrl>
<Point>
<coordinates>
-39.3215981,-7.4195971,945.63
</coordinates>
</Point>
</Placemark>
<Placemark>
<name>
Sat Mar 01 17:15:01 2014 S=0.12 Km/hr
</name>
<styleUrl>
#styleMap_TLP_Normal
</styleUrl>
<Point>
<coordinates>
-39.3215904,-7.4196076,945.56
</coordinates>
</Point>
</Placemark>
<Placemark>
<name>
Sat Mar 01 17:15:11 2014 S=0.33 Km/hr
</name>
<styleUrl>
#styleMap_TLP_Normal
</styleUrl>
<Point>
<coordinates>
-39.3215942,-7.4196067,945.52
</coordinates>
</Point>
</Placemark>
<Placemark>
<name>
Sat Mar 01 17:15:21 2014 S=0.58 Km/hr
</name>
<styleUrl>
#styleMap_TLP_Normal
</styleUrl>
<Point>
<coordinates>
-39.3215981,-7.4196067,945.61
</coordinates>
</Point>
</Placemark>
<Placemark>
<name>
Sat Mar 01 17:15:31 2014 S=0.35 Km/hr
</name>
<styleUrl>
#styleMap_TLP_Normal
</styleUrl>
<Point>
<coordinates>
-39.3215828,-7.4196043,945.73
</coordinates>
</Point>
</Placemark>
<Placemark>
<name>
Sat Mar 01 17:15:41 2014 S=0.25 Km/hr
</name>
<styleUrl>
#styleMap_TLP_Normal
</styleUrl>
<Point>
<coordinates>
-39.3215866,-7.4196048,945.83
</coordinates>
</Point>
</Placemark>
<Placemark>
<name>
Sat Mar 01 17:15:51 2014 S=0.50 Km/hr
</name>
<styleUrl>
#styleMap_TLP_Normal
</styleUrl>
<Point>
<coordinates>
-39.3215942,-7.4196162,946.13
</coordinates>
</Point>
</Placemark>
<Placemark>
<name>
Sat Mar 01 17:16:01 2014 S=0.63 Km/hr
</name>
<styleUrl>
#styleMap_TLP_Normal
</styleUrl>
<Point>
<coordinates>
-39.3215866,-7.4196115,945.64
</coordinates>
</Point>
</Placemark>
<Placemark>
<name>
Sat Mar 01 17:16:11 2014 S=0.69 Km/hr
</name>
<styleUrl>
#styleMap_TLP_Normal
</styleUrl>
<Point>
<coordinates>
-39.3215866,-7.4196110,945.63
</coordinates>
</Point>
</Placemark>
<Placemark>
<name>
Sat Mar 01 17:16:21 2014 S=0.29 Km/hr
</name>
<styleUrl>
#styleMap_TLP_Normal
</styleUrl>
<Point>
<coordinates>
-39.3215904,-7.4196115,945.63
</coordinates>
</Point>
</Placemark>
<Placemark>
<name>
Sat Mar 01 17:16:31 2014 S=0.54 Km/hr
</name>
<styleUrl>
#styleMap_TLP_Normal
</styleUrl>
<Point>
<coordinates>
-39.3215866,-7.4195981,945.09
</coordinates>
</Point>
</Placemark>
<Placemark>
<name>
Sat Mar 01 17:16:41 2014 S=0.45 Km/hr
</name>
<styleUrl>
#styleMap_TLP_Normal
</styleUrl>
<Point>
<coordinates>
-39.3215904,-7.4195981,945.13
</coordinates>
</Point>
</Placemark>
<Placemark>
<name>
Sat Mar 01 17:16:51 2014 S=0.02 Km/hr
</name>
<styleUrl>
#styleMap_TLP_Normal
</styleUrl>
<Point>
<coordinates>
-39.3215752,-7.4195995,945.38
</coordinates>
</Point>
</Placemark>
<Placemark>
<name>
Sat Mar 01 17:17:01 2014 S=0.18 Km/hr
</name>
<styleUrl>
#styleMap_TLP_Normal
</styleUrl>
<Point>
<coordinates>
-39.3215904,-7.4195995,944.97
</coordinates>
</Point>
</Placemark>
<Placemark>
<name>
Sat Mar 01 17:17:11 2014 S=0.25 Km/hr
</name>
<styleUrl>
#styleMap_TLP_Normal
</styleUrl>
<Point>
<coordinates>
-39.3215828,-7.4195995,944.98
</coordinates>
</Point>
</Placemark>
<Placemark>
<name>
Sat Mar 01 17:17:21 2014 S=0.06 Km/hr
</name>
<styleUrl>
#styleMap_TLP_Normal
</styleUrl>
<Point>
<coordinates>
-39.3215790,-7.4195991,945.09
</coordinates>
</Point>
</Placemark>
<Placemark>
<name>
Sat Mar 01 17:17:31 2014 S=0.59 Km/hr
</name>
<styleUrl>
#styleMap_TLP_Normal
</styleUrl>
<Point>
<coordinates>
-39.3215523,-7.4195991,945.97
</coordinates>
</Point>
</Placemark>
<Placemark>
<name>
Sat Mar 01 17:17:41 2014 S=0.49 Km/hr
</name>
<styleUrl>
#styleMap_TLP_Normal
</styleUrl>
<Point>
<coordinates>
-39.3215408,-7.4196062,947.36
</coordinates>
</Point>
</Placemark>
<Placemark>
<name>
Sat Mar 01 17:17:51 2014 S=0.79 Km/hr
</name>
<styleUrl>
#styleMap_TLP_Normal
</styleUrl>
<Point>
<coordinates>
-39.3215637,-7.4196153,946.95
</coordinates>
</Point>
</Placemark>
<Placemark>
<name>
Sat Mar 01 17:18:01 2014 S=0.36 Km/hr
</name>
<styleUrl>
#styleMap_TLP_Normal
</styleUrl>
<Point>
<coordinates>
-39.3215752,-7.4196157,946.94
</coordinates>
</Point>
</Placemark>
<Placemark>
<name>
Sat Mar 01 17:18:11 2014 S=0.86 Km/hr
</name>
<styleUrl>
#styleMap_TLP_Normal
</styleUrl>
<Point>
<coordinates>
-39.3215714,-7.4196010,946.95
</coordinates>
</Point>
</Placemark>
<Placemark>
<name>
Sat Mar 01 17:18:21 2014 S=0.07 Km/hr
</name>
<styleUrl>
#styleMap_TLP_Normal
</styleUrl>
<Point>
<coordinates>
-39.3215866,-7.4196062,947.02
</coordinates>
</Point>
</Placemark>
<Placemark>
<name>
Sat Mar 01 17:18:31 2014 S=0.39 Km/hr
</name>
<styleUrl>
#styleMap_TLP_Normal
</styleUrl>
<Point>
<coordinates>
-39.3215828,-7.4196057,947.08
</coordinates>
</Point>
</Placemark>
<Placemark>
<name>
Sat Mar 01 17:18:41 2014 S=6.49 Km/hr
</name>
<styleUrl>
#styleMap_TLP_Normal
</styleUrl>
<Point>
<coordinates>
-39.3215256,-7.4196668,947.80
</coordinates>
</Point>
</Placemark>
<Placemark>
<name>
Sat Mar 01 17:18:51 2014 S=8.71 Km/hr
</name>
<styleUrl>
#styleMap_TLP_Normal
</styleUrl>
<Point>
<coordinates>
-39.3214760,-7.4198823,945.20
</coordinates>
</Point>
</Placemark>
<Placemark>
<name>
Sat Mar 01 17:19:01 2014 S=8.26 Km/hr
</name>
<styleUrl>
#styleMap_TLP_Normal
</styleUrl>
<Point>
<coordinates>
-39.3215523,-7.4201045,940.28
</coordinates>
</Point>
</Placemark>
<Placemark>
<name>
Sat Mar 01 17:19:11 2014 S=9.29 Km/hr
</name>
<styleUrl>
#styleMap_TLP_Normal
</styleUrl>
<Point>
<coordinates>
-39.3216591,-7.4203691,937.06
</coordinates>
</Point>
</Placemark>
<Placemark>
<name>
Sat Mar 01 17:19:21 2014 S=4.28 Km/hr
</name>
<styleUrl>
#styleMap_TLP_Normal
</styleUrl>
<Point>
<coordinates>
-39.3216438,-7.4205785,933.70
</coordinates>
</Point>
</Placemark>
<Placemark>
<name>
Sat Mar 01 17:19:31 2014 S=7.17 Km/hr
</name>
<styleUrl>
#styleMap_TLP_Normal
</styleUrl>
<Point>
<coordinates>
-39.3217125,-7.4208312,929.41
</coordinates>
</Point>
</Placemark>
<Placemark>
<name>
Sat Mar 01 17:19:41 2014 S=2.66 Km/hr
</name>
<styleUrl>
#styleMap_TLP_Normal
</styleUrl>
<Point>
<coordinates>
-39.3218384,-7.4210067,926.67
</coordinates>
</Point>
</Placemark>
<Placemark>
<name>
Sat Mar 01 17:19:51 2014 S=9.06 Km/hr
</name>
<styleUrl>
#styleMap_TLP_Normal
</styleUrl>
<Point>
<coordinates>
-39.3219070,-7.4213014,922.39
</coordinates>
</Point>
</Placemark>
<Placemark>
<name>
Sat Mar 01 17:20:01 2014 S=9.27 Km/hr
</name>
<styleUrl>
#styleMap_TLP_Normal
</styleUrl>
<Point>
<coordinates>
-39.3219376,-7.4215250,915.67
</coordinates>
</Point>
</Placemark>
<Placemark>
<name>
Sat Mar 01 17:20:11 2014 S=2.73 Km/hr
</name>
<styleUrl>
#styleMap_TLP_Normal
</styleUrl>
<Point>
<coordinates>
-39.3220825,-7.4216366,909.00
</coordinates>
</Point>
</Placemark>
<Placemark>
<name>
Sat Mar 01 17:20:21 2014 S=2.40 Km/hr
</name>
<styleUrl>
#styleMap_TLP_Normal
</styleUrl>
<Point>
<coordinates>
-39.3222466,-7.4217973,903.73
</coordinates>
</Point>
</Placemark>
<Placemark>
<name>
Sat Mar 01 17:20:31 2014 S=5.59 Km/hr
</name>
<styleUrl>
#styleMap_TLP_Normal
</styleUrl>
<Point>
<coordinates>
-39.3224678,-7.4220228,897.38
</coordinates>
</Point>
</Placemark>
<Placemark>
<name>
Sat Mar 01 17:20:41 2014 S=9.65 Km/hr
</name>
<styleUrl>
#styleMap_TLP_Normal
</styleUrl>
<Point>
<coordinates>
-39.3225060,-7.4222465,888.75
</coordinates>
</Point>
</Placemark>
<Placemark>
<name>
Sat Mar 01 17:20:51 2014 S=6.99 Km/hr
</name>
<styleUrl>
#styleMap_TLP_Normal
</styleUrl>
<Point>
<coordinates>
-39.3223038,-7.4229898,889.66
</coordinates>
</Point>
</Placemark>
<Placemark>
<name>
Sat Mar 01 17:21:01 2014 S=8.65 Km/hr
</name>
<styleUrl>
#styleMap_TLP_Normal
</styleUrl>
<Point>
<coordinates>
-39.3223610,-7.4232821,898.95
</coordinates>
</Point>
</Placemark>
<Placemark>
<name>
Sat Mar 01 17:21:11 2014 S=8.69 Km/hr
</name>
<styleUrl>
#styleMap_TLP_Normal
</styleUrl>
<Point>
<coordinates>
-39.3223877,-7.4237638,917.09
</coordinates>
</Point>
</Placemark>
<Placemark>
<name>
Sat Mar 01 17:21:21 2014 S=3.58 Km/hr
</name>
<styleUrl>
#styleMap_TLP_Normal
</styleUrl>
<Point>
<coordinates>
-39.3223572,-7.4239869,918.66
</coordinates>
</Point>
</Placemark>
<Placemark>
<name>
Sat Mar 01 17:21:31 2014 S=7.91 Km/hr
</name>
<styleUrl>
#styleMap_TLP_Normal
</styleUrl>
<Point>
<coordinates>
-39.3223343,-7.4241905,921.66
</coordinates>
</Point>
</Placemark>
<Placemark>
<name>
Sat Mar 01 17:21:41 2014 S=6.84 Km/hr
</name>
<styleUrl>
#styleMap_TLP_Normal
</styleUrl>
<Point>
<coordinates>
-39.3224716,-7.4243765,920.16
</coordinates>
</Point>
</Placemark>
<Placemark>
<name>
Sat Mar 01 17:21:51 2014 S=5.85 Km/hr
</name>
<styleUrl>
#styleMap_TLP_Normal
</styleUrl>
<Point>
<coordinates>
-39.3225098,-7.4245939,919.14
</coordinates>
</Point>
</Placemark>
<Placemark>
<name>
Sat Mar 01 17:22:01 2014 S=9.46 Km/hr
</name>
<styleUrl>
#styleMap_TLP_Normal
</styleUrl>
<Point>
<coordinates>
-39.3226433,-7.4248986,916.91
</coordinates>
</Point>
</Placemark>
<Placemark>
<name>
Sat Mar 01 17:22:11 2014 S=6.89 Km/hr
</name>
<styleUrl>
#styleMap_TLP_Normal
</styleUrl>
<Point>
<coordinates>
-39.3226929,-7.4251547,918.45
</coordinates>
</Point>
</Placemark>
<Placemark>
<name>
Sat Mar 01 17:22:21 2014 S=4.45 Km/hr
</name>
<styleUrl>
#styleMap_TLP_Normal
</styleUrl>
<Point>
<coordinates>
-39.3226471,-7.4253821,916.78
</coordinates>
</Point>
</Placemark>
<Placemark>
<name>
Sat Mar 01 17:22:31 2014 S=10.36 Km/hr
</name>
<styleUrl>
#styleMap_TLP_Normal
</styleUrl>
<Point>
<coordinates>
-39.3225555,-7.4256592,911.75
</coordinates>
</Point>
</Placemark>
<Placemark>
<name>
Sat Mar 01 17:22:41 2014 S=7.23 Km/hr
</name>
<styleUrl>
#styleMap_TLP_Normal
</styleUrl>
<Point>
<coordinates>
-39.3225975,-7.4260373,908.45
</coordinates>
</Point>
</Placemark>
<Placemark>
<name>
Sat Mar 01 17:22:51 2014 S=11.98 Km/hr
</name>
<styleUrl>
#styleMap_TLP_Normal
</styleUrl>
<Point>
<coordinates>
-39.3227234,-7.4262848,904.50
</coordinates>
</Point>
</Placemark>
<Placemark>
<name>
Sat Mar 01 17:23:01 2014 S=6.47 Km/hr
</name>
<styleUrl>
#styleMap_TLP_Normal
</styleUrl>
<Point>
<coordinates>
-39.3228493,-7.4265938,903.05
</coordinates>
</Point>
</Placemark>
<Placemark>
<name>
Sat Mar 01 17:23:11 2014 S=4.06 Km/hr
</name>
<styleUrl>
#styleMap_TLP_Normal
</styleUrl>
<Point>
<coordinates>
-39.3228683,-7.4269252,907.36
</coordinates>
</Point>
</Placemark>
<Placemark>
<name>
Sat Mar 01 17:23:21 2014 S=8.48 Km/hr
</name>
<styleUrl>
#styleMap_TLP_Normal
</styleUrl>
<Point>
<coordinates>
-39.3228455,-7.4271312,910.53
</coordinates>
</Point>
</Placemark>
<Placemark>
<name>
Sat Mar 01 17:23:31 2014 S=3.37 Km/hr
</name>
<styleUrl>
#styleMap_TLP_Normal
</styleUrl>
<Point>
<coordinates>
-39.3229637,-7.4273505,914.34
</coordinates>
</Point>
</Placemark>
<Placemark>
<name>
Sat Mar 01 17:23:41 2014 S=4.41 Km/hr
</name>
<styleUrl>
#styleMap_TLP_Normal
</styleUrl>
<Point>
<coordinates>
-39.3229446,-7.4275355,914.44
</coordinates>
</Point>
</Placemark>
<Placemark>
<name>
Sat Mar 01 17:23:51 2014 S=13.56 Km/hr
</name>
<styleUrl>
#styleMap_TLP_Normal
</styleUrl>
<Point>
<coordinates>
-39.3228188,-7.4278722,917.89
</coordinates>
</Point>
</Placemark>
<Placemark>
<name>
Sat Mar 01 17:24:01 2014 S=6.38 Km/hr
</name>
<styleUrl>
#styleMap_TLP_Normal
</styleUrl>
<Point>
<coordinates>
-39.3227692,-7.4281096,918.72
</coordinates>
</Point>
</Placemark>
<Placemark>
<name>
Sat Mar 01 17:24:11 2014 S=9.26 Km/hr
</name>
<styleUrl>
#styleMap_TLP_Normal
</styleUrl>
<Point>
<coordinates>
-39.3227081,-7.4283180,915.73
</coordinates>
</Point>
</Placemark>
<Placemark>
<name>
Sat Mar 01 17:24:21 2014 S=9.82 Km/hr
</name>
<styleUrl>
#styleMap_TLP_Normal
</styleUrl>
<Point>
<coordinates>
-39.3226814,-7.4286280,912.72
</coordinates>
</Point>
</Placemark>
<Placemark>
<name>
Sat Mar 01 17:24:31 2014 S=10.16 Km/hr
</name>
<styleUrl>
#styleMap_TLP_Normal
</styleUrl>
<Point>
<coordinates>
-39.3225861,-7.4290166,911.47
</coordinates>
</Point>
</Placemark>
<Placemark>
<name>
Sat Mar 01 17:24:41 2014 S=14.24 Km/hr
</name>
<styleUrl>
#styleMap_TLP_Normal
</styleUrl>
<Point>
<coordinates>
-39.3225288,-7.4293833,919.53
</coordinates>
</Point>
</Placemark>
<Placemark>
<name>
Sat Mar 01 17:24:51 2014 S=18.90 Km/hr
</name>
<styleUrl>
#styleMap_TLP_Normal
</styleUrl>
<Point>
<coordinates>
-39.3224411,-7.4297304,922.27
</coordinates>
</Point>
</Placemark>
<Placemark>
<name>
Sat Mar 01 17:25:01 2014 S=21.74 Km/hr
</name>
<styleUrl>
#styleMap_TLP_Normal
</styleUrl>
<Point>
<coordinates>
-39.3222923,-7.4302106,929.48
</coordinates>
</Point>
</Placemark>
<Placemark>
<name>
Sat Mar 01 17:25:11 2014 S=12.72 Km/hr
</name>
<styleUrl>
#styleMap_TLP_Normal
</styleUrl>
<Point>
<coordinates>
-39.3220711,-7.4306049,934.77
</coordinates>
</Point>
</Placemark>
<Placemark>
<name>
Sat Mar 01 17:25:21 2014 S=17.29 Km/hr
</name>
<styleUrl>
#styleMap_TLP_Normal
</styleUrl>
<Point>
<coordinates>
-39.3220329,-7.4309149,935.14
</coordinates>
</Point>
</Placemark>
<Placemark>
<name>
Sat Mar 01 17:25:31 2014 S=3.33 Km/hr
</name>
<styleUrl>
#styleMap_TLP_Normal
</styleUrl>
<Point>
<coordinates>
-39.3219070,-7.4311700,933.38
</coordinates>
</Point>
</Placemark>
<Placemark>
<name>
Sat Mar 01 17:25:41 2014 S=10.86 Km/hr
</name>
<styleUrl>
#styleMap_TLP_Normal
</styleUrl>
<Point>
<coordinates>
-39.3218231,-7.4313884,931.53
</coordinates>
</Point>
</Placemark>
<Placemark>
<name>
Sat Mar 01 17:25:51 2014 S=4.76 Km/hr
</name>
<styleUrl>
#styleMap_TLP_Normal
</styleUrl>
<Point>
<coordinates>
-39.3216705,-7.4315338,922.91
</coordinates>
</Point>
</Placemark>
<Placemark>
<name>
Sat Mar 01 17:26:01 2014 S=7.91 Km/hr
</name>
<styleUrl>
#styleMap_TLP_Normal
</styleUrl>
<Point>
<coordinates>
-39.3214722,-7.4317169,920.00
</coordinates>
</Point>
</Placemark>
<Placemark>
<name>
Sat Mar 01 17:26:11 2014 S=7.68 Km/hr
</name>
<styleUrl>
#styleMap_TLP_Normal
</styleUrl>
<Point>
<coordinates>
-39.3214417,-7.4319634,922.03
</coordinates>
</Point>
</Placemark>
<Placemark>
<name>
Sat Mar 01 17:26:21 2014 S=10.38 Km/hr
</name>
<styleUrl>
#styleMap_TLP_Normal
</styleUrl>
<Point>
<coordinates>
-39.3213882,-7.4321499,920.80
</coordinates>
</Point>
</Placemark>
<Placemark>
<name>
Sat Mar 01 17:26:31 2014 S=6.13 Km/hr
</name>
<styleUrl>
#styleMap_TLP_Normal
</styleUrl>
<Point>
<coordinates>
-39.3213501,-7.4323940,921.80
</coordinates>
</Point>
</Placemark>
<Placemark>
<name>
Sat Mar 01 17:26:41 2014 S=9.62 Km/hr
</name>
<styleUrl>
#styleMap_TLP_Normal
</styleUrl>
<Point>
<coordinates>
-39.3211060,-7.4323678,923.33
</coordinates>
</Point>
</Placemark>
<Placemark>
<name>
Sat Mar 01 17:26:51 2014 S=9.33 Km/hr
</name>
<styleUrl>
#styleMap_TLP_Normal
</styleUrl>
<Point>
<coordinates>
-39.3208237,-7.4323883,921.67
</coordinates>
</Point>
</Placemark>
<Placemark>
<name>
Sat Mar 01 17:27:01 2014 S=10.46 Km/hr
</name>
<styleUrl>
#styleMap_TLP_Normal
</styleUrl>
<Point>
<coordinates>
-39.3206139,-7.4325738,919.13
</coordinates>
</Point>
</Placemark>
<Placemark>
<name>
Sat Mar 01 17:27:11 2014 S=0.03 Km/hr
</name>
<styleUrl>
#styleMap_TLP_Normal
</styleUrl>
<Point>
<coordinates>
-39.3204880,-7.4326229,921.14
</coordinates>
</Point>
</Placemark>
<Placemark>
<name>
Sat Mar 01 17:27:21 2014 S=13.97 Km/hr
</name>
<styleUrl>
#styleMap_TLP_Normal
</styleUrl>
<Point>
<coordinates>
-39.3204269,-7.4327121,921.31
</coordinates>
</Point>
</Placemark>
<Placemark>
<name>
Sat Mar 01 17:27:31 2014 S=8.35 Km/hr
</name>
<styleUrl>
#styleMap_TLP_Normal
</styleUrl>
<Point>
<coordinates>
-39.3204269,-7.4329891,915.59
</coordinates>
</Point>
</Placemark>
<Placemark>
<name>
Sat Mar 01 17:27:41 2014 S=7.50 Km/hr
</name>
<styleUrl>
#styleMap_TLP_Normal
</styleUrl>
<Point>
<coordinates>
-39.3205338,-7.4333076,914.27
</coordinates>
</Point>
</Placemark>
<Placemark>
<name>
Sat Mar 01 17:27:51 2014 S=10.22 Km/hr
</name>
<styleUrl>
#styleMap_TLP_Normal
</styleUrl>
<Point>
<coordinates>
-39.3207054,-7.4335651,909.95
</coordinates>
</Point>
</Placemark>
<Placemark>
<name>
Sat Mar 01 17:28:01 2014 S=12.26 Km/hr
</name>
<styleUrl>
#styleMap_TLP_Normal
</styleUrl>
<Point>
<coordinates>
-39.3209038,-7.4339375,908.42
</coordinates>
</Point>
</Placemark>
<Placemark>
<name>
Sat Mar 01 17:28:11 2014 S=10.58 Km/hr
</name>
<styleUrl>
#styleMap_TLP_Normal
</styleUrl>
<Point>
<coordinates>
-39.3210869,-7.4342208,904.13
</coordinates>
</Point>
</Placemark>
<Placemark>
<name>
Sat Mar 01 17:28:21 2014 S=10.28 Km/hr
</name>
<styleUrl>
#styleMap_TLP_Normal
</styleUrl>
<Point>
<coordinates>
-39.3212128,-7.4346204,905.25
</coordinates>
</Point>
</Placemark>
<Placemark>
<name>
Sat Mar 01 17:28:31 2014 S=11.37 Km/hr
</name>
<styleUrl>
#styleMap_TLP_Normal
</styleUrl>
<Point>
<coordinates>
-39.3213882,-7.4349055,905.44
</coordinates>
</Point>
</Placemark>
<Placemark>
<name>
Sat Mar 01 17:28:41 2014 S=9.82 Km/hr
</name>
<styleUrl>
#styleMap_TLP_Normal
</styleUrl>
<Point>
<coordinates>
-39.3216324,-7.4351029,905.52
</coordinates>
</Point>
</Placemark>
<Placemark>
<name>
Sat Mar 01 17:28:51 2014 S=7.45 Km/hr
</name>
<styleUrl>
#styleMap_TLP_Normal
</styleUrl>
<Point>
<coordinates>
-39.3218727,-7.4353528,905.02
</coordinates>
</Point>
</Placemark>
<Placemark>
<name>
Sat Mar 01 17:29:01 2014 S=17.18 Km/hr
</name>
<styleUrl>
#styleMap_TLP_Normal
</styleUrl>
<Point>
<coordinates>
-39.3221016,-7.4356060,905.88
</coordinates>
</Point>
</Placemark>
<Placemark>
<name>
Sat Mar 01 17:29:11 2014 S=11.55 Km/hr
</name>
<styleUrl>
#styleMap_TLP_Normal
</styleUrl>
<Point>
<coordinates>
-39.3224335,-7.4359536,907.42
</coordinates>
</Point>
</Placemark>
<Placemark>
<name>
Sat Mar 01 17:29:21 2014 S=12.43 Km/hr
</name>
<styleUrl>
#styleMap_TLP_Normal
</styleUrl>
<Point>
<coordinates>
-39.3227043,-7.4362097,905.34
</coordinates>
</Point>
</Placemark>
<Placemark>
<name>
Sat Mar 01 17:29:31 2014 S=9.11 Km/hr
</name>
<styleUrl>
#styleMap_TLP_Normal
</styleUrl>
<Point>
<coordinates>
-39.3228378,-7.4364648,906.70
</coordinates>
</Point>
</Placemark>
<Placemark>
<name>
Sat Mar 01 17:29:41 2014 S=16.97 Km/hr
</name>
<styleUrl>
#styleMap_TLP_Normal
</styleUrl>
<Point>
<coordinates>
-39.3230591,-7.4367995,908.36
</coordinates>
</Point>
</Placemark>
<Placemark>
<name>
Sat Mar 01 17:29:51 2014 S=8.34 Km/hr
</name>
<styleUrl>
#styleMap_TLP_Normal
</styleUrl>
<Point>
<coordinates>
-39.3232841,-7.4371881,909.59
</coordinates>
</Point>
</Placemark>
<Placemark>
<name>
Sat Mar 01 17:30:01 2014 S=13.38 Km/hr
</name>
<styleUrl>
#styleMap_TLP_Normal
</styleUrl>
<Point>
<coordinates>
-39.3235283,-7.4374399,906.92
</coordinates>
</Point>
</Placemark>
<Placemark>
<name>
Sat Mar 01 17:30:11 2014 S=11.49 Km/hr
</name>
<styleUrl>
#styleMap_TLP_Normal
</styleUrl>
<Point>
<coordinates>
-39.3237915,-7.4378681,909.36
</coordinates>
</Point>
</Placemark>
<Placemark>
<name>
Sat Mar 01 17:30:21 2014 S=15.12 Km/hr
</name>
<styleUrl>
#styleMap_TLP_Normal
</styleUrl>
<Point>
<coordinates>
-39.3240967,-7.4381480,905.45
</coordinates>
</Point>
</Placemark>
<Placemark>
<name>
Sat Mar 01 17:30:31 2014 S=6.63 Km/hr
</name>
<styleUrl>
#styleMap_TLP_Normal
</styleUrl>
<Point>
<coordinates>
-39.3242950,-7.4385157,907.20
</coordinates>
</Point>
</Placemark>
<Placemark>
<name>
Sat Mar 01 17:30:41 2014 S=11.63 Km/hr
</name>
<styleUrl>
#styleMap_TLP_Normal
</styleUrl>
<Point>
<coordinates>
-39.3240929,-7.4387002,909.94
</coordinates>
</Point>
</Placemark>
<Placemark>
<name>
Sat Mar 01 17:30:51 2014 S=1.16 Km/hr
</name>
<styleUrl>
#styleMap_TLP_Normal
</styleUrl>
<Point>
<coordinates>
-39.3239632,-7.4387040,910.36
</coordinates>
</Point>
</Placemark>
<Placemark>
<name>
Sat Mar 01 17:31:01 2014 S=0.23 Km/hr
</name>
<styleUrl>
#styleMap_TLP_Normal
</styleUrl>
<Point>
<coordinates>
-39.3239517,-7.4387040,908.97
</coordinates>
</Point>
</Placemark>
<Placemark>
<name>
Sat Mar 01 17:31:11 2014 S=0.26 Km/hr
</name>
<styleUrl>
#styleMap_TLP_Normal
</styleUrl>
<Point>
<coordinates>
-39.3239441,-7.4387040,909.03
</coordinates>
</Point>
</Placemark>
<Placemark>
<name>
Sat Mar 01 17:31:21 2014 S=1.43 Km/hr
</name>
<styleUrl>
#styleMap_TLP_Normal
</styleUrl>
<Point>
<coordinates>
-39.3239403,-7.4387040,909.25
</coordinates>
</Point>
</Placemark>
<Placemark>
<name>
Sat Mar 01 17:31:31 2014 S=0.97 Km/hr
</name>
<styleUrl>
#styleMap_TLP_Normal
</styleUrl>
<Point>
<coordinates>
-39.3239288,-7.4387035,909.48
</coordinates>
</Point>
</Placemark>
<Placemark>
<name>
Sat Mar 01 17:31:41 2014 S=10.60 Km/hr
</name>
<styleUrl>
#styleMap_TLP_Normal
</styleUrl>
<Point>
<coordinates>
-39.3237724,-7.4387908,910.22
</coordinates>
</Point>
</Placemark>
<Placemark>
<name>
Sat Mar 01 17:31:51 2014 S=11.21 Km/hr
</name>
<styleUrl>
#styleMap_TLP_Normal
</styleUrl>
<Point>
<coordinates>
-39.3237381,-7.4390345,908.06
</coordinates>
</Point>
</Placemark>
<Placemark>
<name>
Sat Mar 01 17:32:01 2014 S=12.44 Km/hr
</name>
<styleUrl>
#styleMap_TLP_Normal
</styleUrl>
<Point>
<coordinates>
-39.3234787,-7.4392662,910.16
</coordinates>
</Point>
</Placemark>
<Placemark>
<name>
Sat Mar 01 17:32:11 2014 S=11.21 Km/hr
</name>
<styleUrl>
#styleMap_TLP_Normal
</styleUrl>
<Point>
<coordinates>
-39.3232918,-7.4395633,908.47
</coordinates>
</Point>
</Placemark>
<Placemark>
<name>
Sat Mar 01 17:32:21 2014 S=10.89 Km/hr
</name>
<styleUrl>
#styleMap_TLP_Normal
</styleUrl>
<Point>
<coordinates>
-39.3230934,-7.4397535,907.27
</coordinates>
</Point>
</Placemark>
<Placemark>
<name>
Sat Mar 01 17:32:31 2014 S=13.39 Km/hr
</name>
<styleUrl>
#styleMap_TLP_Normal
</styleUrl>
<Point>
<coordinates>
-39.3230438,-7.4400654,905.30
</coordinates>
</Point>
</Placemark>
<Placemark>
<name>
Sat Mar 01 17:32:41 2014 S=11.12 Km/hr
</name>
<styleUrl>
#styleMap_TLP_Normal
</styleUrl>
<Point>
<coordinates>
-39.3229103,-7.4404159,908.59
</coordinates>
</Point>
</Placemark>
<Placemark>
<name>
Sat Mar 01 17:32:51 2014 S=8.49 Km/hr
</name>
<styleUrl>
#styleMap_TLP_Normal
</styleUrl>
<Point>
<coordinates>
-39.3228989,-7.4406857,905.30
</coordinates>
</Point>
</Placemark>
<Placemark>
<name>
Sat Mar 01 17:33:01 2014 S=10.49 Km/hr
</name>
<styleUrl>
#styleMap_TLP_Normal
</styleUrl>
<Point>
<coordinates>
-39.3230171,-7.4408689,900.22
</coordinates>
</Point>
</Placemark>
<Placemark>
<name>
Sat Mar 01 17:33:11 2014 S=10.31 Km/hr
</name>
<styleUrl>
#styleMap_TLP_Normal
</styleUrl>
<Point>
<coordinates>
-39.3229218,-7.4411945,896.84
</coordinates>
</Point>
</Placemark>
<Placemark>
<name>
Sat Mar 01 17:33:21 2014 S=9.65 Km/hr
</name>
<styleUrl>
#styleMap_TLP_Normal
</styleUrl>
<Point>
<coordinates>
-39.3227425,-7.4413934,897.58
</coordinates>
</Point>
</Placemark>
<Placemark>
<name>
Sat Mar 01 17:33:31 2014 S=12.96 Km/hr
</name>
<styleUrl>
#styleMap_TLP_Normal
</styleUrl>
<Point>
<coordinates>
-39.3224297,-7.4416203,898.75
</coordinates>
</Point>
</Placemark>
<Placemark>
<name>
Sat Mar 01 17:33:41 2014 S=4.24 Km/hr
</name>
<styleUrl>
#styleMap_TLP_Normal
</styleUrl>
<Point>
<coordinates>
-39.3223267,-7.4417963,898.16
</coordinates>
</Point>
</Placemark>
<Placemark>
<name>
Sat Mar 01 17:33:51 2014 S=11.61 Km/hr
</name>
<styleUrl>
#styleMap_TLP_Normal
</styleUrl>
<Point>
<coordinates>
-39.3220329,-7.4419742,897.36
</coordinates>
</Point>
</Placemark>
<Placemark>
<name>
Sat Mar 01 17:34:01 2014 S=8.11 Km/hr
</name>
<styleUrl>
#styleMap_TLP_Normal
</styleUrl>
<Point>
<coordinates>
-39.3217583,-7.4421597,896.45
</coordinates>
</Point>
</Placemark>
<Placemark>
<name>
Sat Mar 01 17:34:11 2014 S=12.93 Km/hr
</name>
<styleUrl>
#styleMap_TLP_Normal
</styleUrl>
<Point>
<coordinates>
-39.3213539,-7.4423885,896.53
</coordinates>
</Point>
</Placemark>
<Placemark>
<name>
Sat Mar 01 17:34:21 2014 S=11.77 Km/hr
</name>
<styleUrl>
#styleMap_TLP_Normal
</styleUrl>
<Point>
<coordinates>
-39.3210602,-7.4426508,899.25
</coordinates>
</Point>
</Placemark>
<Placemark>
<name>
Sat Mar 01 17:34:31 2014 S=13.38 Km/hr
</name>
<styleUrl>
#styleMap_TLP_Normal
</styleUrl>
<Point>
<coordinates>
-39.3207932,-7.4428864,898.83
</coordinates>
</Point>
</Placemark>
<Placemark>
<name>
Sat Mar 01 17:34:41 2014 S=11.09 Km/hr
</name>
<styleUrl>
#styleMap_TLP_Normal
</styleUrl>
<Point>
<coordinates>
-39.3203125,-7.4430180,901.19
</coordinates>
</Point>
</Placemark>
<Placemark>
<name>
Sat Mar 01 17:34:51 2014 S=11.47 Km/hr
</name>
<styleUrl>
#styleMap_TLP_Normal
</styleUrl>
<Point>
<coordinates>
-39.3199196,-7.4431701,899.92
</coordinates>
</Point>
</Placemark>
<Placemark>
<name>
Sat Mar 01 17:35:01 2014 S=11.98 Km/hr
</name>
<styleUrl>
#styleMap_TLP_Normal
</styleUrl>
<Point>
<coordinates>
-39.3195343,-7.4431310,903.77
</coordinates>
</Point>
</Placemark>
<Placemark>
<name>
Sat Mar 01 17:35:11 2014 S=10.89 Km/hr
</name>
<styleUrl>
#styleMap_TLP_Normal
</styleUrl>
<Point>
<coordinates>
-39.3193092,-7.4432678,905.70
</coordinates>
</Point>
</Placemark>
<Placemark>
<name>
Sat Mar 01 17:35:21 2014 S=19.64 Km/hr
</name>
<styleUrl>
#styleMap_TLP_Normal
</styleUrl>
<Point>
<coordinates>
-39.3191910,-7.4435744,907.28
</coordinates>
</Point>
</Placemark>
<Placemark>
<name>
Sat Mar 01 17:35:31 2014 S=19.58 Km/hr
</name>
<styleUrl>
#styleMap_TLP_Normal
</styleUrl>
<Point>
<coordinates>
-39.3192482,-7.4441662,908.44
</coordinates>
</Point>
</Placemark>
<Placemark>
<name>
Sat Mar 01 17:35:41 2014 S=16.37 Km/hr
</name>
<styleUrl>
#styleMap_TLP_Normal
</styleUrl>
<Point>
<coordinates>
-39.3192787,-7.4445930,906.14
</coordinates>
</Point>
</Placemark>
<Placemark>
<name>
Sat Mar 01 17:35:51 2014 S=22.96 Km/hr
</name>
<styleUrl>
#styleMap_TLP_Normal
</styleUrl>
<Point>
<coordinates>
-39.3190384,-7.4451079,905.66
</coordinates>
</Point>
</Placemark>
<Placemark>
<name>
Sat Mar 01 17:36:01 2014 S=23.78 Km/hr
</name>
<styleUrl>
#styleMap_TLP_Normal
</styleUrl>
<Point>
<coordinates>
-39.3191223,-7.4456224,903.16
</coordinates>
</Point>
</Placemark>
<Placemark>
<name>
Sat Mar 01 17:36:11 2014 S=20.07 Km/hr
</name>
<styleUrl>
#styleMap_TLP_Normal
</styleUrl>
<Point>
<coordinates>
-39.3192368,-7.4461308,903.94
</coordinates>
</Point>
</Placemark>
<Placemark>
<name>
Sat Mar 01 17:36:21 2014 S=17.85 Km/hr
</name>
<styleUrl>
#styleMap_TLP_Normal
</styleUrl>
<Point>
<coordinates>
-39.3195038,-7.4464583,900.33
</coordinates>
</Point>
</Placemark>
<Placemark>
<name>
Sat Mar 01 17:36:31 2014 S=15.66 Km/hr
</name>
<styleUrl>
#styleMap_TLP_Normal
</styleUrl>
<Point>
<coordinates>
-39.3198624,-7.4466138,895.98
</coordinates>
</Point>
</Placemark>
<Placemark>
<name>
Sat Mar 01 17:36:41 2014 S=14.14 Km/hr
</name>
<styleUrl>
#styleMap_TLP_Normal
</styleUrl>
<Point>
<coordinates>
-39.3203201,-7.4469242,896.50
</coordinates>
</Point>
</Placemark>
<Placemark>
<name>
Sat Mar 01 17:36:51 2014 S=13.63 Km/hr
</name>
<styleUrl>
#styleMap_TLP_Normal
</styleUrl>
<Point>
<coordinates>
-39.3205566,-7.4473338,898.27
</coordinates>
</Point>
</Placemark>
<Placemark>
<name>
Sat Mar 01 17:37:01 2014 S=10.65 Km/hr
</name>
<styleUrl>
#styleMap_TLP_Normal
</styleUrl>
<Point>
<coordinates>
-39.3205185,-7.4477367,904.86
</coordinates>
</Point>
</Placemark>
<Placemark>
<name>
Sat Mar 01 17:37:11 2014 S=11.76 Km/hr
</name>
<styleUrl>
#styleMap_TLP_Normal
</styleUrl>
<Point>
<coordinates>
-39.3206482,-7.4478450,907.42
</coordinates>
</Point>
</Placemark>
<Placemark>
<name>
Sat Mar 01 17:37:21 2014 S=16.10 Km/hr
</name>
<styleUrl>
#styleMap_TLP_Normal
</styleUrl>
<Point>
<coordinates>
-39.3209686,-7.4477582,909.88
</coordinates>
</Point>
</Placemark>
<Placemark>
<name>
Sat Mar 01 17:37:31 2014 S=22.02 Km/hr
</name>
<styleUrl>
#styleMap_TLP_Normal
</styleUrl>
<Point>
<coordinates>
-39.3215637,-7.4476213,910.30
</coordinates>
</Point>
</Placemark>
<Placemark>
<name>
Sat Mar 01 17:37:41 2014 S=13.68 Km/hr
</name>
<styleUrl>
#styleMap_TLP_Normal
</styleUrl>
<Point>
<coordinates>
-39.3220100,-7.4475555,908.81
</coordinates>
</Point>
</Placemark>
<Placemark>
<name>
Sat Mar 01 17:37:51 2014 S=20.10 Km/hr
</name>
<styleUrl>
#styleMap_TLP_Normal
</styleUrl>
<Point>
<coordinates>
-39.3226242,-7.4474034,907.02
</coordinates>
</Point>
</Placemark>
<Placemark>
<name>
Sat Mar 01 17:38:01 2014 S=15.18 Km/hr
</name>
<styleUrl>
#styleMap_TLP_Normal
</styleUrl>
<Point>
<coordinates>
-39.3230362,-7.4472795,902.72
</coordinates>
</Point>
</Placemark>
<Placemark>
<name>
Sat Mar 01 17:38:11 2014 S=18.08 Km/hr
</name>
<styleUrl>
#styleMap_TLP_Normal
</styleUrl>
<Point>
<coordinates>
-39.3234787,-7.4473901,900.84
</coordinates>
</Point>
</Placemark>
<Placemark>
<name>
Sat Mar 01 17:38:21 2014 S=23.05 Km/hr
</name>
<styleUrl>
#styleMap_TLP_Normal
</styleUrl>
<Point>
<coordinates>
-39.3240318,-7.4479127,901.84
</coordinates>
</Point>
</Placemark>
<Placemark>
<name>
Sat Mar 01 17:38:31 2014 S=24.10 Km/hr
</name>
<styleUrl>
#styleMap_TLP_Normal
</styleUrl>
<Point>
<coordinates>
-39.3244591,-7.4483471,904.28
</coordinates>
</Point>
</Placemark>
<Placemark>
<name>
Sat Mar 01 17:38:41 2014 S=23.78 Km/hr
</name>
<styleUrl>
#styleMap_TLP_Normal
</styleUrl>
<Point>
<coordinates>
-39.3249321,-7.4488091,903.19
</coordinates>
</Point>
</Placemark>
<Placemark>
<name>
Sat Mar 01 17:38:51 2014 S=19.29 Km/hr
</name>
<styleUrl>
#styleMap_TLP_Normal
</styleUrl>
<Point>
<coordinates>
-39.3253555,-7.4492135,903.42
</coordinates>
</Point>
</Placemark>
<Placemark>
<name>
Sat Mar 01 17:39:01 2014 S=20.62 Km/hr
</name>
<styleUrl>
#styleMap_TLP_Normal
</styleUrl>
<Point>
<coordinates>
-39.3257866,-7.4496379,904.34
</coordinates>
</Point>
</Placemark>
<Placemark>
<name>
Sat Mar 01 17:39:11 2014 S=19.49 Km/hr
</name>
<styleUrl>
#styleMap_TLP_Normal
</styleUrl>
<Point>
<coordinates>
-39.3261223,-7.4499712,902.81
</coordinates>
</Point>
</Placemark>
<Placemark>
<name>
Sat Mar 01 17:39:21 2014 S=18.65 Km/hr
</name>
<styleUrl>
#styleMap_TLP_Normal
</styleUrl>
<Point>
<coordinates>
-39.3265076,-7.4503555,900.27
</coordinates>
</Point>
</Placemark>
<Placemark>
<name>
Sat Mar 01 17:39:31 2014 S=21.18 Km/hr
</name>
<styleUrl>
#styleMap_TLP_Normal
</styleUrl>
<Point>
<coordinates>
-39.3269348,-7.4508076,897.33
</coordinates>
</Point>
</Placemark>
<Placemark>
<name>
Sat Mar 01 17:39:41 2014 S=20.21 Km/hr
</name>
<styleUrl>
#styleMap_TLP_Normal
</styleUrl>
<Point>
<coordinates>
-39.3272858,-7.4511895,892.11
</coordinates>
</Point>
</Placemark>
<Placemark>
<name>
Sat Mar 01 17:39:51 2014 S=18.78 Km/hr
</name>
<styleUrl>
#styleMap_TLP_Normal
</styleUrl>
<Point>
<coordinates>
-39.3276863,-7.4515138,891.52
</coordinates>
</Point>
</Placemark>
<Placemark>
<name>
Sat Mar 01 17:40:01 2014 S=19.72 Km/hr
</name>
<styleUrl>
#styleMap_TLP_Normal
</styleUrl>
<Point>
<coordinates>
-39.3280716,-7.4518971,888.72
</coordinates>
</Point>
</Placemark>
<Placemark>
<name>
Sat Mar 01 17:40:11 2014 S=18.53 Km/hr
</name>
<styleUrl>
#styleMap_TLP_Normal
</styleUrl>
<Point>
<coordinates>
-39.3284645,-7.4522781,886.67
</coordinates>
</Point>
</Placemark>
<Placemark>
<name>
Sat Mar 01 17:40:21 2014 S=22.38 Km/hr
</name>
<styleUrl>
#styleMap_TLP_Normal
</styleUrl>
<Point>
<coordinates>
-39.3287888,-7.4526081,884.61
</coordinates>
</Point>
</Placemark>
<Placemark>
<name>
Sat Mar 01 17:40:31 2014 S=19.60 Km/hr
</name>
<styleUrl>
#styleMap_TLP_Normal
</styleUrl>
<Point>
<coordinates>
-39.3292427,-7.4530201,883.14
</coordinates>
</Point>
</Placemark>
<Placemark>
<name>
Sat Mar 01 17:40:41 2014 S=14.31 Km/hr
</name>
<styleUrl>
#styleMap_TLP_Normal
</styleUrl>
<Point>
<coordinates>
-39.3295212,-7.4533353,891.86
</coordinates>
</Point>
</Placemark>
<Placemark>
<name>
Sat Mar 01 17:40:51 2014 S=15.40 Km/hr
</name>
<styleUrl>
#styleMap_TLP_Normal
</styleUrl>
<Point>
<coordinates>
-39.3298683,-7.4533796,892.63
</coordinates>
</Point>
</Placemark>
<Placemark>
<name>
Sat Mar 01 17:41:01 2014 S=15.16 Km/hr
</name>
<styleUrl>
#styleMap_TLP_Normal
</styleUrl>
<Point>
<coordinates>
-39.3303337,-7.4534001,890.61
</coordinates>
</Point>
</Placemark>
<Placemark>
<name>
Sat Mar 01 17:41:11 2014 S=0.19 Km/hr
</name>
<styleUrl>
#styleMap_TLP_Normal
</styleUrl>
<Point>
<coordinates>
-39.3304138,-7.4533901,891.17
</coordinates>
</Point>
</Placemark>
<Placemark>
<name>
Sat Mar 01 17:41:21 2014 S=0.32 Km/hr
</name>
<styleUrl>
#styleMap_TLP_Normal
</styleUrl>
<Point>
<coordinates>
-39.3304024,-7.4533896,891.19
</coordinates>
</Point>
</Placemark>
<Placemark>
<name>
Sat Mar 01 17:41:31 2014 S=8.12 Km/hr
</name>
<styleUrl>
#styleMap_TLP_Normal
</styleUrl>
<Point>
<coordinates>
-39.3304176,-7.4533825,890.95
</coordinates>
</Point>
</Placemark>
<Placemark>
<name>
Sat Mar 01 17:41:41 2014 S=17.08 Km/hr
</name>
<styleUrl>
#styleMap_TLP_Normal
</styleUrl>
<Point>
<coordinates>
-39.3308029,-7.4533801,888.14
</coordinates>
</Point>
</Placemark>
<Placemark>
<name>
Sat Mar 01 17:41:51 2014 S=17.08 Km/hr
</name>
<styleUrl>
#styleMap_TLP_Normal
</styleUrl>
<Point>
<coordinates>
-39.3311844,-7.4533148,887.11
</coordinates>
</Point>
</Placemark>
<Placemark>
<name>
Sat Mar 01 17:42:01 2014 S=14.94 Km/hr
</name>
<styleUrl>
#styleMap_TLP_Normal
</styleUrl>
<Point>
<coordinates>
-39.3316002,-7.4532018,885.08
</coordinates>
</Point>
</Placemark>
<Placemark>
<name>
Sat Mar 01 17:42:11 2014 S=14.98 Km/hr
</name>
<styleUrl>
#styleMap_TLP_Normal
</styleUrl>
<Point>
<coordinates>
-39.3319969,-7.4531350,882.94
</coordinates>
</Point>
</Placemark>
<Placemark>
<name>
Sat Mar 01 17:42:21 2014 S=14.31 Km/hr
</name>
<styleUrl>
#styleMap_TLP_Normal
</styleUrl>
<Point>
<coordinates>
-39.3323898,-7.4531164,879.67
</coordinates>
</Point>
</Placemark>
<Placemark>
<name>
Sat Mar 01 17:42:31 2014 S=14.58 Km/hr
</name>
<styleUrl>
#styleMap_TLP_Normal
</styleUrl>
<Point>
<coordinates>
-39.3327942,-7.4531045,877.03
</coordinates>
</Point>
</Placemark>
<Placemark>
<name>
Sat Mar 01 17:42:41 2014 S=13.95 Km/hr
</name>
<styleUrl>
#styleMap_TLP_Normal
</styleUrl>
<Point>
<coordinates>
-39.3331566,-7.4532466,874.81
</coordinates>
</Point>
</Placemark>
<Placemark>
<name>
Sat Mar 01 17:42:51 2014 S=16.47 Km/hr
</name>
<styleUrl>
#styleMap_TLP_Normal
</styleUrl>
<Point>
<coordinates>
-39.3334694,-7.4533892,871.52
</coordinates>
</Point>
</Placemark>
<Placemark>
<name>
Sat Mar 01 17:43:01 2014 S=13.53 Km/hr
</name>
<styleUrl>
#styleMap_TLP_Normal
</styleUrl>
<Point>
<coordinates>
-39.3338852,-7.4535875,870.73
</coordinates>
</Point>
</Placemark>
<Placemark>
<name>
Sat Mar 01 17:43:11 2014 S=20.34 Km/hr
</name>
<styleUrl>
#styleMap_TLP_Normal
</styleUrl>
<Point>
<coordinates>
-39.3343925,-7.4537611,871.53
</coordinates>
</Point>
</Placemark>
<Placemark>
<name>
Sat Mar 01 17:43:21 2014 S=12.51 Km/hr
</name>
<styleUrl>
#styleMap_TLP_Normal
</styleUrl>
<Point>
<coordinates>
-39.3347969,-7.4539447,871.16
</coordinates>
</Point>
</Placemark>
<Placemark>
<name>
Sat Mar 01 17:43:31 2014 S=12.84 Km/hr
</name>
<styleUrl>
#styleMap_TLP_Normal
</styleUrl>
<Point>
<coordinates>
-39.3351593,-7.4540625,870.91
</coordinates>
</Point>
</Placemark>
<Placemark>
<name>
Sat Mar 01 17:43:41 2014 S=7.18 Km/hr
</name>
<styleUrl>
#styleMap_TLP_Normal
</styleUrl>
<Point>
<coordinates>
-39.3354568,-7.4541826,871.00
</coordinates>
</Point>
</Placemark>
<Placemark>
<name>
Sat Mar 01 17:43:51 2014 S=0.24 Km/hr
</name>
<styleUrl>
#styleMap_TLP_Normal
</styleUrl>
<Point>
<coordinates>
-39.3354645,-7.4542623,871.38
</coordinates>
</Point>
</Placemark>
<Placemark>
<name>
Sat Mar 01 17:44:01 2014 S=0.02 Km/hr
</name>
<styleUrl>
#styleMap_TLP_Normal
</styleUrl>
<Point>
<coordinates>
-39.3354645,-7.4542646,871.38
</coordinates>
</Point>
</Placemark>
<Placemark>
<name>
Sat Mar 01 17:44:11 2014 S=1.04 Km/hr
</name>
<styleUrl>
#styleMap_TLP_Normal
</styleUrl>
<Point>
<coordinates>
-39.3354759,-7.4542699,871.53
</coordinates>
</Point>
</Placemark>
<Placemark>
<name>
Sat Mar 01 17:44:21 2014 S=0.44 Km/hr
</name>
<styleUrl>
#styleMap_TLP_Normal
</styleUrl>
<Point>
<coordinates>
-39.3354912,-7.4542780,871.67
</coordinates>
</Point>
</Placemark>
<Placemark>
<name>
Sat Mar 01 17:44:31 2014 S=2.68 Km/hr
</name>
<styleUrl>
#styleMap_TLP_Normal
</styleUrl>
<Point>
<coordinates>
-39.3355026,-7.4542794,871.80
</coordinates>
</Point>
</Placemark>
<Placemark>
<name>
Sat Mar 01 17:44:41 2014 S=2.99 Km/hr
</name>
<styleUrl>
#styleMap_TLP_Normal
</styleUrl>
<Point>
<coordinates>
-39.3355789,-7.4542761,871.94
</coordinates>
</Point>
</Placemark>
<Placemark>
<name>
Sat Mar 01 17:44:51 2014 S=2.78 Km/hr
</name>
<styleUrl>
#styleMap_TLP_Normal
</styleUrl>
<Point>
<coordinates>
-39.3356590,-7.4542890,873.25
</coordinates>
</Point>
</Placemark>
<Placemark>
<name>
Sat Mar 01 17:45:01 2014 S=0.22 Km/hr
</name>
<styleUrl>
#styleMap_TLP_Normal
</styleUrl>
<Point>
<coordinates>
-39.3357201,-7.4543023,875.59
</coordinates>
</Point>
</Placemark>
<Placemark>
<name>
Sat Mar 01 17:45:11 2014 S=1.58 Km/hr
</name>
<styleUrl>
#styleMap_TLP_Normal
</styleUrl>
<Point>
<coordinates>
-39.3357353,-7.4543133,876.88
</coordinates>
</Point>
</Placemark>
<Placemark>
<name>
Sat Mar 01 17:45:21 2014 S=2.55 Km/hr
</name>
<styleUrl>
#styleMap_TLP_Normal
</styleUrl>
<Point>
<coordinates>
-39.3358231,-7.4543905,879.53
</coordinates>
</Point>
</Placemark>
<Placemark>
<name>
Sat Mar 01 17:45:31 2014 S=1.57 Km/hr
</name>
<styleUrl>
#styleMap_TLP_Normal
</styleUrl>
<Point>
<coordinates>
-39.3358231,-7.4544153,880.67
</coordinates>
</Point>
</Placemark>
<Placemark>
<name>
Sat Mar 01 17:45:41 2014 S=0.53 Km/hr
</name>
<styleUrl>
#styleMap_TLP_Normal
</styleUrl>
<Point>
<coordinates>
-39.3357925,-7.4544654,881.11
</coordinates>
</Point>
</Placemark>
<Placemark>
<name>
Sat Mar 01 17:45:51 2014 S=3.27 Km/hr
</name>
<styleUrl>
#styleMap_TLP_Normal
</styleUrl>
<Point>
<coordinates>
-39.3357239,-7.4544272,882.75
</coordinates>
</Point>
</Placemark>
<Placemark>
<name>
Sat Mar 01 17:46:01 2014 S=2.82 Km/hr
</name>
<styleUrl>
#styleMap_TLP_Normal
</styleUrl>
<Point>
<coordinates>
-39.3357620,-7.4543242,884.06
</coordinates>
</Point>
</Placemark>
<Placemark>
<name>
Sat Mar 01 17:46:11 2014 S=3.07 Km/hr
</name>
<styleUrl>
#styleMap_TLP_Normal
</styleUrl>
<Point>
<coordinates>
-39.3357658,-7.4543138,882.33
</coordinates>
</Point>
</Placemark>
<Placemark>
<name>
Sat Mar 01 17:46:21 2014 S=3.32 Km/hr
</name>
<styleUrl>
#styleMap_TLP_Normal
</styleUrl>
<Point>
<coordinates>
-39.3358688,-7.4542956,882.33
</coordinates>
</Point>
</Placemark>
<Placemark>
<name>
Sat Mar 01 17:46:31 2014 S=3.41 Km/hr
</name>
<styleUrl>
#styleMap_TLP_Normal
</styleUrl>
<Point>
<coordinates>
-39.3359451,-7.4542584,884.08
</coordinates>
</Point>
</Placemark>
<Placemark>
<name>
Sat Mar 01 17:46:41 2014 S=0.94 Km/hr
</name>
<styleUrl>
#styleMap_TLP_Normal
</styleUrl>
<Point>
<coordinates>
-39.3360100,-7.4542828,887.05
</coordinates>
</Point>
</Placemark>
<Placemark>
<name>
Sat Mar 01 17:46:51 2014 S=3.50 Km/hr
</name>
<styleUrl>
#styleMap_TLP_Normal
</styleUrl>
<Point>
<coordinates>
-39.3359222,-7.4542613,886.70
</coordinates>
</Point>
</Placemark>
<Placemark>
<name>
Sat Mar 01 17:47:01 2014 S=4.26 Km/hr
</name>
<styleUrl>
#styleMap_TLP_Normal
</styleUrl>
<Point>
<coordinates>
-39.3358269,-7.4542537,886.41
</coordinates>
</Point>
</Placemark>
<Placemark>
<name>
Sat Mar 01 17:47:11 2014 S=2.89 Km/hr
</name>
<styleUrl>
#styleMap_TLP_Normal
</styleUrl>
<Point>
<coordinates>
-39.3357468,-7.4542694,885.02
</coordinates>
</Point>
</Placemark>
<Placemark>
<name>
Sat Mar 01 17:47:21 2014 S=3.11 Km/hr
</name>
<styleUrl>
#styleMap_TLP_Normal
</styleUrl>
<Point>
<coordinates>
-39.3357124,-7.4542770,885.33
</coordinates>
</Point>
</Placemark>
<Placemark>
<name>
Sat Mar 01 17:47:31 2014 S=2.77 Km/hr
</name>
<styleUrl>
#styleMap_TLP_Normal
</styleUrl>
<Point>
<coordinates>
-39.3356400,-7.4542766,885.42
</coordinates>
</Point>
</Placemark>
<Placemark>
<name>
Sat Mar 01 17:47:41 2014 S=2.67 Km/hr
</name>
<styleUrl>
#styleMap_TLP_Normal
</styleUrl>
<Point>
<coordinates>
-39.3355408,-7.4543047,887.56
</coordinates>
</Point>
</Placemark>
<Placemark>
<name>
Sat Mar 01 17:47:51 2014 S=0.20 Km/hr
</name>
<styleUrl>
#styleMap_TLP_Normal
</styleUrl>
<Point>
<coordinates>
-39.3355255,-7.4543219,888.27
</coordinates>
</Point>
</Placemark>
<Placemark>
<name>
Sat Mar 01 17:48:01 2014 S=9.05 Km/hr
</name>
<styleUrl>
#styleMap_TLP_Normal
</styleUrl>
<Point>
<coordinates>
-39.3355179,-7.4544468,888.23
</coordinates>
</Point>
</Placemark>
<Placemark>
<name>
Sat Mar 01 17:48:11 2014 S=9.67 Km/hr
</name>
<styleUrl>
#styleMap_TLP_Normal
</styleUrl>
<Point>
<coordinates>
-39.3354454,-7.4547234,889.14
</coordinates>
</Point>
</Placemark>
<Placemark>
<name>
Sat Mar 01 17:48:21 2014 S=7.95 Km/hr
</name>
<styleUrl>
#styleMap_TLP_Normal
</styleUrl>
<Point>
<coordinates>
-39.3354988,-7.4550042,892.25
</coordinates>
</Point>
</Placemark>
<Placemark>
<name>
Sat Mar 01 17:48:31 2014 S=6.76 Km/hr
</name>
<styleUrl>
#styleMap_TLP_Normal
</styleUrl>
<Point>
<coordinates>
-39.3356094,-7.4552283,894.72
</coordinates>
</Point>
</Placemark>
<Placemark>
<name>
Sat Mar 01 17:48:41 2014 S=6.59 Km/hr
</name>
<styleUrl>
#styleMap_TLP_Normal
</styleUrl>
<Point>
<coordinates>
-39.3356628,-7.4554501,895.63
</coordinates>
</Point>
</Placemark>
<Placemark>
<name>
Sat Mar 01 17:48:51 2014 S=8.18 Km/hr
</name>
<styleUrl>
#styleMap_TLP_Normal
</styleUrl>
<Point>
<coordinates>
-39.3357468,-7.4556618,895.91
</coordinates>
</Point>
</Placemark>
<Placemark>
<name>
Sat Mar 01 17:49:01 2014 S=8.93 Km/hr
</name>
<styleUrl>
#styleMap_TLP_Normal
</styleUrl>
<Point>
<coordinates>
-39.3358536,-7.4558916,900.94
</coordinates>
</Point>
</Placemark>
<Placemark>
<name>
Sat Mar 01 17:49:11 2014 S=10.38 Km/hr
</name>
<styleUrl>
#styleMap_TLP_Normal
</styleUrl>
<Point>
<coordinates>
-39.3359680,-7.4560943,900.06
</coordinates>
</Point>
</Placemark>
<Placemark>
<name>
Sat Mar 01 17:49:21 2014 S=33.88 Km/hr
</name>
<styleUrl>
#styleMap_TLP_Normal
</styleUrl>
<Point>
<coordinates>
-39.3358955,-7.4566875,903.28
</coordinates>
</Point>
</Placemark>
<Placemark>
<name>
Sat Mar 01 17:49:31 2014 S=35.37 Km/hr
</name>
<styleUrl>
#styleMap_TLP_Normal
</styleUrl>
<Point>
<coordinates>
-39.3356934,-7.4575939,903.77
</coordinates>
</Point>
</Placemark>
<Placemark>
<name>
Sat Mar 01 17:49:41 2014 S=34.64 Km/hr
</name>
<styleUrl>
#styleMap_TLP_Normal
</styleUrl>
<Point>
<coordinates>
-39.3354836,-7.4584641,903.89
</coordinates>
</Point>
</Placemark>
<Placemark>
<name>
Sat Mar 01 17:49:51 2014 S=21.23 Km/hr
</name>
<styleUrl>
#styleMap_TLP_Normal
</styleUrl>
<Point>
<coordinates>
-39.3352661,-7.4591975,904.33
</coordinates>
</Point>
</Placemark>
<Placemark>
<name>
Sat Mar 01 17:50:01 2014 S=0.38 Km/hr
</name>
<styleUrl>
#styleMap_TLP_Normal
</styleUrl>
<Point>
<coordinates>
-39.3352242,-7.4592433,906.80
</coordinates>
</Point>
</Placemark>
<Placemark>
<name>
Sat Mar 01 17:50:11 2014 S=0.16 Km/hr
</name>
<styleUrl>
#styleMap_TLP_Normal
</styleUrl>
<Point>
<coordinates>
-39.3352242,-7.4592500,909.80
</coordinates>
</Point>
</Placemark>
<Placemark>
<name>
Sat Mar 01 17:50:21 2014 S=1.75 Km/hr
</name>
<styleUrl>
#styleMap_TLP_Normal
</styleUrl>
<Point>
<coordinates>
-39.3352318,-7.4592361,909.94
</coordinates>
</Point>
</Placemark>
<Placemark>
<name>
Sat Mar 01 17:50:31 2014 S=0.84 Km/hr
</name>
<styleUrl>
#styleMap_TLP_Normal
</styleUrl>
<Point>
<coordinates>
-39.3351898,-7.4592471,910.16
</coordinates>
</Point>
</Placemark>
<Placemark>
<name>
Sat Mar 01 17:50:41 2014 S=0.19 Km/hr
</name>
<styleUrl>
#styleMap_TLP_Normal
</styleUrl>
<Point>
<coordinates>
-39.3351860,-7.4592509,910.28
</coordinates>
</Point>
</Placemark>
<Placemark>
<name>
Sat Mar 01 17:50:51 2014 S=0.27 Km/hr
</name>
<styleUrl>
#styleMap_TLP_Normal
</styleUrl>
<Point>
<coordinates>
-39.3351822,-7.4592571,910.39
</coordinates>
</Point>
</Placemark>
<Placemark>
<name>
Sat Mar 01 17:51:01 2014 S=0.10 Km/hr
</name>
<styleUrl>
#styleMap_TLP_Normal
</styleUrl>
<Point>
<coordinates>
-39.3351822,-7.4592576,910.39
</coordinates>
</Point>
</Placemark>
<Placemark>
<name>
Sat Mar 01 17:51:11 2014 S=0.54 Km/hr
</name>
<styleUrl>
#styleMap_TLP_Normal
</styleUrl>
<Point>
<coordinates>
-39.3351822,-7.4592519,910.47
</coordinates>
</Point>
</Placemark>
<Placemark>
<name>
Sat Mar 01 17:51:21 2014 S=0.28 Km/hr
</name>
<styleUrl>
#styleMap_TLP_Normal
</styleUrl>
<Point>
<coordinates>
-39.3351746,-7.4592462,910.78
</coordinates>
</Point>
</Placemark>
<Placemark>
<name>
Sat Mar 01 17:51:31 2014 S=0.40 Km/hr
</name>
<styleUrl>
#styleMap_TLP_Normal
</styleUrl>
<Point>
<coordinates>
-39.3351631,-7.4592385,911.81
</coordinates>
</Point>
</Placemark>
<Placemark>
<name>
Sat Mar 01 17:51:41 2014 S=0.25 Km/hr
</name>
<styleUrl>
#styleMap_TLP_Normal
</styleUrl>
<Point>
<coordinates>
-39.3351555,-7.4592328,913.22
</coordinates>
</Point>
</Placemark>
<Placemark>
<name>
Sat Mar 01 17:51:51 2014 S=0.33 Km/hr
</name>
<styleUrl>
#styleMap_TLP_Normal
</styleUrl>
<Point>
<coordinates>
-39.3351479,-7.4592352,914.94
</coordinates>
</Point>
</Placemark>
<Placemark>
<name>
Sat Mar 01 17:52:01 2014 S=0.12 Km/hr
</name>
<styleUrl>
#styleMap_TLP_Normal
</styleUrl>
<Point>
<coordinates>
-39.3351440,-7.4592381,916.81
</coordinates>
</Point>
</Placemark>
<Placemark>
<name>
Sat Mar 01 17:52:11 2014 S=0.00 Km/hr
</name>
<styleUrl>
#styleMap_TLP_Normal
</styleUrl>
<Point>
<coordinates>
-39.3351479,-7.4592390,917.44
</coordinates>
</Point>
</Placemark>
<Placemark>
<name>
Sat Mar 01 17:52:21 2014 S=0.01 Km/hr
</name>
<styleUrl>
#styleMap_TLP_Normal
</styleUrl>
<Point>
<coordinates>
-39.3351440,-7.4592400,917.33
</coordinates>
</Point>
</Placemark>
<Placemark>
<name>
Sat Mar 01 17:52:31 2014 S=0.02 Km/hr
</name>
<styleUrl>
#styleMap_TLP_Normal
</styleUrl>
<Point>
<coordinates>
-39.3351479,-7.4592404,917.30
</coordinates>
</Point>
</Placemark>
<Placemark>
<name>
Sat Mar 01 17:52:41 2014 S=0.01 Km/hr
</name>
<styleUrl>
#styleMap_TLP_Normal
</styleUrl>
<Point>
<coordinates>
-39.3351479,-7.4592404,917.23
</coordinates>
</Point>
</Placemark>
<Placemark>
<name>
Sat Mar 01 17:52:51 2014 S=0.00 Km/hr
</name>
<styleUrl>
#styleMap_TLP_Normal
</styleUrl>
<Point>
<coordinates>
-39.3351479,-7.4592400,917.23
</coordinates>
</Point>
</Placemark>
<Placemark>
<name>
Sat Mar 01 17:53:01 2014 S=0.01 Km/hr
</name>
<styleUrl>
#styleMap_TLP_Normal
</styleUrl>
<Point>
<coordinates>
-39.3351479,-7.4592385,917.22
</coordinates>
</Point>
</Placemark>
<Placemark>
<name>
Sat Mar 01 17:53:11 2014 S=0.01 Km/hr
</name>
<styleUrl>
#styleMap_TLP_Normal
</styleUrl>
<Point>
<coordinates>
-39.3351479,-7.4592376,917.23
</coordinates>
</Point>
</Placemark>
<Placemark>
<name>
Sat Mar 01 17:53:21 2014 S=0.00 Km/hr
</name>
<styleUrl>
#styleMap_TLP_Normal
</styleUrl>
<Point>
<coordinates>
-39.3351479,-7.4592366,917.25
</coordinates>
</Point>
</Placemark>
<Placemark>
<name>
Sat Mar 01 17:53:31 2014 S=0.01 Km/hr
</name>
<styleUrl>
#styleMap_TLP_Normal
</styleUrl>
<Point>
<coordinates>
-39.3351479,-7.4592361,917.23
</coordinates>
</Point>
</Placemark>
<Placemark>
<name>
Sat Mar 01 17:53:41 2014 S=0.01 Km/hr
</name>
<styleUrl>
#styleMap_TLP_Normal
</styleUrl>
<Point>
<coordinates>
-39.3351479,-7.4592357,917.23
</coordinates>
</Point>
</Placemark>
<Placemark>
<name>
Sat Mar 01 17:53:51 2014 S=0.01 Km/hr
</name>
<styleUrl>
#styleMap_TLP_Normal
</styleUrl>
<Point>
<coordinates>
-39.3351479,-7.4592361,917.22
</coordinates>
</Point>
</Placemark>
<Placemark>
<name>
Sat Mar 01 17:54:01 2014 S=0.01 Km/hr
</name>
<styleUrl>
#styleMap_TLP_Normal
</styleUrl>
<Point>
<coordinates>
-39.3351479,-7.4592361,917.20
</coordinates>
</Point>
</Placemark>
<Placemark>
<name>
Sat Mar 01 17:54:11 2014 S=0.01 Km/hr
</name>
<styleUrl>
#styleMap_TLP_Normal
</styleUrl>
<Point>
<coordinates>
-39.3351479,-7.4592366,917.17
</coordinates>
</Point>
</Placemark>
<Placemark>
<name>
Sat Mar 01 17:54:21 2014 S=0.93 Km/hr
</name>
<styleUrl>
#styleMap_TLP_Normal
</styleUrl>
<Point>
<coordinates>
-39.3351402,-7.4592934,916.39
</coordinates>
</Point>
</Placemark>
<Placemark>
<name>
Sat Mar 01 17:54:31 2014 S=0.22 Km/hr
</name>
<styleUrl>
#styleMap_TLP_Normal
</styleUrl>
<Point>
<coordinates>
-39.3351326,-7.4593105,915.61
</coordinates>
</Point>
</Placemark>
<Placemark>
<name>
Sat Mar 01 17:54:41 2014 S=0.73 Km/hr
</name>
<styleUrl>
#styleMap_TLP_Normal
</styleUrl>
<Point>
<coordinates>
-39.3351326,-7.4593105,915.50
</coordinates>
</Point>
</Placemark>
<Placemark>
<name>
Sat Mar 01 17:54:51 2014 S=1.46 Km/hr
</name>
<styleUrl>
#styleMap_TLP_Normal
</styleUrl>
<Point>
<coordinates>
-39.3351326,-7.4593148,915.53
</coordinates>
</Point>
</Placemark>
<Placemark>
<name>
Sat Mar 01 17:55:01 2014 S=0.51 Km/hr
</name>
<styleUrl>
#styleMap_TLP_Normal
</styleUrl>
<Point>
<coordinates>
-39.3351746,-7.4592867,917.03
</coordinates>
</Point>
</Placemark>
<Placemark>
<name>
Sat Mar 01 17:55:11 2014 S=0.10 Km/hr
</name>
<styleUrl>
#styleMap_TLP_Normal
</styleUrl>
<Point>
<coordinates>
-39.3351746,-7.4592838,917.42
</coordinates>
</Point>
</Placemark>
<Placemark>
<name>
Sat Mar 01 17:55:21 2014 S=0.10 Km/hr
</name>
<styleUrl>
#styleMap_TLP_Normal
</styleUrl>
<Point>
<coordinates>
-39.3351746,-7.4592834,917.45
</coordinates>
</Point>
</Placemark>
<Placemark>
<name>
Sat Mar 01 17:55:31 2014 S=0.15 Km/hr
</name>
<styleUrl>
#styleMap_TLP_Normal
</styleUrl>
<Point>
<coordinates>
-39.3351746,-7.4592857,917.42
</coordinates>
</Point>
</Placemark>
<Placemark>
<name>
Sat Mar 01 17:55:41 2014 S=0.05 Km/hr
</name>
<styleUrl>
#styleMap_TLP_Normal
</styleUrl>
<Point>
<coordinates>
-39.3351707,-7.4592872,917.38
</coordinates>
</Point>
</Placemark>
<Placemark>
<name>
Sat Mar 01 17:55:51 2014 S=0.36 Km/hr
</name>
<styleUrl>
#styleMap_TLP_Normal
</styleUrl>
<Point>
<coordinates>
-39.3351707,-7.4592848,917.34
</coordinates>
</Point>
</Placemark>
<Placemark>
<name>
Sat Mar 01 17:56:01 2014 S=0.16 Km/hr
</name>
<styleUrl>
#styleMap_TLP_Normal
</styleUrl>
<Point>
<coordinates>
-39.3351746,-7.4592795,917.33
</coordinates>
</Point>
</Placemark>
<Placemark>
<name>
Sat Mar 01 17:56:11 2014 S=0.26 Km/hr
</name>
<styleUrl>
#styleMap_TLP_Normal
</styleUrl>
<Point>
<coordinates>
-39.3351784,-7.4592767,917.31
</coordinates>
</Point>
</Placemark>
<Placemark>
<name>
Sat Mar 01 17:56:21 2014 S=0.20 Km/hr
</name>
<styleUrl>
#styleMap_TLP_Normal
</styleUrl>
<Point>
<coordinates>
-39.3351784,-7.4592748,917.28
</coordinates>
</Point>
</Placemark>
<Placemark>
<name>
Sat Mar 01 17:56:31 2014 S=0.48 Km/hr
</name>
<styleUrl>
#styleMap_TLP_Normal
</styleUrl>
<Point>
<coordinates>
-39.3351669,-7.4592710,917.25
</coordinates>
</Point>
</Placemark>
<Placemark>
<name>
Sat Mar 01 17:56:41 2014 S=0.81 Km/hr
</name>
<styleUrl>
#styleMap_TLP_Normal
</styleUrl>
<Point>
<coordinates>
-39.3351555,-7.4592547,917.13
</coordinates>
</Point>
</Placemark>
<Placemark>
<name>
Sat Mar 01 17:56:51 2014 S=0.31 Km/hr
</name>
<styleUrl>
#styleMap_TLP_Normal
</styleUrl>
<Point>
<coordinates>
-39.3351555,-7.4592447,916.75
</coordinates>
</Point>
</Placemark>
<Placemark>
<name>
Sat Mar 01 17:57:01 2014 S=0.30 Km/hr
</name>
<styleUrl>
#styleMap_TLP_Normal
</styleUrl>
<Point>
<coordinates>
-39.3351631,-7.4592433,916.14
</coordinates>
</Point>
</Placemark>
<Placemark>
<name>
Sat Mar 01 17:57:11 2014 S=0.09 Km/hr
</name>
<styleUrl>
#styleMap_TLP_Normal
</styleUrl>
<Point>
<coordinates>
-39.3351707,-7.4592409,914.94
</coordinates>
</Point>
</Placemark>
<Placemark>
<name>
Sat Mar 01 17:57:21 2014 S=0.28 Km/hr
</name>
<styleUrl>
#styleMap_TLP_Normal
</styleUrl>
<Point>
<coordinates>
-39.3351707,-7.4592466,913.61
</coordinates>
</Point>
</Placemark>
<Placemark>
<name>
Sat Mar 01 17:57:31 2014 S=0.17 Km/hr
</name>
<styleUrl>
#styleMap_TLP_Normal
</styleUrl>
<Point>
<coordinates>
-39.3351707,-7.4592524,912.30
</coordinates>
</Point>
</Placemark>
<Placemark>
<name>
Sat Mar 01 17:57:41 2014 S=0.12 Km/hr
</name>
<styleUrl>
#styleMap_TLP_Normal
</styleUrl>
<Point>
<coordinates>
-39.3351669,-7.4592547,910.92
</coordinates>
</Point>
</Placemark>
<Placemark>
<name>
Sat Mar 01 17:57:51 2014 S=0.01 Km/hr
</name>
<styleUrl>
#styleMap_TLP_Normal
</styleUrl>
<Point>
<coordinates>
-39.3351669,-7.4592543,910.14
</coordinates>
</Point>
</Placemark>
<Placemark>
<name>
Sat Mar 01 17:58:01 2014 S=0.00 Km/hr
</name>
<styleUrl>
#styleMap_TLP_Normal
</styleUrl>
<Point>
<coordinates>
-39.3351707,-7.4592533,910.14
</coordinates>
</Point>
</Placemark>
<Placemark>
<name>
Sat Mar 01 17:58:11 2014 S=0.01 Km/hr
</name>
<styleUrl>
#styleMap_TLP_Normal
</styleUrl>
<Point>
<coordinates>
-39.3351707,-7.4592528,910.17
</coordinates>
</Point>
</Placemark>
<Placemark>
<name>
Sat Mar 01 17:58:21 2014 S=0.01 Km/hr
</name>
<styleUrl>
#styleMap_TLP_Normal
</styleUrl>
<Point>
<coordinates>
-39.3351669,-7.4592519,910.22
</coordinates>
</Point>
</Placemark>
<Placemark>
<name>
Sat Mar 01 17:58:31 2014 S=0.01 Km/hr
</name>
<styleUrl>
#styleMap_TLP_Normal
</styleUrl>
<Point>
<coordinates>
-39.3351669,-7.4592509,910.19
</coordinates>
</Point>
</Placemark>
<Placemark>
<name>
Sat Mar 01 17:58:41 2014 S=0.01 Km/hr
</name>
<styleUrl>
#styleMap_TLP_Normal
</styleUrl>
<Point>
<coordinates>
-39.3351669,-7.4592505,910.17
</coordinates>
</Point>
</Placemark>
<Placemark>
<name>
Sat Mar 01 17:58:51 2014 S=0.00 Km/hr
</name>
<styleUrl>
#styleMap_TLP_Normal
</styleUrl>
<Point>
<coordinates>
-39.3351669,-7.4592500,910.19
</coordinates>
</Point>
</Placemark>
<Placemark>
<name>
Sat Mar 01 17:59:01 2014 S=0.02 Km/hr
</name>
<styleUrl>
#styleMap_TLP_Normal
</styleUrl>
<Point>
<coordinates>
-39.3351707,-7.4592495,910.19
</coordinates>
</Point>
</Placemark>
<Placemark>
<name>
Sat Mar 01 17:59:11 2014 S=0.00 Km/hr
</name>
<styleUrl>
#styleMap_TLP_Normal
</styleUrl>
<Point>
<coordinates>
-39.3351707,-7.4592485,910.22
</coordinates>
</Point>
</Placemark>
<Placemark>
<name>
Sat Mar 01 17:59:21 2014 S=0.00 Km/hr
</name>
<styleUrl>
#styleMap_TLP_Normal
</styleUrl>
<Point>
<coordinates>
-39.3351707,-7.4592481,910.20
</coordinates>
</Point>
</Placemark>
<Placemark>
<name>
Sat Mar 01 17:59:31 2014 S=0.01 Km/hr
</name>
<styleUrl>
#styleMap_TLP_Normal
</styleUrl>
<Point>
<coordinates>
-39.3351707,-7.4592476,910.20
</coordinates>
</Point>
</Placemark>
<Placemark>
<name>
Sat Mar 01 17:59:41 2014 S=0.01 Km/hr
</name>
<styleUrl>
#styleMap_TLP_Normal
</styleUrl>
<Point>
<coordinates>
-39.3351707,-7.4592476,910.16
</coordinates>
</Point>
</Placemark>
<Placemark>
<name>
Sat Mar 01 17:59:51 2014 S=0.00 Km/hr
</name>
<styleUrl>
#styleMap_TLP_Normal
</styleUrl>
<Point>
<coordinates>
-39.3351707,-7.4592471,910.09
</coordinates>
</Point>
</Placemark>
<Placemark>
<name>
Sat Mar 01 18:00:01 2014 S=0.02 Km/hr
</name>
<styleUrl>
#styleMap_TLP_Normal
</styleUrl>
<Point>
<coordinates>
-39.3351707,-7.4592471,910.09
</coordinates>
</Point>
</Placemark>
<Placemark>
<name>
Sat Mar 01 18:00:11 2014 S=0.02 Km/hr
</name>
<styleUrl>
#styleMap_TLP_Normal
</styleUrl>
<Point>
<coordinates>
-39.3351669,-7.4592476,910.08
</coordinates>
</Point>
</Placemark>
<Placemark>
<name>
Sat Mar 01 18:00:21 2014 S=0.01 Km/hr
</name>
<styleUrl>
#styleMap_TLP_Normal
</styleUrl>
<Point>
<coordinates>
-39.3351669,-7.4592471,910.05
</coordinates>
</Point>
</Placemark>
<Placemark>
<name>
Sat Mar 01 18:00:31 2014 S=0.01 Km/hr
</name>
<styleUrl>
#styleMap_TLP_Normal
</styleUrl>
<Point>
<coordinates>
-39.3351631,-7.4592466,909.98
</coordinates>
</Point>
</Placemark>
<Placemark>
<name>
Sat Mar 01 18:00:41 2014 S=0.01 Km/hr
</name>
<styleUrl>
#styleMap_TLP_Normal
</styleUrl>
<Point>
<coordinates>
-39.3351631,-7.4592471,909.91
</coordinates>
</Point>
</Placemark>
<Placemark>
<name>
Sat Mar 01 18:00:51 2014 S=0.01 Km/hr
</name>
<styleUrl>
#styleMap_TLP_Normal
</styleUrl>
<Point>
<coordinates>
-39.3351631,-7.4592471,909.88
</coordinates>
</Point>
</Placemark>
<Placemark>
<name>
Sat Mar 01 18:01:01 2014 S=0.01 Km/hr
</name>
<styleUrl>
#styleMap_TLP_Normal
</styleUrl>
<Point>
<coordinates>
-39.3351593,-7.4592471,909.84
</coordinates>
</Point>
</Placemark>
<Placemark>
<name>
Sat Mar 01 18:01:11 2014 S=0.01 Km/hr
</name>
<styleUrl>
#styleMap_TLP_Normal
</styleUrl>
<Point>
<coordinates>
-39.3351593,-7.4592471,909.78
</coordinates>
</Point>
</Placemark>
<Placemark>
<name>
Sat Mar 01 18:01:21 2014 S=0.16 Km/hr
</name>
<styleUrl>
#styleMap_TLP_Normal
</styleUrl>
<Point>
<coordinates>
-39.3351593,-7.4592471,909.67
</coordinates>
</Point>
</Placemark>
<Placemark>
<name>
Sat Mar 01 18:01:31 2014 S=0.56 Km/hr
</name>
<styleUrl>
#styleMap_TLP_Normal
</styleUrl>
<Point>
<coordinates>
-39.3351517,-7.4592509,909.14
</coordinates>
</Point>
</Placemark>
<Placemark>
<name>
Sat Mar 01 18:01:41 2014 S=0.99 Km/hr
</name>
<styleUrl>
#styleMap_TLP_Normal
</styleUrl>
<Point>
<coordinates>
-39.3351402,-7.4592652,908.19
</coordinates>
</Point>
</Placemark>
<Placemark>
<name>
Sat Mar 01 18:01:51 2014 S=1.15 Km/hr
</name>
<styleUrl>
#styleMap_TLP_Normal
</styleUrl>
<Point>
<coordinates>
-39.3351173,-7.4593058,905.47
</coordinates>
</Point>
</Placemark>
<Placemark>
<name>
Sat Mar 01 18:02:01 2014 S=0.58 Km/hr
</name>
<styleUrl>
#styleMap_TLP_Normal
</styleUrl>
<Point>
<coordinates>
-39.3351059,-7.4593272,902.75
</coordinates>
</Point>
</Placemark>
<Placemark>
<name>
Sat Mar 01 18:02:11 2014 S=0.19 Km/hr
</name>
<styleUrl>
#styleMap_TLP_Normal
</styleUrl>
<Point>
<coordinates>
-39.3351021,-7.4593377,901.28
</coordinates>
</Point>
</Placemark>
<Placemark>
<name>
Sat Mar 01 18:02:21 2014 S=0.29 Km/hr
</name>
<styleUrl>
#styleMap_TLP_Normal
</styleUrl>
<Point>
<coordinates>
-39.3351021,-7.4593291,899.75
</coordinates>
</Point>
</Placemark>
<Placemark>
<name>
Sat Mar 01 18:02:31 2014 S=0.19 Km/hr
</name>
<styleUrl>
#styleMap_TLP_Normal
</styleUrl>
<Point>
<coordinates>
-39.3350983,-7.4593210,898.14
</coordinates>
</Point>
</Placemark>
<Placemark>
<name>
Sat Mar 01 18:02:41 2014 S=0.33 Km/hr
</name>
<styleUrl>
#styleMap_TLP_Normal
</styleUrl>
<Point>
<coordinates>
-39.3350983,-7.4593148,896.89
</coordinates>
</Point>
</Placemark>
<Placemark>
<name>
Sat Mar 01 18:02:51 2014 S=0.27 Km/hr
</name>
<styleUrl>
#styleMap_TLP_Normal
</styleUrl>
<Point>
<coordinates>
-39.3350983,-7.4593081,895.97
</coordinates>
</Point>
</Placemark>
<Placemark>
<name>
Sat Mar 01 18:03:01 2014 S=0.42 Km/hr
</name>
<styleUrl>
#styleMap_TLP_Normal
</styleUrl>
<Point>
<coordinates>
-39.3350983,-7.4592972,895.80
</coordinates>
</Point>
</Placemark>
<Placemark>
<name>
Sat Mar 01 18:03:11 2014 S=0.65 Km/hr
</name>
<styleUrl>
#styleMap_TLP_Normal
</styleUrl>
<Point>
<coordinates>
-39.3351135,-7.4592972,896.52
</coordinates>
</Point>
</Placemark>
<Placemark>
<name>
Sat Mar 01 18:03:21 2014 S=0.63 Km/hr
</name>
<styleUrl>
#styleMap_TLP_Normal
</styleUrl>
<Point>
<coordinates>
-39.3351250,-7.4592891,897.80
</coordinates>
</Point>
</Placemark>
<Placemark>
<name>
Sat Mar 01 18:03:31 2014 S=0.67 Km/hr
</name>
<styleUrl>
#styleMap_TLP_Normal
</styleUrl>
<Point>
<coordinates>
-39.3351440,-7.4592872,899.39
</coordinates>
</Point>
</Placemark>
<Placemark>
<name>
Sat Mar 01 18:03:41 2014 S=0.67 Km/hr
</name>
<styleUrl>
#styleMap_TLP_Normal
</styleUrl>
<Point>
<coordinates>
-39.3351631,-7.4592857,901.34
</coordinates>
</Point>
</Placemark>
<Placemark>
<name>
Sat Mar 01 18:03:51 2014 S=0.61 Km/hr
</name>
<styleUrl>
#styleMap_TLP_Normal
</styleUrl>
<Point>
<coordinates>
-39.3351784,-7.4592781,903.55
</coordinates>
</Point>
</Placemark>
<Placemark>
<name>
Sat Mar 01 18:04:01 2014 S=0.64 Km/hr
</name>
<styleUrl>
#styleMap_TLP_Normal
</styleUrl>
<Point>
<coordinates>
-39.3351936,-7.4592724,905.92
</coordinates>
</Point>
</Placemark>
<Placemark>
<name>
Sat Mar 01 18:04:11 2014 S=0.33 Km/hr
</name>
<styleUrl>
#styleMap_TLP_Normal
</styleUrl>
<Point>
<coordinates>
-39.3352089,-7.4592700,908.45
</coordinates>
</Point>
</Placemark>
<Placemark>
<name>
Sat Mar 01 18:04:21 2014 S=0.66 Km/hr
</name>
<styleUrl>
#styleMap_TLP_Normal
</styleUrl>
<Point>
<coordinates>
-39.3352203,-7.4592643,911.17
</coordinates>
</Point>
</Placemark>
<Placemark>
<name>
Sat Mar 01 18:04:31 2014 S=0.53 Km/hr
</name>
<styleUrl>
#styleMap_TLP_Normal
</styleUrl>
<Point>
<coordinates>
-39.3352203,-7.4592638,914.06
</coordinates>
</Point>
</Placemark>
<Placemark>
<name>
Sat Mar 01 18:04:41 2014 S=1.13 Km/hr
</name>
<styleUrl>
#styleMap_TLP_Normal
</styleUrl>
<Point>
<coordinates>
-39.3351936,-7.4592657,916.50
</coordinates>
</Point>
</Placemark>
<Placemark>
<name>
Sat Mar 01 18:04:51 2014 S=0.45 Km/hr
</name>
<styleUrl>
#styleMap_TLP_Normal
</styleUrl>
<Point>
<coordinates>
-39.3351669,-7.4592586,916.59
</coordinates>
</Point>
</Placemark>
<Placemark>
<name>
Sat Mar 01 18:05:01 2014 S=0.23 Km/hr
</name>
<styleUrl>
#styleMap_TLP_Normal
</styleUrl>
<Point>
<coordinates>
-39.3351555,-7.4592595,918.84
</coordinates>
</Point>
</Placemark>
<Placemark>
<name>
Sat Mar 01 18:05:11 2014 S=0.22 Km/hr
</name>
<styleUrl>
#styleMap_TLP_Normal
</styleUrl>
<Point>
<coordinates>
-39.3351555,-7.4592571,920.91
</coordinates>
</Point>
</Placemark>
<Placemark>
<name>
Sat Mar 01 18:05:21 2014 S=0.31 Km/hr
</name>
<styleUrl>
#styleMap_TLP_Normal
</styleUrl>
<Point>
<coordinates>
-39.3351517,-7.4592557,922.63
</coordinates>
</Point>
</Placemark>
<Placemark>
<name>
Sat Mar 01 18:05:31 2014 S=0.65 Km/hr
</name>
<styleUrl>
#styleMap_TLP_Normal
</styleUrl>
<Point>
<coordinates>
-39.3351402,-7.4592505,924.14
</coordinates>
</Point>
</Placemark>
<Placemark>
<name>
Sat Mar 01 18:05:41 2014 S=0.57 Km/hr
</name>
<styleUrl>
#styleMap_TLP_Normal
</styleUrl>
<Point>
<coordinates>
-39.3351250,-7.4592519,925.47
</coordinates>
</Point>
</Placemark>
<Placemark>
<name>
Sat Mar 01 18:05:51 2014 S=0.35 Km/hr
</name>
<styleUrl>
#styleMap_TLP_Normal
</styleUrl>
<Point>
<coordinates>
-39.3351135,-7.4592543,926.48
</coordinates>
</Point>
</Placemark>
<Placemark>
<name>
Sat Mar 01 18:06:01 2014 S=0.53 Km/hr
</name>
<styleUrl>
#styleMap_TLP_Normal
</styleUrl>
<Point>
<coordinates>
-39.3351173,-7.4592533,926.75
</coordinates>
</Point>
</Placemark>
<Placemark>
<name>
Sat Mar 01 18:06:11 2014 S=0.69 Km/hr
</name>
<styleUrl>
#styleMap_TLP_Normal
</styleUrl>
<Point>
<coordinates>
-39.3351288,-7.4592609,925.94
</coordinates>
</Point>
</Placemark>
<Placemark>
<name>
Sat Mar 01 18:06:21 2014 S=0.82 Km/hr
</name>
<styleUrl>
#styleMap_TLP_Normal
</styleUrl>
<Point>
<coordinates>
-39.3351479,-7.4592733,924.17
</coordinates>
</Point>
</Placemark>
<Placemark>
<name>
Sat Mar 01 18:06:31 2014 S=0.50 Km/hr
</name>
<styleUrl>
#styleMap_TLP_Normal
</styleUrl>
<Point>
<coordinates>
-39.3351593,-7.4592853,921.70
</coordinates>
</Point>
</Placemark>
<Placemark>
<name>
Sat Mar 01 18:06:41 2014 S=0.13 Km/hr
</name>
<styleUrl>
#styleMap_TLP_Normal
</styleUrl>
<Point>
<coordinates>
-39.3351669,-7.4592881,918.25
</coordinates>
</Point>
</Placemark>
<Placemark>
<name>
Sat Mar 01 18:06:51 2014 S=0.29 Km/hr
</name>
<styleUrl>
#styleMap_TLP_Normal
</styleUrl>
<Point>
<coordinates>
-39.3351669,-7.4592848,914.58
</coordinates>
</Point>
</Placemark>
<Placemark>
<name>
Sat Mar 01 18:07:01 2014 S=0.34 Km/hr
</name>
<styleUrl>
#styleMap_TLP_Normal
</styleUrl>
<Point>
<coordinates>
-39.3351669,-7.4592776,910.58
</coordinates>
</Point>
</Placemark>
<Placemark>
<name>
Sat Mar 01 18:07:11 2014 S=0.48 Km/hr
</name>
<styleUrl>
#styleMap_TLP_Normal
</styleUrl>
<Point>
<coordinates>
-39.3351593,-7.4592657,905.63
</coordinates>
</Point>
</Placemark>
<Placemark>
<name>
Sat Mar 01 18:07:21 2014 S=0.20 Km/hr
</name>
<styleUrl>
#styleMap_TLP_Normal
</styleUrl>
<Point>
<coordinates>
-39.3351593,-7.4592495,899.55
</coordinates>
</Point>
</Placemark>
<Placemark>
<name>
Sat Mar 01 18:07:31 2014 S=0.21 Km/hr
</name>
<styleUrl>
#styleMap_TLP_Normal
</styleUrl>
<Point>
<coordinates>
-39.3351517,-7.4592381,892.94
</coordinates>
</Point>
</Placemark>
<Placemark>
<name>
Sat Mar 01 18:07:41 2014 S=0.32 Km/hr
</name>
<styleUrl>
#styleMap_TLP_Normal
</styleUrl>
<Point>
<coordinates>
-39.3351212,-7.4592409,887.23
</coordinates>
</Point>
</Placemark>
<Placemark>
<name>
Sat Mar 01 18:07:51 2014 S=0.34 Km/hr
</name>
<styleUrl>
#styleMap_TLP_Normal
</styleUrl>
<Point>
<coordinates>
-39.3351212,-7.4592175,884.06
</coordinates>
</Point>
</Placemark>
<Placemark>
<name>
Sat Mar 01 18:08:01 2014 S=0.24 Km/hr
</name>
<styleUrl>
#styleMap_TLP_Normal
</styleUrl>
<Point>
<coordinates>
-39.3351173,-7.4592042,880.02
</coordinates>
</Point>
</Placemark>
<Placemark>
<name>
Sat Mar 01 18:08:11 2014 S=0.64 Km/hr
</name>
<styleUrl>
#styleMap_TLP_Normal
</styleUrl>
<Point>
<coordinates>
-39.3351212,-7.4592061,876.02
</coordinates>
</Point>
</Placemark>
<Placemark>
<name>
Sat Mar 01 18:08:21 2014 S=0.62 Km/hr
</name>
<styleUrl>
#styleMap_TLP_Normal
</styleUrl>
<Point>
<coordinates>
-39.3351326,-7.4592195,872.55
</coordinates>
</Point>
</Placemark>
<Placemark>
<name>
Sat Mar 01 18:08:31 2014 S=1.04 Km/hr
</name>
<styleUrl>
#styleMap_TLP_Normal
</styleUrl>
<Point>
<coordinates>
-39.3351631,-7.4592476,871.30
</coordinates>
</Point>
</Placemark>
<Placemark>
<name>
Sat Mar 01 18:08:41 2014 S=0.36 Km/hr
</name>
<styleUrl>
#styleMap_TLP_Normal
</styleUrl>
<Point>
<coordinates>
-39.3351746,-7.4592414,870.02
</coordinates>
</Point>
</Placemark>
<Placemark>
<name>
Sat Mar 01 18:08:51 2014 S=0.59 Km/hr
</name>
<styleUrl>
#styleMap_TLP_Normal
</styleUrl>
<Point>
<coordinates>
-39.3351707,-7.4592280,868.16
</coordinates>
</Point>
</Placemark>
<Placemark>
<name>
Sat Mar 01 18:09:01 2014 S=0.86 Km/hr
</name>
<styleUrl>
#styleMap_TLP_Normal
</styleUrl>
<Point>
<coordinates>
-39.3351707,-7.4592047,867.06
</coordinates>
</Point>
</Placemark>
<Placemark>
<name>
Sat Mar 01 18:09:11 2014 S=0.73 Km/hr
</name>
<styleUrl>
#styleMap_TLP_Normal
</styleUrl>
<Point>
<coordinates>
-39.3351707,-7.4591856,866.59
</coordinates>
</Point>
</Placemark>
<Placemark>
<name>
Sat Mar 01 18:09:21 2014 S=1.32 Km/hr
</name>
<styleUrl>
#styleMap_TLP_Normal
</styleUrl>
<Point>
<coordinates>
-39.3351707,-7.4591374,869.38
</coordinates>
</Point>
</Placemark>
<Placemark>
<name>
Sat Mar 01 18:09:31 2014 S=0.15 Km/hr
</name>
<styleUrl>
#styleMap_TLP_Normal
</styleUrl>
<Point>
<coordinates>
-39.3351669,-7.4591351,872.00
</coordinates>
</Point>
</Placemark>
<Placemark>
<name>
Sat Mar 01 18:09:41 2014 S=0.17 Km/hr
</name>
<styleUrl>
#styleMap_TLP_Normal
</styleUrl>
<Point>
<coordinates>
-39.3351669,-7.4591374,872.81
</coordinates>
</Point>
</Placemark>
<Placemark>
<name>
Sat Mar 01 18:09:51 2014 S=0.61 Km/hr
</name>
<styleUrl>
#styleMap_TLP_Normal
</styleUrl>
<Point>
<coordinates>
-39.3351784,-7.4591398,873.92
</coordinates>
</Point>
</Placemark>
<Placemark>
<name>
Sat Mar 01 18:10:01 2014 S=0.44 Km/hr
</name>
<styleUrl>
#styleMap_TLP_Normal
</styleUrl>
<Point>
<coordinates>
-39.3351898,-7.4591508,875.30
</coordinates>
</Point>
</Placemark>
<Placemark>
<name>
Sat Mar 01 18:10:11 2014 S=0.19 Km/hr
</name>
<styleUrl>
#styleMap_TLP_Normal
</styleUrl>
<Point>
<coordinates>
-39.3351898,-7.4591541,876.98
</coordinates>
</Point>
</Placemark>
<Placemark>
<name>
Sat Mar 01 18:10:21 2014 S=0.02 Km/hr
</name>
<styleUrl>
#styleMap_TLP_Normal
</styleUrl>
<Point>
<coordinates>
-39.3351898,-7.4591546,877.92
</coordinates>
</Point>
</Placemark>
<Placemark>
<name>
Sat Mar 01 18:10:31 2014 S=0.02 Km/hr
</name>
<styleUrl>
#styleMap_TLP_Normal
</styleUrl>
<Point>
<coordinates>
-39.3351898,-7.4591579,878.11
</coordinates>
</Point>
</Placemark>
<Placemark>
<name>
Sat Mar 01 18:10:41 2014 S=0.02 Km/hr
</name>
<styleUrl>
#styleMap_TLP_Normal
</styleUrl>
<Point>
<coordinates>
-39.3351936,-7.4591603,878.20
</coordinates>
</Point>
</Placemark>
<Placemark>
<name>
Sat Mar 01 18:10:51 2014 S=0.02 Km/hr
</name>
<styleUrl>
#styleMap_TLP_Normal
</styleUrl>
<Point>
<coordinates>
-39.3351936,-7.4591627,878.30
</coordinates>
</Point>
</Placemark>
<Placemark>
<name>
Sat Mar 01 18:11:01 2014 S=0.01 Km/hr
</name>
<styleUrl>
#styleMap_TLP_Normal
</styleUrl>
<Point>
<coordinates>
-39.3351936,-7.4591646,878.38
</coordinates>
</Point>
</Placemark>
<Placemark>
<name>
Sat Mar 01 18:11:11 2014 S=0.76 Km/hr
</name>
<styleUrl>
#styleMap_TLP_Normal
</styleUrl>
<Point>
<coordinates>
-39.3351974,-7.4591737,878.53
</coordinates>
</Point>
</Placemark>
<Placemark>
<name>
Sat Mar 01 18:11:21 2014 S=1.04 Km/hr
</name>
<styleUrl>
#styleMap_TLP_Normal
</styleUrl>
<Point>
<coordinates>
-39.3352051,-7.4592285,880.72
</coordinates>
</Point>
</Placemark>
<Placemark>
<name>
Sat Mar 01 18:11:31 2014 S=0.42 Km/hr
</name>
<styleUrl>
#styleMap_TLP_Normal
</styleUrl>
<Point>
<coordinates>
-39.3352013,-7.4592524,882.70
</coordinates>
</Point>
</Placemark>
<Placemark>
<name>
Sat Mar 01 18:11:41 2014 S=0.25 Km/hr
</name>
<styleUrl>
#styleMap_TLP_Normal
</styleUrl>
<Point>
<coordinates>
-39.3352013,-7.4592581,884.06
</coordinates>
</Point>
</Placemark>
<Placemark>
<name>
Sat Mar 01 18:11:51 2014 S=0.53 Km/hr
</name>
<styleUrl>
#styleMap_TLP_Normal
</styleUrl>
<Point>
<coordinates>
-39.3352051,-7.4592662,885.81
</coordinates>
</Point>
</Placemark>
<Placemark>
<name>
Sat Mar 01 18:12:01 2014 S=0.46 Km/hr
</name>
<styleUrl>
#styleMap_TLP_Normal
</styleUrl>
<Point>
<coordinates>
-39.3352165,-7.4592776,888.00
</coordinates>
</Point>
</Placemark>
<Placemark>
<name>
Sat Mar 01 18:12:11 2014 S=0.66 Km/hr
</name>
<styleUrl>
#styleMap_TLP_Normal
</styleUrl>
<Point>
<coordinates>
-39.3352242,-7.4592886,890.53
</coordinates>
</Point>
</Placemark>
<Placemark>
<name>
Sat Mar 01 18:12:21 2014 S=0.37 Km/hr
</name>
<styleUrl>
#styleMap_TLP_Normal
</styleUrl>
<Point>
<coordinates>
-39.3352280,-7.4592996,893.30
</coordinates>
</Point>
</Placemark>
<Placemark>
<name>
Sat Mar 01 18:12:31 2014 S=0.21 Km/hr
</name>
<styleUrl>
#styleMap_TLP_Normal
</styleUrl>
<Point>
<coordinates>
-39.3352203,-7.4592986,895.61
</coordinates>
</Point>
</Placemark>
<Placemark>
<name>
Sat Mar 01 18:12:41 2014 S=0.33 Km/hr
</name>
<styleUrl>
#styleMap_TLP_Normal
</styleUrl>
<Point>
<coordinates>
-39.3352165,-7.4592986,897.75
</coordinates>
</Point>
</Placemark>
<Placemark>
<name>
Sat Mar 01 18:12:51 2014 S=0.18 Km/hr
</name>
<styleUrl>
#styleMap_TLP_Normal
</styleUrl>
<Point>
<coordinates>
-39.3352127,-7.4592934,899.94
</coordinates>
</Point>
</Placemark>
<Placemark>
<name>
Sat Mar 01 18:13:01 2014 S=0.10 Km/hr
</name>
<styleUrl>
#styleMap_TLP_Normal
</styleUrl>
<Point>
<coordinates>
-39.3352203,-7.4592919,902.23
</coordinates>
</Point>
</Placemark>
<Placemark>
<name>
Sat Mar 01 18:13:11 2014 S=0.36 Km/hr
</name>
<styleUrl>
#styleMap_TLP_Normal
</styleUrl>
<Point>
<coordinates>
-39.3352165,-7.4592910,904.81
</coordinates>
</Point>
</Placemark>
<Placemark>
<name>
Sat Mar 01 18:13:21 2014 S=0.70 Km/hr
</name>
<styleUrl>
#styleMap_TLP_Normal
</styleUrl>
<Point>
<coordinates>
-39.3352051,-7.4592981,907.91
</coordinates>
</Point>
</Placemark>
<Placemark>
<name>
Sat Mar 01 18:13:31 2014 S=0.19 Km/hr
</name>
<styleUrl>
#styleMap_TLP_Normal
</styleUrl>
<Point>
<coordinates>
-39.3352089,-7.4593029,910.33
</coordinates>
</Point>
</Placemark>
<Placemark>
<name>
Sat Mar 01 18:13:41 2014 S=0.03 Km/hr
</name>
<styleUrl>
#styleMap_TLP_Normal
</styleUrl>
<Point>
<coordinates>
-39.3352280,-7.4592929,913.44
</coordinates>
</Point>
</Placemark>
<Placemark>
<name>
Sat Mar 01 18:13:51 2014 S=0.06 Km/hr
</name>
<styleUrl>
#styleMap_TLP_Normal
</styleUrl>
<Point>
<coordinates>
-39.3352242,-7.4592915,917.63
</coordinates>
</Point>
</Placemark>
<Placemark>
<name>
Sat Mar 01 18:14:01 2014 S=0.47 Km/hr
</name>
<styleUrl>
#styleMap_TLP_Normal
</styleUrl>
<Point>
<coordinates>
-39.3352051,-7.4592853,916.25
</coordinates>
</Point>
</Placemark>
<Placemark>
<name>
Sat Mar 01 18:14:11 2014 S=0.34 Km/hr
</name>
<styleUrl>
#styleMap_TLP_Normal
</styleUrl>
<Point>
<coordinates>
-39.3351822,-7.4592838,917.77
</coordinates>
</Point>
</Placemark>
<Placemark>
<name>
Sat Mar 01 18:14:21 2014 S=1.48 Km/hr
</name>
<styleUrl>
#styleMap_TLP_Normal
</styleUrl>
<Point>
<coordinates>
-39.3351440,-7.4593005,914.58
</coordinates>
</Point>
</Placemark>
<Placemark>
<name>
Sat Mar 01 18:14:31 2014 S=0.22 Km/hr
</name>
<styleUrl>
#styleMap_TLP_Normal
</styleUrl>
<Point>
<coordinates>
-39.3351212,-7.4593320,916.47
</coordinates>
</Point>
</Placemark>
<Placemark>
<name>
Sat Mar 01 18:14:41 2014 S=0.04 Km/hr
</name>
<styleUrl>
#styleMap_TLP_Normal
</styleUrl>
<Point>
<coordinates>
-39.3351212,-7.4593339,916.59
</coordinates>
</Point>
</Placemark>
<Placemark>
<name>
Sat Mar 01 18:14:51 2014 S=0.00 Km/hr
</name>
<styleUrl>
#styleMap_TLP_Normal
</styleUrl>
<Point>
<coordinates>
-39.3351212,-7.4593349,916.52
</coordinates>
</Point>
</Placemark>
<Placemark>
<name>
Sat Mar 01 18:15:01 2014 S=0.00 Km/hr
</name>
<styleUrl>
#styleMap_TLP_Normal
</styleUrl>
<Point>
<coordinates>
-39.3351212,-7.4593349,916.50
</coordinates>
</Point>
</Placemark>
<Placemark>
<name>
Sat Mar 01 18:15:11 2014 S=0.00 Km/hr
</name>
<styleUrl>
#styleMap_TLP_Normal
</styleUrl>
<Point>
<coordinates>
-39.3351212,-7.4593353,916.50
</coordinates>
</Point>
</Placemark>
<Placemark>
<name>
Sat Mar 01 18:15:21 2014 S=0.02 Km/hr
</name>
<styleUrl>
#styleMap_TLP_Normal
</styleUrl>
<Point>
<coordinates>
-39.3351212,-7.4593368,916.53
</coordinates>
</Point>
</Placemark>
<Placemark>
<name>
Sat Mar 01 18:15:31 2014 S=0.01 Km/hr
</name>
<styleUrl>
#styleMap_TLP_Normal
</styleUrl>
<Point>
<coordinates>
-39.3351212,-7.4593301,917.78
</coordinates>
</Point>
</Placemark>
<Placemark>
<name>
Sat Mar 01 18:15:41 2014 S=0.92 Km/hr
</name>
<styleUrl>
#styleMap_TLP_Normal
</styleUrl>
<Point>
<coordinates>
-39.3351479,-7.4593325,917.83
</coordinates>
</Point>
</Placemark>
<Placemark>
<name>
Sat Mar 01 18:15:51 2014 S=0.60 Km/hr
</name>
<styleUrl>
#styleMap_TLP_Normal
</styleUrl>
<Point>
<coordinates>
-39.3351898,-7.4593439,918.36
</coordinates>
</Point>
</Placemark>
<Placemark>
<name>
Sat Mar 01 18:16:01 2014 S=0.29 Km/hr
</name>
<styleUrl>
#styleMap_TLP_Normal
</styleUrl>
<Point>
<coordinates>
-39.3352051,-7.4593697,916.22
</coordinates>
</Point>
</Placemark>
<Placemark>
<name>
Sat Mar 01 18:16:11 2014 S=0.06 Km/hr
</name>
<styleUrl>
#styleMap_TLP_Normal
</styleUrl>
<Point>
<coordinates>
-39.3352051,-7.4593668,916.34
</coordinates>
</Point>
</Placemark>
<Placemark>
<name>
Sat Mar 01 18:16:21 2014 S=1.26 Km/hr
</name>
<styleUrl>
#styleMap_TLP_Normal
</styleUrl>
<Point>
<coordinates>
-39.3352051,-7.4593549,916.58
</coordinates>
</Point>
</Placemark>
<Placemark>
<name>
Sat Mar 01 18:16:31 2014 S=0.07 Km/hr
</name>
<styleUrl>
#styleMap_TLP_Normal
</styleUrl>
<Point>
<coordinates>
-39.3351974,-7.4593005,915.77
</coordinates>
</Point>
</Placemark>
<Placemark>
<name>
Sat Mar 01 18:16:41 2014 S=0.01 Km/hr
</name>
<styleUrl>
#styleMap_TLP_Normal
</styleUrl>
<Point>
<coordinates>
-39.3351974,-7.4592996,915.77
</coordinates>
</Point>
</Placemark>
<Placemark>
<name>
Sat Mar 01 18:16:51 2014 S=1.54 Km/hr
</name>
<styleUrl>
#styleMap_TLP_Normal
</styleUrl>
<Point>
<coordinates>
-39.3351974,-7.4592991,915.78
</coordinates>
</Point>
</Placemark>
<Placemark>
<name>
Sat Mar 01 18:17:01 2014 S=0.12 Km/hr
</name>
<styleUrl>
#styleMap_TLP_Normal
</styleUrl>
<Point>
<coordinates>
-39.3351707,-7.4592967,915.42
</coordinates>
</Point>
</Placemark>
<Placemark>
<name>
Sat Mar 01 18:17:11 2014 S=0.40 Km/hr
</name>
<styleUrl>
#styleMap_TLP_Normal
</styleUrl>
<Point>
<coordinates>
-39.3351440,-7.4593186,916.19
</coordinates>
</Point>
</Placemark>
<Placemark>
<name>
Sat Mar 01 18:17:21 2014 S=0.08 Km/hr
</name>
<styleUrl>
#styleMap_TLP_Normal
</styleUrl>
<Point>
<coordinates>
-39.3351479,-7.4593139,916.67
</coordinates>
</Point>
</Placemark>
<Placemark>
<name>
Sat Mar 01 18:17:31 2014 S=0.00 Km/hr
</name>
<styleUrl>
#styleMap_TLP_Normal
</styleUrl>
<Point>
<coordinates>
-39.3351479,-7.4593143,916.73
</coordinates>
</Point>
</Placemark>
<Placemark>
<name>
Sat Mar 01 18:17:41 2014 S=0.01 Km/hr
</name>
<styleUrl>
#styleMap_TLP_Normal
</styleUrl>
<Point>
<coordinates>
-39.3351479,-7.4593148,916.73
</coordinates>
</Point>
</Placemark>
<Placemark>
<name>
Sat Mar 01 18:17:51 2014 S=0.40 Km/hr
</name>
<styleUrl>
#styleMap_TLP_Normal
</styleUrl>
<Point>
<coordinates>
-39.3351479,-7.4593163,916.72
</coordinates>
</Point>
</Placemark>
<Placemark>
<name>
Sat Mar 01 18:18:01 2014 S=7.82 Km/hr
</name>
<styleUrl>
#styleMap_TLP_Normal
</styleUrl>
<Point>
<coordinates>
-39.3353310,-7.4592128,917.25
</coordinates>
</Point>
</Placemark>
<Placemark>
<name>
Sat Mar 01 18:18:11 2014 S=20.67 Km/hr
</name>
<styleUrl>
#styleMap_TLP_Normal
</styleUrl>
<Point>
<coordinates>
-39.3356781,-7.4593983,918.02
</coordinates>
</Point>
</Placemark>
<Placemark>
<name>
Sat Mar 01 18:18:21 2014 S=26.04 Km/hr
</name>
<styleUrl>
#styleMap_TLP_Normal
</styleUrl>
<Point>
<coordinates>
-39.3360748,-7.4598150,918.73
</coordinates>
</Point>
</Placemark>
<Placemark>
<name>
Sat Mar 01 18:18:31 2014 S=36.29 Km/hr
</name>
<styleUrl>
#styleMap_TLP_Normal
</styleUrl>
<Point>
<coordinates>
-39.3366928,-7.4604239,920.11
</coordinates>
</Point>
</Placemark>
<Placemark>
<name>
Sat Mar 01 18:18:41 2014 S=32.63 Km/hr
</name>
<styleUrl>
#styleMap_TLP_Normal
</styleUrl>
<Point>
<coordinates>
-39.3373604,-7.4610310,919.97
</coordinates>
</Point>
</Placemark>
<Placemark>
<name>
Sat Mar 01 18:18:51 2014 S=36.45 Km/hr
</name>
<styleUrl>
#styleMap_TLP_Normal
</styleUrl>
<Point>
<coordinates>
-39.3380013,-7.4616513,921.17
</coordinates>
</Point>
</Placemark>
<Placemark>
<name>
Sat Mar 01 18:19:01 2014 S=36.59 Km/hr
</name>
<styleUrl>
#styleMap_TLP_Normal
</styleUrl>
<Point>
<coordinates>
-39.3386688,-7.4623098,919.66
</coordinates>
</Point>
</Placemark>
<Placemark>
<name>
Sat Mar 01 18:19:11 2014 S=34.29 Km/hr
</name>
<styleUrl>
#styleMap_TLP_Normal
</styleUrl>
<Point>
<coordinates>
-39.3393059,-7.4629574,920.08
</coordinates>
</Point>
</Placemark>
<Placemark>
<name>
Sat Mar 01 18:19:21 2014 S=34.36 Km/hr
</name>
<styleUrl>
#styleMap_TLP_Normal
</styleUrl>
<Point>
<coordinates>
-39.3399582,-7.4635592,916.89
</coordinates>
</Point>
</Placemark>
<Placemark>
<name>
Sat Mar 01 18:19:31 2014 S=36.25 Km/hr
</name>
<styleUrl>
#styleMap_TLP_Normal
</styleUrl>
<Point>
<coordinates>
-39.3405838,-7.4641938,914.63
</coordinates>
</Point>
</Placemark>
<Placemark>
<name>
Sat Mar 01 18:19:41 2014 S=36.34 Km/hr
</name>
<styleUrl>
#styleMap_TLP_Normal
</styleUrl>
<Point>
<coordinates>
-39.3412247,-7.4648094,915.44
</coordinates>
</Point>
</Placemark>
<Placemark>
<name>
Sat Mar 01 18:19:51 2014 S=34.19 Km/hr
</name>
<styleUrl>
#styleMap_TLP_Normal
</styleUrl>
<Point>
<coordinates>
-39.3418312,-7.4654369,910.91
</coordinates>
</Point>
</Placemark>
<Placemark>
<name>
Sat Mar 01 18:20:01 2014 S=33.47 Km/hr
</name>
<styleUrl>
#styleMap_TLP_Normal
</styleUrl>
<Point>
<coordinates>
-39.3424110,-7.4660373,913.14
</coordinates>
</Point>
</Placemark>
<Placemark>
<name>
Sat Mar 01 18:20:11 2014 S=31.96 Km/hr
</name>
<styleUrl>
#styleMap_TLP_Normal
</styleUrl>
<Point>
<coordinates>
-39.3430405,-7.4666467,913.89
</coordinates>
</Point>
</Placemark>
<Placemark>
<name>
Sat Mar 01 18:20:21 2014 S=23.34 Km/hr
</name>
<styleUrl>
#styleMap_TLP_Normal
</styleUrl>
<Point>
<coordinates>
-39.3435898,-7.4671907,913.05
</coordinates>
</Point>
</Placemark>
<Placemark>
<name>
Sat Mar 01 18:20:31 2014 S=26.48 Km/hr
</name>
<styleUrl>
#styleMap_TLP_Normal
</styleUrl>
<Point>
<coordinates>
-39.3439941,-7.4676075,909.34
</coordinates>
</Point>
</Placemark>
<Placemark>
<name>
Sat Mar 01 18:20:41 2014 S=26.44 Km/hr
</name>
<styleUrl>
#styleMap_TLP_Normal
</styleUrl>
<Point>
<coordinates>
-39.3444481,-7.4680748,908.77
</coordinates>
</Point>
</Placemark>
<Placemark>
<name>
Sat Mar 01 18:20:51 2014 S=28.39 Km/hr
</name>
<styleUrl>
#styleMap_TLP_Normal
</styleUrl>
<Point>
<coordinates>
-39.3449440,-7.4685850,910.14
</coordinates>
</Point>
</Placemark>
<Placemark>
<name>
Sat Mar 01 18:21:01 2014 S=26.91 Km/hr
</name>
<styleUrl>
#styleMap_TLP_Normal
</styleUrl>
<Point>
<coordinates>
-39.3454437,-7.4690742,909.25
</coordinates>
</Point>
</Placemark>
<Placemark>
<name>
Sat Mar 01 18:21:11 2014 S=28.08 Km/hr
</name>
<styleUrl>
#styleMap_TLP_Normal
</styleUrl>
<Point>
<coordinates>
-39.3459625,-7.4695582,906.88
</coordinates>
</Point>
</Placemark>
<Placemark>
<name>
Sat Mar 01 18:21:21 2014 S=24.01 Km/hr
</name>
<styleUrl>
#styleMap_TLP_Normal
</styleUrl>
<Point>
<coordinates>
-39.3464317,-7.4700198,903.81
</coordinates>
</Point>
</Placemark>
<Placemark>
<name>
Sat Mar 01 18:21:31 2014 S=21.92 Km/hr
</name>
<styleUrl>
#styleMap_TLP_Normal
</styleUrl>
<Point>
<coordinates>
-39.3468628,-7.4704156,895.38
</coordinates>
</Point>
</Placemark>
<Placemark>
<name>
Sat Mar 01 18:21:41 2014 S=12.16 Km/hr
</name>
<styleUrl>
#styleMap_TLP_Normal
</styleUrl>
<Point>
<coordinates>
-39.3471642,-7.4707289,893.09
</coordinates>
</Point>
</Placemark>
<Placemark>
<name>
Sat Mar 01 18:21:51 2014 S=10.46 Km/hr
</name>
<styleUrl>
#styleMap_TLP_Normal
</styleUrl>
<Point>
<coordinates>
-39.3472977,-7.4709039,892.73
</coordinates>
</Point>
</Placemark>
<Placemark>
<name>
Sat Mar 01 18:22:01 2014 S=16.45 Km/hr
</name>
<styleUrl>
#styleMap_TLP_Normal
</styleUrl>
<Point>
<coordinates>
-39.3475609,-7.4711757,896.75
</coordinates>
</Point>
</Placemark>
<Placemark>
<name>
Sat Mar 01 18:22:11 2014 S=26.85 Km/hr
</name>
<styleUrl>
#styleMap_TLP_Normal
</styleUrl>
<Point>
<coordinates>
-39.3480110,-7.4715943,892.44
</coordinates>
</Point>
</Placemark>
<Placemark>
<name>
Sat Mar 01 18:22:21 2014 S=22.77 Km/hr
</name>
<styleUrl>
#styleMap_TLP_Normal
</styleUrl>
<Point>
<coordinates>
-39.3484535,-7.4720612,888.39
</coordinates>
</Point>
</Placemark>
<Placemark>
<name>
Sat Mar 01 18:22:31 2014 S=24.89 Km/hr
</name>
<styleUrl>
#styleMap_TLP_Normal
</styleUrl>
<Point>
<coordinates>
-39.3488464,-7.4724507,887.50
</coordinates>
</Point>
</Placemark>
<Placemark>
<name>
Sat Mar 01 18:22:41 2014 S=27.22 Km/hr
</name>
<styleUrl>
#styleMap_TLP_Normal
</styleUrl>
<Point>
<coordinates>
-39.3493156,-7.4729156,885.36
</coordinates>
</Point>
</Placemark>
<Placemark>
<name>
Sat Mar 01 18:22:51 2014 S=27.12 Km/hr
</name>
<styleUrl>
#styleMap_TLP_Normal
</styleUrl>
<Point>
<coordinates>
-39.3498726,-7.4734392,881.47
</coordinates>
</Point>
</Placemark>
<Placemark>
<name>
Sat Mar 01 18:23:01 2014 S=18.42 Km/hr
</name>
<styleUrl>
#styleMap_TLP_Normal
</styleUrl>
<Point>
<coordinates>
-39.3502350,-7.4738550,885.47
</coordinates>
</Point>
</Placemark>
<Placemark>
<name>
Sat Mar 01 18:23:11 2014 S=27.66 Km/hr
</name>
<styleUrl>
#styleMap_TLP_Normal
</styleUrl>
<Point>
<coordinates>
-39.3506508,-7.4742413,877.00
</coordinates>
</Point>
</Placemark>
<Placemark>
<name>
Sat Mar 01 18:23:21 2014 S=34.20 Km/hr
</name>
<styleUrl>
#styleMap_TLP_Normal
</styleUrl>
<Point>
<coordinates>
-39.3512383,-7.4748363,869.89
</coordinates>
</Point>
</Placemark>
<Placemark>
<name>
Sat Mar 01 18:23:31 2014 S=26.56 Km/hr
</name>
<styleUrl>
#styleMap_TLP_Normal
</styleUrl>
<Point>
<coordinates>
-39.3518486,-7.4754276,867.91
</coordinates>
</Point>
</Placemark>
<Placemark>
<name>
Sat Mar 01 18:23:41 2014 S=20.48 Km/hr
</name>
<styleUrl>
#styleMap_TLP_Normal
</styleUrl>
<Point>
<coordinates>
-39.3523026,-7.4757953,867.13
</coordinates>
</Point>
</Placemark>
<Placemark>
<name>
Sat Mar 01 18:23:51 2014 S=21.34 Km/hr
</name>
<styleUrl>
#styleMap_TLP_Normal
</styleUrl>
<Point>
<coordinates>
-39.3527565,-7.4754806,864.31
</coordinates>
</Point>
</Placemark>
<Placemark>
<name>
Sat Mar 01 18:24:01 2014 S=18.52 Km/hr
</name>
<styleUrl>
#styleMap_TLP_Normal
</styleUrl>
<Point>
<coordinates>
-39.3531265,-7.4750905,866.88
</coordinates>
</Point>
</Placemark>
<Placemark>
<name>
Sat Mar 01 18:24:11 2014 S=13.03 Km/hr
</name>
<styleUrl>
#styleMap_TLP_Normal
</styleUrl>
<Point>
<coordinates>
-39.3534546,-7.4749055,872.53
</coordinates>
</Point>
</Placemark>
<Placemark>
<name>
Sat Mar 01 18:24:21 2014 S=26.93 Km/hr
</name>
<styleUrl>
#styleMap_TLP_Normal
</styleUrl>
<Point>
<coordinates>
-39.3535614,-7.4753761,874.63
</coordinates>
</Point>
</Placemark>
<Placemark>
<name>
Sat Mar 01 18:24:31 2014 S=29.88 Km/hr
</name>
<styleUrl>
#styleMap_TLP_Normal
</styleUrl>
<Point>
<coordinates>
-39.3537827,-7.4760194,871.97
</coordinates>
</Point>
</Placemark>
<Placemark>
<name>
Sat Mar 01 18:24:41 2014 S=24.81 Km/hr
</name>
<styleUrl>
#styleMap_TLP_Normal
</styleUrl>
<Point>
<coordinates>
-39.3542252,-7.4767213,876.63
</coordinates>
</Point>
</Placemark>
<Placemark>
<name>
Sat Mar 01 18:24:51 2014 S=29.40 Km/hr
</name>
<styleUrl>
#styleMap_TLP_Normal
</styleUrl>
<Point>
<coordinates>
-39.3546028,-7.4773784,880.69
</coordinates>
</Point>
</Placemark>
<Placemark>
<name>
Sat Mar 01 18:25:01 2014 S=34.42 Km/hr
</name>
<styleUrl>
#styleMap_TLP_Normal
</styleUrl>
<Point>
<coordinates>
-39.3548927,-7.4781747,881.95
</coordinates>
</Point>
</Placemark>
<Placemark>
<name>
Sat Mar 01 18:25:11 2014 S=37.17 Km/hr
</name>
<styleUrl>
#styleMap_TLP_Normal
</styleUrl>
<Point>
<coordinates>
-39.3550377,-7.4790745,878.16
</coordinates>
</Point>
</Placemark>
<Placemark>
<name>
Sat Mar 01 18:25:21 2014 S=30.57 Km/hr
</name>
<styleUrl>
#styleMap_TLP_Normal
</styleUrl>
<Point>
<coordinates>
-39.3552246,-7.4799175,876.45
</coordinates>
</Point>
</Placemark>
<Placemark>
<name>
Sat Mar 01 18:25:31 2014 S=28.37 Km/hr
</name>
<styleUrl>
#styleMap_TLP_Normal
</styleUrl>
<Point>
<coordinates>
-39.3552895,-7.4805818,870.28
</coordinates>
</Point>
</Placemark>
<Placemark>
<name>
Sat Mar 01 18:25:41 2014 S=28.28 Km/hr
</name>
<styleUrl>
#styleMap_TLP_Normal
</styleUrl>
<Point>
<coordinates>
-39.3554420,-7.4812732,875.13
</coordinates>
</Point>
</Placemark>
<Placemark>
<name>
Sat Mar 01 18:25:51 2014 S=29.25 Km/hr
</name>
<styleUrl>
#styleMap_TLP_Normal
</styleUrl>
<Point>
<coordinates>
-39.3555756,-7.4819369,875.53
</coordinates>
</Point>
</Placemark>
<Placemark>
<name>
Sat Mar 01 18:26:01 2014 S=25.78 Km/hr
</name>
<styleUrl>
#styleMap_TLP_Normal
</styleUrl>
<Point>
<coordinates>
-39.3557663,-7.4825945,876.59
</coordinates>
</Point>
</Placemark>
<Placemark>
<name>
Sat Mar 01 18:26:11 2014 S=17.78 Km/hr
</name>
<styleUrl>
#styleMap_TLP_Normal
</styleUrl>
<Point>
<coordinates>
-39.3557701,-7.4831500,875.59
</coordinates>
</Point>
</Placemark>
<Placemark>
<name>
Sat Mar 01 18:26:21 2014 S=16.86 Km/hr
</name>
<styleUrl>
#styleMap_TLP_Normal
</styleUrl>
<Point>
<coordinates>
-39.3555489,-7.4834414,872.34
</coordinates>
</Point>
</Placemark>
<Placemark>
<name>
Sat Mar 01 18:26:31 2014 S=18.33 Km/hr
</name>
<styleUrl>
#styleMap_TLP_Normal
</styleUrl>
<Point>
<coordinates>
-39.3554688,-7.4839544,867.23
</coordinates>
</Point>
</Placemark>
<Placemark>
<name>
Sat Mar 01 18:26:41 2014 S=19.14 Km/hr
</name>
<styleUrl>
#styleMap_TLP_Normal
</styleUrl>
<Point>
<coordinates>
-39.3554115,-7.4843802,861.78
</coordinates>
</Point>
</Placemark>
<Placemark>
<name>
Sat Mar 01 18:26:51 2014 S=31.50 Km/hr
</name>
<styleUrl>
#styleMap_TLP_Normal
</styleUrl>
<Point>
<coordinates>
-39.3556137,-7.4850588,864.30
</coordinates>
</Point>
</Placemark>
<Placemark>
<name>
Sat Mar 01 18:27:01 2014 S=31.95 Km/hr
</name>
<styleUrl>
#styleMap_TLP_Normal
</styleUrl>
<Point>
<coordinates>
-39.3560181,-7.4857860,869.91
</coordinates>
</Point>
</Placemark>
<Placemark>
<name>
Sat Mar 01 18:27:11 2014 S=30.96 Km/hr
</name>
<styleUrl>
#styleMap_TLP_Normal
</styleUrl>
<Point>
<coordinates>
-39.3563843,-7.4865284,874.77
</coordinates>
</Point>
</Placemark>
<Placemark>
<name>
Sat Mar 01 18:27:21 2014 S=33.16 Km/hr
</name>
<styleUrl>
#styleMap_TLP_Normal
</styleUrl>
<Point>
<coordinates>
-39.3566971,-7.4872990,872.77
</coordinates>
</Point>
</Placemark>
<Placemark>
<name>
Sat Mar 01 18:27:31 2014 S=34.36 Km/hr
</name>
<styleUrl>
#styleMap_TLP_Normal
</styleUrl>
<Point>
<coordinates>
-39.3570328,-7.4880805,873.03
</coordinates>
</Point>
</Placemark>
<Placemark>
<name>
Sat Mar 01 18:27:41 2014 S=32.38 Km/hr
</name>
<styleUrl>
#styleMap_TLP_Normal
</styleUrl>
<Point>
<coordinates>
-39.3574257,-7.4888272,875.28
</coordinates>
</Point>
</Placemark>
<Placemark>
<name>
Sat Mar 01 18:27:51 2014 S=29.79 Km/hr
</name>
<styleUrl>
#styleMap_TLP_Normal
</styleUrl>
<Point>
<coordinates>
-39.3578682,-7.4895415,872.98
</coordinates>
</Point>
</Placemark>
<Placemark>
<name>
Sat Mar 01 18:28:01 2014 S=0.62 Km/hr
</name>
<styleUrl>
#styleMap_TLP_Normal
</styleUrl>
<Point>
<coordinates>
-39.3579979,-7.4897494,870.05
</coordinates>
</Point>
</Placemark>
<Placemark>
<name>
Sat Mar 01 18:28:11 2014 S=0.15 Km/hr
</name>
<styleUrl>
#styleMap_TLP_Normal
</styleUrl>
<Point>
<coordinates>
-39.3579979,-7.4897475,870.00
</coordinates>
</Point>
</Placemark>
<Placemark>
<name>
Sat Mar 01 18:28:21 2014 S=0.05 Km/hr
</name>
<styleUrl>
#styleMap_TLP_Normal
</styleUrl>
<Point>
<coordinates>
-39.3579941,-7.4897480,870.25
</coordinates>
</Point>
</Placemark>
<Placemark>
<name>
Sat Mar 01 18:28:31 2014 S=0.74 Km/hr
</name>
<styleUrl>
#styleMap_TLP_Normal
</styleUrl>
<Point>
<coordinates>
-39.3579903,-7.4897461,870.27
</coordinates>
</Point>
</Placemark>
<Placemark>
<name>
Sat Mar 01 18:28:41 2014 S=0.71 Km/hr
</name>
<styleUrl>
#styleMap_TLP_Normal
</styleUrl>
<Point>
<coordinates>
-39.3579903,-7.4897470,870.41
</coordinates>
</Point>
</Placemark>
<Placemark>
<name>
Sat Mar 01 18:28:51 2014 S=0.12 Km/hr
</name>
<styleUrl>
#styleMap_TLP_Normal
</styleUrl>
<Point>
<coordinates>
-39.3579979,-7.4897580,870.58
</coordinates>
</Point>
</Placemark>
<Placemark>
<name>
Sat Mar 01 18:29:01 2014 S=19.86 Km/hr
</name>
<styleUrl>
#styleMap_TLP_Normal
</styleUrl>
<Point>
<coordinates>
-39.3580589,-7.4898591,870.34
</coordinates>
</Point>
</Placemark>
<Placemark>
<name>
Sat Mar 01 18:29:11 2014 S=19.79 Km/hr
</name>
<styleUrl>
#styleMap_TLP_Normal
</styleUrl>
<Point>
<coordinates>
-39.3584862,-7.4902844,873.77
</coordinates>
</Point>
</Placemark>
<Placemark>
<name>
Sat Mar 01 18:29:21 2014 S=29.69 Km/hr
</name>
<styleUrl>
#styleMap_TLP_Normal
</styleUrl>
<Point>
<coordinates>
-39.3587341,-7.4907875,871.78
</coordinates>
</Point>
</Placemark>
<Placemark>
<name>
Sat Mar 01 18:29:31 2014 S=32.72 Km/hr
</name>
<styleUrl>
#styleMap_TLP_Normal
</styleUrl>
<Point>
<coordinates>
-39.3592644,-7.4913950,871.34
</coordinates>
</Point>
</Placemark>
<Placemark>
<name>
Sat Mar 01 18:29:41 2014 S=25.72 Km/hr
</name>
<styleUrl>
#styleMap_TLP_Normal
</styleUrl>
<Point>
<coordinates>
-39.3598137,-7.4919534,867.63
</coordinates>
</Point>
</Placemark>
<Placemark>
<name>
Sat Mar 01 18:29:51 2014 S=24.91 Km/hr
</name>
<styleUrl>
#styleMap_TLP_Normal
</styleUrl>
<Point>
<coordinates>
-39.3603287,-7.4920516,863.38
</coordinates>
</Point>
</Placemark>
<Placemark>
<name>
Sat Mar 01 18:30:01 2014 S=25.69 Km/hr
</name>
<styleUrl>
#styleMap_TLP_Normal
</styleUrl>
<Point>
<coordinates>
-39.3610229,-7.4921694,866.81
</coordinates>
</Point>
</Placemark>
<Placemark>
<name>
Sat Mar 01 18:30:11 2014 S=31.21 Km/hr
</name>
<styleUrl>
#styleMap_TLP_Normal
</styleUrl>
<Point>
<coordinates>
-39.3616905,-7.4924231,869.09
</coordinates>
</Point>
</Placemark>
<Placemark>
<name>
Sat Mar 01 18:30:21 2014 S=38.78 Km/hr
</name>
<styleUrl>
#styleMap_TLP_Normal
</styleUrl>
<Point>
<coordinates>
-39.3623619,-7.4930696,865.39
</coordinates>
</Point>
</Placemark>
<Placemark>
<name>
Sat Mar 01 18:30:31 2014 S=20.44 Km/hr
</name>
<styleUrl>
#styleMap_TLP_Normal
</styleUrl>
<Point>
<coordinates>
-39.3628693,-7.4935985,863.84
</coordinates>
</Point>
</Placemark>
<Placemark>
<name>
Sat Mar 01 18:30:41 2014 S=26.07 Km/hr
</name>
<styleUrl>
#styleMap_TLP_Normal
</styleUrl>
<Point>
<coordinates>
-39.3633957,-7.4933391,867.08
</coordinates>
</Point>
</Placemark>
<Placemark>
<name>
Sat Mar 01 18:30:51 2014 S=20.61 Km/hr
</name>
<styleUrl>
#styleMap_TLP_Normal
</styleUrl>
<Point>
<coordinates>
-39.3639412,-7.4930706,865.34
</coordinates>
</Point>
</Placemark>
<Placemark>
<name>
Sat Mar 01 18:31:01 2014 S=24.33 Km/hr
</name>
<styleUrl>
#styleMap_TLP_Normal
</styleUrl>
<Point>
<coordinates>
-39.3644066,-7.4928422,863.16
</coordinates>
</Point>
</Placemark>
<Placemark>
<name>
Sat Mar 01 18:31:11 2014 S=21.21 Km/hr
</name>
<styleUrl>
#styleMap_TLP_Normal
</styleUrl>
<Point>
<coordinates>
-39.3649330,-7.4924965,865.63
</coordinates>
</Point>
</Placemark>
<Placemark>
<name>
Sat Mar 01 18:31:21 2014 S=5.58 Km/hr
</name>
<styleUrl>
#styleMap_TLP_Normal
</styleUrl>
<Point>
<coordinates>
-39.3652878,-7.4923267,863.53
</coordinates>
</Point>
</Placemark>
<Placemark>
<name>
Sat Mar 01 18:31:31 2014 S=1.31 Km/hr
</name>
<styleUrl>
#styleMap_TLP_Normal
</styleUrl>
<Point>
<coordinates>
-39.3653526,-7.4923291,860.48
</coordinates>
</Point>
</Placemark>
<Placemark>
<name>
Sat Mar 01 18:31:41 2014 S=9.59 Km/hr
</name>
<styleUrl>
#styleMap_TLP_Normal
</styleUrl>
<Point>
<coordinates>
-39.3654251,-7.4922686,860.92
</coordinates>
</Point>
</Placemark>
<Placemark>
<name>
Sat Mar 01 18:31:51 2014 S=0.99 Km/hr
</name>
<styleUrl>
#styleMap_TLP_Normal
</styleUrl>
<Point>
<coordinates>
-39.3654785,-7.4922128,861.52
</coordinates>
</Point>
</Placemark>
<Placemark>
<name>
Sat Mar 01 18:32:01 2014 S=0.26 Km/hr
</name>
<styleUrl>
#styleMap_TLP_Normal
</styleUrl>
<Point>
<coordinates>
-39.3654900,-7.4921694,859.70
</coordinates>
</Point>
</Placemark>
<Placemark>
<name>
Sat Mar 01 18:32:11 2014 S=1.29 Km/hr
</name>
<styleUrl>
#styleMap_TLP_Normal
</styleUrl>
<Point>
<coordinates>
-39.3654785,-7.4921412,859.30
</coordinates>
</Point>
</Placemark>
<Placemark>
<name>
Sat Mar 01 18:32:21 2014 S=0.64 Km/hr
</name>
<styleUrl>
#styleMap_TLP_Normal
</styleUrl>
<Point>
<coordinates>
-39.3654861,-7.4921246,859.59
</coordinates>
</Point>
</Placemark>
<Placemark>
<name>
Sat Mar 01 18:32:31 2014 S=0.39 Km/hr
</name>
<styleUrl>
#styleMap_TLP_Normal
</styleUrl>
<Point>
<coordinates>
-39.3655052,-7.4920959,859.73
</coordinates>
</Point>
</Placemark>
<Placemark>
<name>
Sat Mar 01 18:32:41 2014 S=0.19 Km/hr
</name>
<styleUrl>
#styleMap_TLP_Normal
</styleUrl>
<Point>
<coordinates>
-39.3654938,-7.4920583,858.63
</coordinates>
</Point>
</Placemark>
<Placemark>
<name>
Sat Mar 01 18:32:51 2014 S=0.47 Km/hr
</name>
<styleUrl>
#styleMap_TLP_Normal
</styleUrl>
<Point>
<coordinates>
-39.3655014,-7.4920516,857.55
</coordinates>
</Point>
</Placemark>
<Placemark>
<name>
Sat Mar 01 18:33:01 2014 S=0.02 Km/hr
</name>
<styleUrl>
#styleMap_TLP_Normal
</styleUrl>
<Point>
<coordinates>
-39.3654861,-7.4920607,856.78
</coordinates>
</Point>
</Placemark>
<Placemark>
<name>
Sat Mar 01 18:33:11 2014 S=0.73 Km/hr
</name>
<styleUrl>
#styleMap_TLP_Normal
</styleUrl>
<Point>
<coordinates>
-39.3654861,-7.4920635,856.83
</coordinates>
</Point>
</Placemark>
<Placemark>
<name>
Sat Mar 01 18:33:21 2014 S=0.65 Km/hr
</name>
<styleUrl>
#styleMap_TLP_Normal
</styleUrl>
<Point>
<coordinates>
-39.3654861,-7.4920816,857.08
</coordinates>
</Point>
</Placemark>
<Placemark>
<name>
Sat Mar 01 18:33:31 2014 S=1.05 Km/hr
</name>
<styleUrl>
#styleMap_TLP_Normal
</styleUrl>
<Point>
<coordinates>
-39.3654823,-7.4921002,857.86
</coordinates>
</Point>
</Placemark>
<Placemark>
<name>
Sat Mar 01 18:33:41 2014 S=9.63 Km/hr
</name>
<styleUrl>
#styleMap_TLP_Normal
</styleUrl>
<Point>
<coordinates>
-39.3655128,-7.4921370,859.31
</coordinates>
</Point>
</Placemark>
<Placemark>
<name>
Sat Mar 01 18:33:51 2014 S=0.38 Km/hr
</name>
<styleUrl>
#styleMap_TLP_Normal
</styleUrl>
<Point>
<coordinates>
-39.3656120,-7.4921188,861.22
</coordinates>
</Point>
</Placemark>
<Placemark>
<name>
Sat Mar 01 18:34:01 2014 S=0.39 Km/hr
</name>
<styleUrl>
#styleMap_TLP_Normal
</styleUrl>
<Point>
<coordinates>
-39.3656082,-7.4921165,860.91
</coordinates>
</Point>
</Placemark>
<Placemark>
<name>
Sat Mar 01 18:34:11 2014 S=0.35 Km/hr
</name>
<styleUrl>
#styleMap_TLP_Normal
</styleUrl>
<Point>
<coordinates>
-39.3656006,-7.4921246,861.06
</coordinates>
</Point>
</Placemark>
<Placemark>
<name>
Sat Mar 01 18:34:21 2014 S=0.23 Km/hr
</name>
<styleUrl>
#styleMap_TLP_Normal
</styleUrl>
<Point>
<coordinates>
-39.3656044,-7.4921227,861.22
</coordinates>
</Point>
</Placemark>
<Placemark>
<name>
Sat Mar 01 18:34:31 2014 S=0.01 Km/hr
</name>
<styleUrl>
#styleMap_TLP_Normal
</styleUrl>
<Point>
<coordinates>
-39.3656044,-7.4921227,861.25
</coordinates>
</Point>
</Placemark>
<Placemark>
<name>
Sat Mar 01 18:34:41 2014 S=0.01 Km/hr
</name>
<styleUrl>
#styleMap_TLP_Normal
</styleUrl>
<Point>
<coordinates>
-39.3656044,-7.4921227,861.23
</coordinates>
</Point>
</Placemark>
<Placemark>
<name>
Sat Mar 01 18:34:51 2014 S=1.09 Km/hr
</name>
<styleUrl>
#styleMap_TLP_Normal
</styleUrl>
<Point>
<coordinates>
-39.3656120,-7.4921145,861.28
</coordinates>
</Point>
</Placemark>
<Placemark>
<name>
Sat Mar 01 18:35:01 2014 S=1.87 Km/hr
</name>
<styleUrl>
#styleMap_TLP_Normal
</styleUrl>
<Point>
<coordinates>
-39.3655891,-7.4920111,860.92
</coordinates>
</Point>
</Placemark>
<Placemark>
<name>
Sat Mar 01 18:35:11 2014 S=1.10 Km/hr
</name>
<styleUrl>
#styleMap_TLP_Normal
</styleUrl>
<Point>
<coordinates>
-39.3656006,-7.4919648,860.83
</coordinates>
</Point>
</Placemark>
<Placemark>
<name>
Sat Mar 01 18:35:21 2014 S=0.13 Km/hr
</name>
<styleUrl>
#styleMap_TLP_Normal
</styleUrl>
<Point>
<coordinates>
-39.3656044,-7.4919596,860.89
</coordinates>
</Point>
</Placemark>
<Placemark>
<name>
Sat Mar 01 18:35:31 2014 S=0.16 Km/hr
</name>
<styleUrl>
#styleMap_TLP_Normal
</styleUrl>
<Point>
<coordinates>
-39.3655968,-7.4919620,860.80
</coordinates>
</Point>
</Placemark>
<Placemark>
<name>
Sat Mar 01 18:35:41 2014 S=0.51 Km/hr
</name>
<styleUrl>
#styleMap_TLP_Normal
</styleUrl>
<Point>
<coordinates>
-39.3655510,-7.4919133,860.48
</coordinates>
</Point>
</Placemark>
<Placemark>
<name>
Sat Mar 01 18:35:51 2014 S=0.14 Km/hr
</name>
<styleUrl>
#styleMap_TLP_Normal
</styleUrl>
<Point>
<coordinates>
-39.3655510,-7.4919124,860.45
</coordinates>
</Point>
</Placemark>
<Placemark>
<name>
Sat Mar 01 18:36:01 2014 S=0.01 Km/hr
</name>
<styleUrl>
#styleMap_TLP_Normal
</styleUrl>
<Point>
<coordinates>
-39.3655472,-7.4919128,860.45
</coordinates>
</Point>
</Placemark>
<Placemark>
<name>
Sat Mar 01 18:36:11 2014 S=0.01 Km/hr
</name>
<styleUrl>
#styleMap_TLP_Normal
</styleUrl>
<Point>
<coordinates>
-39.3655472,-7.4919128,860.44
</coordinates>
</Point>
</Placemark>
<Placemark>
<name>
Sat Mar 01 18:36:21 2014 S=0.01 Km/hr
</name>
<styleUrl>
#styleMap_TLP_Normal
</styleUrl>
<Point>
<coordinates>
-39.3655472,-7.4919119,860.42
</coordinates>
</Point>
</Placemark>
<Placemark>
<name>
Sat Mar 01 18:36:31 2014 S=0.02 Km/hr
</name>
<styleUrl>
#styleMap_TLP_Normal
</styleUrl>
<Point>
<coordinates>
-39.3655434,-7.4919114,860.42
</coordinates>
</Point>
</Placemark>
<Placemark>
<name>
Sat Mar 01 18:36:41 2014 S=0.00 Km/hr
</name>
<styleUrl>
#styleMap_TLP_Normal
</styleUrl>
<Point>
<coordinates>
-39.3655434,-7.4919105,860.44
</coordinates>
</Point>
</Placemark>
<Placemark>
<name>
Sat Mar 01 18:36:51 2014 S=0.00 Km/hr
</name>
<styleUrl>
#styleMap_TLP_Normal
</styleUrl>
<Point>
<coordinates>
-39.3655434,-7.4919105,860.42
</coordinates>
</Point>
</Placemark>
<Placemark>
<name>
Sat Mar 01 18:37:01 2014 S=0.00 Km/hr
</name>
<styleUrl>
#styleMap_TLP_Normal
</styleUrl>
<Point>
<coordinates>
-39.3655434,-7.4919105,860.41
</coordinates>
</Point>
</Placemark>
<Placemark>
<name>
Sat Mar 01 18:37:11 2014 S=0.13 Km/hr
</name>
<styleUrl>
#styleMap_TLP_Normal
</styleUrl>
<Point>
<coordinates>
-39.3655434,-7.4919095,860.39
</coordinates>
</Point>
</Placemark>
<Placemark>
<name>
Sat Mar 01 18:37:21 2014 S=0.00 Km/hr
</name>
<styleUrl>
#styleMap_TLP_Normal
</styleUrl>
<Point>
<coordinates>
-39.3655434,-7.4919090,860.39
</coordinates>
</Point>
</Placemark>
<Placemark>
<name>
Sat Mar 01 18:37:31 2014 S=0.00 Km/hr
</name>
<styleUrl>
#styleMap_TLP_Normal
</styleUrl>
<Point>
<coordinates>
-39.3655434,-7.4919090,860.39
</coordinates>
</Point>
</Placemark>
<Placemark>
<name>
Sat Mar 01 18:37:41 2014 S=0.01 Km/hr
</name>
<styleUrl>
#styleMap_TLP_Normal
</styleUrl>
<Point>
<coordinates>
-39.3655434,-7.4919081,860.39
</coordinates>
</Point>
</Placemark>
<Placemark>
<name>
Sat Mar 01 18:37:51 2014 S=0.05 Km/hr
</name>
<styleUrl>
#styleMap_TLP_Normal
</styleUrl>
<Point>
<coordinates>
-39.3655434,-7.4919081,860.39
</coordinates>
</Point>
</Placemark>
<Placemark>
<name>
Sat Mar 01 18:38:01 2014 S=0.50 Km/hr
</name>
<styleUrl>
#styleMap_TLP_Normal
</styleUrl>
<Point>
<coordinates>
-39.3655396,-7.4919071,860.38
</coordinates>
</Point>
</Placemark>
<Placemark>
<name>
Sat Mar 01 18:38:11 2014 S=0.50 Km/hr
</name>
<styleUrl>
#styleMap_TLP_Normal
</styleUrl>
<Point>
<coordinates>
-39.3655243,-7.4919057,860.31
</coordinates>
</Point>
</Placemark>
<Placemark>
<name>
Sat Mar 01 18:38:21 2014 S=0.85 Km/hr
</name>
<styleUrl>
#styleMap_TLP_Normal
</styleUrl>
<Point>
<coordinates>
-39.3655052,-7.4919038,860.27
</coordinates>
</Point>
</Placemark>
<Placemark>
<name>
Sat Mar 01 18:38:31 2014 S=0.92 Km/hr
</name>
<styleUrl>
#styleMap_TLP_Normal
</styleUrl>
<Point>
<coordinates>
-39.3654823,-7.4919038,860.23
</coordinates>
</Point>
</Placemark>
<Placemark>
<name>
Sat Mar 01 18:38:41 2014 S=0.87 Km/hr
</name>
<styleUrl>
#styleMap_TLP_Normal
</styleUrl>
<Point>
<coordinates>
-39.3654633,-7.4919128,860.19
</coordinates>
</Point>
</Placemark>
<Placemark>
<name>
Sat Mar 01 18:38:51 2014 S=1.24 Km/hr
</name>
<styleUrl>
#styleMap_TLP_Normal
</styleUrl>
<Point>
<coordinates>
-39.3654518,-7.4919353,860.11
</coordinates>
</Point>
</Placemark>
<Placemark>
<name>
Sat Mar 01 18:39:01 2014 S=1.24 Km/hr
</name>
<styleUrl>
#styleMap_TLP_Normal
</styleUrl>
<Point>
<coordinates>
-39.3654404,-7.4919853,859.77
</coordinates>
</Point>
</Placemark>
<Placemark>
<name>
Sat Mar 01 18:39:11 2014 S=1.34 Km/hr
</name>
<styleUrl>
#styleMap_TLP_Normal
</styleUrl>
<Point>
<coordinates>
-39.3654213,-7.4920382,859.31
</coordinates>
</Point>
</Placemark>
<Placemark>
<name>
Sat Mar 01 18:39:21 2014 S=1.53 Km/hr
</name>
<styleUrl>
#styleMap_TLP_Normal
</styleUrl>
<Point>
<coordinates>
-39.3653984,-7.4920778,858.88
</coordinates>
</Point>
</Placemark>
<Placemark>
<name>
Sat Mar 01 18:39:31 2014 S=0.49 Km/hr
</name>
<styleUrl>
#styleMap_TLP_Normal
</styleUrl>
<Point>
<coordinates>
-39.3654213,-7.4920664,858.47
</coordinates>
</Point>
</Placemark>
<Placemark>
<name>
Sat Mar 01 18:39:41 2014 S=0.17 Km/hr
</name>
<styleUrl>
#styleMap_TLP_Normal
</styleUrl>
<Point>
<coordinates>
-39.3654251,-7.4920692,858.23
</coordinates>
</Point>
</Placemark>
<Placemark>
<name>
Sat Mar 01 18:39:51 2014 S=0.02 Km/hr
</name>
<styleUrl>
#styleMap_TLP_Normal
</styleUrl>
<Point>
<coordinates>
-39.3654251,-7.4920716,858.09
</coordinates>
</Point>
</Placemark>
<Placemark>
<name>
Sat Mar 01 18:40:01 2014 S=0.02 Km/hr
</name>
<styleUrl>
#styleMap_TLP_Normal
</styleUrl>
<Point>
<coordinates>
-39.3654251,-7.4920697,858.08
</coordinates>
</Point>
</Placemark>
<Placemark>
<name>
Sat Mar 01 18:40:11 2014 S=0.01 Km/hr
</name>
<styleUrl>
#styleMap_TLP_Normal
</styleUrl>
<Point>
<coordinates>
-39.3654251,-7.4920683,858.08
</coordinates>
</Point>
</Placemark>
<Placemark>
<name>
Sat Mar 01 18:40:21 2014 S=0.24 Km/hr
</name>
<styleUrl>
#styleMap_TLP_Normal
</styleUrl>
<Point>
<coordinates>
-39.3654251,-7.4920664,858.08
</coordinates>
</Point>
</Placemark>
<Placemark>
<name>
Sat Mar 01 18:40:31 2014 S=0.85 Km/hr
</name>
<styleUrl>
#styleMap_TLP_Normal
</styleUrl>
<Point>
<coordinates>
-39.3654213,-7.4920530,858.02
</coordinates>
</Point>
</Placemark>
<Placemark>
<name>
Sat Mar 01 18:40:41 2014 S=0.97 Km/hr
</name>
<styleUrl>
#styleMap_TLP_Normal
</styleUrl>
<Point>
<coordinates>
-39.3654213,-7.4920282,857.77
</coordinates>
</Point>
</Placemark>
<Placemark>
<name>
Sat Mar 01 18:40:51 2014 S=0.83 Km/hr
</name>
<styleUrl>
#styleMap_TLP_Normal
</styleUrl>
<Point>
<coordinates>
-39.3654137,-7.4920049,857.56
</coordinates>
</Point>
</Placemark>
<Placemark>
<name>
Sat Mar 01 18:41:01 2014 S=0.57 Km/hr
</name>
<styleUrl>
#styleMap_TLP_Normal
</styleUrl>
<Point>
<coordinates>
-39.3654213,-7.4919877,857.41
</coordinates>
</Point>
</Placemark>
<Placemark>
<name>
Sat Mar 01 18:41:11 2014 S=0.40 Km/hr
</name>
<styleUrl>
#styleMap_TLP_Normal
</styleUrl>
<Point>
<coordinates>
-39.3654251,-7.4919753,857.36
</coordinates>
</Point>
</Placemark>
<Placemark>
<name>
Sat Mar 01 18:41:21 2014 S=0.30 Km/hr
</name>
<styleUrl>
#styleMap_TLP_Normal
</styleUrl>
<Point>
<coordinates>
-39.3654289,-7.4919658,857.48
</coordinates>
</Point>
</Placemark>
<Placemark>
<name>
Sat Mar 01 18:41:31 2014 S=0.82 Km/hr
</name>
<styleUrl>
#styleMap_TLP_Normal
</styleUrl>
<Point>
<coordinates>
-39.3654327,-7.4919496,857.72
</coordinates>
</Point>
</Placemark>
<Placemark>
<name>
Sat Mar 01 18:41:41 2014 S=1.21 Km/hr
</name>
<styleUrl>
#styleMap_TLP_Normal
</styleUrl>
<Point>
<coordinates>
-39.3654480,-7.4919424,858.03
</coordinates>
</Point>
</Placemark>
<Placemark>
<name>
Sat Mar 01 18:41:51 2014 S=0.89 Km/hr
</name>
<styleUrl>
#styleMap_TLP_Normal
</styleUrl>
<Point>
<coordinates>
-39.3654518,-7.4919987,861.13
</coordinates>
</Point>
</Placemark>
<Placemark>
<name>
Sat Mar 01 18:42:01 2014 S=0.62 Km/hr
</name>
<styleUrl>
#styleMap_TLP_Normal
</styleUrl>
<Point>
<coordinates>
-39.3654480,-7.4920197,861.95
</coordinates>
</Point>
</Placemark>
<Placemark>
<name>
Sat Mar 01 18:42:11 2014 S=0.36 Km/hr
</name>
<styleUrl>
#styleMap_TLP_Normal
</styleUrl>
<Point>
<coordinates>
-39.3654480,-7.4920311,862.98
</coordinates>
</Point>
</Placemark>
<Placemark>
<name>
Sat Mar 01 18:42:21 2014 S=0.51 Km/hr
</name>
<styleUrl>
#styleMap_TLP_Normal
</styleUrl>
<Point>
<coordinates>
-39.3654594,-7.4920368,864.28
</coordinates>
</Point>
</Placemark>
<Placemark>
<name>
Sat Mar 01 18:42:31 2014 S=0.35 Km/hr
</name>
<styleUrl>
#styleMap_TLP_Normal
</styleUrl>
<Point>
<coordinates>
-39.3654633,-7.4920239,865.70
</coordinates>
</Point>
</Placemark>
<Placemark>
<name>
Sat Mar 01 18:42:41 2014 S=0.52 Km/hr
</name>
<styleUrl>
#styleMap_TLP_Normal
</styleUrl>
<Point>
<coordinates>
-39.3654594,-7.4920120,866.36
</coordinates>
</Point>
</Placemark>
<Placemark>
<name>
Sat Mar 01 18:42:51 2014 S=0.39 Km/hr
</name>
<styleUrl>
#styleMap_TLP_Normal
</styleUrl>
<Point>
<coordinates>
-39.3654671,-7.4920001,866.94
</coordinates>
</Point>
</Placemark>
<Placemark>
<name>
Sat Mar 01 18:43:01 2014 S=0.47 Km/hr
</name>
<styleUrl>
#styleMap_TLP_Normal
</styleUrl>
<Point>
<coordinates>
-39.3654747,-7.4919915,867.64
</coordinates>
</Point>
</Placemark>
<Placemark>
<name>
Sat Mar 01 18:43:11 2014 S=0.31 Km/hr
</name>
<styleUrl>
#styleMap_TLP_Normal
</styleUrl>
<Point>
<coordinates>
-39.3654823,-7.4919820,868.92
</coordinates>
</Point>
</Placemark>
<Placemark>
<name>
Sat Mar 01 18:43:21 2014 S=0.38 Km/hr
</name>
<styleUrl>
#styleMap_TLP_Normal
</styleUrl>
<Point>
<coordinates>
-39.3654861,-7.4919748,870.56
</coordinates>
</Point>
</Placemark>
<Placemark>
<name>
Sat Mar 01 18:43:31 2014 S=0.20 Km/hr
</name>
<styleUrl>
#styleMap_TLP_Finish
</styleUrl>
<Point>
<coordinates>
-39.3654938,-7.4919715,872.17
</coordinates>
</Point>
</Placemark>
</Folder>
</Document>
</kml>
