# Supplementary material for: Lévy foraging patterns of rural humans
Source: PLoS One. 2018 Jun 18;13(6):e0199099. doi: 10.1371/journal.pone.0199099 (PMC6005560; doi:10.1371/journal.pone.0199099)
Supplement: S5 File — (ZIP) [file pone.0199099.s005.zip › H-10-CA/Holux_M-241_Start_20140226-085404_Finish_20140226-102028.txt]

-7.49182	-39.36543	Wed Feb 26 12:24:04 2014 S=0.16 Km/hr
-7.49189	-39.36546	Wed Feb 26 12:24:14 2014 S=0.22 Km/hr
-7.49189	-39.36547	Wed Feb 26 12:24:24 2014 S=0.10 Km/hr
-7.49189	-39.36548	Wed Feb 26 12:24:34 2014 S=0.14 Km/hr
-7.49189	-39.36548	Wed Feb 26 12:24:44 2014 S=0.32 Km/hr
-7.49189	-39.36549	Wed Feb 26 12:24:54 2014 S=2.45 Km/hr
-7.49189	-39.36547	Wed Feb 26 12:25:04 2014 S=2.11 Km/hr
-7.49196	-39.36544	Wed Feb 26 12:25:14 2014 S=2.36 Km/hr
-7.49206	-39.36547	Wed Feb 26 12:25:24 2014 S=2.64 Km/hr
-7.49213	-39.36545	Wed Feb 26 12:25:34 2014 S=0.89 Km/hr
-7.49213	-39.36545	Wed Feb 26 12:25:44 2014 S=0.36 Km/hr
-7.49214	-39.36545	Wed Feb 26 12:25:54 2014 S=0.91 Km/hr
-7.49210	-39.36543	Wed Feb 26 12:26:04 2014 S=0.38 Km/hr
-7.49212	-39.36544	Wed Feb 26 12:26:14 2014 S=0.46 Km/hr
-7.49212	-39.36545	Wed Feb 26 12:26:24 2014 S=0.60 Km/hr
-7.49213	-39.36547	Wed Feb 26 12:26:34 2014 S=0.36 Km/hr
-7.49213	-39.36546	Wed Feb 26 12:26:44 2014 S=0.80 Km/hr
-7.49212	-39.36546	Wed Feb 26 12:26:54 2014 S=0.15 Km/hr
-7.49217	-39.36549	Wed Feb 26 12:27:04 2014 S=1.10 Km/hr
-7.49216	-39.36548	Wed Feb 26 12:27:14 2014 S=0.44 Km/hr
-7.49215	-39.36548	Wed Feb 26 12:27:24 2014 S=0.21 Km/hr
-7.49212	-39.36549	Wed Feb 26 12:27:34 2014 S=1.70 Km/hr
-7.49212	-39.36549	Wed Feb 26 12:27:44 2014 S=0.35 Km/hr
-7.49211	-39.36548	Wed Feb 26 12:27:54 2014 S=0.45 Km/hr
-7.49210	-39.36548	Wed Feb 26 12:28:04 2014 S=0.39 Km/hr
-7.49211	-39.36548	Wed Feb 26 12:28:14 2014 S=0.17 Km/hr
-7.49210	-39.36548	Wed Feb 26 12:28:24 2014 S=0.33 Km/hr
-7.49210	-39.36547	Wed Feb 26 12:28:34 2014 S=0.23 Km/hr
-7.49210	-39.36547	Wed Feb 26 12:28:44 2014 S=0.15 Km/hr
-7.49213	-39.36547	Wed Feb 26 12:28:54 2014 S=0.09 Km/hr
-7.49212	-39.36548	Wed Feb 26 12:29:04 2014 S=0.37 Km/hr
-7.49213	-39.36546	Wed Feb 26 12:29:14 2014 S=0.22 Km/hr
-7.49211	-39.36544	Wed Feb 26 12:29:24 2014 S=0.00 Km/hr
-7.49211	-39.36544	Wed Feb 26 12:29:34 2014 S=0.02 Km/hr
-7.49207	-39.36544	Wed Feb 26 12:29:44 2014 S=3.34 Km/hr
-7.49195	-39.36543	Wed Feb 26 12:29:54 2014 S=3.16 Km/hr
-7.49188	-39.36545	Wed Feb 26 12:30:04 2014 S=1.95 Km/hr
-7.49194	-39.36544	Wed Feb 26 12:30:14 2014 S=2.32 Km/hr
-7.49203	-39.36550	Wed Feb 26 12:30:24 2014 S=4.17 Km/hr
-7.49212	-39.36547	Wed Feb 26 12:30:34 2014 S=0.13 Km/hr
-7.49213	-39.36546	Wed Feb 26 12:30:44 2014 S=0.42 Km/hr
-7.49213	-39.36546	Wed Feb 26 12:30:54 2014 S=0.21 Km/hr
-7.49213	-39.36549	Wed Feb 26 12:31:04 2014 S=0.22 Km/hr
-7.49213	-39.36549	Wed Feb 26 12:31:14 2014 S=0.21 Km/hr
-7.49214	-39.36549	Wed Feb 26 12:31:24 2014 S=0.43 Km/hr
-7.49213	-39.36549	Wed Feb 26 12:31:34 2014 S=0.21 Km/hr
-7.49219	-39.36544	Wed Feb 26 12:31:44 2014 S=3.02 Km/hr
-7.49220	-39.36547	Wed Feb 26 12:31:54 2014 S=1.81 Km/hr
-7.49215	-39.36548	Wed Feb 26 12:32:04 2014 S=2.31 Km/hr
-7.49215	-39.36547	Wed Feb 26 12:32:14 2014 S=0.07 Km/hr
-7.49215	-39.36546	Wed Feb 26 12:32:24 2014 S=0.40 Km/hr
-7.49215	-39.36546	Wed Feb 26 12:32:34 2014 S=0.03 Km/hr
-7.49215	-39.36546	Wed Feb 26 12:32:44 2014 S=0.51 Km/hr
-7.49216	-39.36547	Wed Feb 26 12:32:54 2014 S=1.25 Km/hr
-7.49213	-39.36535	Wed Feb 26 12:33:04 2014 S=10.94 Km/hr
-7.49177	-39.36518	Wed Feb 26 12:33:14 2014 S=18.26 Km/hr
-7.49138	-39.36538	Wed Feb 26 12:33:24 2014 S=17.96 Km/hr
-7.49098	-39.36565	Wed Feb 26 12:33:34 2014 S=23.89 Km/hr
-7.49050	-39.36604	Wed Feb 26 12:33:44 2014 S=28.42 Km/hr
-7.49001	-39.36668	Wed Feb 26 12:33:54 2014 S=30.81 Km/hr
-7.48962	-39.36727	Wed Feb 26 12:34:04 2014 S=22.19 Km/hr
-7.48938	-39.36779	Wed Feb 26 12:34:14 2014 S=24.38 Km/hr
-7.48892	-39.36829	Wed Feb 26 12:34:24 2014 S=29.25 Km/hr
-7.48840	-39.36874	Wed Feb 26 12:34:34 2014 S=24.39 Km/hr
-7.48792	-39.36891	Wed Feb 26 12:34:44 2014 S=21.30 Km/hr
-7.48734	-39.36881	Wed Feb 26 12:34:54 2014 S=23.37 Km/hr
-7.48680	-39.36867	Wed Feb 26 12:35:04 2014 S=21.51 Km/hr
-7.48624	-39.36859	Wed Feb 26 12:35:14 2014 S=22.39 Km/hr
-7.48564	-39.36853	Wed Feb 26 12:35:24 2014 S=22.36 Km/hr
-7.48508	-39.36853	Wed Feb 26 12:35:34 2014 S=25.14 Km/hr
-7.48431	-39.36861	Wed Feb 26 12:35:44 2014 S=30.88 Km/hr
-7.48359	-39.36883	Wed Feb 26 12:35:54 2014 S=26.83 Km/hr
-7.48285	-39.36911	Wed Feb 26 12:36:04 2014 S=30.91 Km/hr
-7.48208	-39.36940	Wed Feb 26 12:36:14 2014 S=32.12 Km/hr
-7.48135	-39.36973	Wed Feb 26 12:36:24 2014 S=31.38 Km/hr
-7.48058	-39.36992	Wed Feb 26 12:36:34 2014 S=30.37 Km/hr
-7.47976	-39.36986	Wed Feb 26 12:36:44 2014 S=34.91 Km/hr
-7.47886	-39.36961	Wed Feb 26 12:36:54 2014 S=36.17 Km/hr
-7.47795	-39.36942	Wed Feb 26 12:37:04 2014 S=37.01 Km/hr
-7.47703	-39.36918	Wed Feb 26 12:37:14 2014 S=35.09 Km/hr
-7.47621	-39.36889	Wed Feb 26 12:37:24 2014 S=34.34 Km/hr
-7.47535	-39.36863	Wed Feb 26 12:37:34 2014 S=33.33 Km/hr
-7.47455	-39.36837	Wed Feb 26 12:37:44 2014 S=34.15 Km/hr
-7.47373	-39.36808	Wed Feb 26 12:37:54 2014 S=37.12 Km/hr
-7.47285	-39.36772	Wed Feb 26 12:38:04 2014 S=37.82 Km/hr
-7.47194	-39.36739	Wed Feb 26 12:38:14 2014 S=35.67 Km/hr
-7.47108	-39.36732	Wed Feb 26 12:38:24 2014 S=36.20 Km/hr
-7.47011	-39.36730	Wed Feb 26 12:38:34 2014 S=36.97 Km/hr
-7.46918	-39.36737	Wed Feb 26 12:38:44 2014 S=36.62 Km/hr
-7.46825	-39.36744	Wed Feb 26 12:38:54 2014 S=37.42 Km/hr
-7.46724	-39.36745	Wed Feb 26 12:39:04 2014 S=39.12 Km/hr
-7.46625	-39.36752	Wed Feb 26 12:39:14 2014 S=37.47 Km/hr
-7.46535	-39.36762	Wed Feb 26 12:39:24 2014 S=36.31 Km/hr
-7.46441	-39.36762	Wed Feb 26 12:39:34 2014 S=37.70 Km/hr
-7.46344	-39.36758	Wed Feb 26 12:39:44 2014 S=35.02 Km/hr
-7.46249	-39.36755	Wed Feb 26 12:39:54 2014 S=38.32 Km/hr
-7.46159	-39.36754	Wed Feb 26 12:40:04 2014 S=34.58 Km/hr
-7.46071	-39.36755	Wed Feb 26 12:40:14 2014 S=31.17 Km/hr
-7.45999	-39.36773	Wed Feb 26 12:40:24 2014 S=31.70 Km/hr
-7.45920	-39.36787	Wed Feb 26 12:40:34 2014 S=27.62 Km/hr
-7.45844	-39.36803	Wed Feb 26 12:40:44 2014 S=33.71 Km/hr
-7.45758	-39.36831	Wed Feb 26 12:40:54 2014 S=35.29 Km/hr
-7.45667	-39.36849	Wed Feb 26 12:41:04 2014 S=36.57 Km/hr
-7.45572	-39.36860	Wed Feb 26 12:41:14 2014 S=37.86 Km/hr
-7.45478	-39.36875	Wed Feb 26 12:41:24 2014 S=37.10 Km/hr
-7.45389	-39.36902	Wed Feb 26 12:41:34 2014 S=37.87 Km/hr
-7.45304	-39.36935	Wed Feb 26 12:41:44 2014 S=35.62 Km/hr
-7.45214	-39.36968	Wed Feb 26 12:41:54 2014 S=37.14 Km/hr
-7.45124	-39.36991	Wed Feb 26 12:42:04 2014 S=35.76 Km/hr
-7.45035	-39.37014	Wed Feb 26 12:42:14 2014 S=36.00 Km/hr
-7.44955	-39.37051	Wed Feb 26 12:42:24 2014 S=34.39 Km/hr
-7.44870	-39.37059	Wed Feb 26 12:42:34 2014 S=34.95 Km/hr
-7.44783	-39.37066	Wed Feb 26 12:42:44 2014 S=36.32 Km/hr
-7.44691	-39.37082	Wed Feb 26 12:42:54 2014 S=36.67 Km/hr
-7.44596	-39.37094	Wed Feb 26 12:43:04 2014 S=36.98 Km/hr
-7.44505	-39.37099	Wed Feb 26 12:43:14 2014 S=35.80 Km/hr
-7.44415	-39.37105	Wed Feb 26 12:43:24 2014 S=35.52 Km/hr
-7.44325	-39.37119	Wed Feb 26 12:43:34 2014 S=36.32 Km/hr
-7.44233	-39.37136	Wed Feb 26 12:43:44 2014 S=35.59 Km/hr
-7.44140	-39.37149	Wed Feb 26 12:43:54 2014 S=36.98 Km/hr
-7.44047	-39.37157	Wed Feb 26 12:44:04 2014 S=35.46 Km/hr
-7.43951	-39.37152	Wed Feb 26 12:44:14 2014 S=35.94 Km/hr
-7.43859	-39.37156	Wed Feb 26 12:44:24 2014 S=37.21 Km/hr
-7.43767	-39.37165	Wed Feb 26 12:44:34 2014 S=35.10 Km/hr
-7.43677	-39.37172	Wed Feb 26 12:44:44 2014 S=34.84 Km/hr
-7.43587	-39.37172	Wed Feb 26 12:44:54 2014 S=33.98 Km/hr
-7.43499	-39.37173	Wed Feb 26 12:45:04 2014 S=31.96 Km/hr
-7.43418	-39.37153	Wed Feb 26 12:45:14 2014 S=30.09 Km/hr
-7.43344	-39.37132	Wed Feb 26 12:45:24 2014 S=24.46 Km/hr
-7.43311	-39.37099	Wed Feb 26 12:45:34 2014 S=11.53 Km/hr
-7.43254	-39.37035	Wed Feb 26 12:45:44 2014 S=28.94 Km/hr
-7.43163	-39.37017	Wed Feb 26 12:45:54 2014 S=25.33 Km/hr
-7.43088	-39.36989	Wed Feb 26 12:46:04 2014 S=31.37 Km/hr
-7.43016	-39.36956	Wed Feb 26 12:46:14 2014 S=23.33 Km/hr
-7.42953	-39.36917	Wed Feb 26 12:46:24 2014 S=29.54 Km/hr
-7.42881	-39.36885	Wed Feb 26 12:46:34 2014 S=27.61 Km/hr
-7.42814	-39.36874	Wed Feb 26 12:46:44 2014 S=24.82 Km/hr
-7.42737	-39.36864	Wed Feb 26 12:46:54 2014 S=29.07 Km/hr
-7.42664	-39.36852	Wed Feb 26 12:47:04 2014 S=26.95 Km/hr
-7.42593	-39.36846	Wed Feb 26 12:47:14 2014 S=25.54 Km/hr
-7.42526	-39.36847	Wed Feb 26 12:47:24 2014 S=25.31 Km/hr
-7.42461	-39.36842	Wed Feb 26 12:47:34 2014 S=23.30 Km/hr
-7.42406	-39.36799	Wed Feb 26 12:47:44 2014 S=17.78 Km/hr
-7.42329	-39.36762	Wed Feb 26 12:47:54 2014 S=26.65 Km/hr
-7.42260	-39.36752	Wed Feb 26 12:48:04 2014 S=12.53 Km/hr
-7.42218	-39.36742	Wed Feb 26 12:48:14 2014 S=9.79 Km/hr
-7.42151	-39.36735	Wed Feb 26 12:48:24 2014 S=22.01 Km/hr
-7.42057	-39.36713	Wed Feb 26 12:48:34 2014 S=26.59 Km/hr
-7.41962	-39.36713	Wed Feb 26 12:48:44 2014 S=29.43 Km/hr
-7.41885	-39.36700	Wed Feb 26 12:48:54 2014 S=26.13 Km/hr
-7.41808	-39.36690	Wed Feb 26 12:49:04 2014 S=26.17 Km/hr
-7.41744	-39.36692	Wed Feb 26 12:49:14 2014 S=17.96 Km/hr
-7.41663	-39.36687	Wed Feb 26 12:49:24 2014 S=27.41 Km/hr
-7.41592	-39.36675	Wed Feb 26 12:49:34 2014 S=24.03 Km/hr
-7.41523	-39.36670	Wed Feb 26 12:49:44 2014 S=22.47 Km/hr
-7.41457	-39.36664	Wed Feb 26 12:49:54 2014 S=24.58 Km/hr
-7.41398	-39.36661	Wed Feb 26 12:50:04 2014 S=18.58 Km/hr
-7.41351	-39.36652	Wed Feb 26 12:50:14 2014 S=12.03 Km/hr
-7.41293	-39.36640	Wed Feb 26 12:50:24 2014 S=18.60 Km/hr
-7.41217	-39.36618	Wed Feb 26 12:50:34 2014 S=22.56 Km/hr
-7.41147	-39.36612	Wed Feb 26 12:50:44 2014 S=21.47 Km/hr
-7.41094	-39.36605	Wed Feb 26 12:50:54 2014 S=16.50 Km/hr
-7.41074	-39.36604	Wed Feb 26 12:51:04 2014 S=0.97 Km/hr
-7.41074	-39.36613	Wed Feb 26 12:51:14 2014 S=4.33 Km/hr
-7.41076	-39.36626	Wed Feb 26 12:51:24 2014 S=2.37 Km/hr
-7.41076	-39.36625	Wed Feb 26 12:51:34 2014 S=3.36 Km/hr
-7.41075	-39.36617	Wed Feb 26 12:51:44 2014 S=1.65 Km/hr
-7.41072	-39.36615	Wed Feb 26 12:51:54 2014 S=1.09 Km/hr
-7.41068	-39.36613	Wed Feb 26 12:52:04 2014 S=9.02 Km/hr
-7.41040	-39.36613	Wed Feb 26 12:52:14 2014 S=7.52 Km/hr
-7.41027	-39.36610	Wed Feb 26 12:52:24 2014 S=0.97 Km/hr
-7.41027	-39.36609	Wed Feb 26 12:52:34 2014 S=1.81 Km/hr
-7.41040	-39.36607	Wed Feb 26 12:52:44 2014 S=4.18 Km/hr
-7.41045	-39.36614	Wed Feb 26 12:52:54 2014 S=2.61 Km/hr
-7.41049	-39.36623	Wed Feb 26 12:53:04 2014 S=2.16 Km/hr
-7.41046	-39.36627	Wed Feb 26 12:53:15 2014 S=0.18 Km/hr
-7.41046	-39.36627	Wed Feb 26 12:53:25 2014 S=0.41 Km/hr
-7.41046	-39.36627	Wed Feb 26 12:53:35 2014 S=0.66 Km/hr
-7.41046	-39.36627	Wed Feb 26 12:53:45 2014 S=0.38 Km/hr
-7.41049	-39.36626	Wed Feb 26 12:53:55 2014 S=1.49 Km/hr
-7.41047	-39.36614	Wed Feb 26 12:54:05 2014 S=1.90 Km/hr
-7.41040	-39.36609	Wed Feb 26 12:54:15 2014 S=4.17 Km/hr
-7.41026	-39.36607	Wed Feb 26 12:54:25 2014 S=2.65 Km/hr
-7.41024	-39.36607	Wed Feb 26 12:54:35 2014 S=0.37 Km/hr
-7.41024	-39.36607	Wed Feb 26 12:54:45 2014 S=0.41 Km/hr
-7.41024	-39.36607	Wed Feb 26 12:54:55 2014 S=0.26 Km/hr
-7.41024	-39.36607	Wed Feb 26 12:55:05 2014 S=0.22 Km/hr
-7.41022	-39.36606	Wed Feb 26 12:55:15 2014 S=0.77 Km/hr
-7.41022	-39.36609	Wed Feb 26 12:55:25 2014 S=0.20 Km/hr
-7.41009	-39.36605	Wed Feb 26 12:55:35 2014 S=15.11 Km/hr
-7.40948	-39.36594	Wed Feb 26 12:55:45 2014 S=21.82 Km/hr
-7.40880	-39.36590	Wed Feb 26 12:55:55 2014 S=20.68 Km/hr
-7.40796	-39.36573	Wed Feb 26 12:56:05 2014 S=25.50 Km/hr
-7.40710	-39.36568	Wed Feb 26 12:56:15 2014 S=27.43 Km/hr
-7.40635	-39.36546	Wed Feb 26 12:56:25 2014 S=22.99 Km/hr
-7.40580	-39.36514	Wed Feb 26 12:56:35 2014 S=27.89 Km/hr
-7.40520	-39.36479	Wed Feb 26 12:56:45 2014 S=17.51 Km/hr
-7.40483	-39.36444	Wed Feb 26 12:56:55 2014 S=16.53 Km/hr
-7.40417	-39.36429	Wed Feb 26 12:57:05 2014 S=21.10 Km/hr
-7.40371	-39.36427	Wed Feb 26 12:57:15 2014 S=12.71 Km/hr
-7.40328	-39.36416	Wed Feb 26 12:57:25 2014 S=10.47 Km/hr
-7.40287	-39.36409	Wed Feb 26 12:57:35 2014 S=5.05 Km/hr
-7.40280	-39.36407	Wed Feb 26 12:57:45 2014 S=1.28 Km/hr
-7.40282	-39.36405	Wed Feb 26 12:57:55 2014 S=2.99 Km/hr
-7.40278	-39.36391	Wed Feb 26 12:58:05 2014 S=5.49 Km/hr
-7.40274	-39.36381	Wed Feb 26 12:58:15 2014 S=1.42 Km/hr
-7.40272	-39.36380	Wed Feb 26 12:58:25 2014 S=0.42 Km/hr
-7.40273	-39.36381	Wed Feb 26 12:58:35 2014 S=1.15 Km/hr
-7.40270	-39.36382	Wed Feb 26 12:58:45 2014 S=2.27 Km/hr
-7.40266	-39.36385	Wed Feb 26 12:58:55 2014 S=0.73 Km/hr
-7.40267	-39.36385	Wed Feb 26 12:59:05 2014 S=3.12 Km/hr
-7.40273	-39.36384	Wed Feb 26 12:59:15 2014 S=3.73 Km/hr
-7.40280	-39.36393	Wed Feb 26 12:59:25 2014 S=0.82 Km/hr
-7.40285	-39.36393	Wed Feb 26 12:59:35 2014 S=1.68 Km/hr
-7.40289	-39.36390	Wed Feb 26 12:59:45 2014 S=0.91 Km/hr
-7.40281	-39.36400	Wed Feb 26 12:59:56 2014 S=2.77 Km/hr
-7.40278	-39.36409	Wed Feb 26 13:00:06 2014 S=1.66 Km/hr
-7.40278	-39.36409	Wed Feb 26 13:00:16 2014 S=0.71 Km/hr
-7.40243	-39.36402	Wed Feb 26 13:00:26 2014 S=15.64 Km/hr
-7.40184	-39.36386	Wed Feb 26 13:00:36 2014 S=26.45 Km/hr
-7.40103	-39.36376	Wed Feb 26 13:00:46 2014 S=27.21 Km/hr
-7.40030	-39.36346	Wed Feb 26 13:00:56 2014 S=24.39 Km/hr
-7.39953	-39.36318	Wed Feb 26 13:01:06 2014 S=22.48 Km/hr
-7.39898	-39.36293	Wed Feb 26 13:01:16 2014 S=17.86 Km/hr
-7.39844	-39.36272	Wed Feb 26 13:01:26 2014 S=15.86 Km/hr
-7.39786	-39.36245	Wed Feb 26 13:01:36 2014 S=13.01 Km/hr
-7.39725	-39.36222	Wed Feb 26 13:01:46 2014 S=17.21 Km/hr
-7.39671	-39.36205	Wed Feb 26 13:01:56 2014 S=8.00 Km/hr
-7.39641	-39.36187	Wed Feb 26 13:02:06 2014 S=7.69 Km/hr
-7.39641	-39.36166	Wed Feb 26 13:02:16 2014 S=5.37 Km/hr
-7.39642	-39.36142	Wed Feb 26 13:02:26 2014 S=6.39 Km/hr
-7.39625	-39.36126	Wed Feb 26 13:02:36 2014 S=4.67 Km/hr
-7.39608	-39.36113	Wed Feb 26 13:02:46 2014 S=7.96 Km/hr
-7.39593	-39.36102	Wed Feb 26 13:02:56 2014 S=5.60 Km/hr
-7.39571	-39.36094	Wed Feb 26 13:03:06 2014 S=0.58 Km/hr
-7.39570	-39.36094	Wed Feb 26 13:03:16 2014 S=0.56 Km/hr
-7.39558	-39.36090	Wed Feb 26 13:03:26 2014 S=8.38 Km/hr
-7.39535	-39.36074	Wed Feb 26 13:03:36 2014 S=8.70 Km/hr
-7.39518	-39.36063	Wed Feb 26 13:03:46 2014 S=5.33 Km/hr
-7.39511	-39.36058	Wed Feb 26 13:03:56 2014 S=0.72 Km/hr
-7.39517	-39.36062	Wed Feb 26 13:04:06 2014 S=2.17 Km/hr
-7.39524	-39.36060	Wed Feb 26 13:04:16 2014 S=1.06 Km/hr
-7.39526	-39.36060	Wed Feb 26 13:04:26 2014 S=1.15 Km/hr
-7.39532	-39.36055	Wed Feb 26 13:04:36 2014 S=2.09 Km/hr
-7.39533	-39.36051	Wed Feb 26 13:04:46 2014 S=0.39 Km/hr
-7.39532	-39.36049	Wed Feb 26 13:04:56 2014 S=0.65 Km/hr
-7.39534	-39.36050	Wed Feb 26 13:05:06 2014 S=0.98 Km/hr
-7.39539	-39.36047	Wed Feb 26 13:05:16 2014 S=0.85 Km/hr
-7.39543	-39.36046	Wed Feb 26 13:05:26 2014 S=1.98 Km/hr
-7.39541	-39.36041	Wed Feb 26 13:05:36 2014 S=0.85 Km/hr
-7.39544	-39.36044	Wed Feb 26 13:05:46 2014 S=2.57 Km/hr
-7.39553	-39.36045	Wed Feb 26 13:05:56 2014 S=2.53 Km/hr
-7.39561	-39.36049	Wed Feb 26 13:06:06 2014 S=0.14 Km/hr
-7.39559	-39.36045	Wed Feb 26 13:06:16 2014 S=2.32 Km/hr
-7.39548	-39.36045	Wed Feb 26 13:06:26 2014 S=2.56 Km/hr
-7.39538	-39.36055	Wed Feb 26 13:06:36 2014 S=3.47 Km/hr
-7.39530	-39.36064	Wed Feb 26 13:06:46 2014 S=4.39 Km/hr
-7.39524	-39.36067	Wed Feb 26 13:06:56 2014 S=3.43 Km/hr
-7.39514	-39.36060	Wed Feb 26 13:07:06 2014 S=1.64 Km/hr
-7.39509	-39.36059	Wed Feb 26 13:07:16 2014 S=7.15 Km/hr
-7.39491	-39.36046	Wed Feb 26 13:07:26 2014 S=5.04 Km/hr
-7.39481	-39.36040	Wed Feb 26 13:07:36 2014 S=0.51 Km/hr
-7.39478	-39.36039	Wed Feb 26 13:07:46 2014 S=2.60 Km/hr
-7.39454	-39.36021	Wed Feb 26 13:07:56 2014 S=7.51 Km/hr
-7.39441	-39.36014	Wed Feb 26 13:08:06 2014 S=9.61 Km/hr
-7.39422	-39.36010	Wed Feb 26 13:08:17 2014 S=2.90 Km/hr
-7.39420	-39.36008	Wed Feb 26 13:08:27 2014 S=0.63 Km/hr
-7.39420	-39.36008	Wed Feb 26 13:08:37 2014 S=0.36 Km/hr
-7.39420	-39.36008	Wed Feb 26 13:08:47 2014 S=0.31 Km/hr
-7.39420	-39.36008	Wed Feb 26 13:08:57 2014 S=0.84 Km/hr
-7.39420	-39.36008	Wed Feb 26 13:09:07 2014 S=0.20 Km/hr
-7.39420	-39.36008	Wed Feb 26 13:09:17 2014 S=0.14 Km/hr
-7.39420	-39.36008	Wed Feb 26 13:09:27 2014 S=1.29 Km/hr
-7.39421	-39.36002	Wed Feb 26 13:09:37 2014 S=1.81 Km/hr
-7.39422	-39.35989	Wed Feb 26 13:09:47 2014 S=2.35 Km/hr
-7.39425	-39.35979	Wed Feb 26 13:09:57 2014 S=2.88 Km/hr
-7.39429	-39.35975	Wed Feb 26 13:10:07 2014 S=0.59 Km/hr
-7.39433	-39.35970	Wed Feb 26 13:10:17 2014 S=3.18 Km/hr
-7.39435	-39.35958	Wed Feb 26 13:10:27 2014 S=3.43 Km/hr
-7.39438	-39.35946	Wed Feb 26 13:10:37 2014 S=1.73 Km/hr
-7.39438	-39.35944	Wed Feb 26 13:10:47 2014 S=0.70 Km/hr
-7.39438	-39.35940	Wed Feb 26 13:10:57 2014 S=2.77 Km/hr
-7.39440	-39.35929	Wed Feb 26 13:11:07 2014 S=1.96 Km/hr
-7.39449	-39.35925	Wed Feb 26 13:11:17 2014 S=1.90 Km/hr
-7.39452	-39.35921	Wed Feb 26 13:11:27 2014 S=1.03 Km/hr
-7.39454	-39.35915	Wed Feb 26 13:11:37 2014 S=1.97 Km/hr
-7.39462	-39.35906	Wed Feb 26 13:11:47 2014 S=2.76 Km/hr
-7.39458	-39.35899	Wed Feb 26 13:11:57 2014 S=1.95 Km/hr
-7.39456	-39.35897	Wed Feb 26 13:12:07 2014 S=0.52 Km/hr
-7.39456	-39.35897	Wed Feb 26 13:12:17 2014 S=0.98 Km/hr
-7.39456	-39.35896	Wed Feb 26 13:12:27 2014 S=0.63 Km/hr
-7.39455	-39.35895	Wed Feb 26 13:12:37 2014 S=0.40 Km/hr
-7.39456	-39.35896	Wed Feb 26 13:12:47 2014 S=1.82 Km/hr
-7.39463	-39.35899	Wed Feb 26 13:12:57 2014 S=1.94 Km/hr
-7.39471	-39.35900	Wed Feb 26 13:13:07 2014 S=1.08 Km/hr
-7.39478	-39.35901	Wed Feb 26 13:13:17 2014 S=1.37 Km/hr
-7.39479	-39.35902	Wed Feb 26 13:13:27 2014 S=0.07 Km/hr
-7.39482	-39.35899	Wed Feb 26 13:13:37 2014 S=1.55 Km/hr
-7.39487	-39.35903	Wed Feb 26 13:13:47 2014 S=1.31 Km/hr
-7.39488	-39.35901	Wed Feb 26 13:13:57 2014 S=2.17 Km/hr
-7.39490	-39.35901	Wed Feb 26 13:14:07 2014 S=0.32 Km/hr
-7.39494	-39.35901	Wed Feb 26 13:14:17 2014 S=0.68 Km/hr
-7.39493	-39.35901	Wed Feb 26 13:14:27 2014 S=0.74 Km/hr
-7.39494	-39.35901	Wed Feb 26 13:14:37 2014 S=1.51 Km/hr
-7.39492	-39.35901	Wed Feb 26 13:14:47 2014 S=1.11 Km/hr
-7.39494	-39.35903	Wed Feb 26 13:14:57 2014 S=0.25 Km/hr
-7.39492	-39.35904	Wed Feb 26 13:15:07 2014 S=1.37 Km/hr
-7.39494	-39.35906	Wed Feb 26 13:15:17 2014 S=1.51 Km/hr
-7.39498	-39.35907	Wed Feb 26 13:15:27 2014 S=1.63 Km/hr
-7.39499	-39.35907	Wed Feb 26 13:15:37 2014 S=0.83 Km/hr
-7.39499	-39.35905	Wed Feb 26 13:15:47 2014 S=1.02 Km/hr
-7.39499	-39.35899	Wed Feb 26 13:15:57 2014 S=0.60 Km/hr
-7.39499	-39.35897	Wed Feb 26 13:16:07 2014 S=0.34 Km/hr
-7.39501	-39.35902	Wed Feb 26 13:16:17 2014 S=1.66 Km/hr
-7.39501	-39.35903	Wed Feb 26 13:16:27 2014 S=0.67 Km/hr
-7.39501	-39.35905	Wed Feb 26 13:16:37 2014 S=2.47 Km/hr
-7.39496	-39.35910	Wed Feb 26 13:16:47 2014 S=0.73 Km/hr
-7.39494	-39.35913	Wed Feb 26 13:16:57 2014 S=0.85 Km/hr
-7.39494	-39.35913	Wed Feb 26 13:17:07 2014 S=0.93 Km/hr
-7.39491	-39.35915	Wed Feb 26 13:17:17 2014 S=1.66 Km/hr
-7.39492	-39.35919	Wed Feb 26 13:17:27 2014 S=0.45 Km/hr
-7.39492	-39.35917	Wed Feb 26 13:17:37 2014 S=0.93 Km/hr
-7.39497	-39.35921	Wed Feb 26 13:17:47 2014 S=2.57 Km/hr
-7.39499	-39.35923	Wed Feb 26 13:17:57 2014 S=0.37 Km/hr
-7.39500	-39.35923	Wed Feb 26 13:18:07 2014 S=0.83 Km/hr
-7.39501	-39.35924	Wed Feb 26 13:18:17 2014 S=0.36 Km/hr
-7.39501	-39.35924	Wed Feb 26 13:18:27 2014 S=0.08 Km/hr
-7.39501	-39.35924	Wed Feb 26 13:18:37 2014 S=1.11 Km/hr
-7.39498	-39.35922	Wed Feb 26 13:18:47 2014 S=0.35 Km/hr
-7.39498	-39.35922	Wed Feb 26 13:18:57 2014 S=0.44 Km/hr
-7.39499	-39.35924	Wed Feb 26 13:19:07 2014 S=1.85 Km/hr
-7.39504	-39.35931	Wed Feb 26 13:19:17 2014 S=0.67 Km/hr
-7.39500	-39.35929	Wed Feb 26 13:19:27 2014 S=2.76 Km/hr
-7.39499	-39.35923	Wed Feb 26 13:19:37 2014 S=0.94 Km/hr
-7.39500	-39.35920	Wed Feb 26 13:19:47 2014 S=0.02 Km/hr
-7.39497	-39.35919	Wed Feb 26 13:19:57 2014 S=0.22 Km/hr
-7.39496	-39.35919	Wed Feb 26 13:20:07 2014 S=1.15 Km/hr
-7.39493	-39.35917	Wed Feb 26 13:20:17 2014 S=1.26 Km/hr
-7.39490	-39.35920	Wed Feb 26 13:20:27 2014 S=2.02 Km/hr
-7.39491	-39.35925	Wed Feb 26 13:20:37 2014 S=1.98 Km/hr
-7.39492	-39.35931	Wed Feb 26 13:20:47 2014 S=0.97 Km/hr
-7.39491	-39.35934	Wed Feb 26 13:20:57 2014 S=0.72 Km/hr
-7.39492	-39.35935	Wed Feb 26 13:21:07 2014 S=2.10 Km/hr
-7.39489	-39.35945	Wed Feb 26 13:21:17 2014 S=0.87 Km/hr
-7.39492	-39.35952	Wed Feb 26 13:21:27 2014 S=1.87 Km/hr
-7.39491	-39.35957	Wed Feb 26 13:21:37 2014 S=0.79 Km/hr
-7.39491	-39.35959	Wed Feb 26 13:21:47 2014 S=1.60 Km/hr
-7.39493	-39.35967	Wed Feb 26 13:21:57 2014 S=1.39 Km/hr
-7.39493	-39.35969	Wed Feb 26 13:22:07 2014 S=1.56 Km/hr
-7.39491	-39.35973	Wed Feb 26 13:22:17 2014 S=1.75 Km/hr
-7.39491	-39.35984	Wed Feb 26 13:22:27 2014 S=2.25 Km/hr
-7.39490	-39.35991	Wed Feb 26 13:22:37 2014 S=3.13 Km/hr
-7.39496	-39.35996	Wed Feb 26 13:22:47 2014 S=1.15 Km/hr
-7.39499	-39.36005	Wed Feb 26 13:22:57 2014 S=1.64 Km/hr
-7.39499	-39.36005	Wed Feb 26 13:23:07 2014 S=0.85 Km/hr
-7.39490	-39.36005	Wed Feb 26 13:23:17 2014 S=2.77 Km/hr
-7.39479	-39.36007	Wed Feb 26 13:23:27 2014 S=1.76 Km/hr
-7.39479	-39.36012	Wed Feb 26 13:23:37 2014 S=2.07 Km/hr
-7.39480	-39.36019	Wed Feb 26 13:23:47 2014 S=2.76 Km/hr
-7.39481	-39.36023	Wed Feb 26 13:23:57 2014 S=0.88 Km/hr
-7.39478	-39.36031	Wed Feb 26 13:24:07 2014 S=3.08 Km/hr
-7.39477	-39.36037	Wed Feb 26 13:24:17 2014 S=0.14 Km/hr
-7.39477	-39.36037	Wed Feb 26 13:24:27 2014 S=1.26 Km/hr
-7.39477	-39.36038	Wed Feb 26 13:24:37 2014 S=1.76 Km/hr
-7.39469	-39.36035	Wed Feb 26 13:24:47 2014 S=4.13 Km/hr
-7.39460	-39.36028	Wed Feb 26 13:24:57 2014 S=3.92 Km/hr
-7.39451	-39.36023	Wed Feb 26 13:25:07 2014 S=4.08 Km/hr
-7.39444	-39.36019	Wed Feb 26 13:25:17 2014 S=0.38 Km/hr
-7.39444	-39.36018	Wed Feb 26 13:25:27 2014 S=0.36 Km/hr
-7.39443	-39.36018	Wed Feb 26 13:25:37 2014 S=0.04 Km/hr
-7.39443	-39.36018	Wed Feb 26 13:25:47 2014 S=0.01 Km/hr
-7.39443	-39.36018	Wed Feb 26 13:25:57 2014 S=0.09 Km/hr
-7.39443	-39.36018	Wed Feb 26 13:26:07 2014 S=0.37 Km/hr
-7.39440	-39.36015	Wed Feb 26 13:26:17 2014 S=4.38 Km/hr
-7.39431	-39.36010	Wed Feb 26 13:26:27 2014 S=3.52 Km/hr
-7.39422	-39.36007	Wed Feb 26 13:26:37 2014 S=1.26 Km/hr
-7.39421	-39.36006	Wed Feb 26 13:26:47 2014 S=0.29 Km/hr
-7.39421	-39.36005	Wed Feb 26 13:26:57 2014 S=0.34 Km/hr
-7.39418	-39.36006	Wed Feb 26 13:27:07 2014 S=2.68 Km/hr
-7.39412	-39.36005	Wed Feb 26 13:27:17 2014 S=1.01 Km/hr
-7.39413	-39.36004	Wed Feb 26 13:27:27 2014 S=1.36 Km/hr
-7.39414	-39.36002	Wed Feb 26 13:27:37 2014 S=0.39 Km/hr
-7.39414	-39.36003	Wed Feb 26 13:27:47 2014 S=0.57 Km/hr
-7.39419	-39.36007	Wed Feb 26 13:27:57 2014 S=2.03 Km/hr
-7.39420	-39.36007	Wed Feb 26 13:28:07 2014 S=0.56 Km/hr
-7.39421	-39.36007	Wed Feb 26 13:28:17 2014 S=0.68 Km/hr
-7.39421	-39.36007	Wed Feb 26 13:28:27 2014 S=0.17 Km/hr
-7.39407	-39.36007	Wed Feb 26 13:28:37 2014 S=9.81 Km/hr
-7.39386	-39.36008	Wed Feb 26 13:28:47 2014 S=7.81 Km/hr
-7.39372	-39.35997	Wed Feb 26 13:28:57 2014 S=4.87 Km/hr
-7.39365	-39.35976	Wed Feb 26 13:29:07 2014 S=9.40 Km/hr
-7.39360	-39.35955	Wed Feb 26 13:29:17 2014 S=7.16 Km/hr
-7.39357	-39.35927	Wed Feb 26 13:29:27 2014 S=10.28 Km/hr
-7.39348	-39.35899	Wed Feb 26 13:29:37 2014 S=7.96 Km/hr
-7.39331	-39.35892	Wed Feb 26 13:29:47 2014 S=6.99 Km/hr
-7.39313	-39.35893	Wed Feb 26 13:29:57 2014 S=5.17 Km/hr
-7.39306	-39.35888	Wed Feb 26 13:30:07 2014 S=0.44 Km/hr
-7.39303	-39.35880	Wed Feb 26 13:30:17 2014 S=4.14 Km/hr
-7.39294	-39.35861	Wed Feb 26 13:30:27 2014 S=3.26 Km/hr
-7.39296	-39.35847	Wed Feb 26 13:30:37 2014 S=5.76 Km/hr
-7.39298	-39.35825	Wed Feb 26 13:30:47 2014 S=5.52 Km/hr
-7.39300	-39.35799	Wed Feb 26 13:30:57 2014 S=5.42 Km/hr
-7.39313	-39.35787	Wed Feb 26 13:31:07 2014 S=4.48 Km/hr
-7.39316	-39.35785	Wed Feb 26 13:31:17 2014 S=0.09 Km/hr
-7.39316	-39.35785	Wed Feb 26 13:31:27 2014 S=0.41 Km/hr
-7.39317	-39.35785	Wed Feb 26 13:31:37 2014 S=0.27 Km/hr
-7.39318	-39.35785	Wed Feb 26 13:31:47 2014 S=2.46 Km/hr
-7.39327	-39.35788	Wed Feb 26 13:31:57 2014 S=2.03 Km/hr
-7.39333	-39.35791	Wed Feb 26 13:32:07 2014 S=3.59 Km/hr
-7.39341	-39.35797	Wed Feb 26 13:32:17 2014 S=3.12 Km/hr
-7.39353	-39.35804	Wed Feb 26 13:32:27 2014 S=2.74 Km/hr
-7.39360	-39.35814	Wed Feb 26 13:32:37 2014 S=3.87 Km/hr
-7.39365	-39.35824	Wed Feb 26 13:32:47 2014 S=4.05 Km/hr
-7.39373	-39.35832	Wed Feb 26 13:32:57 2014 S=2.83 Km/hr
-7.39379	-39.35834	Wed Feb 26 13:33:07 2014 S=0.76 Km/hr
-7.39380	-39.35836	Wed Feb 26 13:33:17 2014 S=0.36 Km/hr
-7.39380	-39.35835	Wed Feb 26 13:33:27 2014 S=0.92 Km/hr
-7.39380	-39.35835	Wed Feb 26 13:33:37 2014 S=0.66 Km/hr
-7.39383	-39.35838	Wed Feb 26 13:33:47 2014 S=0.61 Km/hr
-7.39384	-39.35839	Wed Feb 26 13:33:57 2014 S=0.98 Km/hr
-7.39385	-39.35839	Wed Feb 26 13:34:07 2014 S=0.36 Km/hr
-7.39385	-39.35840	Wed Feb 26 13:34:17 2014 S=0.98 Km/hr
-7.39385	-39.35840	Wed Feb 26 13:34:27 2014 S=0.84 Km/hr
-7.39385	-39.35840	Wed Feb 26 13:34:37 2014 S=0.78 Km/hr
-7.39384	-39.35839	Wed Feb 26 13:34:47 2014 S=0.52 Km/hr
-7.39384	-39.35840	Wed Feb 26 13:34:57 2014 S=1.12 Km/hr
-7.39381	-39.35838	Wed Feb 26 13:35:07 2014 S=0.23 Km/hr
-7.39380	-39.35837	Wed Feb 26 13:35:17 2014 S=0.73 Km/hr
-7.39379	-39.35836	Wed Feb 26 13:35:27 2014 S=0.65 Km/hr
-7.39379	-39.35837	Wed Feb 26 13:35:37 2014 S=0.72 Km/hr
-7.39379	-39.35835	Wed Feb 26 13:35:47 2014 S=0.48 Km/hr
-7.39379	-39.35836	Wed Feb 26 13:35:57 2014 S=0.16 Km/hr
-7.39380	-39.35837	Wed Feb 26 13:36:07 2014 S=0.63 Km/hr
-7.39382	-39.35835	Wed Feb 26 13:36:17 2014 S=1.19 Km/hr
-7.39381	-39.35834	Wed Feb 26 13:36:27 2014 S=0.22 Km/hr
-7.39380	-39.35833	Wed Feb 26 13:36:37 2014 S=0.10 Km/hr
-7.39380	-39.35833	Wed Feb 26 13:36:47 2014 S=0.52 Km/hr
-7.39385	-39.35835	Wed Feb 26 13:36:57 2014 S=2.61 Km/hr
-7.39399	-39.35833	Wed Feb 26 13:37:07 2014 S=2.49 Km/hr
-7.39410	-39.35827	Wed Feb 26 13:37:17 2014 S=4.48 Km/hr
-7.39420	-39.35820	Wed Feb 26 13:37:27 2014 S=3.04 Km/hr
-7.39431	-39.35818	Wed Feb 26 13:37:37 2014 S=2.98 Km/hr
-7.39441	-39.35820	Wed Feb 26 13:37:47 2014 S=1.27 Km/hr
-7.39442	-39.35822	Wed Feb 26 13:37:57 2014 S=1.43 Km/hr
-7.39441	-39.35821	Wed Feb 26 13:38:07 2014 S=1.91 Km/hr
-7.39443	-39.35817	Wed Feb 26 13:38:17 2014 S=2.80 Km/hr
-7.39450	-39.35809	Wed Feb 26 13:38:27 2014 S=2.57 Km/hr
-7.39458	-39.35800	Wed Feb 26 13:38:37 2014 S=3.24 Km/hr
-7.39464	-39.35791	Wed Feb 26 13:38:47 2014 S=3.35 Km/hr
-7.39472	-39.35783	Wed Feb 26 13:38:57 2014 S=2.62 Km/hr
-7.39480	-39.35776	Wed Feb 26 13:39:07 2014 S=2.22 Km/hr
-7.39489	-39.35769	Wed Feb 26 13:39:17 2014 S=2.82 Km/hr
-7.39498	-39.35764	Wed Feb 26 13:39:27 2014 S=3.11 Km/hr
-7.39500	-39.35756	Wed Feb 26 13:39:37 2014 S=2.73 Km/hr
-7.39499	-39.35754	Wed Feb 26 13:39:47 2014 S=0.06 Km/hr
-7.39499	-39.35754	Wed Feb 26 13:39:57 2014 S=0.71 Km/hr
-7.39500	-39.35754	Wed Feb 26 13:40:07 2014 S=1.12 Km/hr
-7.39501	-39.35748	Wed Feb 26 13:40:17 2014 S=0.63 Km/hr
-7.39502	-39.35748	Wed Feb 26 13:40:27 2014 S=0.46 Km/hr
-7.39509	-39.35748	Wed Feb 26 13:40:37 2014 S=1.70 Km/hr
-7.39511	-39.35749	Wed Feb 26 13:40:47 2014 S=0.64 Km/hr
-7.39515	-39.35747	Wed Feb 26 13:40:57 2014 S=2.18 Km/hr
-7.39521	-39.35741	Wed Feb 26 13:41:07 2014 S=0.98 Km/hr
-7.39526	-39.35733	Wed Feb 26 13:41:17 2014 S=2.69 Km/hr
-7.39529	-39.35725	Wed Feb 26 13:41:27 2014 S=2.58 Km/hr
-7.39529	-39.35719	Wed Feb 26 13:41:37 2014 S=0.51 Km/hr
-7.39528	-39.35719	Wed Feb 26 13:41:47 2014 S=1.48 Km/hr
-7.39530	-39.35717	Wed Feb 26 13:41:57 2014 S=1.05 Km/hr
-7.39530	-39.35716	Wed Feb 26 13:42:07 2014 S=0.58 Km/hr
-7.39531	-39.35715	Wed Feb 26 13:42:17 2014 S=0.67 Km/hr
-7.39534	-39.35714	Wed Feb 26 13:42:27 2014 S=0.44 Km/hr
-7.39534	-39.35713	Wed Feb 26 13:42:37 2014 S=0.55 Km/hr
-7.39529	-39.35714	Wed Feb 26 13:42:47 2014 S=0.85 Km/hr
-7.39528	-39.35715	Wed Feb 26 13:42:57 2014 S=0.95 Km/hr
-7.39528	-39.35716	Wed Feb 26 13:43:08 2014 S=0.39 Km/hr
-7.39529	-39.35715	Wed Feb 26 13:43:18 2014 S=1.08 Km/hr
-7.39528	-39.35714	Wed Feb 26 13:43:28 2014 S=0.52 Km/hr
-7.39530	-39.35716	Wed Feb 26 13:43:38 2014 S=0.89 Km/hr
-7.39531	-39.35722	Wed Feb 26 13:43:58 2014 S=1.48 Km/hr
-7.39531	-39.35724	Wed Feb 26 13:44:08 2014 S=0.50 Km/hr
-7.39530	-39.35730	Wed Feb 26 13:44:18 2014 S=1.44 Km/hr
-7.39529	-39.35732	Wed Feb 26 13:44:28 2014 S=1.15 Km/hr
-7.39523	-39.35741	Wed Feb 26 13:44:38 2014 S=2.53 Km/hr
-7.39521	-39.35744	Wed Feb 26 13:44:48 2014 S=1.03 Km/hr
-7.39520	-39.35753	Wed Feb 26 13:44:58 2014 S=3.12 Km/hr
-7.39527	-39.35761	Wed Feb 26 13:45:08 2014 S=2.26 Km/hr
-7.39536	-39.35762	Wed Feb 26 13:45:18 2014 S=3.61 Km/hr
-7.39540	-39.35771	Wed Feb 26 13:45:28 2014 S=2.27 Km/hr
-7.39543	-39.35775	Wed Feb 26 13:45:38 2014 S=0.14 Km/hr
-7.39546	-39.35777	Wed Feb 26 13:45:48 2014 S=1.16 Km/hr
-7.39543	-39.35775	Wed Feb 26 13:45:58 2014 S=3.15 Km/hr
-7.39543	-39.35771	Wed Feb 26 13:46:08 2014 S=1.19 Km/hr
-7.39546	-39.35765	Wed Feb 26 13:46:18 2014 S=3.83 Km/hr
-7.39558	-39.35764	Wed Feb 26 13:46:28 2014 S=3.79 Km/hr
-7.39569	-39.35766	Wed Feb 26 13:46:38 2014 S=2.35 Km/hr
-7.39573	-39.35767	Wed Feb 26 13:46:48 2014 S=2.07 Km/hr
-7.39576	-39.35770	Wed Feb 26 13:46:58 2014 S=1.29 Km/hr
-7.39575	-39.35765	Wed Feb 26 13:47:08 2014 S=2.32 Km/hr
-7.39574	-39.35764	Wed Feb 26 13:47:18 2014 S=1.04 Km/hr
-7.39585	-39.35769	Wed Feb 26 13:47:28 2014 S=3.42 Km/hr
-7.39598	-39.35775	Wed Feb 26 13:47:38 2014 S=3.42 Km/hr
-7.39608	-39.35781	Wed Feb 26 13:47:48 2014 S=3.15 Km/hr
-7.39620	-39.35780	Wed Feb 26 13:47:58 2014 S=2.74 Km/hr
-7.39622	-39.35778	Wed Feb 26 13:48:08 2014 S=0.73 Km/hr
-7.39623	-39.35775	Wed Feb 26 13:48:18 2014 S=1.89 Km/hr
-7.39626	-39.35776	Wed Feb 26 13:48:28 2014 S=2.90 Km/hr
-7.39637	-39.35778	Wed Feb 26 13:48:38 2014 S=3.98 Km/hr
-7.39648	-39.35777	Wed Feb 26 13:48:48 2014 S=3.61 Km/hr
-7.39656	-39.35783	Wed Feb 26 13:48:58 2014 S=3.11 Km/hr
-7.39660	-39.35789	Wed Feb 26 13:49:08 2014 S=2.80 Km/hr
-7.39660	-39.35789	Wed Feb 26 13:49:18 2014 S=0.46 Km/hr
-7.39662	-39.35790	Wed Feb 26 13:49:28 2014 S=1.25 Km/hr
-7.39665	-39.35794	Wed Feb 26 13:49:38 2014 S=0.71 Km/hr
-7.39661	-39.35791	Wed Feb 26 13:49:48 2014 S=1.73 Km/hr
-7.39661	-39.35791	Wed Feb 26 13:49:58 2014 S=0.49 Km/hr
-7.39660	-39.35789	Wed Feb 26 13:50:08 2014 S=0.28 Km/hr
-7.39663	-39.35790	Wed Feb 26 13:50:18 2014 S=0.85 Km/hr
-7.39664	-39.35790	Wed Feb 26 13:50:28 2014 S=1.63 Km/hr
-7.49182	-39.36543
-7.49189	-39.36546
-7.49189	-39.36547
-7.49189	-39.36548
-7.49189	-39.36548
-7.49189	-39.36549
-7.49189	-39.36547
-7.49196	-39.36544
-7.49206	-39.36547
-7.49213	-39.36545
-7.49213	-39.36545
-7.49214	-39.36545
-7.49210	-39.36543
-7.49212	-39.36544
-7.49212	-39.36545
-7.49213	-39.36547
-7.49213	-39.36546
-7.49212	-39.36546
-7.49217	-39.36549
-7.49216	-39.36548
-7.49215	-39.36548
-7.49212	-39.36549
-7.49212	-39.36549
-7.49211	-39.36548
-7.49210	-39.36548
-7.49211	-39.36548
-7.49210	-39.36548
-7.49210	-39.36547
-7.49210	-39.36547
-7.49213	-39.36547
-7.49212	-39.36548
-7.49213	-39.36546
-7.49211	-39.36544
-7.49211	-39.36544
-7.49207	-39.36544
-7.49195	-39.36543
-7.49188	-39.36545
-7.49194	-39.36544
-7.49203	-39.36550
-7.49212	-39.36547
-7.49213	-39.36546
-7.49213	-39.36546
-7.49213	-39.36549
-7.49213	-39.36549
-7.49214	-39.36549
-7.49213	-39.36549
-7.49219	-39.36544
-7.49220	-39.36547
-7.49215	-39.36548
-7.49215	-39.36547
-7.49215	-39.36546
-7.49215	-39.36546
-7.49215	-39.36546
-7.49216	-39.36547
-7.49213	-39.36535
-7.49177	-39.36518
-7.49138	-39.36538
-7.49098	-39.36565
-7.49050	-39.36604
-7.49001	-39.36668
-7.48962	-39.36727
-7.48938	-39.36779
-7.48892	-39.36829
-7.48840	-39.36874
-7.48792	-39.36891
-7.48734	-39.36881
-7.48680	-39.36867
-7.48624	-39.36859
-7.48564	-39.36853
-7.48508	-39.36853
-7.48431	-39.36861
-7.48359	-39.36883
-7.48285	-39.36911
-7.48208	-39.36940
-7.48135	-39.36973
-7.48058	-39.36992
-7.47976	-39.36986
-7.47886	-39.36961
-7.47795	-39.36942
-7.47703	-39.36918
-7.47621	-39.36889
-7.47535	-39.36863
-7.47455	-39.36837
-7.47373	-39.36808
-7.47285	-39.36772
-7.47194	-39.36739
-7.47108	-39.36732
-7.47011	-39.36730
-7.46918	-39.36737
-7.46825	-39.36744
-7.46724	-39.36745
-7.46625	-39.36752
-7.46535	-39.36762
-7.46441	-39.36762
-7.46344	-39.36758
-7.46249	-39.36755
-7.46159	-39.36754
-7.46071	-39.36755
-7.45999	-39.36773
-7.45920	-39.36787
-7.45844	-39.36803
-7.45758	-39.36831
-7.45667	-39.36849
-7.45572	-39.36860
-7.45478	-39.36875
-7.45389	-39.36902
-7.45304	-39.36935
-7.45214	-39.36968
-7.45124	-39.36991
-7.45035	-39.37014
-7.44955	-39.37051
-7.44870	-39.37059
-7.44783	-39.37066
-7.44691	-39.37082
-7.44596	-39.37094
-7.44505	-39.37099
-7.44415	-39.37105
-7.44325	-39.37119
-7.44233	-39.37136
-7.44140	-39.37149
-7.44047	-39.37157
-7.43951	-39.37152
-7.43859	-39.37156
-7.43767	-39.37165
-7.43677	-39.37172
-7.43587	-39.37172
-7.43499	-39.37173
-7.43418	-39.37153
-7.43344	-39.37132
-7.43311	-39.37099
-7.43254	-39.37035
-7.43163	-39.37017
-7.43088	-39.36989
-7.43016	-39.36956
-7.42953	-39.36917
-7.42881	-39.36885
-7.42814	-39.36874
-7.42737	-39.36864
-7.42664	-39.36852
-7.42593	-39.36846
-7.42526	-39.36847
-7.42461	-39.36842
-7.42406	-39.36799
-7.42329	-39.36762
-7.42260	-39.36752
-7.42218	-39.36742
-7.42151	-39.36735
-7.42057	-39.36713
-7.41962	-39.36713
-7.41885	-39.36700
-7.41808	-39.36690
-7.41744	-39.36692
-7.41663	-39.36687
-7.41592	-39.36675
-7.41523	-39.36670
-7.41457	-39.36664
-7.41398	-39.36661
-7.41351	-39.36652
-7.41293	-39.36640
-7.41217	-39.36618
-7.41147	-39.36612
-7.41094	-39.36605
-7.41074	-39.36604
-7.41074	-39.36613
-7.41076	-39.36626
-7.41076	-39.36625
-7.41075	-39.36617
-7.41072	-39.36615
-7.41068	-39.36613
-7.41040	-39.36613
-7.41027	-39.36610
-7.41027	-39.36609
-7.41040	-39.36607
-7.41045	-39.36614
-7.41049	-39.36623
-7.41046	-39.36627
-7.41046	-39.36627
-7.41046	-39.36627
-7.41046	-39.36627
-7.41049	-39.36626
-7.41047	-39.36614
-7.41040	-39.36609
-7.41026	-39.36607
-7.41024	-39.36607
-7.41024	-39.36607
-7.41024	-39.36607
-7.41024	-39.36607
-7.41022	-39.36606
-7.41022	-39.36609
-7.41009	-39.36605
-7.40948	-39.36594
-7.40880	-39.36590
-7.40796	-39.36573
-7.40710	-39.36568
-7.40635	-39.36546
-7.40580	-39.36514
-7.40520	-39.36479
-7.40483	-39.36444
-7.40417	-39.36429
-7.40371	-39.36427
-7.40328	-39.36416
-7.40287	-39.36409
-7.40280	-39.36407
-7.40282	-39.36405
-7.40278	-39.36391
-7.40274	-39.36381
-7.40272	-39.36380
-7.40273	-39.36381
-7.40270	-39.36382
-7.40266	-39.36385
-7.40267	-39.36385
-7.40273	-39.36384
-7.40280	-39.36393
-7.40285	-39.36393
-7.40289	-39.36390
-7.40281	-39.36400
-7.40278	-39.36409
-7.40278	-39.36409
-7.40243	-39.36402
-7.40184	-39.36386
-7.40103	-39.36376
-7.40030	-39.36346
-7.39953	-39.36318
-7.39898	-39.36293
-7.39844	-39.36272
-7.39786	-39.36245
-7.39725	-39.36222
-7.39671	-39.36205
-7.39641	-39.36187
-7.39641	-39.36166
-7.39642	-39.36142
-7.39625	-39.36126
-7.39608	-39.36113
-7.39593	-39.36102
-7.39571	-39.36094
-7.39570	-39.36094
-7.39558	-39.36090
-7.39535	-39.36074
-7.39518	-39.36063
-7.39511	-39.36058
-7.39517	-39.36062
-7.39524	-39.36060
-7.39526	-39.36060
-7.39532	-39.36055
-7.39533	-39.36051
-7.39532	-39.36049
-7.39534	-39.36050
-7.39539	-39.36047
-7.39543	-39.36046
-7.39541	-39.36041
-7.39544	-39.36044
-7.39553	-39.36045
-7.39561	-39.36049
-7.39559	-39.36045
-7.39548	-39.36045
-7.39538	-39.36055
-7.39530	-39.36064
-7.39524	-39.36067
-7.39514	-39.36060
-7.39509	-39.36059
-7.39491	-39.36046
-7.39481	-39.36040
-7.39478	-39.36039
-7.39454	-39.36021
-7.39441	-39.36014
-7.39422	-39.36010
-7.39420	-39.36008
-7.39420	-39.36008
-7.39420	-39.36008
-7.39420	-39.36008
-7.39420	-39.36008
-7.39420	-39.36008
-7.39420	-39.36008
-7.39421	-39.36002
-7.39422	-39.35989
-7.39425	-39.35979
-7.39429	-39.35975
-7.39433	-39.35970
-7.39435	-39.35958
-7.39438	-39.35946
-7.39438	-39.35944
-7.39438	-39.35940
-7.39440	-39.35929
-7.39449	-39.35925
-7.39452	-39.35921
-7.39454	-39.35915
-7.39462	-39.35906
-7.39458	-39.35899
-7.39456	-39.35897
-7.39456	-39.35897
-7.39456	-39.35896
-7.39455	-39.35895
-7.39456	-39.35896
-7.39463	-39.35899
-7.39471	-39.35900
-7.39478	-39.35901
-7.39479	-39.35902
-7.39482	-39.35899
-7.39487	-39.35903
-7.39488	-39.35901
-7.39490	-39.35901
-7.39494	-39.35901
-7.39493	-39.35901
-7.39494	-39.35901
-7.39492	-39.35901
-7.39494	-39.35903
-7.39492	-39.35904
-7.39494	-39.35906
-7.39498	-39.35907
-7.39499	-39.35907
-7.39499	-39.35905
-7.39499	-39.35899
-7.39499	-39.35897
-7.39501	-39.35902
-7.39501	-39.35903
-7.39501	-39.35905
-7.39496	-39.35910
-7.39494	-39.35913
-7.39494	-39.35913
-7.39491	-39.35915
-7.39492	-39.35919
-7.39492	-39.35917
-7.39497	-39.35921
-7.39499	-39.35923
-7.39500	-39.35923
-7.39501	-39.35924
-7.39501	-39.35924
-7.39501	-39.35924
-7.39498	-39.35922
-7.39498	-39.35922
-7.39499	-39.35924
-7.39504	-39.35931
-7.39500	-39.35929
-7.39499	-39.35923
-7.39500	-39.35920
-7.39497	-39.35919
-7.39496	-39.35919
-7.39493	-39.35917
-7.39490	-39.35920
-7.39491	-39.35925
-7.39492	-39.35931
-7.39491	-39.35934
-7.39492	-39.35935
-7.39489	-39.35945
-7.39492	-39.35952
-7.39491	-39.35957
-7.39491	-39.35959
-7.39493	-39.35967
-7.39493	-39.35969
-7.39491	-39.35973
-7.39491	-39.35984
-7.39490	-39.35991
-7.39496	-39.35996
-7.39499	-39.36005
-7.39499	-39.36005
-7.39490	-39.36005
-7.39479	-39.36007
-7.39479	-39.36012
-7.39480	-39.36019
-7.39481	-39.36023
-7.39478	-39.36031
-7.39477	-39.36037
-7.39477	-39.36037
-7.39477	-39.36038
-7.39469	-39.36035
-7.39460	-39.36028
-7.39451	-39.36023
-7.39444	-39.36019
-7.39444	-39.36018
-7.39443	-39.36018
-7.39443	-39.36018
-7.39443	-39.36018
-7.39443	-39.36018
-7.39440	-39.36015
-7.39431	-39.36010
-7.39422	-39.36007
-7.39421	-39.36006
-7.39421	-39.36005
-7.39418	-39.36006
-7.39412	-39.36005
-7.39413	-39.36004
-7.39414	-39.36002
-7.39414	-39.36003
-7.39419	-39.36007
-7.39420	-39.36007
-7.39421	-39.36007
-7.39421	-39.36007
-7.39407	-39.36007
-7.39386	-39.36008
-7.39372	-39.35997
-7.39365	-39.35976
-7.39360	-39.35955
-7.39357	-39.35927
-7.39348	-39.35899
-7.39331	-39.35892
-7.39313	-39.35893
-7.39306	-39.35888
-7.39303	-39.35880
-7.39294	-39.35861
-7.39296	-39.35847
-7.39298	-39.35825
-7.39300	-39.35799
-7.39313	-39.35787
-7.39316	-39.35785
-7.39316	-39.35785
-7.39317	-39.35785
-7.39318	-39.35785
-7.39327	-39.35788
-7.39333	-39.35791
-7.39341	-39.35797
-7.39353	-39.35804
-7.39360	-39.35814
-7.39365	-39.35824
-7.39373	-39.35832
-7.39379	-39.35834
-7.39380	-39.35836
-7.39380	-39.35835
-7.39380	-39.35835
-7.39383	-39.35838
-7.39384	-39.35839
-7.39385	-39.35839
-7.39385	-39.35840
-7.39385	-39.35840
-7.39385	-39.35840
-7.39384	-39.35839
-7.39384	-39.35840
-7.39381	-39.35838
-7.39380	-39.35837
-7.39379	-39.35836
-7.39379	-39.35837
-7.39379	-39.35835
-7.39379	-39.35836
-7.39380	-39.35837
-7.39382	-39.35835
-7.39381	-39.35834
-7.39380	-39.35833
-7.39380	-39.35833
-7.39385	-39.35835
-7.39399	-39.35833
-7.39410	-39.35827
-7.39420	-39.35820
-7.39431	-39.35818
-7.39441	-39.35820
-7.39442	-39.35822
-7.39441	-39.35821
-7.39443	-39.35817
-7.39450	-39.35809
-7.39458	-39.35800
-7.39464	-39.35791
-7.39472	-39.35783
-7.39480	-39.35776
-7.39489	-39.35769
-7.39498	-39.35764
-7.39500	-39.35756
-7.39499	-39.35754
-7.39499	-39.35754
-7.39500	-39.35754
-7.39501	-39.35748
-7.39502	-39.35748
-7.39509	-39.35748
-7.39511	-39.35749
-7.39515	-39.35747
-7.39521	-39.35741
-7.39526	-39.35733
-7.39529	-39.35725
-7.39529	-39.35719
-7.39528	-39.35719
-7.39530	-39.35717
-7.39530	-39.35716
-7.39531	-39.35715
-7.39534	-39.35714
-7.39534	-39.35713
-7.39529	-39.35714
-7.39528	-39.35715
-7.39528	-39.35716
-7.39529	-39.35715
-7.39528	-39.35714
-7.39530	-39.35716
-7.39531	-39.35722
-7.39531	-39.35724
-7.39530	-39.35730
-7.39529	-39.35732
-7.39523	-39.35741
-7.39521	-39.35744
-7.39520	-39.35753
-7.39527	-39.35761
-7.39536	-39.35762
-7.39540	-39.35771
-7.39543	-39.35775
-7.39546	-39.35777
-7.39543	-39.35775
-7.39543	-39.35771
-7.39546	-39.35765
-7.39558	-39.35764
-7.39569	-39.35766
-7.39573	-39.35767
-7.39576	-39.35770
-7.39575	-39.35765
-7.39574	-39.35764
-7.39585	-39.35769
-7.39598	-39.35775
-7.39608	-39.35781
-7.39620	-39.35780
-7.39622	-39.35778
-7.39623	-39.35775
-7.39626	-39.35776
-7.39637	-39.35778
-7.39648	-39.35777
-7.39656	-39.35783
-7.39660	-39.35789
-7.39660	-39.35789
-7.39662	-39.35790
-7.39665	-39.35794
-7.39661	-39.35791
-7.39661	-39.35791
-7.39660	-39.35789
-7.39663	-39.35790
-7.39664	-39.35790
