# Supplementary material for: Lévy foraging patterns of rural humans
Source: PLoS One. 2018 Jun 18;13(6):e0199099. doi: 10.1371/journal.pone.0199099 (PMC6005560; doi:10.1371/journal.pone.0199099)
Supplement: S5 File — (ZIP) [file pone.0199099.s005.zip › H-10-CA/Holux_M-241_Start_20140303-140004_Finish_20140303-150237.txt]

-7.49193	-39.36546	Mon Mar 03 17:30:04 2014 S=0.16 Km/hr
-7.49191	-39.36546	Mon Mar 03 17:30:14 2014 S=0.15 Km/hr
-7.49191	-39.36547	Mon Mar 03 17:30:24 2014 S=0.10 Km/hr
-7.49191	-39.36546	Mon Mar 03 17:30:34 2014 S=0.16 Km/hr
-7.49192	-39.36546	Mon Mar 03 17:30:44 2014 S=0.13 Km/hr
-7.49192	-39.36546	Mon Mar 03 17:30:54 2014 S=0.00 Km/hr
-7.49192	-39.36546	Mon Mar 03 17:31:04 2014 S=0.00 Km/hr
-7.49192	-39.36546	Mon Mar 03 17:31:14 2014 S=0.00 Km/hr
-7.49192	-39.36546	Mon Mar 03 17:31:24 2014 S=0.00 Km/hr
-7.49192	-39.36546	Mon Mar 03 17:31:34 2014 S=0.00 Km/hr
-7.49192	-39.36546	Mon Mar 03 17:31:44 2014 S=0.00 Km/hr
-7.49192	-39.36546	Mon Mar 03 17:31:54 2014 S=0.07 Km/hr
-7.49192	-39.36547	Mon Mar 03 17:32:04 2014 S=0.00 Km/hr
-7.49191	-39.36545	Mon Mar 03 17:32:14 2014 S=0.01 Km/hr
-7.49191	-39.36544	Mon Mar 03 17:32:24 2014 S=0.00 Km/hr
-7.49190	-39.36543	Mon Mar 03 17:32:34 2014 S=0.00 Km/hr
-7.49190	-39.36543	Mon Mar 03 17:32:44 2014 S=0.00 Km/hr
-7.49190	-39.36543	Mon Mar 03 17:32:54 2014 S=0.00 Km/hr
-7.49190	-39.36543	Mon Mar 03 17:33:04 2014 S=0.00 Km/hr
-7.49190	-39.36543	Mon Mar 03 17:33:14 2014 S=0.01 Km/hr
-7.49190	-39.36543	Mon Mar 03 17:33:24 2014 S=0.00 Km/hr
-7.49190	-39.36543	Mon Mar 03 17:33:34 2014 S=0.01 Km/hr
-7.49190	-39.36543	Mon Mar 03 17:33:44 2014 S=0.01 Km/hr
-7.49190	-39.36543	Mon Mar 03 17:33:54 2014 S=0.01 Km/hr
-7.49190	-39.36543	Mon Mar 03 17:34:04 2014 S=0.01 Km/hr
-7.49190	-39.36543	Mon Mar 03 17:34:14 2014 S=0.00 Km/hr
-7.49190	-39.36544	Mon Mar 03 17:34:24 2014 S=0.01 Km/hr
-7.49190	-39.36544	Mon Mar 03 17:34:34 2014 S=0.01 Km/hr
-7.49190	-39.36544	Mon Mar 03 17:34:44 2014 S=0.02 Km/hr
-7.49190	-39.36544	Mon Mar 03 17:34:54 2014 S=0.00 Km/hr
-7.49190	-39.36543	Mon Mar 03 17:35:04 2014 S=0.00 Km/hr
-7.49190	-39.36543	Mon Mar 03 17:35:14 2014 S=0.01 Km/hr
-7.49190	-39.36543	Mon Mar 03 17:35:24 2014 S=0.01 Km/hr
-7.49190	-39.36543	Mon Mar 03 17:35:34 2014 S=0.00 Km/hr
-7.49190	-39.36543	Mon Mar 03 17:35:44 2014 S=0.01 Km/hr
-7.49190	-39.36544	Mon Mar 03 17:35:54 2014 S=0.01 Km/hr
-7.49190	-39.36544	Mon Mar 03 17:36:04 2014 S=0.00 Km/hr
-7.49190	-39.36544	Mon Mar 03 17:36:14 2014 S=0.00 Km/hr
-7.49190	-39.36544	Mon Mar 03 17:36:24 2014 S=0.00 Km/hr
-7.49190	-39.36544	Mon Mar 03 17:36:34 2014 S=0.01 Km/hr
-7.49190	-39.36544	Mon Mar 03 17:36:44 2014 S=0.01 Km/hr
-7.49190	-39.36544	Mon Mar 03 17:36:54 2014 S=0.02 Km/hr
-7.49190	-39.36544	Mon Mar 03 17:37:04 2014 S=0.01 Km/hr
-7.49189	-39.36544	Mon Mar 03 17:37:14 2014 S=0.01 Km/hr
-7.49189	-39.36544	Mon Mar 03 17:37:24 2014 S=0.00 Km/hr
-7.49189	-39.36544	Mon Mar 03 17:37:34 2014 S=0.01 Km/hr
-7.49189	-39.36544	Mon Mar 03 17:37:44 2014 S=0.01 Km/hr
-7.49189	-39.36544	Mon Mar 03 17:37:54 2014 S=0.01 Km/hr
-7.49189	-39.36544	Mon Mar 03 17:38:04 2014 S=0.01 Km/hr
-7.49189	-39.36544	Mon Mar 03 17:38:14 2014 S=0.01 Km/hr
-7.49189	-39.36544	Mon Mar 03 17:38:24 2014 S=0.01 Km/hr
-7.49189	-39.36544	Mon Mar 03 17:38:34 2014 S=0.01 Km/hr
-7.49189	-39.36544	Mon Mar 03 17:38:44 2014 S=0.01 Km/hr
-7.49189	-39.36544	Mon Mar 03 17:38:54 2014 S=0.01 Km/hr
-7.49189	-39.36544	Mon Mar 03 17:39:04 2014 S=0.01 Km/hr
-7.49189	-39.36544	Mon Mar 03 17:39:14 2014 S=0.00 Km/hr
-7.49189	-39.36543	Mon Mar 03 17:39:24 2014 S=0.00 Km/hr
-7.49189	-39.36543	Mon Mar 03 17:39:34 2014 S=0.01 Km/hr
-7.49189	-39.36543	Mon Mar 03 17:39:44 2014 S=0.01 Km/hr
-7.49189	-39.36544	Mon Mar 03 17:39:54 2014 S=0.00 Km/hr
-7.49189	-39.36544	Mon Mar 03 17:40:04 2014 S=0.00 Km/hr
-7.49189	-39.36544	Mon Mar 03 17:40:14 2014 S=0.01 Km/hr
-7.49189	-39.36544	Mon Mar 03 17:40:24 2014 S=0.01 Km/hr
-7.49189	-39.36544	Mon Mar 03 17:40:34 2014 S=0.00 Km/hr
-7.49189	-39.36544	Mon Mar 03 17:40:44 2014 S=0.01 Km/hr
-7.49189	-39.36544	Mon Mar 03 17:40:54 2014 S=0.02 Km/hr
-7.49189	-39.36544	Mon Mar 03 17:41:04 2014 S=0.50 Km/hr
-7.49188	-39.36544	Mon Mar 03 17:41:14 2014 S=0.93 Km/hr
-7.49189	-39.36545	Mon Mar 03 17:41:24 2014 S=0.95 Km/hr
-7.49191	-39.36547	Mon Mar 03 17:41:34 2014 S=1.37 Km/hr
-7.49193	-39.36551	Mon Mar 03 17:41:44 2014 S=1.88 Km/hr
-7.49201	-39.36560	Mon Mar 03 17:41:54 2014 S=2.70 Km/hr
-7.49206	-39.36563	Mon Mar 03 17:42:04 2014 S=0.33 Km/hr
-7.49205	-39.36564	Mon Mar 03 17:42:14 2014 S=0.56 Km/hr
-7.49205	-39.36563	Mon Mar 03 17:42:24 2014 S=0.74 Km/hr
-7.49204	-39.36564	Mon Mar 03 17:42:34 2014 S=0.96 Km/hr
-7.49203	-39.36563	Mon Mar 03 17:42:44 2014 S=0.62 Km/hr
-7.49204	-39.36564	Mon Mar 03 17:42:54 2014 S=0.26 Km/hr
-7.49205	-39.36563	Mon Mar 03 17:43:04 2014 S=0.75 Km/hr
-7.49205	-39.36563	Mon Mar 03 17:43:14 2014 S=0.11 Km/hr
-7.49204	-39.36563	Mon Mar 03 17:43:24 2014 S=0.49 Km/hr
-7.49205	-39.36563	Mon Mar 03 17:43:34 2014 S=0.41 Km/hr
-7.49206	-39.36564	Mon Mar 03 17:43:44 2014 S=0.82 Km/hr
-7.49206	-39.36565	Mon Mar 03 17:43:54 2014 S=0.11 Km/hr
-7.49206	-39.36565	Mon Mar 03 17:44:04 2014 S=0.32 Km/hr
-7.49206	-39.36564	Mon Mar 03 17:44:14 2014 S=0.35 Km/hr
-7.49207	-39.36563	Mon Mar 03 17:44:24 2014 S=0.42 Km/hr
-7.49207	-39.36563	Mon Mar 03 17:44:34 2014 S=0.14 Km/hr
-7.49207	-39.36563	Mon Mar 03 17:44:44 2014 S=0.64 Km/hr
-7.49207	-39.36565	Mon Mar 03 17:44:54 2014 S=2.13 Km/hr
-7.49209	-39.36560	Mon Mar 03 17:45:04 2014 S=2.38 Km/hr
-7.49209	-39.36554	Mon Mar 03 17:45:14 2014 S=0.39 Km/hr
-7.49209	-39.36554	Mon Mar 03 17:45:24 2014 S=0.14 Km/hr
-7.49209	-39.36554	Mon Mar 03 17:45:34 2014 S=0.63 Km/hr
-7.49203	-39.36553	Mon Mar 03 17:45:44 2014 S=1.32 Km/hr
-7.49202	-39.36550	Mon Mar 03 17:45:54 2014 S=0.53 Km/hr
-7.49202	-39.36550	Mon Mar 03 17:46:04 2014 S=0.46 Km/hr
-7.49206	-39.36556	Mon Mar 03 17:46:14 2014 S=1.74 Km/hr
-7.49211	-39.36563	Mon Mar 03 17:46:24 2014 S=1.84 Km/hr
-7.49209	-39.36565	Mon Mar 03 17:46:34 2014 S=0.21 Km/hr
-7.49209	-39.36564	Mon Mar 03 17:46:44 2014 S=0.55 Km/hr
-7.49216	-39.36559	Mon Mar 03 17:46:54 2014 S=10.40 Km/hr
-7.49220	-39.36538	Mon Mar 03 17:47:04 2014 S=8.89 Km/hr
-7.49183	-39.36520	Mon Mar 03 17:47:14 2014 S=18.68 Km/hr
-7.49144	-39.36533	Mon Mar 03 17:47:24 2014 S=15.31 Km/hr
-7.49119	-39.36557	Mon Mar 03 17:47:34 2014 S=13.09 Km/hr
-7.49076	-39.36581	Mon Mar 03 17:47:44 2014 S=24.48 Km/hr
-7.49030	-39.36636	Mon Mar 03 17:47:54 2014 S=31.90 Km/hr
-7.48978	-39.36699	Mon Mar 03 17:48:04 2014 S=31.29 Km/hr
-7.48950	-39.36748	Mon Mar 03 17:48:14 2014 S=18.24 Km/hr
-7.48933	-39.36792	Mon Mar 03 17:48:24 2014 S=16.22 Km/hr
-7.48890	-39.36831	Mon Mar 03 17:48:34 2014 S=31.52 Km/hr
-7.48831	-39.36886	Mon Mar 03 17:48:44 2014 S=26.54 Km/hr
-7.48764	-39.36887	Mon Mar 03 17:48:54 2014 S=28.93 Km/hr
-7.48691	-39.36874	Mon Mar 03 17:49:04 2014 S=27.61 Km/hr
-7.48621	-39.36864	Mon Mar 03 17:49:14 2014 S=28.58 Km/hr
-7.48545	-39.36858	Mon Mar 03 17:49:24 2014 S=28.30 Km/hr
-7.48470	-39.36856	Mon Mar 03 17:49:34 2014 S=29.31 Km/hr
-7.48393	-39.36874	Mon Mar 03 17:49:44 2014 S=28.77 Km/hr
-7.48319	-39.36899	Mon Mar 03 17:49:54 2014 S=31.34 Km/hr
-7.48235	-39.36931	Mon Mar 03 17:50:04 2014 S=37.16 Km/hr
-7.48146	-39.36969	Mon Mar 03 17:50:14 2014 S=34.91 Km/hr
-7.48062	-39.36992	Mon Mar 03 17:50:24 2014 S=36.63 Km/hr
-7.47966	-39.36987	Mon Mar 03 17:50:34 2014 S=39.73 Km/hr
-7.47871	-39.36962	Mon Mar 03 17:50:44 2014 S=37.40 Km/hr
-7.47777	-39.36938	Mon Mar 03 17:50:54 2014 S=39.13 Km/hr
-7.47680	-39.36912	Mon Mar 03 17:51:04 2014 S=38.52 Km/hr
-7.47585	-39.36879	Mon Mar 03 17:51:14 2014 S=38.79 Km/hr
-7.47504	-39.36851	Mon Mar 03 17:51:24 2014 S=29.99 Km/hr
-7.47421	-39.36824	Mon Mar 03 17:51:34 2014 S=37.16 Km/hr
-7.47331	-39.36789	Mon Mar 03 17:51:44 2014 S=38.68 Km/hr
-7.47236	-39.36753	Mon Mar 03 17:51:54 2014 S=39.44 Km/hr
-7.47142	-39.36736	Mon Mar 03 17:52:04 2014 S=38.34 Km/hr
-7.47041	-39.36730	Mon Mar 03 17:52:14 2014 S=38.50 Km/hr
-7.46942	-39.36735	Mon Mar 03 17:52:24 2014 S=39.14 Km/hr
-7.46847	-39.36744	Mon Mar 03 17:52:34 2014 S=35.57 Km/hr
-7.46756	-39.36744	Mon Mar 03 17:52:44 2014 S=38.25 Km/hr
-7.46660	-39.36749	Mon Mar 03 17:52:54 2014 S=38.37 Km/hr
-7.46560	-39.36761	Mon Mar 03 17:53:04 2014 S=37.70 Km/hr
-7.46468	-39.36765	Mon Mar 03 17:53:14 2014 S=37.80 Km/hr
-7.46373	-39.36759	Mon Mar 03 17:53:24 2014 S=37.05 Km/hr
-7.46279	-39.36760	Mon Mar 03 17:53:34 2014 S=39.10 Km/hr
-7.46182	-39.36754	Mon Mar 03 17:53:44 2014 S=36.10 Km/hr
-7.46091	-39.36758	Mon Mar 03 17:53:54 2014 S=33.58 Km/hr
-7.46015	-39.36772	Mon Mar 03 17:54:04 2014 S=28.61 Km/hr
-7.45941	-39.36779	Mon Mar 03 17:54:14 2014 S=17.65 Km/hr
-7.45914	-39.36784	Mon Mar 03 17:54:24 2014 S=6.50 Km/hr
-7.45907	-39.36788	Mon Mar 03 17:54:34 2014 S=0.26 Km/hr
-7.45907	-39.36788	Mon Mar 03 17:54:44 2014 S=0.37 Km/hr
-7.45901	-39.36791	Mon Mar 03 17:54:54 2014 S=5.37 Km/hr
-7.45880	-39.36797	Mon Mar 03 17:55:04 2014 S=13.31 Km/hr
-7.45818	-39.36812	Mon Mar 03 17:55:14 2014 S=29.33 Km/hr
-7.45748	-39.36835	Mon Mar 03 17:55:24 2014 S=27.68 Km/hr
-7.45672	-39.36855	Mon Mar 03 17:55:34 2014 S=30.69 Km/hr
-7.45596	-39.36863	Mon Mar 03 17:55:44 2014 S=30.38 Km/hr
-7.45517	-39.36869	Mon Mar 03 17:55:54 2014 S=30.62 Km/hr
-7.45442	-39.36890	Mon Mar 03 17:56:04 2014 S=29.75 Km/hr
-7.45368	-39.36917	Mon Mar 03 17:56:14 2014 S=29.27 Km/hr
-7.45300	-39.36943	Mon Mar 03 17:56:24 2014 S=30.07 Km/hr
-7.45228	-39.36966	Mon Mar 03 17:56:34 2014 S=29.93 Km/hr
-7.45156	-39.36987	Mon Mar 03 17:56:44 2014 S=29.49 Km/hr
-7.45073	-39.37006	Mon Mar 03 17:56:54 2014 S=35.78 Km/hr
-7.44993	-39.37038	Mon Mar 03 17:57:04 2014 S=31.49 Km/hr
-7.44916	-39.37054	Mon Mar 03 17:57:14 2014 S=31.67 Km/hr
-7.44829	-39.37066	Mon Mar 03 17:57:24 2014 S=31.31 Km/hr
-7.44748	-39.37077	Mon Mar 03 17:57:34 2014 S=28.24 Km/hr
-7.44667	-39.37090	Mon Mar 03 17:57:44 2014 S=34.21 Km/hr
-7.44577	-39.37100	Mon Mar 03 17:57:54 2014 S=34.03 Km/hr
-7.44493	-39.37104	Mon Mar 03 17:58:04 2014 S=33.45 Km/hr
-7.44411	-39.37108	Mon Mar 03 17:58:14 2014 S=30.72 Km/hr
-7.44323	-39.37121	Mon Mar 03 17:58:24 2014 S=33.68 Km/hr
-7.44237	-39.37141	Mon Mar 03 17:58:34 2014 S=33.47 Km/hr
-7.44159	-39.37148	Mon Mar 03 17:58:44 2014 S=19.35 Km/hr
-7.44123	-39.37153	Mon Mar 03 17:58:54 2014 S=12.70 Km/hr
-7.44073	-39.37155	Mon Mar 03 17:59:04 2014 S=25.48 Km/hr
-7.43999	-39.37158	Mon Mar 03 17:59:14 2014 S=30.33 Km/hr
-7.43915	-39.37157	Mon Mar 03 17:59:24 2014 S=32.36 Km/hr
-7.43833	-39.37165	Mon Mar 03 17:59:34 2014 S=30.10 Km/hr
-7.43758	-39.37174	Mon Mar 03 17:59:44 2014 S=26.91 Km/hr
-7.43682	-39.37174	Mon Mar 03 17:59:54 2014 S=28.88 Km/hr
-7.43607	-39.37173	Mon Mar 03 18:00:04 2014 S=27.77 Km/hr
-7.43535	-39.37180	Mon Mar 03 18:00:14 2014 S=22.16 Km/hr
-7.43462	-39.37178	Mon Mar 03 18:00:24 2014 S=24.29 Km/hr
-7.43402	-39.37153	Mon Mar 03 18:00:34 2014 S=22.84 Km/hr
-7.43352	-39.37131	Mon Mar 03 18:00:44 2014 S=13.10 Km/hr
-7.43322	-39.37109	Mon Mar 03 18:00:54 2014 S=3.53 Km/hr
-7.43298	-39.37088	Mon Mar 03 18:01:04 2014 S=3.42 Km/hr
-7.43273	-39.37061	Mon Mar 03 18:01:14 2014 S=19.05 Km/hr
-7.43209	-39.37032	Mon Mar 03 18:01:24 2014 S=24.35 Km/hr
-7.43143	-39.37011	Mon Mar 03 18:01:34 2014 S=26.57 Km/hr
-7.43077	-39.36980	Mon Mar 03 18:01:44 2014 S=26.77 Km/hr
-7.43019	-39.36953	Mon Mar 03 18:01:54 2014 S=21.12 Km/hr
-7.42967	-39.36921	Mon Mar 03 18:02:04 2014 S=22.85 Km/hr
-7.42907	-39.36892	Mon Mar 03 18:02:14 2014 S=24.62 Km/hr
-7.42841	-39.36879	Mon Mar 03 18:02:24 2014 S=22.38 Km/hr
-7.42777	-39.36870	Mon Mar 03 18:02:34 2014 S=26.42 Km/hr
-7.42704	-39.36855	Mon Mar 03 18:02:44 2014 S=26.60 Km/hr
-7.42643	-39.36848	Mon Mar 03 18:02:54 2014 S=15.06 Km/hr
-7.42574	-39.36844	Mon Mar 03 18:03:04 2014 S=21.92 Km/hr
-7.42510	-39.36848	Mon Mar 03 18:03:14 2014 S=23.87 Km/hr
-7.42455	-39.36832	Mon Mar 03 18:03:24 2014 S=11.79 Km/hr
-7.42409	-39.36798	Mon Mar 03 18:03:34 2014 S=24.13 Km/hr
-7.42344	-39.36764	Mon Mar 03 18:03:44 2014 S=25.83 Km/hr
-7.42276	-39.36751	Mon Mar 03 18:03:54 2014 S=16.26 Km/hr
-7.42232	-39.36740	Mon Mar 03 18:04:04 2014 S=14.67 Km/hr
-7.42171	-39.36731	Mon Mar 03 18:04:14 2014 S=21.94 Km/hr
-7.42100	-39.36728	Mon Mar 03 18:04:24 2014 S=19.73 Km/hr
-7.42043	-39.36706	Mon Mar 03 18:04:34 2014 S=19.89 Km/hr
-7.41970	-39.36709	Mon Mar 03 18:04:44 2014 S=25.77 Km/hr
-7.41898	-39.36702	Mon Mar 03 18:04:54 2014 S=20.30 Km/hr
-7.41840	-39.36691	Mon Mar 03 18:05:04 2014 S=20.66 Km/hr
-7.41796	-39.36691	Mon Mar 03 18:05:14 2014 S=5.39 Km/hr
-7.41791	-39.36692	Mon Mar 03 18:05:24 2014 S=0.66 Km/hr
-7.41788	-39.36691	Mon Mar 03 18:05:34 2014 S=4.24 Km/hr
-7.41754	-39.36689	Mon Mar 03 18:05:44 2014 S=14.27 Km/hr
-7.41695	-39.36679	Mon Mar 03 18:05:54 2014 S=21.47 Km/hr
-7.41629	-39.36675	Mon Mar 03 18:06:04 2014 S=21.36 Km/hr
-7.41563	-39.36669	Mon Mar 03 18:06:14 2014 S=24.52 Km/hr
-7.41507	-39.36659	Mon Mar 03 18:06:24 2014 S=21.72 Km/hr
-7.41442	-39.36660	Mon Mar 03 18:06:34 2014 S=15.02 Km/hr
-7.41391	-39.36651	Mon Mar 03 18:06:44 2014 S=22.08 Km/hr
-7.41344	-39.36646	Mon Mar 03 18:06:54 2014 S=11.71 Km/hr
-7.41290	-39.36634	Mon Mar 03 18:07:04 2014 S=17.66 Km/hr
-7.41223	-39.36613	Mon Mar 03 18:07:14 2014 S=20.89 Km/hr
-7.41154	-39.36600	Mon Mar 03 18:07:24 2014 S=24.88 Km/hr
-7.41077	-39.36600	Mon Mar 03 18:07:34 2014 S=22.70 Km/hr
-7.41015	-39.36600	Mon Mar 03 18:07:44 2014 S=18.25 Km/hr
-7.40951	-39.36588	Mon Mar 03 18:07:54 2014 S=20.40 Km/hr
-7.40886	-39.36585	Mon Mar 03 18:08:04 2014 S=17.00 Km/hr
-7.40837	-39.36579	Mon Mar 03 18:08:14 2014 S=9.20 Km/hr
-7.40812	-39.36572	Mon Mar 03 18:08:24 2014 S=6.92 Km/hr
-7.40773	-39.36571	Mon Mar 03 18:08:34 2014 S=11.53 Km/hr
-7.40727	-39.36565	Mon Mar 03 18:08:44 2014 S=12.88 Km/hr
-7.40681	-39.36557	Mon Mar 03 18:08:54 2014 S=13.74 Km/hr
-7.40634	-39.36539	Mon Mar 03 18:09:04 2014 S=13.58 Km/hr
-7.40583	-39.36514	Mon Mar 03 18:09:14 2014 S=15.78 Km/hr
-7.40539	-39.36492	Mon Mar 03 18:09:24 2014 S=15.21 Km/hr
-7.40501	-39.36460	Mon Mar 03 18:09:34 2014 S=15.32 Km/hr
-7.40462	-39.36431	Mon Mar 03 18:09:44 2014 S=11.93 Km/hr
-7.40410	-39.36423	Mon Mar 03 18:09:54 2014 S=11.91 Km/hr
-7.40363	-39.36411	Mon Mar 03 18:10:04 2014 S=14.42 Km/hr
-7.40315	-39.36409	Mon Mar 03 18:10:14 2014 S=13.10 Km/hr
-7.40259	-39.36398	Mon Mar 03 18:10:24 2014 S=10.77 Km/hr
-7.40211	-39.36383	Mon Mar 03 18:10:34 2014 S=13.13 Km/hr
-7.40152	-39.36375	Mon Mar 03 18:10:44 2014 S=18.01 Km/hr
-7.40096	-39.36363	Mon Mar 03 18:10:54 2014 S=19.35 Km/hr
-7.40045	-39.36346	Mon Mar 03 18:11:04 2014 S=14.72 Km/hr
-7.40001	-39.36328	Mon Mar 03 18:11:14 2014 S=16.49 Km/hr
-7.39942	-39.36303	Mon Mar 03 18:11:24 2014 S=15.15 Km/hr
-7.39898	-39.36285	Mon Mar 03 18:11:34 2014 S=10.62 Km/hr
-7.39873	-39.36282	Mon Mar 03 18:11:44 2014 S=2.85 Km/hr
-7.39856	-39.36276	Mon Mar 03 18:11:54 2014 S=5.20 Km/hr
-7.39828	-39.36271	Mon Mar 03 18:12:04 2014 S=5.62 Km/hr
-7.39797	-39.36260	Mon Mar 03 18:12:14 2014 S=11.71 Km/hr
-7.39757	-39.36247	Mon Mar 03 18:12:24 2014 S=9.98 Km/hr
-7.39711	-39.36238	Mon Mar 03 18:12:34 2014 S=11.13 Km/hr
-7.39676	-39.36218	Mon Mar 03 18:12:44 2014 S=9.97 Km/hr
-7.39643	-39.36207	Mon Mar 03 18:12:54 2014 S=7.91 Km/hr
-7.39640	-39.36188	Mon Mar 03 18:13:04 2014 S=7.74 Km/hr
-7.39643	-39.36169	Mon Mar 03 18:13:14 2014 S=4.78 Km/hr
-7.39646	-39.36159	Mon Mar 03 18:13:24 2014 S=1.01 Km/hr
-7.39646	-39.36154	Mon Mar 03 18:13:34 2014 S=1.11 Km/hr
-7.39647	-39.36152	Mon Mar 03 18:13:44 2014 S=0.34 Km/hr
-7.39644	-39.36148	Mon Mar 03 18:13:54 2014 S=4.61 Km/hr
-7.39632	-39.36130	Mon Mar 03 18:14:04 2014 S=7.77 Km/hr
-7.39618	-39.36116	Mon Mar 03 18:14:14 2014 S=4.51 Km/hr
-7.39602	-39.36106	Mon Mar 03 18:14:24 2014 S=5.59 Km/hr
-7.39587	-39.36096	Mon Mar 03 18:14:34 2014 S=4.11 Km/hr
-7.39567	-39.36090	Mon Mar 03 18:14:44 2014 S=5.82 Km/hr
-7.39547	-39.36079	Mon Mar 03 18:14:54 2014 S=7.68 Km/hr
-7.39530	-39.36068	Mon Mar 03 18:15:04 2014 S=8.89 Km/hr
-7.39512	-39.36053	Mon Mar 03 18:15:14 2014 S=4.10 Km/hr
-7.39498	-39.36043	Mon Mar 03 18:15:24 2014 S=4.53 Km/hr
-7.39480	-39.36032	Mon Mar 03 18:15:34 2014 S=9.75 Km/hr
-7.39460	-39.36019	Mon Mar 03 18:15:44 2014 S=5.73 Km/hr
-7.39440	-39.36008	Mon Mar 03 18:15:54 2014 S=7.16 Km/hr
-7.39425	-39.36003	Mon Mar 03 18:16:04 2014 S=0.23 Km/hr
-7.39424	-39.36003	Mon Mar 03 18:16:14 2014 S=0.25 Km/hr
-7.39424	-39.36004	Mon Mar 03 18:16:24 2014 S=0.64 Km/hr
-7.39424	-39.36004	Mon Mar 03 18:16:34 2014 S=0.40 Km/hr
-7.39425	-39.36004	Mon Mar 03 18:16:44 2014 S=0.47 Km/hr
-7.39425	-39.36004	Mon Mar 03 18:16:54 2014 S=0.23 Km/hr
-7.39425	-39.36005	Mon Mar 03 18:17:04 2014 S=0.37 Km/hr
-7.39425	-39.36005	Mon Mar 03 18:17:14 2014 S=0.07 Km/hr
-7.39425	-39.36004	Mon Mar 03 18:17:24 2014 S=0.68 Km/hr
-7.39425	-39.36002	Mon Mar 03 18:17:34 2014 S=1.17 Km/hr
-7.39427	-39.35994	Mon Mar 03 18:17:44 2014 S=2.40 Km/hr
-7.39427	-39.35987	Mon Mar 03 18:17:54 2014 S=1.73 Km/hr
-7.39428	-39.35981	Mon Mar 03 18:18:04 2014 S=1.62 Km/hr
-7.39431	-39.35973	Mon Mar 03 18:18:14 2014 S=2.30 Km/hr
-7.39435	-39.35968	Mon Mar 03 18:18:24 2014 S=1.71 Km/hr
-7.39452	-39.35962	Mon Mar 03 18:18:44 2014 S=3.20 Km/hr
-7.39456	-39.35962	Mon Mar 03 18:18:54 2014 S=0.56 Km/hr
-7.39454	-39.35960	Mon Mar 03 18:19:04 2014 S=1.72 Km/hr
-7.39445	-39.35954	Mon Mar 03 18:19:14 2014 S=1.90 Km/hr
-7.39443	-39.35947	Mon Mar 03 18:19:24 2014 S=1.67 Km/hr
-7.39447	-39.35944	Mon Mar 03 18:19:34 2014 S=1.79 Km/hr
-7.39447	-39.35936	Mon Mar 03 18:19:44 2014 S=1.56 Km/hr
-7.39446	-39.35930	Mon Mar 03 18:19:54 2014 S=1.48 Km/hr
-7.39452	-39.35925	Mon Mar 03 18:20:04 2014 S=2.52 Km/hr
-7.39455	-39.35922	Mon Mar 03 18:20:14 2014 S=1.09 Km/hr
-7.39461	-39.35924	Mon Mar 03 18:20:24 2014 S=1.59 Km/hr
-7.39464	-39.35925	Mon Mar 03 18:20:34 2014 S=0.46 Km/hr
-7.39469	-39.35921	Mon Mar 03 18:20:44 2014 S=2.01 Km/hr
-7.39478	-39.35917	Mon Mar 03 18:20:54 2014 S=2.30 Km/hr
-7.39483	-39.35921	Mon Mar 03 18:21:04 2014 S=2.27 Km/hr
-7.39488	-39.35923	Mon Mar 03 18:21:14 2014 S=1.54 Km/hr
-7.39490	-39.35924	Mon Mar 03 18:21:24 2014 S=0.70 Km/hr
-7.39497	-39.35927	Mon Mar 03 18:21:34 2014 S=1.07 Km/hr
-7.39496	-39.35927	Mon Mar 03 18:21:44 2014 S=1.12 Km/hr
-7.39494	-39.35920	Mon Mar 03 18:21:54 2014 S=2.25 Km/hr
-7.39494	-39.35917	Mon Mar 03 18:22:04 2014 S=0.18 Km/hr
-7.39495	-39.35917	Mon Mar 03 18:22:14 2014 S=0.18 Km/hr
-7.39495	-39.35915	Mon Mar 03 18:22:24 2014 S=1.46 Km/hr
-7.39499	-39.35909	Mon Mar 03 18:22:34 2014 S=0.93 Km/hr
-7.39497	-39.35908	Mon Mar 03 18:22:44 2014 S=0.46 Km/hr
-7.39496	-39.35906	Mon Mar 03 18:22:54 2014 S=1.52 Km/hr
-7.39492	-39.35902	Mon Mar 03 18:23:04 2014 S=0.72 Km/hr
-7.39490	-39.35901	Mon Mar 03 18:23:14 2014 S=2.59 Km/hr
-7.39492	-39.35901	Mon Mar 03 18:23:24 2014 S=0.23 Km/hr
-7.39494	-39.35901	Mon Mar 03 18:23:34 2014 S=0.27 Km/hr
-7.39494	-39.35902	Mon Mar 03 18:23:44 2014 S=0.33 Km/hr
-7.39494	-39.35900	Mon Mar 03 18:23:54 2014 S=0.81 Km/hr
-7.39495	-39.35900	Mon Mar 03 18:24:04 2014 S=0.24 Km/hr
-7.39493	-39.35899	Mon Mar 03 18:24:14 2014 S=1.33 Km/hr
-7.39495	-39.35901	Mon Mar 03 18:24:24 2014 S=0.53 Km/hr
-7.39495	-39.35901	Mon Mar 03 18:24:34 2014 S=0.23 Km/hr
-7.39491	-39.35898	Mon Mar 03 18:24:44 2014 S=1.44 Km/hr
-7.39491	-39.35897	Mon Mar 03 18:24:54 2014 S=0.84 Km/hr
-7.39489	-39.35901	Mon Mar 03 18:25:04 2014 S=1.62 Km/hr
-7.39486	-39.35902	Mon Mar 03 18:25:14 2014 S=1.24 Km/hr
-7.39482	-39.35899	Mon Mar 03 18:25:24 2014 S=1.75 Km/hr
-7.39480	-39.35897	Mon Mar 03 18:25:34 2014 S=0.51 Km/hr
-7.39480	-39.35896	Mon Mar 03 18:25:44 2014 S=0.11 Km/hr
-7.39482	-39.35893	Mon Mar 03 18:25:54 2014 S=1.34 Km/hr
-7.39482	-39.35891	Mon Mar 03 18:26:04 2014 S=1.61 Km/hr
-7.39483	-39.35889	Mon Mar 03 18:26:15 2014 S=0.41 Km/hr
-7.39484	-39.35885	Mon Mar 03 18:26:25 2014 S=0.37 Km/hr
-7.39485	-39.35881	Mon Mar 03 18:26:35 2014 S=0.66 Km/hr
-7.39490	-39.35880	Mon Mar 03 18:26:45 2014 S=0.88 Km/hr
-7.39491	-39.35876	Mon Mar 03 18:26:56 2014 S=0.79 Km/hr
-7.39491	-39.35875	Mon Mar 03 18:27:06 2014 S=1.53 Km/hr
-7.39492	-39.35868	Mon Mar 03 18:27:16 2014 S=0.80 Km/hr
-7.39491	-39.35867	Mon Mar 03 18:27:26 2014 S=0.12 Km/hr
-7.39493	-39.35865	Mon Mar 03 18:27:37 2014 S=0.55 Km/hr
-7.39492	-39.35860	Mon Mar 03 18:27:47 2014 S=0.34 Km/hr
-7.39493	-39.35855	Mon Mar 03 18:27:57 2014 S=0.47 Km/hr
-7.39489	-39.35848	Mon Mar 03 18:28:07 2014 S=2.05 Km/hr
-7.39485	-39.35846	Mon Mar 03 18:28:17 2014 S=0.34 Km/hr
-7.39485	-39.35845	Mon Mar 03 18:28:27 2014 S=0.14 Km/hr
-7.39490	-39.35849	Mon Mar 03 18:28:37 2014 S=1.92 Km/hr
-7.39493	-39.35851	Mon Mar 03 18:28:47 2014 S=2.23 Km/hr
-7.39497	-39.35854	Mon Mar 03 18:28:57 2014 S=1.33 Km/hr
-7.39499	-39.35858	Mon Mar 03 18:29:07 2014 S=1.00 Km/hr
-7.39496	-39.35863	Mon Mar 03 18:29:17 2014 S=1.73 Km/hr
-7.39495	-39.35864	Mon Mar 03 18:29:27 2014 S=1.27 Km/hr
-7.39490	-39.35867	Mon Mar 03 18:29:37 2014 S=0.30 Km/hr
-7.39490	-39.35868	Mon Mar 03 18:29:47 2014 S=0.27 Km/hr
-7.39489	-39.35872	Mon Mar 03 18:29:57 2014 S=0.92 Km/hr
-7.39485	-39.35880	Mon Mar 03 18:30:07 2014 S=1.83 Km/hr
-7.39482	-39.35881	Mon Mar 03 18:30:17 2014 S=0.24 Km/hr
-7.39473	-39.35889	Mon Mar 03 18:30:27 2014 S=3.00 Km/hr
-7.39461	-39.35892	Mon Mar 03 18:30:37 2014 S=0.19 Km/hr
-7.39459	-39.35891	Mon Mar 03 18:30:47 2014 S=0.47 Km/hr
-7.39460	-39.35891	Mon Mar 03 18:30:57 2014 S=1.12 Km/hr
-7.39462	-39.35894	Mon Mar 03 18:31:07 2014 S=1.46 Km/hr
-7.39468	-39.35901	Mon Mar 03 18:31:17 2014 S=3.60 Km/hr
-7.39463	-39.35911	Mon Mar 03 18:31:27 2014 S=2.40 Km/hr
-7.39461	-39.35913	Mon Mar 03 18:31:37 2014 S=1.03 Km/hr
-7.39458	-39.35918	Mon Mar 03 18:31:47 2014 S=2.83 Km/hr
-7.39453	-39.35922	Mon Mar 03 18:31:57 2014 S=0.41 Km/hr
-7.39453	-39.35924	Mon Mar 03 18:32:07 2014 S=1.33 Km/hr
-7.39451	-39.35932	Mon Mar 03 18:32:17 2014 S=1.87 Km/hr
-7.39449	-39.35939	Mon Mar 03 18:32:27 2014 S=0.70 Km/hr
-7.39449	-39.35940	Mon Mar 03 18:32:37 2014 S=0.82 Km/hr
-7.49193	-39.36546
-7.49191	-39.36546
-7.49191	-39.36547
-7.49191	-39.36546
-7.49192	-39.36546
-7.49192	-39.36546
-7.49192	-39.36546
-7.49192	-39.36546
-7.49192	-39.36546
-7.49192	-39.36546
-7.49192	-39.36546
-7.49192	-39.36546
-7.49192	-39.36547
-7.49191	-39.36545
-7.49191	-39.36544
-7.49190	-39.36543
-7.49190	-39.36543
-7.49190	-39.36543
-7.49190	-39.36543
-7.49190	-39.36543
-7.49190	-39.36543
-7.49190	-39.36543
-7.49190	-39.36543
-7.49190	-39.36543
-7.49190	-39.36543
-7.49190	-39.36543
-7.49190	-39.36544
-7.49190	-39.36544
-7.49190	-39.36544
-7.49190	-39.36544
-7.49190	-39.36543
-7.49190	-39.36543
-7.49190	-39.36543
-7.49190	-39.36543
-7.49190	-39.36543
-7.49190	-39.36544
-7.49190	-39.36544
-7.49190	-39.36544
-7.49190	-39.36544
-7.49190	-39.36544
-7.49190	-39.36544
-7.49190	-39.36544
-7.49190	-39.36544
-7.49189	-39.36544
-7.49189	-39.36544
-7.49189	-39.36544
-7.49189	-39.36544
-7.49189	-39.36544
-7.49189	-39.36544
-7.49189	-39.36544
-7.49189	-39.36544
-7.49189	-39.36544
-7.49189	-39.36544
-7.49189	-39.36544
-7.49189	-39.36544
-7.49189	-39.36544
-7.49189	-39.36543
-7.49189	-39.36543
-7.49189	-39.36543
-7.49189	-39.36544
-7.49189	-39.36544
-7.49189	-39.36544
-7.49189	-39.36544
-7.49189	-39.36544
-7.49189	-39.36544
-7.49189	-39.36544
-7.49189	-39.36544
-7.49188	-39.36544
-7.49189	-39.36545
-7.49191	-39.36547
-7.49193	-39.36551
-7.49201	-39.36560
-7.49206	-39.36563
-7.49205	-39.36564
-7.49205	-39.36563
-7.49204	-39.36564
-7.49203	-39.36563
-7.49204	-39.36564
-7.49205	-39.36563
-7.49205	-39.36563
-7.49204	-39.36563
-7.49205	-39.36563
-7.49206	-39.36564
-7.49206	-39.36565
-7.49206	-39.36565
-7.49206	-39.36564
-7.49207	-39.36563
-7.49207	-39.36563
-7.49207	-39.36563
-7.49207	-39.36565
-7.49209	-39.36560
-7.49209	-39.36554
-7.49209	-39.36554
-7.49209	-39.36554
-7.49203	-39.36553
-7.49202	-39.36550
-7.49202	-39.36550
-7.49206	-39.36556
-7.49211	-39.36563
-7.49209	-39.36565
-7.49209	-39.36564
-7.49216	-39.36559
-7.49220	-39.36538
-7.49183	-39.36520
-7.49144	-39.36533
-7.49119	-39.36557
-7.49076	-39.36581
-7.49030	-39.36636
-7.48978	-39.36699
-7.48950	-39.36748
-7.48933	-39.36792
-7.48890	-39.36831
-7.48831	-39.36886
-7.48764	-39.36887
-7.48691	-39.36874
-7.48621	-39.36864
-7.48545	-39.36858
-7.48470	-39.36856
-7.48393	-39.36874
-7.48319	-39.36899
-7.48235	-39.36931
-7.48146	-39.36969
-7.48062	-39.36992
-7.47966	-39.36987
-7.47871	-39.36962
-7.47777	-39.36938
-7.47680	-39.36912
-7.47585	-39.36879
-7.47504	-39.36851
-7.47421	-39.36824
-7.47331	-39.36789
-7.47236	-39.36753
-7.47142	-39.36736
-7.47041	-39.36730
-7.46942	-39.36735
-7.46847	-39.36744
-7.46756	-39.36744
-7.46660	-39.36749
-7.46560	-39.36761
-7.46468	-39.36765
-7.46373	-39.36759
-7.46279	-39.36760
-7.46182	-39.36754
-7.46091	-39.36758
-7.46015	-39.36772
-7.45941	-39.36779
-7.45914	-39.36784
-7.45907	-39.36788
-7.45907	-39.36788
-7.45901	-39.36791
-7.45880	-39.36797
-7.45818	-39.36812
-7.45748	-39.36835
-7.45672	-39.36855
-7.45596	-39.36863
-7.45517	-39.36869
-7.45442	-39.36890
-7.45368	-39.36917
-7.45300	-39.36943
-7.45228	-39.36966
-7.45156	-39.36987
-7.45073	-39.37006
-7.44993	-39.37038
-7.44916	-39.37054
-7.44829	-39.37066
-7.44748	-39.37077
-7.44667	-39.37090
-7.44577	-39.37100
-7.44493	-39.37104
-7.44411	-39.37108
-7.44323	-39.37121
-7.44237	-39.37141
-7.44159	-39.37148
-7.44123	-39.37153
-7.44073	-39.37155
-7.43999	-39.37158
-7.43915	-39.37157
-7.43833	-39.37165
-7.43758	-39.37174
-7.43682	-39.37174
-7.43607	-39.37173
-7.43535	-39.37180
-7.43462	-39.37178
-7.43402	-39.37153
-7.43352	-39.37131
-7.43322	-39.37109
-7.43298	-39.37088
-7.43273	-39.37061
-7.43209	-39.37032
-7.43143	-39.37011
-7.43077	-39.36980
-7.43019	-39.36953
-7.42967	-39.36921
-7.42907	-39.36892
-7.42841	-39.36879
-7.42777	-39.36870
-7.42704	-39.36855
-7.42643	-39.36848
-7.42574	-39.36844
-7.42510	-39.36848
-7.42455	-39.36832
-7.42409	-39.36798
-7.42344	-39.36764
-7.42276	-39.36751
-7.42232	-39.36740
-7.42171	-39.36731
-7.42100	-39.36728
-7.42043	-39.36706
-7.41970	-39.36709
-7.41898	-39.36702
-7.41840	-39.36691
-7.41796	-39.36691
-7.41791	-39.36692
-7.41788	-39.36691
-7.41754	-39.36689
-7.41695	-39.36679
-7.41629	-39.36675
-7.41563	-39.36669
-7.41507	-39.36659
-7.41442	-39.36660
-7.41391	-39.36651
-7.41344	-39.36646
-7.41290	-39.36634
-7.41223	-39.36613
-7.41154	-39.36600
-7.41077	-39.36600
-7.41015	-39.36600
-7.40951	-39.36588
-7.40886	-39.36585
-7.40837	-39.36579
-7.40812	-39.36572
-7.40773	-39.36571
-7.40727	-39.36565
-7.40681	-39.36557
-7.40634	-39.36539
-7.40583	-39.36514
-7.40539	-39.36492
-7.40501	-39.36460
-7.40462	-39.36431
-7.40410	-39.36423
-7.40363	-39.36411
-7.40315	-39.36409
-7.40259	-39.36398
-7.40211	-39.36383
-7.40152	-39.36375
-7.40096	-39.36363
-7.40045	-39.36346
-7.40001	-39.36328
-7.39942	-39.36303
-7.39898	-39.36285
-7.39873	-39.36282
-7.39856	-39.36276
-7.39828	-39.36271
-7.39797	-39.36260
-7.39757	-39.36247
-7.39711	-39.36238
-7.39676	-39.36218
-7.39643	-39.36207
-7.39640	-39.36188
-7.39643	-39.36169
-7.39646	-39.36159
-7.39646	-39.36154
-7.39647	-39.36152
-7.39644	-39.36148
-7.39632	-39.36130
-7.39618	-39.36116
-7.39602	-39.36106
-7.39587	-39.36096
-7.39567	-39.36090
-7.39547	-39.36079
-7.39530	-39.36068
-7.39512	-39.36053
-7.39498	-39.36043
-7.39480	-39.36032
-7.39460	-39.36019
-7.39440	-39.36008
-7.39425	-39.36003
-7.39424	-39.36003
-7.39424	-39.36004
-7.39424	-39.36004
-7.39425	-39.36004
-7.39425	-39.36004
-7.39425	-39.36005
-7.39425	-39.36005
-7.39425	-39.36004
-7.39425	-39.36002
-7.39427	-39.35994
-7.39427	-39.35987
-7.39428	-39.35981
-7.39431	-39.35973
-7.39435	-39.35968
-7.39452	-39.35962
-7.39456	-39.35962
-7.39454	-39.35960
-7.39445	-39.35954
-7.39443	-39.35947
-7.39447	-39.35944
-7.39447	-39.35936
-7.39446	-39.35930
-7.39452	-39.35925
-7.39455	-39.35922
-7.39461	-39.35924
-7.39464	-39.35925
-7.39469	-39.35921
-7.39478	-39.35917
-7.39483	-39.35921
-7.39488	-39.35923
-7.39490	-39.35924
-7.39497	-39.35927
-7.39496	-39.35927
-7.39494	-39.35920
-7.39494	-39.35917
-7.39495	-39.35917
-7.39495	-39.35915
-7.39499	-39.35909
-7.39497	-39.35908
-7.39496	-39.35906
-7.39492	-39.35902
-7.39490	-39.35901
-7.39492	-39.35901
-7.39494	-39.35901
-7.39494	-39.35902
-7.39494	-39.35900
-7.39495	-39.35900
-7.39493	-39.35899
-7.39495	-39.35901
-7.39495	-39.35901
-7.39491	-39.35898
-7.39491	-39.35897
-7.39489	-39.35901
-7.39486	-39.35902
-7.39482	-39.35899
-7.39480	-39.35897
-7.39480	-39.35896
-7.39482	-39.35893
-7.39482	-39.35891
-7.39483	-39.35889
-7.39484	-39.35885
-7.39485	-39.35881
-7.39490	-39.35880
-7.39491	-39.35876
-7.39491	-39.35875
-7.39492	-39.35868
-7.39491	-39.35867
-7.39493	-39.35865
-7.39492	-39.35860
-7.39493	-39.35855
-7.39489	-39.35848
-7.39485	-39.35846
-7.39485	-39.35845
-7.39490	-39.35849
-7.39493	-39.35851
-7.39497	-39.35854
-7.39499	-39.35858
-7.39496	-39.35863
-7.39495	-39.35864
-7.39490	-39.35867
-7.39490	-39.35868
-7.39489	-39.35872
-7.39485	-39.35880
-7.39482	-39.35881
-7.39473	-39.35889
-7.39461	-39.35892
-7.39459	-39.35891
-7.39460	-39.35891
-7.39462	-39.35894
-7.39468	-39.35901
-7.39463	-39.35911
-7.39461	-39.35913
-7.39458	-39.35918
-7.39453	-39.35922
-7.39453	-39.35924
-7.39451	-39.35932
-7.39449	-39.35939
-7.39449	-39.35940
