# Supplementary material for: Lévy foraging patterns of rural humans
Source: PLoS One. 2018 Jun 18;13(6):e0199099. doi: 10.1371/journal.pone.0199099 (PMC6005560; doi:10.1371/journal.pone.0199099)
Supplement: S5 File — (ZIP) [file pone.0199099.s005.zip › H-10-CA/Holux_M-241_Start_20140224-085403_Finish_20140224-153109.kml]

<?xml version="1.0" encoding="UTF-8"?>
<kml xmlns="http://earth.google.com/kml/2.1">
<Document>
<Style id="normalState_TLP_Start">
<IconStyle>
<scale>1.0</scale>
<Icon>
<href>http://maps.google.com/mapfiles/kml/pal4/icon15.png</href>
</Icon>
</IconStyle>
<LabelStyle>
<scale>1.0</scale>
</LabelStyle>
</Style>
<Style id="highlightState_TLP_Start">
<IconStyle>
<scale>1.1</scale>
<Icon>
<href>http://maps.google.com/mapfiles/kml/pal4/icon7.png</href>
</Icon>
</IconStyle>
<LabelStyle>
<scale>1.1</scale>
<color>ff0000ff</color>
</LabelStyle>
</Style>
<StyleMap id="styleMap_TLP_Start">
<Pair>
<key>normal</key>
<styleUrl>#normalState_TLP_Start</styleUrl>
</Pair>
<Pair>
<key>highlight</key>
<styleUrl>#highlightState_TLP_Start</styleUrl>
</Pair>
</StyleMap>
<Style id="normalState_TLP_Finish">
<IconStyle>
<scale>1.0</scale>
<Icon>
<href>http://maps.google.com/mapfiles/kml/pal4/icon15.png</href>
</Icon>
</IconStyle>
<LabelStyle>
<scale>1.0</scale>
</LabelStyle>
</Style>
<Style id="highlightState_TLP_Finish">
<IconStyle>
<scale>1.1</scale>
<Icon>
<href>http://maps.google.com/mapfiles/kml/pal4/icon7.png</href>
</Icon>
</IconStyle>
<LabelStyle>
<scale>1.1</scale>
<color>ff0000ff</color>
</LabelStyle>
</Style>
<StyleMap id="styleMap_TLP_Finish">
<Pair>
<key>normal</key>
<styleUrl>#normalState_TLP_Finish</styleUrl>
</Pair>
<Pair>
<key>highlight</key>
<styleUrl>#highlightState_TLP_Finish</styleUrl>
</Pair>
</StyleMap>
<Style id="normalState_TLP_Normal">
<IconStyle>
<scale>1.0</scale>
<Icon>
<href>http://maps.google.com/mapfiles/kml/pal4/icon31.png</href>
</Icon>
</IconStyle>
<LabelStyle>
<scale>1.0</scale>
</LabelStyle>
</Style>
<Style id="highlightState_TLP_Normal">
<IconStyle>
<scale>1.1</scale>
<Icon>
<href>http://maps.google.com/mapfiles/kml/pal4/icon23.png</href>
</Icon>
</IconStyle>
<LabelStyle>
<scale>1.1</scale>
<color>ff0000ff</color>
</LabelStyle>
</Style>
<StyleMap id="styleMap_TLP_Normal">
<Pair>
<key>normal</key>
<styleUrl>#normalState_TLP_Normal</styleUrl>
</Pair>
<Pair>
<key>highlight</key>
<styleUrl>#highlightState_TLP_Normal</styleUrl>
</Pair>
</StyleMap>
<Style id="normalState_TLP_Photo">
<IconStyle>
<scale>1.0</scale>
<Icon>
<href>http://maps.google.com/mapfiles/kml/pal4/icon46.png</href>
</Icon>
</IconStyle>
<LabelStyle>
<scale>1.0</scale>
</LabelStyle>
</Style>
<Style id="highlightState_TLP_Photo">
<IconStyle>
<scale>1.1</scale>
<Icon>
<href>http://maps.google.com/mapfiles/kml/pal4/icon38.png</href>
</Icon>
</IconStyle>
<LabelStyle>
<scale>1.1</scale>
<color>ff0000ff</color>
</LabelStyle>
</Style>
<StyleMap id="styleMap_TLP_Photo">
<Pair>
<key>normal</key>
<styleUrl>#normalState_TLP_Photo</styleUrl>
</Pair>
<Pair>
<key>highlight</key>
<styleUrl>#highlightState_TLP_Photo</styleUrl>
</Pair>
</StyleMap>
<Style id="roadStyle">
<LineStyle>
<color>ffffff00</color>
<width>6</width>
</LineStyle>
</Style>
<Open>1</Open>
<description>Route</description>
<name>Track Log</name>
<Placemark>
<name>Route</name>
<styleUrl>#roadStyle</styleUrl>
<MultiGeometry>
<LineString>
<coordinates>
-39.3681450,-7.4886880,163.73 -39.3679352,-7.4889483,167.79 -39.3678741,-7.4890056,169.70 -39.3678741,-7.4889965,171.61 -39.3679047,-7.4890027,174.12 -39.3678780,-7.4890161,177.55 -39.3678780,-7.4890618,180.40 -39.3678665,-7.4890957,181.82 -39.3678589,-7.4891143,183.24 -39.3678284,-7.4891119,185.34 -39.3677902,-7.4891095,187.26 -39.3677635,-7.4891286,190.18 -39.3677979,-7.4891009,195.25 -39.3678246,-7.4891138,197.82 -39.3678284,-7.4891362,200.88 -39.3678246,-7.4891281,202.27 -39.3678055,-7.4891872,205.36 -39.3678398,-7.4892178,206.23 -39.3678436,-7.4892302,207.88 -39.3678246,-7.4892750,212.30 -39.3678207,-7.4892960,216.99 -39.3678169,-7.4893427,223.02 -39.3677559,-7.4894090,227.64 -39.3677559,-7.4894729,233.05 -39.3677559,-7.4895253,236.95 -39.3677673,-7.4895234,238.26 -39.3672371,-7.4897738,249.81 -39.3669701,-7.4897666,251.97 -39.3669701,-7.4897656,252.27 -39.3670921,-7.4901781,257.97 -39.3669319,-7.4902325,265.18 -39.3655434,-7.4928131,306.68 -39.3655586,-7.4921622,334.35 -39.3655777,-7.4918284,340.39 -39.3657036,-7.4914079,343.19 -39.3660240,-7.4911184,344.92 -39.3664093,-7.4907880,346.50 -39.3669319,-7.4903755,347.48 -39.3674622,-7.4901123,348.16 -39.3679962,-7.4897027,349.01 -39.3686218,-7.4889655,349.69 -39.3686752,-7.4882655,350.46 -39.3684845,-7.4873118,353.95 -39.3683548,-7.4863777,356.53 -39.3683052,-7.4854717,360.45 -39.3684769,-7.4845862,365.91 -39.3686981,-7.4837818,368.33 -39.3690338,-7.4828987,367.64 -39.3694000,-7.4820786,367.73 -39.3696785,-7.4811158,374.80 -39.3695488,-7.4799409,377.36 -39.3691978,-7.4785600,381.07 -39.3688545,-7.4771724,386.69 -39.3684387,-7.4758811,394.00 -39.3680229,-7.4746485,401.73 -39.3675613,-7.4734163,410.34 -39.3671799,-7.4722400,432.64 -39.3670883,-7.4711313,443.87 -39.3671265,-7.4699426,454.27 -39.3672028,-7.4687052,469.67 -39.3675346,-7.4668407,602.72 -39.3676682,-7.4655886,647.09 -39.3676300,-7.4645543,773.97 -39.3675385,-7.4634676,874.50 -39.3675385,-7.4622941,898.34 -39.3675613,-7.4611311,900.16 -39.3676987,-7.4600863,899.31 -39.3678741,-7.4590864,902.42 -39.3680344,-7.4583549,903.06 -39.3683434,-7.4574685,904.09 -39.3685722,-7.4564409,909.72 -39.3686562,-7.4553208,909.20 -39.3689270,-7.4542303,909.78 -39.3692856,-7.4532709,907.28 -39.3696136,-7.4523268,909.84 -39.3699303,-7.4513030,910.73 -39.3701859,-7.4503031,910.48 -39.3705521,-7.4493895,914.11 -39.3706512,-7.4483328,912.98 -39.3707695,-7.4472494,910.02 -39.3709335,-7.4461727,910.75 -39.3710213,-7.4450459,912.91 -39.3711052,-7.4439082,910.59 -39.3712730,-7.4428077,905.97 -39.3714142,-7.4416952,906.81 -39.3716087,-7.4405279,911.67 -39.3715439,-7.4394522,910.47 -39.3715744,-7.4384074,908.16 -39.3716850,-7.4373684,906.06 -39.3717003,-7.4363394,905.84 -39.3717346,-7.4354353,906.30 -39.3717232,-7.4345961,902.53 -39.3714561,-7.4337769,901.97 -39.3711128,-7.4332166,906.02 -39.3705902,-7.4327884,902.80 -39.3702126,-7.4318800,907.69 -39.3699493,-7.4310212,907.39 -39.3695984,-7.4301953,911.16 -39.3691483,-7.4295125,909.58 -39.3688240,-7.4288163,912.16 -39.3686905,-7.4280062,914.34 -39.3685684,-7.4272065,909.97 -39.3684921,-7.4264126,904.72 -39.3684006,-7.4256506,910.22 -39.3684540,-7.4249740,906.91 -39.3681984,-7.4243102,912.67 -39.3677483,-7.4235649,917.30 -39.3675156,-7.4228272,918.02 -39.3674927,-7.4222994,921.77 -39.3673515,-7.4215660,914.28 -39.3672867,-7.4208198,914.81 -39.3670883,-7.4201155,916.27 -39.3670464,-7.4191475,916.02 -39.3669014,-7.4182353,915.34 -39.3668098,-7.4177942,910.08 -39.3665161,-7.4175487,911.03 -39.3662109,-7.4174619,913.06 -39.3658447,-7.4176636,908.33 -39.3654633,-7.4177241,907.67 -39.3650513,-7.4178567,906.73 -39.3644829,-7.4178805,906.08 -39.3641624,-7.4179630,906.25 -39.3637619,-7.4182515,906.59 -39.3635330,-7.4184551,901.36 -39.3632011,-7.4187217,897.41 -39.3628502,-7.4189320,892.45 -39.3624344,-7.4188600,893.83 -39.3622894,-7.4185109,896.53 -39.3620644,-7.4181919,900.06 -39.3618813,-7.4179196,903.19 -39.3617134,-7.4175959,910.72 -39.3615532,-7.4172249,908.77 -39.3613663,-7.4169383,914.19 -39.3612404,-7.4165969,916.06 -39.3611183,-7.4161592,915.64 -39.3609886,-7.4157662,912.98 -39.3608017,-7.4153600,913.41 -39.3606186,-7.4149809,914.33 -39.3603058,-7.4147205,913.22 -39.3600388,-7.4143777,915.17 -39.3596878,-7.4142013,916.17 -39.3593292,-7.4139667,916.16 -39.3588943,-7.4137731,916.41 -39.3585930,-7.4134755,917.72 -39.3582573,-7.4131474,918.94 -39.3578835,-7.4131017,915.70 -39.3574104,-7.4130063,911.94 -39.3568573,-7.4128356,910.89 -39.3563843,-7.4127183,906.97 -39.3560143,-7.4126301,905.78 -39.3557053,-7.4123559,907.67 -39.3554039,-7.4124613,907.81 -39.3550453,-7.4127464,909.28 -39.3546791,-7.4129562,904.16 -39.3542442,-7.4129901,906.75 -39.3538513,-7.4127951,910.73 -39.3536453,-7.4125066,912.19 -39.3533592,-7.4122262,914.34 -39.3530846,-7.4118905,914.83 -39.3528214,-7.4115596,918.66 -39.3525963,-7.4111986,921.66 -39.3523407,-7.4109683,924.28 -39.3521156,-7.4106512,924.53 -39.3519630,-7.4101839,919.77 -39.3519020,-7.4097090,921.75 -39.3516693,-7.4093847,921.42 -39.3515053,-7.4092932,922.42 -39.3514938,-7.4092927,922.47 -39.3514442,-7.4092927,922.41 -39.3514977,-7.4093318,921.59 -39.3515129,-7.4093323,920.92 -39.3515015,-7.4093194,921.03 -39.3514938,-7.4093175,920.53 -39.3513565,-7.4093060,920.47 -39.3510475,-7.4092870,920.80 -39.3507576,-7.4091387,918.03 -39.3505211,-7.4088078,915.23 -39.3501854,-7.4085827,914.95 -39.3497849,-7.4085402,911.52 -39.3495712,-7.4082375,908.28 -39.3493347,-7.4078202,905.17 -39.3490677,-7.4075055,906.27 -39.3487892,-7.4074140,914.33 -39.3488121,-7.4074345,914.39 -39.3488274,-7.4074450,914.63 -39.3488045,-7.4074426,915.03 -39.3487968,-7.4074440,915.20 -39.3487930,-7.4074345,915.38 -39.3487701,-7.4074230,915.58 -39.3487587,-7.4074225,915.77 -39.3487282,-7.4074183,915.91 -39.3487244,-7.4074206,916.02 -39.3487358,-7.4074235,916.09 -39.3487358,-7.4074230,916.22 -39.3487701,-7.4074221,916.27 -39.3487663,-7.4074187,916.31 -39.3486862,-7.4073720,917.25 -39.3484497,-7.4072466,920.16 -39.3482246,-7.4070768,922.22 -39.3479538,-7.4069858,923.41 -39.3480492,-7.4062696,919.88 -39.3483582,-7.4050326,925.92 -39.3487091,-7.4036336,923.45 -39.3490486,-7.4022818,921.23 -39.3493843,-7.4009032,921.89 -39.3496971,-7.3995919,922.70 -39.3500252,-7.3982744,925.22 -39.3503151,-7.3969660,923.42 -39.3506203,-7.3956857,920.52 -39.3507919,-7.3948936,916.16 -39.3504105,-7.3948493,914.31 -39.3495712,-7.3950901,914.02 -39.3486366,-7.3953958,913.72 -39.3477859,-7.3956556,913.39 -39.3473969,-7.3958364,913.22 -39.3470573,-7.3958359,909.20 -39.3467674,-7.3959613,904.00 -39.3463593,-7.3960781,908.48 -39.3457947,-7.3962407,901.77 -39.3450165,-7.3964672,900.94 -39.3446846,-7.3966393,900.25 -39.3446579,-7.3968539,903.31 -39.3446045,-7.3971128,903.77 -39.3446121,-7.3973484,908.91 -39.3446503,-7.3975911,915.55 -39.3446922,-7.3978171,919.11 -39.3446960,-7.3980308,918.97 -39.3445930,-7.3981543,920.63 -39.3445015,-7.3982339,924.22 -39.3444939,-7.3982382,924.14 -39.3444939,-7.3982410,924.13 -39.3444901,-7.3982415,924.16 -39.3444557,-7.3982410,924.55 -39.3444481,-7.3982415,924.64 -39.3444557,-7.3982363,925.14 -39.3443718,-7.3982553,925.45 -39.3442650,-7.3982763,926.16 -39.3442459,-7.3983722,927.70 -39.3442421,-7.3984709,928.48 -39.3442345,-7.3985672,928.59 -39.3442879,-7.3986573,928.56 -39.3442764,-7.3986654,928.78 -39.3443146,-7.3986993,928.98 -39.3442879,-7.3986850,928.45 -39.3442612,-7.3987222,929.34 -39.3441734,-7.3987913,929.55 -39.3441200,-7.3988519,929.50 -39.3440819,-7.3988256,929.89 -39.3440628,-7.3987975,930.75 -39.3440399,-7.3987851,930.98 -39.3440323,-7.3987780,930.86 -39.3440132,-7.3988066,930.48 -39.3440018,-7.3988485,930.78 -39.3440666,-7.3989773,929.94 -39.3441544,-7.3990145,929.22 -39.3441849,-7.3990226,928.59 -39.3442154,-7.3990159,927.33 -39.3442345,-7.3990068,927.56 -39.3442993,-7.3989763,927.58 -39.3443184,-7.3990011,927.91 -39.3443146,-7.3990178,927.84 -39.3443489,-7.3990402,927.03 -39.3444061,-7.3990531,925.89 -39.3444786,-7.3991232,925.48 -39.3445244,-7.3991628,924.69 -39.3445969,-7.3991756,925.70 -39.3446693,-7.3992090,926.72 -39.3446388,-7.3992500,926.44 -39.3445816,-7.3992438,925.69 -39.3445625,-7.3992796,926.47 -39.3446007,-7.3993516,927.50 -39.3445358,-7.3993731,928.61 -39.3445358,-7.3994260,929.17 -39.3445206,-7.3994732,929.25 -39.3445358,-7.3995090,930.17 -39.3445282,-7.3995471,929.22 -39.3445244,-7.3995476,929.22 -39.3445206,-7.3995481,929.22 -39.3444939,-7.3995991,929.63 -39.3444595,-7.3996181,930.70 -39.3444595,-7.3996196,930.31 -39.3444595,-7.3996196,930.33 -39.3444557,-7.3996210,930.34 -39.3444557,-7.3996210,930.42 -39.3444099,-7.3996406,930.14 -39.3444366,-7.3996973,930.14 -39.3444328,-7.3997378,929.88 -39.3444023,-7.3997765,929.38 -39.3443413,-7.3998160,929.55 -39.3443146,-7.3998055,930.00 -39.3442802,-7.3997974,930.39 -39.3442917,-7.3998394,929.88 -39.3442535,-7.3998652,929.55 -39.3442574,-7.3998675,929.67 -39.3442459,-7.3998680,928.98 -39.3442421,-7.3998718,929.00 -39.3442421,-7.3998742,929.00 -39.3442421,-7.3998756,929.03 -39.3442383,-7.3998775,929.00 -39.3442307,-7.3999014,930.14 -39.3442383,-7.3999095,930.58 -39.3442230,-7.3999162,930.72 -39.3442192,-7.3999186,930.75 -39.3442116,-7.3999228,930.75 -39.3442116,-7.3999233,930.77 -39.3442154,-7.3999209,930.80 -39.3442345,-7.3999348,930.78 -39.3442383,-7.3999462,930.89 -39.3442421,-7.3999457,930.89 -39.3442383,-7.3999472,930.89 -39.3442307,-7.3999515,930.86 -39.3442345,-7.3999634,931.30 -39.3441963,-7.3999496,931.84 -39.3441963,-7.3999491,931.86 -39.3442001,-7.3999476,931.91 -39.3442039,-7.3999500,931.89 -39.3442039,-7.3999591,931.81 -39.3442383,-7.3999453,931.88 -39.3442345,-7.3999510,931.61 -39.3442459,-7.3999367,932.00 -39.3442535,-7.3999348,931.98 -39.3442612,-7.3999319,931.94 -39.3442726,-7.3999319,932.31 -39.3442917,-7.3999262,932.25 -39.3443146,-7.3999219,931.50 -39.3443146,-7.3999324,931.48 -39.3443260,-7.3999348,931.03 -39.3443222,-7.3999362,931.03 -39.3443031,-7.3999448,931.05 -39.3442688,-7.3999591,931.27 -39.3442612,-7.3999653,930.69 -39.3442535,-7.3999696,930.75 -39.3442154,-7.3999910,930.69 -39.3441963,-7.4000120,928.41 -39.3441772,-7.4000187,928.58 -39.3441658,-7.4000235,928.63 -39.3441162,-7.4000559,928.34 -39.3440895,-7.4000759,927.86 -39.3440437,-7.4000850,928.20 -39.3440285,-7.4000845,928.50 -39.3440132,-7.4000583,928.67 -39.3439789,-7.4000573,930.59 -39.3439560,-7.4000592,931.25 -39.3439674,-7.4000664,930.73 -39.3439484,-7.4001141,930.77 -39.3439522,-7.4001284,930.47 -39.3439522,-7.4001641,930.55 -39.3439636,-7.4001894,930.45 -39.3439598,-7.4002237,930.64 -39.3439522,-7.4002695,930.17 -39.3439407,-7.4002781,930.14 -39.3439484,-7.4003072,930.75 -39.3439407,-7.4003110,930.72 -39.3439407,-7.4003129,930.70 -39.3439331,-7.4003196,930.84 -39.3439064,-7.4003344,930.44 -39.3439102,-7.4003243,930.41 -39.3439102,-7.4003205,930.36 -39.3439026,-7.4003220,930.08 -39.3439217,-7.4003553,930.47 -39.3439255,-7.4003663,930.48 -39.3439140,-7.4003716,930.30 -39.3439178,-7.4003935,930.08 -39.3439178,-7.4003949,930.08 -39.3439026,-7.4004149,929.73 -39.3439369,-7.4004364,929.89 -39.3439522,-7.4004574,930.36 -39.3439751,-7.4004912,930.17 -39.3440552,-7.4004822,929.22 -39.3441086,-7.4004908,929.19 -39.3441544,-7.4004388,928.63 -39.3441925,-7.4003859,929.03 -39.3442001,-7.4003406,928.81 -39.3441925,-7.4003124,929.06 -39.3442039,-7.4003258,929.56 -39.3442001,-7.4003124,929.47 -39.3441963,-7.4003100,929.59 -39.3441734,-7.4003415,930.02 -39.3441849,-7.4003305,931.27 -39.3441849,-7.4003320,931.34 -39.3441544,-7.4003878,931.86 -39.3441048,-7.4004483,931.88 -39.3440437,-7.4004874,932.08 -39.3439560,-7.4005342,932.45 -39.3439064,-7.4006033,932.19 -39.3438454,-7.4006581,932.70 -39.3437881,-7.4007154,932.44 -39.3437233,-7.4007864,932.52 -39.3436775,-7.4008322,932.14 -39.3436584,-7.4009175,932.61 -39.3436356,-7.4009690,930.63 -39.3435936,-7.4010267,930.75 -39.3435745,-7.4010715,930.66 -39.3435364,-7.4011788,931.09 -39.3435440,-7.4011621,931.41 -39.3435364,-7.4011641,931.48 -39.3435326,-7.4011755,931.64 -39.3435326,-7.4011755,931.59 -39.3435478,-7.4012156,931.86 -39.3435745,-7.4012785,930.42 -39.3436089,-7.4013448,930.06 -39.3436127,-7.4013500,929.83 -39.3435822,-7.4012861,929.84 -39.3434982,-7.4012794,928.14 -39.3434639,-7.4012794,928.73 -39.3434601,-7.4012799,928.73 -39.3434601,-7.4012809,928.83 -39.3434639,-7.4012709,928.73 -39.3434486,-7.4012589,928.73 -39.3434525,-7.4012599,928.52 -39.3434525,-7.4012556,928.14 -39.3434410,-7.4012580,928.50 -39.3434715,-7.4012671,927.33 -39.3434906,-7.4012408,926.81 -39.3434715,-7.4012494,927.61 -39.3434792,-7.4012532,927.53 -39.3434830,-7.4012589,928.03 -39.3434753,-7.4012618,928.02 -39.3434677,-7.4012661,928.02 -39.3434792,-7.4012623,928.06 -39.3434982,-7.4013381,928.41 -39.3435135,-7.4014163,927.98 -39.3435020,-7.4014750,928.23 -39.3434868,-7.4015446,928.28 -39.3434868,-7.4016314,927.39 -39.3434906,-7.4017158,927.59 -39.3434601,-7.4018064,927.42 -39.3434258,-7.4018931,927.48 -39.3434067,-7.4019537,927.38 -39.3433685,-7.4019780,927.64 -39.3433800,-7.4019828,927.28 -39.3433838,-7.4019861,927.25 -39.3433456,-7.4020057,927.30 -39.3433304,-7.4019837,927.11 -39.3433495,-7.4019823,927.19 -39.3433990,-7.4020052,927.00 -39.3434067,-7.4019904,926.75 -39.3434143,-7.4019980,926.86 -39.3434181,-7.4020104,926.45 -39.3433914,-7.4020047,926.19 -39.3433609,-7.4020371,926.22 -39.3432961,-7.4020934,927.38 -39.3432693,-7.4021320,927.95 -39.3432617,-7.4021277,928.16 -39.3432617,-7.4021897,927.89 -39.3432732,-7.4022393,928.02 -39.3432884,-7.4022660,927.53 -39.3432770,-7.4022660,927.31 -39.3432274,-7.4022560,927.03 -39.3432236,-7.4022555,926.27 -39.3432007,-7.4022417,927.64 -39.3431702,-7.4022250,927.72 -39.3431664,-7.4022231,927.75 -39.3431778,-7.4021897,929.44 -39.3431778,-7.4021850,929.53 -39.3431702,-7.4021740,929.31 -39.3431320,-7.4021468,929.14 -39.3431358,-7.4021425,929.09 -39.3431320,-7.4021401,929.20 -39.3431320,-7.4021292,929.17 -39.3431358,-7.4021001,928.91 -39.3431435,-7.4020844,928.84 -39.3431358,-7.4020867,928.86 -39.3431320,-7.4020686,928.77 -39.3431168,-7.4020691,928.81 -39.3430862,-7.4020462,929.36 -39.3430557,-7.4020195,929.69 -39.3430634,-7.4019909,929.67 -39.3431244,-7.4019561,929.45 -39.3431320,-7.4019327,929.50 -39.3430290,-7.4018936,929.00 -39.3430176,-7.4018888,929.17 -39.3430023,-7.4019313,929.13 -39.3430176,-7.4020362,929.61 -39.3430328,-7.4020734,928.89 -39.3429985,-7.4020996,929.08 -39.3429794,-7.4021082,929.09 -39.3429756,-7.4021096,929.13 -39.3429680,-7.4021134,929.19 -39.3429680,-7.4021125,929.30 -39.3429794,-7.4021163,929.25 -39.3429642,-7.4021316,928.44 -39.3430405,-7.4021516,927.38 -39.3430862,-7.4021268,926.72 -39.3430977,-7.4020915,927.66 -39.3431320,-7.4020820,927.66 -39.3431358,-7.4020805,927.67 -39.3431816,-7.4021373,927.77 -39.3431664,-7.4021654,927.41 -39.3431740,-7.4022164,927.47 -39.3431740,-7.4022164,927.48 -39.3431778,-7.4022160,927.48 -39.3432426,-7.4022684,927.75 -39.3432045,-7.4023123,926.47 -39.3431625,-7.4023194,927.73 -39.3431740,-7.4023204,928.73 -39.3432465,-7.4023066,929.39 -39.3432655,-7.4023466,929.66 -39.3433266,-7.4024048,929.41 -39.3433609,-7.4025035,929.70 -39.3433495,-7.4025331,929.58 -39.3433228,-7.4025912,929.47 -39.3433189,-7.4026608,929.38 -39.3432655,-7.4027476,930.02 -39.3432350,-7.4027424,930.38 -39.3432312,-7.4027262,930.33 -39.3432350,-7.4027238,930.30 -39.3432274,-7.4027267,930.27 -39.3432083,-7.4027033,930.09 -39.3431969,-7.4026952,930.48 -39.3431740,-7.4027014,930.36 -39.3431702,-7.4026890,930.38 -39.3432083,-7.4027219,930.05 -39.3432503,-7.4027691,929.80 -39.3432693,-7.4028325,929.53 -39.3432617,-7.4028916,929.25 -39.3432999,-7.4029355,927.72 -39.3433037,-7.4029503,927.16 -39.3432732,-7.4029746,926.38 -39.3432846,-7.4030552,926.50 -39.3433228,-7.4030695,926.63 -39.3433723,-7.4030690,927.53 -39.3434181,-7.4030647,929.28 -39.3434868,-7.4031057,929.03 -39.3435211,-7.4031277,928.64 -39.3435211,-7.4031277,928.70 -39.3435783,-7.4031396,928.61 -39.3436012,-7.4031539,929.02 -39.3436623,-7.4031858,928.67 -39.3437500,-7.4032021,929.05 -39.3437881,-7.4031816,929.14 -39.3437920,-7.4031887,929.25 -39.3438034,-7.4031987,929.13 -39.3438148,-7.4031878,927.92 -39.3438225,-7.4031792,928.25 -39.3438301,-7.4031749,928.38 -39.3438606,-7.4031630,928.66 -39.3438301,-7.4031892,929.03 -39.3438263,-7.4032073,928.55 -39.3438301,-7.4032083,928.58 -39.3438454,-7.4032021,928.59 -39.3438530,-7.4031997,928.58 -39.3438530,-7.4032006,928.59 -39.3438683,-7.4031963,928.72 -39.3438835,-7.4031925,928.83 -39.3438911,-7.4031882,928.91 -39.3438950,-7.4031892,929.03 -39.3438988,-7.4031887,929.13 -39.3438950,-7.4031925,929.30 -39.3439255,-7.4032111,929.59 -39.3439522,-7.4032512,929.42 -39.3439560,-7.4032741,929.63 -39.3439636,-7.4032736,929.64 -39.3440094,-7.4033303,929.69 -39.3440475,-7.4033580,929.47 -39.3440590,-7.4033580,929.38 -39.3440819,-7.4033785,929.61 -39.3441200,-7.4033785,929.64 -39.3441200,-7.4033766,929.69 -39.3441544,-7.4033980,929.77 -39.3441772,-7.4034071,929.64 -39.3441811,-7.4034419,929.83 -39.3442192,-7.4034958,930.61 -39.3442688,-7.4034986,931.45 -39.3442726,-7.4034982,931.61 -39.3442726,-7.4034977,931.64 -39.3443069,-7.4034829,931.59 -39.3442802,-7.4034610,931.53 -39.3442802,-7.4034600,931.52 -39.3443298,-7.4034839,931.67 -39.3443642,-7.4034638,931.70 -39.3443718,-7.4034514,932.00 -39.3443451,-7.4034667,932.72 -39.3443069,-7.4034925,931.86 -39.3442383,-7.4034762,931.50 -39.3442192,-7.4034672,930.70 -39.3442116,-7.4034677,930.64 -39.3441429,-7.4034181,930.69 -39.3440742,-7.4033618,930.48 -39.3440361,-7.4033651,930.44 -39.3440170,-7.4033632,930.72 -39.3439789,-7.4033494,931.16 -39.3439178,-7.4033480,932.00 -39.3438454,-7.4033289,931.89 -39.3438339,-7.4033279,931.84 -39.3438339,-7.4033084,931.69 -39.3438187,-7.4032879,931.48 -39.3438339,-7.4032660,931.67 -39.3438225,-7.4032564,931.55 -39.3438187,-7.4032288,931.03 -39.3437920,-7.4032254,931.52 -39.3437233,-7.4032073,931.14 -39.3436470,-7.4032006,932.16 -39.3435860,-7.4031568,931.63 -39.3434944,-7.4031248,931.88 -39.3434219,-7.4030910,932.92 -39.3433495,-7.4030623,932.61 -39.3432884,-7.4030766,931.44 -39.3432770,-7.4030766,931.41 -39.3432388,-7.4031515,930.78 -39.3431625,-7.4032187,929.75 -39.3431206,-7.4032540,928.81 -39.3430786,-7.4032879,928.98 -39.3430672,-7.4033170,928.92 -39.3430595,-7.4033670,929.27 -39.3430176,-7.4034643,930.78 -39.3430176,-7.4035177,931.00 -39.3430138,-7.4035211,931.03 -39.3430328,-7.4035130,930.81 -39.3430443,-7.4034486,930.31 -39.3430557,-7.4033871,930.50 -39.3430710,-7.4033685,930.05 -39.3431015,-7.4033179,929.89 -39.3431740,-7.4032536,929.59 -39.3431625,-7.4031687,930.27 -39.3431625,-7.4031501,930.92 -39.3431358,-7.4031305,930.13 -39.3430862,-7.4031262,930.05 -39.3430748,-7.4031148,929.81 -39.3430672,-7.4031153,929.67 -39.3430672,-7.4031162,929.67 -39.3431244,-7.4031243,929.97 -39.3431435,-7.4031549,930.28 -39.3431435,-7.4031572,930.16 -39.3432007,-7.4032106,930.50 -39.3432655,-7.4031649,930.73 -39.3433113,-7.4030867,930.80 -39.3432961,-7.4030752,931.00 -39.3432617,-7.4030089,931.41 -39.3432770,-7.4029031,931.84 -39.3432884,-7.4028382,930.44 -39.3433304,-7.4028506,930.66 -39.3433533,-7.4028444,930.42 -39.3432884,-7.4028444,928.33 -39.3432770,-7.4028172,928.70 -39.3433189,-7.4027491,930.69 -39.3433380,-7.4026666,930.97 -39.3433838,-7.4025855,930.31 -39.3433609,-7.4024901,931.11 -39.3433075,-7.4023995,931.23 -39.3432732,-7.4023304,932.52 -39.3432999,-7.4022317,933.77 -39.3432808,-7.4021397,933.06 -39.3433266,-7.4020662,933.45 -39.3433800,-7.4020076,932.02 -39.3434372,-7.4019198,931.98 -39.3434830,-7.4018359,932.25 -39.3435249,-7.4017301,932.16 -39.3435020,-7.4016457,931.81 -39.3435211,-7.4015656,930.77 -39.3434982,-7.4014764,930.45 -39.3434677,-7.4014535,931.50 -39.3435211,-7.4014244,932.44 -39.3435211,-7.4013295,933.25 -39.3434715,-7.4012961,934.50 -39.3435326,-7.4012814,935.42 -39.3435516,-7.4011855,934.50 -39.3435745,-7.4010973,933.95 -39.3435936,-7.4010611,933.27 -39.3436012,-7.4010158,933.16 -39.3436241,-7.4009953,933.06 -39.3436699,-7.4008641,932.31 -39.3437386,-7.4008188,932.45 -39.3438072,-7.4007497,931.75 -39.3438377,-7.4006763,932.08 -39.3439140,-7.4006023,931.92 -39.3439484,-7.4005575,931.72 -39.3439941,-7.4005384,931.95 -39.3440742,-7.4005036,932.08 -39.3441162,-7.4004927,929.56 -39.3441086,-7.4004936,930.03 -39.3441200,-7.4004912,930.14 -39.3441467,-7.4005303,930.19 -39.3442039,-7.4005547,930.27 -39.3442650,-7.4005489,930.39 -39.3443031,-7.4005675,929.28 -39.3443413,-7.4005909,929.09 -39.3443527,-7.4006205,928.84 -39.3444290,-7.4006658,928.86 -39.3444557,-7.4006581,929.16 -39.3445129,-7.4007039,929.77 -39.3445778,-7.4007554,930.31 -39.3446159,-7.4007545,931.38 -39.3446198,-7.4007530,931.72 -39.3446312,-7.4007449,931.81 -39.3446922,-7.4007478,930.56 -39.3447380,-7.4007421,930.83 -39.3447838,-7.4007683,931.53 -39.3447876,-7.4007664,931.52 -39.3447876,-7.4007616,931.48 -39.3447914,-7.4007549,931.47 -39.3447495,-7.4007001,932.50 -39.3446465,-7.4006214,932.34 -39.3445816,-7.4006295,932.63 -39.3445282,-7.4006667,932.70 -39.3445244,-7.4006705,932.70 -39.3445244,-7.4006262,932.67 -39.3445663,-7.4005938,932.53 -39.3446541,-7.4005127,932.69 -39.3446007,-7.4004698,931.50 -39.3445740,-7.4004617,931.19 -39.3445854,-7.4004326,931.09 -39.3445854,-7.4004297,931.13 -39.3445473,-7.4003811,931.27 -39.3445396,-7.4003601,931.64 -39.3445625,-7.4003830,931.28 -39.3446045,-7.4004364,930.25 -39.3446198,-7.4004483,930.19 -39.3446770,-7.4004574,929.92 -39.3447685,-7.4003835,929.09 -39.3448257,-7.4003024,929.63 -39.3448868,-7.4002233,930.28 -39.3449287,-7.4001498,930.48 -39.3449402,-7.4000850,931.23 -39.3449364,-7.3999939,931.98 -39.3449326,-7.3998938,932.14 -39.3449554,-7.3998051,933.58 -39.3450089,-7.3997459,931.66 -39.3450356,-7.3997793,930.47 -39.3450012,-7.3997469,929.94 -39.3450356,-7.3997073,930.06 -39.3450775,-7.3996105,929.75 -39.3451271,-7.3995490,929.97 -39.3451576,-7.3995171,930.64 -39.3451538,-7.3994942,930.52 -39.3451538,-7.3994780,930.86 -39.3451462,-7.3994775,930.86 -39.3450890,-7.3994122,931.42 -39.3450737,-7.3993974,930.69 -39.3450432,-7.3993559,931.83 -39.3450432,-7.3993440,932.06 -39.3450775,-7.3992615,930.19 -39.3451233,-7.3992219,930.61 -39.3451233,-7.3992128,930.42 -39.3451614,-7.3991976,931.30 -39.3452072,-7.3992004,931.17 -39.3452263,-7.3992205,931.19 -39.3452950,-7.3992877,931.16 -39.3453674,-7.3993073,931.61 -39.3453407,-7.3993502,932.00 -39.3452950,-7.3994174,932.70 -39.3452263,-7.3994398,932.00 -39.3451691,-7.3995104,931.81 -39.3451691,-7.3995109,932.23 -39.3452034,-7.3994560,931.97 -39.3452950,-7.3993983,931.70 -39.3453712,-7.3993526,931.31 -39.3453903,-7.3992605,931.70 -39.3453674,-7.3991423,932.67 -39.3453827,-7.3990464,935.30 -39.3453789,-7.3989310,939.80 -39.3453674,-7.3988132,937.56 -39.3453674,-7.3987193,939.69 -39.3453751,-7.3986263,936.45 -39.3454170,-7.3985205,935.53 -39.3454514,-7.3984437,937.11 -39.3454018,-7.3983688,937.81 -39.3453598,-7.3982825,938.02 -39.3453331,-7.3982439,938.20 -39.3453407,-7.3982134,937.95 -39.3454361,-7.3981919,937.58 -39.3455353,-7.3981810,935.19 -39.3455658,-7.3982263,935.03 -39.3455696,-7.3982224,935.02 -39.3456001,-7.3982086,934.91 -39.3456192,-7.3982058,934.97 -39.3456879,-7.3981910,934.78 -39.3457527,-7.3981876,934.50 -39.3458214,-7.3982015,934.50 -39.3458328,-7.3982196,934.47 -39.3458405,-7.3982177,934.47 -39.3458405,-7.3982453,934.53 -39.3457985,-7.3982658,934.44 -39.3457909,-7.3982992,934.45 -39.3455505,-7.3982258,934.94 -39.3452606,-7.3976622,936.98 -39.3462219,-7.3981543,917.42 -39.3461723,-7.3981290,929.14 -39.3461075,-7.3981466,929.53 -39.3460808,-7.3982320,929.94 -39.3459587,-7.3982182,930.09 -39.3458710,-7.3982215,930.39 -39.3457680,-7.3981996,931.23 -39.3457222,-7.3981767,931.39 -39.3456268,-7.3981786,930.64 -39.3455238,-7.3982129,929.70 -39.3454895,-7.3982148,929.80 -39.3452492,-7.3982134,929.22 -39.3451347,-7.3981891,929.56 -39.3450699,-7.3981371,930.73 -39.3449707,-7.3981309,929.36 -39.3448792,-7.3981533,931.34 -39.3447990,-7.3981705,932.84 -39.3446808,-7.3981547,932.47 -39.3446312,-7.3981819,934.22 -39.3445358,-7.3982329,933.56 -39.3445129,-7.3982496,932.20 -39.3445053,-7.3982501,932.03 -39.3444977,-7.3982539,932.08 -39.3444939,-7.3982553,932.16 -39.3445015,-7.3982525,932.19 -39.3444977,-7.3982539,932.14 -39.3444901,-7.3982577,932.06 -39.3444901,-7.3982582,932.00 -39.3444824,-7.3982635,931.95 -39.3444862,-7.3982625,931.95 -39.3444901,-7.3982611,931.95 -39.3445015,-7.3982553,931.94 -39.3445206,-7.3982458,931.73 -39.3445320,-7.3982458,931.63 -39.3445282,-7.3982496,931.61 -39.3445244,-7.3982530,931.63 -39.3445282,-7.3982525,931.63 -39.3445358,-7.3982468,931.59 -39.3445358,-7.3982668,931.42 -39.3445358,-7.3982687,931.38 -39.3445358,-7.3982692,931.34 -39.3445320,-7.3982730,931.33 -39.3445282,-7.3982763,931.31 -39.3445320,-7.3982749,931.30 -39.3445396,-7.3982706,931.22 -39.3445282,-7.3982801,931.13 -39.3445282,-7.3982806,931.08 -39.3445244,-7.3982849,931.06 -39.3445282,-7.3982873,931.03 -39.3445282,-7.3982878,931.03 -39.3445206,-7.3982921,931.02 -39.3445091,-7.3982983,931.02 -39.3445015,-7.3982921,931.00 -39.3445282,-7.3983045,930.27 -39.3445358,-7.3983049,930.22 -39.3445320,-7.3983073,930.17 -39.3445320,-7.3983083,930.16 -39.3445320,-7.3983073,930.11 -39.3445320,-7.3983068,930.06 -39.3445549,-7.3983111,930.09 -39.3445587,-7.3983097,929.94 -39.3445625,-7.3983068,929.91 -39.3445587,-7.3983078,929.73 -39.3445625,-7.3983054,929.64 -39.3445625,-7.3983035,929.58 -39.3445625,-7.3983030,929.52 -39.3445206,-7.3982782,928.38 -39.3445244,-7.3982949,927.86 -39.3445015,-7.3982964,927.92 -39.3445244,-7.3982768,928.55 -39.3445358,-7.3982821,928.56 -39.3445358,-7.3982801,928.53 -39.3445358,-7.3982782,928.47 -39.3445396,-7.3982768,928.52 -39.3445320,-7.3982806,928.48 -39.3445244,-7.3982816,928.50 -39.3445244,-7.3982801,928.52 -39.3445206,-7.3982811,928.48 -39.3445206,-7.3982806,928.56 -39.3445206,-7.3982801,928.73 -39.3445206,-7.3982787,928.86 -39.3445206,-7.3982792,928.89 -39.3445206,-7.3982787,928.89 -39.3445206,-7.3982787,928.89 -39.3445168,-7.3982792,928.89 -39.3445015,-7.3982902,929.98 -39.3444901,-7.3982835,930.08 -39.3444977,-7.3982401,929.53 -39.3444748,-7.3982477,929.66 -39.3444901,-7.3982563,929.50 -39.3444939,-7.3982539,929.59 -39.3444977,-7.3982525,929.55 -39.3444977,-7.3982525,929.45 -39.3444977,-7.3982534,929.47 -39.3444901,-7.3982706,929.75 -39.3444977,-7.3983068,930.59 -39.3445320,-7.3982964,930.47 -39.3445320,-7.3983030,929.86 -39.3445320,-7.3983030,929.86 -39.3445320,-7.3983035,929.84 -39.3445320,-7.3983026,929.84 -39.3445282,-7.3983016,929.88 -39.3445282,-7.3983011,929.83 -39.3445320,-7.3982978,929.80 -39.3445663,-7.3982534,928.50 -39.3446846,-7.3981037,926.72 -39.3446999,-7.3979030,923.39 -39.3446465,-7.3976378,922.55 -39.3446007,-7.3973579,921.22 -39.3446007,-7.3971152,917.08 -39.3446655,-7.3968825,909.70 -39.3445511,-7.3967400,917.67 -39.3441925,-7.3968577,917.84 -39.3440247,-7.3968687,923.78 -39.3440170,-7.3968682,923.80 -39.3440170,-7.3968668,923.91 -39.3440170,-7.3968673,923.95 -39.3440323,-7.3968592,924.19 -39.3440514,-7.3968515,925.17 -39.3440056,-7.3968396,925.84 -39.3439827,-7.3968368,926.14 -39.3439445,-7.3968439,926.27 -39.3439407,-7.3968458,926.39 -39.3439293,-7.3968515,926.44 -39.3439178,-7.3968477,926.48 -39.3439255,-7.3968368,926.53 -39.3439369,-7.3968229,926.56 -39.3439598,-7.3968239,926.66 -39.3439789,-7.3968258,926.80 -39.3439789,-7.3968267,926.98 -39.3439827,-7.3968263,927.11 -39.3439827,-7.3968258,927.09 -39.3439827,-7.3968248,927.13 -39.3439827,-7.3968244,927.05 -39.3439827,-7.3968244,927.11 -39.3439827,-7.3968239,927.19 -39.3439865,-7.3968234,927.11 -39.3439865,-7.3968234,927.05 -39.3438530,-7.3968663,925.64 -39.3434944,-7.3969135,925.17 -39.3431969,-7.3970394,925.48 -39.3427010,-7.3972144,927.03 -39.3422813,-7.3973389,926.41 -39.3418617,-7.3974695,926.11 -39.3413811,-7.3976221,928.30 -39.3409576,-7.3977594,924.97 -39.3407440,-7.3979626,923.00 -39.3407707,-7.3981991,923.00 -39.3408089,-7.3983741,923.53 -39.3408394,-7.3985109,923.34 -39.3408661,-7.3986373,922.80 -39.3408852,-7.3987613,921.86 -39.3408699,-7.3987703,921.56 -39.3408737,-7.3987703,921.53 -39.3408737,-7.3987718,921.64 -39.3408699,-7.3987741,921.75 -39.3408546,-7.3988028,922.77 -39.3408623,-7.3987932,924.58 -39.3408699,-7.3987927,925.31 -39.3408737,-7.3988833,927.11 -39.3407516,-7.3990011,927.50 -39.3407516,-7.3991542,926.58 -39.3407745,-7.3993649,925.50 -39.3407555,-7.3995190,925.86 -39.3407822,-7.3995390,925.52 -39.3408470,-7.3995671,927.92 -39.3408546,-7.3995643,929.11 -39.3408470,-7.3995562,928.73 -39.3407898,-7.3995643,929.44 -39.3407822,-7.3995728,929.75 -39.3408089,-7.3996711,931.44 -39.3408089,-7.3996820,931.47 -39.3408127,-7.3996830,931.53 -39.3408279,-7.3996768,931.56 -39.3408623,-7.3996630,931.50 -39.3409004,-7.3996611,931.89 -39.3408966,-7.3996511,931.95 -39.3409004,-7.3996434,931.77 -39.3409119,-7.3996863,932.03 -39.3408470,-7.3997331,931.72 -39.3408165,-7.3997378,931.64 -39.3407898,-7.3997788,934.23 -39.3408051,-7.3997898,934.14 -39.3408165,-7.3998070,934.13 -39.3408241,-7.3997564,933.78 -39.3407898,-7.3997326,934.03 -39.3407860,-7.3997345,934.16 -39.3407784,-7.3997378,934.17 -39.3407822,-7.3997397,934.22 -39.3408775,-7.3999014,934.81 -39.3409195,-7.4000964,935.02 -39.3409271,-7.4001732,935.27 -39.3409576,-7.4001570,935.63 -39.3409920,-7.4001164,935.69 -39.3410034,-7.4001293,935.52 -39.3410149,-7.4001245,935.55 -39.3410149,-7.4001203,935.34 -39.3410072,-7.4001293,935.66 -39.3409805,-7.4001236,935.31 -39.3409309,-7.4001665,935.47 -39.3409195,-7.4001818,935.36 -39.3409119,-7.4001856,935.41 -39.3409157,-7.4001856,935.50 -39.3409157,-7.4001865,935.55 -39.3409233,-7.4001846,935.53 -39.3409233,-7.4001856,935.52 -39.3409233,-7.4001856,935.56 -39.3409271,-7.4001856,935.58 -39.3409348,-7.4002023,935.03 -39.3409500,-7.4003015,934.66 -39.3409576,-7.4003148,934.53 -39.3409538,-7.4003186,934.61 -39.3410301,-7.4005561,935.48 -39.3410683,-7.4007993,936.36 -39.3410759,-7.4009657,936.84 -39.3411217,-7.4011445,936.80 -39.3411636,-7.4013634,935.50 -39.3411713,-7.4015527,934.97 -39.3411789,-7.4017310,933.11 -39.3411636,-7.4017696,931.94 -39.3410606,-7.4017773,931.08 -39.3409691,-7.4017191,930.61 -39.3409157,-7.4016972,931.17 -39.3409233,-7.4016933,931.19 -39.3409195,-7.4016943,931.22 -39.3409081,-7.4016995,931.25 -39.3409042,-7.4017005,931.27 -39.3409004,-7.4017024,931.23 -39.3409004,-7.4017029,931.22 -39.3408966,-7.4017053,931.23 -39.3408928,-7.4017057,931.31 -39.3408318,-7.4016867,931.95 -39.3407516,-7.4017034,932.58 -39.3406525,-7.4017167,932.03 -39.3405724,-7.4017115,930.95 -39.3405495,-7.4017234,930.70 -39.3404846,-7.4018598,931.64 -39.3404083,-7.4018989,932.13 -39.3403854,-7.4019122,931.92 -39.3403893,-7.4019094,931.95 -39.3403854,-7.4019103,931.97 -39.3403854,-7.4019103,931.97 -39.3403854,-7.4019113,931.98 -39.3403816,-7.4019127,932.02 -39.3403778,-7.4019127,931.94 -39.3403702,-7.4019170,931.84 -39.3403740,-7.4019146,931.83 -39.3403740,-7.4019132,931.83 -39.3403702,-7.4019146,931.78 -39.3403778,-7.4019089,931.88 -39.3403816,-7.4019089,931.94 -39.3403702,-7.4019136,931.84 -39.3403893,-7.4019637,932.63 -39.3403549,-7.4020476,933.06 -39.3404007,-7.4021134,932.97 -39.3404160,-7.4021473,932.94 -39.3404655,-7.4021330,933.02 -39.3404732,-7.4021053,932.88 -39.3404999,-7.4020867,933.19 -39.3405037,-7.4021053,933.73 -39.3404732,-7.4021034,934.13 -39.3403740,-7.4020662,934.50 -39.3402824,-7.4020734,934.67 -39.3402138,-7.4020391,937.19 -39.3401718,-7.4019923,937.16 -39.3401604,-7.4019814,937.64 -39.3401794,-7.4019370,935.95 -39.3401947,-7.4018998,934.41 -39.3401985,-7.4019065,934.55 -39.3401871,-7.4019117,935.30 -39.3401108,-7.4018946,934.66 -39.3400650,-7.4018583,934.19 -39.3400230,-7.4018650,934.56 -39.3399925,-7.4018731,934.59 -39.3399849,-7.4018755,934.61 -39.3399200,-7.4018297,934.64 -39.3398552,-7.4017935,934.81 -39.3398476,-7.4018407,934.33 -39.3398399,-7.4018693,934.19 -39.3398438,-7.4018712,934.19 -39.3398590,-7.4018893,934.66 -39.3399048,-7.4019380,934.97 -39.3399544,-7.4020224,934.34 -39.3399696,-7.4020653,932.52 -39.3399696,-7.4020677,932.45 -39.3399773,-7.4020662,932.45 -39.3399506,-7.4020910,932.34 -39.3399582,-7.4020929,932.45 -39.3400192,-7.4021587,933.11 -39.3400459,-7.4022036,933.00 -39.3400612,-7.4021902,933.27 -39.3399925,-7.4022641,932.36 -39.3399467,-7.4022598,933.00 -39.3399391,-7.4022756,933.27 -39.3399506,-7.4022989,933.70 -39.3399467,-7.4022961,933.61 -39.3399506,-7.4022975,933.48 -39.3399620,-7.4022951,933.80 -39.3399506,-7.4023328,932.83 -39.3399353,-7.4023666,932.25 -39.3399200,-7.4023895,932.63 -39.3399582,-7.4024296,932.17 -39.3399200,-7.4024229,932.39 -39.3399200,-7.4024076,932.50 -39.3399162,-7.4024072,932.53 -39.3398399,-7.4024162,932.53 -39.3397636,-7.4023252,932.77 -39.3396606,-7.4022655,934.20 -39.3395615,-7.4022613,936.38 -39.3394775,-7.4022632,938.03 -39.3394356,-7.4022450,939.97 -39.3394127,-7.4022250,939.42 -39.3393822,-7.4022212,938.27 -39.3393478,-7.4021955,938.02 -39.3393021,-7.4021645,936.86 -39.3392372,-7.4021850,936.59 -39.3392143,-7.4021997,936.56 -39.3391914,-7.4022036,936.97 -39.3391571,-7.4021959,937.27 -39.3391457,-7.4021983,937.33 -39.3391266,-7.4022059,937.42 -39.3390999,-7.4022193,937.61 -39.3390732,-7.4022160,937.66 -39.3390770,-7.4022126,937.66 -39.3391075,-7.4021449,937.58 -39.3390999,-7.4021468,937.55 -39.3390961,-7.4021497,937.50 -39.3390884,-7.4021535,937.45 -39.3391380,-7.4021826,937.17 -39.3392410,-7.4021554,936.33 -39.3393211,-7.4021215,935.05 -39.3393593,-7.4020920,934.97 -39.3394127,-7.4020748,934.86 -39.3394585,-7.4020734,934.88 -39.3394928,-7.4020805,934.16 -39.3395462,-7.4020467,934.55 -39.3395920,-7.4020085,933.75 -39.3396111,-7.4019809,933.67 -39.3396416,-7.4019179,933.45 -39.3396072,-7.4019179,934.30 -39.3395576,-7.4018826,934.72 -39.3395920,-7.4018307,934.44 -39.3395958,-7.4017658,935.05 -39.3395920,-7.4018006,935.48 -39.3395729,-7.4018550,936.05 -39.3395958,-7.4019051,936.17 -39.3396263,-7.4018965,935.67 -39.3397026,-7.4018917,934.72 -39.3397522,-7.4019032,935.44 -39.3397980,-7.4019165,935.42 -39.3398628,-7.4018803,935.59 -39.3398972,-7.4018631,935.17 -39.3399162,-7.4018745,935.39 -39.3399162,-7.4019346,934.94 -39.3399467,-7.4020252,935.44 -39.3399620,-7.4020991,934.77 -39.3399849,-7.4021459,935.20 -39.3399963,-7.4022217,934.75 -39.3399696,-7.4022679,935.45 -39.3399391,-7.4023008,935.70 -39.3399315,-7.4023085,935.77 -39.3399200,-7.4023476,936.69 -39.3398361,-7.4024034,936.13 -39.3397789,-7.4023261,936.63 -39.3396797,-7.4022679,935.88 -39.3395729,-7.4022989,936.86 -39.3395081,-7.4023647,937.61 -39.3394241,-7.4024544,938.80 -39.3392982,-7.4024992,940.53 -39.3392067,-7.4024954,942.48 -39.3391151,-7.4024653,943.39 -39.3390350,-7.4024820,944.30 -39.3390007,-7.4024377,942.97 -39.3389969,-7.4023767,942.88 -39.3390083,-7.4023070,943.00 -39.3389931,-7.4022741,941.77 -39.3389206,-7.4021826,940.95 -39.3388481,-7.4021125,939.34 -39.3388252,-7.4020925,937.86 -39.3388290,-7.4020662,937.73 -39.3388329,-7.4020243,937.83 -39.3388252,-7.4019642,937.31 -39.3388176,-7.4019284,936.95 -39.3387718,-7.4019213,937.81 -39.3386917,-7.4019079,938.14 -39.3386726,-7.4018884,939.02 -39.3387184,-7.4018817,938.22 -39.3387833,-7.4019032,937.09 -39.3388176,-7.4019637,936.84 -39.3388329,-7.4020290,937.19 -39.3388290,-7.4020824,937.55 -39.3388824,-7.4021378,936.94 -39.3389359,-7.4022250,937.42 -39.3389664,-7.4022765,936.86 -39.3389854,-7.4022975,937.38 -39.3389702,-7.4023046,937.45 -39.3389740,-7.4023600,937.05 -39.3389893,-7.4024568,936.67 -39.3389549,-7.4025450,937.38 -39.3389320,-7.4026513,936.98 -39.3388901,-7.4027376,936.28 -39.3388290,-7.4028573,936.83 -39.3387489,-7.4028902,936.39 -39.3386765,-7.4029565,936.25 -39.3385963,-7.4030032,935.89 -39.3385315,-7.4030867,936.70 -39.3384438,-7.4031672,937.17 -39.3383636,-7.4032083,935.03 -39.3382988,-7.4032879,934.42 -39.3382263,-7.4033599,934.55 -39.3381805,-7.4034429,935.50 -39.3381310,-7.4035578,936.20 -39.3380775,-7.4036779,937.66 -39.3379936,-7.4037271,938.02 -39.3379059,-7.4037814,938.34 -39.3378601,-7.4038262,938.52 -39.3378525,-7.4037914,936.92 -39.3378105,-7.4037266,936.75 -39.3378677,-7.4037957,935.94 -39.3378143,-7.4038682,935.47 -39.3377151,-7.4038978,935.81 -39.3376389,-7.4039121,936.17 -39.3375359,-7.4039412,936.16 -39.3374214,-7.4039583,936.89 -39.3373032,-7.4039598,937.80 -39.3372078,-7.4039793,937.81 -39.3371162,-7.4039660,938.53 -39.3370399,-7.4040155,939.66 -39.3369255,-7.4040060,940.83 -39.3368492,-7.4040275,942.59 -39.3367767,-7.4040608,942.72 -39.3366928,-7.4041128,943.03 -39.3366737,-7.4041328,942.94 -39.3366661,-7.4041348,942.52 -39.3366623,-7.4041104,942.53 -39.3366852,-7.4040756,942.67 -39.3366966,-7.4040632,942.70 -39.3366737,-7.4040718,942.70 -39.3366661,-7.4040484,943.02 -39.3366432,-7.4040489,943.02 -39.3366470,-7.4040427,943.11 -39.3366547,-7.4040399,943.14 -39.3366585,-7.4040394,943.17 -39.3366127,-7.4039907,942.03 -39.3365707,-7.4039311,941.84 -39.3365898,-7.4039974,941.66 -39.3365555,-7.4039969,941.80 -39.3366013,-7.4040084,941.77 -39.3366051,-7.4040337,941.78 -39.3366241,-7.4041195,940.59 -39.3366280,-7.4041257,940.67 -39.3366318,-7.4041286,940.69 -39.3366280,-7.4042683,940.66 -39.3366547,-7.4043698,941.23 -39.3366776,-7.4044261,942.27 -39.3366165,-7.4044251,941.58 -39.3365517,-7.4044304,941.09 -39.3364868,-7.4044523,941.42 -39.3364487,-7.4044776,942.36 -39.3364487,-7.4044781,942.41 -39.3364296,-7.4044890,942.52 -39.3364410,-7.4044795,940.58 -39.3364525,-7.4044704,940.31 -39.3365250,-7.4044356,939.83 -39.3365898,-7.4044409,939.80 -39.3366661,-7.4044471,939.59 -39.3366890,-7.4044862,939.09 -39.3367195,-7.4045167,940.11 -39.3367271,-7.4045329,940.09 -39.3367119,-7.4046059,939.98 -39.3367043,-7.4047155,939.08 -39.3366623,-7.4047856,939.09 -39.3365898,-7.4048166,939.00 -39.3364677,-7.4048133,938.61 -39.3363647,-7.4047918,938.34 -39.3362846,-7.4047899,938.34 -39.3361702,-7.4047408,936.36 -39.3361092,-7.4046130,934.95 -39.3360519,-7.4045744,936.25 -39.3359833,-7.4045916,936.30 -39.3358841,-7.4045954,937.72 -39.3358192,-7.4045715,937.83 -39.3357735,-7.4045477,937.48 -39.3357658,-7.4045405,937.22 -39.3358154,-7.4045863,937.31 -39.3357506,-7.4046359,937.25 -39.3357239,-7.4047136,938.34 -39.3356857,-7.4047656,938.13 -39.3355865,-7.4047990,937.56 -39.3354797,-7.4048572,937.50 -39.3354530,-7.4049430,938.27 -39.3354454,-7.4050641,937.88 -39.3354454,-7.4051843,937.05 -39.3354225,-7.4053040,938.03 -39.3353996,-7.4053636,938.05 -39.3353233,-7.4053950,936.45 -39.3352776,-7.4054470,936.11 -39.3351555,-7.4054980,936.00 -39.3350792,-7.4055057,937.05 -39.3349991,-7.4055352,937.03 -39.3348846,-7.4055138,936.81 -39.3347969,-7.4054642,936.63 -39.3347168,-7.4054718,936.50 -39.3345947,-7.4054461,937.31 -39.3345108,-7.4053965,939.06 -39.3344269,-7.4053421,941.09 -39.3343239,-7.4053564,941.91 -39.3342285,-7.4053097,943.08 -39.3341141,-7.4053173,942.94 -39.3340187,-7.4053450,942.23 -39.3339653,-7.4053583,942.98 -39.3338737,-7.4054193,943.05 -39.3338318,-7.4055371,942.61 -39.3337517,-7.4056425,940.94 -39.3337021,-7.4057174,939.52 -39.3336067,-7.4057841,939.55 -39.3335266,-7.4058385,939.59 -39.3334732,-7.4059310,938.92 -39.3333817,-7.4060011,938.09 -39.3333092,-7.4059901,938.97 -39.3332176,-7.4059739,939.52 -39.3331223,-7.4059629,940.00 -39.3330345,-7.4059467,940.28 -39.3330536,-7.4059095,940.23 -39.3330307,-7.4058490,940.59 -39.3330536,-7.4058151,940.45 -39.3330421,-7.4057760,940.30 -39.3330879,-7.4057698,939.80 -39.3331375,-7.4057903,939.70 -39.3331680,-7.4057837,939.67 -39.3331947,-7.4057074,938.06 -39.3332291,-7.4056048,938.02 -39.3332329,-7.4055576,937.28 -39.3331795,-7.4055371,938.92 -39.3331337,-7.4055204,938.20 -39.3331375,-7.4055142,938.30 -39.3330917,-7.4054556,939.84 -39.3330345,-7.4054542,940.72 -39.3330345,-7.4054451,940.55 -39.3330231,-7.4053869,940.25 -39.3330040,-7.4054222,939.70 -39.3330269,-7.4054170,940.28 -39.3330879,-7.4054332,940.88 -39.3331680,-7.4054518,941.28 -39.3332214,-7.4054799,941.50 -39.3332138,-7.4055767,941.33 -39.3332062,-7.4056931,941.17 -39.3331680,-7.4057837,940.84 -39.3330917,-7.4058065,941.52 -39.3330307,-7.4059048,940.86 -39.3329811,-7.4059734,941.05 -39.3329239,-7.4060278,940.06 -39.3328629,-7.4060712,940.20 -39.3328094,-7.4060955,940.89 -39.3327293,-7.4061885,940.75 -39.3326454,-7.4062557,940.41 -39.3326378,-7.4062757,940.48 -39.3325615,-7.4062943,941.31 -39.3324509,-7.4063272,943.47 -39.3323593,-7.4063525,942.67 -39.3323021,-7.4063997,944.42 -39.3322525,-7.4064865,945.27 -39.3321877,-7.4065685,943.89 -39.3321152,-7.4066424,943.48 -39.3320274,-7.4066954,943.67 -39.3319244,-7.4067340,944.39 -39.3318672,-7.4068294,943.75 -39.3318176,-7.4069071,943.17 -39.3317223,-7.4070015,942.42 -39.3316536,-7.4070854,941.13 -39.3316154,-7.4071712,941.16 -39.3315620,-7.4072886,940.45 -39.3314667,-7.4073868,939.94 -39.3314247,-7.4074812,939.52 -39.3313560,-7.4075775,939.58 -39.3312759,-7.4076147,940.20 -39.3311768,-7.4076247,940.47 -39.3311577,-7.4076362,940.70 -39.3311577,-7.4076343,940.77 -39.3311729,-7.4075465,941.45 -39.3311768,-7.4074574,942.05 -39.3311768,-7.4074097,942.34 -39.3311577,-7.4072294,942.83 -39.3311615,-7.4070973,942.80 -39.3311119,-7.4069819,944.59 -39.3310699,-7.4068651,946.56 -39.3310776,-7.4068966,946.17 -39.3310814,-7.4069095,946.20 -39.3310928,-7.4070349,944.70 -39.3311501,-7.4072065,945.20 -39.3311272,-7.4073639,945.06 -39.3311501,-7.4075456,942.98 -39.3311653,-7.4076395,942.42 -39.3311539,-7.4077244,940.63 -39.3310890,-7.4077659,940.94 -39.3310165,-7.4078178,941.52 -39.3309517,-7.4078665,941.95 -39.3308830,-7.4079132,941.63 -39.3308487,-7.4080086,939.81 -39.3307762,-7.4081039,939.67 -39.3307304,-7.4082141,939.00 -39.3306541,-7.4083056,939.95 -39.3305702,-7.4083276,942.23 -39.3304749,-7.4083033,944.11 -39.3304710,-7.4083152,945.45 -39.3306007,-7.4083109,945.92 -39.3306847,-7.4082355,947.16 -39.3307457,-7.4081264,948.92 -39.3307991,-7.4080377,949.19 -39.3308449,-7.4079714,949.91 -39.3309174,-7.4079385,950.78 -39.3310165,-7.4078388,948.69 -39.3310852,-7.4077592,948.34 -39.3311310,-7.4077392,949.45 -39.3311310,-7.4077649,949.47 -39.3311844,-7.4078741,949.17 -39.3311577,-7.4079700,949.67 -39.3311653,-7.4080582,948.77 -39.3311691,-7.4081807,948.20 -39.3312073,-7.4082718,947.38 -39.3312340,-7.4083786,946.83 -39.3312683,-7.4084816,946.86 -39.3313141,-7.4086237,944.61 -39.3313141,-7.4087458,942.61 -39.3313446,-7.4088235,940.89 -39.3313713,-7.4088683,940.48 -39.3314133,-7.4089785,940.72 -39.3314552,-7.4091611,941.38 -39.3314667,-7.4092755,941.17 -39.3314705,-7.4094090,940.94 -39.3314514,-7.4095478,939.97 -39.3314629,-7.4096375,939.70 -39.3314896,-7.4097648,938.88 -39.3315125,-7.4098721,938.94 -39.3316040,-7.4099350,938.83 -39.3316765,-7.4099970,937.17 -39.3317375,-7.4100499,937.94 -39.3317604,-7.4101238,938.08 -39.3317795,-7.4101996,939.06 -39.3317947,-7.4102812,939.09 -39.3318634,-7.4103622,941.06 -39.3319130,-7.4104280,940.39 -39.3319778,-7.4105139,939.13 -39.3319969,-7.4106283,940.75 -39.3320122,-7.4107413,940.48 -39.3320770,-7.4108605,940.16 -39.3321228,-7.4109807,940.72 -39.3321381,-7.4110494,939.13 -39.3321686,-7.4111462,939.52 -39.3322220,-7.4111829,940.25 -39.3322067,-7.4111929,940.33 -39.3322220,-7.4111814,941.20 -39.3321915,-7.4111986,940.94 -39.3322029,-7.4113088,940.75 -39.3321991,-7.4114499,939.75 -39.3322334,-7.4115472,940.09 -39.3322105,-7.4116874,939.80 -39.3322144,-7.4118476,939.91 -39.3322296,-7.4119778,939.19 -39.3321838,-7.4121075,939.22 -39.3321609,-7.4122305,938.34 -39.3320961,-7.4123349,936.69 -39.3320084,-7.4124212,936.05 -39.3319893,-7.4125209,934.39 -39.3319664,-7.4126558,933.14 -39.3319702,-7.4128065,933.48 -39.3319168,-7.4129157,933.14 -39.3319016,-7.4130154,932.42 -39.3319283,-7.4131274,932.28 -39.3320465,-7.4131808,931.52 -39.3321533,-7.4132347,930.95 -39.3322754,-7.4133253,929.95 -39.3323708,-7.4133811,928.20 -39.3324356,-7.4134116,926.05 -39.3324852,-7.4134507,924.52 -39.3325577,-7.4135222,924.55 -39.3326111,-7.4135828,924.14 -39.3327103,-7.4137368,922.95 -39.3327942,-7.4138379,922.38 -39.3329010,-7.4139614,922.17 -39.3329659,-7.4140792,921.33 -39.3329735,-7.4141574,920.61 -39.3330421,-7.4142089,919.45 -39.3331375,-7.4142451,918.06 -39.3331413,-7.4143429,916.92 -39.3332176,-7.4144974,916.02 -39.3332329,-7.4145393,915.52 -39.3334389,-7.4149671,917.88 -39.3335228,-7.4150839,919.58 -39.3335686,-7.4151745,921.38 -39.3335991,-7.4152260,923.78 -39.3336372,-7.4153123,924.63 -39.3336792,-7.4153848,925.06 -39.3336945,-7.4154143,925.28 -39.3337440,-7.4156065,922.72 -39.3339119,-7.4157739,924.92 -39.3339958,-7.4158611,924.44 -39.3340454,-7.4160161,924.92 -39.3340874,-7.4161310,926.89 -39.3341446,-7.4161959,926.16 -39.3342209,-7.4163027,928.86 -39.3342705,-7.4163504,928.38 -39.3343544,-7.4164467,928.48 -39.3344688,-7.4165487,930.14 -39.3344917,-7.4166236,930.97 -39.3344994,-7.4166327,931.34 -39.3344917,-7.4166942,931.09 -39.3345642,-7.4168358,929.03 -39.3345947,-7.4169693,929.38 -39.3346405,-7.4171224,928.39 -39.3346863,-7.4172730,928.56 -39.3347206,-7.4173775,928.05 -39.3347816,-7.4175348,927.75 -39.3348923,-7.4176555,927.08 -39.3349380,-7.4177408,926.33 -39.3349495,-7.4178686,929.50 -39.3349609,-7.4179673,930.39 -39.3349876,-7.4180832,931.20 -39.3349953,-7.4182138,929.73 -39.3350601,-7.4183130,930.17 -39.3351135,-7.4184909,929.53 -39.3351898,-7.4186392,929.31 -39.3352127,-7.4187393,928.72 -39.3352203,-7.4188228,929.75 -39.3352470,-7.4189420,928.91 -39.3352852,-7.4190488,929.13 -39.3353767,-7.4191422,929.81 -39.3354073,-7.4192362,929.11 -39.3354225,-7.4193645,929.36 -39.3354988,-7.4194531,928.59 -39.3355942,-7.4194822,928.14 -39.3356934,-7.4195471,927.84 -39.3357124,-7.4195738,927.67 -39.3357849,-7.4196401,928.23 -39.3358574,-7.4197197,928.58 -39.3359451,-7.4198356,928.98 -39.3360252,-7.4199648,929.03 -39.3360519,-7.4200206,929.73 -39.3360901,-7.4201121,930.22 -39.3360863,-7.4202056,930.20 -39.3360786,-7.4202828,930.64 -39.3361244,-7.4204464,929.86 -39.3361359,-7.4205885,930.75 -39.3361320,-7.4206939,930.73 -39.3361931,-7.4208012,929.02 -39.3362846,-7.4208598,929.53 -39.3363571,-7.4209390,929.20 -39.3364716,-7.4210110,928.64 -39.3365402,-7.4210768,927.50 -39.3366394,-7.4211359,927.17 -39.3367462,-7.4212027,927.48 -39.3367882,-7.4213004,927.02 -39.3368530,-7.4213920,925.98 -39.3369408,-7.4214687,924.13 -39.3370361,-7.4215679,922.44 -39.3371010,-7.4216843,922.25 -39.3371620,-7.4217868,920.31 -39.3372192,-7.4219112,920.63 -39.3373108,-7.4219589,920.55 -39.3374100,-7.4220467,919.94 -39.3375015,-7.4221611,919.50 -39.3375320,-7.4222364,917.86 -39.3375778,-7.4223633,916.94 -39.3376541,-7.4224586,916.30 -39.3377419,-7.4226069,917.19 -39.3377991,-7.4226885,915.80 -39.3378792,-7.4228177,916.39 -39.3379326,-7.4229207,917.00 -39.3379784,-7.4230161,917.78 -39.3380661,-7.4231277,916.66 -39.3381348,-7.4231877,918.94 -39.3382034,-7.4232564,918.75 -39.3382607,-7.4233742,919.59 -39.3382950,-7.4234734,919.20 -39.3383255,-7.4234900,920.25 -39.3384247,-7.4234920,921.72 -39.3385353,-7.4235210,921.42 -39.3386307,-7.4234791,925.59 -39.3387375,-7.4234204,927.72 -39.3388100,-7.4233894,928.25 -39.3388519,-7.4233780,929.53 -39.3389244,-7.4233375,930.23 -39.3390198,-7.4233265,931.91 -39.3390808,-7.4233179,932.61 -39.3391876,-7.4232712,932.47 -39.3392792,-7.4232397,931.19 -39.3393059,-7.4232149,930.86 -39.3393250,-7.4231734,932.22 -39.3393517,-7.4231572,933.03 -39.3394051,-7.4231324,933.88 -39.3394432,-7.4230843,933.41 -39.3394852,-7.4230657,934.13 -39.3395386,-7.4230213,933.91 -39.3395576,-7.4229898,933.56 -39.3395882,-7.4229622,934.36 -39.3396759,-7.4229236,935.02 -39.3397751,-7.4229193,934.45 -39.3398705,-7.4228806,935.09 -39.3399544,-7.4228988,934.86 -39.3399658,-7.4228048,934.39 -39.3399467,-7.4227104,931.80 -39.3399239,-7.4226093,931.22 -39.3398781,-7.4224968,929.67 -39.3399162,-7.4223895,929.00 -39.3399582,-7.4222898,927.91 -39.3399506,-7.4221926,927.44 -39.3399200,-7.4220800,926.75 -39.3399010,-7.4219737,926.19 -39.3398514,-7.4218879,926.02 -39.3398247,-7.4217720,926.67 -39.3397751,-7.4216847,926.33 -39.3397675,-7.4215446,927.52 -39.3397293,-7.4214339,928.28 -39.3396645,-7.4213295,930.78 -39.3396988,-7.4211979,932.41 -39.3396950,-7.4211202,931.08 -39.3397141,-7.4209981,930.19 -39.3397369,-7.4208860,929.16 -39.3398056,-7.4207997,930.86 -39.3397865,-7.4207335,930.77 -39.3397179,-7.4206462,929.59 -39.3396988,-7.4205227,928.72 -39.3396339,-7.4204149,929.48 -39.3395844,-7.4203196,931.47 -39.3395805,-7.4202771,932.89 -39.3395462,-7.4201922,932.70 -39.3395309,-7.4200497,932.22 -39.3394699,-7.4199634,931.81 -39.3394203,-7.4198790,931.73 -39.3394051,-7.4197707,932.47 -39.3393784,-7.4196672,932.31 -39.3393326,-7.4195604,933.27 -39.3393517,-7.4194293,934.14 -39.3393059,-7.4193187,934.98 -39.3392830,-7.4191966,934.31 -39.3392410,-7.4191084,934.63 -39.3391647,-7.4190445,935.91 -39.3391647,-7.4189482,935.84 -39.3391838,-7.4188223,934.23 -39.3391685,-7.4187098,934.73 -39.3391685,-7.4185953,936.39 -39.3391876,-7.4185166,937.42 -39.3391914,-7.4185143,937.63 -39.3391953,-7.4185128,937.67 -39.3391953,-7.4185133,937.66 -39.3391953,-7.4185138,937.58 -39.3391991,-7.4185138,937.53 -39.3391953,-7.4185166,937.44 -39.3391914,-7.4184690,937.92 -39.3392334,-7.4183745,937.47 -39.3392181,-7.4182901,936.95 -39.3391838,-7.4182386,936.09 -39.3391571,-7.4181957,935.97 -39.3391113,-7.4180470,937.19 -39.3391190,-7.4178863,936.95 -39.3391113,-7.4177628,935.45 -39.3391037,-7.4176626,935.25 -39.3390808,-7.4175696,935.41 -39.3391418,-7.4174757,935.17 -39.3391953,-7.4174986,934.03 -39.3392487,-7.4175062,933.80 -39.3392372,-7.4175110,934.69 -39.3391647,-7.4174929,935.23 -39.3390808,-7.4174342,934.50 -39.3390617,-7.4173203,934.19 -39.3390503,-7.4172206,934.47 -39.3390274,-7.4171090,933.52 -39.3390274,-7.4169664,933.28 -39.3389931,-7.4168386,931.67 -39.3389168,-7.4167542,932.11 -39.3389015,-7.4166451,933.52 -39.3388290,-7.4166498,932.50 -39.3387833,-7.4166279,934.52 -39.3387260,-7.4166141,935.61 -39.3386917,-7.4166241,935.91 -39.3386688,-7.4165902,936.00 -39.3387070,-7.4164844,935.06 -39.3387794,-7.4164104,933.36 -39.3388443,-7.4163046,933.27 -39.3388176,-7.4162331,932.23 -39.3387718,-7.4161768,933.61 -39.3387642,-7.4160709,934.13 -39.3387260,-7.4159517,934.09 -39.3386688,-7.4158487,933.36 -39.3387299,-7.4157400,935.66 -39.3387260,-7.4157104,937.36 -39.3387413,-7.4156060,937.48 -39.3387451,-7.4154954,936.27 -39.3387299,-7.4153943,937.53 -39.3387718,-7.4152822,938.23 -39.3388596,-7.4152379,936.97 -39.3389206,-7.4151583,936.27 -39.3388748,-7.4150805,937.92 -39.3388786,-7.4150295,939.73 -39.3388748,-7.4149122,938.59 -39.3388901,-7.4148054,937.34 -39.3388367,-7.4146857,936.44 -39.3387794,-7.4145756,936.45 -39.3387527,-7.4144454,937.41 -39.3387604,-7.4143414,937.09 -39.3387451,-7.4142318,938.31 -39.3387337,-7.4141841,938.64 -39.3387146,-7.4141169,939.11 -39.3386803,-7.4140134,939.52 -39.3386803,-7.4139838,940.06 -39.3386879,-7.4138632,940.47 -39.3387108,-7.4137454,940.11 -39.3387604,-7.4136515,939.77 -39.3387451,-7.4135580,937.66 -39.3386688,-7.4134617,937.88 -39.3386497,-7.4133692,939.11 -39.3386383,-7.4132609,939.66 -39.3386497,-7.4131188,939.11 -39.3386307,-7.4129987,938.22 -39.3386612,-7.4128518,937.73 -39.3386459,-7.4127474,939.77 -39.3386955,-7.4126215,941.00 -39.3386803,-7.4125628,940.67 -39.3386574,-7.4124832,941.39 -39.3386421,-7.4124761,941.44 -39.3386688,-7.4124827,940.89 -39.3386688,-7.4124770,940.83 -39.3386536,-7.4123449,940.38 -39.3386040,-7.4122057,940.75 -39.3386307,-7.4121075,940.64 -39.3386154,-7.4120312,940.39 -39.3386688,-7.4119387,939.80 -39.3387146,-7.4118333,941.53 -39.3387222,-7.4118233,941.47 -39.3387260,-7.4118223,941.50 -39.3387451,-7.4117994,940.70 -39.3387871,-7.4117165,940.39 -39.3388176,-7.4116096,940.09 -39.3388519,-7.4115052,941.34 -39.3388748,-7.4114642,942.30 -39.3388672,-7.4114275,942.06 -39.3388939,-7.4112644,942.20 -39.3388939,-7.4111466,941.83 -39.3388634,-7.4110894,941.03 -39.3388748,-7.4110513,940.47 -39.3388672,-7.4110484,940.52 -39.3387680,-7.4110227,940.67 -39.3387260,-7.4110017,940.39 -39.3386803,-7.4110141,941.05 -39.3386078,-7.4109998,941.77 -39.3385544,-7.4109640,941.19 -39.3385429,-7.4109392,940.91 -39.3385201,-7.4109163,941.08 -39.3385391,-7.4108858,941.30 -39.3385315,-7.4108419,941.53 -39.3385468,-7.4108882,939.89 -39.3385887,-7.4109573,938.66 -39.3386574,-7.4109869,937.95 -39.3387146,-7.4109716,938.88 -39.3387070,-7.4109740,938.88 -39.3387299,-7.4109793,938.92 -39.3388214,-7.4110036,937.88 -39.3388252,-7.4109764,938.88 -39.3388214,-7.4108729,939.00 -39.3388176,-7.4107590,938.55 -39.3388977,-7.4107394,937.22 -39.3388863,-7.4107280,937.11 -39.3388329,-7.4106884,938.13 -39.3388214,-7.4105868,938.36 -39.3387604,-7.4104967,939.09 -39.3387527,-7.4103842,939.86 -39.3387642,-7.4102898,940.06 -39.3388443,-7.4102426,939.03 -39.3388939,-7.4101834,940.30 -39.3388977,-7.4101739,940.55 -39.3388977,-7.4101691,940.61 -39.3389091,-7.4101634,940.61 -39.3388748,-7.4101563,940.78 -39.3389091,-7.4101048,941.22 -39.3389359,-7.4100266,940.78 -39.3389015,-7.4099965,940.19 -39.3388824,-7.4099884,940.55 -39.3388405,-7.4100051,941.09 -39.3388252,-7.4100103,941.42 -39.3388786,-7.4099646,940.70 -39.3388939,-7.4099555,940.34 -39.3388901,-7.4099984,940.72 -39.3388901,-7.4099736,940.83 -39.3389359,-7.4099159,940.31 -39.3389854,-7.4098759,939.23 -39.3389893,-7.4098535,940.17 -39.3390541,-7.4097691,940.41 -39.3390732,-7.4096718,940.30 -39.3391228,-7.4095750,940.50 -39.3392029,-7.4094987,940.50 -39.3392296,-7.4094439,939.94 -39.3391685,-7.4094572,941.08 -39.3390999,-7.4094744,941.95 -39.3390770,-7.4094782,941.44 -39.3390694,-7.4094849,941.38 -39.3390617,-7.4094896,941.20 -39.3390503,-7.4094882,941.50 -39.3390198,-7.4094586,940.73 -39.3390160,-7.4094453,940.88 -39.3390808,-7.4094596,939.53 -39.3391685,-7.4094343,939.05 -39.3392334,-7.4094005,938.09 -39.3392754,-7.4093466,938.38 -39.3393326,-7.4092522,938.23 -39.3393745,-7.4092426,938.14 -39.3393745,-7.4092493,938.84 -39.3393669,-7.4092426,939.75 -39.3394089,-7.4091682,940.48 -39.3394470,-7.4090934,940.22 -39.3394699,-7.4090681,940.64 -39.3395233,-7.4089823,940.89 -39.3395920,-7.4088941,940.59 -39.3396721,-7.4088249,940.66 -39.3397446,-7.4087534,939.97 -39.3398018,-7.4086738,938.84 -39.3398361,-7.4086194,940.31 -39.3398323,-7.4085870,940.63 -39.3399124,-7.4085879,939.88 -39.3399734,-7.4086308,939.31 -39.3400574,-7.4086375,938.30 -39.3401222,-7.4086738,937.34 -39.3401146,-7.4086499,937.58 -39.3401337,-7.4085736,936.94 -39.3401680,-7.4085007,937.30 -39.3402061,-7.4084620,937.16 -39.3402214,-7.4084458,936.31 -39.3402252,-7.4083757,936.25 -39.3402405,-7.4083195,936.97 -39.3402481,-7.4083147,937.08 -39.3402481,-7.4083142,937.34 -39.3402443,-7.4083152,937.41 -39.3402252,-7.4083223,937.36 -39.3402328,-7.4083200,937.39 -39.3402557,-7.4082451,938.41 -39.3402672,-7.4082136,938.34 -39.3402901,-7.4081907,939.25 -39.3403244,-7.4081683,938.80 -39.3403816,-7.4081054,937.86 -39.3404236,-7.4080720,936.48 -39.3404465,-7.4080582,936.56 -39.3405075,-7.4080720,935.70 -39.3405724,-7.4080710,935.22 -39.3406334,-7.4080901,934.06 -39.3406563,-7.4080992,933.88 -39.3406601,-7.4080982,933.91 -39.3406677,-7.4080944,934.03 -39.3406715,-7.4080935,934.03 -39.3406677,-7.4080954,934.00 -39.3406601,-7.4080977,934.02 -39.3406563,-7.4081011,934.02 -39.3406715,-7.4081001,933.78 -39.3406754,-7.4080987,933.80 -39.3406830,-7.4080963,933.81 -39.3406868,-7.4080939,933.80 -39.3407021,-7.4080892,933.69 -39.3407021,-7.4080892,933.63 -39.3407059,-7.4080887,933.64 -39.3406944,-7.4081049,933.97 -39.3406715,-7.4081054,933.98 -39.3406754,-7.4080944,934.11 -39.3406715,-7.4081006,934.05 -39.3406410,-7.4080806,933.70 -39.3405952,-7.4080157,934.06 -39.3405952,-7.4079719,935.19 -39.3405685,-7.4079094,936.28 -39.3405190,-7.4078712,937.27 -39.3404961,-7.4078460,937.66 -39.3404655,-7.4078050,938.13 -39.3404770,-7.4077320,938.31 -39.3404922,-7.4076548,937.19 -39.3404350,-7.4075994,937.66 -39.3403778,-7.4075427,938.59 -39.3403091,-7.4075680,938.19 -39.3402405,-7.4075909,938.27 -39.3401680,-7.4075842,937.70 -39.3401604,-7.4075799,937.59 -39.3401642,-7.4075789,937.61 -39.3401794,-7.4075694,937.84 -39.3401947,-7.4074812,938.56 -39.3402138,-7.4074678,938.03 -39.3402519,-7.4074488,938.09 -39.3402557,-7.4074478,937.25 -39.3401909,-7.4074521,937.83 -39.3402176,-7.4073777,938.05 -39.3402710,-7.4072838,937.09 -39.3403473,-7.4072165,936.30 -39.3403587,-7.4071259,936.41 -39.3404121,-7.4070730,936.13 -39.3404503,-7.4069872,936.25 -39.3403931,-7.4069877,937.38 -39.3403397,-7.4069486,938.14 -39.3402901,-7.4069333,938.53 -39.3403435,-7.4069681,937.45 -39.3404083,-7.4070210,937.92 -39.3404808,-7.4069681,937.48 -39.3405342,-7.4068770,935.05 -39.3405571,-7.4068441,935.30 -39.3405380,-7.4068336,936.14 -39.3404694,-7.4068227,938.06 -39.3403931,-7.4068198,939.39 -39.3403931,-7.4068108,940.05 -39.3404503,-7.4068179,937.81 -39.3405228,-7.4068251,936.81 -39.3406219,-7.4067578,936.61 -39.3406334,-7.4066601,937.30 -39.3406601,-7.4065595,937.91 -39.3406525,-7.4065251,938.20 -39.3406677,-7.4064260,937.66 -39.3406830,-7.4063668,937.48 -39.3407249,-7.4063597,937.28 -39.3407669,-7.4062920,936.83 -39.3408241,-7.4061999,935.97 -39.3408928,-7.4060993,936.73 -39.3409386,-7.4060202,935.94 -39.3409805,-7.4059258,936.33 -39.3409767,-7.4058342,934.02 -39.3409805,-7.4057522,934.88 -39.3410225,-7.4056292,934.23 -39.3410225,-7.4055042,936.42 -39.3410301,-7.4053993,936.19 -39.3410530,-7.4053082,938.22 -39.3410339,-7.4051938,938.19 -39.3410416,-7.4051003,937.92 -39.3410301,-7.4050064,939.25 -39.3410339,-7.4050074,940.08 -39.3410416,-7.4049554,939.94 -39.3410454,-7.4048319,937.94 -39.3410110,-7.4047670,937.02 -39.3410454,-7.4047356,936.75 -39.3410530,-7.4047318,937.03 -39.3409920,-7.4047589,937.11 -39.3409767,-7.4047341,936.72 -39.3409729,-7.4047084,936.66 -39.3409843,-7.4046869,938.00 -39.3409996,-7.4045939,937.17 -39.3410263,-7.4045229,937.33 -39.3410072,-7.4044418,937.98 -39.3409615,-7.4044151,938.02 -39.3409576,-7.4043818,938.17 -39.3409805,-7.4042783,937.64 -39.3410568,-7.4042401,937.25 -39.3410950,-7.4041848,937.20 -39.3411407,-7.4040885,936.45 -39.3411903,-7.4039745,936.55 -39.3412552,-7.4038925,936.36 -39.3412704,-7.4037843,936.23 -39.3412933,-7.4037085,935.31 -39.3413200,-7.4037189,935.77 -39.3412704,-7.4036918,936.48 -39.3412399,-7.4036751,936.55 -39.3412857,-7.4035850,934.97 -39.3412857,-7.4035239,934.83 -39.3412514,-7.4034863,935.59 -39.3411674,-7.4034548,936.98 -39.3411522,-7.4034472,937.84 -39.3410530,-7.4034400,936.78 -39.3410378,-7.4034810,936.94 -39.3410606,-7.4034290,937.38 -39.3410988,-7.4034166,936.86 -39.3411827,-7.4034638,934.42 -39.3412323,-7.4034071,933.08 -39.3412437,-7.4033380,933.30 -39.3411942,-7.4033260,933.81 -39.3411751,-7.4033289,933.33 -39.3412590,-7.4032683,932.58 -39.3412857,-7.4032159,932.02 -39.3412781,-7.4031210,932.66 -39.3412476,-7.4030662,932.70 -39.3412552,-7.4030585,932.72 -39.3411942,-7.4029408,933.50 -39.3411942,-7.4028845,933.91 -39.3412094,-7.4027262,934.75 -39.3412323,-7.4026017,933.97 -39.3412476,-7.4026022,932.09 -39.3412437,-7.4026284,932.33 -39.3413162,-7.4026542,932.56 -39.3413811,-7.4026623,932.48 -39.3414116,-7.4027023,932.64 -39.3414154,-7.4027128,932.52 -39.3414612,-7.4027267,933.36 -39.3415031,-7.4027042,933.48 -39.3415070,-7.4027028,933.50 -39.3415413,-7.4027119,934.19 -39.3415070,-7.4026661,935.58 -39.3415031,-7.4026551,935.72 -39.3414383,-7.4026237,935.70 -39.3414383,-7.4025278,935.67 -39.3414268,-7.4024830,935.92 -39.3414307,-7.4024601,935.67 -39.3413582,-7.4025021,935.42 -39.3413124,-7.4025722,934.97 -39.3412819,-7.4025950,934.98 -39.3412285,-7.4026165,934.63 -39.3412399,-7.4026165,934.80 -39.3412323,-7.4025645,934.48 -39.3412628,-7.4024925,932.47 -39.3413277,-7.4024296,931.67 -39.3413467,-7.4023280,931.72 -39.3413124,-7.4022412,931.75 -39.3412399,-7.4021316,932.75 -39.3412209,-7.4020262,931.72 -39.3412018,-7.4019079,932.98 -39.3411598,-7.4017916,934.06 -39.3410950,-7.4018254,936.13 -39.3410149,-7.4017749,936.55 -39.3409233,-7.4017119,938.00 -39.3409042,-7.4017038,937.63 -39.3409042,-7.4017034,937.66 -39.3409119,-7.4016995,937.67 -39.3409271,-7.4016643,937.89 -39.3409004,-7.4016638,938.52 -39.3408852,-7.4016585,938.70 -39.3409348,-7.4016318,938.91 -39.3408890,-7.4016452,939.78 -39.3408737,-7.4016447,939.88 -39.3408737,-7.4016457,940.19 -39.3408813,-7.4016414,940.70 -39.3408852,-7.4016404,941.36 -39.3408813,-7.4016466,942.17 -39.3408852,-7.4016466,943.16 -39.3408890,-7.4016371,944.23 -39.3408890,-7.4016261,945.20 -39.3408890,-7.4016185,946.19 -39.3408852,-7.4016190,947.05 -39.3408813,-7.4016366,947.69 -39.3408813,-7.4016495,948.00 -39.3408890,-7.4016571,948.22 -39.3408890,-7.4016571,948.34 -39.3408852,-7.4016495,948.33 -39.3408737,-7.4016371,948.25 -39.3408661,-7.4016256,948.13 -39.3408623,-7.4016256,943.47 -39.3408813,-7.4016232,938.23 -39.3408890,-7.4016700,934.48 -39.3408775,-7.4016657,932.77 -39.3408585,-7.4016509,931.61 -39.3408508,-7.4016409,929.97 -39.3408394,-7.4016194,928.45 -39.3408318,-7.4015994,927.44 -39.3408356,-7.4015927,927.45 -39.3408432,-7.4016004,928.73 -39.3408470,-7.4016128,930.53 -39.3408318,-7.4016171,932.33 -39.3408127,-7.4016237,934.23 -39.3408051,-7.4016418,935.89 -39.3407974,-7.4016633,937.48 -39.3407936,-7.4016733,939.08 -39.3408012,-7.4016490,940.09 -39.3408012,-7.4016280,940.58 -39.3407974,-7.4016333,941.83 -39.3408051,-7.4016485,943.09 -39.3408203,-7.4016643,944.25 -39.3408318,-7.4016800,945.19 -39.3408470,-7.4016929,945.97 -39.3408699,-7.4017053,946.78 -39.3408775,-7.4016933,946.33 -39.3408775,-7.4016938,946.25 -39.3408775,-7.4016938,946.09 -39.3408775,-7.4016943,945.97 -39.3408775,-7.4016943,945.88 -39.3408775,-7.4016948,945.80 -39.3408813,-7.4016953,945.67 -39.3408813,-7.4016953,945.59 -39.3408813,-7.4016943,945.52 -39.3408813,-7.4016938,945.48 -39.3408813,-7.4016938,945.38 -39.3408813,-7.4016933,945.14 -39.3408813,-7.4016919,944.86 -39.3408813,-7.4016905,944.64 -39.3408852,-7.4016891,944.48 -39.3408852,-7.4016876,944.34 -39.3408852,-7.4016867,944.22 -39.3408852,-7.4016857,944.08 -39.3408852,-7.4016843,943.97 -39.3408852,-7.4016833,943.83 -39.3408852,-7.4016829,943.80 -39.3408852,-7.4016814,943.72 -39.3408852,-7.4016790,943.50 -39.3408852,-7.4016767,943.33 -39.3408890,-7.4016747,943.27 -39.3408890,-7.4016738,943.23 -39.3408890,-7.4016728,943.16 -39.3408890,-7.4016719,943.08 -39.3408890,-7.4016705,942.92 -39.3408890,-7.4016690,942.80 -39.3408890,-7.4016681,942.67 -39.3408890,-7.4016681,942.63 -39.3408890,-7.4016685,942.59 -39.3408890,-7.4016681,942.45 -39.3408890,-7.4016681,942.38 -39.3408890,-7.4016676,942.33 -39.3408890,-7.4016676,942.31 -39.3408890,-7.4016676,942.31 -39.3408852,-7.4016666,942.28 -39.3408852,-7.4016681,942.27 -39.3408890,-7.4016676,942.19 -39.3408966,-7.4016633,941.36 -39.3409042,-7.4016562,941.73 -39.3408890,-7.4016647,941.44 -39.3408813,-7.4016819,941.77 -39.3408852,-7.4016800,941.88 -39.3408852,-7.4016800,941.88 -39.3408852,-7.4016805,941.88 -39.3408852,-7.4016809,941.83 -39.3408852,-7.4016809,941.81 -39.3408852,-7.4016814,941.83 -39.3408852,-7.4016809,941.86 -39.3408852,-7.4016805,941.72 -39.3408852,-7.4016809,941.70 -39.3408852,-7.4016809,941.67 -39.3408852,-7.4016809,941.66 -39.3408852,-7.4016805,941.64 -39.3408852,-7.4016814,941.61 -39.3408890,-7.4016814,941.50 -39.3408890,-7.4016809,941.34 -39.3408890,-7.4016809,941.34 -39.3408890,-7.4016805,941.39 -39.3408890,-7.4016805,941.38 -39.3408890,-7.4016838,941.36 -39.3408928,-7.4016957,941.23 -39.3409004,-7.4017029,941.05 -39.3409004,-7.4017000,940.50 -39.3409004,-7.4017005,940.44 -39.3409004,-7.4017005,940.45 -39.3409004,-7.4017000,940.44 -39.3409004,-7.4017000,940.44 -39.3409004,-7.4017005,940.33 -39.3409004,-7.4017019,940.23 -39.3409615,-7.4017315,937.53 -39.3410873,-7.4016590,935.63 -39.3411407,-7.4014955,931.75 -39.3411331,-7.4012818,925.23 -39.3410683,-7.4010258,922.97 -39.3410416,-7.4007668,919.77 -39.3410797,-7.4006519,925.25 -39.3410568,-7.4006100,926.34 -39.3409348,-7.4004302,927.64 -39.3408890,-7.4001803,925.80 -39.3408356,-7.3999443,924.22 -39.3407822,-7.3997288,925.47 -39.3406906,-7.3995180,926.22 -39.3406982,-7.3993053,923.88 -39.3407021,-7.3991241,924.13 -39.3407936,-7.3989520,924.16 -39.3408394,-7.3988419,925.39 -39.3408318,-7.3987126,926.02 -39.3407860,-7.3985949,925.92 -39.3407326,-7.3984408,925.31 -39.3407593,-7.3983159,926.70 -39.3407593,-7.3983145,926.67 -39.3407669,-7.3983130,928.52 -39.3407669,-7.3983135,928.73 -39.3407669,-7.3983116,928.81 -39.3407707,-7.3983092,928.91 -39.3407631,-7.3983107,929.00 -39.3407516,-7.3983135,929.39 -39.3407478,-7.3983135,929.50 -39.3407478,-7.3983126,929.59 -39.3407440,-7.3983130,929.67 -39.3407402,-7.3983150,929.72 -39.3407402,-7.3983145,929.77 -39.3407402,-7.3983130,929.80 -39.3407326,-7.3983145,929.83 -39.3407364,-7.3983130,929.91 -39.3407364,-7.3983130,930.08 -39.3407364,-7.3983121,930.20 -39.3407021,-7.3981700,929.55 -39.3406982,-7.3981543,930.66 -39.3406982,-7.3981543,931.31 -39.3406944,-7.3981552,931.56 -39.3406830,-7.3981395,931.36 -39.3407516,-7.3978963,927.44 -39.3408699,-7.3978267,929.22 -39.3411865,-7.3976998,931.17 -39.3416824,-7.3975511,930.45 -39.3421135,-7.3974075,931.88 -39.3426323,-7.3972659,931.30 -39.3430595,-7.3971338,930.52 -39.3434143,-7.3970256,929.14 -39.3439522,-7.3968430,927.09 -39.3446312,-7.3966341,926.67 -39.3452911,-7.3964381,925.98 -39.3460007,-7.3962097,923.58 -39.3465080,-7.3960505,921.39 -39.3467331,-7.3959975,919.69 -39.3470535,-7.3958836,920.34 -39.3473015,-7.3958631,920.11 -39.3477478,-7.3956718,918.23 -39.3484573,-7.3953881,919.77 -39.3490829,-7.3952055,919.31 -39.3498344,-7.3949847,919.47 -39.3504906,-7.3948555,919.44 -39.3508263,-7.3949647,925.36 -39.3507462,-7.3955927,934.83 -39.3504562,-7.3966246,939.00 -39.3501778,-7.3976994,940.92 -39.3498878,-7.3989305,939.86 -39.3495827,-7.4002838,935.81 -39.3492851,-7.4015732,933.23 -39.3489304,-7.4030833,931.44 -39.3485260,-7.4047589,931.03 -39.3481407,-7.4063735,933.94 -39.3479805,-7.4070864,931.23 -39.3482170,-7.4070954,928.73 -39.3484612,-7.4072185,927.39 -39.3487587,-7.4074044,920.86 -39.3491287,-7.4075642,915.98 -39.3493881,-7.4078178,915.42 -39.3494301,-7.4079108,918.45 -39.3494339,-7.4079127,918.30 -39.3494492,-7.4079175,918.28 -39.3494568,-7.4079208,918.38 -39.3494568,-7.4079218,918.48 -39.3494568,-7.4079223,918.63 -39.3494606,-7.4079251,918.81 -39.3495178,-7.4080491,921.20 -39.3497200,-7.4084029,916.45 -39.3499908,-7.4085250,910.31 -39.3504257,-7.4087505,909.00 -39.3507957,-7.4091640,917.47 -39.3512001,-7.4092636,915.88 -39.3516502,-7.4093122,916.33 -39.3519211,-7.4095950,915.53 -39.3520393,-7.4100609,919.55 -39.3521576,-7.4104691,922.66 -39.3523178,-7.4108186,923.84 -39.3526039,-7.4110317,921.19 -39.3526917,-7.4112792,921.56 -39.3526993,-7.4112830,921.64 -39.3526993,-7.4112835,921.75 -39.3527107,-7.4112883,921.77 -39.3527260,-7.4112935,921.77 -39.3527336,-7.4112983,921.78 -39.3527374,-7.4112997,921.84 -39.3527412,-7.4113016,921.89 -39.3527412,-7.4113035,922.03 -39.3527412,-7.4113040,922.19 -39.3527489,-7.4113064,922.45 -39.3527489,-7.4113073,922.59 -39.3527451,-7.4113069,922.66 -39.3527412,-7.4113059,922.84 -39.3527451,-7.4113083,923.02 -39.3527489,-7.4113107,923.05 -39.3527489,-7.4113107,923.08 -39.3527451,-7.4113088,923.14 -39.3527489,-7.4113107,923.27 -39.3527527,-7.4113131,923.45 -39.3527679,-7.4113278,923.64 -39.3529854,-7.4116573,925.06 -39.3532104,-7.4119658,923.84 -39.3535500,-7.4122677,921.56 -39.3537598,-7.4126172,919.73 -39.3540115,-7.4129953,919.45 -39.3540688,-7.4130325,920.19 -39.3540649,-7.4130297,920.20 -39.3540688,-7.4130316,920.25 -39.3543396,-7.4129591,922.89 -39.3547554,-7.4129391,925.27 -39.3549461,-7.4127774,917.08 -39.3552208,-7.4125595,914.02 -39.3555908,-7.4124179,913.83 -39.3559494,-7.4125791,916.17 -39.3563576,-7.4126940,915.05 -39.3568420,-7.4128098,918.30 -39.3573151,-7.4129629,920.22 -39.3577766,-7.4130850,924.67 -39.3582115,-7.4131436,923.19 -39.3585892,-7.4134269,921.61 -39.3588867,-7.4137774,923.16 -39.3593369,-7.4139214,923.55 -39.3596764,-7.4141765,918.36 -39.3600845,-7.4143901,918.86 -39.3603363,-7.4146967,916.16 -39.3606262,-7.4148855,912.94 -39.3608322,-7.4152040,907.45 -39.3609772,-7.4155016,905.66 -39.3611298,-7.4158297,904.67 -39.3612595,-7.4162016,901.98 -39.3614616,-7.4167128,899.23 -39.3616638,-7.4170938,897.94 -39.3618011,-7.4174933,899.95 -39.3619537,-7.4179807,899.73 -39.3622093,-7.4182034,900.94 -39.3624115,-7.4186840,903.88 -39.3626633,-7.4189239,901.50 -39.3629150,-7.4188457,902.91 -39.3631783,-7.4186459,901.77 -39.3634758,-7.4184589,900.03 -39.3638458,-7.4182477,899.02 -39.3642464,-7.4179349,898.02 -39.3646584,-7.4178843,895.98 -39.3650246,-7.4178553,896.13 -39.3654747,-7.4177184,895.95 -39.3658905,-7.4176116,893.14 -39.3662033,-7.4174004,897.20 -39.3665199,-7.4175887,900.30 -39.3668251,-7.4177527,899.34 -39.3670082,-7.4184632,907.64 -39.3671684,-7.4192414,912.83 -39.3671303,-7.4201341,917.27 -39.3673096,-7.4208417,920.63 -39.3674278,-7.4216390,922.41 -39.3675079,-7.4223862,924.47 -39.3676262,-7.4231787,926.16 -39.3679619,-7.4238601,925.20 -39.3683548,-7.4244237,924.00 -39.3684311,-7.4251590,923.95 -39.3684540,-7.4259768,924.95 -39.3685188,-7.4266510,925.64 -39.3686752,-7.4273748,926.11 -39.3688126,-7.4282308,926.66 -39.3689384,-7.4289479,927.28 -39.3692017,-7.4294424,926.52 -39.3695145,-7.4300208,929.63 -39.3698006,-7.4306340,929.59 -39.3701401,-7.4314790,931.17 -39.3702698,-7.4321380,928.33 -39.3705444,-7.4327254,925.28 -39.3709259,-7.4330759,918.25 -39.3714409,-7.4337420,916.44 -39.3716507,-7.4344993,911.44 -39.3717575,-7.4354095,908.59 -39.3717690,-7.4363222,909.77 -39.3717346,-7.4373612,915.91 -39.3716850,-7.4383712,921.95 -39.3715935,-7.4393935,925.58 -39.3716393,-7.4403224,928.63 -39.3715668,-7.4412827,933.28 -39.3714256,-7.4422355,932.06 -39.3712578,-7.4431558,931.63 -39.3711014,-7.4441495,930.86 -39.3710289,-7.4451976,931.94 -39.3709335,-7.4462967,930.81 -39.3707581,-7.4473958,931.81 -39.3706284,-7.4484453,931.69 -39.3705254,-7.4494376,933.48 -39.3701706,-7.4503183,930.03 -39.3699226,-7.4512892,928.28 -39.3696289,-7.4523020,926.19 -39.3693123,-7.4532819,923.25 -39.3689499,-7.4542298,923.41 -39.3686752,-7.4551878,922.38 -39.3686295,-7.4561539,923.50 -39.3684464,-7.4571118,922.70 -39.3682098,-7.4580073,922.14 -39.3679733,-7.4588838,919.89 -39.3678513,-7.4595084,919.80 -39.3677216,-7.4602141,925.28 -39.3676033,-7.4607148,924.70 -39.3675423,-7.4614382,923.89 -39.3675270,-7.4622612,923.48 -39.3675537,-7.4632335,919.72 -39.3676109,-7.4642520,917.89 -39.3676567,-7.4653330,915.45 -39.3675156,-7.4664063,917.06 -39.3674431,-7.4674897,918.23 -39.3674240,-7.4686227,917.50 -39.3673439,-7.4696784,917.92 -39.3673096,-7.4706993,913.67 -39.3674049,-7.4716744,910.97 -39.3675919,-7.4725108,909.66 -39.3679314,-7.4734077,909.14 -39.3683052,-7.4743991,905.34 -39.3686600,-7.4754186,900.97 -39.3689194,-7.4762936,900.72 -39.3692513,-7.4772367,900.14 -39.3694992,-7.4781847,896.06 -39.3697701,-7.4792733,896.53 -39.3699112,-7.4801879,893.91 -39.3698387,-7.4810934,893.66 -39.3694534,-7.4820004,892.16 -39.3690948,-7.4828863,888.80 -39.3688736,-7.4835668,889.67 -39.3686638,-7.4841647,886.83 -39.3685188,-7.4850254,884.78 -39.3685455,-7.4856653,879.53 -39.3686180,-7.4863997,871.91 -39.3688049,-7.4872994,862.98 -39.3689117,-7.4880733,860.97 -39.3685608,-7.4886169,860.50 -39.3679619,-7.4892645,858.97 -39.3673553,-7.4895697,856.36 -39.3668022,-7.4899354,855.78 -39.3661804,-7.4904408,858.59 -39.3657303,-7.4909167,859.91 -39.3654327,-7.4913731,859.08 -39.3652077,-7.4916859,861.47 -39.3653183,-7.4920650,857.94 -39.3654022,-7.4922643,854.16 -39.3654633,-7.4922004,852.25 -39.3653984,-7.4919915,848.69 -39.3654518,-7.4919486,847.02 -39.3654518,-7.4919491,846.67 -39.3654518,-7.4919538,846.70 -39.3654480,-7.4919581,846.73 -39.3654594,-7.4919186,847.69 -39.3654633,-7.4919124,847.83 -39.3654633,-7.4919119,847.91 -39.3654861,-7.4919109,848.56 -39.3654594,-7.4919143,849.98 -39.3654633,-7.4918976,850.50 -39.3654480,-7.4919181,849.47 -39.3654556,-7.4919100,849.08 -39.3654633,-7.4919128,848.73 -39.3654823,-7.4919062,849.05 -39.3654823,-7.4919195,848.50 -39.3654633,-7.4919286,848.05 </coordinates>
</LineString>
</MultiGeometry>
</Placemark>
<Folder>
<name>waypoints</name>
<Placemark>
<name>
Mon Feb 24 12:24:03 2014 S=0.78 Km/hr
</name>
<styleUrl>
#styleMap_TLP_Start
</styleUrl>
<Point>
<coordinates>
-39.3681450,-7.4886880,163.73
</coordinates>
</Point>
</Placemark>
<Placemark>
<name>
Mon Feb 24 12:24:13 2014 S=0.36 Km/hr
</name>
<styleUrl>
#styleMap_TLP_Normal
</styleUrl>
<Point>
<coordinates>
-39.3679352,-7.4889483,167.79
</coordinates>
</Point>
</Placemark>
<Placemark>
<name>
Mon Feb 24 12:24:23 2014 S=0.38 Km/hr
</name>
<styleUrl>
#styleMap_TLP_Normal
</styleUrl>
<Point>
<coordinates>
-39.3678741,-7.4890056,169.70
</coordinates>
</Point>
</Placemark>
<Placemark>
<name>
Mon Feb 24 12:24:33 2014 S=0.23 Km/hr
</name>
<styleUrl>
#styleMap_TLP_Normal
</styleUrl>
<Point>
<coordinates>
-39.3678741,-7.4889965,171.61
</coordinates>
</Point>
</Placemark>
<Placemark>
<name>
Mon Feb 24 12:24:43 2014 S=0.93 Km/hr
</name>
<styleUrl>
#styleMap_TLP_Normal
</styleUrl>
<Point>
<coordinates>
-39.3679047,-7.4890027,174.12
</coordinates>
</Point>
</Placemark>
<Placemark>
<name>
Mon Feb 24 12:24:53 2014 S=0.55 Km/hr
</name>
<styleUrl>
#styleMap_TLP_Normal
</styleUrl>
<Point>
<coordinates>
-39.3678780,-7.4890161,177.55
</coordinates>
</Point>
</Placemark>
<Placemark>
<name>
Mon Feb 24 12:25:03 2014 S=0.26 Km/hr
</name>
<styleUrl>
#styleMap_TLP_Normal
</styleUrl>
<Point>
<coordinates>
-39.3678780,-7.4890618,180.40
</coordinates>
</Point>
</Placemark>
<Placemark>
<name>
Mon Feb 24 12:25:13 2014 S=0.41 Km/hr
</name>
<styleUrl>
#styleMap_TLP_Normal
</styleUrl>
<Point>
<coordinates>
-39.3678665,-7.4890957,181.82
</coordinates>
</Point>
</Placemark>
<Placemark>
<name>
Mon Feb 24 12:25:23 2014 S=0.85 Km/hr
</name>
<styleUrl>
#styleMap_TLP_Normal
</styleUrl>
<Point>
<coordinates>
-39.3678589,-7.4891143,183.24
</coordinates>
</Point>
</Placemark>
<Placemark>
<name>
Mon Feb 24 12:25:33 2014 S=0.46 Km/hr
</name>
<styleUrl>
#styleMap_TLP_Normal
</styleUrl>
<Point>
<coordinates>
-39.3678284,-7.4891119,185.34
</coordinates>
</Point>
</Placemark>
<Placemark>
<name>
Mon Feb 24 12:25:43 2014 S=1.02 Km/hr
</name>
<styleUrl>
#styleMap_TLP_Normal
</styleUrl>
<Point>
<coordinates>
-39.3677902,-7.4891095,187.26
</coordinates>
</Point>
</Placemark>
<Placemark>
<name>
Mon Feb 24 12:25:53 2014 S=1.08 Km/hr
</name>
<styleUrl>
#styleMap_TLP_Normal
</styleUrl>
<Point>
<coordinates>
-39.3677635,-7.4891286,190.18
</coordinates>
</Point>
</Placemark>
<Placemark>
<name>
Mon Feb 24 12:26:03 2014 S=3.73 Km/hr
</name>
<styleUrl>
#styleMap_TLP_Normal
</styleUrl>
<Point>
<coordinates>
-39.3677979,-7.4891009,195.25
</coordinates>
</Point>
</Placemark>
<Placemark>
<name>
Mon Feb 24 12:26:13 2014 S=1.19 Km/hr
</name>
<styleUrl>
#styleMap_TLP_Normal
</styleUrl>
<Point>
<coordinates>
-39.3678246,-7.4891138,197.82
</coordinates>
</Point>
</Placemark>
<Placemark>
<name>
Mon Feb 24 12:26:23 2014 S=0.57 Km/hr
</name>
<styleUrl>
#styleMap_TLP_Normal
</styleUrl>
<Point>
<coordinates>
-39.3678284,-7.4891362,200.88
</coordinates>
</Point>
</Placemark>
<Placemark>
<name>
Mon Feb 24 12:26:33 2014 S=0.16 Km/hr
</name>
<styleUrl>
#styleMap_TLP_Normal
</styleUrl>
<Point>
<coordinates>
-39.3678246,-7.4891281,202.27
</coordinates>
</Point>
</Placemark>
<Placemark>
<name>
Mon Feb 24 12:26:43 2014 S=0.30 Km/hr
</name>
<styleUrl>
#styleMap_TLP_Normal
</styleUrl>
<Point>
<coordinates>
-39.3678055,-7.4891872,205.36
</coordinates>
</Point>
</Placemark>
<Placemark>
<name>
Mon Feb 24 12:26:53 2014 S=0.55 Km/hr
</name>
<styleUrl>
#styleMap_TLP_Normal
</styleUrl>
<Point>
<coordinates>
-39.3678398,-7.4892178,206.23
</coordinates>
</Point>
</Placemark>
<Placemark>
<name>
Mon Feb 24 12:27:03 2014 S=0.20 Km/hr
</name>
<styleUrl>
#styleMap_TLP_Normal
</styleUrl>
<Point>
<coordinates>
-39.3678436,-7.4892302,207.88
</coordinates>
</Point>
</Placemark>
<Placemark>
<name>
Mon Feb 24 12:27:13 2014 S=0.65 Km/hr
</name>
<styleUrl>
#styleMap_TLP_Normal
</styleUrl>
<Point>
<coordinates>
-39.3678246,-7.4892750,212.30
</coordinates>
</Point>
</Placemark>
<Placemark>
<name>
Mon Feb 24 12:27:23 2014 S=1.52 Km/hr
</name>
<styleUrl>
#styleMap_TLP_Normal
</styleUrl>
<Point>
<coordinates>
-39.3678207,-7.4892960,216.99
</coordinates>
</Point>
</Placemark>
<Placemark>
<name>
Mon Feb 24 12:27:33 2014 S=3.86 Km/hr
</name>
<styleUrl>
#styleMap_TLP_Normal
</styleUrl>
<Point>
<coordinates>
-39.3678169,-7.4893427,223.02
</coordinates>
</Point>
</Placemark>
<Placemark>
<name>
Mon Feb 24 12:27:43 2014 S=1.16 Km/hr
</name>
<styleUrl>
#styleMap_TLP_Normal
</styleUrl>
<Point>
<coordinates>
-39.3677559,-7.4894090,227.64
</coordinates>
</Point>
</Placemark>
<Placemark>
<name>
Mon Feb 24 12:27:53 2014 S=1.09 Km/hr
</name>
<styleUrl>
#styleMap_TLP_Normal
</styleUrl>
<Point>
<coordinates>
-39.3677559,-7.4894729,233.05
</coordinates>
</Point>
</Placemark>
<Placemark>
<name>
Mon Feb 24 12:28:03 2014 S=0.52 Km/hr
</name>
<styleUrl>
#styleMap_TLP_Normal
</styleUrl>
<Point>
<coordinates>
-39.3677559,-7.4895253,236.95
</coordinates>
</Point>
</Placemark>
<Placemark>
<name>
Mon Feb 24 12:28:13 2014 S=1.66 Km/hr
</name>
<styleUrl>
#styleMap_TLP_Normal
</styleUrl>
<Point>
<coordinates>
-39.3677673,-7.4895234,238.26
</coordinates>
</Point>
</Placemark>
<Placemark>
<name>
Mon Feb 24 12:28:23 2014 S=0.28 Km/hr
</name>
<styleUrl>
#styleMap_TLP_Normal
</styleUrl>
<Point>
<coordinates>
-39.3672371,-7.4897738,249.81
</coordinates>
</Point>
</Placemark>
<Placemark>
<name>
Mon Feb 24 12:28:33 2014 S=0.25 Km/hr
</name>
<styleUrl>
#styleMap_TLP_Normal
</styleUrl>
<Point>
<coordinates>
-39.3669701,-7.4897666,251.97
</coordinates>
</Point>
</Placemark>
<Placemark>
<name>
Mon Feb 24 12:28:43 2014 S=0.83 Km/hr
</name>
<styleUrl>
#styleMap_TLP_Normal
</styleUrl>
<Point>
<coordinates>
-39.3669701,-7.4897656,252.27
</coordinates>
</Point>
</Placemark>
<Placemark>
<name>
Mon Feb 24 12:28:53 2014 S=0.50 Km/hr
</name>
<styleUrl>
#styleMap_TLP_Normal
</styleUrl>
<Point>
<coordinates>
-39.3670921,-7.4901781,257.97
</coordinates>
</Point>
</Placemark>
<Placemark>
<name>
Mon Feb 24 12:29:03 2014 S=12.05 Km/hr
</name>
<styleUrl>
#styleMap_TLP_Normal
</styleUrl>
<Point>
<coordinates>
-39.3669319,-7.4902325,265.18
</coordinates>
</Point>
</Placemark>
<Placemark>
<name>
Mon Feb 24 12:29:13 2014 S=11.50 Km/hr
</name>
<styleUrl>
#styleMap_TLP_Normal
</styleUrl>
<Point>
<coordinates>
-39.3655434,-7.4928131,306.68
</coordinates>
</Point>
</Placemark>
<Placemark>
<name>
Mon Feb 24 12:29:23 2014 S=16.94 Km/hr
</name>
<styleUrl>
#styleMap_TLP_Normal
</styleUrl>
<Point>
<coordinates>
-39.3655586,-7.4921622,334.35
</coordinates>
</Point>
</Placemark>
<Placemark>
<name>
Mon Feb 24 12:29:33 2014 S=16.14 Km/hr
</name>
<styleUrl>
#styleMap_TLP_Normal
</styleUrl>
<Point>
<coordinates>
-39.3655777,-7.4918284,340.39
</coordinates>
</Point>
</Placemark>
<Placemark>
<name>
Mon Feb 24 12:29:43 2014 S=18.94 Km/hr
</name>
<styleUrl>
#styleMap_TLP_Normal
</styleUrl>
<Point>
<coordinates>
-39.3657036,-7.4914079,343.19
</coordinates>
</Point>
</Placemark>
<Placemark>
<name>
Mon Feb 24 12:29:53 2014 S=19.24 Km/hr
</name>
<styleUrl>
#styleMap_TLP_Normal
</styleUrl>
<Point>
<coordinates>
-39.3660240,-7.4911184,344.92
</coordinates>
</Point>
</Placemark>
<Placemark>
<name>
Mon Feb 24 12:30:03 2014 S=24.19 Km/hr
</name>
<styleUrl>
#styleMap_TLP_Normal
</styleUrl>
<Point>
<coordinates>
-39.3664093,-7.4907880,346.50
</coordinates>
</Point>
</Placemark>
<Placemark>
<name>
Mon Feb 24 12:30:13 2014 S=30.61 Km/hr
</name>
<styleUrl>
#styleMap_TLP_Normal
</styleUrl>
<Point>
<coordinates>
-39.3669319,-7.4903755,347.48
</coordinates>
</Point>
</Placemark>
<Placemark>
<name>
Mon Feb 24 12:30:23 2014 S=21.70 Km/hr
</name>
<styleUrl>
#styleMap_TLP_Normal
</styleUrl>
<Point>
<coordinates>
-39.3674622,-7.4901123,348.16
</coordinates>
</Point>
</Placemark>
<Placemark>
<name>
Mon Feb 24 12:30:33 2014 S=34.95 Km/hr
</name>
<styleUrl>
#styleMap_TLP_Normal
</styleUrl>
<Point>
<coordinates>
-39.3679962,-7.4897027,349.01
</coordinates>
</Point>
</Placemark>
<Placemark>
<name>
Mon Feb 24 12:30:43 2014 S=29.76 Km/hr
</name>
<styleUrl>
#styleMap_TLP_Normal
</styleUrl>
<Point>
<coordinates>
-39.3686218,-7.4889655,349.69
</coordinates>
</Point>
</Placemark>
<Placemark>
<name>
Mon Feb 24 12:30:53 2014 S=36.82 Km/hr
</name>
<styleUrl>
#styleMap_TLP_Normal
</styleUrl>
<Point>
<coordinates>
-39.3686752,-7.4882655,350.46
</coordinates>
</Point>
</Placemark>
<Placemark>
<name>
Mon Feb 24 12:31:03 2014 S=38.55 Km/hr
</name>
<styleUrl>
#styleMap_TLP_Normal
</styleUrl>
<Point>
<coordinates>
-39.3684845,-7.4873118,353.95
</coordinates>
</Point>
</Placemark>
<Placemark>
<name>
Mon Feb 24 12:31:13 2014 S=36.63 Km/hr
</name>
<styleUrl>
#styleMap_TLP_Normal
</styleUrl>
<Point>
<coordinates>
-39.3683548,-7.4863777,356.53
</coordinates>
</Point>
</Placemark>
<Placemark>
<name>
Mon Feb 24 12:31:23 2014 S=39.23 Km/hr
</name>
<styleUrl>
#styleMap_TLP_Normal
</styleUrl>
<Point>
<coordinates>
-39.3683052,-7.4854717,360.45
</coordinates>
</Point>
</Placemark>
<Placemark>
<name>
Mon Feb 24 12:31:33 2014 S=35.30 Km/hr
</name>
<styleUrl>
#styleMap_TLP_Normal
</styleUrl>
<Point>
<coordinates>
-39.3684769,-7.4845862,365.91
</coordinates>
</Point>
</Placemark>
<Placemark>
<name>
Mon Feb 24 12:31:43 2014 S=36.27 Km/hr
</name>
<styleUrl>
#styleMap_TLP_Normal
</styleUrl>
<Point>
<coordinates>
-39.3686981,-7.4837818,368.33
</coordinates>
</Point>
</Placemark>
<Placemark>
<name>
Mon Feb 24 12:31:53 2014 S=34.01 Km/hr
</name>
<styleUrl>
#styleMap_TLP_Normal
</styleUrl>
<Point>
<coordinates>
-39.3690338,-7.4828987,367.64
</coordinates>
</Point>
</Placemark>
<Placemark>
<name>
Mon Feb 24 12:32:03 2014 S=34.08 Km/hr
</name>
<styleUrl>
#styleMap_TLP_Normal
</styleUrl>
<Point>
<coordinates>
-39.3694000,-7.4820786,367.73
</coordinates>
</Point>
</Placemark>
<Placemark>
<name>
Mon Feb 24 12:32:13 2014 S=36.04 Km/hr
</name>
<styleUrl>
#styleMap_TLP_Normal
</styleUrl>
<Point>
<coordinates>
-39.3696785,-7.4811158,374.80
</coordinates>
</Point>
</Placemark>
<Placemark>
<name>
Mon Feb 24 12:32:23 2014 S=48.59 Km/hr
</name>
<styleUrl>
#styleMap_TLP_Normal
</styleUrl>
<Point>
<coordinates>
-39.3695488,-7.4799409,377.36
</coordinates>
</Point>
</Placemark>
<Placemark>
<name>
Mon Feb 24 12:32:33 2014 S=60.55 Km/hr
</name>
<styleUrl>
#styleMap_TLP_Normal
</styleUrl>
<Point>
<coordinates>
-39.3691978,-7.4785600,381.07
</coordinates>
</Point>
</Placemark>
<Placemark>
<name>
Mon Feb 24 12:32:43 2014 S=52.03 Km/hr
</name>
<styleUrl>
#styleMap_TLP_Normal
</styleUrl>
<Point>
<coordinates>
-39.3688545,-7.4771724,386.69
</coordinates>
</Point>
</Placemark>
<Placemark>
<name>
Mon Feb 24 12:32:53 2014 S=51.44 Km/hr
</name>
<styleUrl>
#styleMap_TLP_Normal
</styleUrl>
<Point>
<coordinates>
-39.3684387,-7.4758811,394.00
</coordinates>
</Point>
</Placemark>
<Placemark>
<name>
Mon Feb 24 12:33:03 2014 S=51.25 Km/hr
</name>
<styleUrl>
#styleMap_TLP_Normal
</styleUrl>
<Point>
<coordinates>
-39.3680229,-7.4746485,401.73
</coordinates>
</Point>
</Placemark>
<Placemark>
<name>
Mon Feb 24 12:33:13 2014 S=52.98 Km/hr
</name>
<styleUrl>
#styleMap_TLP_Normal
</styleUrl>
<Point>
<coordinates>
-39.3675613,-7.4734163,410.34
</coordinates>
</Point>
</Placemark>
<Placemark>
<name>
Mon Feb 24 12:33:23 2014 S=40.27 Km/hr
</name>
<styleUrl>
#styleMap_TLP_Normal
</styleUrl>
<Point>
<coordinates>
-39.3671799,-7.4722400,432.64
</coordinates>
</Point>
</Placemark>
<Placemark>
<name>
Mon Feb 24 12:33:33 2014 S=46.64 Km/hr
</name>
<styleUrl>
#styleMap_TLP_Normal
</styleUrl>
<Point>
<coordinates>
-39.3670883,-7.4711313,443.87
</coordinates>
</Point>
</Placemark>
<Placemark>
<name>
Mon Feb 24 12:33:43 2014 S=50.82 Km/hr
</name>
<styleUrl>
#styleMap_TLP_Normal
</styleUrl>
<Point>
<coordinates>
-39.3671265,-7.4699426,454.27
</coordinates>
</Point>
</Placemark>
<Placemark>
<name>
Mon Feb 24 12:33:53 2014 S=48.83 Km/hr
</name>
<styleUrl>
#styleMap_TLP_Normal
</styleUrl>
<Point>
<coordinates>
-39.3672028,-7.4687052,469.67
</coordinates>
</Point>
</Placemark>
<Placemark>
<name>
Mon Feb 24 12:34:03 2014 S=50.79 Km/hr
</name>
<styleUrl>
#styleMap_TLP_Normal
</styleUrl>
<Point>
<coordinates>
-39.3675346,-7.4668407,602.72
</coordinates>
</Point>
</Placemark>
<Placemark>
<name>
Mon Feb 24 12:34:13 2014 S=50.54 Km/hr
</name>
<styleUrl>
#styleMap_TLP_Normal
</styleUrl>
<Point>
<coordinates>
-39.3676682,-7.4655886,647.09
</coordinates>
</Point>
</Placemark>
<Placemark>
<name>
Mon Feb 24 12:34:23 2014 S=44.33 Km/hr
</name>
<styleUrl>
#styleMap_TLP_Normal
</styleUrl>
<Point>
<coordinates>
-39.3676300,-7.4645543,773.97
</coordinates>
</Point>
</Placemark>
<Placemark>
<name>
Mon Feb 24 12:34:33 2014 S=47.47 Km/hr
</name>
<styleUrl>
#styleMap_TLP_Normal
</styleUrl>
<Point>
<coordinates>
-39.3675385,-7.4634676,874.50
</coordinates>
</Point>
</Placemark>
<Placemark>
<name>
Mon Feb 24 12:34:43 2014 S=45.82 Km/hr
</name>
<styleUrl>
#styleMap_TLP_Normal
</styleUrl>
<Point>
<coordinates>
-39.3675385,-7.4622941,898.34
</coordinates>
</Point>
</Placemark>
<Placemark>
<name>
Mon Feb 24 12:34:53 2014 S=44.79 Km/hr
</name>
<styleUrl>
#styleMap_TLP_Normal
</styleUrl>
<Point>
<coordinates>
-39.3675613,-7.4611311,900.16
</coordinates>
</Point>
</Placemark>
<Placemark>
<name>
Mon Feb 24 12:35:03 2014 S=40.17 Km/hr
</name>
<styleUrl>
#styleMap_TLP_Normal
</styleUrl>
<Point>
<coordinates>
-39.3676987,-7.4600863,899.31
</coordinates>
</Point>
</Placemark>
<Placemark>
<name>
Mon Feb 24 12:35:13 2014 S=32.26 Km/hr
</name>
<styleUrl>
#styleMap_TLP_Normal
</styleUrl>
<Point>
<coordinates>
-39.3678741,-7.4590864,902.42
</coordinates>
</Point>
</Placemark>
<Placemark>
<name>
Mon Feb 24 12:35:23 2014 S=34.35 Km/hr
</name>
<styleUrl>
#styleMap_TLP_Normal
</styleUrl>
<Point>
<coordinates>
-39.3680344,-7.4583549,903.06
</coordinates>
</Point>
</Placemark>
<Placemark>
<name>
Mon Feb 24 12:35:33 2014 S=38.42 Km/hr
</name>
<styleUrl>
#styleMap_TLP_Normal
</styleUrl>
<Point>
<coordinates>
-39.3683434,-7.4574685,904.09
</coordinates>
</Point>
</Placemark>
<Placemark>
<name>
Mon Feb 24 12:35:43 2014 S=44.78 Km/hr
</name>
<styleUrl>
#styleMap_TLP_Normal
</styleUrl>
<Point>
<coordinates>
-39.3685722,-7.4564409,909.72
</coordinates>
</Point>
</Placemark>
<Placemark>
<name>
Mon Feb 24 12:35:53 2014 S=45.36 Km/hr
</name>
<styleUrl>
#styleMap_TLP_Normal
</styleUrl>
<Point>
<coordinates>
-39.3686562,-7.4553208,909.20
</coordinates>
</Point>
</Placemark>
<Placemark>
<name>
Mon Feb 24 12:36:03 2014 S=43.00 Km/hr
</name>
<styleUrl>
#styleMap_TLP_Normal
</styleUrl>
<Point>
<coordinates>
-39.3689270,-7.4542303,909.78
</coordinates>
</Point>
</Placemark>
<Placemark>
<name>
Mon Feb 24 12:36:13 2014 S=39.21 Km/hr
</name>
<styleUrl>
#styleMap_TLP_Normal
</styleUrl>
<Point>
<coordinates>
-39.3692856,-7.4532709,907.28
</coordinates>
</Point>
</Placemark>
<Placemark>
<name>
Mon Feb 24 12:36:23 2014 S=39.91 Km/hr
</name>
<styleUrl>
#styleMap_TLP_Normal
</styleUrl>
<Point>
<coordinates>
-39.3696136,-7.4523268,909.84
</coordinates>
</Point>
</Placemark>
<Placemark>
<name>
Mon Feb 24 12:36:33 2014 S=43.12 Km/hr
</name>
<styleUrl>
#styleMap_TLP_Normal
</styleUrl>
<Point>
<coordinates>
-39.3699303,-7.4513030,910.73
</coordinates>
</Point>
</Placemark>
<Placemark>
<name>
Mon Feb 24 12:36:43 2014 S=40.83 Km/hr
</name>
<styleUrl>
#styleMap_TLP_Normal
</styleUrl>
<Point>
<coordinates>
-39.3701859,-7.4503031,910.48
</coordinates>
</Point>
</Placemark>
<Placemark>
<name>
Mon Feb 24 12:36:53 2014 S=40.19 Km/hr
</name>
<styleUrl>
#styleMap_TLP_Normal
</styleUrl>
<Point>
<coordinates>
-39.3705521,-7.4493895,914.11
</coordinates>
</Point>
</Placemark>
<Placemark>
<name>
Mon Feb 24 12:37:03 2014 S=42.73 Km/hr
</name>
<styleUrl>
#styleMap_TLP_Normal
</styleUrl>
<Point>
<coordinates>
-39.3706512,-7.4483328,912.98
</coordinates>
</Point>
</Placemark>
<Placemark>
<name>
Mon Feb 24 12:37:13 2014 S=42.43 Km/hr
</name>
<styleUrl>
#styleMap_TLP_Normal
</styleUrl>
<Point>
<coordinates>
-39.3707695,-7.4472494,910.02
</coordinates>
</Point>
</Placemark>
<Placemark>
<name>
Mon Feb 24 12:37:23 2014 S=43.78 Km/hr
</name>
<styleUrl>
#styleMap_TLP_Normal
</styleUrl>
<Point>
<coordinates>
-39.3709335,-7.4461727,910.75
</coordinates>
</Point>
</Placemark>
<Placemark>
<name>
Mon Feb 24 12:37:33 2014 S=45.26 Km/hr
</name>
<styleUrl>
#styleMap_TLP_Normal
</styleUrl>
<Point>
<coordinates>
-39.3710213,-7.4450459,912.91
</coordinates>
</Point>
</Placemark>
<Placemark>
<name>
Mon Feb 24 12:37:43 2014 S=44.15 Km/hr
</name>
<styleUrl>
#styleMap_TLP_Normal
</styleUrl>
<Point>
<coordinates>
-39.3711052,-7.4439082,910.59
</coordinates>
</Point>
</Placemark>
<Placemark>
<name>
Mon Feb 24 12:37:53 2014 S=44.75 Km/hr
</name>
<styleUrl>
#styleMap_TLP_Normal
</styleUrl>
<Point>
<coordinates>
-39.3712730,-7.4428077,905.97
</coordinates>
</Point>
</Placemark>
<Placemark>
<name>
Mon Feb 24 12:38:03 2014 S=42.62 Km/hr
</name>
<styleUrl>
#styleMap_TLP_Normal
</styleUrl>
<Point>
<coordinates>
-39.3714142,-7.4416952,906.81
</coordinates>
</Point>
</Placemark>
<Placemark>
<name>
Mon Feb 24 12:38:13 2014 S=45.67 Km/hr
</name>
<styleUrl>
#styleMap_TLP_Normal
</styleUrl>
<Point>
<coordinates>
-39.3716087,-7.4405279,911.67
</coordinates>
</Point>
</Placemark>
<Placemark>
<name>
Mon Feb 24 12:38:23 2014 S=40.82 Km/hr
</name>
<styleUrl>
#styleMap_TLP_Normal
</styleUrl>
<Point>
<coordinates>
-39.3715439,-7.4394522,910.47
</coordinates>
</Point>
</Placemark>
<Placemark>
<name>
Mon Feb 24 12:38:33 2014 S=41.17 Km/hr
</name>
<styleUrl>
#styleMap_TLP_Normal
</styleUrl>
<Point>
<coordinates>
-39.3715744,-7.4384074,908.16
</coordinates>
</Point>
</Placemark>
<Placemark>
<name>
Mon Feb 24 12:38:43 2014 S=42.39 Km/hr
</name>
<styleUrl>
#styleMap_TLP_Normal
</styleUrl>
<Point>
<coordinates>
-39.3716850,-7.4373684,906.06
</coordinates>
</Point>
</Placemark>
<Placemark>
<name>
Mon Feb 24 12:38:53 2014 S=38.80 Km/hr
</name>
<styleUrl>
#styleMap_TLP_Normal
</styleUrl>
<Point>
<coordinates>
-39.3717003,-7.4363394,905.84
</coordinates>
</Point>
</Placemark>
<Placemark>
<name>
Mon Feb 24 12:39:03 2014 S=33.01 Km/hr
</name>
<styleUrl>
#styleMap_TLP_Normal
</styleUrl>
<Point>
<coordinates>
-39.3717346,-7.4354353,906.30
</coordinates>
</Point>
</Placemark>
<Placemark>
<name>
Mon Feb 24 12:39:13 2014 S=33.52 Km/hr
</name>
<styleUrl>
#styleMap_TLP_Normal
</styleUrl>
<Point>
<coordinates>
-39.3717232,-7.4345961,902.53
</coordinates>
</Point>
</Placemark>
<Placemark>
<name>
Mon Feb 24 12:39:23 2014 S=32.47 Km/hr
</name>
<styleUrl>
#styleMap_TLP_Normal
</styleUrl>
<Point>
<coordinates>
-39.3714561,-7.4337769,901.97
</coordinates>
</Point>
</Placemark>
<Placemark>
<name>
Mon Feb 24 12:39:33 2014 S=20.26 Km/hr
</name>
<styleUrl>
#styleMap_TLP_Normal
</styleUrl>
<Point>
<coordinates>
-39.3711128,-7.4332166,906.02
</coordinates>
</Point>
</Placemark>
<Placemark>
<name>
Mon Feb 24 12:39:43 2014 S=27.10 Km/hr
</name>
<styleUrl>
#styleMap_TLP_Normal
</styleUrl>
<Point>
<coordinates>
-39.3705902,-7.4327884,902.80
</coordinates>
</Point>
</Placemark>
<Placemark>
<name>
Mon Feb 24 12:39:53 2014 S=32.27 Km/hr
</name>
<styleUrl>
#styleMap_TLP_Normal
</styleUrl>
<Point>
<coordinates>
-39.3702126,-7.4318800,907.69
</coordinates>
</Point>
</Placemark>
<Placemark>
<name>
Mon Feb 24 12:40:03 2014 S=35.88 Km/hr
</name>
<styleUrl>
#styleMap_TLP_Normal
</styleUrl>
<Point>
<coordinates>
-39.3699493,-7.4310212,907.39
</coordinates>
</Point>
</Placemark>
<Placemark>
<name>
Mon Feb 24 12:40:13 2014 S=28.83 Km/hr
</name>
<styleUrl>
#styleMap_TLP_Normal
</styleUrl>
<Point>
<coordinates>
-39.3695984,-7.4301953,911.16
</coordinates>
</Point>
</Placemark>
<Placemark>
<name>
Mon Feb 24 12:40:23 2014 S=33.16 Km/hr
</name>
<styleUrl>
#styleMap_TLP_Normal
</styleUrl>
<Point>
<coordinates>
-39.3691483,-7.4295125,909.58
</coordinates>
</Point>
</Placemark>
<Placemark>
<name>
Mon Feb 24 12:40:33 2014 S=30.39 Km/hr
</name>
<styleUrl>
#styleMap_TLP_Normal
</styleUrl>
<Point>
<coordinates>
-39.3688240,-7.4288163,912.16
</coordinates>
</Point>
</Placemark>
<Placemark>
<name>
Mon Feb 24 12:40:43 2014 S=29.63 Km/hr
</name>
<styleUrl>
#styleMap_TLP_Normal
</styleUrl>
<Point>
<coordinates>
-39.3686905,-7.4280062,914.34
</coordinates>
</Point>
</Placemark>
<Placemark>
<name>
Mon Feb 24 12:40:53 2014 S=31.51 Km/hr
</name>
<styleUrl>
#styleMap_TLP_Normal
</styleUrl>
<Point>
<coordinates>
-39.3685684,-7.4272065,909.97
</coordinates>
</Point>
</Placemark>
<Placemark>
<name>
Mon Feb 24 12:41:03 2014 S=20.01 Km/hr
</name>
<styleUrl>
#styleMap_TLP_Normal
</styleUrl>
<Point>
<coordinates>
-39.3684921,-7.4264126,904.72
</coordinates>
</Point>
</Placemark>
<Placemark>
<name>
Mon Feb 24 12:41:13 2014 S=25.31 Km/hr
</name>
<styleUrl>
#styleMap_TLP_Normal
</styleUrl>
<Point>
<coordinates>
-39.3684006,-7.4256506,910.22
</coordinates>
</Point>
</Placemark>
<Placemark>
<name>
Mon Feb 24 12:41:23 2014 S=26.95 Km/hr
</name>
<styleUrl>
#styleMap_TLP_Normal
</styleUrl>
<Point>
<coordinates>
-39.3684540,-7.4249740,906.91
</coordinates>
</Point>
</Placemark>
<Placemark>
<name>
Mon Feb 24 12:41:33 2014 S=28.16 Km/hr
</name>
<styleUrl>
#styleMap_TLP_Normal
</styleUrl>
<Point>
<coordinates>
-39.3681984,-7.4243102,912.67
</coordinates>
</Point>
</Placemark>
<Placemark>
<name>
Mon Feb 24 12:41:43 2014 S=31.73 Km/hr
</name>
<styleUrl>
#styleMap_TLP_Normal
</styleUrl>
<Point>
<coordinates>
-39.3677483,-7.4235649,917.30
</coordinates>
</Point>
</Placemark>
<Placemark>
<name>
Mon Feb 24 12:41:53 2014 S=25.57 Km/hr
</name>
<styleUrl>
#styleMap_TLP_Normal
</styleUrl>
<Point>
<coordinates>
-39.3675156,-7.4228272,918.02
</coordinates>
</Point>
</Placemark>
<Placemark>
<name>
Mon Feb 24 12:42:03 2014 S=20.47 Km/hr
</name>
<styleUrl>
#styleMap_TLP_Normal
</styleUrl>
<Point>
<coordinates>
-39.3674927,-7.4222994,921.77
</coordinates>
</Point>
</Placemark>
<Placemark>
<name>
Mon Feb 24 12:42:13 2014 S=26.91 Km/hr
</name>
<styleUrl>
#styleMap_TLP_Normal
</styleUrl>
<Point>
<coordinates>
-39.3673515,-7.4215660,914.28
</coordinates>
</Point>
</Placemark>
<Placemark>
<name>
Mon Feb 24 12:42:23 2014 S=29.25 Km/hr
</name>
<styleUrl>
#styleMap_TLP_Normal
</styleUrl>
<Point>
<coordinates>
-39.3672867,-7.4208198,914.81
</coordinates>
</Point>
</Placemark>
<Placemark>
<name>
Mon Feb 24 12:42:33 2014 S=31.40 Km/hr
</name>
<styleUrl>
#styleMap_TLP_Normal
</styleUrl>
<Point>
<coordinates>
-39.3670883,-7.4201155,916.27
</coordinates>
</Point>
</Placemark>
<Placemark>
<name>
Mon Feb 24 12:42:43 2014 S=39.41 Km/hr
</name>
<styleUrl>
#styleMap_TLP_Normal
</styleUrl>
<Point>
<coordinates>
-39.3670464,-7.4191475,916.02
</coordinates>
</Point>
</Placemark>
<Placemark>
<name>
Mon Feb 24 12:42:53 2014 S=29.17 Km/hr
</name>
<styleUrl>
#styleMap_TLP_Normal
</styleUrl>
<Point>
<coordinates>
-39.3669014,-7.4182353,915.34
</coordinates>
</Point>
</Placemark>
<Placemark>
<name>
Mon Feb 24 12:43:03 2014 S=13.57 Km/hr
</name>
<styleUrl>
#styleMap_TLP_Normal
</styleUrl>
<Point>
<coordinates>
-39.3668098,-7.4177942,910.08
</coordinates>
</Point>
</Placemark>
<Placemark>
<name>
Mon Feb 24 12:43:13 2014 S=14.14 Km/hr
</name>
<styleUrl>
#styleMap_TLP_Normal
</styleUrl>
<Point>
<coordinates>
-39.3665161,-7.4175487,911.03
</coordinates>
</Point>
</Placemark>
<Placemark>
<name>
Mon Feb 24 12:43:23 2014 S=14.32 Km/hr
</name>
<styleUrl>
#styleMap_TLP_Normal
</styleUrl>
<Point>
<coordinates>
-39.3662109,-7.4174619,913.06
</coordinates>
</Point>
</Placemark>
<Placemark>
<name>
Mon Feb 24 12:43:33 2014 S=14.39 Km/hr
</name>
<styleUrl>
#styleMap_TLP_Normal
</styleUrl>
<Point>
<coordinates>
-39.3658447,-7.4176636,908.33
</coordinates>
</Point>
</Placemark>
<Placemark>
<name>
Mon Feb 24 12:43:43 2014 S=8.51 Km/hr
</name>
<styleUrl>
#styleMap_TLP_Normal
</styleUrl>
<Point>
<coordinates>
-39.3654633,-7.4177241,907.67
</coordinates>
</Point>
</Placemark>
<Placemark>
<name>
Mon Feb 24 12:43:53 2014 S=15.60 Km/hr
</name>
<styleUrl>
#styleMap_TLP_Normal
</styleUrl>
<Point>
<coordinates>
-39.3650513,-7.4178567,906.73
</coordinates>
</Point>
</Placemark>
<Placemark>
<name>
Mon Feb 24 12:44:03 2014 S=15.23 Km/hr
</name>
<styleUrl>
#styleMap_TLP_Normal
</styleUrl>
<Point>
<coordinates>
-39.3644829,-7.4178805,906.08
</coordinates>
</Point>
</Placemark>
<Placemark>
<name>
Mon Feb 24 12:44:13 2014 S=14.39 Km/hr
</name>
<styleUrl>
#styleMap_TLP_Normal
</styleUrl>
<Point>
<coordinates>
-39.3641624,-7.4179630,906.25
</coordinates>
</Point>
</Placemark>
<Placemark>
<name>
Mon Feb 24 12:44:23 2014 S=18.94 Km/hr
</name>
<styleUrl>
#styleMap_TLP_Normal
</styleUrl>
<Point>
<coordinates>
-39.3637619,-7.4182515,906.59
</coordinates>
</Point>
</Placemark>
<Placemark>
<name>
Mon Feb 24 12:44:33 2014 S=8.21 Km/hr
</name>
<styleUrl>
#styleMap_TLP_Normal
</styleUrl>
<Point>
<coordinates>
-39.3635330,-7.4184551,901.36
</coordinates>
</Point>
</Placemark>
<Placemark>
<name>
Mon Feb 24 12:44:43 2014 S=14.20 Km/hr
</name>
<styleUrl>
#styleMap_TLP_Normal
</styleUrl>
<Point>
<coordinates>
-39.3632011,-7.4187217,897.41
</coordinates>
</Point>
</Placemark>
<Placemark>
<name>
Mon Feb 24 12:44:53 2014 S=11.76 Km/hr
</name>
<styleUrl>
#styleMap_TLP_Normal
</styleUrl>
<Point>
<coordinates>
-39.3628502,-7.4189320,892.45
</coordinates>
</Point>
</Placemark>
<Placemark>
<name>
Mon Feb 24 12:45:03 2014 S=10.51 Km/hr
</name>
<styleUrl>
#styleMap_TLP_Normal
</styleUrl>
<Point>
<coordinates>
-39.3624344,-7.4188600,893.83
</coordinates>
</Point>
</Placemark>
<Placemark>
<name>
Mon Feb 24 12:45:13 2014 S=10.21 Km/hr
</name>
<styleUrl>
#styleMap_TLP_Normal
</styleUrl>
<Point>
<coordinates>
-39.3622894,-7.4185109,896.53
</coordinates>
</Point>
</Placemark>
<Placemark>
<name>
Mon Feb 24 12:45:23 2014 S=13.71 Km/hr
</name>
<styleUrl>
#styleMap_TLP_Normal
</styleUrl>
<Point>
<coordinates>
-39.3620644,-7.4181919,900.06
</coordinates>
</Point>
</Placemark>
<Placemark>
<name>
Mon Feb 24 12:45:33 2014 S=9.37 Km/hr
</name>
<styleUrl>
#styleMap_TLP_Normal
</styleUrl>
<Point>
<coordinates>
-39.3618813,-7.4179196,903.19
</coordinates>
</Point>
</Placemark>
<Placemark>
<name>
Mon Feb 24 12:45:43 2014 S=9.49 Km/hr
</name>
<styleUrl>
#styleMap_TLP_Normal
</styleUrl>
<Point>
<coordinates>
-39.3617134,-7.4175959,910.72
</coordinates>
</Point>
</Placemark>
<Placemark>
<name>
Mon Feb 24 12:45:53 2014 S=11.88 Km/hr
</name>
<styleUrl>
#styleMap_TLP_Normal
</styleUrl>
<Point>
<coordinates>
-39.3615532,-7.4172249,908.77
</coordinates>
</Point>
</Placemark>
<Placemark>
<name>
Mon Feb 24 12:46:03 2014 S=11.60 Km/hr
</name>
<styleUrl>
#styleMap_TLP_Normal
</styleUrl>
<Point>
<coordinates>
-39.3613663,-7.4169383,914.19
</coordinates>
</Point>
</Placemark>
<Placemark>
<name>
Mon Feb 24 12:46:13 2014 S=11.34 Km/hr
</name>
<styleUrl>
#styleMap_TLP_Normal
</styleUrl>
<Point>
<coordinates>
-39.3612404,-7.4165969,916.06
</coordinates>
</Point>
</Placemark>
<Placemark>
<name>
Mon Feb 24 12:46:23 2014 S=12.59 Km/hr
</name>
<styleUrl>
#styleMap_TLP_Normal
</styleUrl>
<Point>
<coordinates>
-39.3611183,-7.4161592,915.64
</coordinates>
</Point>
</Placemark>
<Placemark>
<name>
Mon Feb 24 12:46:33 2014 S=8.87 Km/hr
</name>
<styleUrl>
#styleMap_TLP_Normal
</styleUrl>
<Point>
<coordinates>
-39.3609886,-7.4157662,912.98
</coordinates>
</Point>
</Placemark>
<Placemark>
<name>
Mon Feb 24 12:46:43 2014 S=11.47 Km/hr
</name>
<styleUrl>
#styleMap_TLP_Normal
</styleUrl>
<Point>
<coordinates>
-39.3608017,-7.4153600,913.41
</coordinates>
</Point>
</Placemark>
<Placemark>
<name>
Mon Feb 24 12:46:53 2014 S=12.47 Km/hr
</name>
<styleUrl>
#styleMap_TLP_Normal
</styleUrl>
<Point>
<coordinates>
-39.3606186,-7.4149809,914.33
</coordinates>
</Point>
</Placemark>
<Placemark>
<name>
Mon Feb 24 12:47:03 2014 S=15.33 Km/hr
</name>
<styleUrl>
#styleMap_TLP_Normal
</styleUrl>
<Point>
<coordinates>
-39.3603058,-7.4147205,913.22
</coordinates>
</Point>
</Placemark>
<Placemark>
<name>
Mon Feb 24 12:47:13 2014 S=12.44 Km/hr
</name>
<styleUrl>
#styleMap_TLP_Normal
</styleUrl>
<Point>
<coordinates>
-39.3600388,-7.4143777,915.17
</coordinates>
</Point>
</Placemark>
<Placemark>
<name>
Mon Feb 24 12:47:23 2014 S=14.77 Km/hr
</name>
<styleUrl>
#styleMap_TLP_Normal
</styleUrl>
<Point>
<coordinates>
-39.3596878,-7.4142013,916.17
</coordinates>
</Point>
</Placemark>
<Placemark>
<name>
Mon Feb 24 12:47:33 2014 S=16.25 Km/hr
</name>
<styleUrl>
#styleMap_TLP_Normal
</styleUrl>
<Point>
<coordinates>
-39.3593292,-7.4139667,916.16
</coordinates>
</Point>
</Placemark>
<Placemark>
<name>
Mon Feb 24 12:47:43 2014 S=13.43 Km/hr
</name>
<styleUrl>
#styleMap_TLP_Normal
</styleUrl>
<Point>
<coordinates>
-39.3588943,-7.4137731,916.41
</coordinates>
</Point>
</Placemark>
<Placemark>
<name>
Mon Feb 24 12:47:53 2014 S=14.40 Km/hr
</name>
<styleUrl>
#styleMap_TLP_Normal
</styleUrl>
<Point>
<coordinates>
-39.3585930,-7.4134755,917.72
</coordinates>
</Point>
</Placemark>
<Placemark>
<name>
Mon Feb 24 12:48:03 2014 S=14.32 Km/hr
</name>
<styleUrl>
#styleMap_TLP_Normal
</styleUrl>
<Point>
<coordinates>
-39.3582573,-7.4131474,918.94
</coordinates>
</Point>
</Placemark>
<Placemark>
<name>
Mon Feb 24 12:48:13 2014 S=16.58 Km/hr
</name>
<styleUrl>
#styleMap_TLP_Normal
</styleUrl>
<Point>
<coordinates>
-39.3578835,-7.4131017,915.70
</coordinates>
</Point>
</Placemark>
<Placemark>
<name>
Mon Feb 24 12:48:23 2014 S=15.33 Km/hr
</name>
<styleUrl>
#styleMap_TLP_Normal
</styleUrl>
<Point>
<coordinates>
-39.3574104,-7.4130063,911.94
</coordinates>
</Point>
</Placemark>
<Placemark>
<name>
Mon Feb 24 12:48:33 2014 S=20.33 Km/hr
</name>
<styleUrl>
#styleMap_TLP_Normal
</styleUrl>
<Point>
<coordinates>
-39.3568573,-7.4128356,910.89
</coordinates>
</Point>
</Placemark>
<Placemark>
<name>
Mon Feb 24 12:48:43 2014 S=15.95 Km/hr
</name>
<styleUrl>
#styleMap_TLP_Normal
</styleUrl>
<Point>
<coordinates>
-39.3563843,-7.4127183,906.97
</coordinates>
</Point>
</Placemark>
<Placemark>
<name>
Mon Feb 24 12:48:53 2014 S=10.42 Km/hr
</name>
<styleUrl>
#styleMap_TLP_Normal
</styleUrl>
<Point>
<coordinates>
-39.3560143,-7.4126301,905.78
</coordinates>
</Point>
</Placemark>
<Placemark>
<name>
Mon Feb 24 12:49:03 2014 S=9.20 Km/hr
</name>
<styleUrl>
#styleMap_TLP_Normal
</styleUrl>
<Point>
<coordinates>
-39.3557053,-7.4123559,907.67
</coordinates>
</Point>
</Placemark>
<Placemark>
<name>
Mon Feb 24 12:49:13 2014 S=15.00 Km/hr
</name>
<styleUrl>
#styleMap_TLP_Normal
</styleUrl>
<Point>
<coordinates>
-39.3554039,-7.4124613,907.81
</coordinates>
</Point>
</Placemark>
<Placemark>
<name>
Mon Feb 24 12:49:23 2014 S=15.06 Km/hr
</name>
<styleUrl>
#styleMap_TLP_Normal
</styleUrl>
<Point>
<coordinates>
-39.3550453,-7.4127464,909.28
</coordinates>
</Point>
</Placemark>
<Placemark>
<name>
Mon Feb 24 12:49:33 2014 S=14.24 Km/hr
</name>
<styleUrl>
#styleMap_TLP_Normal
</styleUrl>
<Point>
<coordinates>
-39.3546791,-7.4129562,904.16
</coordinates>
</Point>
</Placemark>
<Placemark>
<name>
Mon Feb 24 12:49:43 2014 S=12.58 Km/hr
</name>
<styleUrl>
#styleMap_TLP_Normal
</styleUrl>
<Point>
<coordinates>
-39.3542442,-7.4129901,906.75
</coordinates>
</Point>
</Placemark>
<Placemark>
<name>
Mon Feb 24 12:49:53 2014 S=14.77 Km/hr
</name>
<styleUrl>
#styleMap_TLP_Normal
</styleUrl>
<Point>
<coordinates>
-39.3538513,-7.4127951,910.73
</coordinates>
</Point>
</Placemark>
<Placemark>
<name>
Mon Feb 24 12:50:03 2014 S=15.26 Km/hr
</name>
<styleUrl>
#styleMap_TLP_Normal
</styleUrl>
<Point>
<coordinates>
-39.3536453,-7.4125066,912.19
</coordinates>
</Point>
</Placemark>
<Placemark>
<name>
Mon Feb 24 12:50:13 2014 S=14.15 Km/hr
</name>
<styleUrl>
#styleMap_TLP_Normal
</styleUrl>
<Point>
<coordinates>
-39.3533592,-7.4122262,914.34
</coordinates>
</Point>
</Placemark>
<Placemark>
<name>
Mon Feb 24 12:50:23 2014 S=13.95 Km/hr
</name>
<styleUrl>
#styleMap_TLP_Normal
</styleUrl>
<Point>
<coordinates>
-39.3530846,-7.4118905,914.83
</coordinates>
</Point>
</Placemark>
<Placemark>
<name>
Mon Feb 24 12:50:33 2014 S=14.69 Km/hr
</name>
<styleUrl>
#styleMap_TLP_Normal
</styleUrl>
<Point>
<coordinates>
-39.3528214,-7.4115596,918.66
</coordinates>
</Point>
</Placemark>
<Placemark>
<name>
Mon Feb 24 12:50:43 2014 S=9.10 Km/hr
</name>
<styleUrl>
#styleMap_TLP_Normal
</styleUrl>
<Point>
<coordinates>
-39.3525963,-7.4111986,921.66
</coordinates>
</Point>
</Placemark>
<Placemark>
<name>
Mon Feb 24 12:50:53 2014 S=13.48 Km/hr
</name>
<styleUrl>
#styleMap_TLP_Normal
</styleUrl>
<Point>
<coordinates>
-39.3523407,-7.4109683,924.28
</coordinates>
</Point>
</Placemark>
<Placemark>
<name>
Mon Feb 24 12:51:03 2014 S=9.33 Km/hr
</name>
<styleUrl>
#styleMap_TLP_Normal
</styleUrl>
<Point>
<coordinates>
-39.3521156,-7.4106512,924.53
</coordinates>
</Point>
</Placemark>
<Placemark>
<name>
Mon Feb 24 12:51:13 2014 S=12.98 Km/hr
</name>
<styleUrl>
#styleMap_TLP_Normal
</styleUrl>
<Point>
<coordinates>
-39.3519630,-7.4101839,919.77
</coordinates>
</Point>
</Placemark>
<Placemark>
<name>
Mon Feb 24 12:51:23 2014 S=18.18 Km/hr
</name>
<styleUrl>
#styleMap_TLP_Normal
</styleUrl>
<Point>
<coordinates>
-39.3519020,-7.4097090,921.75
</coordinates>
</Point>
</Placemark>
<Placemark>
<name>
Mon Feb 24 12:51:33 2014 S=11.83 Km/hr
</name>
<styleUrl>
#styleMap_TLP_Normal
</styleUrl>
<Point>
<coordinates>
-39.3516693,-7.4093847,921.42
</coordinates>
</Point>
</Placemark>
<Placemark>
<name>
Mon Feb 24 12:51:43 2014 S=0.52 Km/hr
</name>
<styleUrl>
#styleMap_TLP_Normal
</styleUrl>
<Point>
<coordinates>
-39.3515053,-7.4092932,922.42
</coordinates>
</Point>
</Placemark>
<Placemark>
<name>
Mon Feb 24 12:51:53 2014 S=0.93 Km/hr
</name>
<styleUrl>
#styleMap_TLP_Normal
</styleUrl>
<Point>
<coordinates>
-39.3514938,-7.4092927,922.47
</coordinates>
</Point>
</Placemark>
<Placemark>
<name>
Mon Feb 24 12:52:03 2014 S=0.61 Km/hr
</name>
<styleUrl>
#styleMap_TLP_Normal
</styleUrl>
<Point>
<coordinates>
-39.3514442,-7.4092927,922.41
</coordinates>
</Point>
</Placemark>
<Placemark>
<name>
Mon Feb 24 12:52:13 2014 S=2.15 Km/hr
</name>
<styleUrl>
#styleMap_TLP_Normal
</styleUrl>
<Point>
<coordinates>
-39.3514977,-7.4093318,921.59
</coordinates>
</Point>
</Placemark>
<Placemark>
<name>
Mon Feb 24 12:52:23 2014 S=0.20 Km/hr
</name>
<styleUrl>
#styleMap_TLP_Normal
</styleUrl>
<Point>
<coordinates>
-39.3515129,-7.4093323,920.92
</coordinates>
</Point>
</Placemark>
<Placemark>
<name>
Mon Feb 24 12:52:33 2014 S=2.28 Km/hr
</name>
<styleUrl>
#styleMap_TLP_Normal
</styleUrl>
<Point>
<coordinates>
-39.3515015,-7.4093194,921.03
</coordinates>
</Point>
</Placemark>
<Placemark>
<name>
Mon Feb 24 12:52:43 2014 S=0.47 Km/hr
</name>
<styleUrl>
#styleMap_TLP_Normal
</styleUrl>
<Point>
<coordinates>
-39.3514938,-7.4093175,920.53
</coordinates>
</Point>
</Placemark>
<Placemark>
<name>
Mon Feb 24 12:52:53 2014 S=10.13 Km/hr
</name>
<styleUrl>
#styleMap_TLP_Normal
</styleUrl>
<Point>
<coordinates>
-39.3513565,-7.4093060,920.47
</coordinates>
</Point>
</Placemark>
<Placemark>
<name>
Mon Feb 24 12:53:03 2014 S=12.44 Km/hr
</name>
<styleUrl>
#styleMap_TLP_Normal
</styleUrl>
<Point>
<coordinates>
-39.3510475,-7.4092870,920.80
</coordinates>
</Point>
</Placemark>
<Placemark>
<name>
Mon Feb 24 12:53:13 2014 S=13.12 Km/hr
</name>
<styleUrl>
#styleMap_TLP_Normal
</styleUrl>
<Point>
<coordinates>
-39.3507576,-7.4091387,918.03
</coordinates>
</Point>
</Placemark>
<Placemark>
<name>
Mon Feb 24 12:53:23 2014 S=13.61 Km/hr
</name>
<styleUrl>
#styleMap_TLP_Normal
</styleUrl>
<Point>
<coordinates>
-39.3505211,-7.4088078,915.23
</coordinates>
</Point>
</Placemark>
<Placemark>
<name>
Mon Feb 24 12:53:33 2014 S=6.41 Km/hr
</name>
<styleUrl>
#styleMap_TLP_Normal
</styleUrl>
<Point>
<coordinates>
-39.3501854,-7.4085827,914.95
</coordinates>
</Point>
</Placemark>
<Placemark>
<name>
Mon Feb 24 12:53:43 2014 S=14.00 Km/hr
</name>
<styleUrl>
#styleMap_TLP_Normal
</styleUrl>
<Point>
<coordinates>
-39.3497849,-7.4085402,911.52
</coordinates>
</Point>
</Placemark>
<Placemark>
<name>
Mon Feb 24 12:53:53 2014 S=12.71 Km/hr
</name>
<styleUrl>
#styleMap_TLP_Normal
</styleUrl>
<Point>
<coordinates>
-39.3495712,-7.4082375,908.28
</coordinates>
</Point>
</Placemark>
<Placemark>
<name>
Mon Feb 24 12:54:03 2014 S=15.25 Km/hr
</name>
<styleUrl>
#styleMap_TLP_Normal
</styleUrl>
<Point>
<coordinates>
-39.3493347,-7.4078202,905.17
</coordinates>
</Point>
</Placemark>
<Placemark>
<name>
Mon Feb 24 12:54:13 2014 S=13.96 Km/hr
</name>
<styleUrl>
#styleMap_TLP_Normal
</styleUrl>
<Point>
<coordinates>
-39.3490677,-7.4075055,906.27
</coordinates>
</Point>
</Placemark>
<Placemark>
<name>
Mon Feb 24 12:54:23 2014 S=1.11 Km/hr
</name>
<styleUrl>
#styleMap_TLP_Normal
</styleUrl>
<Point>
<coordinates>
-39.3487892,-7.4074140,914.33
</coordinates>
</Point>
</Placemark>
<Placemark>
<name>
Mon Feb 24 12:54:33 2014 S=2.40 Km/hr
</name>
<styleUrl>
#styleMap_TLP_Normal
</styleUrl>
<Point>
<coordinates>
-39.3488121,-7.4074345,914.39
</coordinates>
</Point>
</Placemark>
<Placemark>
<name>
Mon Feb 24 12:54:43 2014 S=0.53 Km/hr
</name>
<styleUrl>
#styleMap_TLP_Normal
</styleUrl>
<Point>
<coordinates>
-39.3488274,-7.4074450,914.63
</coordinates>
</Point>
</Placemark>
<Placemark>
<name>
Mon Feb 24 12:54:53 2014 S=0.91 Km/hr
</name>
<styleUrl>
#styleMap_TLP_Normal
</styleUrl>
<Point>
<coordinates>
-39.3488045,-7.4074426,915.03
</coordinates>
</Point>
</Placemark>
<Placemark>
<name>
Mon Feb 24 12:55:03 2014 S=0.77 Km/hr
</name>
<styleUrl>
#styleMap_TLP_Normal
</styleUrl>
<Point>
<coordinates>
-39.3487968,-7.4074440,915.20
</coordinates>
</Point>
</Placemark>
<Placemark>
<name>
Mon Feb 24 12:55:13 2014 S=0.96 Km/hr
</name>
<styleUrl>
#styleMap_TLP_Normal
</styleUrl>
<Point>
<coordinates>
-39.3487930,-7.4074345,915.38
</coordinates>
</Point>
</Placemark>
<Placemark>
<name>
Mon Feb 24 12:55:23 2014 S=2.00 Km/hr
</name>
<styleUrl>
#styleMap_TLP_Normal
</styleUrl>
<Point>
<coordinates>
-39.3487701,-7.4074230,915.58
</coordinates>
</Point>
</Placemark>
<Placemark>
<name>
Mon Feb 24 12:55:33 2014 S=0.17 Km/hr
</name>
<styleUrl>
#styleMap_TLP_Normal
</styleUrl>
<Point>
<coordinates>
-39.3487587,-7.4074225,915.77
</coordinates>
</Point>
</Placemark>
<Placemark>
<name>
Mon Feb 24 12:55:43 2014 S=0.21 Km/hr
</name>
<styleUrl>
#styleMap_TLP_Normal
</styleUrl>
<Point>
<coordinates>
-39.3487282,-7.4074183,915.91
</coordinates>
</Point>
</Placemark>
<Placemark>
<name>
Mon Feb 24 12:55:53 2014 S=0.36 Km/hr
</name>
<styleUrl>
#styleMap_TLP_Normal
</styleUrl>
<Point>
<coordinates>
-39.3487244,-7.4074206,916.02
</coordinates>
</Point>
</Placemark>
<Placemark>
<name>
Mon Feb 24 12:56:03 2014 S=0.92 Km/hr
</name>
<styleUrl>
#styleMap_TLP_Normal
</styleUrl>
<Point>
<coordinates>
-39.3487358,-7.4074235,916.09
</coordinates>
</Point>
</Placemark>
<Placemark>
<name>
Mon Feb 24 12:56:13 2014 S=1.26 Km/hr
</name>
<styleUrl>
#styleMap_TLP_Normal
</styleUrl>
<Point>
<coordinates>
-39.3487358,-7.4074230,916.22
</coordinates>
</Point>
</Placemark>
<Placemark>
<name>
Mon Feb 24 12:56:23 2014 S=0.89 Km/hr
</name>
<styleUrl>
#styleMap_TLP_Normal
</styleUrl>
<Point>
<coordinates>
-39.3487701,-7.4074221,916.27
</coordinates>
</Point>
</Placemark>
<Placemark>
<name>
Mon Feb 24 12:56:33 2014 S=1.63 Km/hr
</name>
<styleUrl>
#styleMap_TLP_Normal
</styleUrl>
<Point>
<coordinates>
-39.3487663,-7.4074187,916.31
</coordinates>
</Point>
</Placemark>
<Placemark>
<name>
Mon Feb 24 12:56:43 2014 S=11.03 Km/hr
</name>
<styleUrl>
#styleMap_TLP_Normal
</styleUrl>
<Point>
<coordinates>
-39.3486862,-7.4073720,917.25
</coordinates>
</Point>
</Placemark>
<Placemark>
<name>
Mon Feb 24 12:56:53 2014 S=8.62 Km/hr
</name>
<styleUrl>
#styleMap_TLP_Normal
</styleUrl>
<Point>
<coordinates>
-39.3484497,-7.4072466,920.16
</coordinates>
</Point>
</Placemark>
<Placemark>
<name>
Mon Feb 24 12:57:03 2014 S=6.86 Km/hr
</name>
<styleUrl>
#styleMap_TLP_Normal
</styleUrl>
<Point>
<coordinates>
-39.3482246,-7.4070768,922.22
</coordinates>
</Point>
</Placemark>
<Placemark>
<name>
Mon Feb 24 12:57:13 2014 S=10.72 Km/hr
</name>
<styleUrl>
#styleMap_TLP_Normal
</styleUrl>
<Point>
<coordinates>
-39.3479538,-7.4069858,923.41
</coordinates>
</Point>
</Placemark>
<Placemark>
<name>
Mon Feb 24 12:57:23 2014 S=41.29 Km/hr
</name>
<styleUrl>
#styleMap_TLP_Normal
</styleUrl>
<Point>
<coordinates>
-39.3480492,-7.4062696,919.88
</coordinates>
</Point>
</Placemark>
<Placemark>
<name>
Mon Feb 24 12:57:33 2014 S=55.83 Km/hr
</name>
<styleUrl>
#styleMap_TLP_Normal
</styleUrl>
<Point>
<coordinates>
-39.3483582,-7.4050326,925.92
</coordinates>
</Point>
</Placemark>
<Placemark>
<name>
Mon Feb 24 12:57:43 2014 S=56.43 Km/hr
</name>
<styleUrl>
#styleMap_TLP_Normal
</styleUrl>
<Point>
<coordinates>
-39.3487091,-7.4036336,923.45
</coordinates>
</Point>
</Placemark>
<Placemark>
<name>
Mon Feb 24 12:57:53 2014 S=55.92 Km/hr
</name>
<styleUrl>
#styleMap_TLP_Normal
</styleUrl>
<Point>
<coordinates>
-39.3490486,-7.4022818,921.23
</coordinates>
</Point>
</Placemark>
<Placemark>
<name>
Mon Feb 24 12:58:03 2014 S=56.01 Km/hr
</name>
<styleUrl>
#styleMap_TLP_Normal
</styleUrl>
<Point>
<coordinates>
-39.3493843,-7.4009032,921.89
</coordinates>
</Point>
</Placemark>
<Placemark>
<name>
Mon Feb 24 12:58:13 2014 S=53.92 Km/hr
</name>
<styleUrl>
#styleMap_TLP_Normal
</styleUrl>
<Point>
<coordinates>
-39.3496971,-7.3995919,922.70
</coordinates>
</Point>
</Placemark>
<Placemark>
<name>
Mon Feb 24 12:58:23 2014 S=53.41 Km/hr
</name>
<styleUrl>
#styleMap_TLP_Normal
</styleUrl>
<Point>
<coordinates>
-39.3500252,-7.3982744,925.22
</coordinates>
</Point>
</Placemark>
<Placemark>
<name>
Mon Feb 24 12:58:33 2014 S=52.49 Km/hr
</name>
<styleUrl>
#styleMap_TLP_Normal
</styleUrl>
<Point>
<coordinates>
-39.3503151,-7.3969660,923.42
</coordinates>
</Point>
</Placemark>
<Placemark>
<name>
Mon Feb 24 12:58:43 2014 S=44.55 Km/hr
</name>
<styleUrl>
#styleMap_TLP_Normal
</styleUrl>
<Point>
<coordinates>
-39.3506203,-7.3956857,920.52
</coordinates>
</Point>
</Placemark>
<Placemark>
<name>
Mon Feb 24 12:58:53 2014 S=17.70 Km/hr
</name>
<styleUrl>
#styleMap_TLP_Normal
</styleUrl>
<Point>
<coordinates>
-39.3507919,-7.3948936,916.16
</coordinates>
</Point>
</Placemark>
<Placemark>
<name>
Mon Feb 24 12:59:03 2014 S=27.60 Km/hr
</name>
<styleUrl>
#styleMap_TLP_Normal
</styleUrl>
<Point>
<coordinates>
-39.3504105,-7.3948493,914.31
</coordinates>
</Point>
</Placemark>
<Placemark>
<name>
Mon Feb 24 12:59:13 2014 S=38.08 Km/hr
</name>
<styleUrl>
#styleMap_TLP_Normal
</styleUrl>
<Point>
<coordinates>
-39.3495712,-7.3950901,914.02
</coordinates>
</Point>
</Placemark>
<Placemark>
<name>
Mon Feb 24 12:59:23 2014 S=39.23 Km/hr
</name>
<styleUrl>
#styleMap_TLP_Normal
</styleUrl>
<Point>
<coordinates>
-39.3486366,-7.3953958,913.72
</coordinates>
</Point>
</Placemark>
<Placemark>
<name>
Mon Feb 24 12:59:33 2014 S=26.47 Km/hr
</name>
<styleUrl>
#styleMap_TLP_Normal
</styleUrl>
<Point>
<coordinates>
-39.3477859,-7.3956556,913.39
</coordinates>
</Point>
</Placemark>
<Placemark>
<name>
Mon Feb 24 12:59:43 2014 S=14.29 Km/hr
</name>
<styleUrl>
#styleMap_TLP_Normal
</styleUrl>
<Point>
<coordinates>
-39.3473969,-7.3958364,913.22
</coordinates>
</Point>
</Placemark>
<Placemark>
<name>
Mon Feb 24 12:59:53 2014 S=16.68 Km/hr
</name>
<styleUrl>
#styleMap_TLP_Normal
</styleUrl>
<Point>
<coordinates>
-39.3470573,-7.3958359,909.20
</coordinates>
</Point>
</Placemark>
<Placemark>
<name>
Mon Feb 24 13:00:03 2014 S=9.07 Km/hr
</name>
<styleUrl>
#styleMap_TLP_Normal
</styleUrl>
<Point>
<coordinates>
-39.3467674,-7.3959613,904.00
</coordinates>
</Point>
</Placemark>
<Placemark>
<name>
Mon Feb 24 13:00:13 2014 S=17.22 Km/hr
</name>
<styleUrl>
#styleMap_TLP_Normal
</styleUrl>
<Point>
<coordinates>
-39.3463593,-7.3960781,908.48
</coordinates>
</Point>
</Placemark>
<Placemark>
<name>
Mon Feb 24 13:00:23 2014 S=27.93 Km/hr
</name>
<styleUrl>
#styleMap_TLP_Normal
</styleUrl>
<Point>
<coordinates>
-39.3457947,-7.3962407,901.77
</coordinates>
</Point>
</Placemark>
<Placemark>
<name>
Mon Feb 24 13:00:33 2014 S=27.27 Km/hr
</name>
<styleUrl>
#styleMap_TLP_Normal
</styleUrl>
<Point>
<coordinates>
-39.3450165,-7.3964672,900.94
</coordinates>
</Point>
</Placemark>
<Placemark>
<name>
Mon Feb 24 13:00:43 2014 S=5.65 Km/hr
</name>
<styleUrl>
#styleMap_TLP_Normal
</styleUrl>
<Point>
<coordinates>
-39.3446846,-7.3966393,900.25
</coordinates>
</Point>
</Placemark>
<Placemark>
<name>
Mon Feb 24 13:00:53 2014 S=7.09 Km/hr
</name>
<styleUrl>
#styleMap_TLP_Normal
</styleUrl>
<Point>
<coordinates>
-39.3446579,-7.3968539,903.31
</coordinates>
</Point>
</Placemark>
<Placemark>
<name>
Mon Feb 24 13:01:03 2014 S=6.94 Km/hr
</name>
<styleUrl>
#styleMap_TLP_Normal
</styleUrl>
<Point>
<coordinates>
-39.3446045,-7.3971128,903.77
</coordinates>
</Point>
</Placemark>
<Placemark>
<name>
Mon Feb 24 13:01:13 2014 S=6.35 Km/hr
</name>
<styleUrl>
#styleMap_TLP_Normal
</styleUrl>
<Point>
<coordinates>
-39.3446121,-7.3973484,908.91
</coordinates>
</Point>
</Placemark>
<Placemark>
<name>
Mon Feb 24 13:01:23 2014 S=3.26 Km/hr
</name>
<styleUrl>
#styleMap_TLP_Normal
</styleUrl>
<Point>
<coordinates>
-39.3446503,-7.3975911,915.55
</coordinates>
</Point>
</Placemark>
<Placemark>
<name>
Mon Feb 24 13:01:33 2014 S=6.58 Km/hr
</name>
<styleUrl>
#styleMap_TLP_Normal
</styleUrl>
<Point>
<coordinates>
-39.3446922,-7.3978171,919.11
</coordinates>
</Point>
</Placemark>
<Placemark>
<name>
Mon Feb 24 13:01:43 2014 S=6.44 Km/hr
</name>
<styleUrl>
#styleMap_TLP_Normal
</styleUrl>
<Point>
<coordinates>
-39.3446960,-7.3980308,918.97
</coordinates>
</Point>
</Placemark>
<Placemark>
<name>
Mon Feb 24 13:01:53 2014 S=2.52 Km/hr
</name>
<styleUrl>
#styleMap_TLP_Normal
</styleUrl>
<Point>
<coordinates>
-39.3445930,-7.3981543,920.63
</coordinates>
</Point>
</Placemark>
<Placemark>
<name>
Mon Feb 24 13:02:03 2014 S=0.73 Km/hr
</name>
<styleUrl>
#styleMap_TLP_Normal
</styleUrl>
<Point>
<coordinates>
-39.3445015,-7.3982339,924.22
</coordinates>
</Point>
</Placemark>
<Placemark>
<name>
Mon Feb 24 13:02:13 2014 S=0.29 Km/hr
</name>
<styleUrl>
#styleMap_TLP_Normal
</styleUrl>
<Point>
<coordinates>
-39.3444939,-7.3982382,924.14
</coordinates>
</Point>
</Placemark>
<Placemark>
<name>
Mon Feb 24 13:02:23 2014 S=0.41 Km/hr
</name>
<styleUrl>
#styleMap_TLP_Normal
</styleUrl>
<Point>
<coordinates>
-39.3444939,-7.3982410,924.13
</coordinates>
</Point>
</Placemark>
<Placemark>
<name>
Mon Feb 24 13:02:33 2014 S=0.24 Km/hr
</name>
<styleUrl>
#styleMap_TLP_Normal
</styleUrl>
<Point>
<coordinates>
-39.3444901,-7.3982415,924.16
</coordinates>
</Point>
</Placemark>
<Placemark>
<name>
Mon Feb 24 13:02:43 2014 S=0.72 Km/hr
</name>
<styleUrl>
#styleMap_TLP_Normal
</styleUrl>
<Point>
<coordinates>
-39.3444557,-7.3982410,924.55
</coordinates>
</Point>
</Placemark>
<Placemark>
<name>
Mon Feb 24 13:02:53 2014 S=1.07 Km/hr
</name>
<styleUrl>
#styleMap_TLP_Normal
</styleUrl>
<Point>
<coordinates>
-39.3444481,-7.3982415,924.64
</coordinates>
</Point>
</Placemark>
<Placemark>
<name>
Mon Feb 24 13:03:03 2014 S=0.96 Km/hr
</name>
<styleUrl>
#styleMap_TLP_Normal
</styleUrl>
<Point>
<coordinates>
-39.3444557,-7.3982363,925.14
</coordinates>
</Point>
</Placemark>
<Placemark>
<name>
Mon Feb 24 13:03:13 2014 S=2.08 Km/hr
</name>
<styleUrl>
#styleMap_TLP_Normal
</styleUrl>
<Point>
<coordinates>
-39.3443718,-7.3982553,925.45
</coordinates>
</Point>
</Placemark>
<Placemark>
<name>
Mon Feb 24 13:03:23 2014 S=1.58 Km/hr
</name>
<styleUrl>
#styleMap_TLP_Normal
</styleUrl>
<Point>
<coordinates>
-39.3442650,-7.3982763,926.16
</coordinates>
</Point>
</Placemark>
<Placemark>
<name>
Mon Feb 24 13:03:33 2014 S=2.95 Km/hr
</name>
<styleUrl>
#styleMap_TLP_Normal
</styleUrl>
<Point>
<coordinates>
-39.3442459,-7.3983722,927.70
</coordinates>
</Point>
</Placemark>
<Placemark>
<name>
Mon Feb 24 13:03:43 2014 S=2.97 Km/hr
</name>
<styleUrl>
#styleMap_TLP_Normal
</styleUrl>
<Point>
<coordinates>
-39.3442421,-7.3984709,928.48
</coordinates>
</Point>
</Placemark>
<Placemark>
<name>
Mon Feb 24 13:03:53 2014 S=2.50 Km/hr
</name>
<styleUrl>
#styleMap_TLP_Normal
</styleUrl>
<Point>
<coordinates>
-39.3442345,-7.3985672,928.59
</coordinates>
</Point>
</Placemark>
<Placemark>
<name>
Mon Feb 24 13:04:03 2014 S=2.66 Km/hr
</name>
<styleUrl>
#styleMap_TLP_Normal
</styleUrl>
<Point>
<coordinates>
-39.3442879,-7.3986573,928.56
</coordinates>
</Point>
</Placemark>
<Placemark>
<name>
Mon Feb 24 13:04:13 2014 S=1.15 Km/hr
</name>
<styleUrl>
#styleMap_TLP_Normal
</styleUrl>
<Point>
<coordinates>
-39.3442764,-7.3986654,928.78
</coordinates>
</Point>
</Placemark>
<Placemark>
<name>
Mon Feb 24 13:04:23 2014 S=1.22 Km/hr
</name>
<styleUrl>
#styleMap_TLP_Normal
</styleUrl>
<Point>
<coordinates>
-39.3443146,-7.3986993,928.98
</coordinates>
</Point>
</Placemark>
<Placemark>
<name>
Mon Feb 24 13:04:33 2014 S=1.80 Km/hr
</name>
<styleUrl>
#styleMap_TLP_Normal
</styleUrl>
<Point>
<coordinates>
-39.3442879,-7.3986850,928.45
</coordinates>
</Point>
</Placemark>
<Placemark>
<name>
Mon Feb 24 13:04:43 2014 S=2.29 Km/hr
</name>
<styleUrl>
#styleMap_TLP_Normal
</styleUrl>
<Point>
<coordinates>
-39.3442612,-7.3987222,929.34
</coordinates>
</Point>
</Placemark>
<Placemark>
<name>
Mon Feb 24 13:04:53 2014 S=3.41 Km/hr
</name>
<styleUrl>
#styleMap_TLP_Normal
</styleUrl>
<Point>
<coordinates>
-39.3441734,-7.3987913,929.55
</coordinates>
</Point>
</Placemark>
<Placemark>
<name>
Mon Feb 24 13:05:03 2014 S=1.83 Km/hr
</name>
<styleUrl>
#styleMap_TLP_Normal
</styleUrl>
<Point>
<coordinates>
-39.3441200,-7.3988519,929.50
</coordinates>
</Point>
</Placemark>
<Placemark>
<name>
Mon Feb 24 13:05:13 2014 S=1.44 Km/hr
</name>
<styleUrl>
#styleMap_TLP_Normal
</styleUrl>
<Point>
<coordinates>
-39.3440819,-7.3988256,929.89
</coordinates>
</Point>
</Placemark>
<Placemark>
<name>
Mon Feb 24 13:05:23 2014 S=1.25 Km/hr
</name>
<styleUrl>
#styleMap_TLP_Normal
</styleUrl>
<Point>
<coordinates>
-39.3440628,-7.3987975,930.75
</coordinates>
</Point>
</Placemark>
<Placemark>
<name>
Mon Feb 24 13:05:33 2014 S=0.41 Km/hr
</name>
<styleUrl>
#styleMap_TLP_Normal
</styleUrl>
<Point>
<coordinates>
-39.3440399,-7.3987851,930.98
</coordinates>
</Point>
</Placemark>
<Placemark>
<name>
Mon Feb 24 13:05:43 2014 S=1.51 Km/hr
</name>
<styleUrl>
#styleMap_TLP_Normal
</styleUrl>
<Point>
<coordinates>
-39.3440323,-7.3987780,930.86
</coordinates>
</Point>
</Placemark>
<Placemark>
<name>
Mon Feb 24 13:05:53 2014 S=1.10 Km/hr
</name>
<styleUrl>
#styleMap_TLP_Normal
</styleUrl>
<Point>
<coordinates>
-39.3440132,-7.3988066,930.48
</coordinates>
</Point>
</Placemark>
<Placemark>
<name>
Mon Feb 24 13:06:03 2014 S=1.96 Km/hr
</name>
<styleUrl>
#styleMap_TLP_Normal
</styleUrl>
<Point>
<coordinates>
-39.3440018,-7.3988485,930.78
</coordinates>
</Point>
</Placemark>
<Placemark>
<name>
Mon Feb 24 13:06:13 2014 S=3.14 Km/hr
</name>
<styleUrl>
#styleMap_TLP_Normal
</styleUrl>
<Point>
<coordinates>
-39.3440666,-7.3989773,929.94
</coordinates>
</Point>
</Placemark>
<Placemark>
<name>
Mon Feb 24 13:06:23 2014 S=2.24 Km/hr
</name>
<styleUrl>
#styleMap_TLP_Normal
</styleUrl>
<Point>
<coordinates>
-39.3441544,-7.3990145,929.22
</coordinates>
</Point>
</Placemark>
<Placemark>
<name>
Mon Feb 24 13:06:33 2014 S=0.73 Km/hr
</name>
<styleUrl>
#styleMap_TLP_Normal
</styleUrl>
<Point>
<coordinates>
-39.3441849,-7.3990226,928.59
</coordinates>
</Point>
</Placemark>
<Placemark>
<name>
Mon Feb 24 13:06:43 2014 S=0.67 Km/hr
</name>
<styleUrl>
#styleMap_TLP_Normal
</styleUrl>
<Point>
<coordinates>
-39.3442154,-7.3990159,927.33
</coordinates>
</Point>
</Placemark>
<Placemark>
<name>
Mon Feb 24 13:06:53 2014 S=1.56 Km/hr
</name>
<styleUrl>
#styleMap_TLP_Normal
</styleUrl>
<Point>
<coordinates>
-39.3442345,-7.3990068,927.56
</coordinates>
</Point>
</Placemark>
<Placemark>
<name>
Mon Feb 24 13:07:03 2014 S=1.06 Km/hr
</name>
<styleUrl>
#styleMap_TLP_Normal
</styleUrl>
<Point>
<coordinates>
-39.3442993,-7.3989763,927.58
</coordinates>
</Point>
</Placemark>
<Placemark>
<name>
Mon Feb 24 13:07:13 2014 S=0.96 Km/hr
</name>
<styleUrl>
#styleMap_TLP_Normal
</styleUrl>
<Point>
<coordinates>
-39.3443184,-7.3990011,927.91
</coordinates>
</Point>
</Placemark>
<Placemark>
<name>
Mon Feb 24 13:07:23 2014 S=1.01 Km/hr
</name>
<styleUrl>
#styleMap_TLP_Normal
</styleUrl>
<Point>
<coordinates>
-39.3443146,-7.3990178,927.84
</coordinates>
</Point>
</Placemark>
<Placemark>
<name>
Mon Feb 24 13:07:33 2014 S=1.19 Km/hr
</name>
<styleUrl>
#styleMap_TLP_Normal
</styleUrl>
<Point>
<coordinates>
-39.3443489,-7.3990402,927.03
</coordinates>
</Point>
</Placemark>
<Placemark>
<name>
Mon Feb 24 13:07:43 2014 S=2.19 Km/hr
</name>
<styleUrl>
#styleMap_TLP_Normal
</styleUrl>
<Point>
<coordinates>
-39.3444061,-7.3990531,925.89
</coordinates>
</Point>
</Placemark>
<Placemark>
<name>
Mon Feb 24 13:07:53 2014 S=1.78 Km/hr
</name>
<styleUrl>
#styleMap_TLP_Normal
</styleUrl>
<Point>
<coordinates>
-39.3444786,-7.3991232,925.48
</coordinates>
</Point>
</Placemark>
<Placemark>
<name>
Mon Feb 24 13:08:03 2014 S=3.16 Km/hr
</name>
<styleUrl>
#styleMap_TLP_Normal
</styleUrl>
<Point>
<coordinates>
-39.3445244,-7.3991628,924.69
</coordinates>
</Point>
</Placemark>
<Placemark>
<name>
Mon Feb 24 13:08:13 2014 S=2.94 Km/hr
</name>
<styleUrl>
#styleMap_TLP_Normal
</styleUrl>
<Point>
<coordinates>
-39.3445969,-7.3991756,925.70
</coordinates>
</Point>
</Placemark>
<Placemark>
<name>
Mon Feb 24 13:08:23 2014 S=1.47 Km/hr
</name>
<styleUrl>
#styleMap_TLP_Normal
</styleUrl>
<Point>
<coordinates>
-39.3446693,-7.3992090,926.72
</coordinates>
</Point>
</Placemark>
<Placemark>
<name>
Mon Feb 24 13:08:33 2014 S=3.04 Km/hr
</name>
<styleUrl>
#styleMap_TLP_Normal
</styleUrl>
<Point>
<coordinates>
-39.3446388,-7.3992500,926.44
</coordinates>
</Point>
</Placemark>
<Placemark>
<name>
Mon Feb 24 13:08:43 2014 S=0.61 Km/hr
</name>
<styleUrl>
#styleMap_TLP_Normal
</styleUrl>
<Point>
<coordinates>
-39.3445816,-7.3992438,925.69
</coordinates>
</Point>
</Placemark>
<Placemark>
<name>
Mon Feb 24 13:08:53 2014 S=1.86 Km/hr
</name>
<styleUrl>
#styleMap_TLP_Normal
</styleUrl>
<Point>
<coordinates>
-39.3445625,-7.3992796,926.47
</coordinates>
</Point>
</Placemark>
<Placemark>
<name>
Mon Feb 24 13:09:03 2014 S=1.48 Km/hr
</name>
<styleUrl>
#styleMap_TLP_Normal
</styleUrl>
<Point>
<coordinates>
-39.3446007,-7.3993516,927.50
</coordinates>
</Point>
</Placemark>
<Placemark>
<name>
Mon Feb 24 13:09:13 2014 S=2.46 Km/hr
</name>
<styleUrl>
#styleMap_TLP_Normal
</styleUrl>
<Point>
<coordinates>
-39.3445358,-7.3993731,928.61
</coordinates>
</Point>
</Placemark>
<Placemark>
<name>
Mon Feb 24 13:09:23 2014 S=1.75 Km/hr
</name>
<styleUrl>
#styleMap_TLP_Normal
</styleUrl>
<Point>
<coordinates>
-39.3445358,-7.3994260,929.17
</coordinates>
</Point>
</Placemark>
<Placemark>
<name>
Mon Feb 24 13:09:33 2014 S=1.62 Km/hr
</name>
<styleUrl>
#styleMap_TLP_Normal
</styleUrl>
<Point>
<coordinates>
-39.3445206,-7.3994732,929.25
</coordinates>
</Point>
</Placemark>
<Placemark>
<name>
Mon Feb 24 13:09:43 2014 S=0.26 Km/hr
</name>
<styleUrl>
#styleMap_TLP_Normal
</styleUrl>
<Point>
<coordinates>
-39.3445358,-7.3995090,930.17
</coordinates>
</Point>
</Placemark>
<Placemark>
<name>
Mon Feb 24 13:09:53 2014 S=0.06 Km/hr
</name>
<styleUrl>
#styleMap_TLP_Normal
</styleUrl>
<Point>
<coordinates>
-39.3445282,-7.3995471,929.22
</coordinates>
</Point>
</Placemark>
<Placemark>
<name>
Mon Feb 24 13:10:03 2014 S=0.26 Km/hr
</name>
<styleUrl>
#styleMap_TLP_Normal
</styleUrl>
<Point>
<coordinates>
-39.3445244,-7.3995476,929.22
</coordinates>
</Point>
</Placemark>
<Placemark>
<name>
Mon Feb 24 13:10:13 2014 S=2.08 Km/hr
</name>
<styleUrl>
#styleMap_TLP_Normal
</styleUrl>
<Point>
<coordinates>
-39.3445206,-7.3995481,929.22
</coordinates>
</Point>
</Placemark>
<Placemark>
<name>
Mon Feb 24 13:10:23 2014 S=1.77 Km/hr
</name>
<styleUrl>
#styleMap_TLP_Normal
</styleUrl>
<Point>
<coordinates>
-39.3444939,-7.3995991,929.63
</coordinates>
</Point>
</Placemark>
<Placemark>
<name>
Mon Feb 24 13:10:33 2014 S=0.21 Km/hr
</name>
<styleUrl>
#styleMap_TLP_Normal
</styleUrl>
<Point>
<coordinates>
-39.3444595,-7.3996181,930.70
</coordinates>
</Point>
</Placemark>
<Placemark>
<name>
Mon Feb 24 13:10:43 2014 S=0.25 Km/hr
</name>
<styleUrl>
#styleMap_TLP_Normal
</styleUrl>
<Point>
<coordinates>
-39.3444595,-7.3996196,930.31
</coordinates>
</Point>
</Placemark>
<Placemark>
<name>
Mon Feb 24 13:10:53 2014 S=0.43 Km/hr
</name>
<styleUrl>
#styleMap_TLP_Normal
</styleUrl>
<Point>
<coordinates>
-39.3444595,-7.3996196,930.33
</coordinates>
</Point>
</Placemark>
<Placemark>
<name>
Mon Feb 24 13:11:03 2014 S=0.87 Km/hr
</name>
<styleUrl>
#styleMap_TLP_Normal
</styleUrl>
<Point>
<coordinates>
-39.3444557,-7.3996210,930.34
</coordinates>
</Point>
</Placemark>
<Placemark>
<name>
Mon Feb 24 13:11:13 2014 S=1.41 Km/hr
</name>
<styleUrl>
#styleMap_TLP_Normal
</styleUrl>
<Point>
<coordinates>
-39.3444557,-7.3996210,930.42
</coordinates>
</Point>
</Placemark>
<Placemark>
<name>
Mon Feb 24 13:11:23 2014 S=0.62 Km/hr
</name>
<styleUrl>
#styleMap_TLP_Normal
</styleUrl>
<Point>
<coordinates>
-39.3444099,-7.3996406,930.14
</coordinates>
</Point>
</Placemark>
<Placemark>
<name>
Mon Feb 24 13:11:33 2014 S=2.42 Km/hr
</name>
<styleUrl>
#styleMap_TLP_Normal
</styleUrl>
<Point>
<coordinates>
-39.3444366,-7.3996973,930.14
</coordinates>
</Point>
</Placemark>
<Placemark>
<name>
Mon Feb 24 13:11:43 2014 S=0.90 Km/hr
</name>
<styleUrl>
#styleMap_TLP_Normal
</styleUrl>
<Point>
<coordinates>
-39.3444328,-7.3997378,929.88
</coordinates>
</Point>
</Placemark>
<Placemark>
<name>
Mon Feb 24 13:11:53 2014 S=1.70 Km/hr
</name>
<styleUrl>
#styleMap_TLP_Normal
</styleUrl>
<Point>
<coordinates>
-39.3444023,-7.3997765,929.38
</coordinates>
</Point>
</Placemark>
<Placemark>
<name>
Mon Feb 24 13:12:03 2014 S=0.90 Km/hr
</name>
<styleUrl>
#styleMap_TLP_Normal
</styleUrl>
<Point>
<coordinates>
-39.3443413,-7.3998160,929.55
</coordinates>
</Point>
</Placemark>
<Placemark>
<name>
Mon Feb 24 13:12:13 2014 S=1.38 Km/hr
</name>
<styleUrl>
#styleMap_TLP_Normal
</styleUrl>
<Point>
<coordinates>
-39.3443146,-7.3998055,930.00
</coordinates>
</Point>
</Placemark>
<Placemark>
<name>
Mon Feb 24 13:12:23 2014 S=1.91 Km/hr
</name>
<styleUrl>
#styleMap_TLP_Normal
</styleUrl>
<Point>
<coordinates>
-39.3442802,-7.3997974,930.39
</coordinates>
</Point>
</Placemark>
<Placemark>
<name>
Mon Feb 24 13:12:33 2014 S=0.92 Km/hr
</name>
<styleUrl>
#styleMap_TLP_Normal
</styleUrl>
<Point>
<coordinates>
-39.3442917,-7.3998394,929.88
</coordinates>
</Point>
</Placemark>
<Placemark>
<name>
Mon Feb 24 13:12:43 2014 S=1.72 Km/hr
</name>
<styleUrl>
#styleMap_TLP_Normal
</styleUrl>
<Point>
<coordinates>
-39.3442535,-7.3998652,929.55
</coordinates>
</Point>
</Placemark>
<Placemark>
<name>
Mon Feb 24 13:12:53 2014 S=0.22 Km/hr
</name>
<styleUrl>
#styleMap_TLP_Normal
</styleUrl>
<Point>
<coordinates>
-39.3442574,-7.3998675,929.67
</coordinates>
</Point>
</Placemark>
<Placemark>
<name>
Mon Feb 24 13:13:03 2014 S=0.21 Km/hr
</name>
<styleUrl>
#styleMap_TLP_Normal
</styleUrl>
<Point>
<coordinates>
-39.3442459,-7.3998680,928.98
</coordinates>
</Point>
</Placemark>
<Placemark>
<name>
Mon Feb 24 13:13:13 2014 S=0.48 Km/hr
</name>
<styleUrl>
#styleMap_TLP_Normal
</styleUrl>
<Point>
<coordinates>
-39.3442421,-7.3998718,929.00
</coordinates>
</Point>
</Placemark>
<Placemark>
<name>
Mon Feb 24 13:13:23 2014 S=0.35 Km/hr
</name>
<styleUrl>
#styleMap_TLP_Normal
</styleUrl>
<Point>
<coordinates>
-39.3442421,-7.3998742,929.00
</coordinates>
</Point>
</Placemark>
<Placemark>
<name>
Mon Feb 24 13:13:33 2014 S=0.49 Km/hr
</name>
<styleUrl>
#styleMap_TLP_Normal
</styleUrl>
<Point>
<coordinates>
-39.3442421,-7.3998756,929.03
</coordinates>
</Point>
</Placemark>
<Placemark>
<name>
Mon Feb 24 13:13:43 2014 S=0.41 Km/hr
</name>
<styleUrl>
#styleMap_TLP_Normal
</styleUrl>
<Point>
<coordinates>
-39.3442383,-7.3998775,929.00
</coordinates>
</Point>
</Placemark>
<Placemark>
<name>
Mon Feb 24 13:13:53 2014 S=0.33 Km/hr
</name>
<styleUrl>
#styleMap_TLP_Normal
</styleUrl>
<Point>
<coordinates>
-39.3442307,-7.3999014,930.14
</coordinates>
</Point>
</Placemark>
<Placemark>
<name>
Mon Feb 24 13:14:03 2014 S=0.18 Km/hr
</name>
<styleUrl>
#styleMap_TLP_Normal
</styleUrl>
<Point>
<coordinates>
-39.3442383,-7.3999095,930.58
</coordinates>
</Point>
</Placemark>
<Placemark>
<name>
Mon Feb 24 13:14:13 2014 S=0.45 Km/hr
</name>
<styleUrl>
#styleMap_TLP_Normal
</styleUrl>
<Point>
<coordinates>
-39.3442230,-7.3999162,930.72
</coordinates>
</Point>
</Placemark>
<Placemark>
<name>
Mon Feb 24 13:14:23 2014 S=0.34 Km/hr
</name>
<styleUrl>
#styleMap_TLP_Normal
</styleUrl>
<Point>
<coordinates>
-39.3442192,-7.3999186,930.75
</coordinates>
</Point>
</Placemark>
<Placemark>
<name>
Mon Feb 24 13:14:33 2014 S=0.18 Km/hr
</name>
<styleUrl>
#styleMap_TLP_Normal
</styleUrl>
<Point>
<coordinates>
-39.3442116,-7.3999228,930.75
</coordinates>
</Point>
</Placemark>
<Placemark>
<name>
Mon Feb 24 13:14:43 2014 S=0.64 Km/hr
</name>
<styleUrl>
#styleMap_TLP_Normal
</styleUrl>
<Point>
<coordinates>
-39.3442116,-7.3999233,930.77
</coordinates>
</Point>
</Placemark>
<Placemark>
<name>
Mon Feb 24 13:14:53 2014 S=0.83 Km/hr
</name>
<styleUrl>
#styleMap_TLP_Normal
</styleUrl>
<Point>
<coordinates>
-39.3442154,-7.3999209,930.80
</coordinates>
</Point>
</Placemark>
<Placemark>
<name>
Mon Feb 24 13:15:03 2014 S=0.68 Km/hr
</name>
<styleUrl>
#styleMap_TLP_Normal
</styleUrl>
<Point>
<coordinates>
-39.3442345,-7.3999348,930.78
</coordinates>
</Point>
</Placemark>
<Placemark>
<name>
Mon Feb 24 13:15:13 2014 S=0.53 Km/hr
</name>
<styleUrl>
#styleMap_TLP_Normal
</styleUrl>
<Point>
<coordinates>
-39.3442383,-7.3999462,930.89
</coordinates>
</Point>
</Placemark>
<Placemark>
<name>
Mon Feb 24 13:15:23 2014 S=0.70 Km/hr
</name>
<styleUrl>
#styleMap_TLP_Normal
</styleUrl>
<Point>
<coordinates>
-39.3442421,-7.3999457,930.89
</coordinates>
</Point>
</Placemark>
<Placemark>
<name>
Mon Feb 24 13:15:33 2014 S=0.82 Km/hr
</name>
<styleUrl>
#styleMap_TLP_Normal
</styleUrl>
<Point>
<coordinates>
-39.3442383,-7.3999472,930.89
</coordinates>
</Point>
</Placemark>
<Placemark>
<name>
Mon Feb 24 13:15:43 2014 S=0.40 Km/hr
</name>
<styleUrl>
#styleMap_TLP_Normal
</styleUrl>
<Point>
<coordinates>
-39.3442307,-7.3999515,930.86
</coordinates>
</Point>
</Placemark>
<Placemark>
<name>
Mon Feb 24 13:15:53 2014 S=0.12 Km/hr
</name>
<styleUrl>
#styleMap_TLP_Normal
</styleUrl>
<Point>
<coordinates>
-39.3442345,-7.3999634,931.30
</coordinates>
</Point>
</Placemark>
<Placemark>
<name>
Mon Feb 24 13:16:03 2014 S=0.39 Km/hr
</name>
<styleUrl>
#styleMap_TLP_Normal
</styleUrl>
<Point>
<coordinates>
-39.3441963,-7.3999496,931.84
</coordinates>
</Point>
</Placemark>
<Placemark>
<name>
Mon Feb 24 13:16:13 2014 S=0.43 Km/hr
</name>
<styleUrl>
#styleMap_TLP_Normal
</styleUrl>
<Point>
<coordinates>
-39.3441963,-7.3999491,931.86
</coordinates>
</Point>
</Placemark>
<Placemark>
<name>
Mon Feb 24 13:16:23 2014 S=0.05 Km/hr
</name>
<styleUrl>
#styleMap_TLP_Normal
</styleUrl>
<Point>
<coordinates>
-39.3442001,-7.3999476,931.91
</coordinates>
</Point>
</Placemark>
<Placemark>
<name>
Mon Feb 24 13:16:33 2014 S=0.26 Km/hr
</name>
<styleUrl>
#styleMap_TLP_Normal
</styleUrl>
<Point>
<coordinates>
-39.3442039,-7.3999500,931.89
</coordinates>
</Point>
</Placemark>
<Placemark>
<name>
Mon Feb 24 13:16:43 2014 S=0.11 Km/hr
</name>
<styleUrl>
#styleMap_TLP_Normal
</styleUrl>
<Point>
<coordinates>
-39.3442039,-7.3999591,931.81
</coordinates>
</Point>
</Placemark>
<Placemark>
<name>
Mon Feb 24 13:16:53 2014 S=0.03 Km/hr
</name>
<styleUrl>
#styleMap_TLP_Normal
</styleUrl>
<Point>
<coordinates>
-39.3442383,-7.3999453,931.88
</coordinates>
</Point>
</Placemark>
<Placemark>
<name>
Mon Feb 24 13:17:03 2014 S=0.15 Km/hr
</name>
<styleUrl>
#styleMap_TLP_Normal
</styleUrl>
<Point>
<coordinates>
-39.3442345,-7.3999510,931.61
</coordinates>
</Point>
</Placemark>
<Placemark>
<name>
Mon Feb 24 13:17:13 2014 S=0.73 Km/hr
</name>
<styleUrl>
#styleMap_TLP_Normal
</styleUrl>
<Point>
<coordinates>
-39.3442459,-7.3999367,932.00
</coordinates>
</Point>
</Placemark>
<Placemark>
<name>
Mon Feb 24 13:17:23 2014 S=0.02 Km/hr
</name>
<styleUrl>
#styleMap_TLP_Normal
</styleUrl>
<Point>
<coordinates>
-39.3442535,-7.3999348,931.98
</coordinates>
</Point>
</Placemark>
<Placemark>
<name>
Mon Feb 24 13:17:33 2014 S=0.33 Km/hr
</name>
<styleUrl>
#styleMap_TLP_Normal
</styleUrl>
<Point>
<coordinates>
-39.3442612,-7.3999319,931.94
</coordinates>
</Point>
</Placemark>
<Placemark>
<name>
Mon Feb 24 13:17:43 2014 S=0.17 Km/hr
</name>
<styleUrl>
#styleMap_TLP_Normal
</styleUrl>
<Point>
<coordinates>
-39.3442726,-7.3999319,932.31
</coordinates>
</Point>
</Placemark>
<Placemark>
<name>
Mon Feb 24 13:17:53 2014 S=0.89 Km/hr
</name>
<styleUrl>
#styleMap_TLP_Normal
</styleUrl>
<Point>
<coordinates>
-39.3442917,-7.3999262,932.25
</coordinates>
</Point>
</Placemark>
<Placemark>
<name>
Mon Feb 24 13:18:03 2014 S=0.81 Km/hr
</name>
<styleUrl>
#styleMap_TLP_Normal
</styleUrl>
<Point>
<coordinates>
-39.3443146,-7.3999219,931.50
</coordinates>
</Point>
</Placemark>
<Placemark>
<name>
Mon Feb 24 13:18:13 2014 S=0.49 Km/hr
</name>
<styleUrl>
#styleMap_TLP_Normal
</styleUrl>
<Point>
<coordinates>
-39.3443146,-7.3999324,931.48
</coordinates>
</Point>
</Placemark>
<Placemark>
<name>
Mon Feb 24 13:18:23 2014 S=0.31 Km/hr
</name>
<styleUrl>
#styleMap_TLP_Normal
</styleUrl>
<Point>
<coordinates>
-39.3443260,-7.3999348,931.03
</coordinates>
</Point>
</Placemark>
<Placemark>
<name>
Mon Feb 24 13:18:33 2014 S=0.74 Km/hr
</name>
<styleUrl>
#styleMap_TLP_Normal
</styleUrl>
<Point>
<coordinates>
-39.3443222,-7.3999362,931.03
</coordinates>
</Point>
</Placemark>
<Placemark>
<name>
Mon Feb 24 13:18:43 2014 S=0.59 Km/hr
</name>
<styleUrl>
#styleMap_TLP_Normal
</styleUrl>
<Point>
<coordinates>
-39.3443031,-7.3999448,931.05
</coordinates>
</Point>
</Placemark>
<Placemark>
<name>
Mon Feb 24 13:18:53 2014 S=0.35 Km/hr
</name>
<styleUrl>
#styleMap_TLP_Normal
</styleUrl>
<Point>
<coordinates>
-39.3442688,-7.3999591,931.27
</coordinates>
</Point>
</Placemark>
<Placemark>
<name>
Mon Feb 24 13:19:03 2014 S=0.34 Km/hr
</name>
<styleUrl>
#styleMap_TLP_Normal
</styleUrl>
<Point>
<coordinates>
-39.3442612,-7.3999653,930.69
</coordinates>
</Point>
</Placemark>
<Placemark>
<name>
Mon Feb 24 13:19:13 2014 S=0.48 Km/hr
</name>
<styleUrl>
#styleMap_TLP_Normal
</styleUrl>
<Point>
<coordinates>
-39.3442535,-7.3999696,930.75
</coordinates>
</Point>
</Placemark>
<Placemark>
<name>
Mon Feb 24 13:19:23 2014 S=1.83 Km/hr
</name>
<styleUrl>
#styleMap_TLP_Normal
</styleUrl>
<Point>
<coordinates>
-39.3442154,-7.3999910,930.69
</coordinates>
</Point>
</Placemark>
<Placemark>
<name>
Mon Feb 24 13:19:33 2014 S=0.61 Km/hr
</name>
<styleUrl>
#styleMap_TLP_Normal
</styleUrl>
<Point>
<coordinates>
-39.3441963,-7.4000120,928.41
</coordinates>
</Point>
</Placemark>
<Placemark>
<name>
Mon Feb 24 13:19:43 2014 S=0.63 Km/hr
</name>
<styleUrl>
#styleMap_TLP_Normal
</styleUrl>
<Point>
<coordinates>
-39.3441772,-7.4000187,928.58
</coordinates>
</Point>
</Placemark>
<Placemark>
<name>
Mon Feb 24 13:19:53 2014 S=0.87 Km/hr
</name>
<styleUrl>
#styleMap_TLP_Normal
</styleUrl>
<Point>
<coordinates>
-39.3441658,-7.4000235,928.63
</coordinates>
</Point>
</Placemark>
<Placemark>
<name>
Mon Feb 24 13:20:03 2014 S=1.66 Km/hr
</name>
<styleUrl>
#styleMap_TLP_Normal
</styleUrl>
<Point>
<coordinates>
-39.3441162,-7.4000559,928.34
</coordinates>
</Point>
</Placemark>
<Placemark>
<name>
Mon Feb 24 13:20:13 2014 S=0.89 Km/hr
</name>
<styleUrl>
#styleMap_TLP_Normal
</styleUrl>
<Point>
<coordinates>
-39.3440895,-7.4000759,927.86
</coordinates>
</Point>
</Placemark>
<Placemark>
<name>
Mon Feb 24 13:20:23 2014 S=1.34 Km/hr
</name>
<styleUrl>
#styleMap_TLP_Normal
</styleUrl>
<Point>
<coordinates>
-39.3440437,-7.4000850,928.20
</coordinates>
</Point>
</Placemark>
<Placemark>
<name>
Mon Feb 24 13:20:33 2014 S=0.19 Km/hr
</name>
<styleUrl>
#styleMap_TLP_Normal
</styleUrl>
<Point>
<coordinates>
-39.3440285,-7.4000845,928.50
</coordinates>
</Point>
</Placemark>
<Placemark>
<name>
Mon Feb 24 13:20:43 2014 S=1.08 Km/hr
</name>
<styleUrl>
#styleMap_TLP_Normal
</styleUrl>
<Point>
<coordinates>
-39.3440132,-7.4000583,928.67
</coordinates>
</Point>
</Placemark>
<Placemark>
<name>
Mon Feb 24 13:20:53 2014 S=1.85 Km/hr
</name>
<styleUrl>
#styleMap_TLP_Normal
</styleUrl>
<Point>
<coordinates>
-39.3439789,-7.4000573,930.59
</coordinates>
</Point>
</Placemark>
<Placemark>
<name>
Mon Feb 24 13:21:03 2014 S=0.55 Km/hr
</name>
<styleUrl>
#styleMap_TLP_Normal
</styleUrl>
<Point>
<coordinates>
-39.3439560,-7.4000592,931.25
</coordinates>
</Point>
</Placemark>
<Placemark>
<name>
Mon Feb 24 13:21:13 2014 S=0.44 Km/hr
</name>
<styleUrl>
#styleMap_TLP_Normal
</styleUrl>
<Point>
<coordinates>
-39.3439674,-7.4000664,930.73
</coordinates>
</Point>
</Placemark>
<Placemark>
<name>
Mon Feb 24 13:21:23 2014 S=1.62 Km/hr
</name>
<styleUrl>
#styleMap_TLP_Normal
</styleUrl>
<Point>
<coordinates>
-39.3439484,-7.4001141,930.77
</coordinates>
</Point>
</Placemark>
<Placemark>
<name>
Mon Feb 24 13:21:33 2014 S=0.35 Km/hr
</name>
<styleUrl>
#styleMap_TLP_Normal
</styleUrl>
<Point>
<coordinates>
-39.3439522,-7.4001284,930.47
</coordinates>
</Point>
</Placemark>
<Placemark>
<name>
Mon Feb 24 13:21:43 2014 S=1.41 Km/hr
</name>
<styleUrl>
#styleMap_TLP_Normal
</styleUrl>
<Point>
<coordinates>
-39.3439522,-7.4001641,930.55
</coordinates>
</Point>
</Placemark>
<Placemark>
<name>
Mon Feb 24 13:21:53 2014 S=0.78 Km/hr
</name>
<styleUrl>
#styleMap_TLP_Normal
</styleUrl>
<Point>
<coordinates>
-39.3439636,-7.4001894,930.45
</coordinates>
</Point>
</Placemark>
<Placemark>
<name>
Mon Feb 24 13:22:03 2014 S=0.93 Km/hr
</name>
<styleUrl>
#styleMap_TLP_Normal
</styleUrl>
<Point>
<coordinates>
-39.3439598,-7.4002237,930.64
</coordinates>
</Point>
</Placemark>
<Placemark>
<name>
Mon Feb 24 13:22:13 2014 S=0.51 Km/hr
</name>
<styleUrl>
#styleMap_TLP_Normal
</styleUrl>
<Point>
<coordinates>
-39.3439522,-7.4002695,930.17
</coordinates>
</Point>
</Placemark>
<Placemark>
<name>
Mon Feb 24 13:22:23 2014 S=0.57 Km/hr
</name>
<styleUrl>
#styleMap_TLP_Normal
</styleUrl>
<Point>
<coordinates>
-39.3439407,-7.4002781,930.14
</coordinates>
</Point>
</Placemark>
<Placemark>
<name>
Mon Feb 24 13:22:33 2014 S=0.21 Km/hr
</name>
<styleUrl>
#styleMap_TLP_Normal
</styleUrl>
<Point>
<coordinates>
-39.3439484,-7.4003072,930.75
</coordinates>
</Point>
</Placemark>
<Placemark>
<name>
Mon Feb 24 13:22:43 2014 S=0.36 Km/hr
</name>
<styleUrl>
#styleMap_TLP_Normal
</styleUrl>
<Point>
<coordinates>
-39.3439407,-7.4003110,930.72
</coordinates>
</Point>
</Placemark>
<Placemark>
<name>
Mon Feb 24 13:22:53 2014 S=0.92 Km/hr
</name>
<styleUrl>
#styleMap_TLP_Normal
</styleUrl>
<Point>
<coordinates>
-39.3439407,-7.4003129,930.70
</coordinates>
</Point>
</Placemark>
<Placemark>
<name>
Mon Feb 24 13:23:03 2014 S=0.94 Km/hr
</name>
<styleUrl>
#styleMap_TLP_Normal
</styleUrl>
<Point>
<coordinates>
-39.3439331,-7.4003196,930.84
</coordinates>
</Point>
</Placemark>
<Placemark>
<name>
Mon Feb 24 13:23:13 2014 S=0.47 Km/hr
</name>
<styleUrl>
#styleMap_TLP_Normal
</styleUrl>
<Point>
<coordinates>
-39.3439064,-7.4003344,930.44
</coordinates>
</Point>
</Placemark>
<Placemark>
<name>
Mon Feb 24 13:23:23 2014 S=0.53 Km/hr
</name>
<styleUrl>
#styleMap_TLP_Normal
</styleUrl>
<Point>
<coordinates>
-39.3439102,-7.4003243,930.41
</coordinates>
</Point>
</Placemark>
<Placemark>
<name>
Mon Feb 24 13:23:33 2014 S=0.28 Km/hr
</name>
<styleUrl>
#styleMap_TLP_Normal
</styleUrl>
<Point>
<coordinates>
-39.3439102,-7.4003205,930.36
</coordinates>
</Point>
</Placemark>
<Placemark>
<name>
Mon Feb 24 13:23:43 2014 S=0.64 Km/hr
</name>
<styleUrl>
#styleMap_TLP_Normal
</styleUrl>
<Point>
<coordinates>
-39.3439026,-7.4003220,930.08
</coordinates>
</Point>
</Placemark>
<Placemark>
<name>
Mon Feb 24 13:23:53 2014 S=1.15 Km/hr
</name>
<styleUrl>
#styleMap_TLP_Normal
</styleUrl>
<Point>
<coordinates>
-39.3439217,-7.4003553,930.47
</coordinates>
</Point>
</Placemark>
<Placemark>
<name>
Mon Feb 24 13:24:03 2014 S=0.49 Km/hr
</name>
<styleUrl>
#styleMap_TLP_Normal
</styleUrl>
<Point>
<coordinates>
-39.3439255,-7.4003663,930.48
</coordinates>
</Point>
</Placemark>
<Placemark>
<name>
Mon Feb 24 13:24:13 2014 S=1.02 Km/hr
</name>
<styleUrl>
#styleMap_TLP_Normal
</styleUrl>
<Point>
<coordinates>
-39.3439140,-7.4003716,930.30
</coordinates>
</Point>
</Placemark>
<Placemark>
<name>
Mon Feb 24 13:24:23 2014 S=0.61 Km/hr
</name>
<styleUrl>
#styleMap_TLP_Normal
</styleUrl>
<Point>
<coordinates>
-39.3439178,-7.4003935,930.08
</coordinates>
</Point>
</Placemark>
<Placemark>
<name>
Mon Feb 24 13:24:33 2014 S=0.41 Km/hr
</name>
<styleUrl>
#styleMap_TLP_Normal
</styleUrl>
<Point>
<coordinates>
-39.3439178,-7.4003949,930.08
</coordinates>
</Point>
</Placemark>
<Placemark>
<name>
Mon Feb 24 13:24:43 2014 S=1.51 Km/hr
</name>
<styleUrl>
#styleMap_TLP_Normal
</styleUrl>
<Point>
<coordinates>
-39.3439026,-7.4004149,929.73
</coordinates>
</Point>
</Placemark>
<Placemark>
<name>
Mon Feb 24 13:24:53 2014 S=1.73 Km/hr
</name>
<styleUrl>
#styleMap_TLP_Normal
</styleUrl>
<Point>
<coordinates>
-39.3439369,-7.4004364,929.89
</coordinates>
</Point>
</Placemark>
<Placemark>
<name>
Mon Feb 24 13:25:03 2014 S=0.56 Km/hr
</name>
<styleUrl>
#styleMap_TLP_Normal
</styleUrl>
<Point>
<coordinates>
-39.3439522,-7.4004574,930.36
</coordinates>
</Point>
</Placemark>
<Placemark>
<name>
Mon Feb 24 13:25:13 2014 S=1.33 Km/hr
</name>
<styleUrl>
#styleMap_TLP_Normal
</styleUrl>
<Point>
<coordinates>
-39.3439751,-7.4004912,930.17
</coordinates>
</Point>
</Placemark>
<Placemark>
<name>
Mon Feb 24 13:25:23 2014 S=2.11 Km/hr
</name>
<styleUrl>
#styleMap_TLP_Normal
</styleUrl>
<Point>
<coordinates>
-39.3440552,-7.4004822,929.22
</coordinates>
</Point>
</Placemark>
<Placemark>
<name>
Mon Feb 24 13:25:33 2014 S=1.37 Km/hr
</name>
<styleUrl>
#styleMap_TLP_Normal
</styleUrl>
<Point>
<coordinates>
-39.3441086,-7.4004908,929.19
</coordinates>
</Point>
</Placemark>
<Placemark>
<name>
Mon Feb 24 13:25:43 2014 S=2.15 Km/hr
</name>
<styleUrl>
#styleMap_TLP_Normal
</styleUrl>
<Point>
<coordinates>
-39.3441544,-7.4004388,928.63
</coordinates>
</Point>
</Placemark>
<Placemark>
<name>
Mon Feb 24 13:25:53 2014 S=1.81 Km/hr
</name>
<styleUrl>
#styleMap_TLP_Normal
</styleUrl>
<Point>
<coordinates>
-39.3441925,-7.4003859,929.03
</coordinates>
</Point>
</Placemark>
<Placemark>
<name>
Mon Feb 24 13:26:03 2014 S=2.31 Km/hr
</name>
<styleUrl>
#styleMap_TLP_Normal
</styleUrl>
<Point>
<coordinates>
-39.3442001,-7.4003406,928.81
</coordinates>
</Point>
</Placemark>
<Placemark>
<name>
Mon Feb 24 13:26:13 2014 S=0.83 Km/hr
</name>
<styleUrl>
#styleMap_TLP_Normal
</styleUrl>
<Point>
<coordinates>
-39.3441925,-7.4003124,929.06
</coordinates>
</Point>
</Placemark>
<Placemark>
<name>
Mon Feb 24 13:26:23 2014 S=1.15 Km/hr
</name>
<styleUrl>
#styleMap_TLP_Normal
</styleUrl>
<Point>
<coordinates>
-39.3442039,-7.4003258,929.56
</coordinates>
</Point>
</Placemark>
<Placemark>
<name>
Mon Feb 24 13:26:33 2014 S=0.90 Km/hr
</name>
<styleUrl>
#styleMap_TLP_Normal
</styleUrl>
<Point>
<coordinates>
-39.3442001,-7.4003124,929.47
</coordinates>
</Point>
</Placemark>
<Placemark>
<name>
Mon Feb 24 13:26:43 2014 S=1.23 Km/hr
</name>
<styleUrl>
#styleMap_TLP_Normal
</styleUrl>
<Point>
<coordinates>
-39.3441963,-7.4003100,929.59
</coordinates>
</Point>
</Placemark>
<Placemark>
<name>
Mon Feb 24 13:26:53 2014 S=0.60 Km/hr
</name>
<styleUrl>
#styleMap_TLP_Normal
</styleUrl>
<Point>
<coordinates>
-39.3441734,-7.4003415,930.02
</coordinates>
</Point>
</Placemark>
<Placemark>
<name>
Mon Feb 24 13:27:03 2014 S=0.35 Km/hr
</name>
<styleUrl>
#styleMap_TLP_Normal
</styleUrl>
<Point>
<coordinates>
-39.3441849,-7.4003305,931.27
</coordinates>
</Point>
</Placemark>
<Placemark>
<name>
Mon Feb 24 13:27:13 2014 S=0.52 Km/hr
</name>
<styleUrl>
#styleMap_TLP_Normal
</styleUrl>
<Point>
<coordinates>
-39.3441849,-7.4003320,931.34
</coordinates>
</Point>
</Placemark>
<Placemark>
<name>
Mon Feb 24 13:27:23 2014 S=3.27 Km/hr
</name>
<styleUrl>
#styleMap_TLP_Normal
</styleUrl>
<Point>
<coordinates>
-39.3441544,-7.4003878,931.86
</coordinates>
</Point>
</Placemark>
<Placemark>
<name>
Mon Feb 24 13:27:33 2014 S=3.03 Km/hr
</name>
<styleUrl>
#styleMap_TLP_Normal
</styleUrl>
<Point>
<coordinates>
-39.3441048,-7.4004483,931.88
</coordinates>
</Point>
</Placemark>
<Placemark>
<name>
Mon Feb 24 13:27:43 2014 S=2.07 Km/hr
</name>
<styleUrl>
#styleMap_TLP_Normal
</styleUrl>
<Point>
<coordinates>
-39.3440437,-7.4004874,932.08
</coordinates>
</Point>
</Placemark>
<Placemark>
<name>
Mon Feb 24 13:27:53 2014 S=2.08 Km/hr
</name>
<styleUrl>
#styleMap_TLP_Normal
</styleUrl>
<Point>
<coordinates>
-39.3439560,-7.4005342,932.45
</coordinates>
</Point>
</Placemark>
<Placemark>
<name>
Mon Feb 24 13:28:03 2014 S=2.58 Km/hr
</name>
<styleUrl>
#styleMap_TLP_Normal
</styleUrl>
<Point>
<coordinates>
-39.3439064,-7.4006033,932.19
</coordinates>
</Point>
</Placemark>
<Placemark>
<name>
Mon Feb 24 13:28:13 2014 S=2.15 Km/hr
</name>
<styleUrl>
#styleMap_TLP_Normal
</styleUrl>
<Point>
<coordinates>
-39.3438454,-7.4006581,932.70
</coordinates>
</Point>
</Placemark>
<Placemark>
<name>
Mon Feb 24 13:28:23 2014 S=2.33 Km/hr
</name>
<styleUrl>
#styleMap_TLP_Normal
</styleUrl>
<Point>
<coordinates>
-39.3437881,-7.4007154,932.44
</coordinates>
</Point>
</Placemark>
<Placemark>
<name>
Mon Feb 24 13:28:33 2014 S=2.40 Km/hr
</name>
<styleUrl>
#styleMap_TLP_Normal
</styleUrl>
<Point>
<coordinates>
-39.3437233,-7.4007864,932.52
</coordinates>
</Point>
</Placemark>
<Placemark>
<name>
Mon Feb 24 13:28:43 2014 S=2.34 Km/hr
</name>
<styleUrl>
#styleMap_TLP_Normal
</styleUrl>
<Point>
<coordinates>
-39.3436775,-7.4008322,932.14
</coordinates>
</Point>
</Placemark>
<Placemark>
<name>
Mon Feb 24 13:28:53 2014 S=2.11 Km/hr
</name>
<styleUrl>
#styleMap_TLP_Normal
</styleUrl>
<Point>
<coordinates>
-39.3436584,-7.4009175,932.61
</coordinates>
</Point>
</Placemark>
<Placemark>
<name>
Mon Feb 24 13:29:03 2014 S=0.89 Km/hr
</name>
<styleUrl>
#styleMap_TLP_Normal
</styleUrl>
<Point>
<coordinates>
-39.3436356,-7.4009690,930.63
</coordinates>
</Point>
</Placemark>
<Placemark>
<name>
Mon Feb 24 13:29:13 2014 S=0.34 Km/hr
</name>
<styleUrl>
#styleMap_TLP_Normal
</styleUrl>
<Point>
<coordinates>
-39.3435936,-7.4010267,930.75
</coordinates>
</Point>
</Placemark>
<Placemark>
<name>
Mon Feb 24 13:29:23 2014 S=2.53 Km/hr
</name>
<styleUrl>
#styleMap_TLP_Normal
</styleUrl>
<Point>
<coordinates>
-39.3435745,-7.4010715,930.66
</coordinates>
</Point>
</Placemark>
<Placemark>
<name>
Mon Feb 24 13:29:33 2014 S=1.23 Km/hr
</name>
<styleUrl>
#styleMap_TLP_Normal
</styleUrl>
<Point>
<coordinates>
-39.3435364,-7.4011788,931.09
</coordinates>
</Point>
</Placemark>
<Placemark>
<name>
Mon Feb 24 13:29:43 2014 S=0.80 Km/hr
</name>
<styleUrl>
#styleMap_TLP_Normal
</styleUrl>
<Point>
<coordinates>
-39.3435440,-7.4011621,931.41
</coordinates>
</Point>
</Placemark>
<Placemark>
<name>
Mon Feb 24 13:29:53 2014 S=1.07 Km/hr
</name>
<styleUrl>
#styleMap_TLP_Normal
</styleUrl>
<Point>
<coordinates>
-39.3435364,-7.4011641,931.48
</coordinates>
</Point>
</Placemark>
<Placemark>
<name>
Mon Feb 24 13:30:03 2014 S=0.09 Km/hr
</name>
<styleUrl>
#styleMap_TLP_Normal
</styleUrl>
<Point>
<coordinates>
-39.3435326,-7.4011755,931.64
</coordinates>
</Point>
</Placemark>
<Placemark>
<name>
Mon Feb 24 13:30:13 2014 S=1.01 Km/hr
</name>
<styleUrl>
#styleMap_TLP_Normal
</styleUrl>
<Point>
<coordinates>
-39.3435326,-7.4011755,931.59
</coordinates>
</Point>
</Placemark>
<Placemark>
<name>
Mon Feb 24 13:30:23 2014 S=1.29 Km/hr
</name>
<styleUrl>
#styleMap_TLP_Normal
</styleUrl>
<Point>
<coordinates>
-39.3435478,-7.4012156,931.86
</coordinates>
</Point>
</Placemark>
<Placemark>
<name>
Mon Feb 24 13:30:33 2014 S=1.35 Km/hr
</name>
<styleUrl>
#styleMap_TLP_Normal
</styleUrl>
<Point>
<coordinates>
-39.3435745,-7.4012785,930.42
</coordinates>
</Point>
</Placemark>
<Placemark>
<name>
Mon Feb 24 13:30:43 2014 S=0.67 Km/hr
</name>
<styleUrl>
#styleMap_TLP_Normal
</styleUrl>
<Point>
<coordinates>
-39.3436089,-7.4013448,930.06
</coordinates>
</Point>
</Placemark>
<Placemark>
<name>
Mon Feb 24 13:30:53 2014 S=1.59 Km/hr
</name>
<styleUrl>
#styleMap_TLP_Normal
</styleUrl>
<Point>
<coordinates>
-39.3436127,-7.4013500,929.83
</coordinates>
</Point>
</Placemark>
<Placemark>
<name>
Mon Feb 24 13:31:03 2014 S=2.61 Km/hr
</name>
<styleUrl>
#styleMap_TLP_Normal
</styleUrl>
<Point>
<coordinates>
-39.3435822,-7.4012861,929.84
</coordinates>
</Point>
</Placemark>
<Placemark>
<name>
Mon Feb 24 13:31:13 2014 S=2.27 Km/hr
</name>
<styleUrl>
#styleMap_TLP_Normal
</styleUrl>
<Point>
<coordinates>
-39.3434982,-7.4012794,928.14
</coordinates>
</Point>
</Placemark>
<Placemark>
<name>
Mon Feb 24 13:31:23 2014 S=0.37 Km/hr
</name>
<styleUrl>
#styleMap_TLP_Normal
</styleUrl>
<Point>
<coordinates>
-39.3434639,-7.4012794,928.73
</coordinates>
</Point>
</Placemark>
<Placemark>
<name>
Mon Feb 24 13:31:33 2014 S=0.47 Km/hr
</name>
<styleUrl>
#styleMap_TLP_Normal
</styleUrl>
<Point>
<coordinates>
-39.3434601,-7.4012799,928.73
</coordinates>
</Point>
</Placemark>
<Placemark>
<name>
Mon Feb 24 13:31:43 2014 S=2.24 Km/hr
</name>
<styleUrl>
#styleMap_TLP_Normal
</styleUrl>
<Point>
<coordinates>
-39.3434601,-7.4012809,928.83
</coordinates>
</Point>
</Placemark>
<Placemark>
<name>
Mon Feb 24 13:31:53 2014 S=0.65 Km/hr
</name>
<styleUrl>
#styleMap_TLP_Normal
</styleUrl>
<Point>
<coordinates>
-39.3434639,-7.4012709,928.73
</coordinates>
</Point>
</Placemark>
<Placemark>
<name>
Mon Feb 24 13:32:03 2014 S=0.13 Km/hr
</name>
<styleUrl>
#styleMap_TLP_Normal
</styleUrl>
<Point>
<coordinates>
-39.3434486,-7.4012589,928.73
</coordinates>
</Point>
</Placemark>
<Placemark>
<name>
Mon Feb 24 13:32:13 2014 S=0.72 Km/hr
</name>
<styleUrl>
#styleMap_TLP_Normal
</styleUrl>
<Point>
<coordinates>
-39.3434525,-7.4012599,928.52
</coordinates>
</Point>
</Placemark>
<Placemark>
<name>
Mon Feb 24 13:32:23 2014 S=0.97 Km/hr
</name>
<styleUrl>
#styleMap_TLP_Normal
</styleUrl>
<Point>
<coordinates>
-39.3434525,-7.4012556,928.14
</coordinates>
</Point>
</Placemark>
<Placemark>
<name>
Mon Feb 24 13:32:33 2014 S=0.41 Km/hr
</name>
<styleUrl>
#styleMap_TLP_Normal
</styleUrl>
<Point>
<coordinates>
-39.3434410,-7.4012580,928.50
</coordinates>
</Point>
</Placemark>
<Placemark>
<name>
Mon Feb 24 13:32:43 2014 S=0.30 Km/hr
</name>
<styleUrl>
#styleMap_TLP_Normal
</styleUrl>
<Point>
<coordinates>
-39.3434715,-7.4012671,927.33
</coordinates>
</Point>
</Placemark>
<Placemark>
<name>
Mon Feb 24 13:32:53 2014 S=0.14 Km/hr
</name>
<styleUrl>
#styleMap_TLP_Normal
</styleUrl>
<Point>
<coordinates>
-39.3434906,-7.4012408,926.81
</coordinates>
</Point>
</Placemark>
<Placemark>
<name>
Mon Feb 24 13:33:03 2014 S=0.62 Km/hr
</name>
<styleUrl>
#styleMap_TLP_Normal
</styleUrl>
<Point>
<coordinates>
-39.3434715,-7.4012494,927.61
</coordinates>
</Point>
</Placemark>
<Placemark>
<name>
Mon Feb 24 13:33:13 2014 S=0.77 Km/hr
</name>
<styleUrl>
#styleMap_TLP_Normal
</styleUrl>
<Point>
<coordinates>
-39.3434792,-7.4012532,927.53
</coordinates>
</Point>
</Placemark>
<Placemark>
<name>
Mon Feb 24 13:33:23 2014 S=0.49 Km/hr
</name>
<styleUrl>
#styleMap_TLP_Normal
</styleUrl>
<Point>
<coordinates>
-39.3434830,-7.4012589,928.03
</coordinates>
</Point>
</Placemark>
<Placemark>
<name>
Mon Feb 24 13:33:33 2014 S=0.81 Km/hr
</name>
<styleUrl>
#styleMap_TLP_Normal
</styleUrl>
<Point>
<coordinates>
-39.3434753,-7.4012618,928.02
</coordinates>
</Point>
</Placemark>
<Placemark>
<name>
Mon Feb 24 13:33:43 2014 S=1.60 Km/hr
</name>
<styleUrl>
#styleMap_TLP_Normal
</styleUrl>
<Point>
<coordinates>
-39.3434677,-7.4012661,928.02
</coordinates>
</Point>
</Placemark>
<Placemark>
<name>
Mon Feb 24 13:33:53 2014 S=1.28 Km/hr
</name>
<styleUrl>
#styleMap_TLP_Normal
</styleUrl>
<Point>
<coordinates>
-39.3434792,-7.4012623,928.06
</coordinates>
</Point>
</Placemark>
<Placemark>
<name>
Mon Feb 24 13:34:03 2014 S=2.37 Km/hr
</name>
<styleUrl>
#styleMap_TLP_Normal
</styleUrl>
<Point>
<coordinates>
-39.3434982,-7.4013381,928.41
</coordinates>
</Point>
</Placemark>
<Placemark>
<name>
Mon Feb 24 13:34:13 2014 S=0.72 Km/hr
</name>
<styleUrl>
#styleMap_TLP_Normal
</styleUrl>
<Point>
<coordinates>
-39.3435135,-7.4014163,927.98
</coordinates>
</Point>
</Placemark>
<Placemark>
<name>
Mon Feb 24 13:34:23 2014 S=1.75 Km/hr
</name>
<styleUrl>
#styleMap_TLP_Normal
</styleUrl>
<Point>
<coordinates>
-39.3435020,-7.4014750,928.23
</coordinates>
</Point>
</Placemark>
<Placemark>
<name>
Mon Feb 24 13:34:33 2014 S=2.89 Km/hr
</name>
<styleUrl>
#styleMap_TLP_Normal
</styleUrl>
<Point>
<coordinates>
-39.3434868,-7.4015446,928.28
</coordinates>
</Point>
</Placemark>
<Placemark>
<name>
Mon Feb 24 13:34:43 2014 S=1.30 Km/hr
</name>
<styleUrl>
#styleMap_TLP_Normal
</styleUrl>
<Point>
<coordinates>
-39.3434868,-7.4016314,927.39
</coordinates>
</Point>
</Placemark>
<Placemark>
<name>
Mon Feb 24 13:34:53 2014 S=0.85 Km/hr
</name>
<styleUrl>
#styleMap_TLP_Normal
</styleUrl>
<Point>
<coordinates>
-39.3434906,-7.4017158,927.59
</coordinates>
</Point>
</Placemark>
<Placemark>
<name>
Mon Feb 24 13:35:03 2014 S=2.66 Km/hr
</name>
<styleUrl>
#styleMap_TLP_Normal
</styleUrl>
<Point>
<coordinates>
-39.3434601,-7.4018064,927.42
</coordinates>
</Point>
</Placemark>
<Placemark>
<name>
Mon Feb 24 13:35:13 2014 S=1.98 Km/hr
</name>
<styleUrl>
#styleMap_TLP_Normal
</styleUrl>
<Point>
<coordinates>
-39.3434258,-7.4018931,927.48
</coordinates>
</Point>
</Placemark>
<Placemark>
<name>
Mon Feb 24 13:35:23 2014 S=0.54 Km/hr
</name>
<styleUrl>
#styleMap_TLP_Normal
</styleUrl>
<Point>
<coordinates>
-39.3434067,-7.4019537,927.38
</coordinates>
</Point>
</Placemark>
<Placemark>
<name>
Mon Feb 24 13:35:33 2014 S=0.62 Km/hr
</name>
<styleUrl>
#styleMap_TLP_Normal
</styleUrl>
<Point>
<coordinates>
-39.3433685,-7.4019780,927.64
</coordinates>
</Point>
</Placemark>
<Placemark>
<name>
Mon Feb 24 13:35:43 2014 S=0.31 Km/hr
</name>
<styleUrl>
#styleMap_TLP_Normal
</styleUrl>
<Point>
<coordinates>
-39.3433800,-7.4019828,927.28
</coordinates>
</Point>
</Placemark>
<Placemark>
<name>
Mon Feb 24 13:35:53 2014 S=0.46 Km/hr
</name>
<styleUrl>
#styleMap_TLP_Normal
</styleUrl>
<Point>
<coordinates>
-39.3433838,-7.4019861,927.25
</coordinates>
</Point>
</Placemark>
<Placemark>
<name>
Mon Feb 24 13:36:03 2014 S=0.42 Km/hr
</name>
<styleUrl>
#styleMap_TLP_Normal
</styleUrl>
<Point>
<coordinates>
-39.3433456,-7.4020057,927.30
</coordinates>
</Point>
</Placemark>
<Placemark>
<name>
Mon Feb 24 13:36:13 2014 S=0.76 Km/hr
</name>
<styleUrl>
#styleMap_TLP_Normal
</styleUrl>
<Point>
<coordinates>
-39.3433304,-7.4019837,927.11
</coordinates>
</Point>
</Placemark>
<Placemark>
<name>
Mon Feb 24 13:36:23 2014 S=0.65 Km/hr
</name>
<styleUrl>
#styleMap_TLP_Normal
</styleUrl>
<Point>
<coordinates>
-39.3433495,-7.4019823,927.19
</coordinates>
</Point>
</Placemark>
<Placemark>
<name>
Mon Feb 24 13:36:33 2014 S=0.35 Km/hr
</name>
<styleUrl>
#styleMap_TLP_Normal
</styleUrl>
<Point>
<coordinates>
-39.3433990,-7.4020052,927.00
</coordinates>
</Point>
</Placemark>
<Placemark>
<name>
Mon Feb 24 13:36:43 2014 S=0.81 Km/hr
</name>
<styleUrl>
#styleMap_TLP_Normal
</styleUrl>
<Point>
<coordinates>
-39.3434067,-7.4019904,926.75
</coordinates>
</Point>
</Placemark>
<Placemark>
<name>
Mon Feb 24 13:36:53 2014 S=0.74 Km/hr
</name>
<styleUrl>
#styleMap_TLP_Normal
</styleUrl>
<Point>
<coordinates>
-39.3434143,-7.4019980,926.86
</coordinates>
</Point>
</Placemark>
<Placemark>
<name>
Mon Feb 24 13:37:03 2014 S=0.74 Km/hr
</name>
<styleUrl>
#styleMap_TLP_Normal
</styleUrl>
<Point>
<coordinates>
-39.3434181,-7.4020104,926.45
</coordinates>
</Point>
</Placemark>
<Placemark>
<name>
Mon Feb 24 13:37:13 2014 S=0.64 Km/hr
</name>
<styleUrl>
#styleMap_TLP_Normal
</styleUrl>
<Point>
<coordinates>
-39.3433914,-7.4020047,926.19
</coordinates>
</Point>
</Placemark>
<Placemark>
<name>
Mon Feb 24 13:37:23 2014 S=3.08 Km/hr
</name>
<styleUrl>
#styleMap_TLP_Normal
</styleUrl>
<Point>
<coordinates>
-39.3433609,-7.4020371,926.22
</coordinates>
</Point>
</Placemark>
<Placemark>
<name>
Mon Feb 24 13:37:33 2014 S=2.31 Km/hr
</name>
<styleUrl>
#styleMap_TLP_Normal
</styleUrl>
<Point>
<coordinates>
-39.3432961,-7.4020934,927.38
</coordinates>
</Point>
</Placemark>
<Placemark>
<name>
Mon Feb 24 13:37:43 2014 S=1.19 Km/hr
</name>
<styleUrl>
#styleMap_TLP_Normal
</styleUrl>
<Point>
<coordinates>
-39.3432693,-7.4021320,927.95
</coordinates>
</Point>
</Placemark>
<Placemark>
<name>
Mon Feb 24 13:37:53 2014 S=0.59 Km/hr
</name>
<styleUrl>
#styleMap_TLP_Normal
</styleUrl>
<Point>
<coordinates>
-39.3432617,-7.4021277,928.16
</coordinates>
</Point>
</Placemark>
<Placemark>
<name>
Mon Feb 24 13:38:03 2014 S=1.11 Km/hr
</name>
<styleUrl>
#styleMap_TLP_Normal
</styleUrl>
<Point>
<coordinates>
-39.3432617,-7.4021897,927.89
</coordinates>
</Point>
</Placemark>
<Placemark>
<name>
Mon Feb 24 13:38:13 2014 S=0.66 Km/hr
</name>
<styleUrl>
#styleMap_TLP_Normal
</styleUrl>
<Point>
<coordinates>
-39.3432732,-7.4022393,928.02
</coordinates>
</Point>
</Placemark>
<Placemark>
<name>
Mon Feb 24 13:38:23 2014 S=1.20 Km/hr
</name>
<styleUrl>
#styleMap_TLP_Normal
</styleUrl>
<Point>
<coordinates>
-39.3432884,-7.4022660,927.53
</coordinates>
</Point>
</Placemark>
<Placemark>
<name>
Mon Feb 24 13:38:33 2014 S=0.79 Km/hr
</name>
<styleUrl>
#styleMap_TLP_Normal
</styleUrl>
<Point>
<coordinates>
-39.3432770,-7.4022660,927.31
</coordinates>
</Point>
</Placemark>
<Placemark>
<name>
Mon Feb 24 13:38:43 2014 S=2.74 Km/hr
</name>
<styleUrl>
#styleMap_TLP_Normal
</styleUrl>
<Point>
<coordinates>
-39.3432274,-7.4022560,927.03
</coordinates>
</Point>
</Placemark>
<Placemark>
<name>
Mon Feb 24 13:38:53 2014 S=0.74 Km/hr
</name>
<styleUrl>
#styleMap_TLP_Normal
</styleUrl>
<Point>
<coordinates>
-39.3432236,-7.4022555,926.27
</coordinates>
</Point>
</Placemark>
<Placemark>
<name>
Mon Feb 24 13:39:03 2014 S=1.03 Km/hr
</name>
<styleUrl>
#styleMap_TLP_Normal
</styleUrl>
<Point>
<coordinates>
-39.3432007,-7.4022417,927.64
</coordinates>
</Point>
</Placemark>
<Placemark>
<name>
Mon Feb 24 13:39:13 2014 S=0.49 Km/hr
</name>
<styleUrl>
#styleMap_TLP_Normal
</styleUrl>
<Point>
<coordinates>
-39.3431702,-7.4022250,927.72
</coordinates>
</Point>
</Placemark>
<Placemark>
<name>
Mon Feb 24 13:39:23 2014 S=1.13 Km/hr
</name>
<styleUrl>
#styleMap_TLP_Normal
</styleUrl>
<Point>
<coordinates>
-39.3431664,-7.4022231,927.75
</coordinates>
</Point>
</Placemark>
<Placemark>
<name>
Mon Feb 24 13:39:33 2014 S=0.28 Km/hr
</name>
<styleUrl>
#styleMap_TLP_Normal
</styleUrl>
<Point>
<coordinates>
-39.3431778,-7.4021897,929.44
</coordinates>
</Point>
</Placemark>
<Placemark>
<name>
Mon Feb 24 13:39:43 2014 S=0.52 Km/hr
</name>
<styleUrl>
#styleMap_TLP_Normal
</styleUrl>
<Point>
<coordinates>
-39.3431778,-7.4021850,929.53
</coordinates>
</Point>
</Placemark>
<Placemark>
<name>
Mon Feb 24 13:39:53 2014 S=1.45 Km/hr
</name>
<styleUrl>
#styleMap_TLP_Normal
</styleUrl>
<Point>
<coordinates>
-39.3431702,-7.4021740,929.31
</coordinates>
</Point>
</Placemark>
<Placemark>
<name>
Mon Feb 24 13:40:03 2014 S=0.85 Km/hr
</name>
<styleUrl>
#styleMap_TLP_Normal
</styleUrl>
<Point>
<coordinates>
-39.3431320,-7.4021468,929.14
</coordinates>
</Point>
</Placemark>
<Placemark>
<name>
Mon Feb 24 13:40:13 2014 S=1.15 Km/hr
</name>
<styleUrl>
#styleMap_TLP_Normal
</styleUrl>
<Point>
<coordinates>
-39.3431358,-7.4021425,929.09
</coordinates>
</Point>
</Placemark>
<Placemark>
<name>
Mon Feb 24 13:40:23 2014 S=0.60 Km/hr
</name>
<styleUrl>
#styleMap_TLP_Normal
</styleUrl>
<Point>
<coordinates>
-39.3431320,-7.4021401,929.20
</coordinates>
</Point>
</Placemark>
<Placemark>
<name>
Mon Feb 24 13:40:33 2014 S=0.14 Km/hr
</name>
<styleUrl>
#styleMap_TLP_Normal
</styleUrl>
<Point>
<coordinates>
-39.3431320,-7.4021292,929.17
</coordinates>
</Point>
</Placemark>
<Placemark>
<name>
Mon Feb 24 13:40:43 2014 S=0.42 Km/hr
</name>
<styleUrl>
#styleMap_TLP_Normal
</styleUrl>
<Point>
<coordinates>
-39.3431358,-7.4021001,928.91
</coordinates>
</Point>
</Placemark>
<Placemark>
<name>
Mon Feb 24 13:40:53 2014 S=0.94 Km/hr
</name>
<styleUrl>
#styleMap_TLP_Normal
</styleUrl>
<Point>
<coordinates>
-39.3431435,-7.4020844,928.84
</coordinates>
</Point>
</Placemark>
<Placemark>
<name>
Mon Feb 24 13:41:03 2014 S=0.69 Km/hr
</name>
<styleUrl>
#styleMap_TLP_Normal
</styleUrl>
<Point>
<coordinates>
-39.3431358,-7.4020867,928.86
</coordinates>
</Point>
</Placemark>
<Placemark>
<name>
Mon Feb 24 13:41:13 2014 S=0.67 Km/hr
</name>
<styleUrl>
#styleMap_TLP_Normal
</styleUrl>
<Point>
<coordinates>
-39.3431320,-7.4020686,928.77
</coordinates>
</Point>
</Placemark>
<Placemark>
<name>
Mon Feb 24 13:41:23 2014 S=2.16 Km/hr
</name>
<styleUrl>
#styleMap_TLP_Normal
</styleUrl>
<Point>
<coordinates>
-39.3431168,-7.4020691,928.81
</coordinates>
</Point>
</Placemark>
<Placemark>
<name>
Mon Feb 24 13:41:33 2014 S=1.81 Km/hr
</name>
<styleUrl>
#styleMap_TLP_Normal
</styleUrl>
<Point>
<coordinates>
-39.3430862,-7.4020462,929.36
</coordinates>
</Point>
</Placemark>
<Placemark>
<name>
Mon Feb 24 13:41:43 2014 S=0.83 Km/hr
</name>
<styleUrl>
#styleMap_TLP_Normal
</styleUrl>
<Point>
<coordinates>
-39.3430557,-7.4020195,929.69
</coordinates>
</Point>
</Placemark>
<Placemark>
<name>
Mon Feb 24 13:41:53 2014 S=2.22 Km/hr
</name>
<styleUrl>
#styleMap_TLP_Normal
</styleUrl>
<Point>
<coordinates>
-39.3430634,-7.4019909,929.67
</coordinates>
</Point>
</Placemark>
<Placemark>
<name>
Mon Feb 24 13:42:03 2014 S=1.57 Km/hr
</name>
<styleUrl>
#styleMap_TLP_Normal
</styleUrl>
<Point>
<coordinates>
-39.3431244,-7.4019561,929.45
</coordinates>
</Point>
</Placemark>
<Placemark>
<name>
Mon Feb 24 13:42:13 2014 S=0.73 Km/hr
</name>
<styleUrl>
#styleMap_TLP_Normal
</styleUrl>
<Point>
<coordinates>
-39.3431320,-7.4019327,929.50
</coordinates>
</Point>
</Placemark>
<Placemark>
<name>
Mon Feb 24 13:42:23 2014 S=1.35 Km/hr
</name>
<styleUrl>
#styleMap_TLP_Normal
</styleUrl>
<Point>
<coordinates>
-39.3430290,-7.4018936,929.00
</coordinates>
</Point>
</Placemark>
<Placemark>
<name>
Mon Feb 24 13:42:33 2014 S=0.27 Km/hr
</name>
<styleUrl>
#styleMap_TLP_Normal
</styleUrl>
<Point>
<coordinates>
-39.3430176,-7.4018888,929.17
</coordinates>
</Point>
</Placemark>
<Placemark>
<name>
Mon Feb 24 13:42:43 2014 S=2.83 Km/hr
</name>
<styleUrl>
#styleMap_TLP_Normal
</styleUrl>
<Point>
<coordinates>
-39.3430023,-7.4019313,929.13
</coordinates>
</Point>
</Placemark>
<Placemark>
<name>
Mon Feb 24 13:42:53 2014 S=3.50 Km/hr
</name>
<styleUrl>
#styleMap_TLP_Normal
</styleUrl>
<Point>
<coordinates>
-39.3430176,-7.4020362,929.61
</coordinates>
</Point>
</Placemark>
<Placemark>
<name>
Mon Feb 24 13:43:03 2014 S=0.36 Km/hr
</name>
<styleUrl>
#styleMap_TLP_Normal
</styleUrl>
<Point>
<coordinates>
-39.3430328,-7.4020734,928.89
</coordinates>
</Point>
</Placemark>
<Placemark>
<name>
Mon Feb 24 13:43:13 2014 S=0.97 Km/hr
</name>
<styleUrl>
#styleMap_TLP_Normal
</styleUrl>
<Point>
<coordinates>
-39.3429985,-7.4020996,929.08
</coordinates>
</Point>
</Placemark>
<Placemark>
<name>
Mon Feb 24 13:43:23 2014 S=0.10 Km/hr
</name>
<styleUrl>
#styleMap_TLP_Normal
</styleUrl>
<Point>
<coordinates>
-39.3429794,-7.4021082,929.09
</coordinates>
</Point>
</Placemark>
<Placemark>
<name>
Mon Feb 24 13:43:33 2014 S=0.75 Km/hr
</name>
<styleUrl>
#styleMap_TLP_Normal
</styleUrl>
<Point>
<coordinates>
-39.3429756,-7.4021096,929.13
</coordinates>
</Point>
</Placemark>
<Placemark>
<name>
Mon Feb 24 13:43:43 2014 S=0.23 Km/hr
</name>
<styleUrl>
#styleMap_TLP_Normal
</styleUrl>
<Point>
<coordinates>
-39.3429680,-7.4021134,929.19
</coordinates>
</Point>
</Placemark>
<Placemark>
<name>
Mon Feb 24 13:43:53 2014 S=0.01 Km/hr
</name>
<styleUrl>
#styleMap_TLP_Normal
</styleUrl>
<Point>
<coordinates>
-39.3429680,-7.4021125,929.30
</coordinates>
</Point>
</Placemark>
<Placemark>
<name>
Mon Feb 24 13:44:03 2014 S=0.29 Km/hr
</name>
<styleUrl>
#styleMap_TLP_Normal
</styleUrl>
<Point>
<coordinates>
-39.3429794,-7.4021163,929.25
</coordinates>
</Point>
</Placemark>
<Placemark>
<name>
Mon Feb 24 13:44:13 2014 S=0.69 Km/hr
</name>
<styleUrl>
#styleMap_TLP_Normal
</styleUrl>
<Point>
<coordinates>
-39.3429642,-7.4021316,928.44
</coordinates>
</Point>
</Placemark>
<Placemark>
<name>
Mon Feb 24 13:44:23 2014 S=1.21 Km/hr
</name>
<styleUrl>
#styleMap_TLP_Normal
</styleUrl>
<Point>
<coordinates>
-39.3430405,-7.4021516,927.38
</coordinates>
</Point>
</Placemark>
<Placemark>
<name>
Mon Feb 24 13:44:33 2014 S=1.12 Km/hr
</name>
<styleUrl>
#styleMap_TLP_Normal
</styleUrl>
<Point>
<coordinates>
-39.3430862,-7.4021268,926.72
</coordinates>
</Point>
</Placemark>
<Placemark>
<name>
Mon Feb 24 13:44:43 2014 S=1.48 Km/hr
</name>
<styleUrl>
#styleMap_TLP_Normal
</styleUrl>
<Point>
<coordinates>
-39.3430977,-7.4020915,927.66
</coordinates>
</Point>
</Placemark>
<Placemark>
<name>
Mon Feb 24 13:44:53 2014 S=0.67 Km/hr
</name>
<styleUrl>
#styleMap_TLP_Normal
</styleUrl>
<Point>
<coordinates>
-39.3431320,-7.4020820,927.66
</coordinates>
</Point>
</Placemark>
<Placemark>
<name>
Mon Feb 24 13:45:03 2014 S=1.44 Km/hr
</name>
<styleUrl>
#styleMap_TLP_Normal
</styleUrl>
<Point>
<coordinates>
-39.3431358,-7.4020805,927.67
</coordinates>
</Point>
</Placemark>
<Placemark>
<name>
Mon Feb 24 13:45:13 2014 S=1.49 Km/hr
</name>
<styleUrl>
#styleMap_TLP_Normal
</styleUrl>
<Point>
<coordinates>
-39.3431816,-7.4021373,927.77
</coordinates>
</Point>
</Placemark>
<Placemark>
<name>
Mon Feb 24 13:45:23 2014 S=1.73 Km/hr
</name>
<styleUrl>
#styleMap_TLP_Normal
</styleUrl>
<Point>
<coordinates>
-39.3431664,-7.4021654,927.41
</coordinates>
</Point>
</Placemark>
<Placemark>
<name>
Mon Feb 24 13:45:33 2014 S=0.33 Km/hr
</name>
<styleUrl>
#styleMap_TLP_Normal
</styleUrl>
<Point>
<coordinates>
-39.3431740,-7.4022164,927.47
</coordinates>
</Point>
</Placemark>
<Placemark>
<name>
Mon Feb 24 13:45:43 2014 S=0.14 Km/hr
</name>
<styleUrl>
#styleMap_TLP_Normal
</styleUrl>
<Point>
<coordinates>
-39.3431740,-7.4022164,927.48
</coordinates>
</Point>
</Placemark>
<Placemark>
<name>
Mon Feb 24 13:45:53 2014 S=1.25 Km/hr
</name>
<styleUrl>
#styleMap_TLP_Normal
</styleUrl>
<Point>
<coordinates>
-39.3431778,-7.4022160,927.48
</coordinates>
</Point>
</Placemark>
<Placemark>
<name>
Mon Feb 24 13:46:03 2014 S=0.23 Km/hr
</name>
<styleUrl>
#styleMap_TLP_Normal
</styleUrl>
<Point>
<coordinates>
-39.3432426,-7.4022684,927.75
</coordinates>
</Point>
</Placemark>
<Placemark>
<name>
Mon Feb 24 13:46:13 2014 S=2.28 Km/hr
</name>
<styleUrl>
#styleMap_TLP_Normal
</styleUrl>
<Point>
<coordinates>
-39.3432045,-7.4023123,926.47
</coordinates>
</Point>
</Placemark>
<Placemark>
<name>
Mon Feb 24 13:46:23 2014 S=0.71 Km/hr
</name>
<styleUrl>
#styleMap_TLP_Normal
</styleUrl>
<Point>
<coordinates>
-39.3431625,-7.4023194,927.73
</coordinates>
</Point>
</Placemark>
<Placemark>
<name>
Mon Feb 24 13:46:33 2014 S=2.41 Km/hr
</name>
<styleUrl>
#styleMap_TLP_Normal
</styleUrl>
<Point>
<coordinates>
-39.3431740,-7.4023204,928.73
</coordinates>
</Point>
</Placemark>
<Placemark>
<name>
Mon Feb 24 13:46:43 2014 S=2.13 Km/hr
</name>
<styleUrl>
#styleMap_TLP_Normal
</styleUrl>
<Point>
<coordinates>
-39.3432465,-7.4023066,929.39
</coordinates>
</Point>
</Placemark>
<Placemark>
<name>
Mon Feb 24 13:46:53 2014 S=1.26 Km/hr
</name>
<styleUrl>
#styleMap_TLP_Normal
</styleUrl>
<Point>
<coordinates>
-39.3432655,-7.4023466,929.66
</coordinates>
</Point>
</Placemark>
<Placemark>
<name>
Mon Feb 24 13:47:03 2014 S=1.21 Km/hr
</name>
<styleUrl>
#styleMap_TLP_Normal
</styleUrl>
<Point>
<coordinates>
-39.3433266,-7.4024048,929.41
</coordinates>
</Point>
</Placemark>
<Placemark>
<name>
Mon Feb 24 13:47:13 2014 S=2.19 Km/hr
</name>
<styleUrl>
#styleMap_TLP_Normal
</styleUrl>
<Point>
<coordinates>
-39.3433609,-7.4025035,929.70
</coordinates>
</Point>
</Placemark>
<Placemark>
<name>
Mon Feb 24 13:47:23 2014 S=0.21 Km/hr
</name>
<styleUrl>
#styleMap_TLP_Normal
</styleUrl>
<Point>
<coordinates>
-39.3433495,-7.4025331,929.58
</coordinates>
</Point>
</Placemark>
<Placemark>
<name>
Mon Feb 24 13:47:33 2014 S=2.56 Km/hr
</name>
<styleUrl>
#styleMap_TLP_Normal
</styleUrl>
<Point>
<coordinates>
-39.3433228,-7.4025912,929.47
</coordinates>
</Point>
</Placemark>
<Placemark>
<name>
Mon Feb 24 13:47:43 2014 S=1.83 Km/hr
</name>
<styleUrl>
#styleMap_TLP_Normal
</styleUrl>
<Point>
<coordinates>
-39.3433189,-7.4026608,929.38
</coordinates>
</Point>
</Placemark>
<Placemark>
<name>
Mon Feb 24 13:47:53 2014 S=2.42 Km/hr
</name>
<styleUrl>
#styleMap_TLP_Normal
</styleUrl>
<Point>
<coordinates>
-39.3432655,-7.4027476,930.02
</coordinates>
</Point>
</Placemark>
<Placemark>
<name>
Mon Feb 24 13:48:03 2014 S=2.54 Km/hr
</name>
<styleUrl>
#styleMap_TLP_Normal
</styleUrl>
<Point>
<coordinates>
-39.3432350,-7.4027424,930.38
</coordinates>
</Point>
</Placemark>
<Placemark>
<name>
Mon Feb 24 13:48:13 2014 S=0.30 Km/hr
</name>
<styleUrl>
#styleMap_TLP_Normal
</styleUrl>
<Point>
<coordinates>
-39.3432312,-7.4027262,930.33
</coordinates>
</Point>
</Placemark>
<Placemark>
<name>
Mon Feb 24 13:48:23 2014 S=0.13 Km/hr
</name>
<styleUrl>
#styleMap_TLP_Normal
</styleUrl>
<Point>
<coordinates>
-39.3432350,-7.4027238,930.30
</coordinates>
</Point>
</Placemark>
<Placemark>
<name>
Mon Feb 24 13:48:33 2014 S=0.84 Km/hr
</name>
<styleUrl>
#styleMap_TLP_Normal
</styleUrl>
<Point>
<coordinates>
-39.3432274,-7.4027267,930.27
</coordinates>
</Point>
</Placemark>
<Placemark>
<name>
Mon Feb 24 13:48:43 2014 S=1.74 Km/hr
</name>
<styleUrl>
#styleMap_TLP_Normal
</styleUrl>
<Point>
<coordinates>
-39.3432083,-7.4027033,930.09
</coordinates>
</Point>
</Placemark>
<Placemark>
<name>
Mon Feb 24 13:48:53 2014 S=0.53 Km/hr
</name>
<styleUrl>
#styleMap_TLP_Normal
</styleUrl>
<Point>
<coordinates>
-39.3431969,-7.4026952,930.48
</coordinates>
</Point>
</Placemark>
<Placemark>
<name>
Mon Feb 24 13:49:03 2014 S=0.37 Km/hr
</name>
<styleUrl>
#styleMap_TLP_Normal
</styleUrl>
<Point>
<coordinates>
-39.3431740,-7.4027014,930.36
</coordinates>
</Point>
</Placemark>
<Placemark>
<name>
Mon Feb 24 13:49:13 2014 S=0.42 Km/hr
</name>
<styleUrl>
#styleMap_TLP_Normal
</styleUrl>
<Point>
<coordinates>
-39.3431702,-7.4026890,930.38
</coordinates>
</Point>
</Placemark>
<Placemark>
<name>
Mon Feb 24 13:49:23 2014 S=1.71 Km/hr
</name>
<styleUrl>
#styleMap_TLP_Normal
</styleUrl>
<Point>
<coordinates>
-39.3432083,-7.4027219,930.05
</coordinates>
</Point>
</Placemark>
<Placemark>
<name>
Mon Feb 24 13:49:33 2014 S=1.03 Km/hr
</name>
<styleUrl>
#styleMap_TLP_Normal
</styleUrl>
<Point>
<coordinates>
-39.3432503,-7.4027691,929.80
</coordinates>
</Point>
</Placemark>
<Placemark>
<name>
Mon Feb 24 13:49:43 2014 S=2.62 Km/hr
</name>
<styleUrl>
#styleMap_TLP_Normal
</styleUrl>
<Point>
<coordinates>
-39.3432693,-7.4028325,929.53
</coordinates>
</Point>
</Placemark>
<Placemark>
<name>
Mon Feb 24 13:49:53 2014 S=2.91 Km/hr
</name>
<styleUrl>
#styleMap_TLP_Normal
</styleUrl>
<Point>
<coordinates>
-39.3432617,-7.4028916,929.25
</coordinates>
</Point>
</Placemark>
<Placemark>
<name>
Mon Feb 24 13:50:03 2014 S=0.82 Km/hr
</name>
<styleUrl>
#styleMap_TLP_Normal
</styleUrl>
<Point>
<coordinates>
-39.3432999,-7.4029355,927.72
</coordinates>
</Point>
</Placemark>
<Placemark>
<name>
Mon Feb 24 13:50:13 2014 S=1.64 Km/hr
</name>
<styleUrl>
#styleMap_TLP_Normal
</styleUrl>
<Point>
<coordinates>
-39.3433037,-7.4029503,927.16
</coordinates>
</Point>
</Placemark>
<Placemark>
<name>
Mon Feb 24 13:50:23 2014 S=2.16 Km/hr
</name>
<styleUrl>
#styleMap_TLP_Normal
</styleUrl>
<Point>
<coordinates>
-39.3432732,-7.4029746,926.38
</coordinates>
</Point>
</Placemark>
<Placemark>
<name>
Mon Feb 24 13:50:33 2014 S=2.85 Km/hr
</name>
<styleUrl>
#styleMap_TLP_Normal
</styleUrl>
<Point>
<coordinates>
-39.3432846,-7.4030552,926.50
</coordinates>
</Point>
</Placemark>
<Placemark>
<name>
Mon Feb 24 13:50:43 2014 S=1.85 Km/hr
</name>
<styleUrl>
#styleMap_TLP_Normal
</styleUrl>
<Point>
<coordinates>
-39.3433228,-7.4030695,926.63
</coordinates>
</Point>
</Placemark>
<Placemark>
<name>
Mon Feb 24 13:50:53 2014 S=2.25 Km/hr
</name>
<styleUrl>
#styleMap_TLP_Normal
</styleUrl>
<Point>
<coordinates>
-39.3433723,-7.4030690,927.53
</coordinates>
</Point>
</Placemark>
<Placemark>
<name>
Mon Feb 24 13:51:03 2014 S=1.56 Km/hr
</name>
<styleUrl>
#styleMap_TLP_Normal
</styleUrl>
<Point>
<coordinates>
-39.3434181,-7.4030647,929.28
</coordinates>
</Point>
</Placemark>
<Placemark>
<name>
Mon Feb 24 13:51:13 2014 S=2.38 Km/hr
</name>
<styleUrl>
#styleMap_TLP_Normal
</styleUrl>
<Point>
<coordinates>
-39.3434868,-7.4031057,929.03
</coordinates>
</Point>
</Placemark>
<Placemark>
<name>
Mon Feb 24 13:51:23 2014 S=0.12 Km/hr
</name>
<styleUrl>
#styleMap_TLP_Normal
</styleUrl>
<Point>
<coordinates>
-39.3435211,-7.4031277,928.64
</coordinates>
</Point>
</Placemark>
<Placemark>
<name>
Mon Feb 24 13:51:33 2014 S=1.28 Km/hr
</name>
<styleUrl>
#styleMap_TLP_Normal
</styleUrl>
<Point>
<coordinates>
-39.3435211,-7.4031277,928.70
</coordinates>
</Point>
</Placemark>
<Placemark>
<name>
Mon Feb 24 13:51:43 2014 S=2.41 Km/hr
</name>
<styleUrl>
#styleMap_TLP_Normal
</styleUrl>
<Point>
<coordinates>
-39.3435783,-7.4031396,928.61
</coordinates>
</Point>
</Placemark>
<Placemark>
<name>
Mon Feb 24 13:51:53 2014 S=1.00 Km/hr
</name>
<styleUrl>
#styleMap_TLP_Normal
</styleUrl>
<Point>
<coordinates>
-39.3436012,-7.4031539,929.02
</coordinates>
</Point>
</Placemark>
<Placemark>
<name>
Mon Feb 24 13:52:03 2014 S=1.71 Km/hr
</name>
<styleUrl>
#styleMap_TLP_Normal
</styleUrl>
<Point>
<coordinates>
-39.3436623,-7.4031858,928.67
</coordinates>
</Point>
</Placemark>
<Placemark>
<name>
Mon Feb 24 13:52:13 2014 S=1.10 Km/hr
</name>
<styleUrl>
#styleMap_TLP_Normal
</styleUrl>
<Point>
<coordinates>
-39.3437500,-7.4032021,929.05
</coordinates>
</Point>
</Placemark>
<Placemark>
<name>
Mon Feb 24 13:52:23 2014 S=0.13 Km/hr
</name>
<styleUrl>
#styleMap_TLP_Normal
</styleUrl>
<Point>
<coordinates>
-39.3437881,-7.4031816,929.14
</coordinates>
</Point>
</Placemark>
<Placemark>
<name>
Mon Feb 24 13:52:33 2014 S=0.36 Km/hr
</name>
<styleUrl>
#styleMap_TLP_Normal
</styleUrl>
<Point>
<coordinates>
-39.3437920,-7.4031887,929.25
</coordinates>
</Point>
</Placemark>
<Placemark>
<name>
Mon Feb 24 13:52:43 2014 S=0.69 Km/hr
</name>
<styleUrl>
#styleMap_TLP_Normal
</styleUrl>
<Point>
<coordinates>
-39.3438034,-7.4031987,929.13
</coordinates>
</Point>
</Placemark>
<Placemark>
<name>
Mon Feb 24 13:52:53 2014 S=0.72 Km/hr
</name>
<styleUrl>
#styleMap_TLP_Normal
</styleUrl>
<Point>
<coordinates>
-39.3438148,-7.4031878,927.92
</coordinates>
</Point>
</Placemark>
<Placemark>
<name>
Mon Feb 24 13:53:03 2014 S=0.26 Km/hr
</name>
<styleUrl>
#styleMap_TLP_Normal
</styleUrl>
<Point>
<coordinates>
-39.3438225,-7.4031792,928.25
</coordinates>
</Point>
</Placemark>
<Placemark>
<name>
Mon Feb 24 13:53:13 2014 S=0.94 Km/hr
</name>
<styleUrl>
#styleMap_TLP_Normal
</styleUrl>
<Point>
<coordinates>
-39.3438301,-7.4031749,928.38
</coordinates>
</Point>
</Placemark>
<Placemark>
<name>
Mon Feb 24 13:53:23 2014 S=0.38 Km/hr
</name>
<styleUrl>
#styleMap_TLP_Normal
</styleUrl>
<Point>
<coordinates>
-39.3438606,-7.4031630,928.66
</coordinates>
</Point>
</Placemark>
<Placemark>
<name>
Mon Feb 24 13:53:33 2014 S=1.87 Km/hr
</name>
<styleUrl>
#styleMap_TLP_Normal
</styleUrl>
<Point>
<coordinates>
-39.3438301,-7.4031892,929.03
</coordinates>
</Point>
</Placemark>
<Placemark>
<name>
Mon Feb 24 13:53:43 2014 S=0.37 Km/hr
</name>
<styleUrl>
#styleMap_TLP_Normal
</styleUrl>
<Point>
<coordinates>
-39.3438263,-7.4032073,928.55
</coordinates>
</Point>
</Placemark>
<Placemark>
<name>
Mon Feb 24 13:53:53 2014 S=0.53 Km/hr
</name>
<styleUrl>
#styleMap_TLP_Normal
</styleUrl>
<Point>
<coordinates>
-39.3438301,-7.4032083,928.58
</coordinates>
</Point>
</Placemark>
<Placemark>
<name>
Mon Feb 24 13:54:03 2014 S=0.87 Km/hr
</name>
<styleUrl>
#styleMap_TLP_Normal
</styleUrl>
<Point>
<coordinates>
-39.3438454,-7.4032021,928.59
</coordinates>
</Point>
</Placemark>
<Placemark>
<name>
Mon Feb 24 13:54:13 2014 S=0.45 Km/hr
</name>
<styleUrl>
#styleMap_TLP_Normal
</styleUrl>
<Point>
<coordinates>
-39.3438530,-7.4031997,928.58
</coordinates>
</Point>
</Placemark>
<Placemark>
<name>
Mon Feb 24 13:54:23 2014 S=0.91 Km/hr
</name>
<styleUrl>
#styleMap_TLP_Normal
</styleUrl>
<Point>
<coordinates>
-39.3438530,-7.4032006,928.59
</coordinates>
</Point>
</Placemark>
<Placemark>
<name>
Mon Feb 24 13:54:33 2014 S=0.99 Km/hr
</name>
<styleUrl>
#styleMap_TLP_Normal
</styleUrl>
<Point>
<coordinates>
-39.3438683,-7.4031963,928.72
</coordinates>
</Point>
</Placemark>
<Placemark>
<name>
Mon Feb 24 13:54:43 2014 S=0.76 Km/hr
</name>
<styleUrl>
#styleMap_TLP_Normal
</styleUrl>
<Point>
<coordinates>
-39.3438835,-7.4031925,928.83
</coordinates>
</Point>
</Placemark>
<Placemark>
<name>
Mon Feb 24 13:54:53 2014 S=0.93 Km/hr
</name>
<styleUrl>
#styleMap_TLP_Normal
</styleUrl>
<Point>
<coordinates>
-39.3438911,-7.4031882,928.91
</coordinates>
</Point>
</Placemark>
<Placemark>
<name>
Mon Feb 24 13:55:03 2014 S=0.25 Km/hr
</name>
<styleUrl>
#styleMap_TLP_Normal
</styleUrl>
<Point>
<coordinates>
-39.3438950,-7.4031892,929.03
</coordinates>
</Point>
</Placemark>
<Placemark>
<name>
Mon Feb 24 13:55:13 2014 S=1.16 Km/hr
</name>
<styleUrl>
#styleMap_TLP_Normal
</styleUrl>
<Point>
<coordinates>
-39.3438988,-7.4031887,929.13
</coordinates>
</Point>
</Placemark>
<Placemark>
<name>
Mon Feb 24 13:55:23 2014 S=0.35 Km/hr
</name>
<styleUrl>
#styleMap_TLP_Normal
</styleUrl>
<Point>
<coordinates>
-39.3438950,-7.4031925,929.30
</coordinates>
</Point>
</Placemark>
<Placemark>
<name>
Mon Feb 24 13:55:33 2014 S=1.48 Km/hr
</name>
<styleUrl>
#styleMap_TLP_Normal
</styleUrl>
<Point>
<coordinates>
-39.3439255,-7.4032111,929.59
</coordinates>
</Point>
</Placemark>
<Placemark>
<name>
Mon Feb 24 13:55:43 2014 S=2.53 Km/hr
</name>
<styleUrl>
#styleMap_TLP_Normal
</styleUrl>
<Point>
<coordinates>
-39.3439522,-7.4032512,929.42
</coordinates>
</Point>
</Placemark>
<Placemark>
<name>
Mon Feb 24 13:55:53 2014 S=0.15 Km/hr
</name>
<styleUrl>
#styleMap_TLP_Normal
</styleUrl>
<Point>
<coordinates>
-39.3439560,-7.4032741,929.63
</coordinates>
</Point>
</Placemark>
<Placemark>
<name>
Mon Feb 24 13:56:03 2014 S=0.85 Km/hr
</name>
<styleUrl>
#styleMap_TLP_Normal
</styleUrl>
<Point>
<coordinates>
-39.3439636,-7.4032736,929.64
</coordinates>
</Point>
</Placemark>
<Placemark>
<name>
Mon Feb 24 13:56:13 2014 S=2.11 Km/hr
</name>
<styleUrl>
#styleMap_TLP_Normal
</styleUrl>
<Point>
<coordinates>
-39.3440094,-7.4033303,929.69
</coordinates>
</Point>
</Placemark>
<Placemark>
<name>
Mon Feb 24 13:56:23 2014 S=0.54 Km/hr
</name>
<styleUrl>
#styleMap_TLP_Normal
</styleUrl>
<Point>
<coordinates>
-39.3440475,-7.4033580,929.47
</coordinates>
</Point>
</Placemark>
<Placemark>
<name>
Mon Feb 24 13:56:33 2014 S=1.00 Km/hr
</name>
<styleUrl>
#styleMap_TLP_Normal
</styleUrl>
<Point>
<coordinates>
-39.3440590,-7.4033580,929.38
</coordinates>
</Point>
</Placemark>
<Placemark>
<name>
Mon Feb 24 13:56:43 2014 S=0.79 Km/hr
</name>
<styleUrl>
#styleMap_TLP_Normal
</styleUrl>
<Point>
<coordinates>
-39.3440819,-7.4033785,929.61
</coordinates>
</Point>
</Placemark>
<Placemark>
<name>
Mon Feb 24 13:56:53 2014 S=0.91 Km/hr
</name>
<styleUrl>
#styleMap_TLP_Normal
</styleUrl>
<Point>
<coordinates>
-39.3441200,-7.4033785,929.64
</coordinates>
</Point>
</Placemark>
<Placemark>
<name>
Mon Feb 24 13:57:03 2014 S=0.53 Km/hr
</name>
<styleUrl>
#styleMap_TLP_Normal
</styleUrl>
<Point>
<coordinates>
-39.3441200,-7.4033766,929.69
</coordinates>
</Point>
</Placemark>
<Placemark>
<name>
Mon Feb 24 13:57:13 2014 S=0.94 Km/hr
</name>
<styleUrl>
#styleMap_TLP_Normal
</styleUrl>
<Point>
<coordinates>
-39.3441544,-7.4033980,929.77
</coordinates>
</Point>
</Placemark>
<Placemark>
<name>
Mon Feb 24 13:57:23 2014 S=0.86 Km/hr
</name>
<styleUrl>
#styleMap_TLP_Normal
</styleUrl>
<Point>
<coordinates>
-39.3441772,-7.4034071,929.64
</coordinates>
</Point>
</Placemark>
<Placemark>
<name>
Mon Feb 24 13:57:33 2014 S=0.54 Km/hr
</name>
<styleUrl>
#styleMap_TLP_Normal
</styleUrl>
<Point>
<coordinates>
-39.3441811,-7.4034419,929.83
</coordinates>
</Point>
</Placemark>
<Placemark>
<name>
Mon Feb 24 13:57:43 2014 S=0.93 Km/hr
</name>
<styleUrl>
#styleMap_TLP_Normal
</styleUrl>
<Point>
<coordinates>
-39.3442192,-7.4034958,930.61
</coordinates>
</Point>
</Placemark>
<Placemark>
<name>
Mon Feb 24 13:57:53 2014 S=0.88 Km/hr
</name>
<styleUrl>
#styleMap_TLP_Normal
</styleUrl>
<Point>
<coordinates>
-39.3442688,-7.4034986,931.45
</coordinates>
</Point>
</Placemark>
<Placemark>
<name>
Mon Feb 24 13:58:03 2014 S=0.15 Km/hr
</name>
<styleUrl>
#styleMap_TLP_Normal
</styleUrl>
<Point>
<coordinates>
-39.3442726,-7.4034982,931.61
</coordinates>
</Point>
</Placemark>
<Placemark>
<name>
Mon Feb 24 13:58:13 2014 S=0.67 Km/hr
</name>
<styleUrl>
#styleMap_TLP_Normal
</styleUrl>
<Point>
<coordinates>
-39.3442726,-7.4034977,931.64
</coordinates>
</Point>
</Placemark>
<Placemark>
<name>
Mon Feb 24 13:58:23 2014 S=1.69 Km/hr
</name>
<styleUrl>
#styleMap_TLP_Normal
</styleUrl>
<Point>
<coordinates>
-39.3443069,-7.4034829,931.59
</coordinates>
</Point>
</Placemark>
<Placemark>
<name>
Mon Feb 24 13:58:33 2014 S=0.18 Km/hr
</name>
<styleUrl>
#styleMap_TLP_Normal
</styleUrl>
<Point>
<coordinates>
-39.3442802,-7.4034610,931.53
</coordinates>
</Point>
</Placemark>
<Placemark>
<name>
Mon Feb 24 13:58:43 2014 S=0.09 Km/hr
</name>
<styleUrl>
#styleMap_TLP_Normal
</styleUrl>
<Point>
<coordinates>
-39.3442802,-7.4034600,931.52
</coordinates>
</Point>
</Placemark>
<Placemark>
<name>
Mon Feb 24 13:58:53 2014 S=0.70 Km/hr
</name>
<styleUrl>
#styleMap_TLP_Normal
</styleUrl>
<Point>
<coordinates>
-39.3443298,-7.4034839,931.67
</coordinates>
</Point>
</Placemark>
<Placemark>
<name>
Mon Feb 24 13:59:03 2014 S=0.96 Km/hr
</name>
<styleUrl>
#styleMap_TLP_Normal
</styleUrl>
<Point>
<coordinates>
-39.3443642,-7.4034638,931.70
</coordinates>
</Point>
</Placemark>
<Placemark>
<name>
Mon Feb 24 13:59:13 2014 S=0.43 Km/hr
</name>
<styleUrl>
#styleMap_TLP_Normal
</styleUrl>
<Point>
<coordinates>
-39.3443718,-7.4034514,932.00
</coordinates>
</Point>
</Placemark>
<Placemark>
<name>
Mon Feb 24 13:59:23 2014 S=0.85 Km/hr
</name>
<styleUrl>
#styleMap_TLP_Normal
</styleUrl>
<Point>
<coordinates>
-39.3443451,-7.4034667,932.72
</coordinates>
</Point>
</Placemark>
<Placemark>
<name>
Mon Feb 24 13:59:33 2014 S=1.09 Km/hr
</name>
<styleUrl>
#styleMap_TLP_Normal
</styleUrl>
<Point>
<coordinates>
-39.3443069,-7.4034925,931.86
</coordinates>
</Point>
</Placemark>
<Placemark>
<name>
Mon Feb 24 13:59:43 2014 S=1.93 Km/hr
</name>
<styleUrl>
#styleMap_TLP_Normal
</styleUrl>
<Point>
<coordinates>
-39.3442383,-7.4034762,931.50
</coordinates>
</Point>
</Placemark>
<Placemark>
<name>
Mon Feb 24 13:59:53 2014 S=1.03 Km/hr
</name>
<styleUrl>
#styleMap_TLP_Normal
</styleUrl>
<Point>
<coordinates>
-39.3442192,-7.4034672,930.70
</coordinates>
</Point>
</Placemark>
<Placemark>
<name>
Mon Feb 24 14:00:03 2014 S=1.59 Km/hr
</name>
<styleUrl>
#styleMap_TLP_Normal
</styleUrl>
<Point>
<coordinates>
-39.3442116,-7.4034677,930.64
</coordinates>
</Point>
</Placemark>
<Placemark>
<name>
Mon Feb 24 14:00:13 2014 S=2.30 Km/hr
</name>
<styleUrl>
#styleMap_TLP_Normal
</styleUrl>
<Point>
<coordinates>
-39.3441429,-7.4034181,930.69
</coordinates>
</Point>
</Placemark>
<Placemark>
<name>
Mon Feb 24 14:00:23 2014 S=0.61 Km/hr
</name>
<styleUrl>
#styleMap_TLP_Normal
</styleUrl>
<Point>
<coordinates>
-39.3440742,-7.4033618,930.48
</coordinates>
</Point>
</Placemark>
<Placemark>
<name>
Mon Feb 24 14:00:33 2014 S=1.12 Km/hr
</name>
<styleUrl>
#styleMap_TLP_Normal
</styleUrl>
<Point>
<coordinates>
-39.3440361,-7.4033651,930.44
</coordinates>
</Point>
</Placemark>
<Placemark>
<name>
Mon Feb 24 14:00:43 2014 S=1.96 Km/hr
</name>
<styleUrl>
#styleMap_TLP_Normal
</styleUrl>
<Point>
<coordinates>
-39.3440170,-7.4033632,930.72
</coordinates>
</Point>
</Placemark>
<Placemark>
<name>
Mon Feb 24 14:00:53 2014 S=0.60 Km/hr
</name>
<styleUrl>
#styleMap_TLP_Normal
</styleUrl>
<Point>
<coordinates>
-39.3439789,-7.4033494,931.16
</coordinates>
</Point>
</Placemark>
<Placemark>
<name>
Mon Feb 24 14:01:03 2014 S=2.59 Km/hr
</name>
<styleUrl>
#styleMap_TLP_Normal
</styleUrl>
<Point>
<coordinates>
-39.3439178,-7.4033480,932.00
</coordinates>
</Point>
</Placemark>
<Placemark>
<name>
Mon Feb 24 14:01:13 2014 S=2.04 Km/hr
</name>
<styleUrl>
#styleMap_TLP_Normal
</styleUrl>
<Point>
<coordinates>
-39.3438454,-7.4033289,931.89
</coordinates>
</Point>
</Placemark>
<Placemark>
<name>
Mon Feb 24 14:01:23 2014 S=0.22 Km/hr
</name>
<styleUrl>
#styleMap_TLP_Normal
</styleUrl>
<Point>
<coordinates>
-39.3438339,-7.4033279,931.84
</coordinates>
</Point>
</Placemark>
<Placemark>
<name>
Mon Feb 24 14:01:33 2014 S=0.29 Km/hr
</name>
<styleUrl>
#styleMap_TLP_Normal
</styleUrl>
<Point>
<coordinates>
-39.3438339,-7.4033084,931.69
</coordinates>
</Point>
</Placemark>
<Placemark>
<name>
Mon Feb 24 14:01:43 2014 S=0.69 Km/hr
</name>
<styleUrl>
#styleMap_TLP_Normal
</styleUrl>
<Point>
<coordinates>
-39.3438187,-7.4032879,931.48
</coordinates>
</Point>
</Placemark>
<Placemark>
<name>
Mon Feb 24 14:01:53 2014 S=0.50 Km/hr
</name>
<styleUrl>
#styleMap_TLP_Normal
</styleUrl>
<Point>
<coordinates>
-39.3438339,-7.4032660,931.67
</coordinates>
</Point>
</Placemark>
<Placemark>
<name>
Mon Feb 24 14:02:03 2014 S=2.18 Km/hr
</name>
<styleUrl>
#styleMap_TLP_Normal
</styleUrl>
<Point>
<coordinates>
-39.3438225,-7.4032564,931.55
</coordinates>
</Point>
</Placemark>
<Placemark>
<name>
Mon Feb 24 14:02:13 2014 S=0.84 Km/hr
</name>
<styleUrl>
#styleMap_TLP_Normal
</styleUrl>
<Point>
<coordinates>
-39.3438187,-7.4032288,931.03
</coordinates>
</Point>
</Placemark>
<Placemark>
<name>
Mon Feb 24 14:02:23 2014 S=2.18 Km/hr
</name>
<styleUrl>
#styleMap_TLP_Normal
</styleUrl>
<Point>
<coordinates>
-39.3437920,-7.4032254,931.52
</coordinates>
</Point>
</Placemark>
<Placemark>
<name>
Mon Feb 24 14:02:33 2014 S=1.91 Km/hr
</name>
<styleUrl>
#styleMap_TLP_Normal
</styleUrl>
<Point>
<coordinates>
-39.3437233,-7.4032073,931.14
</coordinates>
</Point>
</Placemark>
<Placemark>
<name>
Mon Feb 24 14:02:43 2014 S=2.46 Km/hr
</name>
<styleUrl>
#styleMap_TLP_Normal
</styleUrl>
<Point>
<coordinates>
-39.3436470,-7.4032006,932.16
</coordinates>
</Point>
</Placemark>
<Placemark>
<name>
Mon Feb 24 14:02:53 2014 S=1.89 Km/hr
</name>
<styleUrl>
#styleMap_TLP_Normal
</styleUrl>
<Point>
<coordinates>
-39.3435860,-7.4031568,931.63
</coordinates>
</Point>
</Placemark>
<Placemark>
<name>
Mon Feb 24 14:03:03 2014 S=3.09 Km/hr
</name>
<styleUrl>
#styleMap_TLP_Normal
</styleUrl>
<Point>
<coordinates>
-39.3434944,-7.4031248,931.88
</coordinates>
</Point>
</Placemark>
<Placemark>
<name>
Mon Feb 24 14:03:13 2014 S=2.86 Km/hr
</name>
<styleUrl>
#styleMap_TLP_Normal
</styleUrl>
<Point>
<coordinates>
-39.3434219,-7.4030910,932.92
</coordinates>
</Point>
</Placemark>
<Placemark>
<name>
Mon Feb 24 14:03:23 2014 S=3.25 Km/hr
</name>
<styleUrl>
#styleMap_TLP_Normal
</styleUrl>
<Point>
<coordinates>
-39.3433495,-7.4030623,932.61
</coordinates>
</Point>
</Placemark>
<Placemark>
<name>
Mon Feb 24 14:03:33 2014 S=1.99 Km/hr
</name>
<styleUrl>
#styleMap_TLP_Normal
</styleUrl>
<Point>
<coordinates>
-39.3432884,-7.4030766,931.44
</coordinates>
</Point>
</Placemark>
<Placemark>
<name>
Mon Feb 24 14:03:43 2014 S=1.43 Km/hr
</name>
<styleUrl>
#styleMap_TLP_Normal
</styleUrl>
<Point>
<coordinates>
-39.3432770,-7.4030766,931.41
</coordinates>
</Point>
</Placemark>
<Placemark>
<name>
Mon Feb 24 14:03:53 2014 S=2.15 Km/hr
</name>
<styleUrl>
#styleMap_TLP_Normal
</styleUrl>
<Point>
<coordinates>
-39.3432388,-7.4031515,930.78
</coordinates>
</Point>
</Placemark>
<Placemark>
<name>
Mon Feb 24 14:04:03 2014 S=2.35 Km/hr
</name>
<styleUrl>
#styleMap_TLP_Normal
</styleUrl>
<Point>
<coordinates>
-39.3431625,-7.4032187,929.75
</coordinates>
</Point>
</Placemark>
<Placemark>
<name>
Mon Feb 24 14:04:13 2014 S=0.80 Km/hr
</name>
<styleUrl>
#styleMap_TLP_Normal
</styleUrl>
<Point>
<coordinates>
-39.3431206,-7.4032540,928.81
</coordinates>
</Point>
</Placemark>
<Placemark>
<name>
Mon Feb 24 14:04:23 2014 S=0.97 Km/hr
</name>
<styleUrl>
#styleMap_TLP_Normal
</styleUrl>
<Point>
<coordinates>
-39.3430786,-7.4032879,928.98
</coordinates>
</Point>
</Placemark>
<Placemark>
<name>
Mon Feb 24 14:04:33 2014 S=0.75 Km/hr
</name>
<styleUrl>
#styleMap_TLP_Normal
</styleUrl>
<Point>
<coordinates>
-39.3430672,-7.4033170,928.92
</coordinates>
</Point>
</Placemark>
<Placemark>
<name>
Mon Feb 24 14:04:43 2014 S=2.15 Km/hr
</name>
<styleUrl>
#styleMap_TLP_Normal
</styleUrl>
<Point>
<coordinates>
-39.3430595,-7.4033670,929.27
</coordinates>
</Point>
</Placemark>
<Placemark>
<name>
Mon Feb 24 14:04:53 2014 S=2.18 Km/hr
</name>
<styleUrl>
#styleMap_TLP_Normal
</styleUrl>
<Point>
<coordinates>
-39.3430176,-7.4034643,930.78
</coordinates>
</Point>
</Placemark>
<Placemark>
<name>
Mon Feb 24 14:05:03 2014 S=0.39 Km/hr
</name>
<styleUrl>
#styleMap_TLP_Normal
</styleUrl>
<Point>
<coordinates>
-39.3430176,-7.4035177,931.00
</coordinates>
</Point>
</Placemark>
<Placemark>
<name>
Mon Feb 24 14:05:13 2014 S=0.79 Km/hr
</name>
<styleUrl>
#styleMap_TLP_Normal
</styleUrl>
<Point>
<coordinates>
-39.3430138,-7.4035211,931.03
</coordinates>
</Point>
</Placemark>
<Placemark>
<name>
Mon Feb 24 14:05:23 2014 S=1.52 Km/hr
</name>
<styleUrl>
#styleMap_TLP_Normal
</styleUrl>
<Point>
<coordinates>
-39.3430328,-7.4035130,930.81
</coordinates>
</Point>
</Placemark>
<Placemark>
<name>
Mon Feb 24 14:05:33 2014 S=1.23 Km/hr
</name>
<styleUrl>
#styleMap_TLP_Normal
</styleUrl>
<Point>
<coordinates>
-39.3430443,-7.4034486,930.31
</coordinates>
</Point>
</Placemark>
<Placemark>
<name>
Mon Feb 24 14:05:43 2014 S=1.58 Km/hr
</name>
<styleUrl>
#styleMap_TLP_Normal
</styleUrl>
<Point>
<coordinates>
-39.3430557,-7.4033871,930.50
</coordinates>
</Point>
</Placemark>
<Placemark>
<name>
Mon Feb 24 14:05:53 2014 S=0.83 Km/hr
</name>
<styleUrl>
#styleMap_TLP_Normal
</styleUrl>
<Point>
<coordinates>
-39.3430710,-7.4033685,930.05
</coordinates>
</Point>
</Placemark>
<Placemark>
<name>
Mon Feb 24 14:06:03 2014 S=1.42 Km/hr
</name>
<styleUrl>
#styleMap_TLP_Normal
</styleUrl>
<Point>
<coordinates>
-39.3431015,-7.4033179,929.89
</coordinates>
</Point>
</Placemark>
<Placemark>
<name>
Mon Feb 24 14:06:13 2014 S=2.78 Km/hr
</name>
<styleUrl>
#styleMap_TLP_Normal
</styleUrl>
<Point>
<coordinates>
-39.3431740,-7.4032536,929.59
</coordinates>
</Point>
</Placemark>
<Placemark>
<name>
Mon Feb 24 14:06:23 2014 S=2.03 Km/hr
</name>
<styleUrl>
#styleMap_TLP_Normal
</styleUrl>
<Point>
<coordinates>
-39.3431625,-7.4031687,930.27
</coordinates>
</Point>
</Placemark>
<Placemark>
<name>
Mon Feb 24 14:06:33 2014 S=1.16 Km/hr
</name>
<styleUrl>
#styleMap_TLP_Normal
</styleUrl>
<Point>
<coordinates>
-39.3431625,-7.4031501,930.92
</coordinates>
</Point>
</Placemark>
<Placemark>
<name>
Mon Feb 24 14:06:43 2014 S=1.74 Km/hr
</name>
<styleUrl>
#styleMap_TLP_Normal
</styleUrl>
<Point>
<coordinates>
-39.3431358,-7.4031305,930.13
</coordinates>
</Point>
</Placemark>
<Placemark>
<name>
Mon Feb 24 14:06:53 2014 S=0.15 Km/hr
</name>
<styleUrl>
#styleMap_TLP_Normal
</styleUrl>
<Point>
<coordinates>
-39.3430862,-7.4031262,930.05
</coordinates>
</Point>
</Placemark>
<Placemark>
<name>
Mon Feb 24 14:07:03 2014 S=0.70 Km/hr
</name>
<styleUrl>
#styleMap_TLP_Normal
</styleUrl>
<Point>
<coordinates>
-39.3430748,-7.4031148,929.81
</coordinates>
</Point>
</Placemark>
<Placemark>
<name>
Mon Feb 24 14:07:13 2014 S=0.52 Km/hr
</name>
<styleUrl>
#styleMap_TLP_Normal
</styleUrl>
<Point>
<coordinates>
-39.3430672,-7.4031153,929.67
</coordinates>
</Point>
</Placemark>
<Placemark>
<name>
Mon Feb 24 14:07:23 2014 S=0.39 Km/hr
</name>
<styleUrl>
#styleMap_TLP_Normal
</styleUrl>
<Point>
<coordinates>
-39.3430672,-7.4031162,929.67
</coordinates>
</Point>
</Placemark>
<Placemark>
<name>
Mon Feb 24 14:07:33 2014 S=1.60 Km/hr
</name>
<styleUrl>
#styleMap_TLP_Normal
</styleUrl>
<Point>
<coordinates>
-39.3431244,-7.4031243,929.97
</coordinates>
</Point>
</Placemark>
<Placemark>
<name>
Mon Feb 24 14:07:43 2014 S=0.77 Km/hr
</name>
<styleUrl>
#styleMap_TLP_Normal
</styleUrl>
<Point>
<coordinates>
-39.3431435,-7.4031549,930.28
</coordinates>
</Point>
</Placemark>
<Placemark>
<name>
Mon Feb 24 14:07:53 2014 S=1.36 Km/hr
</name>
<styleUrl>
#styleMap_TLP_Normal
</styleUrl>
<Point>
<coordinates>
-39.3431435,-7.4031572,930.16
</coordinates>
</Point>
</Placemark>
<Placemark>
<name>
Mon Feb 24 14:08:03 2014 S=2.25 Km/hr
</name>
<styleUrl>
#styleMap_TLP_Normal
</styleUrl>
<Point>
<coordinates>
-39.3432007,-7.4032106,930.50
</coordinates>
</Point>
</Placemark>
<Placemark>
<name>
Mon Feb 24 14:08:13 2014 S=2.71 Km/hr
</name>
<styleUrl>
#styleMap_TLP_Normal
</styleUrl>
<Point>
<coordinates>
-39.3432655,-7.4031649,930.73
</coordinates>
</Point>
</Placemark>
<Placemark>
<name>
Mon Feb 24 14:08:23 2014 S=0.59 Km/hr
</name>
<styleUrl>
#styleMap_TLP_Normal
</styleUrl>
<Point>
<coordinates>
-39.3433113,-7.4030867,930.80
</coordinates>
</Point>
</Placemark>
<Placemark>
<name>
Mon Feb 24 14:08:33 2014 S=2.35 Km/hr
</name>
<styleUrl>
#styleMap_TLP_Normal
</styleUrl>
<Point>
<coordinates>
-39.3432961,-7.4030752,931.00
</coordinates>
</Point>
</Placemark>
<Placemark>
<name>
Mon Feb 24 14:08:43 2014 S=1.63 Km/hr
</name>
<styleUrl>
#styleMap_TLP_Normal
</styleUrl>
<Point>
<coordinates>
-39.3432617,-7.4030089,931.41
</coordinates>
</Point>
</Placemark>
<Placemark>
<name>
Mon Feb 24 14:08:53 2014 S=3.53 Km/hr
</name>
<styleUrl>
#styleMap_TLP_Normal
</styleUrl>
<Point>
<coordinates>
-39.3432770,-7.4029031,931.84
</coordinates>
</Point>
</Placemark>
<Placemark>
<name>
Mon Feb 24 14:09:03 2014 S=0.80 Km/hr
</name>
<styleUrl>
#styleMap_TLP_Normal
</styleUrl>
<Point>
<coordinates>
-39.3432884,-7.4028382,930.44
</coordinates>
</Point>
</Placemark>
<Placemark>
<name>
Mon Feb 24 14:09:13 2014 S=3.14 Km/hr
</name>
<styleUrl>
#styleMap_TLP_Normal
</styleUrl>
<Point>
<coordinates>
-39.3433304,-7.4028506,930.66
</coordinates>
</Point>
</Placemark>
<Placemark>
<name>
Mon Feb 24 14:09:23 2014 S=0.45 Km/hr
</name>
<styleUrl>
#styleMap_TLP_Normal
</styleUrl>
<Point>
<coordinates>
-39.3433533,-7.4028444,930.42
</coordinates>
</Point>
</Placemark>
<Placemark>
<name>
Mon Feb 24 14:09:33 2014 S=2.65 Km/hr
</name>
<styleUrl>
#styleMap_TLP_Normal
</styleUrl>
<Point>
<coordinates>
-39.3432884,-7.4028444,928.33
</coordinates>
</Point>
</Placemark>
<Placemark>
<name>
Mon Feb 24 14:09:43 2014 S=2.74 Km/hr
</name>
<styleUrl>
#styleMap_TLP_Normal
</styleUrl>
<Point>
<coordinates>
-39.3432770,-7.4028172,928.70
</coordinates>
</Point>
</Placemark>
<Placemark>
<name>
Mon Feb 24 14:09:53 2014 S=3.51 Km/hr
</name>
<styleUrl>
#styleMap_TLP_Normal
</styleUrl>
<Point>
<coordinates>
-39.3433189,-7.4027491,930.69
</coordinates>
</Point>
</Placemark>
<Placemark>
<name>
Mon Feb 24 14:10:03 2014 S=2.58 Km/hr
</name>
<styleUrl>
#styleMap_TLP_Normal
</styleUrl>
<Point>
<coordinates>
-39.3433380,-7.4026666,930.97
</coordinates>
</Point>
</Placemark>
<Placemark>
<name>
Mon Feb 24 14:10:13 2014 S=1.93 Km/hr
</name>
<styleUrl>
#styleMap_TLP_Normal
</styleUrl>
<Point>
<coordinates>
-39.3433838,-7.4025855,930.31
</coordinates>
</Point>
</Placemark>
<Placemark>
<name>
Mon Feb 24 14:10:23 2014 S=5.42 Km/hr
</name>
<styleUrl>
#styleMap_TLP_Normal
</styleUrl>
<Point>
<coordinates>
-39.3433609,-7.4024901,931.11
</coordinates>
</Point>
</Placemark>
<Placemark>
<name>
Mon Feb 24 14:10:33 2014 S=4.09 Km/hr
</name>
<styleUrl>
#styleMap_TLP_Normal
</styleUrl>
<Point>
<coordinates>
-39.3433075,-7.4023995,931.23
</coordinates>
</Point>
</Placemark>
<Placemark>
<name>
Mon Feb 24 14:10:43 2014 S=2.33 Km/hr
</name>
<styleUrl>
#styleMap_TLP_Normal
</styleUrl>
<Point>
<coordinates>
-39.3432732,-7.4023304,932.52
</coordinates>
</Point>
</Placemark>
<Placemark>
<name>
Mon Feb 24 14:10:53 2014 S=2.77 Km/hr
</name>
<styleUrl>
#styleMap_TLP_Normal
</styleUrl>
<Point>
<coordinates>
-39.3432999,-7.4022317,933.77
</coordinates>
</Point>
</Placemark>
<Placemark>
<name>
Mon Feb 24 14:11:03 2014 S=1.49 Km/hr
</name>
<styleUrl>
#styleMap_TLP_Normal
</styleUrl>
<Point>
<coordinates>
-39.3432808,-7.4021397,933.06
</coordinates>
</Point>
</Placemark>
<Placemark>
<name>
Mon Feb 24 14:11:13 2014 S=2.94 Km/hr
</name>
<styleUrl>
#styleMap_TLP_Normal
</styleUrl>
<Point>
<coordinates>
-39.3433266,-7.4020662,933.45
</coordinates>
</Point>
</Placemark>
<Placemark>
<name>
Mon Feb 24 14:11:23 2014 S=1.76 Km/hr
</name>
<styleUrl>
#styleMap_TLP_Normal
</styleUrl>
<Point>
<coordinates>
-39.3433800,-7.4020076,932.02
</coordinates>
</Point>
</Placemark>
<Placemark>
<name>
Mon Feb 24 14:11:33 2014 S=2.54 Km/hr
</name>
<styleUrl>
#styleMap_TLP_Normal
</styleUrl>
<Point>
<coordinates>
-39.3434372,-7.4019198,931.98
</coordinates>
</Point>
</Placemark>
<Placemark>
<name>
Mon Feb 24 14:11:43 2014 S=2.58 Km/hr
</name>
<styleUrl>
#styleMap_TLP_Normal
</styleUrl>
<Point>
<coordinates>
-39.3434830,-7.4018359,932.25
</coordinates>
</Point>
</Placemark>
<Placemark>
<name>
Mon Feb 24 14:11:53 2014 S=3.34 Km/hr
</name>
<styleUrl>
#styleMap_TLP_Normal
</styleUrl>
<Point>
<coordinates>
-39.3435249,-7.4017301,932.16
</coordinates>
</Point>
</Placemark>
<Placemark>
<name>
Mon Feb 24 14:12:03 2014 S=0.71 Km/hr
</name>
<styleUrl>
#styleMap_TLP_Normal
</styleUrl>
<Point>
<coordinates>
-39.3435020,-7.4016457,931.81
</coordinates>
</Point>
</Placemark>
<Placemark>
<name>
Mon Feb 24 14:12:13 2014 S=2.44 Km/hr
</name>
<styleUrl>
#styleMap_TLP_Normal
</styleUrl>
<Point>
<coordinates>
-39.3435211,-7.4015656,930.77
</coordinates>
</Point>
</Placemark>
<Placemark>
<name>
Mon Feb 24 14:12:23 2014 S=1.99 Km/hr
</name>
<styleUrl>
#styleMap_TLP_Normal
</styleUrl>
<Point>
<coordinates>
-39.3434982,-7.4014764,930.45
</coordinates>
</Point>
</Placemark>
<Placemark>
<name>
Mon Feb 24 14:12:33 2014 S=3.15 Km/hr
</name>
<styleUrl>
#styleMap_TLP_Normal
</styleUrl>
<Point>
<coordinates>
-39.3434677,-7.4014535,931.50
</coordinates>
</Point>
</Placemark>
<Placemark>
<name>
Mon Feb 24 14:12:43 2014 S=2.33 Km/hr
</name>
<styleUrl>
#styleMap_TLP_Normal
</styleUrl>
<Point>
<coordinates>
-39.3435211,-7.4014244,932.44
</coordinates>
</Point>
</Placemark>
<Placemark>
<name>
Mon Feb 24 14:12:53 2014 S=2.50 Km/hr
</name>
<styleUrl>
#styleMap_TLP_Normal
</styleUrl>
<Point>
<coordinates>
-39.3435211,-7.4013295,933.25
</coordinates>
</Point>
</Placemark>
<Placemark>
<name>
Mon Feb 24 14:13:03 2014 S=0.21 Km/hr
</name>
<styleUrl>
#styleMap_TLP_Normal
</styleUrl>
<Point>
<coordinates>
-39.3434715,-7.4012961,934.50
</coordinates>
</Point>
</Placemark>
<Placemark>
<name>
Mon Feb 24 14:13:13 2014 S=2.87 Km/hr
</name>
<styleUrl>
#styleMap_TLP_Normal
</styleUrl>
<Point>
<coordinates>
-39.3435326,-7.4012814,935.42
</coordinates>
</Point>
</Placemark>
<Placemark>
<name>
Mon Feb 24 14:13:23 2014 S=2.88 Km/hr
</name>
<styleUrl>
#styleMap_TLP_Normal
</styleUrl>
<Point>
<coordinates>
-39.3435516,-7.4011855,934.50
</coordinates>
</Point>
</Placemark>
<Placemark>
<name>
Mon Feb 24 14:13:33 2014 S=2.80 Km/hr
</name>
<styleUrl>
#styleMap_TLP_Normal
</styleUrl>
<Point>
<coordinates>
-39.3435745,-7.4010973,933.95
</coordinates>
</Point>
</Placemark>
<Placemark>
<name>
Mon Feb 24 14:13:43 2014 S=0.47 Km/hr
</name>
<styleUrl>
#styleMap_TLP_Normal
</styleUrl>
<Point>
<coordinates>
-39.3435936,-7.4010611,933.27
</coordinates>
</Point>
</Placemark>
<Placemark>
<name>
Mon Feb 24 14:13:53 2014 S=1.97 Km/hr
</name>
<styleUrl>
#styleMap_TLP_Normal
</styleUrl>
<Point>
<coordinates>
-39.3436012,-7.4010158,933.16
</coordinates>
</Point>
</Placemark>
<Placemark>
<name>
Mon Feb 24 14:14:03 2014 S=1.22 Km/hr
</name>
<styleUrl>
#styleMap_TLP_Normal
</styleUrl>
<Point>
<coordinates>
-39.3436241,-7.4009953,933.06
</coordinates>
</Point>
</Placemark>
<Placemark>
<name>
Mon Feb 24 14:14:13 2014 S=2.67 Km/hr
</name>
<styleUrl>
#styleMap_TLP_Normal
</styleUrl>
<Point>
<coordinates>
-39.3436699,-7.4008641,932.31
</coordinates>
</Point>
</Placemark>
<Placemark>
<name>
Mon Feb 24 14:14:23 2014 S=1.42 Km/hr
</name>
<styleUrl>
#styleMap_TLP_Normal
</styleUrl>
<Point>
<coordinates>
-39.3437386,-7.4008188,932.45
</coordinates>
</Point>
</Placemark>
<Placemark>
<name>
Mon Feb 24 14:14:33 2014 S=2.24 Km/hr
</name>
<styleUrl>
#styleMap_TLP_Normal
</styleUrl>
<Point>
<coordinates>
-39.3438072,-7.4007497,931.75
</coordinates>
</Point>
</Placemark>
<Placemark>
<name>
Mon Feb 24 14:14:43 2014 S=1.71 Km/hr
</name>
<styleUrl>
#styleMap_TLP_Normal
</styleUrl>
<Point>
<coordinates>
-39.3438377,-7.4006763,932.08
</coordinates>
</Point>
</Placemark>
<Placemark>
<name>
Mon Feb 24 14:14:53 2014 S=1.87 Km/hr
</name>
<styleUrl>
#styleMap_TLP_Normal
</styleUrl>
<Point>
<coordinates>
-39.3439140,-7.4006023,931.92
</coordinates>
</Point>
</Placemark>
<Placemark>
<name>
Mon Feb 24 14:15:03 2014 S=0.20 Km/hr
</name>
<styleUrl>
#styleMap_TLP_Normal
</styleUrl>
<Point>
<coordinates>
-39.3439484,-7.4005575,931.72
</coordinates>
</Point>
</Placemark>
<Placemark>
<name>
Mon Feb 24 14:15:13 2014 S=1.81 Km/hr
</name>
<styleUrl>
#styleMap_TLP_Normal
</styleUrl>
<Point>
<coordinates>
-39.3439941,-7.4005384,931.95
</coordinates>
</Point>
</Placemark>
<Placemark>
<name>
Mon Feb 24 14:15:23 2014 S=2.79 Km/hr
</name>
<styleUrl>
#styleMap_TLP_Normal
</styleUrl>
<Point>
<coordinates>
-39.3440742,-7.4005036,932.08
</coordinates>
</Point>
</Placemark>
<Placemark>
<name>
Mon Feb 24 14:15:33 2014 S=0.43 Km/hr
</name>
<styleUrl>
#styleMap_TLP_Normal
</styleUrl>
<Point>
<coordinates>
-39.3441162,-7.4004927,929.56
</coordinates>
</Point>
</Placemark>
<Placemark>
<name>
Mon Feb 24 14:15:43 2014 S=0.79 Km/hr
</name>
<styleUrl>
#styleMap_TLP_Normal
</styleUrl>
<Point>
<coordinates>
-39.3441086,-7.4004936,930.03
</coordinates>
</Point>
</Placemark>
<Placemark>
<name>
Mon Feb 24 14:15:53 2014 S=2.15 Km/hr
</name>
<styleUrl>
#styleMap_TLP_Normal
</styleUrl>
<Point>
<coordinates>
-39.3441200,-7.4004912,930.14
</coordinates>
</Point>
</Placemark>
<Placemark>
<name>
Mon Feb 24 14:16:03 2014 S=0.45 Km/hr
</name>
<styleUrl>
#styleMap_TLP_Normal
</styleUrl>
<Point>
<coordinates>
-39.3441467,-7.4005303,930.19
</coordinates>
</Point>
</Placemark>
<Placemark>
<name>
Mon Feb 24 14:16:13 2014 S=1.49 Km/hr
</name>
<styleUrl>
#styleMap_TLP_Normal
</styleUrl>
<Point>
<coordinates>
-39.3442039,-7.4005547,930.27
</coordinates>
</Point>
</Placemark>
<Placemark>
<name>
Mon Feb 24 14:16:23 2014 S=2.43 Km/hr
</name>
<styleUrl>
#styleMap_TLP_Normal
</styleUrl>
<Point>
<coordinates>
-39.3442650,-7.4005489,930.39
</coordinates>
</Point>
</Placemark>
<Placemark>
<name>
Mon Feb 24 14:16:33 2014 S=1.12 Km/hr
</name>
<styleUrl>
#styleMap_TLP_Normal
</styleUrl>
<Point>
<coordinates>
-39.3443031,-7.4005675,929.28
</coordinates>
</Point>
</Placemark>
<Placemark>
<name>
Mon Feb 24 14:16:43 2014 S=2.25 Km/hr
</name>
<styleUrl>
#styleMap_TLP_Normal
</styleUrl>
<Point>
<coordinates>
-39.3443413,-7.4005909,929.09
</coordinates>
</Point>
</Placemark>
<Placemark>
<name>
Mon Feb 24 14:16:53 2014 S=2.78 Km/hr
</name>
<styleUrl>
#styleMap_TLP_Normal
</styleUrl>
<Point>
<coordinates>
-39.3443527,-7.4006205,928.84
</coordinates>
</Point>
</Placemark>
<Placemark>
<name>
Mon Feb 24 14:17:03 2014 S=0.20 Km/hr
</name>
<styleUrl>
#styleMap_TLP_Normal
</styleUrl>
<Point>
<coordinates>
-39.3444290,-7.4006658,928.86
</coordinates>
</Point>
</Placemark>
<Placemark>
<name>
Mon Feb 24 14:17:13 2014 S=2.63 Km/hr
</name>
<styleUrl>
#styleMap_TLP_Normal
</styleUrl>
<Point>
<coordinates>
-39.3444557,-7.4006581,929.16
</coordinates>
</Point>
</Placemark>
<Placemark>
<name>
Mon Feb 24 14:17:23 2014 S=3.16 Km/hr
</name>
<styleUrl>
#styleMap_TLP_Normal
</styleUrl>
<Point>
<coordinates>
-39.3445129,-7.4007039,929.77
</coordinates>
</Point>
</Placemark>
<Placemark>
<name>
Mon Feb 24 14:17:33 2014 S=3.75 Km/hr
</name>
<styleUrl>
#styleMap_TLP_Normal
</styleUrl>
<Point>
<coordinates>
-39.3445778,-7.4007554,930.31
</coordinates>
</Point>
</Placemark>
<Placemark>
<name>
Mon Feb 24 14:17:43 2014 S=0.32 Km/hr
</name>
<styleUrl>
#styleMap_TLP_Normal
</styleUrl>
<Point>
<coordinates>
-39.3446159,-7.4007545,931.38
</coordinates>
</Point>
</Placemark>
<Placemark>
<name>
Mon Feb 24 14:17:53 2014 S=0.81 Km/hr
</name>
<styleUrl>
#styleMap_TLP_Normal
</styleUrl>
<Point>
<coordinates>
-39.3446198,-7.4007530,931.72
</coordinates>
</Point>
</Placemark>
<Placemark>
<name>
Mon Feb 24 14:18:03 2014 S=1.92 Km/hr
</name>
<styleUrl>
#styleMap_TLP_Normal
</styleUrl>
<Point>
<coordinates>
-39.3446312,-7.4007449,931.81
</coordinates>
</Point>
</Placemark>
<Placemark>
<name>
Mon Feb 24 14:18:13 2014 S=1.90 Km/hr
</name>
<styleUrl>
#styleMap_TLP_Normal
</styleUrl>
<Point>
<coordinates>
-39.3446922,-7.4007478,930.56
</coordinates>
</Point>
</Placemark>
<Placemark>
<name>
Mon Feb 24 14:18:23 2014 S=0.88 Km/hr
</name>
<styleUrl>
#styleMap_TLP_Normal
</styleUrl>
<Point>
<coordinates>
-39.3447380,-7.4007421,930.83
</coordinates>
</Point>
</Placemark>
<Placemark>
<name>
Mon Feb 24 14:18:33 2014 S=0.43 Km/hr
</name>
<styleUrl>
#styleMap_TLP_Normal
</styleUrl>
<Point>
<coordinates>
-39.3447838,-7.4007683,931.53
</coordinates>
</Point>
</Placemark>
<Placemark>
<name>
Mon Feb 24 14:18:43 2014 S=1.27 Km/hr
</name>
<styleUrl>
#styleMap_TLP_Normal
</styleUrl>
<Point>
<coordinates>
-39.3447876,-7.4007664,931.52
</coordinates>
</Point>
</Placemark>
<Placemark>
<name>
Mon Feb 24 14:18:53 2014 S=1.46 Km/hr
</name>
<styleUrl>
#styleMap_TLP_Normal
</styleUrl>
<Point>
<coordinates>
-39.3447876,-7.4007616,931.48
</coordinates>
</Point>
</Placemark>
<Placemark>
<name>
Mon Feb 24 14:19:03 2014 S=0.75 Km/hr
</name>
<styleUrl>
#styleMap_TLP_Normal
</styleUrl>
<Point>
<coordinates>
-39.3447914,-7.4007549,931.47
</coordinates>
</Point>
</Placemark>
<Placemark>
<name>
Mon Feb 24 14:19:13 2014 S=0.81 Km/hr
</name>
<styleUrl>
#styleMap_TLP_Normal
</styleUrl>
<Point>
<coordinates>
-39.3447495,-7.4007001,932.50
</coordinates>
</Point>
</Placemark>
<Placemark>
<name>
Mon Feb 24 14:19:23 2014 S=2.07 Km/hr
</name>
<styleUrl>
#styleMap_TLP_Normal
</styleUrl>
<Point>
<coordinates>
-39.3446465,-7.4006214,932.34
</coordinates>
</Point>
</Placemark>
<Placemark>
<name>
Mon Feb 24 14:19:33 2014 S=1.20 Km/hr
</name>
<styleUrl>
#styleMap_TLP_Normal
</styleUrl>
<Point>
<coordinates>
-39.3445816,-7.4006295,932.63
</coordinates>
</Point>
</Placemark>
<Placemark>
<name>
Mon Feb 24 14:19:43 2014 S=0.20 Km/hr
</name>
<styleUrl>
#styleMap_TLP_Normal
</styleUrl>
<Point>
<coordinates>
-39.3445282,-7.4006667,932.70
</coordinates>
</Point>
</Placemark>
<Placemark>
<name>
Mon Feb 24 14:19:53 2014 S=0.60 Km/hr
</name>
<styleUrl>
#styleMap_TLP_Normal
</styleUrl>
<Point>
<coordinates>
-39.3445244,-7.4006705,932.70
</coordinates>
</Point>
</Placemark>
<Placemark>
<name>
Mon Feb 24 14:20:03 2014 S=2.05 Km/hr
</name>
<styleUrl>
#styleMap_TLP_Normal
</styleUrl>
<Point>
<coordinates>
-39.3445244,-7.4006262,932.67
</coordinates>
</Point>
</Placemark>
<Placemark>
<name>
Mon Feb 24 14:20:13 2014 S=2.20 Km/hr
</name>
<styleUrl>
#styleMap_TLP_Normal
</styleUrl>
<Point>
<coordinates>
-39.3445663,-7.4005938,932.53
</coordinates>
</Point>
</Placemark>
<Placemark>
<name>
Mon Feb 24 14:20:23 2014 S=2.43 Km/hr
</name>
<styleUrl>
#styleMap_TLP_Normal
</styleUrl>
<Point>
<coordinates>
-39.3446541,-7.4005127,932.69
</coordinates>
</Point>
</Placemark>
<Placemark>
<name>
Mon Feb 24 14:20:33 2014 S=2.93 Km/hr
</name>
<styleUrl>
#styleMap_TLP_Normal
</styleUrl>
<Point>
<coordinates>
-39.3446007,-7.4004698,931.50
</coordinates>
</Point>
</Placemark>
<Placemark>
<name>
Mon Feb 24 14:20:43 2014 S=0.88 Km/hr
</name>
<styleUrl>
#styleMap_TLP_Normal
</styleUrl>
<Point>
<coordinates>
-39.3445740,-7.4004617,931.19
</coordinates>
</Point>
</Placemark>
<Placemark>
<name>
Mon Feb 24 14:20:53 2014 S=0.66 Km/hr
</name>
<styleUrl>
#styleMap_TLP_Normal
</styleUrl>
<Point>
<coordinates>
-39.3445854,-7.4004326,931.09
</coordinates>
</Point>
</Placemark>
<Placemark>
<name>
Mon Feb 24 14:21:03 2014 S=0.41 Km/hr
</name>
<styleUrl>
#styleMap_TLP_Normal
</styleUrl>
<Point>
<coordinates>
-39.3445854,-7.4004297,931.13
</coordinates>
</Point>
</Placemark>
<Placemark>
<name>
Mon Feb 24 14:21:13 2014 S=1.76 Km/hr
</name>
<styleUrl>
#styleMap_TLP_Normal
</styleUrl>
<Point>
<coordinates>
-39.3445473,-7.4003811,931.27
</coordinates>
</Point>
</Placemark>
<Placemark>
<name>
Mon Feb 24 14:21:23 2014 S=1.04 Km/hr
</name>
<styleUrl>
#styleMap_TLP_Normal
</styleUrl>
<Point>
<coordinates>
-39.3445396,-7.4003601,931.64
</coordinates>
</Point>
</Placemark>
<Placemark>
<name>
Mon Feb 24 14:21:33 2014 S=1.04 Km/hr
</name>
<styleUrl>
#styleMap_TLP_Normal
</styleUrl>
<Point>
<coordinates>
-39.3445625,-7.4003830,931.28
</coordinates>
</Point>
</Placemark>
<Placemark>
<name>
Mon Feb 24 14:21:43 2014 S=2.34 Km/hr
</name>
<styleUrl>
#styleMap_TLP_Normal
</styleUrl>
<Point>
<coordinates>
-39.3446045,-7.4004364,930.25
</coordinates>
</Point>
</Placemark>
<Placemark>
<name>
Mon Feb 24 14:21:53 2014 S=0.68 Km/hr
</name>
<styleUrl>
#styleMap_TLP_Normal
</styleUrl>
<Point>
<coordinates>
-39.3446198,-7.4004483,930.19
</coordinates>
</Point>
</Placemark>
<Placemark>
<name>
Mon Feb 24 14:22:03 2014 S=2.82 Km/hr
</name>
<styleUrl>
#styleMap_TLP_Normal
</styleUrl>
<Point>
<coordinates>
-39.3446770,-7.4004574,929.92
</coordinates>
</Point>
</Placemark>
<Placemark>
<name>
Mon Feb 24 14:22:13 2014 S=3.27 Km/hr
</name>
<styleUrl>
#styleMap_TLP_Normal
</styleUrl>
<Point>
<coordinates>
-39.3447685,-7.4003835,929.09
</coordinates>
</Point>
</Placemark>
<Placemark>
<name>
Mon Feb 24 14:22:23 2014 S=1.44 Km/hr
</name>
<styleUrl>
#styleMap_TLP_Normal
</styleUrl>
<Point>
<coordinates>
-39.3448257,-7.4003024,929.63
</coordinates>
</Point>
</Placemark>
<Placemark>
<name>
Mon Feb 24 14:22:33 2014 S=1.40 Km/hr
</name>
<styleUrl>
#styleMap_TLP_Normal
</styleUrl>
<Point>
<coordinates>
-39.3448868,-7.4002233,930.28
</coordinates>
</Point>
</Placemark>
<Placemark>
<name>
Mon Feb 24 14:22:43 2014 S=2.35 Km/hr
</name>
<styleUrl>
#styleMap_TLP_Normal
</styleUrl>
<Point>
<coordinates>
-39.3449287,-7.4001498,930.48
</coordinates>
</Point>
</Placemark>
<Placemark>
<name>
Mon Feb 24 14:22:53 2014 S=2.57 Km/hr
</name>
<styleUrl>
#styleMap_TLP_Normal
</styleUrl>
<Point>
<coordinates>
-39.3449402,-7.4000850,931.23
</coordinates>
</Point>
</Placemark>
<Placemark>
<name>
Mon Feb 24 14:23:03 2014 S=0.89 Km/hr
</name>
<styleUrl>
#styleMap_TLP_Normal
</styleUrl>
<Point>
<coordinates>
-39.3449364,-7.3999939,931.98
</coordinates>
</Point>
</Placemark>
<Placemark>
<name>
Mon Feb 24 14:23:13 2014 S=2.52 Km/hr
</name>
<styleUrl>
#styleMap_TLP_Normal
</styleUrl>
<Point>
<coordinates>
-39.3449326,-7.3998938,932.14
</coordinates>
</Point>
</Placemark>
<Placemark>
<name>
Mon Feb 24 14:23:23 2014 S=3.05 Km/hr
</name>
<styleUrl>
#styleMap_TLP_Normal
</styleUrl>
<Point>
<coordinates>
-39.3449554,-7.3998051,933.58
</coordinates>
</Point>
</Placemark>
<Placemark>
<name>
Mon Feb 24 14:23:33 2014 S=0.99 Km/hr
</name>
<styleUrl>
#styleMap_TLP_Normal
</styleUrl>
<Point>
<coordinates>
-39.3450089,-7.3997459,931.66
</coordinates>
</Point>
</Placemark>
<Placemark>
<name>
Mon Feb 24 14:23:43 2014 S=0.28 Km/hr
</name>
<styleUrl>
#styleMap_TLP_Normal
</styleUrl>
<Point>
<coordinates>
-39.3450356,-7.3997793,930.47
</coordinates>
</Point>
</Placemark>
<Placemark>
<name>
Mon Feb 24 14:23:53 2014 S=0.80 Km/hr
</name>
<styleUrl>
#styleMap_TLP_Normal
</styleUrl>
<Point>
<coordinates>
-39.3450012,-7.3997469,929.94
</coordinates>
</Point>
</Placemark>
<Placemark>
<name>
Mon Feb 24 14:24:03 2014 S=2.71 Km/hr
</name>
<styleUrl>
#styleMap_TLP_Normal
</styleUrl>
<Point>
<coordinates>
-39.3450356,-7.3997073,930.06
</coordinates>
</Point>
</Placemark>
<Placemark>
<name>
Mon Feb 24 14:24:13 2014 S=3.01 Km/hr
</name>
<styleUrl>
#styleMap_TLP_Normal
</styleUrl>
<Point>
<coordinates>
-39.3450775,-7.3996105,929.75
</coordinates>
</Point>
</Placemark>
<Placemark>
<name>
Mon Feb 24 14:24:23 2014 S=1.45 Km/hr
</name>
<styleUrl>
#styleMap_TLP_Normal
</styleUrl>
<Point>
<coordinates>
-39.3451271,-7.3995490,929.97
</coordinates>
</Point>
</Placemark>
<Placemark>
<name>
Mon Feb 24 14:24:33 2014 S=0.68 Km/hr
</name>
<styleUrl>
#styleMap_TLP_Normal
</styleUrl>
<Point>
<coordinates>
-39.3451576,-7.3995171,930.64
</coordinates>
</Point>
</Placemark>
<Placemark>
<name>
Mon Feb 24 14:24:43 2014 S=1.01 Km/hr
</name>
<styleUrl>
#styleMap_TLP_Normal
</styleUrl>
<Point>
<coordinates>
-39.3451538,-7.3994942,930.52
</coordinates>
</Point>
</Placemark>
<Placemark>
<name>
Mon Feb 24 14:24:53 2014 S=0.36 Km/hr
</name>
<styleUrl>
#styleMap_TLP_Normal
</styleUrl>
<Point>
<coordinates>
-39.3451538,-7.3994780,930.86
</coordinates>
</Point>
</Placemark>
<Placemark>
<name>
Mon Feb 24 14:25:03 2014 S=1.62 Km/hr
</name>
<styleUrl>
#styleMap_TLP_Normal
</styleUrl>
<Point>
<coordinates>
-39.3451462,-7.3994775,930.86
</coordinates>
</Point>
</Placemark>
<Placemark>
<name>
Mon Feb 24 14:25:13 2014 S=1.66 Km/hr
</name>
<styleUrl>
#styleMap_TLP_Normal
</styleUrl>
<Point>
<coordinates>
-39.3450890,-7.3994122,931.42
</coordinates>
</Point>
</Placemark>
<Placemark>
<name>
Mon Feb 24 14:25:23 2014 S=0.84 Km/hr
</name>
<styleUrl>
#styleMap_TLP_Normal
</styleUrl>
<Point>
<coordinates>
-39.3450737,-7.3993974,930.69
</coordinates>
</Point>
</Placemark>
<Placemark>
<name>
Mon Feb 24 14:25:33 2014 S=0.66 Km/hr
</name>
<styleUrl>
#styleMap_TLP_Normal
</styleUrl>
<Point>
<coordinates>
-39.3450432,-7.3993559,931.83
</coordinates>
</Point>
</Placemark>
<Placemark>
<name>
Mon Feb 24 14:25:43 2014 S=0.93 Km/hr
</name>
<styleUrl>
#styleMap_TLP_Normal
</styleUrl>
<Point>
<coordinates>
-39.3450432,-7.3993440,932.06
</coordinates>
</Point>
</Placemark>
<Placemark>
<name>
Mon Feb 24 14:25:53 2014 S=1.57 Km/hr
</name>
<styleUrl>
#styleMap_TLP_Normal
</styleUrl>
<Point>
<coordinates>
-39.3450775,-7.3992615,930.19
</coordinates>
</Point>
</Placemark>
<Placemark>
<name>
Mon Feb 24 14:26:03 2014 S=1.42 Km/hr
</name>
<styleUrl>
#styleMap_TLP_Normal
</styleUrl>
<Point>
<coordinates>
-39.3451233,-7.3992219,930.61
</coordinates>
</Point>
</Placemark>
<Placemark>
<name>
Mon Feb 24 14:26:13 2014 S=0.24 Km/hr
</name>
<styleUrl>
#styleMap_TLP_Normal
</styleUrl>
<Point>
<coordinates>
-39.3451233,-7.3992128,930.42
</coordinates>
</Point>
</Placemark>
<Placemark>
<name>
Mon Feb 24 14:26:23 2014 S=1.49 Km/hr
</name>
<styleUrl>
#styleMap_TLP_Normal
</styleUrl>
<Point>
<coordinates>
-39.3451614,-7.3991976,931.30
</coordinates>
</Point>
</Placemark>
<Placemark>
<name>
Mon Feb 24 14:26:33 2014 S=1.10 Km/hr
</name>
<styleUrl>
#styleMap_TLP_Normal
</styleUrl>
<Point>
<coordinates>
-39.3452072,-7.3992004,931.17
</coordinates>
</Point>
</Placemark>
<Placemark>
<name>
Mon Feb 24 14:26:43 2014 S=2.18 Km/hr
</name>
<styleUrl>
#styleMap_TLP_Normal
</styleUrl>
<Point>
<coordinates>
-39.3452263,-7.3992205,931.19
</coordinates>
</Point>
</Placemark>
<Placemark>
<name>
Mon Feb 24 14:26:53 2014 S=1.93 Km/hr
</name>
<styleUrl>
#styleMap_TLP_Normal
</styleUrl>
<Point>
<coordinates>
-39.3452950,-7.3992877,931.16
</coordinates>
</Point>
</Placemark>
<Placemark>
<name>
Mon Feb 24 14:27:03 2014 S=2.53 Km/hr
</name>
<styleUrl>
#styleMap_TLP_Normal
</styleUrl>
<Point>
<coordinates>
-39.3453674,-7.3993073,931.61
</coordinates>
</Point>
</Placemark>
<Placemark>
<name>
Mon Feb 24 14:27:13 2014 S=2.92 Km/hr
</name>
<styleUrl>
#styleMap_TLP_Normal
</styleUrl>
<Point>
<coordinates>
-39.3453407,-7.3993502,932.00
</coordinates>
</Point>
</Placemark>
<Placemark>
<name>
Mon Feb 24 14:27:23 2014 S=1.68 Km/hr
</name>
<styleUrl>
#styleMap_TLP_Normal
</styleUrl>
<Point>
<coordinates>
-39.3452950,-7.3994174,932.70
</coordinates>
</Point>
</Placemark>
<Placemark>
<name>
Mon Feb 24 14:27:33 2014 S=1.85 Km/hr
</name>
<styleUrl>
#styleMap_TLP_Normal
</styleUrl>
<Point>
<coordinates>
-39.3452263,-7.3994398,932.00
</coordinates>
</Point>
</Placemark>
<Placemark>
<name>
Mon Feb 24 14:27:43 2014 S=0.78 Km/hr
</name>
<styleUrl>
#styleMap_TLP_Normal
</styleUrl>
<Point>
<coordinates>
-39.3451691,-7.3995104,931.81
</coordinates>
</Point>
</Placemark>
<Placemark>
<name>
Mon Feb 24 14:27:53 2014 S=0.97 Km/hr
</name>
<styleUrl>
#styleMap_TLP_Normal
</styleUrl>
<Point>
<coordinates>
-39.3451691,-7.3995109,932.23
</coordinates>
</Point>
</Placemark>
<Placemark>
<name>
Mon Feb 24 14:28:03 2014 S=2.32 Km/hr
</name>
<styleUrl>
#styleMap_TLP_Normal
</styleUrl>
<Point>
<coordinates>
-39.3452034,-7.3994560,931.97
</coordinates>
</Point>
</Placemark>
<Placemark>
<name>
Mon Feb 24 14:28:13 2014 S=2.74 Km/hr
</name>
<styleUrl>
#styleMap_TLP_Normal
</styleUrl>
<Point>
<coordinates>
-39.3452950,-7.3993983,931.70
</coordinates>
</Point>
</Placemark>
<Placemark>
<name>
Mon Feb 24 14:28:23 2014 S=3.12 Km/hr
</name>
<styleUrl>
#styleMap_TLP_Normal
</styleUrl>
<Point>
<coordinates>
-39.3453712,-7.3993526,931.31
</coordinates>
</Point>
</Placemark>
<Placemark>
<name>
Mon Feb 24 14:28:33 2014 S=2.50 Km/hr
</name>
<styleUrl>
#styleMap_TLP_Normal
</styleUrl>
<Point>
<coordinates>
-39.3453903,-7.3992605,931.70
</coordinates>
</Point>
</Placemark>
<Placemark>
<name>
Mon Feb 24 14:28:43 2014 S=3.06 Km/hr
</name>
<styleUrl>
#styleMap_TLP_Normal
</styleUrl>
<Point>
<coordinates>
-39.3453674,-7.3991423,932.67
</coordinates>
</Point>
</Placemark>
<Placemark>
<name>
Mon Feb 24 14:28:53 2014 S=2.81 Km/hr
</name>
<styleUrl>
#styleMap_TLP_Normal
</styleUrl>
<Point>
<coordinates>
-39.3453827,-7.3990464,935.30
</coordinates>
</Point>
</Placemark>
<Placemark>
<name>
Mon Feb 24 14:29:03 2014 S=3.44 Km/hr
</name>
<styleUrl>
#styleMap_TLP_Normal
</styleUrl>
<Point>
<coordinates>
-39.3453789,-7.3989310,939.80
</coordinates>
</Point>
</Placemark>
<Placemark>
<name>
Mon Feb 24 14:29:13 2014 S=2.82 Km/hr
</name>
<styleUrl>
#styleMap_TLP_Normal
</styleUrl>
<Point>
<coordinates>
-39.3453674,-7.3988132,937.56
</coordinates>
</Point>
</Placemark>
<Placemark>
<name>
Mon Feb 24 14:29:23 2014 S=2.09 Km/hr
</name>
<styleUrl>
#styleMap_TLP_Normal
</styleUrl>
<Point>
<coordinates>
-39.3453674,-7.3987193,939.69
</coordinates>
</Point>
</Placemark>
<Placemark>
<name>
Mon Feb 24 14:29:33 2014 S=1.97 Km/hr
</name>
<styleUrl>
#styleMap_TLP_Normal
</styleUrl>
<Point>
<coordinates>
-39.3453751,-7.3986263,936.45
</coordinates>
</Point>
</Placemark>
<Placemark>
<name>
Mon Feb 24 14:29:43 2014 S=4.03 Km/hr
</name>
<styleUrl>
#styleMap_TLP_Normal
</styleUrl>
<Point>
<coordinates>
-39.3454170,-7.3985205,935.53
</coordinates>
</Point>
</Placemark>
<Placemark>
<name>
Mon Feb 24 14:29:53 2014 S=3.16 Km/hr
</name>
<styleUrl>
#styleMap_TLP_Normal
</styleUrl>
<Point>
<coordinates>
-39.3454514,-7.3984437,937.11
</coordinates>
</Point>
</Placemark>
<Placemark>
<name>
Mon Feb 24 14:30:03 2014 S=2.63 Km/hr
</name>
<styleUrl>
#styleMap_TLP_Normal
</styleUrl>
<Point>
<coordinates>
-39.3454018,-7.3983688,937.81
</coordinates>
</Point>
</Placemark>
<Placemark>
<name>
Mon Feb 24 14:30:13 2014 S=2.08 Km/hr
</name>
<styleUrl>
#styleMap_TLP_Normal
</styleUrl>
<Point>
<coordinates>
-39.3453598,-7.3982825,938.02
</coordinates>
</Point>
</Placemark>
<Placemark>
<name>
Mon Feb 24 14:30:23 2014 S=1.52 Km/hr
</name>
<styleUrl>
#styleMap_TLP_Normal
</styleUrl>
<Point>
<coordinates>
-39.3453331,-7.3982439,938.20
</coordinates>
</Point>
</Placemark>
<Placemark>
<name>
Mon Feb 24 14:30:33 2014 S=2.01 Km/hr
</name>
<styleUrl>
#styleMap_TLP_Normal
</styleUrl>
<Point>
<coordinates>
-39.3453407,-7.3982134,937.95
</coordinates>
</Point>
</Placemark>
<Placemark>
<name>
Mon Feb 24 14:30:43 2014 S=3.03 Km/hr
</name>
<styleUrl>
#styleMap_TLP_Normal
</styleUrl>
<Point>
<coordinates>
-39.3454361,-7.3981919,937.58
</coordinates>
</Point>
</Placemark>
<Placemark>
<name>
Mon Feb 24 14:30:53 2014 S=2.75 Km/hr
</name>
<styleUrl>
#styleMap_TLP_Normal
</styleUrl>
<Point>
<coordinates>
-39.3455353,-7.3981810,935.19
</coordinates>
</Point>
</Placemark>
<Placemark>
<name>
Mon Feb 24 14:31:03 2014 S=1.48 Km/hr
</name>
<styleUrl>
#styleMap_TLP_Normal
</styleUrl>
<Point>
<coordinates>
-39.3455658,-7.3982263,935.03
</coordinates>
</Point>
</Placemark>
<Placemark>
<name>
Mon Feb 24 14:31:13 2014 S=0.49 Km/hr
</name>
<styleUrl>
#styleMap_TLP_Normal
</styleUrl>
<Point>
<coordinates>
-39.3455696,-7.3982224,935.02
</coordinates>
</Point>
</Placemark>
<Placemark>
<name>
Mon Feb 24 14:31:23 2014 S=1.32 Km/hr
</name>
<styleUrl>
#styleMap_TLP_Normal
</styleUrl>
<Point>
<coordinates>
-39.3456001,-7.3982086,934.91
</coordinates>
</Point>
</Placemark>
<Placemark>
<name>
Mon Feb 24 14:31:33 2014 S=1.14 Km/hr
</name>
<styleUrl>
#styleMap_TLP_Normal
</styleUrl>
<Point>
<coordinates>
-39.3456192,-7.3982058,934.97
</coordinates>
</Point>
</Placemark>
<Placemark>
<name>
Mon Feb 24 14:31:43 2014 S=2.31 Km/hr
</name>
<styleUrl>
#styleMap_TLP_Normal
</styleUrl>
<Point>
<coordinates>
-39.3456879,-7.3981910,934.78
</coordinates>
</Point>
</Placemark>
<Placemark>
<name>
Mon Feb 24 14:31:53 2014 S=2.39 Km/hr
</name>
<styleUrl>
#styleMap_TLP_Normal
</styleUrl>
<Point>
<coordinates>
-39.3457527,-7.3981876,934.50
</coordinates>
</Point>
</Placemark>
<Placemark>
<name>
Mon Feb 24 14:32:03 2014 S=1.36 Km/hr
</name>
<styleUrl>
#styleMap_TLP_Normal
</styleUrl>
<Point>
<coordinates>
-39.3458214,-7.3982015,934.50
</coordinates>
</Point>
</Placemark>
<Placemark>
<name>
Mon Feb 24 14:32:13 2014 S=0.74 Km/hr
</name>
<styleUrl>
#styleMap_TLP_Normal
</styleUrl>
<Point>
<coordinates>
-39.3458328,-7.3982196,934.47
</coordinates>
</Point>
</Placemark>
<Placemark>
<name>
Mon Feb 24 14:32:23 2014 S=0.55 Km/hr
</name>
<styleUrl>
#styleMap_TLP_Normal
</styleUrl>
<Point>
<coordinates>
-39.3458405,-7.3982177,934.47
</coordinates>
</Point>
</Placemark>
<Placemark>
<name>
Mon Feb 24 14:32:33 2014 S=0.97 Km/hr
</name>
<styleUrl>
#styleMap_TLP_Normal
</styleUrl>
<Point>
<coordinates>
-39.3458405,-7.3982453,934.53
</coordinates>
</Point>
</Placemark>
<Placemark>
<name>
Mon Feb 24 14:32:43 2014 S=1.27 Km/hr
</name>
<styleUrl>
#styleMap_TLP_Normal
</styleUrl>
<Point>
<coordinates>
-39.3457985,-7.3982658,934.44
</coordinates>
</Point>
</Placemark>
<Placemark>
<name>
Mon Feb 24 14:32:53 2014 S=2.34 Km/hr
</name>
<styleUrl>
#styleMap_TLP_Normal
</styleUrl>
<Point>
<coordinates>
-39.3457909,-7.3982992,934.45
</coordinates>
</Point>
</Placemark>
<Placemark>
<name>
Mon Feb 24 14:33:03 2014 S=16.80 Km/hr
</name>
<styleUrl>
#styleMap_TLP_Normal
</styleUrl>
<Point>
<coordinates>
-39.3455505,-7.3982258,934.94
</coordinates>
</Point>
</Placemark>
<Placemark>
<name>
Mon Feb 24 14:33:13 2014 S=26.06 Km/hr
</name>
<styleUrl>
#styleMap_TLP_Normal
</styleUrl>
<Point>
<coordinates>
-39.3452606,-7.3976622,936.98
</coordinates>
</Point>
</Placemark>
<Placemark>
<name>
Mon Feb 24 14:33:29 2014 S=4.10 Km/hr
</name>
<styleUrl>
#styleMap_TLP_Normal
</styleUrl>
<Point>
<coordinates>
-39.3462219,-7.3981543,917.42
</coordinates>
</Point>
</Placemark>
<Placemark>
<name>
Mon Feb 24 14:33:39 2014 S=3.43 Km/hr
</name>
<styleUrl>
#styleMap_TLP_Normal
</styleUrl>
<Point>
<coordinates>
-39.3461723,-7.3981290,929.14
</coordinates>
</Point>
</Placemark>
<Placemark>
<name>
Mon Feb 24 14:33:49 2014 S=2.87 Km/hr
</name>
<styleUrl>
#styleMap_TLP_Normal
</styleUrl>
<Point>
<coordinates>
-39.3461075,-7.3981466,929.53
</coordinates>
</Point>
</Placemark>
<Placemark>
<name>
Mon Feb 24 14:33:59 2014 S=1.90 Km/hr
</name>
<styleUrl>
#styleMap_TLP_Normal
</styleUrl>
<Point>
<coordinates>
-39.3460808,-7.3982320,929.94
</coordinates>
</Point>
</Placemark>
<Placemark>
<name>
Mon Feb 24 14:34:09 2014 S=3.01 Km/hr
</name>
<styleUrl>
#styleMap_TLP_Normal
</styleUrl>
<Point>
<coordinates>
-39.3459587,-7.3982182,930.09
</coordinates>
</Point>
</Placemark>
<Placemark>
<name>
Mon Feb 24 14:34:19 2014 S=3.18 Km/hr
</name>
<styleUrl>
#styleMap_TLP_Normal
</styleUrl>
<Point>
<coordinates>
-39.3458710,-7.3982215,930.39
</coordinates>
</Point>
</Placemark>
<Placemark>
<name>
Mon Feb 24 14:34:29 2014 S=1.55 Km/hr
</name>
<styleUrl>
#styleMap_TLP_Normal
</styleUrl>
<Point>
<coordinates>
-39.3457680,-7.3981996,931.23
</coordinates>
</Point>
</Placemark>
<Placemark>
<name>
Mon Feb 24 14:34:39 2014 S=1.79 Km/hr
</name>
<styleUrl>
#styleMap_TLP_Normal
</styleUrl>
<Point>
<coordinates>
-39.3457222,-7.3981767,931.39
</coordinates>
</Point>
</Placemark>
<Placemark>
<name>
Mon Feb 24 14:34:49 2014 S=3.15 Km/hr
</name>
<styleUrl>
#styleMap_TLP_Normal
</styleUrl>
<Point>
<coordinates>
-39.3456268,-7.3981786,930.64
</coordinates>
</Point>
</Placemark>
<Placemark>
<name>
Mon Feb 24 14:34:59 2014 S=2.74 Km/hr
</name>
<styleUrl>
#styleMap_TLP_Normal
</styleUrl>
<Point>
<coordinates>
-39.3455238,-7.3982129,929.70
</coordinates>
</Point>
</Placemark>
<Placemark>
<name>
Mon Feb 24 14:35:09 2014 S=0.74 Km/hr
</name>
<styleUrl>
#styleMap_TLP_Normal
</styleUrl>
<Point>
<coordinates>
-39.3454895,-7.3982148,929.80
</coordinates>
</Point>
</Placemark>
<Placemark>
<name>
Mon Feb 24 14:35:19 2014 S=3.68 Km/hr
</name>
<styleUrl>
#styleMap_TLP_Normal
</styleUrl>
<Point>
<coordinates>
-39.3452492,-7.3982134,929.22
</coordinates>
</Point>
</Placemark>
<Placemark>
<name>
Mon Feb 24 14:35:29 2014 S=1.22 Km/hr
</name>
<styleUrl>
#styleMap_TLP_Normal
</styleUrl>
<Point>
<coordinates>
-39.3451347,-7.3981891,929.56
</coordinates>
</Point>
</Placemark>
<Placemark>
<name>
Mon Feb 24 14:35:39 2014 S=3.12 Km/hr
</name>
<styleUrl>
#styleMap_TLP_Normal
</styleUrl>
<Point>
<coordinates>
-39.3450699,-7.3981371,930.73
</coordinates>
</Point>
</Placemark>
<Placemark>
<name>
Mon Feb 24 14:35:49 2014 S=3.04 Km/hr
</name>
<styleUrl>
#styleMap_TLP_Normal
</styleUrl>
<Point>
<coordinates>
-39.3449707,-7.3981309,929.36
</coordinates>
</Point>
</Placemark>
<Placemark>
<name>
Mon Feb 24 14:35:59 2014 S=3.60 Km/hr
</name>
<styleUrl>
#styleMap_TLP_Normal
</styleUrl>
<Point>
<coordinates>
-39.3448792,-7.3981533,931.34
</coordinates>
</Point>
</Placemark>
<Placemark>
<name>
Mon Feb 24 14:36:09 2014 S=2.49 Km/hr
</name>
<styleUrl>
#styleMap_TLP_Normal
</styleUrl>
<Point>
<coordinates>
-39.3447990,-7.3981705,932.84
</coordinates>
</Point>
</Placemark>
<Placemark>
<name>
Mon Feb 24 14:36:19 2014 S=2.91 Km/hr
</name>
<styleUrl>
#styleMap_TLP_Normal
</styleUrl>
<Point>
<coordinates>
-39.3446808,-7.3981547,932.47
</coordinates>
</Point>
</Placemark>
<Placemark>
<name>
Mon Feb 24 14:36:29 2014 S=2.39 Km/hr
</name>
<styleUrl>
#styleMap_TLP_Normal
</styleUrl>
<Point>
<coordinates>
-39.3446312,-7.3981819,934.22
</coordinates>
</Point>
</Placemark>
<Placemark>
<name>
Mon Feb 24 14:36:39 2014 S=1.85 Km/hr
</name>
<styleUrl>
#styleMap_TLP_Normal
</styleUrl>
<Point>
<coordinates>
-39.3445358,-7.3982329,933.56
</coordinates>
</Point>
</Placemark>
<Placemark>
<name>
Mon Feb 24 14:36:49 2014 S=0.47 Km/hr
</name>
<styleUrl>
#styleMap_TLP_Normal
</styleUrl>
<Point>
<coordinates>
-39.3445129,-7.3982496,932.20
</coordinates>
</Point>
</Placemark>
<Placemark>
<name>
Mon Feb 24 14:36:59 2014 S=0.47 Km/hr
</name>
<styleUrl>
#styleMap_TLP_Normal
</styleUrl>
<Point>
<coordinates>
-39.3445053,-7.3982501,932.03
</coordinates>
</Point>
</Placemark>
<Placemark>
<name>
Mon Feb 24 14:37:09 2014 S=0.17 Km/hr
</name>
<styleUrl>
#styleMap_TLP_Normal
</styleUrl>
<Point>
<coordinates>
-39.3444977,-7.3982539,932.08
</coordinates>
</Point>
</Placemark>
<Placemark>
<name>
Mon Feb 24 14:37:19 2014 S=0.33 Km/hr
</name>
<styleUrl>
#styleMap_TLP_Normal
</styleUrl>
<Point>
<coordinates>
-39.3444939,-7.3982553,932.16
</coordinates>
</Point>
</Placemark>
<Placemark>
<name>
Mon Feb 24 14:37:29 2014 S=0.68 Km/hr
</name>
<styleUrl>
#styleMap_TLP_Normal
</styleUrl>
<Point>
<coordinates>
-39.3445015,-7.3982525,932.19
</coordinates>
</Point>
</Placemark>
<Placemark>
<name>
Mon Feb 24 14:37:39 2014 S=0.46 Km/hr
</name>
<styleUrl>
#styleMap_TLP_Normal
</styleUrl>
<Point>
<coordinates>
-39.3444977,-7.3982539,932.14
</coordinates>
</Point>
</Placemark>
<Placemark>
<name>
Mon Feb 24 14:37:49 2014 S=0.16 Km/hr
</name>
<styleUrl>
#styleMap_TLP_Normal
</styleUrl>
<Point>
<coordinates>
-39.3444901,-7.3982577,932.06
</coordinates>
</Point>
</Placemark>
<Placemark>
<name>
Mon Feb 24 14:37:59 2014 S=0.22 Km/hr
</name>
<styleUrl>
#styleMap_TLP_Normal
</styleUrl>
<Point>
<coordinates>
-39.3444901,-7.3982582,932.00
</coordinates>
</Point>
</Placemark>
<Placemark>
<name>
Mon Feb 24 14:38:09 2014 S=0.55 Km/hr
</name>
<styleUrl>
#styleMap_TLP_Normal
</styleUrl>
<Point>
<coordinates>
-39.3444824,-7.3982635,931.95
</coordinates>
</Point>
</Placemark>
<Placemark>
<name>
Mon Feb 24 14:38:19 2014 S=0.06 Km/hr
</name>
<styleUrl>
#styleMap_TLP_Normal
</styleUrl>
<Point>
<coordinates>
-39.3444862,-7.3982625,931.95
</coordinates>
</Point>
</Placemark>
<Placemark>
<name>
Mon Feb 24 14:38:29 2014 S=0.63 Km/hr
</name>
<styleUrl>
#styleMap_TLP_Normal
</styleUrl>
<Point>
<coordinates>
-39.3444901,-7.3982611,931.95
</coordinates>
</Point>
</Placemark>
<Placemark>
<name>
Mon Feb 24 14:38:39 2014 S=0.25 Km/hr
</name>
<styleUrl>
#styleMap_TLP_Normal
</styleUrl>
<Point>
<coordinates>
-39.3445015,-7.3982553,931.94
</coordinates>
</Point>
</Placemark>
<Placemark>
<name>
Mon Feb 24 14:38:49 2014 S=0.73 Km/hr
</name>
<styleUrl>
#styleMap_TLP_Normal
</styleUrl>
<Point>
<coordinates>
-39.3445206,-7.3982458,931.73
</coordinates>
</Point>
</Placemark>
<Placemark>
<name>
Mon Feb 24 14:38:59 2014 S=0.46 Km/hr
</name>
<styleUrl>
#styleMap_TLP_Normal
</styleUrl>
<Point>
<coordinates>
-39.3445320,-7.3982458,931.63
</coordinates>
</Point>
</Placemark>
<Placemark>
<name>
Mon Feb 24 14:39:09 2014 S=0.26 Km/hr
</name>
<styleUrl>
#styleMap_TLP_Normal
</styleUrl>
<Point>
<coordinates>
-39.3445282,-7.3982496,931.61
</coordinates>
</Point>
</Placemark>
<Placemark>
<name>
Mon Feb 24 14:39:19 2014 S=0.19 Km/hr
</name>
<styleUrl>
#styleMap_TLP_Normal
</styleUrl>
<Point>
<coordinates>
-39.3445244,-7.3982530,931.63
</coordinates>
</Point>
</Placemark>
<Placemark>
<name>
Mon Feb 24 14:39:29 2014 S=0.11 Km/hr
</name>
<styleUrl>
#styleMap_TLP_Normal
</styleUrl>
<Point>
<coordinates>
-39.3445282,-7.3982525,931.63
</coordinates>
</Point>
</Placemark>
<Placemark>
<name>
Mon Feb 24 14:39:39 2014 S=0.05 Km/hr
</name>
<styleUrl>
#styleMap_TLP_Normal
</styleUrl>
<Point>
<coordinates>
-39.3445358,-7.3982468,931.59
</coordinates>
</Point>
</Placemark>
<Placemark>
<name>
Mon Feb 24 14:39:49 2014 S=0.72 Km/hr
</name>
<styleUrl>
#styleMap_TLP_Normal
</styleUrl>
<Point>
<coordinates>
-39.3445358,-7.3982668,931.42
</coordinates>
</Point>
</Placemark>
<Placemark>
<name>
Mon Feb 24 14:39:59 2014 S=0.62 Km/hr
</name>
<styleUrl>
#styleMap_TLP_Normal
</styleUrl>
<Point>
<coordinates>
-39.3445358,-7.3982687,931.38
</coordinates>
</Point>
</Placemark>
<Placemark>
<name>
Mon Feb 24 14:40:09 2014 S=0.46 Km/hr
</name>
<styleUrl>
#styleMap_TLP_Normal
</styleUrl>
<Point>
<coordinates>
-39.3445358,-7.3982692,931.34
</coordinates>
</Point>
</Placemark>
<Placemark>
<name>
Mon Feb 24 14:40:19 2014 S=0.68 Km/hr
</name>
<styleUrl>
#styleMap_TLP_Normal
</styleUrl>
<Point>
<coordinates>
-39.3445320,-7.3982730,931.33
</coordinates>
</Point>
</Placemark>
<Placemark>
<name>
Mon Feb 24 14:40:29 2014 S=0.55 Km/hr
</name>
<styleUrl>
#styleMap_TLP_Normal
</styleUrl>
<Point>
<coordinates>
-39.3445282,-7.3982763,931.31
</coordinates>
</Point>
</Placemark>
<Placemark>
<name>
Mon Feb 24 14:40:39 2014 S=0.51 Km/hr
</name>
<styleUrl>
#styleMap_TLP_Normal
</styleUrl>
<Point>
<coordinates>
-39.3445320,-7.3982749,931.30
</coordinates>
</Point>
</Placemark>
<Placemark>
<name>
Mon Feb 24 14:40:49 2014 S=0.35 Km/hr
</name>
<styleUrl>
#styleMap_TLP_Normal
</styleUrl>
<Point>
<coordinates>
-39.3445396,-7.3982706,931.22
</coordinates>
</Point>
</Placemark>
<Placemark>
<name>
Mon Feb 24 14:40:59 2014 S=0.23 Km/hr
</name>
<styleUrl>
#styleMap_TLP_Normal
</styleUrl>
<Point>
<coordinates>
-39.3445282,-7.3982801,931.13
</coordinates>
</Point>
</Placemark>
<Placemark>
<name>
Mon Feb 24 14:41:09 2014 S=0.35 Km/hr
</name>
<styleUrl>
#styleMap_TLP_Normal
</styleUrl>
<Point>
<coordinates>
-39.3445282,-7.3982806,931.08
</coordinates>
</Point>
</Placemark>
<Placemark>
<name>
Mon Feb 24 14:41:19 2014 S=0.12 Km/hr
</name>
<styleUrl>
#styleMap_TLP_Normal
</styleUrl>
<Point>
<coordinates>
-39.3445244,-7.3982849,931.06
</coordinates>
</Point>
</Placemark>
<Placemark>
<name>
Mon Feb 24 14:41:29 2014 S=0.30 Km/hr
</name>
<styleUrl>
#styleMap_TLP_Normal
</styleUrl>
<Point>
<coordinates>
-39.3445282,-7.3982873,931.03
</coordinates>
</Point>
</Placemark>
<Placemark>
<name>
Mon Feb 24 14:41:39 2014 S=0.42 Km/hr
</name>
<styleUrl>
#styleMap_TLP_Normal
</styleUrl>
<Point>
<coordinates>
-39.3445282,-7.3982878,931.03
</coordinates>
</Point>
</Placemark>
<Placemark>
<name>
Mon Feb 24 14:41:49 2014 S=0.28 Km/hr
</name>
<styleUrl>
#styleMap_TLP_Normal
</styleUrl>
<Point>
<coordinates>
-39.3445206,-7.3982921,931.02
</coordinates>
</Point>
</Placemark>
<Placemark>
<name>
Mon Feb 24 14:41:59 2014 S=0.71 Km/hr
</name>
<styleUrl>
#styleMap_TLP_Normal
</styleUrl>
<Point>
<coordinates>
-39.3445091,-7.3982983,931.02
</coordinates>
</Point>
</Placemark>
<Placemark>
<name>
Mon Feb 24 14:42:09 2014 S=3.08 Km/hr
</name>
<styleUrl>
#styleMap_TLP_Normal
</styleUrl>
<Point>
<coordinates>
-39.3445015,-7.3982921,931.00
</coordinates>
</Point>
</Placemark>
<Placemark>
<name>
Mon Feb 24 14:42:19 2014 S=0.37 Km/hr
</name>
<styleUrl>
#styleMap_TLP_Normal
</styleUrl>
<Point>
<coordinates>
-39.3445282,-7.3983045,930.27
</coordinates>
</Point>
</Placemark>
<Placemark>
<name>
Mon Feb 24 14:42:29 2014 S=0.39 Km/hr
</name>
<styleUrl>
#styleMap_TLP_Normal
</styleUrl>
<Point>
<coordinates>
-39.3445358,-7.3983049,930.22
</coordinates>
</Point>
</Placemark>
<Placemark>
<name>
Mon Feb 24 14:42:39 2014 S=0.12 Km/hr
</name>
<styleUrl>
#styleMap_TLP_Normal
</styleUrl>
<Point>
<coordinates>
-39.3445320,-7.3983073,930.17
</coordinates>
</Point>
</Placemark>
<Placemark>
<name>
Mon Feb 24 14:42:49 2014 S=0.22 Km/hr
</name>
<styleUrl>
#styleMap_TLP_Normal
</styleUrl>
<Point>
<coordinates>
-39.3445320,-7.3983083,930.16
</coordinates>
</Point>
</Placemark>
<Placemark>
<name>
Mon Feb 24 14:42:59 2014 S=0.76 Km/hr
</name>
<styleUrl>
#styleMap_TLP_Normal
</styleUrl>
<Point>
<coordinates>
-39.3445320,-7.3983073,930.11
</coordinates>
</Point>
</Placemark>
<Placemark>
<name>
Mon Feb 24 14:43:09 2014 S=0.54 Km/hr
</name>
<styleUrl>
#styleMap_TLP_Normal
</styleUrl>
<Point>
<coordinates>
-39.3445320,-7.3983068,930.06
</coordinates>
</Point>
</Placemark>
<Placemark>
<name>
Mon Feb 24 14:43:19 2014 S=0.57 Km/hr
</name>
<styleUrl>
#styleMap_TLP_Normal
</styleUrl>
<Point>
<coordinates>
-39.3445549,-7.3983111,930.09
</coordinates>
</Point>
</Placemark>
<Placemark>
<name>
Mon Feb 24 14:43:29 2014 S=0.35 Km/hr
</name>
<styleUrl>
#styleMap_TLP_Normal
</styleUrl>
<Point>
<coordinates>
-39.3445587,-7.3983097,929.94
</coordinates>
</Point>
</Placemark>
<Placemark>
<name>
Mon Feb 24 14:43:39 2014 S=0.27 Km/hr
</name>
<styleUrl>
#styleMap_TLP_Normal
</styleUrl>
<Point>
<coordinates>
-39.3445625,-7.3983068,929.91
</coordinates>
</Point>
</Placemark>
<Placemark>
<name>
Mon Feb 24 14:43:49 2014 S=0.08 Km/hr
</name>
<styleUrl>
#styleMap_TLP_Normal
</styleUrl>
<Point>
<coordinates>
-39.3445587,-7.3983078,929.73
</coordinates>
</Point>
</Placemark>
<Placemark>
<name>
Mon Feb 24 14:43:59 2014 S=0.24 Km/hr
</name>
<styleUrl>
#styleMap_TLP_Normal
</styleUrl>
<Point>
<coordinates>
-39.3445625,-7.3983054,929.64
</coordinates>
</Point>
</Placemark>
<Placemark>
<name>
Mon Feb 24 14:44:09 2014 S=0.23 Km/hr
</name>
<styleUrl>
#styleMap_TLP_Normal
</styleUrl>
<Point>
<coordinates>
-39.3445625,-7.3983035,929.58
</coordinates>
</Point>
</Placemark>
<Placemark>
<name>
Mon Feb 24 14:44:19 2014 S=0.36 Km/hr
</name>
<styleUrl>
#styleMap_TLP_Normal
</styleUrl>
<Point>
<coordinates>
-39.3445625,-7.3983030,929.52
</coordinates>
</Point>
</Placemark>
<Placemark>
<name>
Mon Feb 24 14:44:29 2014 S=0.39 Km/hr
</name>
<styleUrl>
#styleMap_TLP_Normal
</styleUrl>
<Point>
<coordinates>
-39.3445206,-7.3982782,928.38
</coordinates>
</Point>
</Placemark>
<Placemark>
<name>
Mon Feb 24 14:44:39 2014 S=0.37 Km/hr
</name>
<styleUrl>
#styleMap_TLP_Normal
</styleUrl>
<Point>
<coordinates>
-39.3445244,-7.3982949,927.86
</coordinates>
</Point>
</Placemark>
<Placemark>
<name>
Mon Feb 24 14:44:49 2014 S=0.73 Km/hr
</name>
<styleUrl>
#styleMap_TLP_Normal
</styleUrl>
<Point>
<coordinates>
-39.3445015,-7.3982964,927.92
</coordinates>
</Point>
</Placemark>
<Placemark>
<name>
Mon Feb 24 14:44:59 2014 S=0.14 Km/hr
</name>
<styleUrl>
#styleMap_TLP_Normal
</styleUrl>
<Point>
<coordinates>
-39.3445244,-7.3982768,928.55
</coordinates>
</Point>
</Placemark>
<Placemark>
<name>
Mon Feb 24 14:45:09 2014 S=0.19 Km/hr
</name>
<styleUrl>
#styleMap_TLP_Normal
</styleUrl>
<Point>
<coordinates>
-39.3445358,-7.3982821,928.56
</coordinates>
</Point>
</Placemark>
<Placemark>
<name>
Mon Feb 24 14:45:19 2014 S=0.31 Km/hr
</name>
<styleUrl>
#styleMap_TLP_Normal
</styleUrl>
<Point>
<coordinates>
-39.3445358,-7.3982801,928.53
</coordinates>
</Point>
</Placemark>
<Placemark>
<name>
Mon Feb 24 14:45:29 2014 S=0.13 Km/hr
</name>
<styleUrl>
#styleMap_TLP_Normal
</styleUrl>
<Point>
<coordinates>
-39.3445358,-7.3982782,928.47
</coordinates>
</Point>
</Placemark>
<Placemark>
<name>
Mon Feb 24 14:45:39 2014 S=0.45 Km/hr
</name>
<styleUrl>
#styleMap_TLP_Normal
</styleUrl>
<Point>
<coordinates>
-39.3445396,-7.3982768,928.52
</coordinates>
</Point>
</Placemark>
<Placemark>
<name>
Mon Feb 24 14:45:49 2014 S=0.28 Km/hr
</name>
<styleUrl>
#styleMap_TLP_Normal
</styleUrl>
<Point>
<coordinates>
-39.3445320,-7.3982806,928.48
</coordinates>
</Point>
</Placemark>
<Placemark>
<name>
Mon Feb 24 14:45:59 2014 S=0.46 Km/hr
</name>
<styleUrl>
#styleMap_TLP_Normal
</styleUrl>
<Point>
<coordinates>
-39.3445244,-7.3982816,928.50
</coordinates>
</Point>
</Placemark>
<Placemark>
<name>
Mon Feb 24 14:46:09 2014 S=0.28 Km/hr
</name>
<styleUrl>
#styleMap_TLP_Normal
</styleUrl>
<Point>
<coordinates>
-39.3445244,-7.3982801,928.52
</coordinates>
</Point>
</Placemark>
<Placemark>
<name>
Mon Feb 24 14:46:19 2014 S=0.18 Km/hr
</name>
<styleUrl>
#styleMap_TLP_Normal
</styleUrl>
<Point>
<coordinates>
-39.3445206,-7.3982811,928.48
</coordinates>
</Point>
</Placemark>
<Placemark>
<name>
Mon Feb 24 14:46:29 2014 S=0.75 Km/hr
</name>
<styleUrl>
#styleMap_TLP_Normal
</styleUrl>
<Point>
<coordinates>
-39.3445206,-7.3982806,928.56
</coordinates>
</Point>
</Placemark>
<Placemark>
<name>
Mon Feb 24 14:46:39 2014 S=0.26 Km/hr
</name>
<styleUrl>
#styleMap_TLP_Normal
</styleUrl>
<Point>
<coordinates>
-39.3445206,-7.3982801,928.73
</coordinates>
</Point>
</Placemark>
<Placemark>
<name>
Mon Feb 24 14:46:49 2014 S=0.27 Km/hr
</name>
<styleUrl>
#styleMap_TLP_Normal
</styleUrl>
<Point>
<coordinates>
-39.3445206,-7.3982787,928.86
</coordinates>
</Point>
</Placemark>
<Placemark>
<name>
Mon Feb 24 14:46:59 2014 S=0.00 Km/hr
</name>
<styleUrl>
#styleMap_TLP_Normal
</styleUrl>
<Point>
<coordinates>
-39.3445206,-7.3982792,928.89
</coordinates>
</Point>
</Placemark>
<Placemark>
<name>
Mon Feb 24 14:47:09 2014 S=0.01 Km/hr
</name>
<styleUrl>
#styleMap_TLP_Normal
</styleUrl>
<Point>
<coordinates>
-39.3445206,-7.3982787,928.89
</coordinates>
</Point>
</Placemark>
<Placemark>
<name>
Mon Feb 24 14:47:19 2014 S=0.01 Km/hr
</name>
<styleUrl>
#styleMap_TLP_Normal
</styleUrl>
<Point>
<coordinates>
-39.3445206,-7.3982787,928.89
</coordinates>
</Point>
</Placemark>
<Placemark>
<name>
Mon Feb 24 14:47:29 2014 S=0.21 Km/hr
</name>
<styleUrl>
#styleMap_TLP_Normal
</styleUrl>
<Point>
<coordinates>
-39.3445168,-7.3982792,928.89
</coordinates>
</Point>
</Placemark>
<Placemark>
<name>
Mon Feb 24 14:47:39 2014 S=0.26 Km/hr
</name>
<styleUrl>
#styleMap_TLP_Normal
</styleUrl>
<Point>
<coordinates>
-39.3445015,-7.3982902,929.98
</coordinates>
</Point>
</Placemark>
<Placemark>
<name>
Mon Feb 24 14:47:49 2014 S=0.33 Km/hr
</name>
<styleUrl>
#styleMap_TLP_Normal
</styleUrl>
<Point>
<coordinates>
-39.3444901,-7.3982835,930.08
</coordinates>
</Point>
</Placemark>
<Placemark>
<name>
Mon Feb 24 14:47:59 2014 S=0.30 Km/hr
</name>
<styleUrl>
#styleMap_TLP_Normal
</styleUrl>
<Point>
<coordinates>
-39.3444977,-7.3982401,929.53
</coordinates>
</Point>
</Placemark>
<Placemark>
<name>
Mon Feb 24 14:48:09 2014 S=0.34 Km/hr
</name>
<styleUrl>
#styleMap_TLP_Normal
</styleUrl>
<Point>
<coordinates>
-39.3444748,-7.3982477,929.66
</coordinates>
</Point>
</Placemark>
<Placemark>
<name>
Mon Feb 24 14:48:19 2014 S=0.43 Km/hr
</name>
<styleUrl>
#styleMap_TLP_Normal
</styleUrl>
<Point>
<coordinates>
-39.3444901,-7.3982563,929.50
</coordinates>
</Point>
</Placemark>
<Placemark>
<name>
Mon Feb 24 14:48:29 2014 S=0.16 Km/hr
</name>
<styleUrl>
#styleMap_TLP_Normal
</styleUrl>
<Point>
<coordinates>
-39.3444939,-7.3982539,929.59
</coordinates>
</Point>
</Placemark>
<Placemark>
<name>
Mon Feb 24 14:48:39 2014 S=0.13 Km/hr
</name>
<styleUrl>
#styleMap_TLP_Normal
</styleUrl>
<Point>
<coordinates>
-39.3444977,-7.3982525,929.55
</coordinates>
</Point>
</Placemark>
<Placemark>
<name>
Mon Feb 24 14:48:49 2014 S=0.20 Km/hr
</name>
<styleUrl>
#styleMap_TLP_Normal
</styleUrl>
<Point>
<coordinates>
-39.3444977,-7.3982525,929.45
</coordinates>
</Point>
</Placemark>
<Placemark>
<name>
Mon Feb 24 14:48:59 2014 S=0.38 Km/hr
</name>
<styleUrl>
#styleMap_TLP_Normal
</styleUrl>
<Point>
<coordinates>
-39.3444977,-7.3982534,929.47
</coordinates>
</Point>
</Placemark>
<Placemark>
<name>
Mon Feb 24 14:49:09 2014 S=0.35 Km/hr
</name>
<styleUrl>
#styleMap_TLP_Normal
</styleUrl>
<Point>
<coordinates>
-39.3444901,-7.3982706,929.75
</coordinates>
</Point>
</Placemark>
<Placemark>
<name>
Mon Feb 24 14:49:19 2014 S=0.18 Km/hr
</name>
<styleUrl>
#styleMap_TLP_Normal
</styleUrl>
<Point>
<coordinates>
-39.3444977,-7.3983068,930.59
</coordinates>
</Point>
</Placemark>
<Placemark>
<name>
Mon Feb 24 14:49:29 2014 S=0.03 Km/hr
</name>
<styleUrl>
#styleMap_TLP_Normal
</styleUrl>
<Point>
<coordinates>
-39.3445320,-7.3982964,930.47
</coordinates>
</Point>
</Placemark>
<Placemark>
<name>
Mon Feb 24 14:49:39 2014 S=0.02 Km/hr
</name>
<styleUrl>
#styleMap_TLP_Normal
</styleUrl>
<Point>
<coordinates>
-39.3445320,-7.3983030,929.86
</coordinates>
</Point>
</Placemark>
<Placemark>
<name>
Mon Feb 24 14:49:49 2014 S=0.00 Km/hr
</name>
<styleUrl>
#styleMap_TLP_Normal
</styleUrl>
<Point>
<coordinates>
-39.3445320,-7.3983030,929.86
</coordinates>
</Point>
</Placemark>
<Placemark>
<name>
Mon Feb 24 14:49:59 2014 S=0.01 Km/hr
</name>
<styleUrl>
#styleMap_TLP_Normal
</styleUrl>
<Point>
<coordinates>
-39.3445320,-7.3983035,929.84
</coordinates>
</Point>
</Placemark>
<Placemark>
<name>
Mon Feb 24 14:50:09 2014 S=0.02 Km/hr
</name>
<styleUrl>
#styleMap_TLP_Normal
</styleUrl>
<Point>
<coordinates>
-39.3445320,-7.3983026,929.84
</coordinates>
</Point>
</Placemark>
<Placemark>
<name>
Mon Feb 24 14:50:19 2014 S=0.01 Km/hr
</name>
<styleUrl>
#styleMap_TLP_Normal
</styleUrl>
<Point>
<coordinates>
-39.3445282,-7.3983016,929.88
</coordinates>
</Point>
</Placemark>
<Placemark>
<name>
Mon Feb 24 14:50:29 2014 S=0.00 Km/hr
</name>
<styleUrl>
#styleMap_TLP_Normal
</styleUrl>
<Point>
<coordinates>
-39.3445282,-7.3983011,929.83
</coordinates>
</Point>
</Placemark>
<Placemark>
<name>
Mon Feb 24 14:50:39 2014 S=0.57 Km/hr
</name>
<styleUrl>
#styleMap_TLP_Normal
</styleUrl>
<Point>
<coordinates>
-39.3445320,-7.3982978,929.80
</coordinates>
</Point>
</Placemark>
<Placemark>
<name>
Mon Feb 24 14:50:49 2014 S=1.92 Km/hr
</name>
<styleUrl>
#styleMap_TLP_Normal
</styleUrl>
<Point>
<coordinates>
-39.3445663,-7.3982534,928.50
</coordinates>
</Point>
</Placemark>
<Placemark>
<name>
Mon Feb 24 14:50:59 2014 S=6.37 Km/hr
</name>
<styleUrl>
#styleMap_TLP_Normal
</styleUrl>
<Point>
<coordinates>
-39.3446846,-7.3981037,926.72
</coordinates>
</Point>
</Placemark>
<Placemark>
<name>
Mon Feb 24 14:51:09 2014 S=3.66 Km/hr
</name>
<styleUrl>
#styleMap_TLP_Normal
</styleUrl>
<Point>
<coordinates>
-39.3446999,-7.3979030,923.39
</coordinates>
</Point>
</Placemark>
<Placemark>
<name>
Mon Feb 24 14:51:19 2014 S=6.57 Km/hr
</name>
<styleUrl>
#styleMap_TLP_Normal
</styleUrl>
<Point>
<coordinates>
-39.3446465,-7.3976378,922.55
</coordinates>
</Point>
</Placemark>
<Placemark>
<name>
Mon Feb 24 14:51:29 2014 S=9.22 Km/hr
</name>
<styleUrl>
#styleMap_TLP_Normal
</styleUrl>
<Point>
<coordinates>
-39.3446007,-7.3973579,921.22
</coordinates>
</Point>
</Placemark>
<Placemark>
<name>
Mon Feb 24 14:51:39 2014 S=8.23 Km/hr
</name>
<styleUrl>
#styleMap_TLP_Normal
</styleUrl>
<Point>
<coordinates>
-39.3446007,-7.3971152,917.08
</coordinates>
</Point>
</Placemark>
<Placemark>
<name>
Mon Feb 24 14:51:49 2014 S=5.46 Km/hr
</name>
<styleUrl>
#styleMap_TLP_Normal
</styleUrl>
<Point>
<coordinates>
-39.3446655,-7.3968825,909.70
</coordinates>
</Point>
</Placemark>
<Placemark>
<name>
Mon Feb 24 14:51:59 2014 S=11.14 Km/hr
</name>
<styleUrl>
#styleMap_TLP_Normal
</styleUrl>
<Point>
<coordinates>
-39.3445511,-7.3967400,917.67
</coordinates>
</Point>
</Placemark>
<Placemark>
<name>
Mon Feb 24 14:52:09 2014 S=18.74 Km/hr
</name>
<styleUrl>
#styleMap_TLP_Normal
</styleUrl>
<Point>
<coordinates>
-39.3441925,-7.3968577,917.84
</coordinates>
</Point>
</Placemark>
<Placemark>
<name>
Mon Feb 24 14:52:19 2014 S=0.35 Km/hr
</name>
<styleUrl>
#styleMap_TLP_Normal
</styleUrl>
<Point>
<coordinates>
-39.3440247,-7.3968687,923.78
</coordinates>
</Point>
</Placemark>
<Placemark>
<name>
Mon Feb 24 14:52:29 2014 S=0.21 Km/hr
</name>
<styleUrl>
#styleMap_TLP_Normal
</styleUrl>
<Point>
<coordinates>
-39.3440170,-7.3968682,923.80
</coordinates>
</Point>
</Placemark>
<Placemark>
<name>
Mon Feb 24 14:52:39 2014 S=0.11 Km/hr
</name>
<styleUrl>
#styleMap_TLP_Normal
</styleUrl>
<Point>
<coordinates>
-39.3440170,-7.3968668,923.91
</coordinates>
</Point>
</Placemark>
<Placemark>
<name>
Mon Feb 24 14:52:49 2014 S=0.19 Km/hr
</name>
<styleUrl>
#styleMap_TLP_Normal
</styleUrl>
<Point>
<coordinates>
-39.3440170,-7.3968673,923.95
</coordinates>
</Point>
</Placemark>
<Placemark>
<name>
Mon Feb 24 14:52:59 2014 S=1.06 Km/hr
</name>
<styleUrl>
#styleMap_TLP_Normal
</styleUrl>
<Point>
<coordinates>
-39.3440323,-7.3968592,924.19
</coordinates>
</Point>
</Placemark>
<Placemark>
<name>
Mon Feb 24 14:53:09 2014 S=0.32 Km/hr
</name>
<styleUrl>
#styleMap_TLP_Normal
</styleUrl>
<Point>
<coordinates>
-39.3440514,-7.3968515,925.17
</coordinates>
</Point>
</Placemark>
<Placemark>
<name>
Mon Feb 24 14:53:19 2014 S=0.16 Km/hr
</name>
<styleUrl>
#styleMap_TLP_Normal
</styleUrl>
<Point>
<coordinates>
-39.3440056,-7.3968396,925.84
</coordinates>
</Point>
</Placemark>
<Placemark>
<name>
Mon Feb 24 14:53:29 2014 S=1.46 Km/hr
</name>
<styleUrl>
#styleMap_TLP_Normal
</styleUrl>
<Point>
<coordinates>
-39.3439827,-7.3968368,926.14
</coordinates>
</Point>
</Placemark>
<Placemark>
<name>
Mon Feb 24 14:53:39 2014 S=1.24 Km/hr
</name>
<styleUrl>
#styleMap_TLP_Normal
</styleUrl>
<Point>
<coordinates>
-39.3439445,-7.3968439,926.27
</coordinates>
</Point>
</Placemark>
<Placemark>
<name>
Mon Feb 24 14:53:49 2014 S=0.79 Km/hr
</name>
<styleUrl>
#styleMap_TLP_Normal
</styleUrl>
<Point>
<coordinates>
-39.3439407,-7.3968458,926.39
</coordinates>
</Point>
</Placemark>
<Placemark>
<name>
Mon Feb 24 14:53:59 2014 S=0.50 Km/hr
</name>
<styleUrl>
#styleMap_TLP_Normal
</styleUrl>
<Point>
<coordinates>
-39.3439293,-7.3968515,926.44
</coordinates>
</Point>
</Placemark>
<Placemark>
<name>
Mon Feb 24 14:54:09 2014 S=0.36 Km/hr
</name>
<styleUrl>
#styleMap_TLP_Normal
</styleUrl>
<Point>
<coordinates>
-39.3439178,-7.3968477,926.48
</coordinates>
</Point>
</Placemark>
<Placemark>
<name>
Mon Feb 24 14:54:19 2014 S=0.77 Km/hr
</name>
<styleUrl>
#styleMap_TLP_Normal
</styleUrl>
<Point>
<coordinates>
-39.3439255,-7.3968368,926.53
</coordinates>
</Point>
</Placemark>
<Placemark>
<name>
Mon Feb 24 14:54:29 2014 S=0.70 Km/hr
</name>
<styleUrl>
#styleMap_TLP_Normal
</styleUrl>
<Point>
<coordinates>
-39.3439369,-7.3968229,926.56
</coordinates>
</Point>
</Placemark>
<Placemark>
<name>
Mon Feb 24 14:54:39 2014 S=0.89 Km/hr
</name>
<styleUrl>
#styleMap_TLP_Normal
</styleUrl>
<Point>
<coordinates>
-39.3439598,-7.3968239,926.66
</coordinates>
</Point>
</Placemark>
<Placemark>
<name>
Mon Feb 24 14:54:49 2014 S=0.24 Km/hr
</name>
<styleUrl>
#styleMap_TLP_Normal
</styleUrl>
<Point>
<coordinates>
-39.3439789,-7.3968258,926.80
</coordinates>
</Point>
</Placemark>
<Placemark>
<name>
Mon Feb 24 14:54:59 2014 S=0.08 Km/hr
</name>
<styleUrl>
#styleMap_TLP_Normal
</styleUrl>
<Point>
<coordinates>
-39.3439789,-7.3968267,926.98
</coordinates>
</Point>
</Placemark>
<Placemark>
<name>
Mon Feb 24 14:55:09 2014 S=0.00 Km/hr
</name>
<styleUrl>
#styleMap_TLP_Normal
</styleUrl>
<Point>
<coordinates>
-39.3439827,-7.3968263,927.11
</coordinates>
</Point>
</Placemark>
<Placemark>
<name>
Mon Feb 24 14:55:19 2014 S=0.01 Km/hr
</name>
<styleUrl>
#styleMap_TLP_Normal
</styleUrl>
<Point>
<coordinates>
-39.3439827,-7.3968258,927.09
</coordinates>
</Point>
</Placemark>
<Placemark>
<name>
Mon Feb 24 14:55:29 2014 S=0.01 Km/hr
</name>
<styleUrl>
#styleMap_TLP_Normal
</styleUrl>
<Point>
<coordinates>
-39.3439827,-7.3968248,927.13
</coordinates>
</Point>
</Placemark>
<Placemark>
<name>
Mon Feb 24 14:55:39 2014 S=0.01 Km/hr
</name>
<styleUrl>
#styleMap_TLP_Normal
</styleUrl>
<Point>
<coordinates>
-39.3439827,-7.3968244,927.05
</coordinates>
</Point>
</Placemark>
<Placemark>
<name>
Mon Feb 24 14:55:49 2014 S=0.01 Km/hr
</name>
<styleUrl>
#styleMap_TLP_Normal
</styleUrl>
<Point>
<coordinates>
-39.3439827,-7.3968244,927.11
</coordinates>
</Point>
</Placemark>
<Placemark>
<name>
Mon Feb 24 14:55:59 2014 S=0.01 Km/hr
</name>
<styleUrl>
#styleMap_TLP_Normal
</styleUrl>
<Point>
<coordinates>
-39.3439827,-7.3968239,927.19
</coordinates>
</Point>
</Placemark>
<Placemark>
<name>
Mon Feb 24 14:56:09 2014 S=0.01 Km/hr
</name>
<styleUrl>
#styleMap_TLP_Normal
</styleUrl>
<Point>
<coordinates>
-39.3439865,-7.3968234,927.11
</coordinates>
</Point>
</Placemark>
<Placemark>
<name>
Mon Feb 24 14:56:19 2014 S=0.01 Km/hr
</name>
<styleUrl>
#styleMap_TLP_Normal
</styleUrl>
<Point>
<coordinates>
-39.3439865,-7.3968234,927.05
</coordinates>
</Point>
</Placemark>
<Placemark>
<name>
Mon Feb 24 14:56:29 2014 S=15.42 Km/hr
</name>
<styleUrl>
#styleMap_TLP_Normal
</styleUrl>
<Point>
<coordinates>
-39.3438530,-7.3968663,925.64
</coordinates>
</Point>
</Placemark>
<Placemark>
<name>
Mon Feb 24 14:56:39 2014 S=9.45 Km/hr
</name>
<styleUrl>
#styleMap_TLP_Normal
</styleUrl>
<Point>
<coordinates>
-39.3434944,-7.3969135,925.17
</coordinates>
</Point>
</Placemark>
<Placemark>
<name>
Mon Feb 24 14:56:49 2014 S=17.91 Km/hr
</name>
<styleUrl>
#styleMap_TLP_Normal
</styleUrl>
<Point>
<coordinates>
-39.3431969,-7.3970394,925.48
</coordinates>
</Point>
</Placemark>
<Placemark>
<name>
Mon Feb 24 14:56:59 2014 S=16.22 Km/hr
</name>
<styleUrl>
#styleMap_TLP_Normal
</styleUrl>
<Point>
<coordinates>
-39.3427010,-7.3972144,927.03
</coordinates>
</Point>
</Placemark>
<Placemark>
<name>
Mon Feb 24 14:57:09 2014 S=16.71 Km/hr
</name>
<styleUrl>
#styleMap_TLP_Normal
</styleUrl>
<Point>
<coordinates>
-39.3422813,-7.3973389,926.41
</coordinates>
</Point>
</Placemark>
<Placemark>
<name>
Mon Feb 24 14:57:19 2014 S=15.60 Km/hr
</name>
<styleUrl>
#styleMap_TLP_Normal
</styleUrl>
<Point>
<coordinates>
-39.3418617,-7.3974695,926.11
</coordinates>
</Point>
</Placemark>
<Placemark>
<name>
Mon Feb 24 14:57:29 2014 S=17.31 Km/hr
</name>
<styleUrl>
#styleMap_TLP_Normal
</styleUrl>
<Point>
<coordinates>
-39.3413811,-7.3976221,928.30
</coordinates>
</Point>
</Placemark>
<Placemark>
<name>
Mon Feb 24 14:57:39 2014 S=12.18 Km/hr
</name>
<styleUrl>
#styleMap_TLP_Normal
</styleUrl>
<Point>
<coordinates>
-39.3409576,-7.3977594,924.97
</coordinates>
</Point>
</Placemark>
<Placemark>
<name>
Mon Feb 24 14:57:49 2014 S=8.36 Km/hr
</name>
<styleUrl>
#styleMap_TLP_Normal
</styleUrl>
<Point>
<coordinates>
-39.3407440,-7.3979626,923.00
</coordinates>
</Point>
</Placemark>
<Placemark>
<name>
Mon Feb 24 14:57:59 2014 S=5.51 Km/hr
</name>
<styleUrl>
#styleMap_TLP_Normal
</styleUrl>
<Point>
<coordinates>
-39.3407707,-7.3981991,923.00
</coordinates>
</Point>
</Placemark>
<Placemark>
<name>
Mon Feb 24 14:58:09 2014 S=6.46 Km/hr
</name>
<styleUrl>
#styleMap_TLP_Normal
</styleUrl>
<Point>
<coordinates>
-39.3408089,-7.3983741,923.53
</coordinates>
</Point>
</Placemark>
<Placemark>
<name>
Mon Feb 24 14:58:19 2014 S=3.17 Km/hr
</name>
<styleUrl>
#styleMap_TLP_Normal
</styleUrl>
<Point>
<coordinates>
-39.3408394,-7.3985109,923.34
</coordinates>
</Point>
</Placemark>
<Placemark>
<name>
Mon Feb 24 14:58:29 2014 S=2.08 Km/hr
</name>
<styleUrl>
#styleMap_TLP_Normal
</styleUrl>
<Point>
<coordinates>
-39.3408661,-7.3986373,922.80
</coordinates>
</Point>
</Placemark>
<Placemark>
<name>
Mon Feb 24 14:58:39 2014 S=0.23 Km/hr
</name>
<styleUrl>
#styleMap_TLP_Normal
</styleUrl>
<Point>
<coordinates>
-39.3408852,-7.3987613,921.86
</coordinates>
</Point>
</Placemark>
<Placemark>
<name>
Mon Feb 24 14:58:49 2014 S=0.05 Km/hr
</name>
<styleUrl>
#styleMap_TLP_Normal
</styleUrl>
<Point>
<coordinates>
-39.3408699,-7.3987703,921.56
</coordinates>
</Point>
</Placemark>
<Placemark>
<name>
Mon Feb 24 14:58:59 2014 S=0.57 Km/hr
</name>
<styleUrl>
#styleMap_TLP_Normal
</styleUrl>
<Point>
<coordinates>
-39.3408737,-7.3987703,921.53
</coordinates>
</Point>
</Placemark>
<Placemark>
<name>
Mon Feb 24 14:59:09 2014 S=0.05 Km/hr
</name>
<styleUrl>
#styleMap_TLP_Normal
</styleUrl>
<Point>
<coordinates>
-39.3408737,-7.3987718,921.64
</coordinates>
</Point>
</Placemark>
<Placemark>
<name>
Mon Feb 24 14:59:19 2014 S=0.30 Km/hr
</name>
<styleUrl>
#styleMap_TLP_Normal
</styleUrl>
<Point>
<coordinates>
-39.3408699,-7.3987741,921.75
</coordinates>
</Point>
</Placemark>
<Placemark>
<name>
Mon Feb 24 14:59:29 2014 S=1.74 Km/hr
</name>
<styleUrl>
#styleMap_TLP_Normal
</styleUrl>
<Point>
<coordinates>
-39.3408546,-7.3988028,922.77
</coordinates>
</Point>
</Placemark>
<Placemark>
<name>
Mon Feb 24 14:59:39 2014 S=0.57 Km/hr
</name>
<styleUrl>
#styleMap_TLP_Normal
</styleUrl>
<Point>
<coordinates>
-39.3408623,-7.3987932,924.58
</coordinates>
</Point>
</Placemark>
<Placemark>
<name>
Mon Feb 24 14:59:49 2014 S=0.57 Km/hr
</name>
<styleUrl>
#styleMap_TLP_Normal
</styleUrl>
<Point>
<coordinates>
-39.3408699,-7.3987927,925.31
</coordinates>
</Point>
</Placemark>
<Placemark>
<name>
Mon Feb 24 14:59:59 2014 S=4.37 Km/hr
</name>
<styleUrl>
#styleMap_TLP_Normal
</styleUrl>
<Point>
<coordinates>
-39.3408737,-7.3988833,927.11
</coordinates>
</Point>
</Placemark>
<Placemark>
<name>
Mon Feb 24 15:00:09 2014 S=4.05 Km/hr
</name>
<styleUrl>
#styleMap_TLP_Normal
</styleUrl>
<Point>
<coordinates>
-39.3407516,-7.3990011,927.50
</coordinates>
</Point>
</Placemark>
<Placemark>
<name>
Mon Feb 24 15:00:19 2014 S=4.60 Km/hr
</name>
<styleUrl>
#styleMap_TLP_Normal
</styleUrl>
<Point>
<coordinates>
-39.3407516,-7.3991542,926.58
</coordinates>
</Point>
</Placemark>
<Placemark>
<name>
Mon Feb 24 15:00:29 2014 S=5.58 Km/hr
</name>
<styleUrl>
#styleMap_TLP_Normal
</styleUrl>
<Point>
<coordinates>
-39.3407745,-7.3993649,925.50
</coordinates>
</Point>
</Placemark>
<Placemark>
<name>
Mon Feb 24 15:00:39 2014 S=0.83 Km/hr
</name>
<styleUrl>
#styleMap_TLP_Normal
</styleUrl>
<Point>
<coordinates>
-39.3407555,-7.3995190,925.86
</coordinates>
</Point>
</Placemark>
<Placemark>
<name>
Mon Feb 24 15:00:49 2014 S=2.09 Km/hr
</name>
<styleUrl>
#styleMap_TLP_Normal
</styleUrl>
<Point>
<coordinates>
-39.3407822,-7.3995390,925.52
</coordinates>
</Point>
</Placemark>
<Placemark>
<name>
Mon Feb 24 15:00:59 2014 S=1.04 Km/hr
</name>
<styleUrl>
#styleMap_TLP_Normal
</styleUrl>
<Point>
<coordinates>
-39.3408470,-7.3995671,927.92
</coordinates>
</Point>
</Placemark>
<Placemark>
<name>
Mon Feb 24 15:01:09 2014 S=1.58 Km/hr
</name>
<styleUrl>
#styleMap_TLP_Normal
</styleUrl>
<Point>
<coordinates>
-39.3408546,-7.3995643,929.11
</coordinates>
</Point>
</Placemark>
<Placemark>
<name>
Mon Feb 24 15:01:19 2014 S=2.73 Km/hr
</name>
<styleUrl>
#styleMap_TLP_Normal
</styleUrl>
<Point>
<coordinates>
-39.3408470,-7.3995562,928.73
</coordinates>
</Point>
</Placemark>
<Placemark>
<name>
Mon Feb 24 15:01:29 2014 S=0.43 Km/hr
</name>
<styleUrl>
#styleMap_TLP_Normal
</styleUrl>
<Point>
<coordinates>
-39.3407898,-7.3995643,929.44
</coordinates>
</Point>
</Placemark>
<Placemark>
<name>
Mon Feb 24 15:01:39 2014 S=2.68 Km/hr
</name>
<styleUrl>
#styleMap_TLP_Normal
</styleUrl>
<Point>
<coordinates>
-39.3407822,-7.3995728,929.75
</coordinates>
</Point>
</Placemark>
<Placemark>
<name>
Mon Feb 24 15:01:49 2014 S=0.28 Km/hr
</name>
<styleUrl>
#styleMap_TLP_Normal
</styleUrl>
<Point>
<coordinates>
-39.3408089,-7.3996711,931.44
</coordinates>
</Point>
</Placemark>
<Placemark>
<name>
Mon Feb 24 15:01:59 2014 S=0.59 Km/hr
</name>
<styleUrl>
#styleMap_TLP_Normal
</styleUrl>
<Point>
<coordinates>
-39.3408089,-7.3996820,931.47
</coordinates>
</Point>
</Placemark>
<Placemark>
<name>
Mon Feb 24 15:02:09 2014 S=0.55 Km/hr
</name>
<styleUrl>
#styleMap_TLP_Normal
</styleUrl>
<Point>
<coordinates>
-39.3408127,-7.3996830,931.53
</coordinates>
</Point>
</Placemark>
<Placemark>
<name>
Mon Feb 24 15:02:19 2014 S=1.07 Km/hr
</name>
<styleUrl>
#styleMap_TLP_Normal
</styleUrl>
<Point>
<coordinates>
-39.3408279,-7.3996768,931.56
</coordinates>
</Point>
</Placemark>
<Placemark>
<name>
Mon Feb 24 15:02:29 2014 S=1.61 Km/hr
</name>
<styleUrl>
#styleMap_TLP_Normal
</styleUrl>
<Point>
<coordinates>
-39.3408623,-7.3996630,931.50
</coordinates>
</Point>
</Placemark>
<Placemark>
<name>
Mon Feb 24 15:02:39 2014 S=0.74 Km/hr
</name>
<styleUrl>
#styleMap_TLP_Normal
</styleUrl>
<Point>
<coordinates>
-39.3409004,-7.3996611,931.89
</coordinates>
</Point>
</Placemark>
<Placemark>
<name>
Mon Feb 24 15:02:49 2014 S=1.07 Km/hr
</name>
<styleUrl>
#styleMap_TLP_Normal
</styleUrl>
<Point>
<coordinates>
-39.3408966,-7.3996511,931.95
</coordinates>
</Point>
</Placemark>
<Placemark>
<name>
Mon Feb 24 15:02:59 2014 S=0.59 Km/hr
</name>
<styleUrl>
#styleMap_TLP_Normal
</styleUrl>
<Point>
<coordinates>
-39.3409004,-7.3996434,931.77
</coordinates>
</Point>
</Placemark>
<Placemark>
<name>
Mon Feb 24 15:03:09 2014 S=2.04 Km/hr
</name>
<styleUrl>
#styleMap_TLP_Normal
</styleUrl>
<Point>
<coordinates>
-39.3409119,-7.3996863,932.03
</coordinates>
</Point>
</Placemark>
<Placemark>
<name>
Mon Feb 24 15:03:19 2014 S=2.55 Km/hr
</name>
<styleUrl>
#styleMap_TLP_Normal
</styleUrl>
<Point>
<coordinates>
-39.3408470,-7.3997331,931.72
</coordinates>
</Point>
</Placemark>
<Placemark>
<name>
Mon Feb 24 15:03:29 2014 S=1.06 Km/hr
</name>
<styleUrl>
#styleMap_TLP_Normal
</styleUrl>
<Point>
<coordinates>
-39.3408165,-7.3997378,931.64
</coordinates>
</Point>
</Placemark>
<Placemark>
<name>
Mon Feb 24 15:03:39 2014 S=0.35 Km/hr
</name>
<styleUrl>
#styleMap_TLP_Normal
</styleUrl>
<Point>
<coordinates>
-39.3407898,-7.3997788,934.23
</coordinates>
</Point>
</Placemark>
<Placemark>
<name>
Mon Feb 24 15:03:49 2014 S=0.40 Km/hr
</name>
<styleUrl>
#styleMap_TLP_Normal
</styleUrl>
<Point>
<coordinates>
-39.3408051,-7.3997898,934.14
</coordinates>
</Point>
</Placemark>
<Placemark>
<name>
Mon Feb 24 15:03:59 2014 S=0.37 Km/hr
</name>
<styleUrl>
#styleMap_TLP_Normal
</styleUrl>
<Point>
<coordinates>
-39.3408165,-7.3998070,934.13
</coordinates>
</Point>
</Placemark>
<Placemark>
<name>
Mon Feb 24 15:04:09 2014 S=3.01 Km/hr
</name>
<styleUrl>
#styleMap_TLP_Normal
</styleUrl>
<Point>
<coordinates>
-39.3408241,-7.3997564,933.78
</coordinates>
</Point>
</Placemark>
<Placemark>
<name>
Mon Feb 24 15:04:19 2014 S=0.51 Km/hr
</name>
<styleUrl>
#styleMap_TLP_Normal
</styleUrl>
<Point>
<coordinates>
-39.3407898,-7.3997326,934.03
</coordinates>
</Point>
</Placemark>
<Placemark>
<name>
Mon Feb 24 15:04:29 2014 S=0.79 Km/hr
</name>
<styleUrl>
#styleMap_TLP_Normal
</styleUrl>
<Point>
<coordinates>
-39.3407860,-7.3997345,934.16
</coordinates>
</Point>
</Placemark>
<Placemark>
<name>
Mon Feb 24 15:04:39 2014 S=0.44 Km/hr
</name>
<styleUrl>
#styleMap_TLP_Normal
</styleUrl>
<Point>
<coordinates>
-39.3407784,-7.3997378,934.17
</coordinates>
</Point>
</Placemark>
<Placemark>
<name>
Mon Feb 24 15:04:49 2014 S=3.64 Km/hr
</name>
<styleUrl>
#styleMap_TLP_Normal
</styleUrl>
<Point>
<coordinates>
-39.3407822,-7.3997397,934.22
</coordinates>
</Point>
</Placemark>
<Placemark>
<name>
Mon Feb 24 15:04:59 2014 S=6.15 Km/hr
</name>
<styleUrl>
#styleMap_TLP_Normal
</styleUrl>
<Point>
<coordinates>
-39.3408775,-7.3999014,934.81
</coordinates>
</Point>
</Placemark>
<Placemark>
<name>
Mon Feb 24 15:05:09 2014 S=5.76 Km/hr
</name>
<styleUrl>
#styleMap_TLP_Normal
</styleUrl>
<Point>
<coordinates>
-39.3409195,-7.4000964,935.02
</coordinates>
</Point>
</Placemark>
<Placemark>
<name>
Mon Feb 24 15:05:19 2014 S=0.98 Km/hr
</name>
<styleUrl>
#styleMap_TLP_Normal
</styleUrl>
<Point>
<coordinates>
-39.3409271,-7.4001732,935.27
</coordinates>
</Point>
</Placemark>
<Placemark>
<name>
Mon Feb 24 15:05:29 2014 S=2.56 Km/hr
</name>
<styleUrl>
#styleMap_TLP_Normal
</styleUrl>
<Point>
<coordinates>
-39.3409576,-7.4001570,935.63
</coordinates>
</Point>
</Placemark>
<Placemark>
<name>
Mon Feb 24 15:05:39 2014 S=1.23 Km/hr
</name>
<styleUrl>
#styleMap_TLP_Normal
</styleUrl>
<Point>
<coordinates>
-39.3409920,-7.4001164,935.69
</coordinates>
</Point>
</Placemark>
<Placemark>
<name>
Mon Feb 24 15:05:49 2014 S=0.63 Km/hr
</name>
<styleUrl>
#styleMap_TLP_Normal
</styleUrl>
<Point>
<coordinates>
-39.3410034,-7.4001293,935.52
</coordinates>
</Point>
</Placemark>
<Placemark>
<name>
Mon Feb 24 15:05:59 2014 S=1.18 Km/hr
</name>
<styleUrl>
#styleMap_TLP_Normal
</styleUrl>
<Point>
<coordinates>
-39.3410149,-7.4001245,935.55
</coordinates>
</Point>
</Placemark>
<Placemark>
<name>
Mon Feb 24 15:06:09 2014 S=1.26 Km/hr
</name>
<styleUrl>
#styleMap_TLP_Normal
</styleUrl>
<Point>
<coordinates>
-39.3410149,-7.4001203,935.34
</coordinates>
</Point>
</Placemark>
<Placemark>
<name>
Mon Feb 24 15:06:19 2014 S=0.22 Km/hr
</name>
<styleUrl>
#styleMap_TLP_Normal
</styleUrl>
<Point>
<coordinates>
-39.3410072,-7.4001293,935.66
</coordinates>
</Point>
</Placemark>
<Placemark>
<name>
Mon Feb 24 15:06:29 2014 S=2.42 Km/hr
</name>
<styleUrl>
#styleMap_TLP_Normal
</styleUrl>
<Point>
<coordinates>
-39.3409805,-7.4001236,935.31
</coordinates>
</Point>
</Placemark>
<Placemark>
<name>
Mon Feb 24 15:06:39 2014 S=2.01 Km/hr
</name>
<styleUrl>
#styleMap_TLP_Normal
</styleUrl>
<Point>
<coordinates>
-39.3409309,-7.4001665,935.47
</coordinates>
</Point>
</Placemark>
<Placemark>
<name>
Mon Feb 24 15:06:49 2014 S=0.71 Km/hr
</name>
<styleUrl>
#styleMap_TLP_Normal
</styleUrl>
<Point>
<coordinates>
-39.3409195,-7.4001818,935.36
</coordinates>
</Point>
</Placemark>
<Placemark>
<name>
Mon Feb 24 15:06:59 2014 S=0.14 Km/hr
</name>
<styleUrl>
#styleMap_TLP_Normal
</styleUrl>
<Point>
<coordinates>
-39.3409119,-7.4001856,935.41
</coordinates>
</Point>
</Placemark>
<Placemark>
<name>
Mon Feb 24 15:07:09 2014 S=0.71 Km/hr
</name>
<styleUrl>
#styleMap_TLP_Normal
</styleUrl>
<Point>
<coordinates>
-39.3409157,-7.4001856,935.50
</coordinates>
</Point>
</Placemark>
<Placemark>
<name>
Mon Feb 24 15:07:19 2014 S=0.25 Km/hr
</name>
<styleUrl>
#styleMap_TLP_Normal
</styleUrl>
<Point>
<coordinates>
-39.3409157,-7.4001865,935.55
</coordinates>
</Point>
</Placemark>
<Placemark>
<name>
Mon Feb 24 15:07:29 2014 S=0.28 Km/hr
</name>
<styleUrl>
#styleMap_TLP_Normal
</styleUrl>
<Point>
<coordinates>
-39.3409233,-7.4001846,935.53
</coordinates>
</Point>
</Placemark>
<Placemark>
<name>
Mon Feb 24 15:07:39 2014 S=0.24 Km/hr
</name>
<styleUrl>
#styleMap_TLP_Normal
</styleUrl>
<Point>
<coordinates>
-39.3409233,-7.4001856,935.52
</coordinates>
</Point>
</Placemark>
<Placemark>
<name>
Mon Feb 24 15:07:49 2014 S=0.02 Km/hr
</name>
<styleUrl>
#styleMap_TLP_Normal
</styleUrl>
<Point>
<coordinates>
-39.3409233,-7.4001856,935.56
</coordinates>
</Point>
</Placemark>
<Placemark>
<name>
Mon Feb 24 15:07:59 2014 S=2.71 Km/hr
</name>
<styleUrl>
#styleMap_TLP_Normal
</styleUrl>
<Point>
<coordinates>
-39.3409271,-7.4001856,935.58
</coordinates>
</Point>
</Placemark>
<Placemark>
<name>
Mon Feb 24 15:08:09 2014 S=0.68 Km/hr
</name>
<styleUrl>
#styleMap_TLP_Normal
</styleUrl>
<Point>
<coordinates>
-39.3409348,-7.4002023,935.03
</coordinates>
</Point>
</Placemark>
<Placemark>
<name>
Mon Feb 24 15:08:19 2014 S=0.76 Km/hr
</name>
<styleUrl>
#styleMap_TLP_Normal
</styleUrl>
<Point>
<coordinates>
-39.3409500,-7.4003015,934.66
</coordinates>
</Point>
</Placemark>
<Placemark>
<name>
Mon Feb 24 15:08:29 2014 S=1.05 Km/hr
</name>
<styleUrl>
#styleMap_TLP_Normal
</styleUrl>
<Point>
<coordinates>
-39.3409576,-7.4003148,934.53
</coordinates>
</Point>
</Placemark>
<Placemark>
<name>
Mon Feb 24 15:08:39 2014 S=1.28 Km/hr
</name>
<styleUrl>
#styleMap_TLP_Normal
</styleUrl>
<Point>
<coordinates>
-39.3409538,-7.4003186,934.61
</coordinates>
</Point>
</Placemark>
<Placemark>
<name>
Mon Feb 24 15:08:49 2014 S=5.28 Km/hr
</name>
<styleUrl>
#styleMap_TLP_Normal
</styleUrl>
<Point>
<coordinates>
-39.3410301,-7.4005561,935.48
</coordinates>
</Point>
</Placemark>
<Placemark>
<name>
Mon Feb 24 15:08:59 2014 S=7.09 Km/hr
</name>
<styleUrl>
#styleMap_TLP_Normal
</styleUrl>
<Point>
<coordinates>
-39.3410683,-7.4007993,936.36
</coordinates>
</Point>
</Placemark>
<Placemark>
<name>
Mon Feb 24 15:09:09 2014 S=2.85 Km/hr
</name>
<styleUrl>
#styleMap_TLP_Normal
</styleUrl>
<Point>
<coordinates>
-39.3410759,-7.4009657,936.84
</coordinates>
</Point>
</Placemark>
<Placemark>
<name>
Mon Feb 24 15:09:19 2014 S=3.42 Km/hr
</name>
<styleUrl>
#styleMap_TLP_Normal
</styleUrl>
<Point>
<coordinates>
-39.3411217,-7.4011445,936.80
</coordinates>
</Point>
</Placemark>
<Placemark>
<name>
Mon Feb 24 15:09:29 2014 S=6.97 Km/hr
</name>
<styleUrl>
#styleMap_TLP_Normal
</styleUrl>
<Point>
<coordinates>
-39.3411636,-7.4013634,935.50
</coordinates>
</Point>
</Placemark>
<Placemark>
<name>
Mon Feb 24 15:09:39 2014 S=3.38 Km/hr
</name>
<styleUrl>
#styleMap_TLP_Normal
</styleUrl>
<Point>
<coordinates>
-39.3411713,-7.4015527,934.97
</coordinates>
</Point>
</Placemark>
<Placemark>
<name>
Mon Feb 24 15:09:49 2014 S=0.41 Km/hr
</name>
<styleUrl>
#styleMap_TLP_Normal
</styleUrl>
<Point>
<coordinates>
-39.3411789,-7.4017310,933.11
</coordinates>
</Point>
</Placemark>
<Placemark>
<name>
Mon Feb 24 15:09:59 2014 S=2.90 Km/hr
</name>
<styleUrl>
#styleMap_TLP_Normal
</styleUrl>
<Point>
<coordinates>
-39.3411636,-7.4017696,931.94
</coordinates>
</Point>
</Placemark>
<Placemark>
<name>
Mon Feb 24 15:10:09 2014 S=3.54 Km/hr
</name>
<styleUrl>
#styleMap_TLP_Normal
</styleUrl>
<Point>
<coordinates>
-39.3410606,-7.4017773,931.08
</coordinates>
</Point>
</Placemark>
<Placemark>
<name>
Mon Feb 24 15:10:19 2014 S=3.29 Km/hr
</name>
<styleUrl>
#styleMap_TLP_Normal
</styleUrl>
<Point>
<coordinates>
-39.3409691,-7.4017191,930.61
</coordinates>
</Point>
</Placemark>
<Placemark>
<name>
Mon Feb 24 15:10:29 2014 S=0.22 Km/hr
</name>
<styleUrl>
#styleMap_TLP_Normal
</styleUrl>
<Point>
<coordinates>
-39.3409157,-7.4016972,931.17
</coordinates>
</Point>
</Placemark>
<Placemark>
<name>
Mon Feb 24 15:10:39 2014 S=0.72 Km/hr
</name>
<styleUrl>
#styleMap_TLP_Normal
</styleUrl>
<Point>
<coordinates>
-39.3409233,-7.4016933,931.19
</coordinates>
</Point>
</Placemark>
<Placemark>
<name>
Mon Feb 24 15:10:49 2014 S=0.78 Km/hr
</name>
<styleUrl>
#styleMap_TLP_Normal
</styleUrl>
<Point>
<coordinates>
-39.3409195,-7.4016943,931.22
</coordinates>
</Point>
</Placemark>
<Placemark>
<name>
Mon Feb 24 15:10:59 2014 S=0.61 Km/hr
</name>
<styleUrl>
#styleMap_TLP_Normal
</styleUrl>
<Point>
<coordinates>
-39.3409081,-7.4016995,931.25
</coordinates>
</Point>
</Placemark>
<Placemark>
<name>
Mon Feb 24 15:11:09 2014 S=0.66 Km/hr
</name>
<styleUrl>
#styleMap_TLP_Normal
</styleUrl>
<Point>
<coordinates>
-39.3409042,-7.4017005,931.27
</coordinates>
</Point>
</Placemark>
<Placemark>
<name>
Mon Feb 24 15:11:19 2014 S=0.23 Km/hr
</name>
<styleUrl>
#styleMap_TLP_Normal
</styleUrl>
<Point>
<coordinates>
-39.3409004,-7.4017024,931.23
</coordinates>
</Point>
</Placemark>
<Placemark>
<name>
Mon Feb 24 15:11:29 2014 S=0.24 Km/hr
</name>
<styleUrl>
#styleMap_TLP_Normal
</styleUrl>
<Point>
<coordinates>
-39.3409004,-7.4017029,931.22
</coordinates>
</Point>
</Placemark>
<Placemark>
<name>
Mon Feb 24 15:11:39 2014 S=0.24 Km/hr
</name>
<styleUrl>
#styleMap_TLP_Normal
</styleUrl>
<Point>
<coordinates>
-39.3408966,-7.4017053,931.23
</coordinates>
</Point>
</Placemark>
<Placemark>
<name>
Mon Feb 24 15:11:49 2014 S=0.48 Km/hr
</name>
<styleUrl>
#styleMap_TLP_Normal
</styleUrl>
<Point>
<coordinates>
-39.3408928,-7.4017057,931.31
</coordinates>
</Point>
</Placemark>
<Placemark>
<name>
Mon Feb 24 15:11:59 2014 S=3.94 Km/hr
</name>
<styleUrl>
#styleMap_TLP_Normal
</styleUrl>
<Point>
<coordinates>
-39.3408318,-7.4016867,931.95
</coordinates>
</Point>
</Placemark>
<Placemark>
<name>
Mon Feb 24 15:12:09 2014 S=3.50 Km/hr
</name>
<styleUrl>
#styleMap_TLP_Normal
</styleUrl>
<Point>
<coordinates>
-39.3407516,-7.4017034,932.58
</coordinates>
</Point>
</Placemark>
<Placemark>
<name>
Mon Feb 24 15:12:19 2014 S=4.33 Km/hr
</name>
<styleUrl>
#styleMap_TLP_Normal
</styleUrl>
<Point>
<coordinates>
-39.3406525,-7.4017167,932.03
</coordinates>
</Point>
</Placemark>
<Placemark>
<name>
Mon Feb 24 15:12:29 2014 S=1.02 Km/hr
</name>
<styleUrl>
#styleMap_TLP_Normal
</styleUrl>
<Point>
<coordinates>
-39.3405724,-7.4017115,930.95
</coordinates>
</Point>
</Placemark>
<Placemark>
<name>
Mon Feb 24 15:12:39 2014 S=2.46 Km/hr
</name>
<styleUrl>
#styleMap_TLP_Normal
</styleUrl>
<Point>
<coordinates>
-39.3405495,-7.4017234,930.70
</coordinates>
</Point>
</Placemark>
<Placemark>
<name>
Mon Feb 24 15:12:49 2014 S=1.70 Km/hr
</name>
<styleUrl>
#styleMap_TLP_Normal
</styleUrl>
<Point>
<coordinates>
-39.3404846,-7.4018598,931.64
</coordinates>
</Point>
</Placemark>
<Placemark>
<name>
Mon Feb 24 15:12:59 2014 S=2.38 Km/hr
</name>
<styleUrl>
#styleMap_TLP_Normal
</styleUrl>
<Point>
<coordinates>
-39.3404083,-7.4018989,932.13
</coordinates>
</Point>
</Placemark>
<Placemark>
<name>
Mon Feb 24 15:13:09 2014 S=0.25 Km/hr
</name>
<styleUrl>
#styleMap_TLP_Normal
</styleUrl>
<Point>
<coordinates>
-39.3403854,-7.4019122,931.92
</coordinates>
</Point>
</Placemark>
<Placemark>
<name>
Mon Feb 24 15:13:19 2014 S=0.02 Km/hr
</name>
<styleUrl>
#styleMap_TLP_Normal
</styleUrl>
<Point>
<coordinates>
-39.3403893,-7.4019094,931.95
</coordinates>
</Point>
</Placemark>
<Placemark>
<name>
Mon Feb 24 15:13:29 2014 S=0.16 Km/hr
</name>
<styleUrl>
#styleMap_TLP_Normal
</styleUrl>
<Point>
<coordinates>
-39.3403854,-7.4019103,931.97
</coordinates>
</Point>
</Placemark>
<Placemark>
<name>
Mon Feb 24 15:13:39 2014 S=0.14 Km/hr
</name>
<styleUrl>
#styleMap_TLP_Normal
</styleUrl>
<Point>
<coordinates>
-39.3403854,-7.4019103,931.97
</coordinates>
</Point>
</Placemark>
<Placemark>
<name>
Mon Feb 24 15:13:49 2014 S=0.32 Km/hr
</name>
<styleUrl>
#styleMap_TLP_Normal
</styleUrl>
<Point>
<coordinates>
-39.3403854,-7.4019113,931.98
</coordinates>
</Point>
</Placemark>
<Placemark>
<name>
Mon Feb 24 15:13:59 2014 S=0.65 Km/hr
</name>
<styleUrl>
#styleMap_TLP_Normal
</styleUrl>
<Point>
<coordinates>
-39.3403816,-7.4019127,932.02
</coordinates>
</Point>
</Placemark>
<Placemark>
<name>
Mon Feb 24 15:14:09 2014 S=0.45 Km/hr
</name>
<styleUrl>
#styleMap_TLP_Normal
</styleUrl>
<Point>
<coordinates>
-39.3403778,-7.4019127,931.94
</coordinates>
</Point>
</Placemark>
<Placemark>
<name>
Mon Feb 24 15:14:19 2014 S=0.24 Km/hr
</name>
<styleUrl>
#styleMap_TLP_Normal
</styleUrl>
<Point>
<coordinates>
-39.3403702,-7.4019170,931.84
</coordinates>
</Point>
</Placemark>
<Placemark>
<name>
Mon Feb 24 15:14:29 2014 S=0.59 Km/hr
</name>
<styleUrl>
#styleMap_TLP_Normal
</styleUrl>
<Point>
<coordinates>
-39.3403740,-7.4019146,931.83
</coordinates>
</Point>
</Placemark>
<Placemark>
<name>
Mon Feb 24 15:14:39 2014 S=0.47 Km/hr
</name>
<styleUrl>
#styleMap_TLP_Normal
</styleUrl>
<Point>
<coordinates>
-39.3403740,-7.4019132,931.83
</coordinates>
</Point>
</Placemark>
<Placemark>
<name>
Mon Feb 24 15:14:49 2014 S=0.74 Km/hr
</name>
<styleUrl>
#styleMap_TLP_Normal
</styleUrl>
<Point>
<coordinates>
-39.3403702,-7.4019146,931.78
</coordinates>
</Point>
</Placemark>
<Placemark>
<name>
Mon Feb 24 15:14:59 2014 S=0.48 Km/hr
</name>
<styleUrl>
#styleMap_TLP_Normal
</styleUrl>
<Point>
<coordinates>
-39.3403778,-7.4019089,931.88
</coordinates>
</Point>
</Placemark>
<Placemark>
<name>
Mon Feb 24 15:15:09 2014 S=0.20 Km/hr
</name>
<styleUrl>
#styleMap_TLP_Normal
</styleUrl>
<Point>
<coordinates>
-39.3403816,-7.4019089,931.94
</coordinates>
</Point>
</Placemark>
<Placemark>
<name>
Mon Feb 24 15:15:19 2014 S=1.27 Km/hr
</name>
<styleUrl>
#styleMap_TLP_Normal
</styleUrl>
<Point>
<coordinates>
-39.3403702,-7.4019136,931.84
</coordinates>
</Point>
</Placemark>
<Placemark>
<name>
Mon Feb 24 15:15:29 2014 S=2.87 Km/hr
</name>
<styleUrl>
#styleMap_TLP_Normal
</styleUrl>
<Point>
<coordinates>
-39.3403893,-7.4019637,932.63
</coordinates>
</Point>
</Placemark>
<Placemark>
<name>
Mon Feb 24 15:15:39 2014 S=2.71 Km/hr
</name>
<styleUrl>
#styleMap_TLP_Normal
</styleUrl>
<Point>
<coordinates>
-39.3403549,-7.4020476,933.06
</coordinates>
</Point>
</Placemark>
<Placemark>
<name>
Mon Feb 24 15:15:49 2014 S=0.42 Km/hr
</name>
<styleUrl>
#styleMap_TLP_Normal
</styleUrl>
<Point>
<coordinates>
-39.3404007,-7.4021134,932.97
</coordinates>
</Point>
</Placemark>
<Placemark>
<name>
Mon Feb 24 15:15:59 2014 S=2.20 Km/hr
</name>
<styleUrl>
#styleMap_TLP_Normal
</styleUrl>
<Point>
<coordinates>
-39.3404160,-7.4021473,932.94
</coordinates>
</Point>
</Placemark>
<Placemark>
<name>
Mon Feb 24 15:16:09 2014 S=0.20 Km/hr
</name>
<styleUrl>
#styleMap_TLP_Normal
</styleUrl>
<Point>
<coordinates>
-39.3404655,-7.4021330,933.02
</coordinates>
</Point>
</Placemark>
<Placemark>
<name>
Mon Feb 24 15:16:19 2014 S=0.65 Km/hr
</name>
<styleUrl>
#styleMap_TLP_Normal
</styleUrl>
<Point>
<coordinates>
-39.3404732,-7.4021053,932.88
</coordinates>
</Point>
</Placemark>
<Placemark>
<name>
Mon Feb 24 15:16:29 2014 S=0.47 Km/hr
</name>
<styleUrl>
#styleMap_TLP_Normal
</styleUrl>
<Point>
<coordinates>
-39.3404999,-7.4020867,933.19
</coordinates>
</Point>
</Placemark>
<Placemark>
<name>
Mon Feb 24 15:16:39 2014 S=0.77 Km/hr
</name>
<styleUrl>
#styleMap_TLP_Normal
</styleUrl>
<Point>
<coordinates>
-39.3405037,-7.4021053,933.73
</coordinates>
</Point>
</Placemark>
<Placemark>
<name>
Mon Feb 24 15:16:49 2014 S=0.81 Km/hr
</name>
<styleUrl>
#styleMap_TLP_Normal
</styleUrl>
<Point>
<coordinates>
-39.3404732,-7.4021034,934.13
</coordinates>
</Point>
</Placemark>
<Placemark>
<name>
Mon Feb 24 15:16:59 2014 S=3.18 Km/hr
</name>
<styleUrl>
#styleMap_TLP_Normal
</styleUrl>
<Point>
<coordinates>
-39.3403740,-7.4020662,934.50
</coordinates>
</Point>
</Placemark>
<Placemark>
<name>
Mon Feb 24 15:17:09 2014 S=3.06 Km/hr
</name>
<styleUrl>
#styleMap_TLP_Normal
</styleUrl>
<Point>
<coordinates>
-39.3402824,-7.4020734,934.67
</coordinates>
</Point>
</Placemark>
<Placemark>
<name>
Mon Feb 24 15:17:19 2014 S=2.68 Km/hr
</name>
<styleUrl>
#styleMap_TLP_Normal
</styleUrl>
<Point>
<coordinates>
-39.3402138,-7.4020391,937.19
</coordinates>
</Point>
</Placemark>
<Placemark>
<name>
Mon Feb 24 15:17:29 2014 S=0.63 Km/hr
</name>
<styleUrl>
#styleMap_TLP_Normal
</styleUrl>
<Point>
<coordinates>
-39.3401718,-7.4019923,937.16
</coordinates>
</Point>
</Placemark>
<Placemark>
<name>
Mon Feb 24 15:17:39 2014 S=0.50 Km/hr
</name>
<styleUrl>
#styleMap_TLP_Normal
</styleUrl>
<Point>
<coordinates>
-39.3401604,-7.4019814,937.64
</coordinates>
</Point>
</Placemark>
<Placemark>
<name>
Mon Feb 24 15:17:49 2014 S=1.76 Km/hr
</name>
<styleUrl>
#styleMap_TLP_Normal
</styleUrl>
<Point>
<coordinates>
-39.3401794,-7.4019370,935.95
</coordinates>
</Point>
</Placemark>
<Placemark>
<name>
Mon Feb 24 15:17:59 2014 S=0.06 Km/hr
</name>
<styleUrl>
#styleMap_TLP_Normal
</styleUrl>
<Point>
<coordinates>
-39.3401947,-7.4018998,934.41
</coordinates>
</Point>
</Placemark>
<Placemark>
<name>
Mon Feb 24 15:18:09 2014 S=1.47 Km/hr
</name>
<styleUrl>
#styleMap_TLP_Normal
</styleUrl>
<Point>
<coordinates>
-39.3401985,-7.4019065,934.55
</coordinates>
</Point>
</Placemark>
<Placemark>
<name>
Mon Feb 24 15:18:19 2014 S=0.40 Km/hr
</name>
<styleUrl>
#styleMap_TLP_Normal
</styleUrl>
<Point>
<coordinates>
-39.3401871,-7.4019117,935.30
</coordinates>
</Point>
</Placemark>
<Placemark>
<name>
Mon Feb 24 15:18:29 2014 S=3.15 Km/hr
</name>
<styleUrl>
#styleMap_TLP_Normal
</styleUrl>
<Point>
<coordinates>
-39.3401108,-7.4018946,934.66
</coordinates>
</Point>
</Placemark>
<Placemark>
<name>
Mon Feb 24 15:18:39 2014 S=3.69 Km/hr
</name>
<styleUrl>
#styleMap_TLP_Normal
</styleUrl>
<Point>
<coordinates>
-39.3400650,-7.4018583,934.19
</coordinates>
</Point>
</Placemark>
<Placemark>
<name>
Mon Feb 24 15:18:49 2014 S=1.62 Km/hr
</name>
<styleUrl>
#styleMap_TLP_Normal
</styleUrl>
<Point>
<coordinates>
-39.3400230,-7.4018650,934.56
</coordinates>
</Point>
</Placemark>
<Placemark>
<name>
Mon Feb 24 15:18:59 2014 S=0.32 Km/hr
</name>
<styleUrl>
#styleMap_TLP_Normal
</styleUrl>
<Point>
<coordinates>
-39.3399925,-7.4018731,934.59
</coordinates>
</Point>
</Placemark>
<Placemark>
<name>
Mon Feb 24 15:19:09 2014 S=1.16 Km/hr
</name>
<styleUrl>
#styleMap_TLP_Normal
</styleUrl>
<Point>
<coordinates>
-39.3399849,-7.4018755,934.61
</coordinates>
</Point>
</Placemark>
<Placemark>
<name>
Mon Feb 24 15:19:19 2014 S=0.54 Km/hr
</name>
<styleUrl>
#styleMap_TLP_Normal
</styleUrl>
<Point>
<coordinates>
-39.3399200,-7.4018297,934.64
</coordinates>
</Point>
</Placemark>
<Placemark>
<name>
Mon Feb 24 15:19:29 2014 S=1.55 Km/hr
</name>
<styleUrl>
#styleMap_TLP_Normal
</styleUrl>
<Point>
<coordinates>
-39.3398552,-7.4017935,934.81
</coordinates>
</Point>
</Placemark>
<Placemark>
<name>
Mon Feb 24 15:19:39 2014 S=0.96 Km/hr
</name>
<styleUrl>
#styleMap_TLP_Normal
</styleUrl>
<Point>
<coordinates>
-39.3398476,-7.4018407,934.33
</coordinates>
</Point>
</Placemark>
<Placemark>
<name>
Mon Feb 24 15:19:49 2014 S=0.25 Km/hr
</name>
<styleUrl>
#styleMap_TLP_Normal
</styleUrl>
<Point>
<coordinates>
-39.3398399,-7.4018693,934.19
</coordinates>
</Point>
</Placemark>
<Placemark>
<name>
Mon Feb 24 15:19:59 2014 S=0.58 Km/hr
</name>
<styleUrl>
#styleMap_TLP_Normal
</styleUrl>
<Point>
<coordinates>
-39.3398438,-7.4018712,934.19
</coordinates>
</Point>
</Placemark>
<Placemark>
<name>
Mon Feb 24 15:20:09 2014 S=1.72 Km/hr
</name>
<styleUrl>
#styleMap_TLP_Normal
</styleUrl>
<Point>
<coordinates>
-39.3398590,-7.4018893,934.66
</coordinates>
</Point>
</Placemark>
<Placemark>
<name>
Mon Feb 24 15:20:19 2014 S=1.59 Km/hr
</name>
<styleUrl>
#styleMap_TLP_Normal
</styleUrl>
<Point>
<coordinates>
-39.3399048,-7.4019380,934.97
</coordinates>
</Point>
</Placemark>
<Placemark>
<name>
Mon Feb 24 15:20:29 2014 S=2.47 Km/hr
</name>
<styleUrl>
#styleMap_TLP_Normal
</styleUrl>
<Point>
<coordinates>
-39.3399544,-7.4020224,934.34
</coordinates>
</Point>
</Placemark>
<Placemark>
<name>
Mon Feb 24 15:20:39 2014 S=1.71 Km/hr
</name>
<styleUrl>
#styleMap_TLP_Normal
</styleUrl>
<Point>
<coordinates>
-39.3399696,-7.4020653,932.52
</coordinates>
</Point>
</Placemark>
<Placemark>
<name>
Mon Feb 24 15:20:49 2014 S=0.54 Km/hr
</name>
<styleUrl>
#styleMap_TLP_Normal
</styleUrl>
<Point>
<coordinates>
-39.3399696,-7.4020677,932.45
</coordinates>
</Point>
</Placemark>
<Placemark>
<name>
Mon Feb 24 15:20:59 2014 S=0.38 Km/hr
</name>
<styleUrl>
#styleMap_TLP_Normal
</styleUrl>
<Point>
<coordinates>
-39.3399773,-7.4020662,932.45
</coordinates>
</Point>
</Placemark>
<Placemark>
<name>
Mon Feb 24 15:21:09 2014 S=0.81 Km/hr
</name>
<styleUrl>
#styleMap_TLP_Normal
</styleUrl>
<Point>
<coordinates>
-39.3399506,-7.4020910,932.34
</coordinates>
</Point>
</Placemark>
<Placemark>
<name>
Mon Feb 24 15:21:19 2014 S=0.93 Km/hr
</name>
<styleUrl>
#styleMap_TLP_Normal
</styleUrl>
<Point>
<coordinates>
-39.3399582,-7.4020929,932.45
</coordinates>
</Point>
</Placemark>
<Placemark>
<name>
Mon Feb 24 15:21:29 2014 S=3.14 Km/hr
</name>
<styleUrl>
#styleMap_TLP_Normal
</styleUrl>
<Point>
<coordinates>
-39.3400192,-7.4021587,933.11
</coordinates>
</Point>
</Placemark>
<Placemark>
<name>
Mon Feb 24 15:21:39 2014 S=2.41 Km/hr
</name>
<styleUrl>
#styleMap_TLP_Normal
</styleUrl>
<Point>
<coordinates>
-39.3400459,-7.4022036,933.00
</coordinates>
</Point>
</Placemark>
<Placemark>
<name>
Mon Feb 24 15:21:49 2014 S=2.01 Km/hr
</name>
<styleUrl>
#styleMap_TLP_Normal
</styleUrl>
<Point>
<coordinates>
-39.3400612,-7.4021902,933.27
</coordinates>
</Point>
</Placemark>
<Placemark>
<name>
Mon Feb 24 15:21:59 2014 S=2.46 Km/hr
</name>
<styleUrl>
#styleMap_TLP_Normal
</styleUrl>
<Point>
<coordinates>
-39.3399925,-7.4022641,932.36
</coordinates>
</Point>
</Placemark>
<Placemark>
<name>
Mon Feb 24 15:22:09 2014 S=0.64 Km/hr
</name>
<styleUrl>
#styleMap_TLP_Normal
</styleUrl>
<Point>
<coordinates>
-39.3399467,-7.4022598,933.00
</coordinates>
</Point>
</Placemark>
<Placemark>
<name>
Mon Feb 24 15:22:19 2014 S=1.08 Km/hr
</name>
<styleUrl>
#styleMap_TLP_Normal
</styleUrl>
<Point>
<coordinates>
-39.3399391,-7.4022756,933.27
</coordinates>
</Point>
</Placemark>
<Placemark>
<name>
Mon Feb 24 15:22:29 2014 S=0.60 Km/hr
</name>
<styleUrl>
#styleMap_TLP_Normal
</styleUrl>
<Point>
<coordinates>
-39.3399506,-7.4022989,933.70
</coordinates>
</Point>
</Placemark>
<Placemark>
<name>
Mon Feb 24 15:22:39 2014 S=0.25 Km/hr
</name>
<styleUrl>
#styleMap_TLP_Normal
</styleUrl>
<Point>
<coordinates>
-39.3399467,-7.4022961,933.61
</coordinates>
</Point>
</Placemark>
<Placemark>
<name>
Mon Feb 24 15:22:49 2014 S=0.26 Km/hr
</name>
<styleUrl>
#styleMap_TLP_Normal
</styleUrl>
<Point>
<coordinates>
-39.3399506,-7.4022975,933.48
</coordinates>
</Point>
</Placemark>
<Placemark>
<name>
Mon Feb 24 15:22:59 2014 S=1.10 Km/hr
</name>
<styleUrl>
#styleMap_TLP_Normal
</styleUrl>
<Point>
<coordinates>
-39.3399620,-7.4022951,933.80
</coordinates>
</Point>
</Placemark>
<Placemark>
<name>
Mon Feb 24 15:23:09 2014 S=1.78 Km/hr
</name>
<styleUrl>
#styleMap_TLP_Normal
</styleUrl>
<Point>
<coordinates>
-39.3399506,-7.4023328,932.83
</coordinates>
</Point>
</Placemark>
<Placemark>
<name>
Mon Feb 24 15:23:19 2014 S=0.76 Km/hr
</name>
<styleUrl>
#styleMap_TLP_Normal
</styleUrl>
<Point>
<coordinates>
-39.3399353,-7.4023666,932.25
</coordinates>
</Point>
</Placemark>
<Placemark>
<name>
Mon Feb 24 15:23:29 2014 S=1.22 Km/hr
</name>
<styleUrl>
#styleMap_TLP_Normal
</styleUrl>
<Point>
<coordinates>
-39.3399200,-7.4023895,932.63
</coordinates>
</Point>
</Placemark>
<Placemark>
<name>
Mon Feb 24 15:23:39 2014 S=0.33 Km/hr
</name>
<styleUrl>
#styleMap_TLP_Normal
</styleUrl>
<Point>
<coordinates>
-39.3399582,-7.4024296,932.17
</coordinates>
</Point>
</Placemark>
<Placemark>
<name>
Mon Feb 24 15:23:49 2014 S=1.48 Km/hr
</name>
<styleUrl>
#styleMap_TLP_Normal
</styleUrl>
<Point>
<coordinates>
-39.3399200,-7.4024229,932.39
</coordinates>
</Point>
</Placemark>
<Placemark>
<name>
Mon Feb 24 15:23:59 2014 S=0.56 Km/hr
</name>
<styleUrl>
#styleMap_TLP_Normal
</styleUrl>
<Point>
<coordinates>
-39.3399200,-7.4024076,932.50
</coordinates>
</Point>
</Placemark>
<Placemark>
<name>
Mon Feb 24 15:24:09 2014 S=0.59 Km/hr
</name>
<styleUrl>
#styleMap_TLP_Normal
</styleUrl>
<Point>
<coordinates>
-39.3399162,-7.4024072,932.53
</coordinates>
</Point>
</Placemark>
<Placemark>
<name>
Mon Feb 24 15:24:19 2014 S=3.03 Km/hr
</name>
<styleUrl>
#styleMap_TLP_Normal
</styleUrl>
<Point>
<coordinates>
-39.3398399,-7.4024162,932.53
</coordinates>
</Point>
</Placemark>
<Placemark>
<name>
Mon Feb 24 15:24:29 2014 S=2.85 Km/hr
</name>
<styleUrl>
#styleMap_TLP_Normal
</styleUrl>
<Point>
<coordinates>
-39.3397636,-7.4023252,932.77
</coordinates>
</Point>
</Placemark>
<Placemark>
<name>
Mon Feb 24 15:24:39 2014 S=4.30 Km/hr
</name>
<styleUrl>
#styleMap_TLP_Normal
</styleUrl>
<Point>
<coordinates>
-39.3396606,-7.4022655,934.20
</coordinates>
</Point>
</Placemark>
<Placemark>
<name>
Mon Feb 24 15:24:49 2014 S=2.66 Km/hr
</name>
<styleUrl>
#styleMap_TLP_Normal
</styleUrl>
<Point>
<coordinates>
-39.3395615,-7.4022613,936.38
</coordinates>
</Point>
</Placemark>
<Placemark>
<name>
Mon Feb 24 15:24:59 2014 S=2.32 Km/hr
</name>
<styleUrl>
#styleMap_TLP_Normal
</styleUrl>
<Point>
<coordinates>
-39.3394775,-7.4022632,938.03
</coordinates>
</Point>
</Placemark>
<Placemark>
<name>
Mon Feb 24 15:25:09 2014 S=1.80 Km/hr
</name>
<styleUrl>
#styleMap_TLP_Normal
</styleUrl>
<Point>
<coordinates>
-39.3394356,-7.4022450,939.97
</coordinates>
</Point>
</Placemark>
<Placemark>
<name>
Mon Feb 24 15:25:19 2014 S=0.16 Km/hr
</name>
<styleUrl>
#styleMap_TLP_Normal
</styleUrl>
<Point>
<coordinates>
-39.3394127,-7.4022250,939.42
</coordinates>
</Point>
</Placemark>
<Placemark>
<name>
Mon Feb 24 15:25:29 2014 S=0.45 Km/hr
</name>
<styleUrl>
#styleMap_TLP_Normal
</styleUrl>
<Point>
<coordinates>
-39.3393822,-7.4022212,938.27
</coordinates>
</Point>
</Placemark>
<Placemark>
<name>
Mon Feb 24 15:25:39 2014 S=2.67 Km/hr
</name>
<styleUrl>
#styleMap_TLP_Normal
</styleUrl>
<Point>
<coordinates>
-39.3393478,-7.4021955,938.02
</coordinates>
</Point>
</Placemark>
<Placemark>
<name>
Mon Feb 24 15:25:49 2014 S=2.30 Km/hr
</name>
<styleUrl>
#styleMap_TLP_Normal
</styleUrl>
<Point>
<coordinates>
-39.3393021,-7.4021645,936.86
</coordinates>
</Point>
</Placemark>
<Placemark>
<name>
Mon Feb 24 15:25:59 2014 S=1.59 Km/hr
</name>
<styleUrl>
#styleMap_TLP_Normal
</styleUrl>
<Point>
<coordinates>
-39.3392372,-7.4021850,936.59
</coordinates>
</Point>
</Placemark>
<Placemark>
<name>
Mon Feb 24 15:26:09 2014 S=0.42 Km/hr
</name>
<styleUrl>
#styleMap_TLP_Normal
</styleUrl>
<Point>
<coordinates>
-39.3392143,-7.4021997,936.56
</coordinates>
</Point>
</Placemark>
<Placemark>
<name>
Mon Feb 24 15:26:19 2014 S=0.38 Km/hr
</name>
<styleUrl>
#styleMap_TLP_Normal
</styleUrl>
<Point>
<coordinates>
-39.3391914,-7.4022036,936.97
</coordinates>
</Point>
</Placemark>
<Placemark>
<name>
Mon Feb 24 15:26:29 2014 S=0.28 Km/hr
</name>
<styleUrl>
#styleMap_TLP_Normal
</styleUrl>
<Point>
<coordinates>
-39.3391571,-7.4021959,937.27
</coordinates>
</Point>
</Placemark>
<Placemark>
<name>
Mon Feb 24 15:26:39 2014 S=0.92 Km/hr
</name>
<styleUrl>
#styleMap_TLP_Normal
</styleUrl>
<Point>
<coordinates>
-39.3391457,-7.4021983,937.33
</coordinates>
</Point>
</Placemark>
<Placemark>
<name>
Mon Feb 24 15:26:49 2014 S=0.96 Km/hr
</name>
<styleUrl>
#styleMap_TLP_Normal
</styleUrl>
<Point>
<coordinates>
-39.3391266,-7.4022059,937.42
</coordinates>
</Point>
</Placemark>
<Placemark>
<name>
Mon Feb 24 15:26:59 2014 S=1.35 Km/hr
</name>
<styleUrl>
#styleMap_TLP_Normal
</styleUrl>
<Point>
<coordinates>
-39.3390999,-7.4022193,937.61
</coordinates>
</Point>
</Placemark>
<Placemark>
<name>
Mon Feb 24 15:27:09 2014 S=0.64 Km/hr
</name>
<styleUrl>
#styleMap_TLP_Normal
</styleUrl>
<Point>
<coordinates>
-39.3390732,-7.4022160,937.66
</coordinates>
</Point>
</Placemark>
<Placemark>
<name>
Mon Feb 24 15:27:19 2014 S=1.26 Km/hr
</name>
<styleUrl>
#styleMap_TLP_Normal
</styleUrl>
<Point>
<coordinates>
-39.3390770,-7.4022126,937.66
</coordinates>
</Point>
</Placemark>
<Placemark>
<name>
Mon Feb 24 15:27:29 2014 S=0.22 Km/hr
</name>
<styleUrl>
#styleMap_TLP_Normal
</styleUrl>
<Point>
<coordinates>
-39.3391075,-7.4021449,937.58
</coordinates>
</Point>
</Placemark>
<Placemark>
<name>
Mon Feb 24 15:27:39 2014 S=0.61 Km/hr
</name>
<styleUrl>
#styleMap_TLP_Normal
</styleUrl>
<Point>
<coordinates>
-39.3390999,-7.4021468,937.55
</coordinates>
</Point>
</Placemark>
<Placemark>
<name>
Mon Feb 24 15:27:49 2014 S=0.59 Km/hr
</name>
<styleUrl>
#styleMap_TLP_Normal
</styleUrl>
<Point>
<coordinates>
-39.3390961,-7.4021497,937.50
</coordinates>
</Point>
</Placemark>
<Placemark>
<name>
Mon Feb 24 15:27:59 2014 S=0.84 Km/hr
</name>
<styleUrl>
#styleMap_TLP_Normal
</styleUrl>
<Point>
<coordinates>
-39.3390884,-7.4021535,937.45
</coordinates>
</Point>
</Placemark>
<Placemark>
<name>
Mon Feb 24 15:28:09 2014 S=3.06 Km/hr
</name>
<styleUrl>
#styleMap_TLP_Normal
</styleUrl>
<Point>
<coordinates>
-39.3391380,-7.4021826,937.17
</coordinates>
</Point>
</Placemark>
<Placemark>
<name>
Mon Feb 24 15:28:19 2014 S=1.13 Km/hr
</name>
<styleUrl>
#styleMap_TLP_Normal
</styleUrl>
<Point>
<coordinates>
-39.3392410,-7.4021554,936.33
</coordinates>
</Point>
</Placemark>
<Placemark>
<name>
Mon Feb 24 15:28:29 2014 S=0.31 Km/hr
</name>
<styleUrl>
#styleMap_TLP_Normal
</styleUrl>
<Point>
<coordinates>
-39.3393211,-7.4021215,935.05
</coordinates>
</Point>
</Placemark>
<Placemark>
<name>
Mon Feb 24 15:28:39 2014 S=1.51 Km/hr
</name>
<styleUrl>
#styleMap_TLP_Normal
</styleUrl>
<Point>
<coordinates>
-39.3393593,-7.4020920,934.97
</coordinates>
</Point>
</Placemark>
<Placemark>
<name>
Mon Feb 24 15:28:49 2014 S=1.28 Km/hr
</name>
<styleUrl>
#styleMap_TLP_Normal
</styleUrl>
<Point>
<coordinates>
-39.3394127,-7.4020748,934.86
</coordinates>
</Point>
</Placemark>
<Placemark>
<name>
Mon Feb 24 15:28:59 2014 S=1.77 Km/hr
</name>
<styleUrl>
#styleMap_TLP_Normal
</styleUrl>
<Point>
<coordinates>
-39.3394585,-7.4020734,934.88
</coordinates>
</Point>
</Placemark>
<Placemark>
<name>
Mon Feb 24 15:29:09 2014 S=1.04 Km/hr
</name>
<styleUrl>
#styleMap_TLP_Normal
</styleUrl>
<Point>
<coordinates>
-39.3394928,-7.4020805,934.16
</coordinates>
</Point>
</Placemark>
<Placemark>
<name>
Mon Feb 24 15:29:19 2014 S=1.36 Km/hr
</name>
<styleUrl>
#styleMap_TLP_Normal
</styleUrl>
<Point>
<coordinates>
-39.3395462,-7.4020467,934.55
</coordinates>
</Point>
</Placemark>
<Placemark>
<name>
Mon Feb 24 15:29:29 2014 S=1.51 Km/hr
</name>
<styleUrl>
#styleMap_TLP_Normal
</styleUrl>
<Point>
<coordinates>
-39.3395920,-7.4020085,933.75
</coordinates>
</Point>
</Placemark>
<Placemark>
<name>
Mon Feb 24 15:29:39 2014 S=0.83 Km/hr
</name>
<styleUrl>
#styleMap_TLP_Normal
</styleUrl>
<Point>
<coordinates>
-39.3396111,-7.4019809,933.67
</coordinates>
</Point>
</Placemark>
<Placemark>
<name>
Mon Feb 24 15:29:49 2014 S=0.71 Km/hr
</name>
<styleUrl>
#styleMap_TLP_Normal
</styleUrl>
<Point>
<coordinates>
-39.3396416,-7.4019179,933.45
</coordinates>
</Point>
</Placemark>
<Placemark>
<name>
Mon Feb 24 15:29:59 2014 S=2.01 Km/hr
</name>
<styleUrl>
#styleMap_TLP_Normal
</styleUrl>
<Point>
<coordinates>
-39.3396072,-7.4019179,934.30
</coordinates>
</Point>
</Placemark>
<Placemark>
<name>
Mon Feb 24 15:30:09 2014 S=1.53 Km/hr
</name>
<styleUrl>
#styleMap_TLP_Normal
</styleUrl>
<Point>
<coordinates>
-39.3395576,-7.4018826,934.72
</coordinates>
</Point>
</Placemark>
<Placemark>
<name>
Mon Feb 24 15:30:19 2014 S=2.03 Km/hr
</name>
<styleUrl>
#styleMap_TLP_Normal
</styleUrl>
<Point>
<coordinates>
-39.3395920,-7.4018307,934.44
</coordinates>
</Point>
</Placemark>
<Placemark>
<name>
Mon Feb 24 15:30:29 2014 S=0.44 Km/hr
</name>
<styleUrl>
#styleMap_TLP_Normal
</styleUrl>
<Point>
<coordinates>
-39.3395958,-7.4017658,935.05
</coordinates>
</Point>
</Placemark>
<Placemark>
<name>
Mon Feb 24 15:30:39 2014 S=1.25 Km/hr
</name>
<styleUrl>
#styleMap_TLP_Normal
</styleUrl>
<Point>
<coordinates>
-39.3395920,-7.4018006,935.48
</coordinates>
</Point>
</Placemark>
<Placemark>
<name>
Mon Feb 24 15:30:49 2014 S=1.88 Km/hr
</name>
<styleUrl>
#styleMap_TLP_Normal
</styleUrl>
<Point>
<coordinates>
-39.3395729,-7.4018550,936.05
</coordinates>
</Point>
</Placemark>
<Placemark>
<name>
Mon Feb 24 15:30:59 2014 S=1.27 Km/hr
</name>
<styleUrl>
#styleMap_TLP_Normal
</styleUrl>
<Point>
<coordinates>
-39.3395958,-7.4019051,936.17
</coordinates>
</Point>
</Placemark>
<Placemark>
<name>
Mon Feb 24 15:31:09 2014 S=0.77 Km/hr
</name>
<styleUrl>
#styleMap_TLP_Normal
</styleUrl>
<Point>
<coordinates>
-39.3396263,-7.4018965,935.67
</coordinates>
</Point>
</Placemark>
<Placemark>
<name>
Mon Feb 24 15:31:19 2014 S=2.65 Km/hr
</name>
<styleUrl>
#styleMap_TLP_Normal
</styleUrl>
<Point>
<coordinates>
-39.3397026,-7.4018917,934.72
</coordinates>
</Point>
</Placemark>
<Placemark>
<name>
Mon Feb 24 15:31:29 2014 S=0.58 Km/hr
</name>
<styleUrl>
#styleMap_TLP_Normal
</styleUrl>
<Point>
<coordinates>
-39.3397522,-7.4019032,935.44
</coordinates>
</Point>
</Placemark>
<Placemark>
<name>
Mon Feb 24 15:31:39 2014 S=1.42 Km/hr
</name>
<styleUrl>
#styleMap_TLP_Normal
</styleUrl>
<Point>
<coordinates>
-39.3397980,-7.4019165,935.42
</coordinates>
</Point>
</Placemark>
<Placemark>
<name>
Mon Feb 24 15:31:49 2014 S=0.63 Km/hr
</name>
<styleUrl>
#styleMap_TLP_Normal
</styleUrl>
<Point>
<coordinates>
-39.3398628,-7.4018803,935.59
</coordinates>
</Point>
</Placemark>
<Placemark>
<name>
Mon Feb 24 15:31:59 2014 S=1.00 Km/hr
</name>
<styleUrl>
#styleMap_TLP_Normal
</styleUrl>
<Point>
<coordinates>
-39.3398972,-7.4018631,935.17
</coordinates>
</Point>
</Placemark>
<Placemark>
<name>
Mon Feb 24 15:32:09 2014 S=0.41 Km/hr
</name>
<styleUrl>
#styleMap_TLP_Normal
</styleUrl>
<Point>
<coordinates>
-39.3399162,-7.4018745,935.39
</coordinates>
</Point>
</Placemark>
<Placemark>
<name>
Mon Feb 24 15:32:19 2014 S=3.32 Km/hr
</name>
<styleUrl>
#styleMap_TLP_Normal
</styleUrl>
<Point>
<coordinates>
-39.3399162,-7.4019346,934.94
</coordinates>
</Point>
</Placemark>
<Placemark>
<name>
Mon Feb 24 15:32:29 2014 S=2.35 Km/hr
</name>
<styleUrl>
#styleMap_TLP_Normal
</styleUrl>
<Point>
<coordinates>
-39.3399467,-7.4020252,935.44
</coordinates>
</Point>
</Placemark>
<Placemark>
<name>
Mon Feb 24 15:32:39 2014 S=1.12 Km/hr
</name>
<styleUrl>
#styleMap_TLP_Normal
</styleUrl>
<Point>
<coordinates>
-39.3399620,-7.4020991,934.77
</coordinates>
</Point>
</Placemark>
<Placemark>
<name>
Mon Feb 24 15:32:49 2014 S=1.62 Km/hr
</name>
<styleUrl>
#styleMap_TLP_Normal
</styleUrl>
<Point>
<coordinates>
-39.3399849,-7.4021459,935.20
</coordinates>
</Point>
</Placemark>
<Placemark>
<name>
Mon Feb 24 15:32:59 2014 S=0.38 Km/hr
</name>
<styleUrl>
#styleMap_TLP_Normal
</styleUrl>
<Point>
<coordinates>
-39.3399963,-7.4022217,934.75
</coordinates>
</Point>
</Placemark>
<Placemark>
<name>
Mon Feb 24 15:33:09 2014 S=1.39 Km/hr
</name>
<styleUrl>
#styleMap_TLP_Normal
</styleUrl>
<Point>
<coordinates>
-39.3399696,-7.4022679,935.45
</coordinates>
</Point>
</Placemark>
<Placemark>
<name>
Mon Feb 24 15:33:19 2014 S=0.78 Km/hr
</name>
<styleUrl>
#styleMap_TLP_Normal
</styleUrl>
<Point>
<coordinates>
-39.3399391,-7.4023008,935.70
</coordinates>
</Point>
</Placemark>
<Placemark>
<name>
Mon Feb 24 15:33:29 2014 S=0.95 Km/hr
</name>
<styleUrl>
#styleMap_TLP_Normal
</styleUrl>
<Point>
<coordinates>
-39.3399315,-7.4023085,935.77
</coordinates>
</Point>
</Placemark>
<Placemark>
<name>
Mon Feb 24 15:33:39 2014 S=1.13 Km/hr
</name>
<styleUrl>
#styleMap_TLP_Normal
</styleUrl>
<Point>
<coordinates>
-39.3399200,-7.4023476,936.69
</coordinates>
</Point>
</Placemark>
<Placemark>
<name>
Mon Feb 24 15:33:49 2014 S=2.36 Km/hr
</name>
<styleUrl>
#styleMap_TLP_Normal
</styleUrl>
<Point>
<coordinates>
-39.3398361,-7.4024034,936.13
</coordinates>
</Point>
</Placemark>
<Placemark>
<name>
Mon Feb 24 15:33:59 2014 S=4.14 Km/hr
</name>
<styleUrl>
#styleMap_TLP_Normal
</styleUrl>
<Point>
<coordinates>
-39.3397789,-7.4023261,936.63
</coordinates>
</Point>
</Placemark>
<Placemark>
<name>
Mon Feb 24 15:34:09 2014 S=3.64 Km/hr
</name>
<styleUrl>
#styleMap_TLP_Normal
</styleUrl>
<Point>
<coordinates>
-39.3396797,-7.4022679,935.88
</coordinates>
</Point>
</Placemark>
<Placemark>
<name>
Mon Feb 24 15:34:19 2014 S=4.94 Km/hr
</name>
<styleUrl>
#styleMap_TLP_Normal
</styleUrl>
<Point>
<coordinates>
-39.3395729,-7.4022989,936.86
</coordinates>
</Point>
</Placemark>
<Placemark>
<name>
Mon Feb 24 15:34:29 2014 S=3.15 Km/hr
</name>
<styleUrl>
#styleMap_TLP_Normal
</styleUrl>
<Point>
<coordinates>
-39.3395081,-7.4023647,937.61
</coordinates>
</Point>
</Placemark>
<Placemark>
<name>
Mon Feb 24 15:34:39 2014 S=3.37 Km/hr
</name>
<styleUrl>
#styleMap_TLP_Normal
</styleUrl>
<Point>
<coordinates>
-39.3394241,-7.4024544,938.80
</coordinates>
</Point>
</Placemark>
<Placemark>
<name>
Mon Feb 24 15:34:49 2014 S=3.67 Km/hr
</name>
<styleUrl>
#styleMap_TLP_Normal
</styleUrl>
<Point>
<coordinates>
-39.3392982,-7.4024992,940.53
</coordinates>
</Point>
</Placemark>
<Placemark>
<name>
Mon Feb 24 15:34:59 2014 S=1.32 Km/hr
</name>
<styleUrl>
#styleMap_TLP_Normal
</styleUrl>
<Point>
<coordinates>
-39.3392067,-7.4024954,942.48
</coordinates>
</Point>
</Placemark>
<Placemark>
<name>
Mon Feb 24 15:35:09 2014 S=3.20 Km/hr
</name>
<styleUrl>
#styleMap_TLP_Normal
</styleUrl>
<Point>
<coordinates>
-39.3391151,-7.4024653,943.39
</coordinates>
</Point>
</Placemark>
<Placemark>
<name>
Mon Feb 24 15:35:19 2014 S=1.15 Km/hr
</name>
<styleUrl>
#styleMap_TLP_Normal
</styleUrl>
<Point>
<coordinates>
-39.3390350,-7.4024820,944.30
</coordinates>
</Point>
</Placemark>
<Placemark>
<name>
Mon Feb 24 15:35:29 2014 S=0.59 Km/hr
</name>
<styleUrl>
#styleMap_TLP_Normal
</styleUrl>
<Point>
<coordinates>
-39.3390007,-7.4024377,942.97
</coordinates>
</Point>
</Placemark>
<Placemark>
<name>
Mon Feb 24 15:35:39 2014 S=1.75 Km/hr
</name>
<styleUrl>
#styleMap_TLP_Normal
</styleUrl>
<Point>
<coordinates>
-39.3389969,-7.4023767,942.88
</coordinates>
</Point>
</Placemark>
<Placemark>
<name>
Mon Feb 24 15:35:49 2014 S=0.85 Km/hr
</name>
<styleUrl>
#styleMap_TLP_Normal
</styleUrl>
<Point>
<coordinates>
-39.3390083,-7.4023070,943.00
</coordinates>
</Point>
</Placemark>
<Placemark>
<name>
Mon Feb 24 15:35:59 2014 S=1.37 Km/hr
</name>
<styleUrl>
#styleMap_TLP_Normal
</styleUrl>
<Point>
<coordinates>
-39.3389931,-7.4022741,941.77
</coordinates>
</Point>
</Placemark>
<Placemark>
<name>
Mon Feb 24 15:36:09 2014 S=3.16 Km/hr
</name>
<styleUrl>
#styleMap_TLP_Normal
</styleUrl>
<Point>
<coordinates>
-39.3389206,-7.4021826,940.95
</coordinates>
</Point>
</Placemark>
<Placemark>
<name>
Mon Feb 24 15:36:19 2014 S=0.83 Km/hr
</name>
<styleUrl>
#styleMap_TLP_Normal
</styleUrl>
<Point>
<coordinates>
-39.3388481,-7.4021125,939.34
</coordinates>
</Point>
</Placemark>
<Placemark>
<name>
Mon Feb 24 15:36:29 2014 S=1.29 Km/hr
</name>
<styleUrl>
#styleMap_TLP_Normal
</styleUrl>
<Point>
<coordinates>
-39.3388252,-7.4020925,937.86
</coordinates>
</Point>
</Placemark>
<Placemark>
<name>
Mon Feb 24 15:36:39 2014 S=0.93 Km/hr
</name>
<styleUrl>
#styleMap_TLP_Normal
</styleUrl>
<Point>
<coordinates>
-39.3388290,-7.4020662,937.73
</coordinates>
</Point>
</Placemark>
<Placemark>
<name>
Mon Feb 24 15:36:49 2014 S=1.63 Km/hr
</name>
<styleUrl>
#styleMap_TLP_Normal
</styleUrl>
<Point>
<coordinates>
-39.3388329,-7.4020243,937.83
</coordinates>
</Point>
</Placemark>
<Placemark>
<name>
Mon Feb 24 15:36:59 2014 S=0.44 Km/hr
</name>
<styleUrl>
#styleMap_TLP_Normal
</styleUrl>
<Point>
<coordinates>
-39.3388252,-7.4019642,937.31
</coordinates>
</Point>
</Placemark>
<Placemark>
<name>
Mon Feb 24 15:37:09 2014 S=1.20 Km/hr
</name>
<styleUrl>
#styleMap_TLP_Normal
</styleUrl>
<Point>
<coordinates>
-39.3388176,-7.4019284,936.95
</coordinates>
</Point>
</Placemark>
<Placemark>
<name>
Mon Feb 24 15:37:19 2014 S=1.90 Km/hr
</name>
<styleUrl>
#styleMap_TLP_Normal
</styleUrl>
<Point>
<coordinates>
-39.3387718,-7.4019213,937.81
</coordinates>
</Point>
</Placemark>
<Placemark>
<name>
Mon Feb 24 15:37:29 2014 S=2.46 Km/hr
</name>
<styleUrl>
#styleMap_TLP_Normal
</styleUrl>
<Point>
<coordinates>
-39.3386917,-7.4019079,938.14
</coordinates>
</Point>
</Placemark>
<Placemark>
<name>
Mon Feb 24 15:37:39 2014 S=0.53 Km/hr
</name>
<styleUrl>
#styleMap_TLP_Normal
</styleUrl>
<Point>
<coordinates>
-39.3386726,-7.4018884,939.02
</coordinates>
</Point>
</Placemark>
<Placemark>
<name>
Mon Feb 24 15:37:49 2014 S=2.57 Km/hr
</name>
<styleUrl>
#styleMap_TLP_Normal
</styleUrl>
<Point>
<coordinates>
-39.3387184,-7.4018817,938.22
</coordinates>
</Point>
</Placemark>
<Placemark>
<name>
Mon Feb 24 15:37:59 2014 S=1.49 Km/hr
</name>
<styleUrl>
#styleMap_TLP_Normal
</styleUrl>
<Point>
<coordinates>
-39.3387833,-7.4019032,937.09
</coordinates>
</Point>
</Placemark>
<Placemark>
<name>
Mon Feb 24 15:38:09 2014 S=1.99 Km/hr
</name>
<styleUrl>
#styleMap_TLP_Normal
</styleUrl>
<Point>
<coordinates>
-39.3388176,-7.4019637,936.84
</coordinates>
</Point>
</Placemark>
<Placemark>
<name>
Mon Feb 24 15:38:19 2014 S=2.24 Km/hr
</name>
<styleUrl>
#styleMap_TLP_Normal
</styleUrl>
<Point>
<coordinates>
-39.3388329,-7.4020290,937.19
</coordinates>
</Point>
</Placemark>
<Placemark>
<name>
Mon Feb 24 15:38:29 2014 S=2.30 Km/hr
</name>
<styleUrl>
#styleMap_TLP_Normal
</styleUrl>
<Point>
<coordinates>
-39.3388290,-7.4020824,937.55
</coordinates>
</Point>
</Placemark>
<Placemark>
<name>
Mon Feb 24 15:38:39 2014 S=3.57 Km/hr
</name>
<styleUrl>
#styleMap_TLP_Normal
</styleUrl>
<Point>
<coordinates>
-39.3388824,-7.4021378,936.94
</coordinates>
</Point>
</Placemark>
<Placemark>
<name>
Mon Feb 24 15:38:49 2014 S=3.93 Km/hr
</name>
<styleUrl>
#styleMap_TLP_Normal
</styleUrl>
<Point>
<coordinates>
-39.3389359,-7.4022250,937.42
</coordinates>
</Point>
</Placemark>
<Placemark>
<name>
Mon Feb 24 15:38:59 2014 S=1.03 Km/hr
</name>
<styleUrl>
#styleMap_TLP_Normal
</styleUrl>
<Point>
<coordinates>
-39.3389664,-7.4022765,936.86
</coordinates>
</Point>
</Placemark>
<Placemark>
<name>
Mon Feb 24 15:39:09 2014 S=0.20 Km/hr
</name>
<styleUrl>
#styleMap_TLP_Normal
</styleUrl>
<Point>
<coordinates>
-39.3389854,-7.4022975,937.38
</coordinates>
</Point>
</Placemark>
<Placemark>
<name>
Mon Feb 24 15:39:19 2014 S=0.25 Km/hr
</name>
<styleUrl>
#styleMap_TLP_Normal
</styleUrl>
<Point>
<coordinates>
-39.3389702,-7.4023046,937.45
</coordinates>
</Point>
</Placemark>
<Placemark>
<name>
Mon Feb 24 15:39:29 2014 S=2.55 Km/hr
</name>
<styleUrl>
#styleMap_TLP_Normal
</styleUrl>
<Point>
<coordinates>
-39.3389740,-7.4023600,937.05
</coordinates>
</Point>
</Placemark>
<Placemark>
<name>
Mon Feb 24 15:39:39 2014 S=1.84 Km/hr
</name>
<styleUrl>
#styleMap_TLP_Normal
</styleUrl>
<Point>
<coordinates>
-39.3389893,-7.4024568,936.67
</coordinates>
</Point>
</Placemark>
<Placemark>
<name>
Mon Feb 24 15:39:49 2014 S=3.53 Km/hr
</name>
<styleUrl>
#styleMap_TLP_Normal
</styleUrl>
<Point>
<coordinates>
-39.3389549,-7.4025450,937.38
</coordinates>
</Point>
</Placemark>
<Placemark>
<name>
Mon Feb 24 15:39:59 2014 S=3.06 Km/hr
</name>
<styleUrl>
#styleMap_TLP_Normal
</styleUrl>
<Point>
<coordinates>
-39.3389320,-7.4026513,936.98
</coordinates>
</Point>
</Placemark>
<Placemark>
<name>
Mon Feb 24 15:40:09 2014 S=2.58 Km/hr
</name>
<styleUrl>
#styleMap_TLP_Normal
</styleUrl>
<Point>
<coordinates>
-39.3388901,-7.4027376,936.28
</coordinates>
</Point>
</Placemark>
<Placemark>
<name>
Mon Feb 24 15:40:19 2014 S=3.13 Km/hr
</name>
<styleUrl>
#styleMap_TLP_Normal
</styleUrl>
<Point>
<coordinates>
-39.3388290,-7.4028573,936.83
</coordinates>
</Point>
</Placemark>
<Placemark>
<name>
Mon Feb 24 15:40:29 2014 S=2.35 Km/hr
</name>
<styleUrl>
#styleMap_TLP_Normal
</styleUrl>
<Point>
<coordinates>
-39.3387489,-7.4028902,936.39
</coordinates>
</Point>
</Placemark>
<Placemark>
<name>
Mon Feb 24 15:40:39 2014 S=2.83 Km/hr
</name>
<styleUrl>
#styleMap_TLP_Normal
</styleUrl>
<Point>
<coordinates>
-39.3386765,-7.4029565,936.25
</coordinates>
</Point>
</Placemark>
<Placemark>
<name>
Mon Feb 24 15:40:49 2014 S=2.30 Km/hr
</name>
<styleUrl>
#styleMap_TLP_Normal
</styleUrl>
<Point>
<coordinates>
-39.3385963,-7.4030032,935.89
</coordinates>
</Point>
</Placemark>
<Placemark>
<name>
Mon Feb 24 15:40:59 2014 S=2.05 Km/hr
</name>
<styleUrl>
#styleMap_TLP_Normal
</styleUrl>
<Point>
<coordinates>
-39.3385315,-7.4030867,936.70
</coordinates>
</Point>
</Placemark>
<Placemark>
<name>
Mon Feb 24 15:41:09 2014 S=2.77 Km/hr
</name>
<styleUrl>
#styleMap_TLP_Normal
</styleUrl>
<Point>
<coordinates>
-39.3384438,-7.4031672,937.17
</coordinates>
</Point>
</Placemark>
<Placemark>
<name>
Mon Feb 24 15:41:19 2014 S=2.03 Km/hr
</name>
<styleUrl>
#styleMap_TLP_Normal
</styleUrl>
<Point>
<coordinates>
-39.3383636,-7.4032083,935.03
</coordinates>
</Point>
</Placemark>
<Placemark>
<name>
Mon Feb 24 15:41:29 2014 S=2.36 Km/hr
</name>
<styleUrl>
#styleMap_TLP_Normal
</styleUrl>
<Point>
<coordinates>
-39.3382988,-7.4032879,934.42
</coordinates>
</Point>
</Placemark>
<Placemark>
<name>
Mon Feb 24 15:41:39 2014 S=2.84 Km/hr
</name>
<styleUrl>
#styleMap_TLP_Normal
</styleUrl>
<Point>
<coordinates>
-39.3382263,-7.4033599,934.55
</coordinates>
</Point>
</Placemark>
<Placemark>
<name>
Mon Feb 24 15:41:49 2014 S=2.39 Km/hr
</name>
<styleUrl>
#styleMap_TLP_Normal
</styleUrl>
<Point>
<coordinates>
-39.3381805,-7.4034429,935.50
</coordinates>
</Point>
</Placemark>
<Placemark>
<name>
Mon Feb 24 15:41:59 2014 S=3.35 Km/hr
</name>
<styleUrl>
#styleMap_TLP_Normal
</styleUrl>
<Point>
<coordinates>
-39.3381310,-7.4035578,936.20
</coordinates>
</Point>
</Placemark>
<Placemark>
<name>
Mon Feb 24 15:42:09 2014 S=3.54 Km/hr
</name>
<styleUrl>
#styleMap_TLP_Normal
</styleUrl>
<Point>
<coordinates>
-39.3380775,-7.4036779,937.66
</coordinates>
</Point>
</Placemark>
<Placemark>
<name>
Mon Feb 24 15:42:19 2014 S=3.86 Km/hr
</name>
<styleUrl>
#styleMap_TLP_Normal
</styleUrl>
<Point>
<coordinates>
-39.3379936,-7.4037271,938.02
</coordinates>
</Point>
</Placemark>
<Placemark>
<name>
Mon Feb 24 15:42:29 2014 S=1.78 Km/hr
</name>
<styleUrl>
#styleMap_TLP_Normal
</styleUrl>
<Point>
<coordinates>
-39.3379059,-7.4037814,938.34
</coordinates>
</Point>
</Placemark>
<Placemark>
<name>
Mon Feb 24 15:42:39 2014 S=1.37 Km/hr
</name>
<styleUrl>
#styleMap_TLP_Normal
</styleUrl>
<Point>
<coordinates>
-39.3378601,-7.4038262,938.52
</coordinates>
</Point>
</Placemark>
<Placemark>
<name>
Mon Feb 24 15:42:49 2014 S=2.87 Km/hr
</name>
<styleUrl>
#styleMap_TLP_Normal
</styleUrl>
<Point>
<coordinates>
-39.3378525,-7.4037914,936.92
</coordinates>
</Point>
</Placemark>
<Placemark>
<name>
Mon Feb 24 15:42:59 2014 S=0.54 Km/hr
</name>
<styleUrl>
#styleMap_TLP_Normal
</styleUrl>
<Point>
<coordinates>
-39.3378105,-7.4037266,936.75
</coordinates>
</Point>
</Placemark>
<Placemark>
<name>
Mon Feb 24 15:43:09 2014 S=1.97 Km/hr
</name>
<styleUrl>
#styleMap_TLP_Normal
</styleUrl>
<Point>
<coordinates>
-39.3378677,-7.4037957,935.94
</coordinates>
</Point>
</Placemark>
<Placemark>
<name>
Mon Feb 24 15:43:19 2014 S=2.01 Km/hr
</name>
<styleUrl>
#styleMap_TLP_Normal
</styleUrl>
<Point>
<coordinates>
-39.3378143,-7.4038682,935.47
</coordinates>
</Point>
</Placemark>
<Placemark>
<name>
Mon Feb 24 15:43:29 2014 S=3.13 Km/hr
</name>
<styleUrl>
#styleMap_TLP_Normal
</styleUrl>
<Point>
<coordinates>
-39.3377151,-7.4038978,935.81
</coordinates>
</Point>
</Placemark>
<Placemark>
<name>
Mon Feb 24 15:43:39 2014 S=3.09 Km/hr
</name>
<styleUrl>
#styleMap_TLP_Normal
</styleUrl>
<Point>
<coordinates>
-39.3376389,-7.4039121,936.17
</coordinates>
</Point>
</Placemark>
<Placemark>
<name>
Mon Feb 24 15:43:49 2014 S=2.77 Km/hr
</name>
<styleUrl>
#styleMap_TLP_Normal
</styleUrl>
<Point>
<coordinates>
-39.3375359,-7.4039412,936.16
</coordinates>
</Point>
</Placemark>
<Placemark>
<name>
Mon Feb 24 15:43:59 2014 S=3.04 Km/hr
</name>
<styleUrl>
#styleMap_TLP_Normal
</styleUrl>
<Point>
<coordinates>
-39.3374214,-7.4039583,936.89
</coordinates>
</Point>
</Placemark>
<Placemark>
<name>
Mon Feb 24 15:44:09 2014 S=4.52 Km/hr
</name>
<styleUrl>
#styleMap_TLP_Normal
</styleUrl>
<Point>
<coordinates>
-39.3373032,-7.4039598,937.80
</coordinates>
</Point>
</Placemark>
<Placemark>
<name>
Mon Feb 24 15:44:19 2014 S=4.64 Km/hr
</name>
<styleUrl>
#styleMap_TLP_Normal
</styleUrl>
<Point>
<coordinates>
-39.3372078,-7.4039793,937.81
</coordinates>
</Point>
</Placemark>
<Placemark>
<name>
Mon Feb 24 15:44:29 2014 S=1.71 Km/hr
</name>
<styleUrl>
#styleMap_TLP_Normal
</styleUrl>
<Point>
<coordinates>
-39.3371162,-7.4039660,938.53
</coordinates>
</Point>
</Placemark>
<Placemark>
<name>
Mon Feb 24 15:44:39 2014 S=1.41 Km/hr
</name>
<styleUrl>
#styleMap_TLP_Normal
</styleUrl>
<Point>
<coordinates>
-39.3370399,-7.4040155,939.66
</coordinates>
</Point>
</Placemark>
<Placemark>
<name>
Mon Feb 24 15:44:49 2014 S=2.26 Km/hr
</name>
<styleUrl>
#styleMap_TLP_Normal
</styleUrl>
<Point>
<coordinates>
-39.3369255,-7.4040060,940.83
</coordinates>
</Point>
</Placemark>
<Placemark>
<name>
Mon Feb 24 15:44:59 2014 S=2.14 Km/hr
</name>
<styleUrl>
#styleMap_TLP_Normal
</styleUrl>
<Point>
<coordinates>
-39.3368492,-7.4040275,942.59
</coordinates>
</Point>
</Placemark>
<Placemark>
<name>
Mon Feb 24 15:45:09 2014 S=2.39 Km/hr
</name>
<styleUrl>
#styleMap_TLP_Normal
</styleUrl>
<Point>
<coordinates>
-39.3367767,-7.4040608,942.72
</coordinates>
</Point>
</Placemark>
<Placemark>
<name>
Mon Feb 24 15:45:19 2014 S=2.47 Km/hr
</name>
<styleUrl>
#styleMap_TLP_Normal
</styleUrl>
<Point>
<coordinates>
-39.3366928,-7.4041128,943.03
</coordinates>
</Point>
</Placemark>
<Placemark>
<name>
Mon Feb 24 15:45:29 2014 S=0.24 Km/hr
</name>
<styleUrl>
#styleMap_TLP_Normal
</styleUrl>
<Point>
<coordinates>
-39.3366737,-7.4041328,942.94
</coordinates>
</Point>
</Placemark>
<Placemark>
<name>
Mon Feb 24 15:45:39 2014 S=0.85 Km/hr
</name>
<styleUrl>
#styleMap_TLP_Normal
</styleUrl>
<Point>
<coordinates>
-39.3366661,-7.4041348,942.52
</coordinates>
</Point>
</Placemark>
<Placemark>
<name>
Mon Feb 24 15:45:49 2014 S=0.90 Km/hr
</name>
<styleUrl>
#styleMap_TLP_Normal
</styleUrl>
<Point>
<coordinates>
-39.3366623,-7.4041104,942.53
</coordinates>
</Point>
</Placemark>
<Placemark>
<name>
Mon Feb 24 15:45:59 2014 S=1.58 Km/hr
</name>
<styleUrl>
#styleMap_TLP_Normal
</styleUrl>
<Point>
<coordinates>
-39.3366852,-7.4040756,942.67
</coordinates>
</Point>
</Placemark>
<Placemark>
<name>
Mon Feb 24 15:46:09 2014 S=0.20 Km/hr
</name>
<styleUrl>
#styleMap_TLP_Normal
</styleUrl>
<Point>
<coordinates>
-39.3366966,-7.4040632,942.70
</coordinates>
</Point>
</Placemark>
<Placemark>
<name>
Mon Feb 24 15:46:19 2014 S=1.44 Km/hr
</name>
<styleUrl>
#styleMap_TLP_Normal
</styleUrl>
<Point>
<coordinates>
-39.3366737,-7.4040718,942.70
</coordinates>
</Point>
</Placemark>
<Placemark>
<name>
Mon Feb 24 15:46:29 2014 S=0.55 Km/hr
</name>
<styleUrl>
#styleMap_TLP_Normal
</styleUrl>
<Point>
<coordinates>
-39.3366661,-7.4040484,943.02
</coordinates>
</Point>
</Placemark>
<Placemark>
<name>
Mon Feb 24 15:46:39 2014 S=0.77 Km/hr
</name>
<styleUrl>
#styleMap_TLP_Normal
</styleUrl>
<Point>
<coordinates>
-39.3366432,-7.4040489,943.02
</coordinates>
</Point>
</Placemark>
<Placemark>
<name>
Mon Feb 24 15:46:49 2014 S=0.48 Km/hr
</name>
<styleUrl>
#styleMap_TLP_Normal
</styleUrl>
<Point>
<coordinates>
-39.3366470,-7.4040427,943.11
</coordinates>
</Point>
</Placemark>
<Placemark>
<name>
Mon Feb 24 15:46:59 2014 S=0.23 Km/hr
</name>
<styleUrl>
#styleMap_TLP_Normal
</styleUrl>
<Point>
<coordinates>
-39.3366547,-7.4040399,943.14
</coordinates>
</Point>
</Placemark>
<Placemark>
<name>
Mon Feb 24 15:47:09 2014 S=1.01 Km/hr
</name>
<styleUrl>
#styleMap_TLP_Normal
</styleUrl>
<Point>
<coordinates>
-39.3366585,-7.4040394,943.17
</coordinates>
</Point>
</Placemark>
<Placemark>
<name>
Mon Feb 24 15:47:19 2014 S=2.63 Km/hr
</name>
<styleUrl>
#styleMap_TLP_Normal
</styleUrl>
<Point>
<coordinates>
-39.3366127,-7.4039907,942.03
</coordinates>
</Point>
</Placemark>
<Placemark>
<name>
Mon Feb 24 15:47:29 2014 S=0.32 Km/hr
</name>
<styleUrl>
#styleMap_TLP_Normal
</styleUrl>
<Point>
<coordinates>
-39.3365707,-7.4039311,941.84
</coordinates>
</Point>
</Placemark>
<Placemark>
<name>
Mon Feb 24 15:47:39 2014 S=1.98 Km/hr
</name>
<styleUrl>
#styleMap_TLP_Normal
</styleUrl>
<Point>
<coordinates>
-39.3365898,-7.4039974,941.66
</coordinates>
</Point>
</Placemark>
<Placemark>
<name>
Mon Feb 24 15:47:49 2014 S=0.96 Km/hr
</name>
<styleUrl>
#styleMap_TLP_Normal
</styleUrl>
<Point>
<coordinates>
-39.3365555,-7.4039969,941.80
</coordinates>
</Point>
</Placemark>
<Placemark>
<name>
Mon Feb 24 15:47:59 2014 S=3.12 Km/hr
</name>
<styleUrl>
#styleMap_TLP_Normal
</styleUrl>
<Point>
<coordinates>
-39.3366013,-7.4040084,941.77
</coordinates>
</Point>
</Placemark>
<Placemark>
<name>
Mon Feb 24 15:48:09 2014 S=1.10 Km/hr
</name>
<styleUrl>
#styleMap_TLP_Normal
</styleUrl>
<Point>
<coordinates>
-39.3366051,-7.4040337,941.78
</coordinates>
</Point>
</Placemark>
<Placemark>
<name>
Mon Feb 24 15:48:19 2014 S=0.18 Km/hr
</name>
<styleUrl>
#styleMap_TLP_Normal
</styleUrl>
<Point>
<coordinates>
-39.3366241,-7.4041195,940.59
</coordinates>
</Point>
</Placemark>
<Placemark>
<name>
Mon Feb 24 15:48:29 2014 S=0.32 Km/hr
</name>
<styleUrl>
#styleMap_TLP_Normal
</styleUrl>
<Point>
<coordinates>
-39.3366280,-7.4041257,940.67
</coordinates>
</Point>
</Placemark>
<Placemark>
<name>
Mon Feb 24 15:48:39 2014 S=2.88 Km/hr
</name>
<styleUrl>
#styleMap_TLP_Normal
</styleUrl>
<Point>
<coordinates>
-39.3366318,-7.4041286,940.69
</coordinates>
</Point>
</Placemark>
<Placemark>
<name>
Mon Feb 24 15:48:49 2014 S=1.88 Km/hr
</name>
<styleUrl>
#styleMap_TLP_Normal
</styleUrl>
<Point>
<coordinates>
-39.3366280,-7.4042683,940.66
</coordinates>
</Point>
</Placemark>
<Placemark>
<name>
Mon Feb 24 15:48:59 2014 S=3.17 Km/hr
</name>
<styleUrl>
#styleMap_TLP_Normal
</styleUrl>
<Point>
<coordinates>
-39.3366547,-7.4043698,941.23
</coordinates>
</Point>
</Placemark>
<Placemark>
<name>
Mon Feb 24 15:49:09 2014 S=0.32 Km/hr
</name>
<styleUrl>
#styleMap_TLP_Normal
</styleUrl>
<Point>
<coordinates>
-39.3366776,-7.4044261,942.27
</coordinates>
</Point>
</Placemark>
<Placemark>
<name>
Mon Feb 24 15:49:19 2014 S=1.93 Km/hr
</name>
<styleUrl>
#styleMap_TLP_Normal
</styleUrl>
<Point>
<coordinates>
-39.3366165,-7.4044251,941.58
</coordinates>
</Point>
</Placemark>
<Placemark>
<name>
Mon Feb 24 15:49:29 2014 S=3.89 Km/hr
</name>
<styleUrl>
#styleMap_TLP_Normal
</styleUrl>
<Point>
<coordinates>
-39.3365517,-7.4044304,941.09
</coordinates>
</Point>
</Placemark>
<Placemark>
<name>
Mon Feb 24 15:49:39 2014 S=1.49 Km/hr
</name>
<styleUrl>
#styleMap_TLP_Normal
</styleUrl>
<Point>
<coordinates>
-39.3364868,-7.4044523,941.42
</coordinates>
</Point>
</Placemark>
<Placemark>
<name>
Mon Feb 24 15:49:49 2014 S=0.53 Km/hr
</name>
<styleUrl>
#styleMap_TLP_Normal
</styleUrl>
<Point>
<coordinates>
-39.3364487,-7.4044776,942.36
</coordinates>
</Point>
</Placemark>
<Placemark>
<name>
Mon Feb 24 15:49:59 2014 S=0.04 Km/hr
</name>
<styleUrl>
#styleMap_TLP_Normal
</styleUrl>
<Point>
<coordinates>
-39.3364487,-7.4044781,942.41
</coordinates>
</Point>
</Placemark>
<Placemark>
<name>
Mon Feb 24 15:50:09 2014 S=0.48 Km/hr
</name>
<styleUrl>
#styleMap_TLP_Normal
</styleUrl>
<Point>
<coordinates>
-39.3364296,-7.4044890,942.52
</coordinates>
</Point>
</Placemark>
<Placemark>
<name>
Mon Feb 24 15:50:19 2014 S=1.08 Km/hr
</name>
<styleUrl>
#styleMap_TLP_Normal
</styleUrl>
<Point>
<coordinates>
-39.3364410,-7.4044795,940.58
</coordinates>
</Point>
</Placemark>
<Placemark>
<name>
Mon Feb 24 15:50:29 2014 S=1.70 Km/hr
</name>
<styleUrl>
#styleMap_TLP_Normal
</styleUrl>
<Point>
<coordinates>
-39.3364525,-7.4044704,940.31
</coordinates>
</Point>
</Placemark>
<Placemark>
<name>
Mon Feb 24 15:50:39 2014 S=2.10 Km/hr
</name>
<styleUrl>
#styleMap_TLP_Normal
</styleUrl>
<Point>
<coordinates>
-39.3365250,-7.4044356,939.83
</coordinates>
</Point>
</Placemark>
<Placemark>
<name>
Mon Feb 24 15:50:49 2014 S=2.54 Km/hr
</name>
<styleUrl>
#styleMap_TLP_Normal
</styleUrl>
<Point>
<coordinates>
-39.3365898,-7.4044409,939.80
</coordinates>
</Point>
</Placemark>
<Placemark>
<name>
Mon Feb 24 15:50:59 2014 S=1.64 Km/hr
</name>
<styleUrl>
#styleMap_TLP_Normal
</styleUrl>
<Point>
<coordinates>
-39.3366661,-7.4044471,939.59
</coordinates>
</Point>
</Placemark>
<Placemark>
<name>
Mon Feb 24 15:51:09 2014 S=0.89 Km/hr
</name>
<styleUrl>
#styleMap_TLP_Normal
</styleUrl>
<Point>
<coordinates>
-39.3366890,-7.4044862,939.09
</coordinates>
</Point>
</Placemark>
<Placemark>
<name>
Mon Feb 24 15:51:19 2014 S=1.47 Km/hr
</name>
<styleUrl>
#styleMap_TLP_Normal
</styleUrl>
<Point>
<coordinates>
-39.3367195,-7.4045167,940.11
</coordinates>
</Point>
</Placemark>
<Placemark>
<name>
Mon Feb 24 15:51:29 2014 S=0.42 Km/hr
</name>
<styleUrl>
#styleMap_TLP_Normal
</styleUrl>
<Point>
<coordinates>
-39.3367271,-7.4045329,940.09
</coordinates>
</Point>
</Placemark>
<Placemark>
<name>
Mon Feb 24 15:51:39 2014 S=4.49 Km/hr
</name>
<styleUrl>
#styleMap_TLP_Normal
</styleUrl>
<Point>
<coordinates>
-39.3367119,-7.4046059,939.98
</coordinates>
</Point>
</Placemark>
<Placemark>
<name>
Mon Feb 24 15:51:49 2014 S=2.54 Km/hr
</name>
<styleUrl>
#styleMap_TLP_Normal
</styleUrl>
<Point>
<coordinates>
-39.3367043,-7.4047155,939.08
</coordinates>
</Point>
</Placemark>
<Placemark>
<name>
Mon Feb 24 15:51:59 2014 S=1.21 Km/hr
</name>
<styleUrl>
#styleMap_TLP_Normal
</styleUrl>
<Point>
<coordinates>
-39.3366623,-7.4047856,939.09
</coordinates>
</Point>
</Placemark>
<Placemark>
<name>
Mon Feb 24 15:52:09 2014 S=2.59 Km/hr
</name>
<styleUrl>
#styleMap_TLP_Normal
</styleUrl>
<Point>
<coordinates>
-39.3365898,-7.4048166,939.00
</coordinates>
</Point>
</Placemark>
<Placemark>
<name>
Mon Feb 24 15:52:19 2014 S=3.08 Km/hr
</name>
<styleUrl>
#styleMap_TLP_Normal
</styleUrl>
<Point>
<coordinates>
-39.3364677,-7.4048133,938.61
</coordinates>
</Point>
</Placemark>
<Placemark>
<name>
Mon Feb 24 15:52:29 2014 S=3.23 Km/hr
</name>
<styleUrl>
#styleMap_TLP_Normal
</styleUrl>
<Point>
<coordinates>
-39.3363647,-7.4047918,938.34
</coordinates>
</Point>
</Placemark>
<Placemark>
<name>
Mon Feb 24 15:52:39 2014 S=1.97 Km/hr
</name>
<styleUrl>
#styleMap_TLP_Normal
</styleUrl>
<Point>
<coordinates>
-39.3362846,-7.4047899,938.34
</coordinates>
</Point>
</Placemark>
<Placemark>
<name>
Mon Feb 24 15:52:49 2014 S=2.46 Km/hr
</name>
<styleUrl>
#styleMap_TLP_Normal
</styleUrl>
<Point>
<coordinates>
-39.3361702,-7.4047408,936.36
</coordinates>
</Point>
</Placemark>
<Placemark>
<name>
Mon Feb 24 15:52:59 2014 S=3.64 Km/hr
</name>
<styleUrl>
#styleMap_TLP_Normal
</styleUrl>
<Point>
<coordinates>
-39.3361092,-7.4046130,934.95
</coordinates>
</Point>
</Placemark>
<Placemark>
<name>
Mon Feb 24 15:53:09 2014 S=1.88 Km/hr
</name>
<styleUrl>
#styleMap_TLP_Normal
</styleUrl>
<Point>
<coordinates>
-39.3360519,-7.4045744,936.25
</coordinates>
</Point>
</Placemark>
<Placemark>
<name>
Mon Feb 24 15:53:19 2014 S=3.02 Km/hr
</name>
<styleUrl>
#styleMap_TLP_Normal
</styleUrl>
<Point>
<coordinates>
-39.3359833,-7.4045916,936.30
</coordinates>
</Point>
</Placemark>
<Placemark>
<name>
Mon Feb 24 15:53:29 2014 S=4.66 Km/hr
</name>
<styleUrl>
#styleMap_TLP_Normal
</styleUrl>
<Point>
<coordinates>
-39.3358841,-7.4045954,937.72
</coordinates>
</Point>
</Placemark>
<Placemark>
<name>
Mon Feb 24 15:53:39 2014 S=1.15 Km/hr
</name>
<styleUrl>
#styleMap_TLP_Normal
</styleUrl>
<Point>
<coordinates>
-39.3358192,-7.4045715,937.83
</coordinates>
</Point>
</Placemark>
<Placemark>
<name>
Mon Feb 24 15:53:49 2014 S=0.83 Km/hr
</name>
<styleUrl>
#styleMap_TLP_Normal
</styleUrl>
<Point>
<coordinates>
-39.3357735,-7.4045477,937.48
</coordinates>
</Point>
</Placemark>
<Placemark>
<name>
Mon Feb 24 15:53:59 2014 S=1.57 Km/hr
</name>
<styleUrl>
#styleMap_TLP_Normal
</styleUrl>
<Point>
<coordinates>
-39.3357658,-7.4045405,937.22
</coordinates>
</Point>
</Placemark>
<Placemark>
<name>
Mon Feb 24 15:54:09 2014 S=0.94 Km/hr
</name>
<styleUrl>
#styleMap_TLP_Normal
</styleUrl>
<Point>
<coordinates>
-39.3358154,-7.4045863,937.31
</coordinates>
</Point>
</Placemark>
<Placemark>
<name>
Mon Feb 24 15:54:19 2014 S=2.27 Km/hr
</name>
<styleUrl>
#styleMap_TLP_Normal
</styleUrl>
<Point>
<coordinates>
-39.3357506,-7.4046359,937.25
</coordinates>
</Point>
</Placemark>
<Placemark>
<name>
Mon Feb 24 15:54:29 2014 S=2.39 Km/hr
</name>
<styleUrl>
#styleMap_TLP_Normal
</styleUrl>
<Point>
<coordinates>
-39.3357239,-7.4047136,938.34
</coordinates>
</Point>
</Placemark>
<Placemark>
<name>
Mon Feb 24 15:54:39 2014 S=2.47 Km/hr
</name>
<styleUrl>
#styleMap_TLP_Normal
</styleUrl>
<Point>
<coordinates>
-39.3356857,-7.4047656,938.13
</coordinates>
</Point>
</Placemark>
<Placemark>
<name>
Mon Feb 24 15:54:49 2014 S=2.79 Km/hr
</name>
<styleUrl>
#styleMap_TLP_Normal
</styleUrl>
<Point>
<coordinates>
-39.3355865,-7.4047990,937.56
</coordinates>
</Point>
</Placemark>
<Placemark>
<name>
Mon Feb 24 15:54:59 2014 S=2.30 Km/hr
</name>
<styleUrl>
#styleMap_TLP_Normal
</styleUrl>
<Point>
<coordinates>
-39.3354797,-7.4048572,937.50
</coordinates>
</Point>
</Placemark>
<Placemark>
<name>
Mon Feb 24 15:55:09 2014 S=3.52 Km/hr
</name>
<styleUrl>
#styleMap_TLP_Normal
</styleUrl>
<Point>
<coordinates>
-39.3354530,-7.4049430,938.27
</coordinates>
</Point>
</Placemark>
<Placemark>
<name>
Mon Feb 24 15:55:19 2014 S=2.68 Km/hr
</name>
<styleUrl>
#styleMap_TLP_Normal
</styleUrl>
<Point>
<coordinates>
-39.3354454,-7.4050641,937.88
</coordinates>
</Point>
</Placemark>
<Placemark>
<name>
Mon Feb 24 15:55:29 2014 S=2.63 Km/hr
</name>
<styleUrl>
#styleMap_TLP_Normal
</styleUrl>
<Point>
<coordinates>
-39.3354454,-7.4051843,937.05
</coordinates>
</Point>
</Placemark>
<Placemark>
<name>
Mon Feb 24 15:55:39 2014 S=2.59 Km/hr
</name>
<styleUrl>
#styleMap_TLP_Normal
</styleUrl>
<Point>
<coordinates>
-39.3354225,-7.4053040,938.03
</coordinates>
</Point>
</Placemark>
<Placemark>
<name>
Mon Feb 24 15:55:49 2014 S=1.07 Km/hr
</name>
<styleUrl>
#styleMap_TLP_Normal
</styleUrl>
<Point>
<coordinates>
-39.3353996,-7.4053636,938.05
</coordinates>
</Point>
</Placemark>
<Placemark>
<name>
Mon Feb 24 15:55:59 2014 S=3.12 Km/hr
</name>
<styleUrl>
#styleMap_TLP_Normal
</styleUrl>
<Point>
<coordinates>
-39.3353233,-7.4053950,936.45
</coordinates>
</Point>
</Placemark>
<Placemark>
<name>
Mon Feb 24 15:56:09 2014 S=2.14 Km/hr
</name>
<styleUrl>
#styleMap_TLP_Normal
</styleUrl>
<Point>
<coordinates>
-39.3352776,-7.4054470,936.11
</coordinates>
</Point>
</Placemark>
<Placemark>
<name>
Mon Feb 24 15:56:19 2014 S=2.47 Km/hr
</name>
<styleUrl>
#styleMap_TLP_Normal
</styleUrl>
<Point>
<coordinates>
-39.3351555,-7.4054980,936.00
</coordinates>
</Point>
</Placemark>
<Placemark>
<name>
Mon Feb 24 15:56:29 2014 S=3.16 Km/hr
</name>
<styleUrl>
#styleMap_TLP_Normal
</styleUrl>
<Point>
<coordinates>
-39.3350792,-7.4055057,937.05
</coordinates>
</Point>
</Placemark>
<Placemark>
<name>
Mon Feb 24 15:56:39 2014 S=2.73 Km/hr
</name>
<styleUrl>
#styleMap_TLP_Normal
</styleUrl>
<Point>
<coordinates>
-39.3349991,-7.4055352,937.03
</coordinates>
</Point>
</Placemark>
<Placemark>
<name>
Mon Feb 24 15:56:49 2014 S=3.37 Km/hr
</name>
<styleUrl>
#styleMap_TLP_Normal
</styleUrl>
<Point>
<coordinates>
-39.3348846,-7.4055138,936.81
</coordinates>
</Point>
</Placemark>
<Placemark>
<name>
Mon Feb 24 15:56:59 2014 S=3.02 Km/hr
</name>
<styleUrl>
#styleMap_TLP_Normal
</styleUrl>
<Point>
<coordinates>
-39.3347969,-7.4054642,936.63
</coordinates>
</Point>
</Placemark>
<Placemark>
<name>
Mon Feb 24 15:57:09 2014 S=1.79 Km/hr
</name>
<styleUrl>
#styleMap_TLP_Normal
</styleUrl>
<Point>
<coordinates>
-39.3347168,-7.4054718,936.50
</coordinates>
</Point>
</Placemark>
<Placemark>
<name>
Mon Feb 24 15:57:19 2014 S=3.34 Km/hr
</name>
<styleUrl>
#styleMap_TLP_Normal
</styleUrl>
<Point>
<coordinates>
-39.3345947,-7.4054461,937.31
</coordinates>
</Point>
</Placemark>
<Placemark>
<name>
Mon Feb 24 15:57:29 2014 S=2.75 Km/hr
</name>
<styleUrl>
#styleMap_TLP_Normal
</styleUrl>
<Point>
<coordinates>
-39.3345108,-7.4053965,939.06
</coordinates>
</Point>
</Placemark>
<Placemark>
<name>
Mon Feb 24 15:57:39 2014 S=4.20 Km/hr
</name>
<styleUrl>
#styleMap_TLP_Normal
</styleUrl>
<Point>
<coordinates>
-39.3344269,-7.4053421,941.09
</coordinates>
</Point>
</Placemark>
<Placemark>
<name>
Mon Feb 24 15:57:49 2014 S=2.67 Km/hr
</name>
<styleUrl>
#styleMap_TLP_Normal
</styleUrl>
<Point>
<coordinates>
-39.3343239,-7.4053564,941.91
</coordinates>
</Point>
</Placemark>
<Placemark>
<name>
Mon Feb 24 15:57:59 2014 S=4.10 Km/hr
</name>
<styleUrl>
#styleMap_TLP_Normal
</styleUrl>
<Point>
<coordinates>
-39.3342285,-7.4053097,943.08
</coordinates>
</Point>
</Placemark>
<Placemark>
<name>
Mon Feb 24 15:58:09 2014 S=3.36 Km/hr
</name>
<styleUrl>
#styleMap_TLP_Normal
</styleUrl>
<Point>
<coordinates>
-39.3341141,-7.4053173,942.94
</coordinates>
</Point>
</Placemark>
<Placemark>
<name>
Mon Feb 24 15:58:19 2014 S=3.72 Km/hr
</name>
<styleUrl>
#styleMap_TLP_Normal
</styleUrl>
<Point>
<coordinates>
-39.3340187,-7.4053450,942.23
</coordinates>
</Point>
</Placemark>
<Placemark>
<name>
Mon Feb 24 15:58:29 2014 S=1.22 Km/hr
</name>
<styleUrl>
#styleMap_TLP_Normal
</styleUrl>
<Point>
<coordinates>
-39.3339653,-7.4053583,942.98
</coordinates>
</Point>
</Placemark>
<Placemark>
<name>
Mon Feb 24 15:58:39 2014 S=2.88 Km/hr
</name>
<styleUrl>
#styleMap_TLP_Normal
</styleUrl>
<Point>
<coordinates>
-39.3338737,-7.4054193,943.05
</coordinates>
</Point>
</Placemark>
<Placemark>
<name>
Mon Feb 24 15:58:49 2014 S=2.64 Km/hr
</name>
<styleUrl>
#styleMap_TLP_Normal
</styleUrl>
<Point>
<coordinates>
-39.3338318,-7.4055371,942.61
</coordinates>
</Point>
</Placemark>
<Placemark>
<name>
Mon Feb 24 15:58:59 2014 S=3.47 Km/hr
</name>
<styleUrl>
#styleMap_TLP_Normal
</styleUrl>
<Point>
<coordinates>
-39.3337517,-7.4056425,940.94
</coordinates>
</Point>
</Placemark>
<Placemark>
<name>
Mon Feb 24 15:59:09 2014 S=2.65 Km/hr
</name>
<styleUrl>
#styleMap_TLP_Normal
</styleUrl>
<Point>
<coordinates>
-39.3337021,-7.4057174,939.52
</coordinates>
</Point>
</Placemark>
<Placemark>
<name>
Mon Feb 24 15:59:19 2014 S=2.64 Km/hr
</name>
<styleUrl>
#styleMap_TLP_Normal
</styleUrl>
<Point>
<coordinates>
-39.3336067,-7.4057841,939.55
</coordinates>
</Point>
</Placemark>
<Placemark>
<name>
Mon Feb 24 15:59:29 2014 S=2.07 Km/hr
</name>
<styleUrl>
#styleMap_TLP_Normal
</styleUrl>
<Point>
<coordinates>
-39.3335266,-7.4058385,939.59
</coordinates>
</Point>
</Placemark>
<Placemark>
<name>
Mon Feb 24 15:59:39 2014 S=2.53 Km/hr
</name>
<styleUrl>
#styleMap_TLP_Normal
</styleUrl>
<Point>
<coordinates>
-39.3334732,-7.4059310,938.92
</coordinates>
</Point>
</Placemark>
<Placemark>
<name>
Mon Feb 24 15:59:49 2014 S=1.31 Km/hr
</name>
<styleUrl>
#styleMap_TLP_Normal
</styleUrl>
<Point>
<coordinates>
-39.3333817,-7.4060011,938.09
</coordinates>
</Point>
</Placemark>
<Placemark>
<name>
Mon Feb 24 15:59:59 2014 S=2.59 Km/hr
</name>
<styleUrl>
#styleMap_TLP_Normal
</styleUrl>
<Point>
<coordinates>
-39.3333092,-7.4059901,938.97
</coordinates>
</Point>
</Placemark>
<Placemark>
<name>
Mon Feb 24 16:00:09 2014 S=3.57 Km/hr
</name>
<styleUrl>
#styleMap_TLP_Normal
</styleUrl>
<Point>
<coordinates>
-39.3332176,-7.4059739,939.52
</coordinates>
</Point>
</Placemark>
<Placemark>
<name>
Mon Feb 24 16:00:19 2014 S=2.62 Km/hr
</name>
<styleUrl>
#styleMap_TLP_Normal
</styleUrl>
<Point>
<coordinates>
-39.3331223,-7.4059629,940.00
</coordinates>
</Point>
</Placemark>
<Placemark>
<name>
Mon Feb 24 16:00:29 2014 S=1.11 Km/hr
</name>
<styleUrl>
#styleMap_TLP_Normal
</styleUrl>
<Point>
<coordinates>
-39.3330345,-7.4059467,940.28
</coordinates>
</Point>
</Placemark>
<Placemark>
<name>
Mon Feb 24 16:00:39 2014 S=1.86 Km/hr
</name>
<styleUrl>
#styleMap_TLP_Normal
</styleUrl>
<Point>
<coordinates>
-39.3330536,-7.4059095,940.23
</coordinates>
</Point>
</Placemark>
<Placemark>
<name>
Mon Feb 24 16:00:49 2014 S=1.28 Km/hr
</name>
<styleUrl>
#styleMap_TLP_Normal
</styleUrl>
<Point>
<coordinates>
-39.3330307,-7.4058490,940.59
</coordinates>
</Point>
</Placemark>
<Placemark>
<name>
Mon Feb 24 16:00:59 2014 S=2.75 Km/hr
</name>
<styleUrl>
#styleMap_TLP_Normal
</styleUrl>
<Point>
<coordinates>
-39.3330536,-7.4058151,940.45
</coordinates>
</Point>
</Placemark>
<Placemark>
<name>
Mon Feb 24 16:01:09 2014 S=2.44 Km/hr
</name>
<styleUrl>
#styleMap_TLP_Normal
</styleUrl>
<Point>
<coordinates>
-39.3330421,-7.4057760,940.30
</coordinates>
</Point>
</Placemark>
<Placemark>
<name>
Mon Feb 24 16:01:19 2014 S=0.26 Km/hr
</name>
<styleUrl>
#styleMap_TLP_Normal
</styleUrl>
<Point>
<coordinates>
-39.3330879,-7.4057698,939.80
</coordinates>
</Point>
</Placemark>
<Placemark>
<name>
Mon Feb 24 16:01:29 2014 S=1.03 Km/hr
</name>
<styleUrl>
#styleMap_TLP_Normal
</styleUrl>
<Point>
<coordinates>
-39.3331375,-7.4057903,939.70
</coordinates>
</Point>
</Placemark>
<Placemark>
<name>
Mon Feb 24 16:01:39 2014 S=2.47 Km/hr
</name>
<styleUrl>
#styleMap_TLP_Normal
</styleUrl>
<Point>
<coordinates>
-39.3331680,-7.4057837,939.67
</coordinates>
</Point>
</Placemark>
<Placemark>
<name>
Mon Feb 24 16:01:49 2014 S=2.68 Km/hr
</name>
<styleUrl>
#styleMap_TLP_Normal
</styleUrl>
<Point>
<coordinates>
-39.3331947,-7.4057074,938.06
</coordinates>
</Point>
</Placemark>
<Placemark>
<name>
Mon Feb 24 16:01:59 2014 S=2.05 Km/hr
</name>
<styleUrl>
#styleMap_TLP_Normal
</styleUrl>
<Point>
<coordinates>
-39.3332291,-7.4056048,938.02
</coordinates>
</Point>
</Placemark>
<Placemark>
<name>
Mon Feb 24 16:02:09 2014 S=1.44 Km/hr
</name>
<styleUrl>
#styleMap_TLP_Normal
</styleUrl>
<Point>
<coordinates>
-39.3332329,-7.4055576,937.28
</coordinates>
</Point>
</Placemark>
<Placemark>
<name>
Mon Feb 24 16:02:19 2014 S=2.50 Km/hr
</name>
<styleUrl>
#styleMap_TLP_Normal
</styleUrl>
<Point>
<coordinates>
-39.3331795,-7.4055371,938.92
</coordinates>
</Point>
</Placemark>
<Placemark>
<name>
Mon Feb 24 16:02:29 2014 S=0.65 Km/hr
</name>
<styleUrl>
#styleMap_TLP_Normal
</styleUrl>
<Point>
<coordinates>
-39.3331337,-7.4055204,938.20
</coordinates>
</Point>
</Placemark>
<Placemark>
<name>
Mon Feb 24 16:02:39 2014 S=1.09 Km/hr
</name>
<styleUrl>
#styleMap_TLP_Normal
</styleUrl>
<Point>
<coordinates>
-39.3331375,-7.4055142,938.30
</coordinates>
</Point>
</Placemark>
<Placemark>
<name>
Mon Feb 24 16:02:49 2014 S=2.83 Km/hr
</name>
<styleUrl>
#styleMap_TLP_Normal
</styleUrl>
<Point>
<coordinates>
-39.3330917,-7.4054556,939.84
</coordinates>
</Point>
</Placemark>
<Placemark>
<name>
Mon Feb 24 16:02:59 2014 S=0.34 Km/hr
</name>
<styleUrl>
#styleMap_TLP_Normal
</styleUrl>
<Point>
<coordinates>
-39.3330345,-7.4054542,940.72
</coordinates>
</Point>
</Placemark>
<Placemark>
<name>
Mon Feb 24 16:03:09 2014 S=0.60 Km/hr
</name>
<styleUrl>
#styleMap_TLP_Normal
</styleUrl>
<Point>
<coordinates>
-39.3330345,-7.4054451,940.55
</coordinates>
</Point>
</Placemark>
<Placemark>
<name>
Mon Feb 24 16:03:19 2014 S=0.51 Km/hr
</name>
<styleUrl>
#styleMap_TLP_Normal
</styleUrl>
<Point>
<coordinates>
-39.3330231,-7.4053869,940.25
</coordinates>
</Point>
</Placemark>
<Placemark>
<name>
Mon Feb 24 16:03:29 2014 S=0.61 Km/hr
</name>
<styleUrl>
#styleMap_TLP_Normal
</styleUrl>
<Point>
<coordinates>
-39.3330040,-7.4054222,939.70
</coordinates>
</Point>
</Placemark>
<Placemark>
<name>
Mon Feb 24 16:03:39 2014 S=0.93 Km/hr
</name>
<styleUrl>
#styleMap_TLP_Normal
</styleUrl>
<Point>
<coordinates>
-39.3330269,-7.4054170,940.28
</coordinates>
</Point>
</Placemark>
<Placemark>
<name>
Mon Feb 24 16:03:49 2014 S=2.75 Km/hr
</name>
<styleUrl>
#styleMap_TLP_Normal
</styleUrl>
<Point>
<coordinates>
-39.3330879,-7.4054332,940.88
</coordinates>
</Point>
</Placemark>
<Placemark>
<name>
Mon Feb 24 16:03:59 2014 S=1.80 Km/hr
</name>
<styleUrl>
#styleMap_TLP_Normal
</styleUrl>
<Point>
<coordinates>
-39.3331680,-7.4054518,941.28
</coordinates>
</Point>
</Placemark>
<Placemark>
<name>
Mon Feb 24 16:04:09 2014 S=1.49 Km/hr
</name>
<styleUrl>
#styleMap_TLP_Normal
</styleUrl>
<Point>
<coordinates>
-39.3332214,-7.4054799,941.50
</coordinates>
</Point>
</Placemark>
<Placemark>
<name>
Mon Feb 24 16:04:19 2014 S=3.60 Km/hr
</name>
<styleUrl>
#styleMap_TLP_Normal
</styleUrl>
<Point>
<coordinates>
-39.3332138,-7.4055767,941.33
</coordinates>
</Point>
</Placemark>
<Placemark>
<name>
Mon Feb 24 16:04:29 2014 S=3.45 Km/hr
</name>
<styleUrl>
#styleMap_TLP_Normal
</styleUrl>
<Point>
<coordinates>
-39.3332062,-7.4056931,941.17
</coordinates>
</Point>
</Placemark>
<Placemark>
<name>
Mon Feb 24 16:04:39 2014 S=1.82 Km/hr
</name>
<styleUrl>
#styleMap_TLP_Normal
</styleUrl>
<Point>
<coordinates>
-39.3331680,-7.4057837,940.84
</coordinates>
</Point>
</Placemark>
<Placemark>
<name>
Mon Feb 24 16:04:49 2014 S=2.55 Km/hr
</name>
<styleUrl>
#styleMap_TLP_Normal
</styleUrl>
<Point>
<coordinates>
-39.3330917,-7.4058065,941.52
</coordinates>
</Point>
</Placemark>
<Placemark>
<name>
Mon Feb 24 16:04:59 2014 S=2.45 Km/hr
</name>
<styleUrl>
#styleMap_TLP_Normal
</styleUrl>
<Point>
<coordinates>
-39.3330307,-7.4059048,940.86
</coordinates>
</Point>
</Placemark>
<Placemark>
<name>
Mon Feb 24 16:05:09 2014 S=1.78 Km/hr
</name>
<styleUrl>
#styleMap_TLP_Normal
</styleUrl>
<Point>
<coordinates>
-39.3329811,-7.4059734,941.05
</coordinates>
</Point>
</Placemark>
<Placemark>
<name>
Mon Feb 24 16:05:19 2014 S=2.61 Km/hr
</name>
<styleUrl>
#styleMap_TLP_Normal
</styleUrl>
<Point>
<coordinates>
-39.3329239,-7.4060278,940.06
</coordinates>
</Point>
</Placemark>
<Placemark>
<name>
Mon Feb 24 16:05:29 2014 S=0.69 Km/hr
</name>
<styleUrl>
#styleMap_TLP_Normal
</styleUrl>
<Point>
<coordinates>
-39.3328629,-7.4060712,940.20
</coordinates>
</Point>
</Placemark>
<Placemark>
<name>
Mon Feb 24 16:05:39 2014 S=1.49 Km/hr
</name>
<styleUrl>
#styleMap_TLP_Normal
</styleUrl>
<Point>
<coordinates>
-39.3328094,-7.4060955,940.89
</coordinates>
</Point>
</Placemark>
<Placemark>
<name>
Mon Feb 24 16:05:49 2014 S=2.17 Km/hr
</name>
<styleUrl>
#styleMap_TLP_Normal
</styleUrl>
<Point>
<coordinates>
-39.3327293,-7.4061885,940.75
</coordinates>
</Point>
</Placemark>
<Placemark>
<name>
Mon Feb 24 16:05:59 2014 S=0.62 Km/hr
</name>
<styleUrl>
#styleMap_TLP_Normal
</styleUrl>
<Point>
<coordinates>
-39.3326454,-7.4062557,940.41
</coordinates>
</Point>
</Placemark>
<Placemark>
<name>
Mon Feb 24 16:06:09 2014 S=1.20 Km/hr
</name>
<styleUrl>
#styleMap_TLP_Normal
</styleUrl>
<Point>
<coordinates>
-39.3326378,-7.4062757,940.48
</coordinates>
</Point>
</Placemark>
<Placemark>
<name>
Mon Feb 24 16:06:19 2014 S=3.75 Km/hr
</name>
<styleUrl>
#styleMap_TLP_Normal
</styleUrl>
<Point>
<coordinates>
-39.3325615,-7.4062943,941.31
</coordinates>
</Point>
</Placemark>
<Placemark>
<name>
Mon Feb 24 16:06:29 2014 S=2.70 Km/hr
</name>
<styleUrl>
#styleMap_TLP_Normal
</styleUrl>
<Point>
<coordinates>
-39.3324509,-7.4063272,943.47
</coordinates>
</Point>
</Placemark>
<Placemark>
<name>
Mon Feb 24 16:06:39 2014 S=2.32 Km/hr
</name>
<styleUrl>
#styleMap_TLP_Normal
</styleUrl>
<Point>
<coordinates>
-39.3323593,-7.4063525,942.67
</coordinates>
</Point>
</Placemark>
<Placemark>
<name>
Mon Feb 24 16:06:49 2014 S=3.00 Km/hr
</name>
<styleUrl>
#styleMap_TLP_Normal
</styleUrl>
<Point>
<coordinates>
-39.3323021,-7.4063997,944.42
</coordinates>
</Point>
</Placemark>
<Placemark>
<name>
Mon Feb 24 16:06:59 2014 S=1.98 Km/hr
</name>
<styleUrl>
#styleMap_TLP_Normal
</styleUrl>
<Point>
<coordinates>
-39.3322525,-7.4064865,945.27
</coordinates>
</Point>
</Placemark>
<Placemark>
<name>
Mon Feb 24 16:07:09 2014 S=3.07 Km/hr
</name>
<styleUrl>
#styleMap_TLP_Normal
</styleUrl>
<Point>
<coordinates>
-39.3321877,-7.4065685,943.89
</coordinates>
</Point>
</Placemark>
<Placemark>
<name>
Mon Feb 24 16:07:19 2014 S=1.88 Km/hr
</name>
<styleUrl>
#styleMap_TLP_Normal
</styleUrl>
<Point>
<coordinates>
-39.3321152,-7.4066424,943.48
</coordinates>
</Point>
</Placemark>
<Placemark>
<name>
Mon Feb 24 16:07:29 2014 S=2.17 Km/hr
</name>
<styleUrl>
#styleMap_TLP_Normal
</styleUrl>
<Point>
<coordinates>
-39.3320274,-7.4066954,943.67
</coordinates>
</Point>
</Placemark>
<Placemark>
<name>
Mon Feb 24 16:07:39 2014 S=2.43 Km/hr
</name>
<styleUrl>
#styleMap_TLP_Normal
</styleUrl>
<Point>
<coordinates>
-39.3319244,-7.4067340,944.39
</coordinates>
</Point>
</Placemark>
<Placemark>
<name>
Mon Feb 24 16:07:49 2014 S=2.60 Km/hr
</name>
<styleUrl>
#styleMap_TLP_Normal
</styleUrl>
<Point>
<coordinates>
-39.3318672,-7.4068294,943.75
</coordinates>
</Point>
</Placemark>
<Placemark>
<name>
Mon Feb 24 16:07:59 2014 S=2.23 Km/hr
</name>
<styleUrl>
#styleMap_TLP_Normal
</styleUrl>
<Point>
<coordinates>
-39.3318176,-7.4069071,943.17
</coordinates>
</Point>
</Placemark>
<Placemark>
<name>
Mon Feb 24 16:08:09 2014 S=2.90 Km/hr
</name>
<styleUrl>
#styleMap_TLP_Normal
</styleUrl>
<Point>
<coordinates>
-39.3317223,-7.4070015,942.42
</coordinates>
</Point>
</Placemark>
<Placemark>
<name>
Mon Feb 24 16:08:19 2014 S=2.22 Km/hr
</name>
<styleUrl>
#styleMap_TLP_Normal
</styleUrl>
<Point>
<coordinates>
-39.3316536,-7.4070854,941.13
</coordinates>
</Point>
</Placemark>
<Placemark>
<name>
Mon Feb 24 16:08:29 2014 S=2.42 Km/hr
</name>
<styleUrl>
#styleMap_TLP_Normal
</styleUrl>
<Point>
<coordinates>
-39.3316154,-7.4071712,941.16
</coordinates>
</Point>
</Placemark>
<Placemark>
<name>
Mon Feb 24 16:08:39 2014 S=2.69 Km/hr
</name>
<styleUrl>
#styleMap_TLP_Normal
</styleUrl>
<Point>
<coordinates>
-39.3315620,-7.4072886,940.45
</coordinates>
</Point>
</Placemark>
<Placemark>
<name>
Mon Feb 24 16:08:49 2014 S=3.08 Km/hr
</name>
<styleUrl>
#styleMap_TLP_Normal
</styleUrl>
<Point>
<coordinates>
-39.3314667,-7.4073868,939.94
</coordinates>
</Point>
</Placemark>
<Placemark>
<name>
Mon Feb 24 16:08:59 2014 S=2.97 Km/hr
</name>
<styleUrl>
#styleMap_TLP_Normal
</styleUrl>
<Point>
<coordinates>
-39.3314247,-7.4074812,939.52
</coordinates>
</Point>
</Placemark>
<Placemark>
<name>
Mon Feb 24 16:09:09 2014 S=1.56 Km/hr
</name>
<styleUrl>
#styleMap_TLP_Normal
</styleUrl>
<Point>
<coordinates>
-39.3313560,-7.4075775,939.58
</coordinates>
</Point>
</Placemark>
<Placemark>
<name>
Mon Feb 24 16:09:19 2014 S=2.46 Km/hr
</name>
<styleUrl>
#styleMap_TLP_Normal
</styleUrl>
<Point>
<coordinates>
-39.3312759,-7.4076147,940.20
</coordinates>
</Point>
</Placemark>
<Placemark>
<name>
Mon Feb 24 16:09:29 2014 S=2.01 Km/hr
</name>
<styleUrl>
#styleMap_TLP_Normal
</styleUrl>
<Point>
<coordinates>
-39.3311768,-7.4076247,940.47
</coordinates>
</Point>
</Placemark>
<Placemark>
<name>
Mon Feb 24 16:09:39 2014 S=0.15 Km/hr
</name>
<styleUrl>
#styleMap_TLP_Normal
</styleUrl>
<Point>
<coordinates>
-39.3311577,-7.4076362,940.70
</coordinates>
</Point>
</Placemark>
<Placemark>
<name>
Mon Feb 24 16:09:49 2014 S=1.21 Km/hr
</name>
<styleUrl>
#styleMap_TLP_Normal
</styleUrl>
<Point>
<coordinates>
-39.3311577,-7.4076343,940.77
</coordinates>
</Point>
</Placemark>
<Placemark>
<name>
Mon Feb 24 16:09:59 2014 S=3.00 Km/hr
</name>
<styleUrl>
#styleMap_TLP_Normal
</styleUrl>
<Point>
<coordinates>
-39.3311729,-7.4075465,941.45
</coordinates>
</Point>
</Placemark>
<Placemark>
<name>
Mon Feb 24 16:10:09 2014 S=1.50 Km/hr
</name>
<styleUrl>
#styleMap_TLP_Normal
</styleUrl>
<Point>
<coordinates>
-39.3311768,-7.4074574,942.05
</coordinates>
</Point>
</Placemark>
<Placemark>
<name>
Mon Feb 24 16:10:19 2014 S=2.86 Km/hr
</name>
<styleUrl>
#styleMap_TLP_Normal
</styleUrl>
<Point>
<coordinates>
-39.3311768,-7.4074097,942.34
</coordinates>
</Point>
</Placemark>
<Placemark>
<name>
Mon Feb 24 16:10:29 2014 S=3.22 Km/hr
</name>
<styleUrl>
#styleMap_TLP_Normal
</styleUrl>
<Point>
<coordinates>
-39.3311577,-7.4072294,942.83
</coordinates>
</Point>
</Placemark>
<Placemark>
<name>
Mon Feb 24 16:10:39 2014 S=2.50 Km/hr
</name>
<styleUrl>
#styleMap_TLP_Normal
</styleUrl>
<Point>
<coordinates>
-39.3311615,-7.4070973,942.80
</coordinates>
</Point>
</Placemark>
<Placemark>
<name>
Mon Feb 24 16:10:49 2014 S=2.98 Km/hr
</name>
<styleUrl>
#styleMap_TLP_Normal
</styleUrl>
<Point>
<coordinates>
-39.3311119,-7.4069819,944.59
</coordinates>
</Point>
</Placemark>
<Placemark>
<name>
Mon Feb 24 16:10:59 2014 S=2.03 Km/hr
</name>
<styleUrl>
#styleMap_TLP_Normal
</styleUrl>
<Point>
<coordinates>
-39.3310699,-7.4068651,946.56
</coordinates>
</Point>
</Placemark>
<Placemark>
<name>
Mon Feb 24 16:11:09 2014 S=0.88 Km/hr
</name>
<styleUrl>
#styleMap_TLP_Normal
</styleUrl>
<Point>
<coordinates>
-39.3310776,-7.4068966,946.17
</coordinates>
</Point>
</Placemark>
<Placemark>
<name>
Mon Feb 24 16:11:19 2014 S=1.55 Km/hr
</name>
<styleUrl>
#styleMap_TLP_Normal
</styleUrl>
<Point>
<coordinates>
-39.3310814,-7.4069095,946.20
</coordinates>
</Point>
</Placemark>
<Placemark>
<name>
Mon Feb 24 16:11:29 2014 S=1.43 Km/hr
</name>
<styleUrl>
#styleMap_TLP_Normal
</styleUrl>
<Point>
<coordinates>
-39.3310928,-7.4070349,944.70
</coordinates>
</Point>
</Placemark>
<Placemark>
<name>
Mon Feb 24 16:11:39 2014 S=3.25 Km/hr
</name>
<styleUrl>
#styleMap_TLP_Normal
</styleUrl>
<Point>
<coordinates>
-39.3311501,-7.4072065,945.20
</coordinates>
</Point>
</Placemark>
<Placemark>
<name>
Mon Feb 24 16:11:49 2014 S=2.92 Km/hr
</name>
<styleUrl>
#styleMap_TLP_Normal
</styleUrl>
<Point>
<coordinates>
-39.3311272,-7.4073639,945.06
</coordinates>
</Point>
</Placemark>
<Placemark>
<name>
Mon Feb 24 16:11:59 2014 S=3.55 Km/hr
</name>
<styleUrl>
#styleMap_TLP_Normal
</styleUrl>
<Point>
<coordinates>
-39.3311501,-7.4075456,942.98
</coordinates>
</Point>
</Placemark>
<Placemark>
<name>
Mon Feb 24 16:12:09 2014 S=2.15 Km/hr
</name>
<styleUrl>
#styleMap_TLP_Normal
</styleUrl>
<Point>
<coordinates>
-39.3311653,-7.4076395,942.42
</coordinates>
</Point>
</Placemark>
<Placemark>
<name>
Mon Feb 24 16:12:19 2014 S=0.47 Km/hr
</name>
<styleUrl>
#styleMap_TLP_Normal
</styleUrl>
<Point>
<coordinates>
-39.3311539,-7.4077244,940.63
</coordinates>
</Point>
</Placemark>
<Placemark>
<name>
Mon Feb 24 16:12:29 2014 S=2.99 Km/hr
</name>
<styleUrl>
#styleMap_TLP_Normal
</styleUrl>
<Point>
<coordinates>
-39.3310890,-7.4077659,940.94
</coordinates>
</Point>
</Placemark>
<Placemark>
<name>
Mon Feb 24 16:12:39 2014 S=2.72 Km/hr
</name>
<styleUrl>
#styleMap_TLP_Normal
</styleUrl>
<Point>
<coordinates>
-39.3310165,-7.4078178,941.52
</coordinates>
</Point>
</Placemark>
<Placemark>
<name>
Mon Feb 24 16:12:49 2014 S=2.87 Km/hr
</name>
<styleUrl>
#styleMap_TLP_Normal
</styleUrl>
<Point>
<coordinates>
-39.3309517,-7.4078665,941.95
</coordinates>
</Point>
</Placemark>
<Placemark>
<name>
Mon Feb 24 16:12:59 2014 S=2.37 Km/hr
</name>
<styleUrl>
#styleMap_TLP_Normal
</styleUrl>
<Point>
<coordinates>
-39.3308830,-7.4079132,941.63
</coordinates>
</Point>
</Placemark>
<Placemark>
<name>
Mon Feb 24 16:13:09 2014 S=2.45 Km/hr
</name>
<styleUrl>
#styleMap_TLP_Normal
</styleUrl>
<Point>
<coordinates>
-39.3308487,-7.4080086,939.81
</coordinates>
</Point>
</Placemark>
<Placemark>
<name>
Mon Feb 24 16:13:19 2014 S=2.73 Km/hr
</name>
<styleUrl>
#styleMap_TLP_Normal
</styleUrl>
<Point>
<coordinates>
-39.3307762,-7.4081039,939.67
</coordinates>
</Point>
</Placemark>
<Placemark>
<name>
Mon Feb 24 16:13:29 2014 S=2.92 Km/hr
</name>
<styleUrl>
#styleMap_TLP_Normal
</styleUrl>
<Point>
<coordinates>
-39.3307304,-7.4082141,939.00
</coordinates>
</Point>
</Placemark>
<Placemark>
<name>
Mon Feb 24 16:13:39 2014 S=2.67 Km/hr
</name>
<styleUrl>
#styleMap_TLP_Normal
</styleUrl>
<Point>
<coordinates>
-39.3306541,-7.4083056,939.95
</coordinates>
</Point>
</Placemark>
<Placemark>
<name>
Mon Feb 24 16:13:49 2014 S=2.17 Km/hr
</name>
<styleUrl>
#styleMap_TLP_Normal
</styleUrl>
<Point>
<coordinates>
-39.3305702,-7.4083276,942.23
</coordinates>
</Point>
</Placemark>
<Placemark>
<name>
Mon Feb 24 16:13:59 2014 S=3.15 Km/hr
</name>
<styleUrl>
#styleMap_TLP_Normal
</styleUrl>
<Point>
<coordinates>
-39.3304749,-7.4083033,944.11
</coordinates>
</Point>
</Placemark>
<Placemark>
<name>
Mon Feb 24 16:14:09 2014 S=3.14 Km/hr
</name>
<styleUrl>
#styleMap_TLP_Normal
</styleUrl>
<Point>
<coordinates>
-39.3304710,-7.4083152,945.45
</coordinates>
</Point>
</Placemark>
<Placemark>
<name>
Mon Feb 24 16:14:19 2014 S=5.14 Km/hr
</name>
<styleUrl>
#styleMap_TLP_Normal
</styleUrl>
<Point>
<coordinates>
-39.3306007,-7.4083109,945.92
</coordinates>
</Point>
</Placemark>
<Placemark>
<name>
Mon Feb 24 16:14:29 2014 S=1.32 Km/hr
</name>
<styleUrl>
#styleMap_TLP_Normal
</styleUrl>
<Point>
<coordinates>
-39.3306847,-7.4082355,947.16
</coordinates>
</Point>
</Placemark>
<Placemark>
<name>
Mon Feb 24 16:14:39 2014 S=3.16 Km/hr
</name>
<styleUrl>
#styleMap_TLP_Normal
</styleUrl>
<Point>
<coordinates>
-39.3307457,-7.4081264,948.92
</coordinates>
</Point>
</Placemark>
<Placemark>
<name>
Mon Feb 24 16:14:49 2014 S=2.84 Km/hr
</name>
<styleUrl>
#styleMap_TLP_Normal
</styleUrl>
<Point>
<coordinates>
-39.3307991,-7.4080377,949.19
</coordinates>
</Point>
</Placemark>
<Placemark>
<name>
Mon Feb 24 16:14:59 2014 S=0.91 Km/hr
</name>
<styleUrl>
#styleMap_TLP_Normal
</styleUrl>
<Point>
<coordinates>
-39.3308449,-7.4079714,949.91
</coordinates>
</Point>
</Placemark>
<Placemark>
<name>
Mon Feb 24 16:15:09 2014 S=4.08 Km/hr
</name>
<styleUrl>
#styleMap_TLP_Normal
</styleUrl>
<Point>
<coordinates>
-39.3309174,-7.4079385,950.78
</coordinates>
</Point>
</Placemark>
<Placemark>
<name>
Mon Feb 24 16:15:19 2014 S=3.36 Km/hr
</name>
<styleUrl>
#styleMap_TLP_Normal
</styleUrl>
<Point>
<coordinates>
-39.3310165,-7.4078388,948.69
</coordinates>
</Point>
</Placemark>
<Placemark>
<name>
Mon Feb 24 16:15:29 2014 S=2.66 Km/hr
</name>
<styleUrl>
#styleMap_TLP_Normal
</styleUrl>
<Point>
<coordinates>
-39.3310852,-7.4077592,948.34
</coordinates>
</Point>
</Placemark>
<Placemark>
<name>
Mon Feb 24 16:15:39 2014 S=0.20 Km/hr
</name>
<styleUrl>
#styleMap_TLP_Normal
</styleUrl>
<Point>
<coordinates>
-39.3311310,-7.4077392,949.45
</coordinates>
</Point>
</Placemark>
<Placemark>
<name>
Mon Feb 24 16:15:49 2014 S=2.67 Km/hr
</name>
<styleUrl>
#styleMap_TLP_Normal
</styleUrl>
<Point>
<coordinates>
-39.3311310,-7.4077649,949.47
</coordinates>
</Point>
</Placemark>
<Placemark>
<name>
Mon Feb 24 16:15:59 2014 S=2.45 Km/hr
</name>
<styleUrl>
#styleMap_TLP_Normal
</styleUrl>
<Point>
<coordinates>
-39.3311844,-7.4078741,949.17
</coordinates>
</Point>
</Placemark>
<Placemark>
<name>
Mon Feb 24 16:16:09 2014 S=3.06 Km/hr
</name>
<styleUrl>
#styleMap_TLP_Normal
</styleUrl>
<Point>
<coordinates>
-39.3311577,-7.4079700,949.67
</coordinates>
</Point>
</Placemark>
<Placemark>
<name>
Mon Feb 24 16:16:19 2014 S=3.20 Km/hr
</name>
<styleUrl>
#styleMap_TLP_Normal
</styleUrl>
<Point>
<coordinates>
-39.3311653,-7.4080582,948.77
</coordinates>
</Point>
</Placemark>
<Placemark>
<name>
Mon Feb 24 16:16:29 2014 S=2.43 Km/hr
</name>
<styleUrl>
#styleMap_TLP_Normal
</styleUrl>
<Point>
<coordinates>
-39.3311691,-7.4081807,948.20
</coordinates>
</Point>
</Placemark>
<Placemark>
<name>
Mon Feb 24 16:16:39 2014 S=2.59 Km/hr
</name>
<styleUrl>
#styleMap_TLP_Normal
</styleUrl>
<Point>
<coordinates>
-39.3312073,-7.4082718,947.38
</coordinates>
</Point>
</Placemark>
<Placemark>
<name>
Mon Feb 24 16:16:49 2014 S=2.21 Km/hr
</name>
<styleUrl>
#styleMap_TLP_Normal
</styleUrl>
<Point>
<coordinates>
-39.3312340,-7.4083786,946.83
</coordinates>
</Point>
</Placemark>
<Placemark>
<name>
Mon Feb 24 16:16:59 2014 S=2.74 Km/hr
</name>
<styleUrl>
#styleMap_TLP_Normal
</styleUrl>
<Point>
<coordinates>
-39.3312683,-7.4084816,946.86
</coordinates>
</Point>
</Placemark>
<Placemark>
<name>
Mon Feb 24 16:17:09 2014 S=4.51 Km/hr
</name>
<styleUrl>
#styleMap_TLP_Normal
</styleUrl>
<Point>
<coordinates>
-39.3313141,-7.4086237,944.61
</coordinates>
</Point>
</Placemark>
<Placemark>
<name>
Mon Feb 24 16:17:19 2014 S=3.55 Km/hr
</name>
<styleUrl>
#styleMap_TLP_Normal
</styleUrl>
<Point>
<coordinates>
-39.3313141,-7.4087458,942.61
</coordinates>
</Point>
</Placemark>
<Placemark>
<name>
Mon Feb 24 16:17:29 2014 S=0.87 Km/hr
</name>
<styleUrl>
#styleMap_TLP_Normal
</styleUrl>
<Point>
<coordinates>
-39.3313446,-7.4088235,940.89
</coordinates>
</Point>
</Placemark>
<Placemark>
<name>
Mon Feb 24 16:17:39 2014 S=1.26 Km/hr
</name>
<styleUrl>
#styleMap_TLP_Normal
</styleUrl>
<Point>
<coordinates>
-39.3313713,-7.4088683,940.48
</coordinates>
</Point>
</Placemark>
<Placemark>
<name>
Mon Feb 24 16:17:49 2014 S=2.63 Km/hr
</name>
<styleUrl>
#styleMap_TLP_Normal
</styleUrl>
<Point>
<coordinates>
-39.3314133,-7.4089785,940.72
</coordinates>
</Point>
</Placemark>
<Placemark>
<name>
Mon Feb 24 16:17:59 2014 S=2.42 Km/hr
</name>
<styleUrl>
#styleMap_TLP_Normal
</styleUrl>
<Point>
<coordinates>
-39.3314552,-7.4091611,941.38
</coordinates>
</Point>
</Placemark>
<Placemark>
<name>
Mon Feb 24 16:18:09 2014 S=2.58 Km/hr
</name>
<styleUrl>
#styleMap_TLP_Normal
</styleUrl>
<Point>
<coordinates>
-39.3314667,-7.4092755,941.17
</coordinates>
</Point>
</Placemark>
<Placemark>
<name>
Mon Feb 24 16:18:19 2014 S=3.23 Km/hr
</name>
<styleUrl>
#styleMap_TLP_Normal
</styleUrl>
<Point>
<coordinates>
-39.3314705,-7.4094090,940.94
</coordinates>
</Point>
</Placemark>
<Placemark>
<name>
Mon Feb 24 16:18:29 2014 S=2.96 Km/hr
</name>
<styleUrl>
#styleMap_TLP_Normal
</styleUrl>
<Point>
<coordinates>
-39.3314514,-7.4095478,939.97
</coordinates>
</Point>
</Placemark>
<Placemark>
<name>
Mon Feb 24 16:18:39 2014 S=3.59 Km/hr
</name>
<styleUrl>
#styleMap_TLP_Normal
</styleUrl>
<Point>
<coordinates>
-39.3314629,-7.4096375,939.70
</coordinates>
</Point>
</Placemark>
<Placemark>
<name>
Mon Feb 24 16:18:49 2014 S=1.89 Km/hr
</name>
<styleUrl>
#styleMap_TLP_Normal
</styleUrl>
<Point>
<coordinates>
-39.3314896,-7.4097648,938.88
</coordinates>
</Point>
</Placemark>
<Placemark>
<name>
Mon Feb 24 16:18:59 2014 S=2.86 Km/hr
</name>
<styleUrl>
#styleMap_TLP_Normal
</styleUrl>
<Point>
<coordinates>
-39.3315125,-7.4098721,938.94
</coordinates>
</Point>
</Placemark>
<Placemark>
<name>
Mon Feb 24 16:19:09 2014 S=3.41 Km/hr
</name>
<styleUrl>
#styleMap_TLP_Normal
</styleUrl>
<Point>
<coordinates>
-39.3316040,-7.4099350,938.83
</coordinates>
</Point>
</Placemark>
<Placemark>
<name>
Mon Feb 24 16:19:19 2014 S=2.45 Km/hr
</name>
<styleUrl>
#styleMap_TLP_Normal
</styleUrl>
<Point>
<coordinates>
-39.3316765,-7.4099970,937.17
</coordinates>
</Point>
</Placemark>
<Placemark>
<name>
Mon Feb 24 16:19:29 2014 S=0.30 Km/hr
</name>
<styleUrl>
#styleMap_TLP_Normal
</styleUrl>
<Point>
<coordinates>
-39.3317375,-7.4100499,937.94
</coordinates>
</Point>
</Placemark>
<Placemark>
<name>
Mon Feb 24 16:19:39 2014 S=2.35 Km/hr
</name>
<styleUrl>
#styleMap_TLP_Normal
</styleUrl>
<Point>
<coordinates>
-39.3317604,-7.4101238,938.08
</coordinates>
</Point>
</Placemark>
<Placemark>
<name>
Mon Feb 24 16:19:49 2014 S=1.02 Km/hr
</name>
<styleUrl>
#styleMap_TLP_Normal
</styleUrl>
<Point>
<coordinates>
-39.3317795,-7.4101996,939.06
</coordinates>
</Point>
</Placemark>
<Placemark>
<name>
Mon Feb 24 16:19:59 2014 S=2.43 Km/hr
</name>
<styleUrl>
#styleMap_TLP_Normal
</styleUrl>
<Point>
<coordinates>
-39.3317947,-7.4102812,939.09
</coordinates>
</Point>
</Placemark>
<Placemark>
<name>
Mon Feb 24 16:20:09 2014 S=2.31 Km/hr
</name>
<styleUrl>
#styleMap_TLP_Normal
</styleUrl>
<Point>
<coordinates>
-39.3318634,-7.4103622,941.06
</coordinates>
</Point>
</Placemark>
<Placemark>
<name>
Mon Feb 24 16:20:19 2014 S=2.55 Km/hr
</name>
<styleUrl>
#styleMap_TLP_Normal
</styleUrl>
<Point>
<coordinates>
-39.3319130,-7.4104280,940.39
</coordinates>
</Point>
</Placemark>
<Placemark>
<name>
Mon Feb 24 16:20:29 2014 S=1.27 Km/hr
</name>
<styleUrl>
#styleMap_TLP_Normal
</styleUrl>
<Point>
<coordinates>
-39.3319778,-7.4105139,939.13
</coordinates>
</Point>
</Placemark>
<Placemark>
<name>
Mon Feb 24 16:20:39 2014 S=3.82 Km/hr
</name>
<styleUrl>
#styleMap_TLP_Normal
</styleUrl>
<Point>
<coordinates>
-39.3319969,-7.4106283,940.75
</coordinates>
</Point>
</Placemark>
<Placemark>
<name>
Mon Feb 24 16:20:49 2014 S=2.51 Km/hr
</name>
<styleUrl>
#styleMap_TLP_Normal
</styleUrl>
<Point>
<coordinates>
-39.3320122,-7.4107413,940.48
</coordinates>
</Point>
</Placemark>
<Placemark>
<name>
Mon Feb 24 16:20:59 2014 S=2.43 Km/hr
</name>
<styleUrl>
#styleMap_TLP_Normal
</styleUrl>
<Point>
<coordinates>
-39.3320770,-7.4108605,940.16
</coordinates>
</Point>
</Placemark>
<Placemark>
<name>
Mon Feb 24 16:21:09 2014 S=0.61 Km/hr
</name>
<styleUrl>
#styleMap_TLP_Normal
</styleUrl>
<Point>
<coordinates>
-39.3321228,-7.4109807,940.72
</coordinates>
</Point>
</Placemark>
<Placemark>
<name>
Mon Feb 24 16:21:19 2014 S=2.95 Km/hr
</name>
<styleUrl>
#styleMap_TLP_Normal
</styleUrl>
<Point>
<coordinates>
-39.3321381,-7.4110494,939.13
</coordinates>
</Point>
</Placemark>
<Placemark>
<name>
Mon Feb 24 16:21:29 2014 S=0.73 Km/hr
</name>
<styleUrl>
#styleMap_TLP_Normal
</styleUrl>
<Point>
<coordinates>
-39.3321686,-7.4111462,939.52
</coordinates>
</Point>
</Placemark>
<Placemark>
<name>
Mon Feb 24 16:21:39 2014 S=0.65 Km/hr
</name>
<styleUrl>
#styleMap_TLP_Normal
</styleUrl>
<Point>
<coordinates>
-39.3322220,-7.4111829,940.25
</coordinates>
</Point>
</Placemark>
<Placemark>
<name>
Mon Feb 24 16:21:49 2014 S=0.51 Km/hr
</name>
<styleUrl>
#styleMap_TLP_Normal
</styleUrl>
<Point>
<coordinates>
-39.3322067,-7.4111929,940.33
</coordinates>
</Point>
</Placemark>
<Placemark>
<name>
Mon Feb 24 16:21:59 2014 S=0.62 Km/hr
</name>
<styleUrl>
#styleMap_TLP_Normal
</styleUrl>
<Point>
<coordinates>
-39.3322220,-7.4111814,941.20
</coordinates>
</Point>
</Placemark>
<Placemark>
<name>
Mon Feb 24 16:22:09 2014 S=1.21 Km/hr
</name>
<styleUrl>
#styleMap_TLP_Normal
</styleUrl>
<Point>
<coordinates>
-39.3321915,-7.4111986,940.94
</coordinates>
</Point>
</Placemark>
<Placemark>
<name>
Mon Feb 24 16:22:19 2014 S=3.86 Km/hr
</name>
<styleUrl>
#styleMap_TLP_Normal
</styleUrl>
<Point>
<coordinates>
-39.3322029,-7.4113088,940.75
</coordinates>
</Point>
</Placemark>
<Placemark>
<name>
Mon Feb 24 16:22:29 2014 S=0.86 Km/hr
</name>
<styleUrl>
#styleMap_TLP_Normal
</styleUrl>
<Point>
<coordinates>
-39.3321991,-7.4114499,939.75
</coordinates>
</Point>
</Placemark>
<Placemark>
<name>
Mon Feb 24 16:22:39 2014 S=2.57 Km/hr
</name>
<styleUrl>
#styleMap_TLP_Normal
</styleUrl>
<Point>
<coordinates>
-39.3322334,-7.4115472,940.09
</coordinates>
</Point>
</Placemark>
<Placemark>
<name>
Mon Feb 24 16:22:49 2014 S=3.40 Km/hr
</name>
<styleUrl>
#styleMap_TLP_Normal
</styleUrl>
<Point>
<coordinates>
-39.3322105,-7.4116874,939.80
</coordinates>
</Point>
</Placemark>
<Placemark>
<name>
Mon Feb 24 16:22:59 2014 S=3.51 Km/hr
</name>
<styleUrl>
#styleMap_TLP_Normal
</styleUrl>
<Point>
<coordinates>
-39.3322144,-7.4118476,939.91
</coordinates>
</Point>
</Placemark>
<Placemark>
<name>
Mon Feb 24 16:23:09 2014 S=2.70 Km/hr
</name>
<styleUrl>
#styleMap_TLP_Normal
</styleUrl>
<Point>
<coordinates>
-39.3322296,-7.4119778,939.19
</coordinates>
</Point>
</Placemark>
<Placemark>
<name>
Mon Feb 24 16:23:19 2014 S=3.88 Km/hr
</name>
<styleUrl>
#styleMap_TLP_Normal
</styleUrl>
<Point>
<coordinates>
-39.3321838,-7.4121075,939.22
</coordinates>
</Point>
</Placemark>
<Placemark>
<name>
Mon Feb 24 16:23:29 2014 S=3.97 Km/hr
</name>
<styleUrl>
#styleMap_TLP_Normal
</styleUrl>
<Point>
<coordinates>
-39.3321609,-7.4122305,938.34
</coordinates>
</Point>
</Placemark>
<Placemark>
<name>
Mon Feb 24 16:23:39 2014 S=3.50 Km/hr
</name>
<styleUrl>
#styleMap_TLP_Normal
</styleUrl>
<Point>
<coordinates>
-39.3320961,-7.4123349,936.69
</coordinates>
</Point>
</Placemark>
<Placemark>
<name>
Mon Feb 24 16:23:49 2014 S=2.80 Km/hr
</name>
<styleUrl>
#styleMap_TLP_Normal
</styleUrl>
<Point>
<coordinates>
-39.3320084,-7.4124212,936.05
</coordinates>
</Point>
</Placemark>
<Placemark>
<name>
Mon Feb 24 16:23:59 2014 S=3.56 Km/hr
</name>
<styleUrl>
#styleMap_TLP_Normal
</styleUrl>
<Point>
<coordinates>
-39.3319893,-7.4125209,934.39
</coordinates>
</Point>
</Placemark>
<Placemark>
<name>
Mon Feb 24 16:24:09 2014 S=3.08 Km/hr
</name>
<styleUrl>
#styleMap_TLP_Normal
</styleUrl>
<Point>
<coordinates>
-39.3319664,-7.4126558,933.14
</coordinates>
</Point>
</Placemark>
<Placemark>
<name>
Mon Feb 24 16:24:19 2014 S=3.83 Km/hr
</name>
<styleUrl>
#styleMap_TLP_Normal
</styleUrl>
<Point>
<coordinates>
-39.3319702,-7.4128065,933.48
</coordinates>
</Point>
</Placemark>
<Placemark>
<name>
Mon Feb 24 16:24:29 2014 S=2.21 Km/hr
</name>
<styleUrl>
#styleMap_TLP_Normal
</styleUrl>
<Point>
<coordinates>
-39.3319168,-7.4129157,933.14
</coordinates>
</Point>
</Placemark>
<Placemark>
<name>
Mon Feb 24 16:24:39 2014 S=2.95 Km/hr
</name>
<styleUrl>
#styleMap_TLP_Normal
</styleUrl>
<Point>
<coordinates>
-39.3319016,-7.4130154,932.42
</coordinates>
</Point>
</Placemark>
<Placemark>
<name>
Mon Feb 24 16:24:49 2014 S=3.18 Km/hr
</name>
<styleUrl>
#styleMap_TLP_Normal
</styleUrl>
<Point>
<coordinates>
-39.3319283,-7.4131274,932.28
</coordinates>
</Point>
</Placemark>
<Placemark>
<name>
Mon Feb 24 16:24:59 2014 S=2.98 Km/hr
</name>
<styleUrl>
#styleMap_TLP_Normal
</styleUrl>
<Point>
<coordinates>
-39.3320465,-7.4131808,931.52
</coordinates>
</Point>
</Placemark>
<Placemark>
<name>
Mon Feb 24 16:25:09 2014 S=2.58 Km/hr
</name>
<styleUrl>
#styleMap_TLP_Normal
</styleUrl>
<Point>
<coordinates>
-39.3321533,-7.4132347,930.95
</coordinates>
</Point>
</Placemark>
<Placemark>
<name>
Mon Feb 24 16:25:19 2014 S=3.80 Km/hr
</name>
<styleUrl>
#styleMap_TLP_Normal
</styleUrl>
<Point>
<coordinates>
-39.3322754,-7.4133253,929.95
</coordinates>
</Point>
</Placemark>
<Placemark>
<name>
Mon Feb 24 16:25:29 2014 S=2.36 Km/hr
</name>
<styleUrl>
#styleMap_TLP_Normal
</styleUrl>
<Point>
<coordinates>
-39.3323708,-7.4133811,928.20
</coordinates>
</Point>
</Placemark>
<Placemark>
<name>
Mon Feb 24 16:25:39 2014 S=2.62 Km/hr
</name>
<styleUrl>
#styleMap_TLP_Normal
</styleUrl>
<Point>
<coordinates>
-39.3324356,-7.4134116,926.05
</coordinates>
</Point>
</Placemark>
<Placemark>
<name>
Mon Feb 24 16:25:49 2014 S=1.25 Km/hr
</name>
<styleUrl>
#styleMap_TLP_Normal
</styleUrl>
<Point>
<coordinates>
-39.3324852,-7.4134507,924.52
</coordinates>
</Point>
</Placemark>
<Placemark>
<name>
Mon Feb 24 16:25:59 2014 S=2.46 Km/hr
</name>
<styleUrl>
#styleMap_TLP_Normal
</styleUrl>
<Point>
<coordinates>
-39.3325577,-7.4135222,924.55
</coordinates>
</Point>
</Placemark>
<Placemark>
<name>
Mon Feb 24 16:26:09 2014 S=1.80 Km/hr
</name>
<styleUrl>
#styleMap_TLP_Normal
</styleUrl>
<Point>
<coordinates>
-39.3326111,-7.4135828,924.14
</coordinates>
</Point>
</Placemark>
<Placemark>
<name>
Mon Feb 24 16:26:19 2014 S=2.38 Km/hr
</name>
<styleUrl>
#styleMap_TLP_Normal
</styleUrl>
<Point>
<coordinates>
-39.3327103,-7.4137368,922.95
</coordinates>
</Point>
</Placemark>
<Placemark>
<name>
Mon Feb 24 16:26:29 2014 S=2.76 Km/hr
</name>
<styleUrl>
#styleMap_TLP_Normal
</styleUrl>
<Point>
<coordinates>
-39.3327942,-7.4138379,922.38
</coordinates>
</Point>
</Placemark>
<Placemark>
<name>
Mon Feb 24 16:26:39 2014 S=2.22 Km/hr
</name>
<styleUrl>
#styleMap_TLP_Normal
</styleUrl>
<Point>
<coordinates>
-39.3329010,-7.4139614,922.17
</coordinates>
</Point>
</Placemark>
<Placemark>
<name>
Mon Feb 24 16:26:49 2014 S=2.87 Km/hr
</name>
<styleUrl>
#styleMap_TLP_Normal
</styleUrl>
<Point>
<coordinates>
-39.3329659,-7.4140792,921.33
</coordinates>
</Point>
</Placemark>
<Placemark>
<name>
Mon Feb 24 16:26:59 2014 S=2.89 Km/hr
</name>
<styleUrl>
#styleMap_TLP_Normal
</styleUrl>
<Point>
<coordinates>
-39.3329735,-7.4141574,920.61
</coordinates>
</Point>
</Placemark>
<Placemark>
<name>
Mon Feb 24 16:27:09 2014 S=3.16 Km/hr
</name>
<styleUrl>
#styleMap_TLP_Normal
</styleUrl>
<Point>
<coordinates>
-39.3330421,-7.4142089,919.45
</coordinates>
</Point>
</Placemark>
<Placemark>
<name>
Mon Feb 24 16:27:19 2014 S=2.17 Km/hr
</name>
<styleUrl>
#styleMap_TLP_Normal
</styleUrl>
<Point>
<coordinates>
-39.3331375,-7.4142451,918.06
</coordinates>
</Point>
</Placemark>
<Placemark>
<name>
Mon Feb 24 16:27:29 2014 S=1.00 Km/hr
</name>
<styleUrl>
#styleMap_TLP_Normal
</styleUrl>
<Point>
<coordinates>
-39.3331413,-7.4143429,916.92
</coordinates>
</Point>
</Placemark>
<Placemark>
<name>
Mon Feb 24 16:27:39 2014 S=1.07 Km/hr
</name>
<styleUrl>
#styleMap_TLP_Normal
</styleUrl>
<Point>
<coordinates>
-39.3332176,-7.4144974,916.02
</coordinates>
</Point>
</Placemark>
<Placemark>
<name>
Mon Feb 24 16:27:49 2014 S=2.36 Km/hr
</name>
<styleUrl>
#styleMap_TLP_Normal
</styleUrl>
<Point>
<coordinates>
-39.3332329,-7.4145393,915.52
</coordinates>
</Point>
</Placemark>
<Placemark>
<name>
Mon Feb 24 16:27:59 2014 S=2.23 Km/hr
</name>
<styleUrl>
#styleMap_TLP_Normal
</styleUrl>
<Point>
<coordinates>
-39.3334389,-7.4149671,917.88
</coordinates>
</Point>
</Placemark>
<Placemark>
<name>
Mon Feb 24 16:28:09 2014 S=2.58 Km/hr
</name>
<styleUrl>
#styleMap_TLP_Normal
</styleUrl>
<Point>
<coordinates>
-39.3335228,-7.4150839,919.58
</coordinates>
</Point>
</Placemark>
<Placemark>
<name>
Mon Feb 24 16:28:19 2014 S=1.83 Km/hr
</name>
<styleUrl>
#styleMap_TLP_Normal
</styleUrl>
<Point>
<coordinates>
-39.3335686,-7.4151745,921.38
</coordinates>
</Point>
</Placemark>
<Placemark>
<name>
Mon Feb 24 16:28:29 2014 S=0.81 Km/hr
</name>
<styleUrl>
#styleMap_TLP_Normal
</styleUrl>
<Point>
<coordinates>
-39.3335991,-7.4152260,923.78
</coordinates>
</Point>
</Placemark>
<Placemark>
<name>
Mon Feb 24 16:28:39 2014 S=3.13 Km/hr
</name>
<styleUrl>
#styleMap_TLP_Normal
</styleUrl>
<Point>
<coordinates>
-39.3336372,-7.4153123,924.63
</coordinates>
</Point>
</Placemark>
<Placemark>
<name>
Mon Feb 24 16:28:49 2014 S=1.73 Km/hr
</name>
<styleUrl>
#styleMap_TLP_Normal
</styleUrl>
<Point>
<coordinates>
-39.3336792,-7.4153848,925.06
</coordinates>
</Point>
</Placemark>
<Placemark>
<name>
Mon Feb 24 16:28:59 2014 S=0.37 Km/hr
</name>
<styleUrl>
#styleMap_TLP_Normal
</styleUrl>
<Point>
<coordinates>
-39.3336945,-7.4154143,925.28
</coordinates>
</Point>
</Placemark>
<Placemark>
<name>
Mon Feb 24 16:29:09 2014 S=2.11 Km/hr
</name>
<styleUrl>
#styleMap_TLP_Normal
</styleUrl>
<Point>
<coordinates>
-39.3337440,-7.4156065,922.72
</coordinates>
</Point>
</Placemark>
<Placemark>
<name>
Mon Feb 24 16:29:19 2014 S=3.15 Km/hr
</name>
<styleUrl>
#styleMap_TLP_Normal
</styleUrl>
<Point>
<coordinates>
-39.3339119,-7.4157739,924.92
</coordinates>
</Point>
</Placemark>
<Placemark>
<name>
Mon Feb 24 16:29:29 2014 S=2.62 Km/hr
</name>
<styleUrl>
#styleMap_TLP_Normal
</styleUrl>
<Point>
<coordinates>
-39.3339958,-7.4158611,924.44
</coordinates>
</Point>
</Placemark>
<Placemark>
<name>
Mon Feb 24 16:29:39 2014 S=1.84 Km/hr
</name>
<styleUrl>
#styleMap_TLP_Normal
</styleUrl>
<Point>
<coordinates>
-39.3340454,-7.4160161,924.92
</coordinates>
</Point>
</Placemark>
<Placemark>
<name>
Mon Feb 24 16:29:49 2014 S=1.45 Km/hr
</name>
<styleUrl>
#styleMap_TLP_Normal
</styleUrl>
<Point>
<coordinates>
-39.3340874,-7.4161310,926.89
</coordinates>
</Point>
</Placemark>
<Placemark>
<name>
Mon Feb 24 16:29:59 2014 S=2.99 Km/hr
</name>
<styleUrl>
#styleMap_TLP_Normal
</styleUrl>
<Point>
<coordinates>
-39.3341446,-7.4161959,926.16
</coordinates>
</Point>
</Placemark>
<Placemark>
<name>
Mon Feb 24 16:30:09 2014 S=1.99 Km/hr
</name>
<styleUrl>
#styleMap_TLP_Normal
</styleUrl>
<Point>
<coordinates>
-39.3342209,-7.4163027,928.86
</coordinates>
</Point>
</Placemark>
<Placemark>
<name>
Mon Feb 24 16:30:19 2014 S=1.72 Km/hr
</name>
<styleUrl>
#styleMap_TLP_Normal
</styleUrl>
<Point>
<coordinates>
-39.3342705,-7.4163504,928.38
</coordinates>
</Point>
</Placemark>
<Placemark>
<name>
Mon Feb 24 16:30:29 2014 S=2.73 Km/hr
</name>
<styleUrl>
#styleMap_TLP_Normal
</styleUrl>
<Point>
<coordinates>
-39.3343544,-7.4164467,928.48
</coordinates>
</Point>
</Placemark>
<Placemark>
<name>
Mon Feb 24 16:30:39 2014 S=2.19 Km/hr
</name>
<styleUrl>
#styleMap_TLP_Normal
</styleUrl>
<Point>
<coordinates>
-39.3344688,-7.4165487,930.14
</coordinates>
</Point>
</Placemark>
<Placemark>
<name>
Mon Feb 24 16:30:49 2014 S=1.00 Km/hr
</name>
<styleUrl>
#styleMap_TLP_Normal
</styleUrl>
<Point>
<coordinates>
-39.3344917,-7.4166236,930.97
</coordinates>
</Point>
</Placemark>
<Placemark>
<name>
Mon Feb 24 16:30:59 2014 S=0.71 Km/hr
</name>
<styleUrl>
#styleMap_TLP_Normal
</styleUrl>
<Point>
<coordinates>
-39.3344994,-7.4166327,931.34
</coordinates>
</Point>
</Placemark>
<Placemark>
<name>
Mon Feb 24 16:31:09 2014 S=1.76 Km/hr
</name>
<styleUrl>
#styleMap_TLP_Normal
</styleUrl>
<Point>
<coordinates>
-39.3344917,-7.4166942,931.09
</coordinates>
</Point>
</Placemark>
<Placemark>
<name>
Mon Feb 24 16:31:19 2014 S=2.18 Km/hr
</name>
<styleUrl>
#styleMap_TLP_Normal
</styleUrl>
<Point>
<coordinates>
-39.3345642,-7.4168358,929.03
</coordinates>
</Point>
</Placemark>
<Placemark>
<name>
Mon Feb 24 16:31:29 2014 S=2.31 Km/hr
</name>
<styleUrl>
#styleMap_TLP_Normal
</styleUrl>
<Point>
<coordinates>
-39.3345947,-7.4169693,929.38
</coordinates>
</Point>
</Placemark>
<Placemark>
<name>
Mon Feb 24 16:31:39 2014 S=2.07 Km/hr
</name>
<styleUrl>
#styleMap_TLP_Normal
</styleUrl>
<Point>
<coordinates>
-39.3346405,-7.4171224,928.39
</coordinates>
</Point>
</Placemark>
<Placemark>
<name>
Mon Feb 24 16:31:49 2014 S=1.90 Km/hr
</name>
<styleUrl>
#styleMap_TLP_Normal
</styleUrl>
<Point>
<coordinates>
-39.3346863,-7.4172730,928.56
</coordinates>
</Point>
</Placemark>
<Placemark>
<name>
Mon Feb 24 16:31:59 2014 S=2.31 Km/hr
</name>
<styleUrl>
#styleMap_TLP_Normal
</styleUrl>
<Point>
<coordinates>
-39.3347206,-7.4173775,928.05
</coordinates>
</Point>
</Placemark>
<Placemark>
<name>
Mon Feb 24 16:32:09 2014 S=2.79 Km/hr
</name>
<styleUrl>
#styleMap_TLP_Normal
</styleUrl>
<Point>
<coordinates>
-39.3347816,-7.4175348,927.75
</coordinates>
</Point>
</Placemark>
<Placemark>
<name>
Mon Feb 24 16:32:19 2014 S=2.15 Km/hr
</name>
<styleUrl>
#styleMap_TLP_Normal
</styleUrl>
<Point>
<coordinates>
-39.3348923,-7.4176555,927.08
</coordinates>
</Point>
</Placemark>
<Placemark>
<name>
Mon Feb 24 16:32:29 2014 S=1.54 Km/hr
</name>
<styleUrl>
#styleMap_TLP_Normal
</styleUrl>
<Point>
<coordinates>
-39.3349380,-7.4177408,926.33
</coordinates>
</Point>
</Placemark>
<Placemark>
<name>
Mon Feb 24 16:32:39 2014 S=0.98 Km/hr
</name>
<styleUrl>
#styleMap_TLP_Normal
</styleUrl>
<Point>
<coordinates>
-39.3349495,-7.4178686,929.50
</coordinates>
</Point>
</Placemark>
<Placemark>
<name>
Mon Feb 24 16:32:49 2014 S=3.51 Km/hr
</name>
<styleUrl>
#styleMap_TLP_Normal
</styleUrl>
<Point>
<coordinates>
-39.3349609,-7.4179673,930.39
</coordinates>
</Point>
</Placemark>
<Placemark>
<name>
Mon Feb 24 16:32:59 2014 S=2.38 Km/hr
</name>
<styleUrl>
#styleMap_TLP_Normal
</styleUrl>
<Point>
<coordinates>
-39.3349876,-7.4180832,931.20
</coordinates>
</Point>
</Placemark>
<Placemark>
<name>
Mon Feb 24 16:33:09 2014 S=1.84 Km/hr
</name>
<styleUrl>
#styleMap_TLP_Normal
</styleUrl>
<Point>
<coordinates>
-39.3349953,-7.4182138,929.73
</coordinates>
</Point>
</Placemark>
<Placemark>
<name>
Mon Feb 24 16:33:19 2014 S=2.49 Km/hr
</name>
<styleUrl>
#styleMap_TLP_Normal
</styleUrl>
<Point>
<coordinates>
-39.3350601,-7.4183130,930.17
</coordinates>
</Point>
</Placemark>
<Placemark>
<name>
Mon Feb 24 16:33:29 2014 S=2.47 Km/hr
</name>
<styleUrl>
#styleMap_TLP_Normal
</styleUrl>
<Point>
<coordinates>
-39.3351135,-7.4184909,929.53
</coordinates>
</Point>
</Placemark>
<Placemark>
<name>
Mon Feb 24 16:33:39 2014 S=2.44 Km/hr
</name>
<styleUrl>
#styleMap_TLP_Normal
</styleUrl>
<Point>
<coordinates>
-39.3351898,-7.4186392,929.31
</coordinates>
</Point>
</Placemark>
<Placemark>
<name>
Mon Feb 24 16:33:49 2014 S=0.67 Km/hr
</name>
<styleUrl>
#styleMap_TLP_Normal
</styleUrl>
<Point>
<coordinates>
-39.3352127,-7.4187393,928.72
</coordinates>
</Point>
</Placemark>
<Placemark>
<name>
Mon Feb 24 16:33:59 2014 S=2.16 Km/hr
</name>
<styleUrl>
#styleMap_TLP_Normal
</styleUrl>
<Point>
<coordinates>
-39.3352203,-7.4188228,929.75
</coordinates>
</Point>
</Placemark>
<Placemark>
<name>
Mon Feb 24 16:34:09 2014 S=2.27 Km/hr
</name>
<styleUrl>
#styleMap_TLP_Normal
</styleUrl>
<Point>
<coordinates>
-39.3352470,-7.4189420,928.91
</coordinates>
</Point>
</Placemark>
<Placemark>
<name>
Mon Feb 24 16:34:19 2014 S=2.70 Km/hr
</name>
<styleUrl>
#styleMap_TLP_Normal
</styleUrl>
<Point>
<coordinates>
-39.3352852,-7.4190488,929.13
</coordinates>
</Point>
</Placemark>
<Placemark>
<name>
Mon Feb 24 16:34:29 2014 S=2.87 Km/hr
</name>
<styleUrl>
#styleMap_TLP_Normal
</styleUrl>
<Point>
<coordinates>
-39.3353767,-7.4191422,929.81
</coordinates>
</Point>
</Placemark>
<Placemark>
<name>
Mon Feb 24 16:34:39 2014 S=2.96 Km/hr
</name>
<styleUrl>
#styleMap_TLP_Normal
</styleUrl>
<Point>
<coordinates>
-39.3354073,-7.4192362,929.11
</coordinates>
</Point>
</Placemark>
<Placemark>
<name>
Mon Feb 24 16:34:49 2014 S=2.06 Km/hr
</name>
<styleUrl>
#styleMap_TLP_Normal
</styleUrl>
<Point>
<coordinates>
-39.3354225,-7.4193645,929.36
</coordinates>
</Point>
</Placemark>
<Placemark>
<name>
Mon Feb 24 16:34:59 2014 S=3.32 Km/hr
</name>
<styleUrl>
#styleMap_TLP_Normal
</styleUrl>
<Point>
<coordinates>
-39.3354988,-7.4194531,928.59
</coordinates>
</Point>
</Placemark>
<Placemark>
<name>
Mon Feb 24 16:35:09 2014 S=3.27 Km/hr
</name>
<styleUrl>
#styleMap_TLP_Normal
</styleUrl>
<Point>
<coordinates>
-39.3355942,-7.4194822,928.14
</coordinates>
</Point>
</Placemark>
<Placemark>
<name>
Mon Feb 24 16:35:19 2014 S=0.71 Km/hr
</name>
<styleUrl>
#styleMap_TLP_Normal
</styleUrl>
<Point>
<coordinates>
-39.3356934,-7.4195471,927.84
</coordinates>
</Point>
</Placemark>
<Placemark>
<name>
Mon Feb 24 16:35:29 2014 S=1.48 Km/hr
</name>
<styleUrl>
#styleMap_TLP_Normal
</styleUrl>
<Point>
<coordinates>
-39.3357124,-7.4195738,927.67
</coordinates>
</Point>
</Placemark>
<Placemark>
<name>
Mon Feb 24 16:35:39 2014 S=3.27 Km/hr
</name>
<styleUrl>
#styleMap_TLP_Normal
</styleUrl>
<Point>
<coordinates>
-39.3357849,-7.4196401,928.23
</coordinates>
</Point>
</Placemark>
<Placemark>
<name>
Mon Feb 24 16:35:49 2014 S=2.77 Km/hr
</name>
<styleUrl>
#styleMap_TLP_Normal
</styleUrl>
<Point>
<coordinates>
-39.3358574,-7.4197197,928.58
</coordinates>
</Point>
</Placemark>
<Placemark>
<name>
Mon Feb 24 16:35:59 2014 S=3.42 Km/hr
</name>
<styleUrl>
#styleMap_TLP_Normal
</styleUrl>
<Point>
<coordinates>
-39.3359451,-7.4198356,928.98
</coordinates>
</Point>
</Placemark>
<Placemark>
<name>
Mon Feb 24 16:36:09 2014 S=3.14 Km/hr
</name>
<styleUrl>
#styleMap_TLP_Normal
</styleUrl>
<Point>
<coordinates>
-39.3360252,-7.4199648,929.03
</coordinates>
</Point>
</Placemark>
<Placemark>
<name>
Mon Feb 24 16:36:19 2014 S=2.07 Km/hr
</name>
<styleUrl>
#styleMap_TLP_Normal
</styleUrl>
<Point>
<coordinates>
-39.3360519,-7.4200206,929.73
</coordinates>
</Point>
</Placemark>
<Placemark>
<name>
Mon Feb 24 16:36:29 2014 S=3.06 Km/hr
</name>
<styleUrl>
#styleMap_TLP_Normal
</styleUrl>
<Point>
<coordinates>
-39.3360901,-7.4201121,930.22
</coordinates>
</Point>
</Placemark>
<Placemark>
<name>
Mon Feb 24 16:36:39 2014 S=1.09 Km/hr
</name>
<styleUrl>
#styleMap_TLP_Normal
</styleUrl>
<Point>
<coordinates>
-39.3360863,-7.4202056,930.20
</coordinates>
</Point>
</Placemark>
<Placemark>
<name>
Mon Feb 24 16:36:49 2014 S=2.49 Km/hr
</name>
<styleUrl>
#styleMap_TLP_Normal
</styleUrl>
<Point>
<coordinates>
-39.3360786,-7.4202828,930.64
</coordinates>
</Point>
</Placemark>
<Placemark>
<name>
Mon Feb 24 16:36:59 2014 S=1.69 Km/hr
</name>
<styleUrl>
#styleMap_TLP_Normal
</styleUrl>
<Point>
<coordinates>
-39.3361244,-7.4204464,929.86
</coordinates>
</Point>
</Placemark>
<Placemark>
<name>
Mon Feb 24 16:37:09 2014 S=3.08 Km/hr
</name>
<styleUrl>
#styleMap_TLP_Normal
</styleUrl>
<Point>
<coordinates>
-39.3361359,-7.4205885,930.75
</coordinates>
</Point>
</Placemark>
<Placemark>
<name>
Mon Feb 24 16:37:19 2014 S=3.35 Km/hr
</name>
<styleUrl>
#styleMap_TLP_Normal
</styleUrl>
<Point>
<coordinates>
-39.3361320,-7.4206939,930.73
</coordinates>
</Point>
</Placemark>
<Placemark>
<name>
Mon Feb 24 16:37:29 2014 S=3.47 Km/hr
</name>
<styleUrl>
#styleMap_TLP_Normal
</styleUrl>
<Point>
<coordinates>
-39.3361931,-7.4208012,929.02
</coordinates>
</Point>
</Placemark>
<Placemark>
<name>
Mon Feb 24 16:37:39 2014 S=2.91 Km/hr
</name>
<styleUrl>
#styleMap_TLP_Normal
</styleUrl>
<Point>
<coordinates>
-39.3362846,-7.4208598,929.53
</coordinates>
</Point>
</Placemark>
<Placemark>
<name>
Mon Feb 24 16:37:49 2014 S=2.89 Km/hr
</name>
<styleUrl>
#styleMap_TLP_Normal
</styleUrl>
<Point>
<coordinates>
-39.3363571,-7.4209390,929.20
</coordinates>
</Point>
</Placemark>
<Placemark>
<name>
Mon Feb 24 16:37:59 2014 S=3.34 Km/hr
</name>
<styleUrl>
#styleMap_TLP_Normal
</styleUrl>
<Point>
<coordinates>
-39.3364716,-7.4210110,928.64
</coordinates>
</Point>
</Placemark>
<Placemark>
<name>
Mon Feb 24 16:38:09 2014 S=3.49 Km/hr
</name>
<styleUrl>
#styleMap_TLP_Normal
</styleUrl>
<Point>
<coordinates>
-39.3365402,-7.4210768,927.50
</coordinates>
</Point>
</Placemark>
<Placemark>
<name>
Mon Feb 24 16:38:19 2014 S=2.67 Km/hr
</name>
<styleUrl>
#styleMap_TLP_Normal
</styleUrl>
<Point>
<coordinates>
-39.3366394,-7.4211359,927.17
</coordinates>
</Point>
</Placemark>
<Placemark>
<name>
Mon Feb 24 16:38:29 2014 S=3.18 Km/hr
</name>
<styleUrl>
#styleMap_TLP_Normal
</styleUrl>
<Point>
<coordinates>
-39.3367462,-7.4212027,927.48
</coordinates>
</Point>
</Placemark>
<Placemark>
<name>
Mon Feb 24 16:38:39 2014 S=2.56 Km/hr
</name>
<styleUrl>
#styleMap_TLP_Normal
</styleUrl>
<Point>
<coordinates>
-39.3367882,-7.4213004,927.02
</coordinates>
</Point>
</Placemark>
<Placemark>
<name>
Mon Feb 24 16:38:49 2014 S=2.76 Km/hr
</name>
<styleUrl>
#styleMap_TLP_Normal
</styleUrl>
<Point>
<coordinates>
-39.3368530,-7.4213920,925.98
</coordinates>
</Point>
</Placemark>
<Placemark>
<name>
Mon Feb 24 16:38:59 2014 S=3.27 Km/hr
</name>
<styleUrl>
#styleMap_TLP_Normal
</styleUrl>
<Point>
<coordinates>
-39.3369408,-7.4214687,924.13
</coordinates>
</Point>
</Placemark>
<Placemark>
<name>
Mon Feb 24 16:39:09 2014 S=3.02 Km/hr
</name>
<styleUrl>
#styleMap_TLP_Normal
</styleUrl>
<Point>
<coordinates>
-39.3370361,-7.4215679,922.44
</coordinates>
</Point>
</Placemark>
<Placemark>
<name>
Mon Feb 24 16:39:19 2014 S=3.77 Km/hr
</name>
<styleUrl>
#styleMap_TLP_Normal
</styleUrl>
<Point>
<coordinates>
-39.3371010,-7.4216843,922.25
</coordinates>
</Point>
</Placemark>
<Placemark>
<name>
Mon Feb 24 16:39:29 2014 S=3.08 Km/hr
</name>
<styleUrl>
#styleMap_TLP_Normal
</styleUrl>
<Point>
<coordinates>
-39.3371620,-7.4217868,920.31
</coordinates>
</Point>
</Placemark>
<Placemark>
<name>
Mon Feb 24 16:39:39 2014 S=2.90 Km/hr
</name>
<styleUrl>
#styleMap_TLP_Normal
</styleUrl>
<Point>
<coordinates>
-39.3372192,-7.4219112,920.63
</coordinates>
</Point>
</Placemark>
<Placemark>
<name>
Mon Feb 24 16:39:49 2014 S=2.47 Km/hr
</name>
<styleUrl>
#styleMap_TLP_Normal
</styleUrl>
<Point>
<coordinates>
-39.3373108,-7.4219589,920.55
</coordinates>
</Point>
</Placemark>
<Placemark>
<name>
Mon Feb 24 16:39:59 2014 S=3.36 Km/hr
</name>
<styleUrl>
#styleMap_TLP_Normal
</styleUrl>
<Point>
<coordinates>
-39.3374100,-7.4220467,919.94
</coordinates>
</Point>
</Placemark>
<Placemark>
<name>
Mon Feb 24 16:40:09 2014 S=2.96 Km/hr
</name>
<styleUrl>
#styleMap_TLP_Normal
</styleUrl>
<Point>
<coordinates>
-39.3375015,-7.4221611,919.50
</coordinates>
</Point>
</Placemark>
<Placemark>
<name>
Mon Feb 24 16:40:19 2014 S=2.73 Km/hr
</name>
<styleUrl>
#styleMap_TLP_Normal
</styleUrl>
<Point>
<coordinates>
-39.3375320,-7.4222364,917.86
</coordinates>
</Point>
</Placemark>
<Placemark>
<name>
Mon Feb 24 16:40:29 2014 S=2.44 Km/hr
</name>
<styleUrl>
#styleMap_TLP_Normal
</styleUrl>
<Point>
<coordinates>
-39.3375778,-7.4223633,916.94
</coordinates>
</Point>
</Placemark>
<Placemark>
<name>
Mon Feb 24 16:40:39 2014 S=3.80 Km/hr
</name>
<styleUrl>
#styleMap_TLP_Normal
</styleUrl>
<Point>
<coordinates>
-39.3376541,-7.4224586,916.30
</coordinates>
</Point>
</Placemark>
<Placemark>
<name>
Mon Feb 24 16:40:49 2014 S=3.52 Km/hr
</name>
<styleUrl>
#styleMap_TLP_Normal
</styleUrl>
<Point>
<coordinates>
-39.3377419,-7.4226069,917.19
</coordinates>
</Point>
</Placemark>
<Placemark>
<name>
Mon Feb 24 16:40:59 2014 S=2.38 Km/hr
</name>
<styleUrl>
#styleMap_TLP_Normal
</styleUrl>
<Point>
<coordinates>
-39.3377991,-7.4226885,915.80
</coordinates>
</Point>
</Placemark>
<Placemark>
<name>
Mon Feb 24 16:41:09 2014 S=3.59 Km/hr
</name>
<styleUrl>
#styleMap_TLP_Normal
</styleUrl>
<Point>
<coordinates>
-39.3378792,-7.4228177,916.39
</coordinates>
</Point>
</Placemark>
<Placemark>
<name>
Mon Feb 24 16:41:19 2014 S=2.99 Km/hr
</name>
<styleUrl>
#styleMap_TLP_Normal
</styleUrl>
<Point>
<coordinates>
-39.3379326,-7.4229207,917.00
</coordinates>
</Point>
</Placemark>
<Placemark>
<name>
Mon Feb 24 16:41:29 2014 S=2.80 Km/hr
</name>
<styleUrl>
#styleMap_TLP_Normal
</styleUrl>
<Point>
<coordinates>
-39.3379784,-7.4230161,917.78
</coordinates>
</Point>
</Placemark>
<Placemark>
<name>
Mon Feb 24 16:41:39 2014 S=3.37 Km/hr
</name>
<styleUrl>
#styleMap_TLP_Normal
</styleUrl>
<Point>
<coordinates>
-39.3380661,-7.4231277,916.66
</coordinates>
</Point>
</Placemark>
<Placemark>
<name>
Mon Feb 24 16:41:49 2014 S=3.23 Km/hr
</name>
<styleUrl>
#styleMap_TLP_Normal
</styleUrl>
<Point>
<coordinates>
-39.3381348,-7.4231877,918.94
</coordinates>
</Point>
</Placemark>
<Placemark>
<name>
Mon Feb 24 16:41:59 2014 S=2.82 Km/hr
</name>
<styleUrl>
#styleMap_TLP_Normal
</styleUrl>
<Point>
<coordinates>
-39.3382034,-7.4232564,918.75
</coordinates>
</Point>
</Placemark>
<Placemark>
<name>
Mon Feb 24 16:42:09 2014 S=3.98 Km/hr
</name>
<styleUrl>
#styleMap_TLP_Normal
</styleUrl>
<Point>
<coordinates>
-39.3382607,-7.4233742,919.59
</coordinates>
</Point>
</Placemark>
<Placemark>
<name>
Mon Feb 24 16:42:19 2014 S=1.70 Km/hr
</name>
<styleUrl>
#styleMap_TLP_Normal
</styleUrl>
<Point>
<coordinates>
-39.3382950,-7.4234734,919.20
</coordinates>
</Point>
</Placemark>
<Placemark>
<name>
Mon Feb 24 16:42:29 2014 S=2.18 Km/hr
</name>
<styleUrl>
#styleMap_TLP_Normal
</styleUrl>
<Point>
<coordinates>
-39.3383255,-7.4234900,920.25
</coordinates>
</Point>
</Placemark>
<Placemark>
<name>
Mon Feb 24 16:42:39 2014 S=3.72 Km/hr
</name>
<styleUrl>
#styleMap_TLP_Normal
</styleUrl>
<Point>
<coordinates>
-39.3384247,-7.4234920,921.72
</coordinates>
</Point>
</Placemark>
<Placemark>
<name>
Mon Feb 24 16:42:49 2014 S=2.98 Km/hr
</name>
<styleUrl>
#styleMap_TLP_Normal
</styleUrl>
<Point>
<coordinates>
-39.3385353,-7.4235210,921.42
</coordinates>
</Point>
</Placemark>
<Placemark>
<name>
Mon Feb 24 16:42:59 2014 S=3.13 Km/hr
</name>
<styleUrl>
#styleMap_TLP_Normal
</styleUrl>
<Point>
<coordinates>
-39.3386307,-7.4234791,925.59
</coordinates>
</Point>
</Placemark>
<Placemark>
<name>
Mon Feb 24 16:43:09 2014 S=3.24 Km/hr
</name>
<styleUrl>
#styleMap_TLP_Normal
</styleUrl>
<Point>
<coordinates>
-39.3387375,-7.4234204,927.72
</coordinates>
</Point>
</Placemark>
<Placemark>
<name>
Mon Feb 24 16:43:19 2014 S=1.04 Km/hr
</name>
<styleUrl>
#styleMap_TLP_Normal
</styleUrl>
<Point>
<coordinates>
-39.3388100,-7.4233894,928.25
</coordinates>
</Point>
</Placemark>
<Placemark>
<name>
Mon Feb 24 16:43:29 2014 S=2.60 Km/hr
</name>
<styleUrl>
#styleMap_TLP_Normal
</styleUrl>
<Point>
<coordinates>
-39.3388519,-7.4233780,929.53
</coordinates>
</Point>
</Placemark>
<Placemark>
<name>
Mon Feb 24 16:43:39 2014 S=1.84 Km/hr
</name>
<styleUrl>
#styleMap_TLP_Normal
</styleUrl>
<Point>
<coordinates>
-39.3389244,-7.4233375,930.23
</coordinates>
</Point>
</Placemark>
<Placemark>
<name>
Mon Feb 24 16:43:49 2014 S=1.96 Km/hr
</name>
<styleUrl>
#styleMap_TLP_Normal
</styleUrl>
<Point>
<coordinates>
-39.3390198,-7.4233265,931.91
</coordinates>
</Point>
</Placemark>
<Placemark>
<name>
Mon Feb 24 16:43:59 2014 S=2.38 Km/hr
</name>
<styleUrl>
#styleMap_TLP_Normal
</styleUrl>
<Point>
<coordinates>
-39.3390808,-7.4233179,932.61
</coordinates>
</Point>
</Placemark>
<Placemark>
<name>
Mon Feb 24 16:44:09 2014 S=5.62 Km/hr
</name>
<styleUrl>
#styleMap_TLP_Normal
</styleUrl>
<Point>
<coordinates>
-39.3391876,-7.4232712,932.47
</coordinates>
</Point>
</Placemark>
<Placemark>
<name>
Mon Feb 24 16:44:19 2014 S=1.41 Km/hr
</name>
<styleUrl>
#styleMap_TLP_Normal
</styleUrl>
<Point>
<coordinates>
-39.3392792,-7.4232397,931.19
</coordinates>
</Point>
</Placemark>
<Placemark>
<name>
Mon Feb 24 16:44:29 2014 S=0.84 Km/hr
</name>
<styleUrl>
#styleMap_TLP_Normal
</styleUrl>
<Point>
<coordinates>
-39.3393059,-7.4232149,930.86
</coordinates>
</Point>
</Placemark>
<Placemark>
<name>
Mon Feb 24 16:44:39 2014 S=1.37 Km/hr
</name>
<styleUrl>
#styleMap_TLP_Normal
</styleUrl>
<Point>
<coordinates>
-39.3393250,-7.4231734,932.22
</coordinates>
</Point>
</Placemark>
<Placemark>
<name>
Mon Feb 24 16:44:49 2014 S=0.75 Km/hr
</name>
<styleUrl>
#styleMap_TLP_Normal
</styleUrl>
<Point>
<coordinates>
-39.3393517,-7.4231572,933.03
</coordinates>
</Point>
</Placemark>
<Placemark>
<name>
Mon Feb 24 16:44:59 2014 S=1.40 Km/hr
</name>
<styleUrl>
#styleMap_TLP_Normal
</styleUrl>
<Point>
<coordinates>
-39.3394051,-7.4231324,933.88
</coordinates>
</Point>
</Placemark>
<Placemark>
<name>
Mon Feb 24 16:45:09 2014 S=1.40 Km/hr
</name>
<styleUrl>
#styleMap_TLP_Normal
</styleUrl>
<Point>
<coordinates>
-39.3394432,-7.4230843,933.41
</coordinates>
</Point>
</Placemark>
<Placemark>
<name>
Mon Feb 24 16:45:19 2014 S=2.49 Km/hr
</name>
<styleUrl>
#styleMap_TLP_Normal
</styleUrl>
<Point>
<coordinates>
-39.3394852,-7.4230657,934.13
</coordinates>
</Point>
</Placemark>
<Placemark>
<name>
Mon Feb 24 16:45:29 2014 S=0.92 Km/hr
</name>
<styleUrl>
#styleMap_TLP_Normal
</styleUrl>
<Point>
<coordinates>
-39.3395386,-7.4230213,933.91
</coordinates>
</Point>
</Placemark>
<Placemark>
<name>
Mon Feb 24 16:45:39 2014 S=0.54 Km/hr
</name>
<styleUrl>
#styleMap_TLP_Normal
</styleUrl>
<Point>
<coordinates>
-39.3395576,-7.4229898,933.56
</coordinates>
</Point>
</Placemark>
<Placemark>
<name>
Mon Feb 24 16:45:49 2014 S=1.89 Km/hr
</name>
<styleUrl>
#styleMap_TLP_Normal
</styleUrl>
<Point>
<coordinates>
-39.3395882,-7.4229622,934.36
</coordinates>
</Point>
</Placemark>
<Placemark>
<name>
Mon Feb 24 16:45:59 2014 S=4.29 Km/hr
</name>
<styleUrl>
#styleMap_TLP_Normal
</styleUrl>
<Point>
<coordinates>
-39.3396759,-7.4229236,935.02
</coordinates>
</Point>
</Placemark>
<Placemark>
<name>
Mon Feb 24 16:46:09 2014 S=2.15 Km/hr
</name>
<styleUrl>
#styleMap_TLP_Normal
</styleUrl>
<Point>
<coordinates>
-39.3397751,-7.4229193,934.45
</coordinates>
</Point>
</Placemark>
<Placemark>
<name>
Mon Feb 24 16:46:19 2014 S=3.02 Km/hr
</name>
<styleUrl>
#styleMap_TLP_Normal
</styleUrl>
<Point>
<coordinates>
-39.3398705,-7.4228806,935.09
</coordinates>
</Point>
</Placemark>
<Placemark>
<name>
Mon Feb 24 16:46:29 2014 S=2.53 Km/hr
</name>
<styleUrl>
#styleMap_TLP_Normal
</styleUrl>
<Point>
<coordinates>
-39.3399544,-7.4228988,934.86
</coordinates>
</Point>
</Placemark>
<Placemark>
<name>
Mon Feb 24 16:46:39 2014 S=3.68 Km/hr
</name>
<styleUrl>
#styleMap_TLP_Normal
</styleUrl>
<Point>
<coordinates>
-39.3399658,-7.4228048,934.39
</coordinates>
</Point>
</Placemark>
<Placemark>
<name>
Mon Feb 24 16:46:49 2014 S=3.12 Km/hr
</name>
<styleUrl>
#styleMap_TLP_Normal
</styleUrl>
<Point>
<coordinates>
-39.3399467,-7.4227104,931.80
</coordinates>
</Point>
</Placemark>
<Placemark>
<name>
Mon Feb 24 16:46:59 2014 S=2.53 Km/hr
</name>
<styleUrl>
#styleMap_TLP_Normal
</styleUrl>
<Point>
<coordinates>
-39.3399239,-7.4226093,931.22
</coordinates>
</Point>
</Placemark>
<Placemark>
<name>
Mon Feb 24 16:47:09 2014 S=3.78 Km/hr
</name>
<styleUrl>
#styleMap_TLP_Normal
</styleUrl>
<Point>
<coordinates>
-39.3398781,-7.4224968,929.67
</coordinates>
</Point>
</Placemark>
<Placemark>
<name>
Mon Feb 24 16:47:19 2014 S=3.67 Km/hr
</name>
<styleUrl>
#styleMap_TLP_Normal
</styleUrl>
<Point>
<coordinates>
-39.3399162,-7.4223895,929.00
</coordinates>
</Point>
</Placemark>
<Placemark>
<name>
Mon Feb 24 16:47:29 2014 S=3.20 Km/hr
</name>
<styleUrl>
#styleMap_TLP_Normal
</styleUrl>
<Point>
<coordinates>
-39.3399582,-7.4222898,927.91
</coordinates>
</Point>
</Placemark>
<Placemark>
<name>
Mon Feb 24 16:47:39 2014 S=3.27 Km/hr
</name>
<styleUrl>
#styleMap_TLP_Normal
</styleUrl>
<Point>
<coordinates>
-39.3399506,-7.4221926,927.44
</coordinates>
</Point>
</Placemark>
<Placemark>
<name>
Mon Feb 24 16:47:49 2014 S=3.24 Km/hr
</name>
<styleUrl>
#styleMap_TLP_Normal
</styleUrl>
<Point>
<coordinates>
-39.3399200,-7.4220800,926.75
</coordinates>
</Point>
</Placemark>
<Placemark>
<name>
Mon Feb 24 16:47:59 2014 S=2.51 Km/hr
</name>
<styleUrl>
#styleMap_TLP_Normal
</styleUrl>
<Point>
<coordinates>
-39.3399010,-7.4219737,926.19
</coordinates>
</Point>
</Placemark>
<Placemark>
<name>
Mon Feb 24 16:48:09 2014 S=3.39 Km/hr
</name>
<styleUrl>
#styleMap_TLP_Normal
</styleUrl>
<Point>
<coordinates>
-39.3398514,-7.4218879,926.02
</coordinates>
</Point>
</Placemark>
<Placemark>
<name>
Mon Feb 24 16:48:19 2014 S=2.50 Km/hr
</name>
<styleUrl>
#styleMap_TLP_Normal
</styleUrl>
<Point>
<coordinates>
-39.3398247,-7.4217720,926.67
</coordinates>
</Point>
</Placemark>
<Placemark>
<name>
Mon Feb 24 16:48:29 2014 S=3.04 Km/hr
</name>
<styleUrl>
#styleMap_TLP_Normal
</styleUrl>
<Point>
<coordinates>
-39.3397751,-7.4216847,926.33
</coordinates>
</Point>
</Placemark>
<Placemark>
<name>
Mon Feb 24 16:48:39 2014 S=2.84 Km/hr
</name>
<styleUrl>
#styleMap_TLP_Normal
</styleUrl>
<Point>
<coordinates>
-39.3397675,-7.4215446,927.52
</coordinates>
</Point>
</Placemark>
<Placemark>
<name>
Mon Feb 24 16:48:49 2014 S=4.35 Km/hr
</name>
<styleUrl>
#styleMap_TLP_Normal
</styleUrl>
<Point>
<coordinates>
-39.3397293,-7.4214339,928.28
</coordinates>
</Point>
</Placemark>
<Placemark>
<name>
Mon Feb 24 16:48:59 2014 S=2.52 Km/hr
</name>
<styleUrl>
#styleMap_TLP_Normal
</styleUrl>
<Point>
<coordinates>
-39.3396645,-7.4213295,930.78
</coordinates>
</Point>
</Placemark>
<Placemark>
<name>
Mon Feb 24 16:49:09 2014 S=4.99 Km/hr
</name>
<styleUrl>
#styleMap_TLP_Normal
</styleUrl>
<Point>
<coordinates>
-39.3396988,-7.4211979,932.41
</coordinates>
</Point>
</Placemark>
<Placemark>
<name>
Mon Feb 24 16:49:19 2014 S=3.15 Km/hr
</name>
<styleUrl>
#styleMap_TLP_Normal
</styleUrl>
<Point>
<coordinates>
-39.3396950,-7.4211202,931.08
</coordinates>
</Point>
</Placemark>
<Placemark>
<name>
Mon Feb 24 16:49:29 2014 S=3.39 Km/hr
</name>
<styleUrl>
#styleMap_TLP_Normal
</styleUrl>
<Point>
<coordinates>
-39.3397141,-7.4209981,930.19
</coordinates>
</Point>
</Placemark>
<Placemark>
<name>
Mon Feb 24 16:49:39 2014 S=4.03 Km/hr
</name>
<styleUrl>
#styleMap_TLP_Normal
</styleUrl>
<Point>
<coordinates>
-39.3397369,-7.4208860,929.16
</coordinates>
</Point>
</Placemark>
<Placemark>
<name>
Mon Feb 24 16:49:49 2014 S=2.69 Km/hr
</name>
<styleUrl>
#styleMap_TLP_Normal
</styleUrl>
<Point>
<coordinates>
-39.3398056,-7.4207997,930.86
</coordinates>
</Point>
</Placemark>
<Placemark>
<name>
Mon Feb 24 16:49:59 2014 S=2.91 Km/hr
</name>
<styleUrl>
#styleMap_TLP_Normal
</styleUrl>
<Point>
<coordinates>
-39.3397865,-7.4207335,930.77
</coordinates>
</Point>
</Placemark>
<Placemark>
<name>
Mon Feb 24 16:50:09 2014 S=2.59 Km/hr
</name>
<styleUrl>
#styleMap_TLP_Normal
</styleUrl>
<Point>
<coordinates>
-39.3397179,-7.4206462,929.59
</coordinates>
</Point>
</Placemark>
<Placemark>
<name>
Mon Feb 24 16:50:19 2014 S=3.09 Km/hr
</name>
<styleUrl>
#styleMap_TLP_Normal
</styleUrl>
<Point>
<coordinates>
-39.3396988,-7.4205227,928.72
</coordinates>
</Point>
</Placemark>
<Placemark>
<name>
Mon Feb 24 16:50:29 2014 S=4.56 Km/hr
</name>
<styleUrl>
#styleMap_TLP_Normal
</styleUrl>
<Point>
<coordinates>
-39.3396339,-7.4204149,929.48
</coordinates>
</Point>
</Placemark>
<Placemark>
<name>
Mon Feb 24 16:50:39 2014 S=2.96 Km/hr
</name>
<styleUrl>
#styleMap_TLP_Normal
</styleUrl>
<Point>
<coordinates>
-39.3395844,-7.4203196,931.47
</coordinates>
</Point>
</Placemark>
<Placemark>
<name>
Mon Feb 24 16:50:49 2014 S=0.56 Km/hr
</name>
<styleUrl>
#styleMap_TLP_Normal
</styleUrl>
<Point>
<coordinates>
-39.3395805,-7.4202771,932.89
</coordinates>
</Point>
</Placemark>
<Placemark>
<name>
Mon Feb 24 16:50:59 2014 S=3.14 Km/hr
</name>
<styleUrl>
#styleMap_TLP_Normal
</styleUrl>
<Point>
<coordinates>
-39.3395462,-7.4201922,932.70
</coordinates>
</Point>
</Placemark>
<Placemark>
<name>
Mon Feb 24 16:51:09 2014 S=3.80 Km/hr
</name>
<styleUrl>
#styleMap_TLP_Normal
</styleUrl>
<Point>
<coordinates>
-39.3395309,-7.4200497,932.22
</coordinates>
</Point>
</Placemark>
<Placemark>
<name>
Mon Feb 24 16:51:19 2014 S=3.03 Km/hr
</name>
<styleUrl>
#styleMap_TLP_Normal
</styleUrl>
<Point>
<coordinates>
-39.3394699,-7.4199634,931.81
</coordinates>
</Point>
</Placemark>
<Placemark>
<name>
Mon Feb 24 16:51:29 2014 S=2.93 Km/hr
</name>
<styleUrl>
#styleMap_TLP_Normal
</styleUrl>
<Point>
<coordinates>
-39.3394203,-7.4198790,931.73
</coordinates>
</Point>
</Placemark>
<Placemark>
<name>
Mon Feb 24 16:51:39 2014 S=4.31 Km/hr
</name>
<styleUrl>
#styleMap_TLP_Normal
</styleUrl>
<Point>
<coordinates>
-39.3394051,-7.4197707,932.47
</coordinates>
</Point>
</Placemark>
<Placemark>
<name>
Mon Feb 24 16:51:49 2014 S=2.81 Km/hr
</name>
<styleUrl>
#styleMap_TLP_Normal
</styleUrl>
<Point>
<coordinates>
-39.3393784,-7.4196672,932.31
</coordinates>
</Point>
</Placemark>
<Placemark>
<name>
Mon Feb 24 16:51:59 2014 S=3.57 Km/hr
</name>
<styleUrl>
#styleMap_TLP_Normal
</styleUrl>
<Point>
<coordinates>
-39.3393326,-7.4195604,933.27
</coordinates>
</Point>
</Placemark>
<Placemark>
<name>
Mon Feb 24 16:52:09 2014 S=3.19 Km/hr
</name>
<styleUrl>
#styleMap_TLP_Normal
</styleUrl>
<Point>
<coordinates>
-39.3393517,-7.4194293,934.14
</coordinates>
</Point>
</Placemark>
<Placemark>
<name>
Mon Feb 24 16:52:19 2014 S=2.58 Km/hr
</name>
<styleUrl>
#styleMap_TLP_Normal
</styleUrl>
<Point>
<coordinates>
-39.3393059,-7.4193187,934.98
</coordinates>
</Point>
</Placemark>
<Placemark>
<name>
Mon Feb 24 16:52:29 2014 S=3.29 Km/hr
</name>
<styleUrl>
#styleMap_TLP_Normal
</styleUrl>
<Point>
<coordinates>
-39.3392830,-7.4191966,934.31
</coordinates>
</Point>
</Placemark>
<Placemark>
<name>
Mon Feb 24 16:52:39 2014 S=1.74 Km/hr
</name>
<styleUrl>
#styleMap_TLP_Normal
</styleUrl>
<Point>
<coordinates>
-39.3392410,-7.4191084,934.63
</coordinates>
</Point>
</Placemark>
<Placemark>
<name>
Mon Feb 24 16:52:49 2014 S=2.64 Km/hr
</name>
<styleUrl>
#styleMap_TLP_Normal
</styleUrl>
<Point>
<coordinates>
-39.3391647,-7.4190445,935.91
</coordinates>
</Point>
</Placemark>
<Placemark>
<name>
Mon Feb 24 16:52:59 2014 S=3.48 Km/hr
</name>
<styleUrl>
#styleMap_TLP_Normal
</styleUrl>
<Point>
<coordinates>
-39.3391647,-7.4189482,935.84
</coordinates>
</Point>
</Placemark>
<Placemark>
<name>
Mon Feb 24 16:53:09 2014 S=3.41 Km/hr
</name>
<styleUrl>
#styleMap_TLP_Normal
</styleUrl>
<Point>
<coordinates>
-39.3391838,-7.4188223,934.23
</coordinates>
</Point>
</Placemark>
<Placemark>
<name>
Mon Feb 24 16:53:19 2014 S=3.19 Km/hr
</name>
<styleUrl>
#styleMap_TLP_Normal
</styleUrl>
<Point>
<coordinates>
-39.3391685,-7.4187098,934.73
</coordinates>
</Point>
</Placemark>
<Placemark>
<name>
Mon Feb 24 16:53:29 2014 S=3.58 Km/hr
</name>
<styleUrl>
#styleMap_TLP_Normal
</styleUrl>
<Point>
<coordinates>
-39.3391685,-7.4185953,936.39
</coordinates>
</Point>
</Placemark>
<Placemark>
<name>
Mon Feb 24 16:53:39 2014 S=0.53 Km/hr
</name>
<styleUrl>
#styleMap_TLP_Normal
</styleUrl>
<Point>
<coordinates>
-39.3391876,-7.4185166,937.42
</coordinates>
</Point>
</Placemark>
<Placemark>
<name>
Mon Feb 24 16:53:49 2014 S=0.32 Km/hr
</name>
<styleUrl>
#styleMap_TLP_Normal
</styleUrl>
<Point>
<coordinates>
-39.3391914,-7.4185143,937.63
</coordinates>
</Point>
</Placemark>
<Placemark>
<name>
Mon Feb 24 16:53:59 2014 S=0.17 Km/hr
</name>
<styleUrl>
#styleMap_TLP_Normal
</styleUrl>
<Point>
<coordinates>
-39.3391953,-7.4185128,937.67
</coordinates>
</Point>
</Placemark>
<Placemark>
<name>
Mon Feb 24 16:54:09 2014 S=0.27 Km/hr
</name>
<styleUrl>
#styleMap_TLP_Normal
</styleUrl>
<Point>
<coordinates>
-39.3391953,-7.4185133,937.66
</coordinates>
</Point>
</Placemark>
<Placemark>
<name>
Mon Feb 24 16:54:19 2014 S=0.47 Km/hr
</name>
<styleUrl>
#styleMap_TLP_Normal
</styleUrl>
<Point>
<coordinates>
-39.3391953,-7.4185138,937.58
</coordinates>
</Point>
</Placemark>
<Placemark>
<name>
Mon Feb 24 16:54:29 2014 S=0.19 Km/hr
</name>
<styleUrl>
#styleMap_TLP_Normal
</styleUrl>
<Point>
<coordinates>
-39.3391991,-7.4185138,937.53
</coordinates>
</Point>
</Placemark>
<Placemark>
<name>
Mon Feb 24 16:54:39 2014 S=0.50 Km/hr
</name>
<styleUrl>
#styleMap_TLP_Normal
</styleUrl>
<Point>
<coordinates>
-39.3391953,-7.4185166,937.44
</coordinates>
</Point>
</Placemark>
<Placemark>
<name>
Mon Feb 24 16:54:49 2014 S=2.96 Km/hr
</name>
<styleUrl>
#styleMap_TLP_Normal
</styleUrl>
<Point>
<coordinates>
-39.3391914,-7.4184690,937.92
</coordinates>
</Point>
</Placemark>
<Placemark>
<name>
Mon Feb 24 16:54:59 2014 S=2.91 Km/hr
</name>
<styleUrl>
#styleMap_TLP_Normal
</styleUrl>
<Point>
<coordinates>
-39.3392334,-7.4183745,937.47
</coordinates>
</Point>
</Placemark>
<Placemark>
<name>
Mon Feb 24 16:55:09 2014 S=0.47 Km/hr
</name>
<styleUrl>
#styleMap_TLP_Normal
</styleUrl>
<Point>
<coordinates>
-39.3392181,-7.4182901,936.95
</coordinates>
</Point>
</Placemark>
<Placemark>
<name>
Mon Feb 24 16:55:19 2014 S=1.26 Km/hr
</name>
<styleUrl>
#styleMap_TLP_Normal
</styleUrl>
<Point>
<coordinates>
-39.3391838,-7.4182386,936.09
</coordinates>
</Point>
</Placemark>
<Placemark>
<name>
Mon Feb 24 16:55:29 2014 S=3.01 Km/hr
</name>
<styleUrl>
#styleMap_TLP_Normal
</styleUrl>
<Point>
<coordinates>
-39.3391571,-7.4181957,935.97
</coordinates>
</Point>
</Placemark>
<Placemark>
<name>
Mon Feb 24 16:55:39 2014 S=2.38 Km/hr
</name>
<styleUrl>
#styleMap_TLP_Normal
</styleUrl>
<Point>
<coordinates>
-39.3391113,-7.4180470,937.19
</coordinates>
</Point>
</Placemark>
<Placemark>
<name>
Mon Feb 24 16:55:49 2014 S=3.55 Km/hr
</name>
<styleUrl>
#styleMap_TLP_Normal
</styleUrl>
<Point>
<coordinates>
-39.3391190,-7.4178863,936.95
</coordinates>
</Point>
</Placemark>
<Placemark>
<name>
Mon Feb 24 16:55:59 2014 S=2.85 Km/hr
</name>
<styleUrl>
#styleMap_TLP_Normal
</styleUrl>
<Point>
<coordinates>
-39.3391113,-7.4177628,935.45
</coordinates>
</Point>
</Placemark>
<Placemark>
<name>
Mon Feb 24 16:56:09 2014 S=2.23 Km/hr
</name>
<styleUrl>
#styleMap_TLP_Normal
</styleUrl>
<Point>
<coordinates>
-39.3391037,-7.4176626,935.25
</coordinates>
</Point>
</Placemark>
<Placemark>
<name>
Mon Feb 24 16:56:19 2014 S=2.84 Km/hr
</name>
<styleUrl>
#styleMap_TLP_Normal
</styleUrl>
<Point>
<coordinates>
-39.3390808,-7.4175696,935.41
</coordinates>
</Point>
</Placemark>
<Placemark>
<name>
Mon Feb 24 16:56:29 2014 S=3.40 Km/hr
</name>
<styleUrl>
#styleMap_TLP_Normal
</styleUrl>
<Point>
<coordinates>
-39.3391418,-7.4174757,935.17
</coordinates>
</Point>
</Placemark>
<Placemark>
<name>
Mon Feb 24 16:56:39 2014 S=1.30 Km/hr
</name>
<styleUrl>
#styleMap_TLP_Normal
</styleUrl>
<Point>
<coordinates>
-39.3391953,-7.4174986,934.03
</coordinates>
</Point>
</Placemark>
<Placemark>
<name>
Mon Feb 24 16:56:49 2014 S=1.40 Km/hr
</name>
<styleUrl>
#styleMap_TLP_Normal
</styleUrl>
<Point>
<coordinates>
-39.3392487,-7.4175062,933.80
</coordinates>
</Point>
</Placemark>
<Placemark>
<name>
Mon Feb 24 16:56:59 2014 S=1.14 Km/hr
</name>
<styleUrl>
#styleMap_TLP_Normal
</styleUrl>
<Point>
<coordinates>
-39.3392372,-7.4175110,934.69
</coordinates>
</Point>
</Placemark>
<Placemark>
<name>
Mon Feb 24 16:57:09 2014 S=1.71 Km/hr
</name>
<styleUrl>
#styleMap_TLP_Normal
</styleUrl>
<Point>
<coordinates>
-39.3391647,-7.4174929,935.23
</coordinates>
</Point>
</Placemark>
<Placemark>
<name>
Mon Feb 24 16:57:19 2014 S=2.97 Km/hr
</name>
<styleUrl>
#styleMap_TLP_Normal
</styleUrl>
<Point>
<coordinates>
-39.3390808,-7.4174342,934.50
</coordinates>
</Point>
</Placemark>
<Placemark>
<name>
Mon Feb 24 16:57:29 2014 S=3.02 Km/hr
</name>
<styleUrl>
#styleMap_TLP_Normal
</styleUrl>
<Point>
<coordinates>
-39.3390617,-7.4173203,934.19
</coordinates>
</Point>
</Placemark>
<Placemark>
<name>
Mon Feb 24 16:57:39 2014 S=3.46 Km/hr
</name>
<styleUrl>
#styleMap_TLP_Normal
</styleUrl>
<Point>
<coordinates>
-39.3390503,-7.4172206,934.47
</coordinates>
</Point>
</Placemark>
<Placemark>
<name>
Mon Feb 24 16:57:49 2014 S=2.10 Km/hr
</name>
<styleUrl>
#styleMap_TLP_Normal
</styleUrl>
[truncated: 146,802 more chars]
