# Supplementary material for: Lévy foraging patterns of rural humans
Source: PLoS One. 2018 Jun 18;13(6):e0199099. doi: 10.1371/journal.pone.0199099 (PMC6005560; doi:10.1371/journal.pone.0199099)
Supplement: S5 File — (ZIP) [file pone.0199099.s005.zip › H-12-CA/Holux20140131_1236.txt]

-7.45915	-39.33470
-7.45910	-39.33502
-7.45895	-39.33509
-7.45895	-39.33511
-7.45908	-39.33514
-7.45921	-39.33526
-7.45920	-39.33525
-7.45919	-39.33518
-7.45900	-39.33530
-7.45828	-39.33546
-7.45756	-39.33563
-7.45749	-39.33566
-7.45749	-39.33566
-7.45744	-39.33567
-7.45685	-39.33581
-7.45596	-39.33603
-7.45495	-39.33628
-7.45397	-39.33653
-7.45295	-39.33678
-7.45194	-39.33702
-7.45088	-39.33728
-7.44987	-39.33752
-7.44889	-39.33776
-7.44787	-39.33801
-7.44682	-39.33827
-7.44576	-39.33854
-7.44469	-39.33879
-7.44366	-39.33904
-7.44261	-39.33929
-7.44149	-39.33955
-7.44042	-39.33983
-7.43932	-39.34013
-7.43822	-39.34039
-7.43712	-39.34065
-7.43605	-39.34089
-7.43500	-39.34115
-7.43391	-39.34141
-7.43283	-39.34168
-7.43185	-39.34192
-7.43102	-39.34211
-7.43015	-39.34233
-7.42927	-39.34252
-7.42866	-39.34263
-7.42856	-39.34259
-7.42852	-39.34233
-7.42844	-39.34193
-7.42844	-39.34153
-7.42841	-39.34116
-7.42827	-39.34104
-7.42809	-39.34087
-7.42779	-39.34080
-7.42738	-39.34062
-7.42695	-39.34053
-7.42650	-39.34029
-7.42617	-39.34000
-7.42607	-39.33966
-7.42589	-39.33929
-7.42566	-39.33905
-7.42536	-39.33890
-7.42516	-39.33886
-7.42493	-39.33879
-7.42489	-39.33879
-7.42489	-39.33879
-7.42496	-39.33881
-7.42503	-39.33884
-7.42513	-39.33887
-7.42516	-39.33889
-7.42515	-39.33888
-7.42515	-39.33887
-7.42515	-39.33887
-7.42516	-39.33888
-7.42516	-39.33888
-7.42516	-39.33887
-7.42517	-39.33888
-7.42516	-39.33888
-7.42519	-39.33888
-7.42518	-39.33889
-7.42509	-39.33887
-7.42499	-39.33882
-7.42489	-39.33879
-7.42488	-39.33879
-7.42468	-39.33881
-7.42448	-39.33873
-7.42417	-39.33865
-7.42387	-39.33848
-7.42350	-39.33836
-7.42314	-39.33813
-7.42278	-39.33789
-7.42272	-39.33787
-7.42271	-39.33786
-7.42252	-39.33768
-7.42229	-39.33752
-7.42210	-39.33735
-7.42166	-39.33707
-7.42136	-39.33683
-7.42109	-39.33651
-7.42086	-39.33619
-7.42054	-39.33609
-7.42019	-39.33605
-7.41981	-39.33586
-7.41957	-39.33559
-7.41927	-39.33543
-7.41894	-39.33525
-7.41854	-39.33509
-7.41822	-39.33498
-7.41795	-39.33498
-7.41767	-39.33482
-7.41730	-39.33474
-7.41697	-39.33457
-7.41663	-39.33438
-7.41638	-39.33425
-7.41608	-39.33405
-7.41583	-39.33383
-7.41553	-39.33366
-7.41521	-39.33351
-7.41492	-39.33332
-7.41450	-39.33313
-7.41415	-39.33299
-7.41392	-39.33281
-7.41373	-39.33264
-7.41350	-39.33238
-7.41332	-39.33216
-7.41310	-39.33189
-7.41278	-39.33196
-7.41244	-39.33202
-7.41227	-39.33213
-7.41200	-39.33220
-7.41166	-39.33219
-7.41130	-39.33215
-7.41093	-39.33205
-7.41059	-39.33195
-7.41031	-39.33179
-7.41008	-39.33167
-7.40984	-39.33150
-7.40955	-39.33146
-7.40928	-39.33148
-7.40893	-39.33135
-7.40861	-39.33128
-7.40829	-39.33118
-7.40795	-39.33115
-7.40780	-39.33115
-7.40779	-39.33115
-7.40779	-39.33115
-7.40778	-39.33114
-7.40758	-39.33116
-7.40741	-39.33114
-7.40718	-39.33103
-7.40686	-39.33091
-7.40659	-39.33088
-7.40622	-39.33079
-7.40596	-39.33071
-7.40585	-39.33069
-7.40577	-39.33066
-7.40573	-39.33063
-7.40573	-39.33062
-7.40572	-39.33061
-7.40571	-39.33060
-7.40548	-39.33045
-7.40544	-39.33044
-7.40543	-39.33046
-7.40536	-39.33051
-7.40537	-39.33050
-7.40537	-39.33049
-7.40538	-39.33050
-7.40543	-39.33034
-7.40556	-39.33033
-7.40567	-39.33027
-7.40578	-39.33022
-7.40587	-39.33019
-7.40595	-39.33008
-7.40606	-39.33004
-7.40614	-39.33002
-7.40617	-39.33002
-7.40624	-39.32998
-7.40627	-39.32995
-7.40628	-39.32992
-7.40634	-39.32984
-7.40640	-39.32980
-7.40641	-39.32978
-7.40648	-39.32972
-7.40649	-39.32973
-7.40649	-39.32972
-7.40657	-39.32968
-7.40658	-39.32968
-7.40675	-39.32958
-7.40696	-39.32953
-7.40699	-39.32949
-7.40713	-39.32942
-7.40717	-39.32943
-7.40718	-39.32944
-7.40721	-39.32944
-7.40724	-39.32939
-7.40724	-39.32938
-7.40724	-39.32937
-7.40744	-39.32927
-7.40775	-39.32917
-7.40789	-39.32910
-7.40798	-39.32901
-7.40803	-39.32891
-7.40811	-39.32886
-7.40819	-39.32882
-7.40827	-39.32875
-7.40831	-39.32863
-7.40839	-39.32858
-7.40847	-39.32855
-7.40847	-39.32855
-7.40861	-39.32845
-7.40863	-39.32841
-7.40878	-39.32828
-7.40883	-39.32818
-7.40884	-39.32815
-7.40884	-39.32813
-7.40883	-39.32811
-7.40883	-39.32809
-7.40883	-39.32809
-7.40883	-39.32810
-7.40883	-39.32810
-7.40884	-39.32810
-7.40883	-39.32809
-7.40884	-39.32810
-7.40884	-39.32811
-7.40884	-39.32812
-7.40884	-39.32812
-7.40884	-39.32811
-7.40887	-39.32809
-7.40892	-39.32801
-7.40892	-39.32800
-7.40892	-39.32800
-7.40891	-39.32798
-7.40892	-39.32796
-7.40894	-39.32787
-7.40891	-39.32776
-7.40883	-39.32770
-7.40877	-39.32772
-7.40869	-39.32774
-7.40861	-39.32771
-7.40859	-39.32774
-7.40852	-39.32783
-7.40853	-39.32790
-7.40853	-39.32791
-7.40855	-39.32790
-7.40856	-39.32789
-7.40849	-39.32795
-7.40842	-39.32791
-7.40842	-39.32791
-7.40842	-39.32791
-7.40842	-39.32791
-7.40842	-39.32790
-7.40843	-39.32790
-7.40842	-39.32788
-7.40842	-39.32787
-7.40842	-39.32787
-7.40844	-39.32788
-7.40846	-39.32788
-7.40848	-39.32783
-7.40847	-39.32781
-7.40844	-39.32780
-7.40844	-39.32782
-7.40845	-39.32782
-7.40845	-39.32782
-7.40845	-39.32782
-7.40846	-39.32774
-7.40842	-39.32767
-7.40836	-39.32757
-7.40835	-39.32756
-7.40827	-39.32755
-7.40818	-39.32755
-7.40809	-39.32758
-7.40807	-39.32759
-7.40807	-39.32759
-7.40807	-39.32758
-7.40806	-39.32758
-7.40801	-39.32753
-7.40797	-39.32753
-7.40797	-39.32755
-7.40798	-39.32756
-7.40798	-39.32756
-7.40802	-39.32756
-7.40814	-39.32760
-7.40825	-39.32752
-7.40837	-39.32739
-7.40839	-39.32735
-7.40840	-39.32733
-7.40841	-39.32729
-7.40845	-39.32729
-7.40847	-39.32729
-7.40847	-39.32724
-7.40841	-39.32722
-7.40836	-39.32715
-7.40837	-39.32713
-7.40837	-39.32712
-7.40837	-39.32711
-7.40837	-39.32711
-7.40837	-39.32709
-7.40837	-39.32708
-7.40843	-39.32697
-7.40845	-39.32694
-7.40852	-39.32686
-7.40854	-39.32677
-7.40854	-39.32676
-7.40857	-39.32672
-7.40857	-39.32673
-7.40859	-39.32674
-7.40860	-39.32669
-7.40861	-39.32667
-7.40865	-39.32663
-7.40867	-39.32657
-7.40869	-39.32654
-7.40869	-39.32649
-7.40862	-39.32643
-7.40857	-39.32643
-7.40850	-39.32639
-7.40847	-39.32630
-7.40839	-39.32625
-7.40835	-39.32624
-7.40831	-39.32622
-7.40825	-39.32618
-7.40824	-39.32610
-7.40824	-39.32605
-7.40822	-39.32597
-7.40813	-39.32592
-7.40807	-39.32585
-7.40806	-39.32577
-7.40804	-39.32568
-7.40799	-39.32560
-7.40801	-39.32553
-7.40804	-39.32544
-7.40805	-39.32541
-7.40805	-39.32541
-7.40805	-39.32541
-7.40806	-39.32541
-7.40809	-39.32543
-7.40809	-39.32545
-7.40807	-39.32544
-7.40808	-39.32542
-7.40806	-39.32544
-7.40805	-39.32541
-7.40805	-39.32541
-7.40806	-39.32542
-7.40806	-39.32543
-7.40800	-39.32538
-7.40801	-39.32536
-7.40801	-39.32538
-7.40797	-39.32548
-7.40798	-39.32552
-7.40793	-39.32560
-7.40787	-39.32569
-7.40782	-39.32579
-7.40774	-39.32583
-7.40768	-39.32581
-7.40764	-39.32583
-7.40762	-39.32589
-7.40757	-39.32591
-7.40755	-39.32590
-7.40754	-39.32589
-7.40754	-39.32589
-7.40754	-39.32590
-7.40752	-39.32595
-7.40750	-39.32600
-7.40742	-39.32597
-7.40748	-39.32608
-7.40752	-39.32613
-7.40752	-39.32615
-7.40754	-39.32615
-7.40754	-39.32618
-7.40754	-39.32617
-7.40754	-39.32619
-7.40756	-39.32621
-7.40754	-39.32631
-7.40750	-39.32637
-7.40749	-39.32644
-7.40753	-39.32651
-7.40760	-39.32658
-7.40764	-39.32666
-7.40763	-39.32666
-7.40763	-39.32669
-7.40763	-39.32669
-7.40760	-39.32669
-7.40759	-39.32668
-7.40759	-39.32668
-7.40759	-39.32668
-7.40757	-39.32668
-7.40757	-39.32666
-7.40757	-39.32665
-7.40759	-39.32667
-7.40759	-39.32668
-7.40763	-39.32671
-7.40763	-39.32671
-7.40763	-39.32672
-7.40763	-39.32673
-7.40761	-39.32672
-7.40756	-39.32669
-7.40753	-39.32669
-7.40749	-39.32677
-7.40747	-39.32687
-7.40751	-39.32692
-7.40760	-39.32701
-7.40761	-39.32709
-7.40768	-39.32716
-7.40768	-39.32729
-7.40768	-39.32738
-7.40767	-39.32746
-7.40765	-39.32746
-7.40751	-39.32744
-7.40741	-39.32745
-7.40728	-39.32744
-7.40720	-39.32739
-7.40707	-39.32736
-7.40704	-39.32733
-7.40700	-39.32733
-7.40689	-39.32733
-7.40679	-39.32737
-7.40673	-39.32735
-7.40673	-39.32737
-7.40673	-39.32739
-7.40673	-39.32740
-7.40673	-39.32741
-7.40673	-39.32741
-7.40665	-39.32748
-7.40664	-39.32749
-7.40664	-39.32750
-7.40664	-39.32750
-7.40664	-39.32750
-7.40664	-39.32751
-7.40664	-39.32751
-7.40664	-39.32751
-7.40664	-39.32751
-7.40663	-39.32752
-7.40663	-39.32756
-7.40664	-39.32757
-7.40657	-39.32766
-7.40648	-39.32766
-7.40638	-39.32765
-7.40637	-39.32764
-7.40635	-39.32764
-7.40634	-39.32764
-7.40627	-39.32760
-7.40622	-39.32754
-7.40619	-39.32749
-7.40616	-39.32741
-7.40616	-39.32741
-7.40615	-39.32740
-7.40615	-39.32740
-7.40615	-39.32740
-7.40615	-39.32740
-7.40613	-39.32739
-7.40612	-39.32735
-7.40614	-39.32732
-7.40609	-39.32722
-7.40604	-39.32719
-7.40602	-39.32720
-7.40600	-39.32717
-7.40595	-39.32712
-7.40596	-39.32713
-7.40601	-39.32719
-7.40599	-39.32729
-7.40595	-39.32733
-7.40586	-39.32738
-7.40582	-39.32743
-7.40574	-39.32741
-7.40571	-39.32738
-7.40563	-39.32731
-7.40561	-39.32731
-7.40561	-39.32731
-7.40560	-39.32731
-7.40557	-39.32735
-7.40555	-39.32737
-7.40553	-39.32740
-7.40549	-39.32744
-7.40543	-39.32752
-7.40538	-39.32758
-7.40535	-39.32762
-7.40533	-39.32773
-7.40531	-39.32782
-7.40529	-39.32789
-7.40526	-39.32801
-7.40522	-39.32807
-7.40522	-39.32808
-7.40522	-39.32808
-7.40522	-39.32808
-7.40519	-39.32807
-7.40518	-39.32810
-7.40519	-39.32811
-7.40520	-39.32814
-7.40523	-39.32816
-7.40523	-39.32817
-7.40523	-39.32816
-7.40522	-39.32815
-7.40521	-39.32814
-7.40521	-39.32814
-7.40522	-39.32814
-7.40522	-39.32816
-7.40521	-39.32827
-7.40525	-39.32833
-7.40530	-39.32835
-7.40531	-39.32835
-7.40532	-39.32835
-7.40532	-39.32835
-7.40532	-39.32835
-7.40532	-39.32835
-7.40519	-39.32837
-7.40512	-39.32844
-7.40507	-39.32852
-7.40508	-39.32855
-7.40508	-39.32856
-7.40508	-39.32862
-7.40508	-39.32871
-7.40508	-39.32878
-7.40509	-39.32879
-7.40505	-39.32887
-7.40502	-39.32893
-7.40504	-39.32901
-7.40507	-39.32909
-7.40513	-39.32908
-7.40522	-39.32914
-7.40532	-39.32919
-7.40532	-39.32932
-7.40533	-39.32939
-7.40529	-39.32946
-7.40522	-39.32954
-7.40518	-39.32962
-7.40517	-39.32963
-7.40513	-39.32972
-7.40507	-39.32980
-7.40499	-39.32978
-7.40487	-39.32976
-7.40483	-39.32982
-7.40480	-39.32988
-7.40481	-39.32992
-7.40478	-39.32999
-7.40479	-39.32999
-7.40482	-39.33009
-7.40487	-39.33014
-7.40489	-39.33015
-7.40498	-39.33021
-7.40500	-39.33024
-7.40505	-39.33031
-7.40513	-39.33040
-7.40518	-39.33043
-7.40518	-39.33043
-7.40518	-39.33043
-7.40518	-39.33042
-7.40517	-39.33041
-7.40518	-39.33042
-7.40518	-39.33042
-7.40518	-39.33042
-7.40519	-39.33044
-7.40519	-39.33045
-7.40519	-39.33045
-7.40519	-39.33045
-7.40519	-39.33045
-7.40521	-39.33046
-7.40521	-39.33046
-7.40521	-39.33046
-7.40522	-39.33046
-7.40522	-39.33048
-7.40522	-39.33048
-7.40525	-39.33049
-7.40527	-39.33048
-7.40527	-39.33048
-7.40527	-39.33049
-7.40527	-39.33049
-7.40526	-39.33047
-7.40525	-39.33047
-7.40525	-39.33047
-7.40525	-39.33047
-7.40524	-39.33046
-7.40524	-39.33046
-7.40524	-39.33045
-7.40523	-39.33044
-7.40523	-39.33044
-7.40522	-39.33044
-7.40522	-39.33043
-7.40522	-39.33043
-7.40522	-39.33042
-7.40520	-39.33041
-7.40515	-39.33039
-7.40513	-39.33038
-7.40512	-39.33036
-7.40511	-39.33036
-7.40511	-39.33035
-7.40510	-39.33035
-7.40511	-39.33037
-7.40511	-39.33039
-7.40511	-39.33040
-7.40510	-39.33040
-7.40509	-39.33040
-7.40508	-39.33041
-7.40506	-39.33041
-7.40505	-39.33042
-7.40505	-39.33042
-7.40506	-39.33043
-7.40507	-39.33043
-7.40508	-39.33042
-7.40509	-39.33042
-7.40510	-39.33042
-7.40509	-39.33044
-7.40509	-39.33046
-7.40508	-39.33046
-7.40508	-39.33044
-7.40509	-39.33044
-7.40509	-39.33044
-7.40510	-39.33044
-7.40511	-39.33045
-7.40512	-39.33045
-7.40513	-39.33046
-7.40513	-39.33046
-7.40513	-39.33047
-7.40513	-39.33047
-7.40514	-39.33047
-7.40514	-39.33047
-7.40515	-39.33046
-7.40515	-39.33047
-7.40515	-39.33048
-7.40515	-39.33047
-7.40518	-39.33047
-7.40521	-39.33046
-7.40522	-39.33046
-7.40522	-39.33056
-7.40513	-39.33068
-7.40486	-39.33072
-7.40453	-39.33072
-7.40432	-39.33076
-7.40417	-39.33072
-7.40397	-39.33064
-7.40365	-39.33063
-7.40337	-39.33047
-7.40326	-39.33038
-7.40324	-39.33035
-7.40322	-39.33035
-7.40321	-39.33034
-7.40319	-39.33034
-7.40318	-39.33034
-7.40316	-39.33033
-7.40316	-39.33033
-7.40289	-39.33032
-7.40271	-39.33025
-7.40268	-39.33022
-7.40267	-39.33022
-7.40266	-39.33021
-7.40255	-39.33014
-7.40244	-39.33005
-7.40232	-39.32996
-7.40227	-39.32989
-7.40223	-39.32983
-7.40208	-39.32975
-7.40189	-39.32954
-7.40168	-39.32944
-7.40151	-39.32938
-7.40141	-39.32950
-7.40127	-39.32987
-7.40111	-39.33033
-7.40094	-39.33093
-7.40069	-39.33166
-7.40048	-39.33248
-7.40022	-39.33324
-7.40000	-39.33398
-7.39976	-39.33474
-7.39950	-39.33547
-7.39924	-39.33629
-7.39896	-39.33712
-7.39872	-39.33798
-7.39846	-39.33875
-7.39823	-39.33949
-7.39800	-39.34021
-7.39774	-39.34096
-7.39752	-39.34170
-7.39732	-39.34242
-7.39713	-39.34304
-7.39695	-39.34342
-7.39689	-39.34379
-7.39673	-39.34429
-7.39656	-39.34484
-7.39639	-39.34549
-7.39623	-39.34607
-7.39615	-39.34634
-7.39604	-39.34664
-7.39595	-39.34679
-7.39586	-39.34703
-7.39574	-39.34739
-7.39557	-39.34803
-7.39536	-39.34880
-7.39509	-39.34962
-7.39490	-39.35041
-7.39499	-39.35083
-7.39555	-39.35076
-7.39632	-39.35056
-7.39719	-39.35035
-7.39810	-39.35013
-7.39904	-39.34989
-7.40000	-39.34968
-7.40100	-39.34943
-7.40202	-39.34917
-7.40301	-39.34895
-7.40398	-39.34870
-7.40496	-39.34846
-7.40593	-39.34824
-7.40693	-39.34800
-7.40793	-39.34775
-7.40892	-39.34750
-7.40994	-39.34726
-7.41097	-39.34701
-7.41201	-39.34675
-7.41301	-39.34653
-7.41402	-39.34628
-7.41505	-39.34605
-7.41605	-39.34580
-7.41704	-39.34557
-7.41806	-39.34533
-7.41909	-39.34508
-7.42014	-39.34482
-7.42113	-39.34456
-7.42208	-39.34434
-7.42305	-39.34412
-7.42406	-39.34386
-7.42509	-39.34362
-7.42611	-39.34339
-7.42715	-39.34313
-7.42821	-39.34286
-7.42925	-39.34262
-7.43026	-39.34238
-7.43125	-39.34214
-7.43223	-39.34189
-7.43324	-39.34166
-7.43421	-39.34139
-7.43517	-39.34116
-7.43615	-39.34094
-7.43708	-39.34070
-7.43806	-39.34046
-7.43905	-39.34022
-7.44007	-39.33998
-7.44106	-39.33974
-7.44205	-39.33950
-7.44303	-39.33926
-7.44401	-39.33901
-7.44498	-39.33877
-7.44597	-39.33852
-7.44699	-39.33829
-7.44803	-39.33802
-7.44906	-39.33777
-7.45011	-39.33751
-7.45122	-39.33725
-7.45233	-39.33698
-7.45345	-39.33671
-7.45457	-39.33644
-7.45571	-39.33619
-7.45678	-39.33592
-7.45779	-39.33570
-7.45876	-39.33544
-7.45930	-39.33523
-7.45930	-39.33522
-7.45930	-39.33522
-7.45929	-39.33523
-7.45927	-39.33523
-7.45927	-39.33520
-7.45924	-39.33518
-7.45925	-39.33519
-7.45927	-39.33516
-7.45919	-39.33519
-7.45921	-39.33513
