# Supplementary material for: Lévy foraging patterns of rural humans
Source: PLoS One. 2018 Jun 18;13(6):e0199099. doi: 10.1371/journal.pone.0199099 (PMC6005560; doi:10.1371/journal.pone.0199099)
Supplement: S5 File — (ZIP) [file pone.0199099.s005.zip › H-12-CA/Holux20140128_0606.kml]

<?xml version="1.0" encoding="UTF-8"?>
<kml xmlns="http://www.opengis.net/kml/2.2" xmlns:gx="http://www.google.com/kml/ext/2.2" xmlns:kml="http://www.opengis.net/kml/2.2" xmlns:atom="http://www.w3.org/2005/Atom">
<Document>
	<name>Holux20140128_0606.kml</name>
	<Style id="Line_1_1">
		<LineStyle>
			<color>ffff0055</color>
			<width>5</width>
		</LineStyle>
	</Style>
	<Placemark>
		<name>Holux2014/01/28_06:06</name>
		<styleUrl>#Line_1_1</styleUrl>
		<LineString>
			<tessellate>1</tessellate>
			<coordinates>
				-39.331604,-7.456915,163.722672 -39.332104,-7.457856999999999,171.937515 -39.332413,-7.457968999999999,184.429703 -39.332424,-7.457987,187.593765 -39.332428,-7.457995,187.785172 -39.332474,-7.458019,193.433609 -39.332687,-7.457953,204.10939 -39.332985,-7.457996,231.660172 -39.333168,-7.457825,263.570343 -39.333385,-7.457416,278.453156 -39.333511,-7.457996,285.781281 -39.333885,-7.457434000000001,381.734406 -39.334209,-7.456759,423.3125309999999 -39.334534,-7.456007,465.554718 -39.334927,-7.45514,503.8906559999999 -39.335224,-7.454372000000001,527.890686 -39.335564,-7.453555000000001,561.718811 -39.335861,-7.452766,599.046936 -39.336098,-7.452033,641.109436 -39.336292,-7.451286,653.296936 -39.33659,-7.450519,685.437561 -39.336956,-7.449730000000001,731.781311 -39.337402,-7.448962,803.2188110000001 -39.337765,-7.448202,848.8281859999998 -39.33802,-7.447424,870.265686 -39.338261,-7.446627,885.6406860000001 -39.338486,-7.445823,898.265686 -39.338707,-7.445002,909.546936 -39.338917,-7.444175,914.718811 -39.339165,-7.443162000000001,914.562561 -39.339363,-7.442333999999999,914.3594359999998 -39.339577,-7.441509,912.609436 -39.339764,-7.440680000000001,912.656311 -39.339943,-7.439878,911.1719359999998 -39.340141,-7.43905,911.8750609999998 -39.340351,-7.438245999999999,914.2969359999998 -39.340561,-7.437424,918.312561 -39.340763,-7.436613,927.578186 -39.340931,-7.435863,910.203186 -39.341106,-7.435060000000001,913.9688109999998 -39.341312,-7.434257,914.187561 -39.341522,-7.433444,914.203186 -39.341702,-7.432631,918.3594359999998 -39.341896,-7.431806999999999,920.671936 -39.342113,-7.431009,920.3906859999998 -39.342319,-7.430190000000001,919.265686 -39.342525,-7.429401,916.3281859999998 -39.342636,-7.428766,918.718811 -39.342583,-7.428573999999999,912.750061 -39.3424,-7.428551000000001,904.2656859999998 -39.342083,-7.428494000000001,896.3125609999998 -39.341698,-7.428499,888.812561 -39.341328,-7.428492000000001,881.375061 -39.341095,-7.428354,892.3906859999998 -39.341019,-7.428283,892.203186 -39.340908,-7.42816,889.0781859999998 -39.34079,-7.427996,884.671936 -39.340355,-7.427557,871.593811 -39.340199,-7.427332,862.078186 -39.339832,-7.426663999999999,829.9688109999998 -39.33971,-7.426283,822.390686 -39.339516,-7.426026,817.656311 -39.339314,-7.425767,816.1719360000001 -39.338902,-7.425484,813.812561 -39.33873,-7.425186,815.625061 -39.338699,-7.425039,838.203186 -39.338589,-7.424813,838.9844359999998 -39.338558,-7.424556000000001,840.4375609999998 -39.3386,-7.424177,841.250061 -39.338486,-7.423867,842.578186 -39.338257,-7.423601000000001,842.687561 -39.338184,-7.423247000000001,844.343811 -39.337952,-7.422903,842.515686 -39.337814,-7.422639,842.546936 -39.337646,-7.422380000000001,841.3281859999998 -39.337566,-7.422219,839.828186 -39.337563,-7.42205,828.9375610000001 -39.337597,-7.421869000000001,818.578186 -39.337517,-7.421627,815.203186 -39.337429,-7.42142,809.0000609999998 -39.337315,-7.421223999999999,800.1719360000001 -39.337307,-7.42103,790.1563109999998 -39.337177,-7.420857000000001,780.5469360000001 -39.336857,-7.420575,756.031311 -39.336788,-7.420272,735.312561 -39.335758,-7.419497,726.781311 -39.335415,-7.419327,714.453186 -39.335171,-7.419124,704.281311 -39.335064,-7.418897,695.671936 -39.334938,-7.418704,687.187561 -39.334877,-7.418455,677.937561 -39.334797,-7.418257,671.515686 -39.334763,-7.418077,669.093811 -39.334656,-7.41704,670.453186 -39.333927,-7.416194,674.359436 -39.333908,-7.416061,667.1563109999998 -39.333878,-7.415895999999999,659.921936 -39.333752,-7.41578,652.515686 -39.333645,-7.415621,648.640686 -39.333515,-7.415473000000001,644.531311 -39.333424,-7.415298,640.609436 -39.333282,-7.415048,636.312561 -39.332653,-7.414157,635.578186 -39.332527,-7.413887,648.687561 -39.332401,-7.413751,646.515686 -39.332111,-7.413457,658.046936 -39.331703,-7.413305,659.468811 -39.33139,-7.413050999999999,665.218811 -39.33144,-7.412891999999999,662.734436 -39.331333,-7.412758,661.281311 -39.331371,-7.412674000000001,657.671936 -39.33139,-7.412551999999999,654.062561 -39.331341,-7.412403,650.078186 -39.331337,-7.41208,645.656311 -39.331287,-7.411878999999999,640.843811 -39.33123,-7.411723,633.187561 -39.33107,-7.411555,626.609436 -39.330959,-7.411314,621.109436 -39.330872,-7.411205,618.390686 -39.330791,-7.410758,616.000061 -39.330524,-7.409607,614.781311 -39.330448,-7.409188,626.593811 -39.330379,-7.408813,631.406311 -39.330292,-7.408572,638.328186 -39.330322,-7.40813,647.562561 -39.330357,-7.407802999999999,670.203186 -39.330368,-7.407796,673.484436 -39.330395,-7.407792,673.750061 -39.330406,-7.407786,674.312561 -39.330421,-7.40778,674.921936 -39.330437,-7.407775,675.156311 -39.330494,-7.407649,678.375061 -39.330494,-7.407441999999999,681.656311 -39.330471,-7.407417000000001,684.125061 -39.330715,-7.407315000000001,687.859436 -39.33073,-7.40731,688.859436 -39.330791,-7.40729,693.828186 -39.330795,-7.407297,694.562561 -39.330799,-7.407297,694.781311 -39.330788,-7.407177000000001,703.437561 -39.330795,-7.407176,703.531311 -39.330826,-7.407182,704.937561 -39.330841,-7.40718,705.906311 -39.330868,-7.407186,706.921936 -39.330875,-7.407184,707.250061 -39.330868,-7.407184,707.390686 -39.330841,-7.407137,712.8125609999998 -39.330833,-7.407097000000001,719.390686 -39.330837,-7.407026,720.375061 -39.330723,-7.406814999999999,725.265686 -39.330673,-7.406501,729.234436 -39.330521,-7.406370000000001,731.890686 -39.330421,-7.406186,733.390686 -39.330357,-7.406075,733.734436 -39.330303,-7.405890000000001,733.687561 -39.330299,-7.405863,733.328186 -39.330364,-7.405923,779.718811 -39.330296,-7.405767000000001,811.843811 -39.330204,-7.405855,839.4844359999998 -39.330143,-7.405916,857.171936 -39.330067,-7.406066,868.3125609999998 -39.329967,-7.406166000000001,878.812561 -39.329926,-7.406228,887.078186 -39.329945,-7.406251,897.375061 -39.329895,-7.406313999999999,906.3438110000001 -39.329853,-7.406323000000001,908.296936 -39.32975,-7.406415999999999,912.7031859999998 -39.329697,-7.406547,917.421936 -39.329643,-7.406675,923.421936 -39.329628,-7.406714,924.6406859999998 -39.329643,-7.40673,924.687561 -39.329624,-7.40675,925.437561 -39.329609,-7.40673,926.562561 -39.329601,-7.406702,928.609436 -39.329594,-7.406703,928.750061 -39.32959,-7.406705,928.796936 -39.329536,-7.406723,929.7188109999998 -39.329533,-7.406708,929.5938109999998 -39.329556,-7.406699,930.0938109999998 -39.329578,-7.406672,929.890686 -39.32962,-7.406685,930.1719359999998 -39.32959,-7.406802999999999,933.2656860000001 -39.32954,-7.40685,935.015686 -39.329613,-7.406736999999999,937.609436 -39.329685,-7.406622999999999,937.765686 -39.329723,-7.406646,937.9063109999998 -39.329716,-7.406642,938.6094359999998 -39.329731,-7.406523,940.7656859999998 -39.329781,-7.406391000000001,942.515686 -39.329834,-7.406295,941.734436 -39.32983,-7.406306,942.000061 -39.329849,-7.406306,941.0938109999998 -39.329857,-7.406296,941.0938109999998 -39.329872,-7.406284,940.546936 -39.329872,-7.406283,940.531311 -39.32988,-7.406280999999999,940.5781859999998 -39.329887,-7.406279,940.625061 -39.329884,-7.406272,940.812561 -39.329975,-7.406199000000001,941.453186 -39.33004,-7.406066,941.546936 -39.330078,-7.405931,946.750061 -39.330132,-7.405853,948.4531859999998 -39.330204,-7.405778999999999,950.406311 -39.330235,-7.405765,951.718811 -39.330254,-7.405747,952.0781859999998 -39.330307,-7.405742,952.171936 -39.330311,-7.405735,952.187561 -39.330296,-7.40574,952.671936 -39.33025,-7.40576,953.296936 -39.33025,-7.405729,953.9688110000001 -39.330288,-7.405653999999999,953.484436 -39.330326,-7.405647,952.296936 -39.330345,-7.405633,952.0156859999998 -39.330303,-7.405631999999999,951.015686 -39.33033,-7.405567,950.718811 -39.330376,-7.405434,949.250061 -39.330494,-7.405329,946.953186 -39.330578,-7.405262,944.687561 -39.330593,-7.405253,944.3906859999998 -39.330597,-7.405253,944.2656859999998 -39.330608,-7.40525,944.406311 -39.330624,-7.405237,944.375061 -39.330627,-7.405236,944.343811 -39.3307,-7.405124,945.8594359999998 -39.330757,-7.404802,946.718811 -39.330772,-7.404436,946.6719359999998 -39.330738,-7.404113,945.546936 -39.330666,-7.403809999999999,936.234436 -39.330467,-7.403409,933.2656860000001 -39.330387,-7.403025,932.796936 -39.330219,-7.402678,932.625061 -39.330044,-7.402467000000001,927.796936 -39.329815,-7.402255,926.0313109999998 -39.329597,-7.40198,920.218811 -39.329418,-7.401586,921.953186 -39.329262,-7.401518,926.6094359999998 -39.329033,-7.401579999999999,930.000061 -39.328468,-7.401741,935.343811 -39.327785,-7.401942999999999,945.125061 -39.327198,-7.402112,953.312561 -39.327148,-7.402023999999999,953.687561 -39.327038,-7.401864999999999,954.8125609999998 -39.326942,-7.401652,951.218811 -39.326691,-7.401416,945.1406860000001 -39.326611,-7.401237000000001,945.265686 -39.326385,-7.401078000000001,936.656311 -39.326195,-7.400995,930.656311 -39.32597,-7.40073,927.218811 -39.325813,-7.400413,924.859436 -39.325821,-7.399909,931.093811 -39.325752,-7.399723,933.234436 -39.325607,-7.39955,933.500061 -39.325432,-7.399234999999999,936.296936 -39.325264,-7.398843,939.984436 -39.325279,-7.398744,939.1250609999998 -39.325291,-7.398744,939.140686 -39.325294,-7.398743,939.1250609999998 -39.325268,-7.398735,939.203186 -39.325275,-7.398723,939.296936 -39.325306,-7.398682,939.453186 -39.325294,-7.398541000000001,941.609436 -39.325314,-7.398363,944.484436 -39.325371,-7.398232000000001,948.859436 -39.325432,-7.398172,950.4844359999998 -39.325382,-7.398063999999999,950.500061 -39.325363,-7.397941,954.265686 -39.325367,-7.397785,953.937561 -39.325348,-7.397743000000001,947.906311 -39.325298,-7.397661,946.500061 -39.32526,-7.397573,946.5469359999998 -39.325218,-7.397391999999999,948.812561 -39.325153,-7.397346000000001,947.515686 -39.325115,-7.397265000000001,944.3281859999998 -39.325043,-7.397216,944.9531859999998 -39.324986,-7.397138,944.937561 -39.324894,-7.397044,943.031311 -39.324821,-7.396931,938.843811 -39.324745,-7.396803,938.062561 -39.324703,-7.396691,937.484436 -39.324646,-7.39657,934.656311 -39.32457,-7.396493999999999,932.437561 -39.324478,-7.396389000000001,931.703186 -39.32439,-7.396304,929.625061 -39.324265,-7.39634,929.609436 -39.324226,-7.396317,931.359436 -39.324207,-7.396334,931.3750609999998 -39.324207,-7.396342,931.546936 -39.324192,-7.396417,935.140686 -39.324154,-7.396398,937.6563109999998 -39.324146,-7.396417,938.6094359999998 -39.324043,-7.396454,939.515686 -39.323956,-7.396446999999999,940.8281859999998 -39.323845,-7.396472,940.625061 -39.32375,-7.396391,941.578186 -39.323662,-7.396329,943.515686 -39.32365,-7.396331,943.781311 -39.323658,-7.396328,943.859436 -39.323624,-7.396291,944.5781859999998 -39.323586,-7.396302,944.984436 -39.323467,-7.396291,945.1406860000001 -39.323368,-7.396326,946.515686 -39.323372,-7.396298000000001,945.765686 -39.323315,-7.396238,946.281311 -39.323296,-7.39624,946.7969359999998 -39.323257,-7.396229000000001,947.2500609999998 -39.32325,-7.396208999999999,948.0156859999998 -39.323265,-7.396208999999999,947.3125609999998 -39.323261,-7.396208999999999,947.328186 -39.323265,-7.396208000000001,947.3125609999998 -39.323227,-7.396183,947.515686 -39.3232,-7.396157,948.1250610000001 -39.323158,-7.396136,948.0156859999998 -39.323139,-7.396143,948.468811 -39.323154,-7.396177,948.156311 -39.323162,-7.396148,947.609436 -39.323139,-7.396125,946.953186 -39.323154,-7.396123,946.9375609999998 -39.323162,-7.396121,946.9219359999998 -39.32317,-7.396118999999999,946.906311 -39.323177,-7.396118,946.9219359999998 -39.323208,-7.396121,946.703186 -39.323219,-7.396121,946.203186 -39.323227,-7.396101,946.0938110000001 -39.323238,-7.396085,946.656311 -39.323238,-7.396108,945.750061 -39.323238,-7.396109,945.750061 -39.323231,-7.396102,945.687561 -39.323231,-7.396096,945.484436 -39.323231,-7.396108,945.4688109999998 -39.323227,-7.396115999999999,945.4688109999998 -39.323204,-7.396109,945.546936 -39.323151,-7.396097,946.968811 -39.323128,-7.39609,947.3750609999998 -39.323132,-7.396089,947.9375609999998 -39.32317,-7.396057,950.1094359999998 -39.323235,-7.396065,950.687561 -39.323223,-7.396076,952.375061 -39.323147,-7.396137000000001,955.265686 -39.323067,-7.396106999999999,956.0625610000001 -39.323048,-7.396054,957.000061 -39.323074,-7.396041,956.6406859999998 -39.323055,-7.396039,956.9063109999998 -39.322948,-7.396035000000001,955.781311 -39.322884,-7.396027,956.3281859999998 -39.3228,-7.396054,957.4063109999998 -39.322731,-7.396042,957.890686 -39.32267,-7.396073,958.9844360000001 -39.322678,-7.396097,959.093811 -39.322712,-7.396127000000001,958.406311 -39.322731,-7.396163,957.875061 -39.32275,-7.39618,957.9063110000001 -39.322754,-7.39618,957.937561 -39.322765,-7.39618,957.9063110000001 -39.322788,-7.396246,958.250061 -39.322803,-7.396277999999999,957.0313109999998 -39.322838,-7.396363,956.5156859999998 -39.322895,-7.396407,954.406311 -39.322937,-7.396405,953.0938109999998 -39.322975,-7.396406,952.7031859999998 -39.322983,-7.396407,952.687561 -39.323013,-7.396429,951.9375609999998 -39.323006,-7.396424999999999,951.8906859999998 -39.323021,-7.39646,951.453186 -39.323017,-7.396489,949.875061 -39.323025,-7.39643,949.5938109999998 -39.323078,-7.396389999999999,949.0781860000001 -39.323143,-7.396338,948.8906859999998 -39.323158,-7.396275999999999,949.046936 -39.323154,-7.396274,949.000061 -39.323162,-7.396243,949.671936 -39.323135,-7.396251000000001,949.7188109999998 -39.323128,-7.396251000000001,949.7813109999998 -39.323143,-7.396159,950.8750609999998 -39.323177,-7.396070999999999,949.515686 -39.323204,-7.395971,948.796936 -39.323215,-7.395959,948.750061 -39.323227,-7.395921000000001,949.0156860000001 -39.323189,-7.395862,949.296936 -39.323193,-7.395845999999999,949.0938109999998 -39.323196,-7.39584,949.109436 -39.323196,-7.395833000000001,949.0781860000001 -39.323166,-7.395784,948.031311 -39.323101,-7.395705000000001,948.234436 -39.323105,-7.395591,948.2031859999998 -39.323105,-7.395591,948.093811 -39.323109,-7.395581000000001,948.234436 -39.323112,-7.395547000000001,948.343811 -39.323097,-7.395538,948.2656859999998 -39.323097,-7.395514,947.906311 -39.323097,-7.395487,947.8281859999998 -39.323154,-7.395479000000001,948.0000610000001 -39.323204,-7.395464,947.8750609999998 -39.323227,-7.395462,947.843811 -39.323315,-7.395494,946.7969359999998 -39.323364,-7.395475,945.8594359999998 -39.323368,-7.395476,945.812561 -39.323364,-7.395475,945.8594359999998 -39.323368,-7.395473,945.8438109999998 -39.323338,-7.395442,945.8594359999998 -39.323341,-7.395438,945.937561 -39.323368,-7.395358,945.328186 -39.323357,-7.395308000000001,945.687561 -39.323387,-7.395246,946.2969359999998 -39.323376,-7.395237,946.265686 -39.32333,-7.395216,946.703186 -39.323254,-7.395131,946.8594359999998 -39.323235,-7.395092000000001,946.8594359999998 -39.323257,-7.39504,947.281311 -39.323292,-7.394983,947.0000609999998 -39.323296,-7.394982,946.9375609999998 -39.323318,-7.394980999999999,946.703186 -39.323338,-7.394990999999999,946.812561 -39.323395,-7.394983,947.1250609999998 -39.323467,-7.394965,946.562561 -39.323544,-7.394955,946.718811 -39.323589,-7.394982,946.140686 -39.323647,-7.395029,946.0469359999998 -39.3237,-7.395033,946.640686 -39.323769,-7.395049,946.531311 -39.32378,-7.395075,945.796936 -39.32378,-7.395080000000001,945.187561 -39.323784,-7.395080999999999,945.390686 -39.323818,-7.395089,945.0313109999998 -39.32383,-7.395086,945.0781860000001 -39.32383,-7.395086,945.046936 -39.32383,-7.395085,945.109436 -39.323822,-7.395077,945.437561 -39.323853,-7.395102,945.5938109999998 -39.323788,-7.395127,947.0000609999998 -39.323765,-7.39518,947.265686 -39.323776,-7.395181,947.265686 -39.32378,-7.395181,947.281311 -39.323776,-7.395211,946.7969359999998 -39.323761,-7.395213,946.828186 -39.32375,-7.395217000000001,946.843811 -39.323772,-7.395194999999999,947.8125609999998 -39.323765,-7.39511,947.421936 -39.32378,-7.3951,947.078186 -39.323792,-7.395097,947.078186 -39.323807,-7.395092999999999,947.0469360000001 -39.323833,-7.395057,946.687561 -39.323982,-7.394984,946.312561 -39.324001,-7.394976,946.640686 -39.324005,-7.394971,946.718811 -39.324036,-7.394941,946.687561 -39.324028,-7.394830999999999,947.015686 -39.324024,-7.394787,947.968811 -39.324017,-7.394764999999999,948.7031859999998 -39.324047,-7.394764,949.2813109999998 -39.324089,-7.394740999999999,949.0781860000001 -39.324135,-7.394622,948.8281859999998 -39.32415,-7.394609,948.484436 -39.324146,-7.394608,948.4531859999998 -39.324146,-7.394584,949.2188109999998 -39.324142,-7.394585,949.234436 -39.324154,-7.394555000000001,949.8438109999998 -39.324165,-7.394547,949.8594359999998 -39.324181,-7.394545999999999,949.875061 -39.324192,-7.394545000000001,949.8438109999998 -39.324196,-7.394544,949.812561 -39.3242,-7.394544,949.7969359999998 -39.324192,-7.394545999999999,949.7813109999998 -39.324173,-7.394573,949.421936 -39.324188,-7.394553,949.609436 -39.324196,-7.394534999999999,949.765686 -39.324188,-7.394534999999999,949.7813109999998 -39.324162,-7.394507,950.125061 -39.324142,-7.394497,950.390686 -39.324127,-7.394498,950.375061 -39.324093,-7.394494,950.7344359999998 -39.324089,-7.394494,950.781311 -39.324089,-7.394495,950.781311 -39.324085,-7.394504,950.8125609999998 -39.324085,-7.394504,950.8125609999998 -39.324085,-7.394506,950.843811 -39.324108,-7.394500000000001,951.031311 -39.324162,-7.394526,951.781311 -39.324169,-7.394524000000001,951.484436 -39.324184,-7.39452,951.8750609999998 -39.324188,-7.39452,951.921936 -39.324196,-7.394519,952.093811 -39.324192,-7.39452,952.046936 -39.324219,-7.394591999999999,951.906311 -39.32428,-7.394643,951.0625609999998 -39.324295,-7.394641,950.2969359999998 -39.324306,-7.394638999999999,950.078186 -39.324303,-7.394638999999999,950.0938110000001 -39.324299,-7.394638999999999,950.1094359999998 -39.32431,-7.394638999999999,950.1563110000001 -39.324314,-7.394638999999999,950.1563110000001 -39.324314,-7.39464,950.0313110000001 -39.324318,-7.394638999999999,950.078186 -39.324299,-7.394727,950.468811 -39.32431,-7.394814,951.203186 -39.324291,-7.394842000000001,950.6719359999998 -39.324284,-7.394856,950.343811 -39.32428,-7.39488,951.3125609999998 -39.324257,-7.394896,950.968811 -39.324257,-7.394894,950.9375609999998 -39.324257,-7.394955,951.718811 -39.324257,-7.395087,950.8125609999998 -39.324169,-7.395167,950.390686 -39.324108,-7.395205000000001,950.1563110000001 -39.324013,-7.395236,949.390686 -39.323982,-7.395316,948.1406859999998 -39.323967,-7.395400999999999,948.687561 -39.323994,-7.395514,948.1250610000001 -39.324059,-7.395619,948.406311 -39.324123,-7.395738,948.3906859999998 -39.324154,-7.395859,947.406311 -39.324242,-7.395956999999999,945.375061 -39.324299,-7.396037000000001,943.6875609999998 -39.32431,-7.396078,942.4219359999998 -39.32431,-7.396078,942.0313110000001 -39.324295,-7.396080000000001,942.000061 -39.324318,-7.396127999999999,942.468811 -39.32436,-7.396231,943.515686 -39.324436,-7.396377999999999,945.4688109999998 -39.324512,-7.396465,945.5938109999998 -39.324661,-7.396564,945.937561 -39.324722,-7.396713,946.1094359999998 -39.324795,-7.396826,945.421936 -39.32486,-7.396943,943.359436 -39.324875,-7.397039,943.406311 -39.324932,-7.39712,943.406311 -39.325047,-7.397276,944.0781859999998 -39.325138,-7.397344000000001,943.359436 -39.32518,-7.397441,941.312561 -39.325138,-7.397491,942.078186 -39.325111,-7.397568,942.5469359999998 -39.325062,-7.397633,943.1094360000001 -39.325005,-7.397729,942.687561 -39.324951,-7.397802,943.406311 -39.324928,-7.397856000000001,943.5000609999998 -39.324905,-7.397867,943.593811 -39.324886,-7.397894,943.796936 -39.324886,-7.397894,943.828186 -39.324875,-7.397896,943.843811 -39.324894,-7.397896,943.8906859999998 -39.324905,-7.397896,944.0156859999998 -39.324905,-7.397897,944.0625610000001 -39.32489,-7.397904,943.906311 -39.324898,-7.397898,943.8750609999998 -39.324905,-7.397898,943.8750609999998 -39.324894,-7.397899,943.8750609999998 -39.324902,-7.397902000000001,943.859436 -39.324898,-7.397902000000001,943.8906859999998 -39.324909,-7.397902000000001,943.8906859999998 -39.324909,-7.397902000000001,943.9531859999998 -39.32494,-7.397913000000001,944.3281859999998 -39.324928,-7.397916999999999,944.484436 -39.324886,-7.397928,944.8438109999998 -39.324894,-7.397889,945.062561 -39.324886,-7.397890000000001,945.109436 -39.324883,-7.397890000000001,945.125061 -39.324886,-7.397889,945.203186 -39.324894,-7.397886,945.250061 -39.324902,-7.397885,945.2813109999998 -39.324989,-7.397856000000001,946.078186 -39.32505,-7.397866,946.3594359999998 -39.325081,-7.397842,945.796936 -39.325001,-7.397785,946.406311 -39.324989,-7.397735,946.765686 -39.325054,-7.397679,946.9844360000001 -39.325077,-7.397562000000001,947.718811 -39.325146,-7.397502,946.578186 -39.325138,-7.397501,946.6094359999998 -39.325138,-7.397501,946.765686 -39.325207,-7.397553,947.2500609999998 -39.325264,-7.397607999999999,947.718811 -39.325287,-7.397733000000001,947.640686 -39.325294,-7.397913000000001,946.531311 -39.325344,-7.398026,946.4844359999998 -39.325424,-7.398093,946.640686 -39.325371,-7.398185,946.4844359999998 -39.32531,-7.398294,946.0313110000001 -39.325371,-7.398403000000001,944.671936 -39.32542,-7.398460000000001,944.7656859999998 -39.325428,-7.398460999999999,944.750061 -39.325432,-7.398466,944.750061 -39.325436,-7.39847,944.7031859999998 -39.32542,-7.398569,945.328186 -39.325348,-7.39874,946.0469359999998 -39.325272,-7.398786,946.281311 -39.32526,-7.398787,947.1875609999998 -39.325241,-7.398797,947.5000609999998 -39.32523,-7.398790999999999,947.7500609999998 -39.325233,-7.398792,947.734436 -39.325226,-7.398794,947.7500609999998 -39.325226,-7.398794,947.765686 -39.325222,-7.398794,947.781311 -39.325226,-7.398795,947.765686 -39.325233,-7.398793,947.8125609999998 -39.325233,-7.398792,947.859436 -39.325233,-7.398790999999999,947.8906859999998 -39.32523,-7.398790999999999,947.921936 -39.325249,-7.398778999999999,948.171936 -39.325264,-7.398777,948.234436 -39.325268,-7.398776,948.250061 -39.325272,-7.398775,948.171936 -39.325279,-7.398774,948.1406859999998 -39.325279,-7.398774,948.187561 -39.325279,-7.398773,948.250061 -39.325283,-7.398772,948.2656859999998 -39.325287,-7.398771,948.2656859999998 -39.325333,-7.398805,948.4531859999998 -39.325409,-7.398777,948.156311 -39.325535,-7.398778000000001,948.312561 -39.325626,-7.398753,948.2031859999998 -39.325691,-7.398733000000001,947.781311 -39.325684,-7.398715,947.781311 -39.325703,-7.398712999999999,947.8125609999998 -39.325718,-7.398711,947.843811 -39.325722,-7.398700000000001,948.625061 -39.325775,-7.398674,949.484436 -39.32589,-7.398678,950.2969359999998 -39.325947,-7.398655999999999,951.0000609999998 -39.326019,-7.398606,951.2500609999998 -39.326061,-7.398505999999999,951.9531859999998 -39.326164,-7.398427000000001,952.609436 -39.326187,-7.398414,952.593811 -39.326191,-7.398414,952.6406859999998 -39.32626,-7.398403999999999,952.9531860000001 -39.326355,-7.398344,952.859436 -39.326424,-7.398274,951.234436 -39.326405,-7.398263,950.7344359999998 -39.326408,-7.398236,950.9219359999998 -39.326439,-7.398174,952.343811 -39.326443,-7.39817,952.421936 -39.326439,-7.39817,952.468811 -39.326412,-7.398149,952.546936 -39.326466,-7.398153000000001,952.234436 -39.326458,-7.398139,952.093811 -39.326454,-7.398130000000001,951.7500609999998 -39.326454,-7.398129,951.671936 -39.326454,-7.398102,951.5625609999998 -39.326458,-7.398044,952.1406859999998 -39.326481,-7.398002,952.7656859999998 -39.326488,-7.397999,952.796936 -39.326496,-7.397996,952.796936 -39.326511,-7.397969,953.109436 -39.326534,-7.397939,952.437561 -39.326553,-7.397902000000001,951.9375609999998 -39.326538,-7.397902999999999,952.0000610000001 -39.326519,-7.397898,951.843811 -39.326504,-7.3979,951.921936 -39.326473,-7.397916999999999,951.593811 -39.326466,-7.397916,951.546936 -39.326466,-7.397914999999999,951.5625609999998 -39.326477,-7.397913000000001,951.578186 -39.326477,-7.397879,951.468811 -39.326477,-7.397829,951.328186 -39.326488,-7.397673,950.1094359999998 -39.326538,-7.397621,949.7188109999998 -39.326584,-7.39761,949.109436 -39.326561,-7.397595000000001,948.921936 -39.326565,-7.397584999999999,948.781311 -39.326576,-7.397582,948.8281859999998 -39.326557,-7.397574999999999,949.0313109999998 -39.326534,-7.39757,949.500061 -39.326546,-7.397572000000001,949.515686 -39.32655,-7.397572000000001,949.500061 -39.326542,-7.397588,949.562561 -39.326538,-7.39766,949.2188109999998 -39.326508,-7.397716,950.203186 -39.326485,-7.397806,949.4063109999998 -39.326477,-7.397916,949.562561 -39.326462,-7.397937000000001,949.6563109999998 -39.326469,-7.397994000000001,948.9531859999998 -39.326458,-7.398014,949.0938109999998 -39.326401,-7.398049000000001,950.1719359999998 -39.326416,-7.398046,950.3594359999998 -39.326431,-7.398088,950.203186 -39.326492,-7.398153999999999,949.953186 -39.326462,-7.398229,948.8906859999998 -39.326389,-7.398249,948.609436 -39.326366,-7.398316,948.093811 -39.326283,-7.398373,947.656311 -39.326149,-7.398435,948.609436 -39.326084,-7.398535,949.4688109999998 -39.326031,-7.398601,947.843811 -39.325886,-7.398618,947.5625609999998 -39.325783,-7.398652000000001,946.500061 -39.325691,-7.398699,945.750061 -39.3256,-7.39874,946.0313110000001 -39.325466,-7.398747,943.5625609999998 -39.325359,-7.398776,941.2031860000001 -39.325291,-7.398738,941.562561 -39.325287,-7.398739,941.3438109999998 -39.325287,-7.39874,941.390686 -39.325283,-7.39874,941.484436 -39.325275,-7.398743,941.546936 -39.325283,-7.398743,941.562561 -39.325279,-7.398744,941.5938109999998 -39.325241,-7.398778999999999,942.0469359999998 -39.325245,-7.398757999999999,942.812561 -39.325241,-7.39878,944.1250610000001 -39.32523,-7.398773,944.296936 -39.325211,-7.398769999999999,944.781311 -39.325245,-7.398744,945.562561 -39.325245,-7.39874,946.703186 -39.325249,-7.398731,946.718811 -39.325211,-7.398712999999999,947.0625609999998 -39.325226,-7.398708,947.1094360000001 -39.32526,-7.398757000000001,947.031311 -39.325264,-7.398762,947.015686 -39.325256,-7.398776,947.421936 -39.32526,-7.398776,947.421936 -39.325241,-7.398778000000001,947.2500609999998 -39.325256,-7.398776,947.781311 -39.32526,-7.398775,947.796936 -39.32526,-7.398776,948.0000610000001 -39.325275,-7.398778999999999,947.984436 -39.325283,-7.398777,947.968811 -39.32526,-7.398792,948.0156859999998 -39.325256,-7.398793,948.031311 -39.325245,-7.398793,947.9531859999998 -39.325253,-7.398792,947.968811 -39.325249,-7.398793,947.968811 -39.325249,-7.398790999999999,947.968811 -39.325241,-7.398792,947.968811 -39.325249,-7.398790999999999,948.0000610000001 -39.325241,-7.398792,948.0156859999998 -39.32523,-7.398792,948.046936 -39.325233,-7.398790000000001,948.0625610000001 -39.325237,-7.398786,948.046936 -39.325237,-7.398783,948.0156859999998 -39.325245,-7.398784,948.031311 -39.325249,-7.398784,948.0781859999998 -39.325245,-7.398785,948.093811 -39.325237,-7.398999,945.796936 -39.325329,-7.399152,939.781311 -39.325443,-7.399366,931.421936 -39.32552,-7.399467,929.3281860000001 -39.325565,-7.399555999999999,934.0469359999998 -39.325581,-7.399610999999999,936.859436 -39.32568,-7.399699,938.062561 -39.325745,-7.399723,937.437561 -39.325764,-7.399771999999999,937.109436 -39.325764,-7.399888,938.640686 -39.325722,-7.400102,937.875061 -39.325706,-7.400327000000001,933.9844359999998 -39.325794,-7.400517,927.343811 -39.325943,-7.400685,924.3281859999998 -39.32616,-7.400864999999999,921.3906860000001 -39.326321,-7.400875,917.5313109999998 -39.326462,-7.400914,915.453186 -39.326534,-7.401023999999999,915.656311 -39.326591,-7.401165,912.937561 -39.32666,-7.401198,910.375061 -39.326683,-7.401261999999999,907.8125609999998 -39.326832,-7.401457,907.390686 -39.326969,-7.401677,909.546936 -39.327374,-7.401749,910.9844359999998 -39.327885,-7.401629,913.125061 -39.328491,-7.401446,914.453186 -39.329147,-7.401278,918.328186 -39.330067,-7.401175,932.281311 -39.330803,-7.400964999999999,935.578186 -39.331539,-7.400743,939.703186 -39.332279,-7.400516,936.750061 -39.333057,-7.400309,938.187561 -39.333794,-7.400071,938.7969359999998 -39.334515,-7.399829,935.515686 -39.335239,-7.399607,933.7813109999998 -39.336002,-7.399347,933.187561 -39.336784,-7.399087999999999,932.0000609999998 -39.337563,-7.398826999999999,932.218811 -39.33839,-7.398579,929.609436 -39.339149,-7.398338,931.390686 -39.339939,-7.398112,935.0625609999998 -39.340717,-7.397845999999999,933.812561 -39.341522,-7.397583999999999,934.843811 -39.342316,-7.397322000000001,934.2344359999998 -39.343086,-7.397094000000001,934.531311 -39.343616,-7.396913999999999,934.4844359999998 -39.344166,-7.396782,938.7969359999998 -39.344681,-7.39659,934.9375609999998 -39.3452,-7.396434000000001,938.687561 -39.345753,-7.396263000000001,941.234436 -39.346375,-7.396109,941.062561 -39.346893,-7.395925,938.687561 -39.347176,-7.395799,934.187561 -39.34761,-7.39569,934.140686 -39.348324,-7.395486,932.7031859999998 -39.349106,-7.395259,929.046936 -39.349888,-7.395025,931.5625609999998 -39.350555,-7.394894,933.0781859999998 -39.350754,-7.395108,927.734436 -39.350643,-7.395686,927.0625609999998 -39.350475,-7.396453,925.3438109999998 -39.350273,-7.397288,922.578186 -39.35006,-7.398132999999999,924.171936 -39.349827,-7.399054,928.046936 -39.349602,-7.399973999999999,929.484436 -39.349388,-7.400924,929.3438109999998 -39.349155,-7.401875,932.687561 -39.348919,-7.402825,930.531311 -39.348686,-7.40379,927.8750609999998 -39.348446,-7.40478,928.031311 -39.348209,-7.405733999999999,929.4688109999998 -39.347977,-7.406675,930.4844359999998 -39.34774,-7.407617,931.1094360000001 -39.347511,-7.408546,925.4063109999998 -39.347294,-7.409489999999999,923.531311 -39.347073,-7.410453000000001,924.5156859999998 -39.346836,-7.411413999999999,923.015686 -39.346588,-7.412418,924.859436 -39.346344,-7.41342,924.468811 -39.346115,-7.414406,923.203186 -39.345871,-7.4154,923.406311 -39.345642,-7.416366,922.000061 -39.345406,-7.417324,920.6406859999998 -39.345181,-7.418278,917.562561 -39.344967,-7.419225,917.9688109999998 -39.344738,-7.420167,916.5781859999998 -39.344521,-7.421089,914.2344359999998 -39.34428,-7.422075,918.578186 -39.34404,-7.423067999999999,920.843811 -39.343803,-7.424015,919.968811 -39.343586,-7.424943999999999,919.1250609999998 -39.343349,-7.425897,918.1719359999998 -39.343105,-7.426899,917.046936 -39.342865,-7.427869,914.937561 -39.342648,-7.428821,913.625061 -39.342422,-7.429764,908.656311 -39.342201,-7.430696,912.1875609999998 -39.341969,-7.4316,913.562561 -39.341736,-7.432539,913.859436 -39.341511,-7.433486,916.5781859999998 -39.341297,-7.434402999999999,913.984436 -39.34108,-7.435287,912.906311 -39.340862,-7.436172,910.828186 -39.340637,-7.437077,910.078186 -39.340427,-7.438008000000001,909.093811 -39.340187,-7.438995,912.3906859999998 -39.339951,-7.439986000000001,913.0781859999998 -39.339714,-7.440917,913.1406859999998 -39.339485,-7.441832000000001,910.078186 -39.33926,-7.442789,909.2656859999998 -39.33902,-7.44377,906.1563109999998 -39.338772,-7.444783,907.734436 -39.338543,-7.445747999999999,905.937561 -39.338314,-7.446714000000001,906.500061 -39.338074,-7.447679,904.484436 -39.337837,-7.448663,903.281311 -39.337593,-7.449640999999999,899.9375609999998 -39.337345,-7.450638,897.421936 -39.33709,-7.451681,896.3750609999998 -39.336819,-7.452788,893.3906859999998 -39.336548,-7.453923,888.8906859999998 -39.336292,-7.454963000000001,886.6719359999998 -39.336052,-7.455954999999999,888.2500609999998 -39.335835,-7.456882,894.125061 -39.335629,-7.457733,896.750061 -39.335415,-7.458560000000001,901.7813109999998 -39.335163,-7.459168,903.796936 -39.335125,-7.459256999999999,904.968811 -39.335129,-7.459256000000001,904.734436 -39.335125,-7.459261,904.8281859999998 -39.335125,-7.45926,904.906311 -39.335129,-7.459259,904.8906859999998 -39.335121,-7.459265000000001,904.875061 -39.335125,-7.459261,904.796936 -39.335129,-7.459256999999999,904.796936 -39.335125,-7.45926,904.781311 -39.335129,-7.45926,904.843811 -39.335129,-7.459261,904.875061 -39.335129,-7.459261,904.875061 -39.334728,-7.459210000000001,905.062561 -39.334377,-7.459182,904.7031859999998 -39.334381,-7.459177,904.859436 -39.334373,-7.459185,904.8906859999998 -39.334373,-7.459187999999999,904.875061 -39.334373,-7.459187000000001,904.859436 
			</coordinates>
		</LineString>
	</Placemark>
</Document>
</kml>
