# Supplementary material for: Lévy foraging patterns of rural humans
Source: PLoS One. 2018 Jun 18;13(6):e0199099. doi: 10.1371/journal.pone.0199099 (PMC6005560; doi:10.1371/journal.pone.0199099)
Supplement: S5 File — (ZIP) [file pone.0199099.s005.zip › H-12-CA/Holux20140201_0555.txt]

-7.45907	-39.33447
-7.45907	-39.33450
-7.45904	-39.33443
-7.45917	-39.33431
-7.45918	-39.33431
-7.45919	-39.33431
-7.45919	-39.33431
-7.45920	-39.33429
-7.45921	-39.33428
-7.45921	-39.33427
-7.45922	-39.33425
-7.45923	-39.33424
-7.45926	-39.33425
-7.45925	-39.33425
-7.45922	-39.33430
-7.45922	-39.33431
-7.45923	-39.33432
-7.45918	-39.33433
-7.45915	-39.33433
-7.45915	-39.33432
-7.45919	-39.33435
-7.45922	-39.33436
-7.45922	-39.33435
-7.45921	-39.33435
-7.45922	-39.33434
-7.45922	-39.33434
-7.45922	-39.33435
-7.45923	-39.33435
-7.45922	-39.33435
-7.45923	-39.33436
-7.45924	-39.33454
-7.45924	-39.33495
-7.45906	-39.33525
-7.45847	-39.33541
-7.45773	-39.33560
-7.45694	-39.33581
-7.45615	-39.33601
-7.45527	-39.33620
-7.45438	-39.33643
-7.45358	-39.33662
-7.45274	-39.33682
-7.45192	-39.33702
-7.45112	-39.33723
-7.45027	-39.33743
-7.44944	-39.33763
-7.44859	-39.33785
-7.44775	-39.33806
-7.44692	-39.33824
-7.44614	-39.33844
-7.44534	-39.33863
-7.44452	-39.33884
-7.44362	-39.33904
-7.44273	-39.33927
-7.44189	-39.33947
-7.44106	-39.33967
-7.44025	-39.33988
-7.43941	-39.34008
-7.43854	-39.34029
-7.43770	-39.34049
-7.43684	-39.34071
-7.43596	-39.34092
-7.43503	-39.34113
-7.43416	-39.34135
-7.43330	-39.34157
-7.43243	-39.34177
-7.43161	-39.34199
-7.43077	-39.34217
-7.42991	-39.34239
-7.42906	-39.34259
-7.42862	-39.34260
-7.42857	-39.34245
-7.42847	-39.34217
-7.42843	-39.34171
-7.42847	-39.34137
-7.42830	-39.34111
-7.42808	-39.34087
-7.42777	-39.34076
-7.42738	-39.34060
-7.42698	-39.34058
-7.42653	-39.34040
-7.42618	-39.34015
-7.42608	-39.33976
-7.42593	-39.33946
-7.42569	-39.33920
-7.42535	-39.33897
-7.42510	-39.33882
-7.42476	-39.33871
-7.42441	-39.33872
-7.42400	-39.33865
-7.42362	-39.33842
-7.42324	-39.33828
-7.42287	-39.33798
-7.42256	-39.33783
-7.42221	-39.33760
-7.42198	-39.33752
-7.42168	-39.33737
-7.42131	-39.33703
-7.42106	-39.33669
-7.42085	-39.33648
-7.42050	-39.33629
-7.42019	-39.33615
-7.41979	-39.33602
-7.41956	-39.33578
-7.41932	-39.33569
-7.41906	-39.33560
-7.41872	-39.33543
-7.41841	-39.33535
-7.41822	-39.33539
-7.41796	-39.33548
-7.41768	-39.33553
-7.41741	-39.33556
-7.41711	-39.33560
-7.41686	-39.33542
-7.41667	-39.33535
-7.41633	-39.33514
-7.41615	-39.33506
-7.41593	-39.33512
-7.41557	-39.33501
-7.41525	-39.33493
-7.41496	-39.33501
-7.41469	-39.33476
-7.41455	-39.33471
-7.41427	-39.33447
-7.41413	-39.33441
-7.41401	-39.33423
-7.41392	-39.33435
-7.41364	-39.33450
-7.41349	-39.33468
-7.41343	-39.33475
-7.41325	-39.33498
-7.41306	-39.33498
-7.41280	-39.33495
-7.41106	-39.33198
-7.41067	-39.33200
-7.41050	-39.33194
-7.41020	-39.33178
-7.40996	-39.33162
-7.40953	-39.33145
-7.40918	-39.33145
-7.40884	-39.33139
-7.40845	-39.33129
-7.40804	-39.33119
-7.40770	-39.33114
-7.40768	-39.33113
-7.40752	-39.33115
-7.40726	-39.33113
-7.40723	-39.33115
-7.40723	-39.33115
-7.40723	-39.33115
-7.40722	-39.33119
-7.40722	-39.33119
-7.40722	-39.33119
-7.40722	-39.33119
-7.40722	-39.33119
-7.40723	-39.33119
-7.40724	-39.33120
-7.40721	-39.33122
-7.40720	-39.33120
-7.40722	-39.33118
-7.40723	-39.33118
-7.40720	-39.33116
-7.40703	-39.33114
-7.40679	-39.33107
-7.40676	-39.33105
-7.40674	-39.33103
-7.40660	-39.33100
-7.40638	-39.33098
-7.40615	-39.33098
-7.40600	-39.33095
-7.40571	-39.33099
-7.40566	-39.33099
-7.40577	-39.33102
-7.40567	-39.33093
-7.40564	-39.33091
-7.40564	-39.33089
-7.40562	-39.33079
-7.40576	-39.33070
-7.40583	-39.33065
-7.40572	-39.33040
-7.40571	-39.33036
-7.40573	-39.33036
-7.40575	-39.33034
-7.40575	-39.33030
-7.40580	-39.33023
-7.40592	-39.33010
-7.40606	-39.33005
-7.40611	-39.32999
-7.40614	-39.32998
-7.40620	-39.32997
-7.40628	-39.32991
-7.40631	-39.32983
-7.40632	-39.32982
-7.40640	-39.32980
-7.40644	-39.32978
-7.40655	-39.32972
-7.40662	-39.32968
-7.40666	-39.32965
-7.40669	-39.32964
-7.40671	-39.32961
-7.40671	-39.32961
-7.40669	-39.32961
-7.40669	-39.32960
-7.40670	-39.32958
-7.40667	-39.32957
-7.40665	-39.32957
-7.40667	-39.32958
-7.40666	-39.32959
-7.40666	-39.32960
-7.40669	-39.32963
-7.40666	-39.32966
-7.40662	-39.32967
-7.40664	-39.32971
-7.40663	-39.32972
-7.40654	-39.32972
-7.40646	-39.32980
-7.40632	-39.32987
-7.40628	-39.32986
-7.40627	-39.32986
-7.40623	-39.32986
-7.40624	-39.32987
-7.40625	-39.32989
-7.40625	-39.32992
-7.40627	-39.32996
-7.40616	-39.33001
-7.40603	-39.33006
-7.40590	-39.33010
-7.40581	-39.33018
-7.40574	-39.33024
-7.40567	-39.33028
-7.40559	-39.33033
-7.40550	-39.33037
-7.40538	-39.33041
-7.40532	-39.33049
-7.40522	-39.33050
-7.40519	-39.33046
-7.40516	-39.33045
-7.40517	-39.33046
-7.40517	-39.33047
-7.40517	-39.33046
-7.40522	-39.33052
-7.40518	-39.33057
-7.40519	-39.33058
-7.40522	-39.33059
-7.40524	-39.33060
-7.40524	-39.33060
-7.40525	-39.33060
-7.40525	-39.33060
-7.40525	-39.33061
-7.40525	-39.33061
-7.40520	-39.33065
-7.40507	-39.33069
-7.40504	-39.33071
-7.40503	-39.33067
-7.40501	-39.33069
-7.40485	-39.33074
-7.40465	-39.33077
-7.40442	-39.33074
-7.40439	-39.33075
-7.40441	-39.33075
-7.40446	-39.33076
-7.40445	-39.33076
-7.40445	-39.33078
-7.40440	-39.33079
-7.40437	-39.33080
-7.40441	-39.33081
-7.40438	-39.33079
-7.40443	-39.33075
-7.40441	-39.33072
-7.40439	-39.33075
-7.40431	-39.33078
-7.40411	-39.33075
-7.40388	-39.33066
-7.40378	-39.33055
-7.40322	-39.33038
-7.40318	-39.33040
-7.40321	-39.33037
-7.40320	-39.33038
-7.40318	-39.33038
-7.40308	-39.33038
-7.40290	-39.33035
-7.40275	-39.33030
-7.40266	-39.33025
-7.40262	-39.33022
-7.40253	-39.33018
-7.40258	-39.33021
-7.40248	-39.33023
-7.40231	-39.33035
-7.40223	-39.33047
-7.40213	-39.33053
-7.40208	-39.33058
-7.40206	-39.33066
-7.40206	-39.33066
-7.40205	-39.33066
-7.40205	-39.33066
-7.40205	-39.33066
-7.40204	-39.33066
-7.40204	-39.33065
-7.40203	-39.33065
-7.40203	-39.33065
-7.40203	-39.33065
-7.40203	-39.33065
-7.40203	-39.33065
-7.40204	-39.33065
-7.40204	-39.33065
-7.40203	-39.33065
-7.40199	-39.33075
-7.40198	-39.33087
-7.40196	-39.33093
-7.40193	-39.33101
-7.40189	-39.33111
-7.40180	-39.33128
-7.40177	-39.33143
-7.40173	-39.33154
-7.40170	-39.33163
-7.40172	-39.33166
-7.40173	-39.33167
-7.40173	-39.33168
-7.40174	-39.33169
-7.40171	-39.33170
-7.40165	-39.33168
-7.40172	-39.33160
-7.40176	-39.33150
-7.40178	-39.33138
-7.40184	-39.33127
-7.40190	-39.33116
-7.40195	-39.33102
-7.40198	-39.33089
-7.40199	-39.33076
-7.40204	-39.33061
-7.40213	-39.33053
-7.40226	-39.33045
-7.40237	-39.33033
-7.40248	-39.33023
-7.40244	-39.33012
-7.40244	-39.33007
-7.40243	-39.33007
-7.40242	-39.33007
-7.40237	-39.33002
-7.40233	-39.32995
-7.40232	-39.32990
-7.40224	-39.32984
-7.40204	-39.32971
-7.40181	-39.32952
-7.40157	-39.32943
-7.40148	-39.32919
-7.40157	-39.32875
-7.40168	-39.32828
-7.40185	-39.32769
-7.40202	-39.32724
-7.40196	-39.32716
-7.40179	-39.32707
-7.40152	-39.32687
-7.40128	-39.32671
-7.40109	-39.32656
-7.40098	-39.32628
-7.40084	-39.32610
-7.40061	-39.32592
-7.40029	-39.32587
-7.39995	-39.32584
-7.39973	-39.32585
-7.39962	-39.32578
-7.39960	-39.32576
-7.39953	-39.32570
-7.39952	-39.32573
-7.39937	-39.32575
-7.39937	-39.32577
-7.39936	-39.32577
-7.39924	-39.32576
-7.39890	-39.32552
-7.39879	-39.32538
-7.39869	-39.32529
-7.39862	-39.32529
-7.39846	-39.32524
-7.39834	-39.32527
-7.39824	-39.32536
-7.39817	-39.32542
-7.39815	-39.32547
-7.39815	-39.32548
-7.39812	-39.32547
-7.39811	-39.32547
-7.39811	-39.32547
-7.39810	-39.32547
-7.39809	-39.32548
-7.39809	-39.32547
-7.39809	-39.32547
-7.39808	-39.32547
-7.39805	-39.32539
-7.39800	-39.32531
-7.39786	-39.32531
-7.39775	-39.32531
-7.39762	-39.32526
-7.39752	-39.32520
-7.39741	-39.32517
-7.39736	-39.32513
-7.39726	-39.32509
-7.39714	-39.32500
-7.39707	-39.32491
-7.39696	-39.32484
-7.39684	-39.32479
-7.39677	-39.32473
-7.39676	-39.32472
-7.39673	-39.32473
-7.39672	-39.32471
-7.39669	-39.32465
-7.39668	-39.32462
-7.39668	-39.32463
-7.39663	-39.32468
-7.39661	-39.32465
-7.39660	-39.32468
-7.39660	-39.32467
-7.39659	-39.32465
-7.39651	-39.32455
-7.39641	-39.32451
-7.39631	-39.32441
-7.39633	-39.32439
-7.39634	-39.32439
-7.39635	-39.32436
-7.39635	-39.32433
-7.39634	-39.32434
-7.39634	-39.32435
-7.39632	-39.32439
-7.39629	-39.32441
-7.39628	-39.32441
-7.39620	-39.32451
-7.39615	-39.32460
-7.39613	-39.32461
-7.39610	-39.32460
-7.39610	-39.32460
-7.39611	-39.32461
-7.39611	-39.32461
-7.39612	-39.32462
-7.39616	-39.32460
-7.39614	-39.32459
-7.39611	-39.32458
-7.39610	-39.32453
-7.39614	-39.32452
-7.39621	-39.32444
-7.39624	-39.32436
-7.39618	-39.32433
-7.39618	-39.32433
-7.39615	-39.32432
-7.39614	-39.32432
-7.39614	-39.32431
-7.39614	-39.32431
-7.39614	-39.32433
-7.39618	-39.32433
-7.39618	-39.32430
-7.39619	-39.32429
-7.39627	-39.32438
-7.39633	-39.32430
-7.39632	-39.32425
-7.39632	-39.32424
-7.39638	-39.32423
-7.39639	-39.32417
-7.39640	-39.32414
-7.39641	-39.32404
-7.39643	-39.32392
-7.39639	-39.32381
-7.39629	-39.32373
-7.39630	-39.32367
-7.39630	-39.32365
-7.39630	-39.32364
-7.39630	-39.32362
-7.39630	-39.32362
-7.39628	-39.32360
-7.39627	-39.32354
-7.39627	-39.32342
-7.39623	-39.32333
-7.39618	-39.32329
-7.39614	-39.32323
-7.39612	-39.32318
-7.39618	-39.32315
-7.39620	-39.32313
-7.39620	-39.32313
-7.39621	-39.32312
-7.39622	-39.32312
-7.39622	-39.32312
-7.39625	-39.32314
-7.39625	-39.32316
-7.39625	-39.32317
-7.39632	-39.32311
-7.39634	-39.32310
-7.39635	-39.32309
-7.39638	-39.32310
-7.39638	-39.32309
-7.39638	-39.32307
-7.39638	-39.32305
-7.39642	-39.32303
-7.39642	-39.32300
-7.39642	-39.32297
-7.39641	-39.32296
-7.39639	-39.32298
-7.39644	-39.32300
-7.39636	-39.32304
-7.39631	-39.32310
-7.39629	-39.32312
-7.39629	-39.32313
-7.39629	-39.32314
-7.39626	-39.32313
-7.39623	-39.32310
-7.39618	-39.32310
-7.39616	-39.32314
-7.39614	-39.32319
-7.39615	-39.32317
-7.39610	-39.32321
-7.39603	-39.32326
-7.39599	-39.32330
-7.39587	-39.32338
-7.39583	-39.32341
-7.39576	-39.32352
-7.39575	-39.32356
-7.39573	-39.32358
-7.39570	-39.32362
-7.39570	-39.32366
-7.39569	-39.32374
-7.39567	-39.32376
-7.39567	-39.32377
-7.39568	-39.32384
-7.39566	-39.32396
-7.39562	-39.32397
-7.39552	-39.32398
-7.39544	-39.32394
-7.39532	-39.32390
-7.39520	-39.32384
-7.39508	-39.32379
-7.39504	-39.32381
-7.39500	-39.32385
-7.39492	-39.32393
-7.39498	-39.32397
-7.39494	-39.32399
-7.39481	-39.32403
-7.39477	-39.32407
-7.39471	-39.32410
-7.39470	-39.32410
-7.39469	-39.32410
-7.39469	-39.32412
-7.39468	-39.32412
-7.39468	-39.32410
-7.39468	-39.32410
-7.39462	-39.32418
-7.39460	-39.32417
-7.39459	-39.32415
-7.39459	-39.32415
-7.39461	-39.32413
-7.39465	-39.32417
-7.39468	-39.32422
-7.39467	-39.32427
-7.39468	-39.32427
-7.39471	-39.32427
-7.39472	-39.32428
-7.39479	-39.32429
-7.39482	-39.32428
-7.39484	-39.32428
-7.39484	-39.32426
-7.39488	-39.32424
-7.39488	-39.32425
-7.39488	-39.32426
-7.39489	-39.32426
-7.39495	-39.32424
-7.39503	-39.32426
-7.39505	-39.32426
-7.39504	-39.32426
-7.39504	-39.32426
-7.39503	-39.32427
-7.39481	-39.32433
-7.39475	-39.32435
-7.39470	-39.32436
-7.39458	-39.32445
-7.39451	-39.32455
-7.39441	-39.32456
-7.39440	-39.32460
-7.39436	-39.32465
-7.39432	-39.32465
-7.39431	-39.32470
-7.39430	-39.32475
-7.39431	-39.32481
-7.39432	-39.32489
-7.39431	-39.32492
-7.39429	-39.32497
-7.39429	-39.32498
-7.39429	-39.32497
-7.39426	-39.32496
-7.39426	-39.32496
-7.39426	-39.32495
-7.39423	-39.32494
-7.39425	-39.32494
-7.39425	-39.32495
-7.39425	-39.32496
-7.39425	-39.32497
-7.39424	-39.32498
-7.39425	-39.32499
-7.39425	-39.32500
-7.39425	-39.32501
-7.39427	-39.32498
-7.39427	-39.32498
-7.39427	-39.32498
-7.39427	-39.32498
-7.39427	-39.32499
-7.39426	-39.32502
-7.39427	-39.32502
-7.39426	-39.32502
-7.39426	-39.32503
-7.39427	-39.32500
-7.39427	-39.32499
-7.39426	-39.32499
-7.39426	-39.32497
-7.39423	-39.32495
-7.39419	-39.32492
-7.39417	-39.32492
-7.39416	-39.32492
-7.39415	-39.32494
-7.39414	-39.32494
-7.39415	-39.32494
-7.39416	-39.32495
-7.39417	-39.32496
-7.39416	-39.32497
-7.39410	-39.32499
-7.39410	-39.32502
-7.39412	-39.32500
-7.39415	-39.32505
-7.39420	-39.32507
-7.39422	-39.32515
-7.39423	-39.32517
-7.39424	-39.32523
-7.39425	-39.32525
-7.39426	-39.32526
-7.39426	-39.32534
-7.39431	-39.32538
-7.39434	-39.32538
-7.39434	-39.32535
-7.39436	-39.32532
-7.39439	-39.32532
-7.39443	-39.32537
-7.39444	-39.32538
-7.39452	-39.32544
-7.39456	-39.32542
-7.39459	-39.32539
-7.39461	-39.32540
-7.39467	-39.32544
-7.39468	-39.32544
-7.39468	-39.32544
-7.39468	-39.32545
-7.39468	-39.32546
-7.39468	-39.32546
-7.39468	-39.32546
-7.39468	-39.32547
-7.39468	-39.32546
-7.39468	-39.32546
-7.39468	-39.32545
-7.39468	-39.32544
-7.39468	-39.32544
-7.39468	-39.32546
-7.39468	-39.32545
-7.39469	-39.32544
-7.39470	-39.32545
-7.39470	-39.32545
-7.39470	-39.32545
-7.39470	-39.32547
-7.39470	-39.32548
-7.39466	-39.32549
-7.39468	-39.32547
-7.39470	-39.32547
-7.39471	-39.32544
-7.39472	-39.32540
-7.39477	-39.32534
-7.39486	-39.32529
-7.39492	-39.32519
-7.39494	-39.32514
-7.39497	-39.32511
-7.39497	-39.32509
-7.39498	-39.32509
-7.39499	-39.32511
-7.39505	-39.32518
-7.39519	-39.32518
-7.39522	-39.32517
-7.39528	-39.32509
-7.39540	-39.32510
-7.39546	-39.32511
-7.39555	-39.32516
-7.39569	-39.32520
-7.39572	-39.32525
-7.39577	-39.32525
-7.39588	-39.32526
-7.39595	-39.32526
-7.39600	-39.32531
-7.39606	-39.32529
-7.39606	-39.32518
-7.39603	-39.32510
-7.39599	-39.32504
-7.39596	-39.32494
-7.39598	-39.32481
-7.39605	-39.32466
-7.39609	-39.32457
-7.39616	-39.32452
-7.39623	-39.32444
-7.39618	-39.32435
-7.39617	-39.32433
-7.39617	-39.32433
-7.39618	-39.32432
-7.39618	-39.32430
-7.39618	-39.32428
-7.39618	-39.32427
-7.39618	-39.32426
-7.39618	-39.32426
-7.39618	-39.32426
-7.39618	-39.32425
-7.39618	-39.32425
-7.39619	-39.32433
-7.39631	-39.32441
-7.39642	-39.32446
-7.39648	-39.32454
-7.39658	-39.32464
-7.39670	-39.32468
-7.39677	-39.32473
-7.39683	-39.32482
-7.39698	-39.32487
-7.39707	-39.32492
-7.39721	-39.32499
-7.39730	-39.32505
-7.39736	-39.32516
-7.39746	-39.32515
-7.39747	-39.32513
-7.39747	-39.32513
-7.39747	-39.32512
-7.39747	-39.32512
-7.39747	-39.32512
-7.39753	-39.32508
-7.39763	-39.32506
-7.39768	-39.32502
-7.39775	-39.32498
-7.39781	-39.32494
-7.39782	-39.32494
-7.39785	-39.32497
-7.39785	-39.32496
-7.39785	-39.32495
-7.39785	-39.32496
-7.39787	-39.32501
-7.39789	-39.32499
-7.39789	-39.32497
-7.39792	-39.32494
-7.39792	-39.32494
-7.39792	-39.32494
-7.39792	-39.32494
-7.39790	-39.32491
-7.39788	-39.32492
-7.39787	-39.32494
-7.39785	-39.32492
-7.39785	-39.32492
-7.39785	-39.32493
-7.39779	-39.32495
-7.39773	-39.32500
-7.39763	-39.32503
-7.39758	-39.32506
-7.39752	-39.32510
-7.39752	-39.32509
-7.39752	-39.32509
-7.39752	-39.32509
-7.39752	-39.32508
-7.39752	-39.32508
-7.39752	-39.32509
-7.39752	-39.32510
-7.39752	-39.32510
-7.39750	-39.32511
-7.39757	-39.32515
-7.39759	-39.32521
-7.39771	-39.32526
-7.39784	-39.32527
-7.39796	-39.32526
-7.39807	-39.32530
-7.39814	-39.32537
-7.39820	-39.32532
-7.39830	-39.32530
-7.39838	-39.32535
-7.39847	-39.32539
-7.39850	-39.32538
-7.39850	-39.32540
-7.39850	-39.32538
-7.39851	-39.32539
-7.39851	-39.32540
-7.39852	-39.32540
-7.39853	-39.32538
-7.39853	-39.32538
-7.39853	-39.32539
-7.39854	-39.32539
-7.39854	-39.32539
-7.39854	-39.32539
-7.39855	-39.32539
-7.39855	-39.32540
-7.39855	-39.32541
-7.39855	-39.32541
-7.39855	-39.32541
-7.39856	-39.32540
-7.39861	-39.32543
-7.39865	-39.32549
-7.39867	-39.32557
-7.39870	-39.32567
-7.39867	-39.32574
-7.39867	-39.32581
-7.39862	-39.32590
-7.39859	-39.32599
-7.39854	-39.32605
-7.39844	-39.32615
-7.39844	-39.32620
-7.39840	-39.32628
-7.39832	-39.32637
-7.39824	-39.32639
-7.39823	-39.32639
-7.39815	-39.32642
-7.39815	-39.32642
-7.39812	-39.32642
-7.39807	-39.32643
-7.39806	-39.32644
-7.39799	-39.32648
-7.39793	-39.32646
-7.39783	-39.32645
-7.39772	-39.32650
-7.39766	-39.32655
-7.39766	-39.32656
-7.39766	-39.32655
-7.39758	-39.32653
-7.39758	-39.32655
-7.39758	-39.32662
-7.39757	-39.32666
-7.39757	-39.32668
-7.39756	-39.32675
-7.39755	-39.32683
-7.39755	-39.32690
-7.39751	-39.32695
-7.39752	-39.32703
-7.39757	-39.32714
-7.39759	-39.32721
-7.39759	-39.32724
-7.39759	-39.32726
-7.39759	-39.32726
-7.39759	-39.32727
-7.39757	-39.32727
-7.39756	-39.32728
-7.39756	-39.32727
-7.39759	-39.32726
-7.39765	-39.32726
-7.39766	-39.32729
-7.39766	-39.32729
-7.39766	-39.32725
-7.39768	-39.32722
-7.39769	-39.32723
-7.39770	-39.32726
-7.39770	-39.32726
-7.39770	-39.32726
-7.39770	-39.32724
-7.39772	-39.32724
-7.39772	-39.32725
-7.39772	-39.32722
-7.39776	-39.32719
-7.39776	-39.32718
-7.39784	-39.32716
-7.39784	-39.32719
-7.39784	-39.32720
-7.39784	-39.32719
-7.39790	-39.32718
-7.39790	-39.32709
-7.39793	-39.32705
-7.39798	-39.32699
-7.39803	-39.32689
-7.39800	-39.32687
-7.39804	-39.32683
-7.39810	-39.32677
-7.39816	-39.32675
-7.39817	-39.32670
-7.39814	-39.32661
-7.39813	-39.32657
-7.39821	-39.32652
-7.39829	-39.32652
-7.39837	-39.32656
-7.39849	-39.32657
-7.39854	-39.32661
-7.39856	-39.32664
-7.39857	-39.32664
-7.39862	-39.32659
-7.39866	-39.32655
-7.39867	-39.32657
-7.39870	-39.32659
-7.39877	-39.32664
-7.39877	-39.32663
-7.39888	-39.32666
-7.39892	-39.32672
-7.39896	-39.32675
-7.39896	-39.32672
-7.39898	-39.32670
-7.39898	-39.32671
-7.39909	-39.32673
-7.39910	-39.32676
-7.39915	-39.32680
-7.39916	-39.32681
-7.39916	-39.32681
-7.39924	-39.32678
-7.39924	-39.32677
-7.39932	-39.32671
-7.39932	-39.32672
-7.39934	-39.32672
-7.39935	-39.32672
-7.39938	-39.32667
-7.39941	-39.32665
-7.39943	-39.32662
-7.39946	-39.32659
-7.39948	-39.32657
-7.39952	-39.32652
-7.39955	-39.32651
-7.39956	-39.32650
-7.39963	-39.32642
-7.39964	-39.32637
-7.39969	-39.32633
-7.39975	-39.32629
-7.39975	-39.32619
-7.39977	-39.32616
-7.39977	-39.32616
-7.39986	-39.32615
-7.39994	-39.32613
-7.39996	-39.32610
-7.39998	-39.32607
-7.39998	-39.32608
-7.39998	-39.32608
-7.39998	-39.32604
-7.40000	-39.32605
-7.40000	-39.32604
-7.40005	-39.32601
-7.40007	-39.32594
-7.40008	-39.32589
-7.40011	-39.32582
-7.40016	-39.32581
-7.40018	-39.32583
-7.40017	-39.32578
-7.40024	-39.32571
-7.40029	-39.32563
-7.40030	-39.32556
-7.40033	-39.32560
-7.40033	-39.32562
-7.40032	-39.32560
-7.40035	-39.32566
-7.40041	-39.32568
-7.40052	-39.32574
-7.40060	-39.32580
-7.40062	-39.32586
-7.40060	-39.32590
-7.40061	-39.32597
-7.40058	-39.32599
-7.40056	-39.32599
-7.40057	-39.32599
-7.40061	-39.32595
-7.40062	-39.32596
-7.40057	-39.32595
-7.40059	-39.32587
-7.40067	-39.32588
-7.40075	-39.32594
-7.40075	-39.32590
-7.40066	-39.32583
-7.40056	-39.32574
-7.40045	-39.32570
-7.40033	-39.32568
-7.40021	-39.32567
-7.40010	-39.32571
-7.39998	-39.32574
-7.39984	-39.32574
-7.39977	-39.32574
-7.39970	-39.32570
-7.39967	-39.32573
-7.39964	-39.32574
-7.39959	-39.32573
-7.39955	-39.32578
-7.39956	-39.32579
-7.39958	-39.32585
-7.39959	-39.32586
-7.39956	-39.32580
-7.39951	-39.32572
-7.39951	-39.32572
-7.39950	-39.32573
-7.39951	-39.32569
-7.39951	-39.32571
-7.39950	-39.32568
-7.39950	-39.32568
-7.39950	-39.32568
-7.39948	-39.32569
-7.39947	-39.32570
-7.39946	-39.32568
-7.39946	-39.32567
-7.39946	-39.32567
-7.39947	-39.32567
-7.39947	-39.32566
-7.39946	-39.32558
-7.39948	-39.32550
-7.39941	-39.32542
-7.39930	-39.32536
-7.39919	-39.32533
-7.39907	-39.32528
-7.39898	-39.32522
-7.39890	-39.32515
-7.39889	-39.32516
-7.39888	-39.32516
-7.39888	-39.32509
-7.39886	-39.32505
-7.39880	-39.32498
-7.39876	-39.32496
-7.39881	-39.32492
-7.39882	-39.32489
-7.39872	-39.32487
-7.39863	-39.32483
-7.39859	-39.32475
-7.39856	-39.32462
-7.39855	-39.32451
-7.39854	-39.32439
-7.39852	-39.32428
-7.39848	-39.32423
-7.39846	-39.32413
-7.39844	-39.32400
-7.39844	-39.32389
-7.39838	-39.32379
-7.39837	-39.32377
-7.39833	-39.32372
-7.39833	-39.32371
-7.39832	-39.32371
-7.39832	-39.32370
-7.39832	-39.32370
-7.39832	-39.32371
-7.39832	-39.32369
-7.39830	-39.32361
-7.39831	-39.32353
-7.39837	-39.32352
-7.39841	-39.32351
-7.39836	-39.32349
-7.39829	-39.32342
-7.39824	-39.32333
-7.39814	-39.32330
-7.39813	-39.32330
-7.39813	-39.32329
-7.39811	-39.32329
-7.39811	-39.32328
-7.39811	-39.32328
-7.39811	-39.32329
-7.39810	-39.32328
-7.39804	-39.32326
-7.39796	-39.32321
-7.39792	-39.32319
-7.39788	-39.32324
-7.39787	-39.32326
-7.39787	-39.32326
-7.39785	-39.32328
-7.39785	-39.32328
-7.39787	-39.32329
-7.39793	-39.32323
-7.39802	-39.32320
-7.39808	-39.32316
-7.39815	-39.32315
-7.39815	-39.32316
-7.39816	-39.32306
-7.39815	-39.32298
-7.39815	-39.32288
-7.39817	-39.32280
-7.39821	-39.32269
-7.39824	-39.32261
-7.39828	-39.32255
-7.39828	-39.32249
-7.39826	-39.32239
-7.39824	-39.32231
-7.39818	-39.32219
-7.39818	-39.32216
-7.39814	-39.32212
-7.39807	-39.32202
-7.39798	-39.32193
-7.39791	-39.32193
-7.39794	-39.32198
-7.39803	-39.32202
-7.39816	-39.32209
-7.39818	-39.32216
-7.39823	-39.32227
-7.39827	-39.32238
-7.39828	-39.32245
-7.39825	-39.32257
-7.39827	-39.32265
-7.39822	-39.32272
-7.39815	-39.32285
-7.39817	-39.32296
-7.39819	-39.32310
-7.39822	-39.32320
-7.39823	-39.32331
-7.39826	-39.32341
-7.39828	-39.32353
-7.39829	-39.32364
-7.39835	-39.32376
-7.39841	-39.32386
-7.39845	-39.32399
-7.39848	-39.32412
-7.39850	-39.32420
-7.39856	-39.32428
-7.39858	-39.32440
-7.39858	-39.32450
-7.39855	-39.32458
-7.39858	-39.32469
-7.39858	-39.32481
-7.39863	-39.32494
-7.39867	-39.32503
-7.39863	-39.32509
-7.39863	-39.32509
-7.39866	-39.32510
-7.39870	-39.32517
-7.39874	-39.32524
-7.39874	-39.32530
-7.39870	-39.32536
-7.39870	-39.32536
-7.39870	-39.32538
-7.39869	-39.32542
-7.39869	-39.32543
-7.39869	-39.32544
-7.39869	-39.32545
-7.39869	-39.32546
-7.39870	-39.32550
-7.39870	-39.32550
-7.39870	-39.32550
-7.39870	-39.32550
-7.39870	-39.32549
-7.39870	-39.32549
-7.39870	-39.32549
-7.39870	-39.32549
-7.39870	-39.32549
-7.39870	-39.32548
-7.39870	-39.32548
-7.39870	-39.32548
-7.39870	-39.32548
-7.39870	-39.32547
-7.39870	-39.32547
-7.39870	-39.32546
-7.39869	-39.32545
-7.39869	-39.32545
-7.39869	-39.32545
-7.39870	-39.32544
-7.39871	-39.32544
-7.39871	-39.32547
-7.39871	-39.32546
-7.39870	-39.32548
-7.39870	-39.32544
-7.39869	-39.32544
-7.39870	-39.32545
-7.39868	-39.32545
-7.39867	-39.32544
-7.39870	-39.32545
-7.39869	-39.32544
-7.39873	-39.32539
-7.39881	-39.32525
-7.39899	-39.32528
-7.39920	-39.32535
-7.39939	-39.32547
-7.39956	-39.32562
-7.39974	-39.32575
-7.40015	-39.32570
-7.40045	-39.32575
-7.40067	-39.32587
-7.40091	-39.32615
-7.40097	-39.32635
-7.40109	-39.32652
-7.40129	-39.32663
-7.40145	-39.32682
-7.40162	-39.32693
-7.40183	-39.32703
-7.40202	-39.32724
-7.40196	-39.32760
-7.40180	-39.32815
-7.40159	-39.32889
-7.40133	-39.32970
-7.40105	-39.33055
-7.40078	-39.33137
-7.40053	-39.33227
-7.40024	-39.33321
-7.39998	-39.33414
-7.39967	-39.33507
-7.39934	-39.33599
-7.39905	-39.33694
-7.39873	-39.33790
-7.39846	-39.33879
-7.39819	-39.33962
-7.39794	-39.34042
-7.39767	-39.34125
-7.39741	-39.34209
-7.39715	-39.34293
-7.39696	-39.34349
-7.39686	-39.34398
-7.39663	-39.34469
-7.39639	-39.34547
-7.39612	-39.34618
-7.39597	-39.34675
-7.39586	-39.34702
-7.39574	-39.34747
-7.39557	-39.34810
-7.39531	-39.34886
-7.39507	-39.34977
-7.39488	-39.35055
-7.39506	-39.35081
-7.39564	-39.35069
-7.39644	-39.35049
-7.39731	-39.35028
-7.39819	-39.35006
-7.39923	-39.34981
-7.40030	-39.34954
-7.40148	-39.34927
-7.40263	-39.34898
-7.40376	-39.34871
-7.40489	-39.34844
-7.40593	-39.34820
-7.40702	-39.34794
-7.40815	-39.34767
-7.40924	-39.34741
-7.41032	-39.34715
-7.41147	-39.34686
-7.41257	-39.34660
-7.41373	-39.34634
-7.41489	-39.34604
-7.41606	-39.34575
-7.41720	-39.34549
-7.41830	-39.34523
-7.41937	-39.34497
-7.42043	-39.34470
-7.42151	-39.34444
-7.42264	-39.34418
-7.42373	-39.34391
-7.42485	-39.34363
-7.42601	-39.34336
-7.42716	-39.34311
-7.42832	-39.34281
-7.42954	-39.34250
-7.43079	-39.34222
-7.43201	-39.34193
-7.43316	-39.34163
-7.43430	-39.34133
-7.43551	-39.34103
-7.43672	-39.34074
-7.43791	-39.34047
-7.43908	-39.34018
-7.44024	-39.33989
-7.44139	-39.33962
-7.44260	-39.33934
-7.44383	-39.33904
-7.44504	-39.33873
-7.44620	-39.33846
-7.44737	-39.33818
-7.44855	-39.33788
-7.44973	-39.33761
-7.45091	-39.33731
-7.45215	-39.33701
-7.45339	-39.33672
-7.45465	-39.33641
-7.45587	-39.33611
-7.45703	-39.33582
-7.45818	-39.33553
-7.45920	-39.33523
-7.45929	-39.33520
-7.45925	-39.33521
-7.45926	-39.33521
-7.45926	-39.33521
-7.45927	-39.33521
-7.45926	-39.33521
-7.45925	-39.33521
-7.45923	-39.33522
-7.45922	-39.33521
-7.45922	-39.33521
-7.45922	-39.33520
-7.45923	-39.33520
-7.45923	-39.33520
-7.45924	-39.33520
-7.45924	-39.33520
-7.45925	-39.33512
-7.45923	-39.33472
-7.45922	-39.33438
-7.45922	-39.33435
-7.45922	-39.33436
-7.45922	-39.33436
-7.45922	-39.33437
-7.45922	-39.33437
-7.45922	-39.33438
-7.45922	-39.33438
-7.45921	-39.33435
-7.45920	-39.33432
-7.45920	-39.33430
-7.45921	-39.33431
