# Supplementary material for: Lévy foraging patterns of rural humans
Source: PLoS One. 2018 Jun 18;13(6):e0199099. doi: 10.1371/journal.pone.0199099 (PMC6005560; doi:10.1371/journal.pone.0199099)
Supplement: S5 File — (ZIP) [file pone.0199099.s005.zip › H-12-CA/Holux20140130_0605.kml]

<?xml version="1.0" encoding="UTF-8"?>
<kml xmlns="http://www.opengis.net/kml/2.2" xmlns:gx="http://www.google.com/kml/ext/2.2" xmlns:kml="http://www.opengis.net/kml/2.2" xmlns:atom="http://www.w3.org/2005/Atom">
<Document>
	<name>Holux20140130_0605.kml</name>
	<Style id="Line_3_3">
		<LineStyle>
			<color>ff005555</color>
			<width>5</width>
		</LineStyle>
	</Style>
	<Placemark>
		<name>Holux2014/01/30_06:05</name>
		<styleUrl>#Line_3_3</styleUrl>
		<LineString>
			<tessellate>1</tessellate>
			<coordinates>
				-39.335716,-7.454826,228.367203 -39.335953,-7.453904,278.445343 -39.336376,-7.452885,441.968781 -39.336765,-7.451829,670.187561 -39.337231,-7.450776000000001,868.984436 -39.337479,-7.449885,886.750061 -39.337711,-7.448979,890.250061 -39.337948,-7.448043,897.484436 -39.338184,-7.4471,899.593811 -39.338398,-7.446156999999999,906.140686 -39.338619,-7.44524,902.515686 -39.338863,-7.444300999999999,906.187561 -39.339085,-7.443372,907.515686 -39.339306,-7.442441,906.1719359999998 -39.33955,-7.4415,907.000061 -39.339783,-7.44055,914.328186 -39.340027,-7.439608,918.968811 -39.340256,-7.438662,918.453186 -39.340492,-7.437725999999999,917.9063109999998 -39.340714,-7.436797,914.812561 -39.340919,-7.435807,911.6250609999998 -39.341171,-7.434859,908.046936 -39.341389,-7.43393,900.843811 -39.34161,-7.432996,899.453186 -39.341839,-7.432107,899.718811 -39.342045,-7.431253,907.4375609999998 -39.342281,-7.430353,911.515686 -39.342491,-7.429494000000001,914.4844359999998 -39.342621,-7.428774,909.296936 -39.342571,-7.428578,908.2656859999998 -39.342308,-7.428542,905.687561 -39.341881,-7.428549000000001,904.921936 -39.341511,-7.428506,899.718811 -39.341198,-7.428486,896.234436 -39.341057,-7.428329,899.968811 -39.340916,-7.428208,899.890686 -39.340816,-7.427922,902.0938109999998 -39.340725,-7.427675999999999,900.734436 -39.340672,-7.42732,899.140686 -39.340557,-7.426936999999999,903.468811 -39.340366,-7.42661,902.890686 -39.340149,-7.426337,902.046936 -39.339787,-7.426174999999999,898.375061 -39.33947,-7.426039,898.765686 -39.339195,-7.425823,899.640686 -39.338974,-7.425463,903.843811 -39.338902,-7.425211,907.515686 -39.338852,-7.425097,907.140686 -39.338814,-7.424735,905.2188109999998 -39.338799,-7.424532999999999,902.625061 -39.338707,-7.424291,884.593811 -39.338585,-7.424122,875.187561 -39.338264,-7.423135,872.0000609999998 -39.338123,-7.422864,881.562561 -39.337971,-7.422634,887.140686 -39.337784,-7.422361999999999,888.421936 -39.337616,-7.422145999999999,884.4531859999998 -39.337494,-7.421875,880.109436 -39.337299,-7.421567,876.7656859999998 -39.337093,-7.42134,878.390686 -39.336857,-7.421145,878.046936 -39.33667,-7.420926999999999,874.171936 -39.336563,-7.420599,873.7188109999998 -39.336452,-7.420339,872.5000609999998 -39.336388,-7.42,867.953186 -39.336277,-7.41983,861.3281859999998 -39.336224,-7.419632,855.218811 -39.33614,-7.419378999999999,848.1250609999998 -39.33609,-7.419152999999999,842.359436 -39.335911,-7.418812,842.9063110000001 -39.335213,-7.418527,857.1406859999998 -39.335121,-7.418323,858.8438110000001 -39.334953,-7.418054,857.5156859999998 -39.334888,-7.417493,862.312561 -39.334797,-7.417212,859.8125609999998 -39.334644,-7.416827,880.031311 -39.334476,-7.416559,880.234436 -39.334297,-7.416340999999999,881.218811 -39.334137,-7.416081,890.625061 -39.333935,-7.415877,893.156311 -39.333794,-7.4156,896.1250609999998 -39.333683,-7.415312,894.312561 -39.333542,-7.415002,887.968811 -39.333359,-7.414716,884.296936 -39.333195,-7.414398,888.015686 -39.333008,-7.414144,889.937561 -39.332813,-7.413921,892.531311 -39.332565,-7.413636,900.2500609999998 -39.332348,-7.413449999999999,902.187561 -39.332077,-7.413235,907.734436 -39.331966,-7.413002,908.625061 -39.332001,-7.412716,907.7500609999998 -39.332031,-7.412423000000001,908.5156859999998 -39.332176,-7.412206000000001,905.953186 -39.332241,-7.411899,906.2188109999998 -39.332233,-7.411598,908.031311 -39.332218,-7.411308999999999,905.3281860000001 -39.332119,-7.410876000000001,908.9531859999998 -39.331989,-7.410591000000001,909.500061 -39.331863,-7.410299,911.734436 -39.331711,-7.410071,909.6563109999998 -39.33157,-7.409778,912.906311 -39.33152,-7.409527,914.1094359999998 -39.331463,-7.409199,911.406311 -39.331367,-7.40879,913.750061 -39.331306,-7.408453999999999,909.671936 -39.331249,-7.408167,909.6563109999998 -39.331154,-7.407824,905.062561 -39.331142,-7.407610000000001,898.687561 -39.331085,-7.407334,890.640686 -39.331051,-7.407092,880.984436 -39.330917,-7.406667999999999,873.296936 -39.330849,-7.40636,865.2031859999998 -39.330776,-7.406002,857.859436 -39.330723,-7.405708,855.265686 -39.330582,-7.405468,849.125061 -39.33049,-7.405345,838.453186 -39.330486,-7.405342,837.7031859999998 -39.330456,-7.405357,837.7031859999998 -39.330376,-7.405386,837.671936 -39.330288,-7.405474,836.656311 -39.330254,-7.405538,838.1563109999998 -39.330215,-7.405573,839.6094359999998 -39.330151,-7.405629999999999,841.500061 -39.330109,-7.405748,843.156311 -39.32999,-7.405855,844.453186 -39.329952,-7.405961999999999,846.312561 -39.329899,-7.406067,850.296936 -39.329899,-7.406199000000001,851.515686 -39.329842,-7.406215,850.7188109999998 -39.329834,-7.406238,851.531311 -39.329777,-7.406286,853.625061 -39.329685,-7.406391000000001,856.359436 -39.329628,-7.406541000000001,857.546936 -39.329578,-7.40666,860.468811 -39.329582,-7.406662,860.484436 -39.329582,-7.406664000000001,860.5781859999998 -39.329567,-7.406657,860.6875610000001 -39.329575,-7.40667,862.390686 -39.329529,-7.406653000000001,864.921936 -39.32951,-7.406649,866.6563110000001 -39.32951,-7.406649,866.687561 -39.329498,-7.406643999999999,866.7344359999998 -39.329479,-7.406661,867.5625609999998 -39.329487,-7.406618,867.6094360000001 -39.32951,-7.406641,869.187561 -39.329521,-7.406625,869.500061 -39.329548,-7.406648,870.4688109999998 -39.329586,-7.406568,870.625061 -39.329597,-7.40647,870.9219359999998 -39.329609,-7.406353,872.281311 -39.329636,-7.406325999999999,871.6094360000001 -39.329636,-7.406323000000001,871.593811 -39.329704,-7.406249,871.406311 -39.32972,-7.406228,871.5469359999998 -39.329742,-7.40627,872.296936 -39.329735,-7.406293,871.9375609999998 -39.329735,-7.406291,871.953186 -39.329758,-7.406265000000001,872.406311 -39.329781,-7.406267,874.234436 -39.329845,-7.406248,877.5313109999998 -39.329903,-7.406132999999999,878.953186 -39.329948,-7.405993,879.015686 -39.329945,-7.405863,877.609436 -39.329983,-7.405767000000001,875.531311 -39.330154,-7.405729,874.4688109999998 -39.330204,-7.405743999999999,874.7969359999998 -39.330204,-7.405732,876.593811 -39.330204,-7.405708,877.7813109999998 -39.330215,-7.405698000000001,878.687561 -39.330219,-7.405676999999999,880.078186 -39.3302,-7.405669,880.1250609999998 -39.330196,-7.405669,880.203186 -39.330193,-7.405668,880.2500609999998 -39.330231,-7.405591,881.562561 -39.330265,-7.40548,883.968811 -39.330345,-7.405358999999999,885.687561 -39.33046,-7.405301000000001,890.078186 -39.330482,-7.405261,892.937561 -39.33049,-7.405249,893.5781860000001 -39.330494,-7.405252,893.625061 -39.330494,-7.405252,893.640686 -39.330505,-7.405258,893.687561 -39.330544,-7.405235,894.0313109999998 -39.330662,-7.404994,895.515686 -39.330734,-7.404795,895.6094360000001 -39.330795,-7.404565,895.4844360000001 -39.330845,-7.404134,896.0625609999998 -39.330784,-7.404087,894.062561 -39.330654,-7.403900999999999,893.171936 -39.330482,-7.403499,890.0313109999998 -39.330379,-7.403001,875.4219359999998 -39.330254,-7.402691,866.2188109999998 -39.330235,-7.402666,865.421936 -39.330219,-7.402659,865.421936 -39.330215,-7.402655,865.5313109999998 -39.330204,-7.402647,865.6406860000001 -39.330196,-7.402641,865.7188109999998 -39.330196,-7.40264,865.7656860000001 -39.330162,-7.402603999999999,865.796936 -39.330048,-7.402483,865.937561 -39.330002,-7.40231,866.046936 -39.329975,-7.402122,865.5938109999998 -39.329895,-7.401971,865.953186 -39.32967,-7.401752,867.593811 -39.32951,-7.401627,868.7500610000001 -39.329456,-7.401587,873.046936 -39.32914,-7.401606,875.5469360000001 -39.328671,-7.40169,890.375061 -39.328121,-7.401807999999999,902.640686 -39.327545,-7.401951,910.953186 -39.327232,-7.402029,916.406311 -39.327213,-7.402018,918.390686 -39.327206,-7.402018,918.6719359999998 -39.327198,-7.402017,918.906311 -39.327126,-7.401914,918.906311 -39.326992,-7.401802,917.625061 -39.326809,-7.401651,915.3594360000001 -39.326782,-7.401539,912.625061 -39.326641,-7.40141,907.4375609999998 -39.3265,-7.401331,904.656311 -39.326363,-7.401375999999999,900.8906859999998 -39.326271,-7.401288,898.015686 -39.326336,-7.401158999999999,893.9688109999998 -39.326263,-7.400804999999999,890.625061 -39.326153,-7.400663,887.093811 -39.326195,-7.400501,891.656311 -39.325943,-7.400117,893.093811 -39.325714,-7.399669,892.937561 -39.325626,-7.399404,890.250061 -39.325584,-7.399222000000001,892.265686 -39.325577,-7.399209,891.281311 -39.32555,-7.399201000000001,891.203186 -39.325546,-7.399203,891.187561 -39.325542,-7.399201999999999,891.218811 -39.325539,-7.399196,891.2344359999998 -39.3255,-7.399177999999999,891.578186 -39.3255,-7.39917,891.593811 -39.325493,-7.399168,891.734436 -39.325485,-7.399163,891.8750609999998 -39.325478,-7.399159,892.031311 -39.325474,-7.399153,892.484436 -39.325302,-7.398943,914.6094359999998 -39.325233,-7.398994999999999,926.562561 -39.325241,-7.399036,928.859436 -39.325222,-7.398944,928.609436 -39.325237,-7.398908,930.406311 -39.325241,-7.398877,931.1250609999998 -39.325245,-7.398833,933.890686 -39.325253,-7.398829,934.656311 -39.325249,-7.398828,934.765686 -39.325249,-7.398826999999999,934.8594359999998 -39.325245,-7.398826000000001,934.906311 -39.325245,-7.398823999999999,935.1719360000001 -39.325245,-7.398823999999999,935.281311 -39.325241,-7.398823999999999,935.406311 -39.325241,-7.398822,935.671936 -39.325237,-7.398821,935.9375609999998 -39.325237,-7.39882,936.1250610000001 -39.325237,-7.398819,936.281311 -39.325233,-7.398819,936.406311 -39.325222,-7.398822,936.546936 -39.325218,-7.398822,936.750061 -39.325226,-7.39882,936.750061 -39.325222,-7.398821,936.9531859999998 -39.325211,-7.398826000000001,937.125061 -39.325214,-7.398825,937.234436 -39.325218,-7.398822,937.390686 -39.325218,-7.398822,937.484436 -39.325222,-7.398822,937.5938109999998 -39.325214,-7.398823000000001,937.640686 -39.325211,-7.39882,938.265686 -39.325237,-7.398711,938.3594359999998 -39.325268,-7.398597000000001,938.6719359999998 -39.325256,-7.398457,938.6719359999998 -39.325279,-7.398309,938.4219359999998 -39.325382,-7.398210999999999,936.843811 -39.32539,-7.398115,937.0781860000001 -39.325348,-7.397981,938.6094359999998 -39.325352,-7.397855,940.2656859999998 -39.325333,-7.397745999999999,941.578186 -39.325264,-7.397661,943.5625609999998 -39.325264,-7.397656,943.515686 -39.325233,-7.397552,944.984436 -39.325161,-7.397315,944.593811 -39.325043,-7.397195,945.2188109999998 -39.324955,-7.397073000000001,944.2031859999998 -39.324951,-7.396980000000001,943.906311 -39.324875,-7.396835,943.703186 -39.324718,-7.396657,942.906311 -39.324669,-7.396640000000001,942.203186 -39.32465,-7.396623,942.656311 -39.324657,-7.396611,942.843811 -39.324623,-7.396568,942.812561 -39.324543,-7.396468,943.3125609999998 -39.324474,-7.39635,943.718811 -39.324425,-7.396367000000001,944.531311 -39.324413,-7.396358,944.468811 -39.324387,-7.396362,945.1406860000001 -39.324379,-7.396363,945.125061 -39.324383,-7.396357,944.750061 -39.324284,-7.396331,944.2656859999998 -39.324268,-7.396332999999999,943.734436 -39.324268,-7.396325,943.1719360000001 -39.324276,-7.396359,944.609436 -39.324215,-7.396400999999999,944.296936 -39.324165,-7.396417,944.421936 -39.324169,-7.396418,944.437561 -39.324093,-7.396468,944.671936 -39.323986,-7.396452,945.562561 -39.323891,-7.396457999999999,945.375061 -39.323784,-7.396385,944.9531859999998 -39.3237,-7.396306,945.796936 -39.323658,-7.396320000000001,946.843811 -39.323658,-7.396320000000001,946.781311 -39.323654,-7.396322999999999,947.1719360000001 -39.323635,-7.396318,947.640686 -39.323635,-7.396304,947.703186 -39.32365,-7.396298000000001,947.671936 -39.323624,-7.396297,947.984436 -39.323555,-7.396322999999999,947.6875609999998 -39.323433,-7.396289999999999,947.8750609999998 -39.32338,-7.396296000000001,948.593811 -39.323345,-7.396231,948.375061 -39.323349,-7.396227,948.3281859999998 -39.32333,-7.396231,948.625061 -39.323322,-7.396235,948.718811 -39.323311,-7.39625,948.984436 -39.323318,-7.396241999999999,949.4063109999998 -39.323299,-7.396235,949.4688109999998 -39.323296,-7.396216,949.515686 -39.323292,-7.396215,949.515686 -39.323261,-7.396192,949.3438109999998 -39.323246,-7.396196000000001,949.3438109999998 -39.323246,-7.396172000000001,949.2813109999998 -39.32328,-7.396208999999999,949.5313109999998 -39.323296,-7.396208000000001,948.9063109999998 -39.323303,-7.396205,948.8281859999998 -39.323235,-7.39616,949.000061 -39.323219,-7.396154,948.1406859999998 -39.323196,-7.396139999999999,947.296936 -39.3232,-7.396139000000001,947.203186 -39.323204,-7.396137000000001,947.1875609999998 -39.323204,-7.396134,947.1875609999998 -39.323235,-7.396115000000001,947.2500609999998 -39.32325,-7.396113,946.8750609999998 -39.323261,-7.396111,946.8750609999998 -39.323257,-7.396111,946.9219359999998 -39.323246,-7.396102,947.078186 -39.32325,-7.396088,947.390686 -39.323196,-7.396127999999999,950.4219359999998 -39.323166,-7.396132,949.8438109999998 -39.323082,-7.396122,950.062561 -39.323078,-7.396070000000001,951.1094360000001 -39.32309,-7.396070000000001,951.093811 -39.323059,-7.396073999999999,951.0469360000001 -39.32309,-7.396146,949.828186 -39.32312,-7.396181,949.9844359999998 -39.323105,-7.396201,949.4063109999998 -39.323147,-7.39622,948.984436 -39.323154,-7.396232,949.625061 -39.323147,-7.396235,949.6563109999998 -39.323139,-7.396226,949.9844359999998 -39.32312,-7.396253000000001,949.812561 -39.323128,-7.396247,949.8594359999998 -39.323124,-7.396252,949.8594359999998 -39.323109,-7.396282,949.937561 -39.323082,-7.396342,949.6563109999998 -39.323078,-7.396371,949.312561 -39.32309,-7.396393,949.328186 -39.323093,-7.396399,949.562561 -39.32312,-7.396389000000001,949.9219359999998 -39.323112,-7.396406,950.781311 -39.323116,-7.396404,950.781311 -39.323059,-7.396388,951.6875609999998 -39.323021,-7.396365000000001,951.656311 -39.323025,-7.396387,951.0625609999998 -39.323048,-7.396388,951.093811 -39.323025,-7.39642,952.421936 -39.322975,-7.396451,952.7031859999998 -39.32296,-7.396459,952.9688109999998 -39.32296,-7.396456,953.0156860000001 -39.322971,-7.396453,953.0156860000001 -39.323017,-7.396415,952.687561 -39.32304,-7.396398,952.375061 -39.323124,-7.396322999999999,951.640686 -39.323124,-7.396279,951.203186 -39.323132,-7.396239,951.703186 -39.323162,-7.396187,951.6875609999998 -39.323162,-7.396184999999999,951.6875609999998 -39.323177,-7.396117,951.6250609999998 -39.323212,-7.396055,951.765686 -39.323246,-7.396035000000001,951.1094360000001 -39.323288,-7.396013000000001,951.0000609999998 -39.323311,-7.395980999999999,949.9688110000001 -39.32338,-7.395935999999999,950.3594359999998 -39.323406,-7.39591,950.578186 -39.323376,-7.395897,950.203186 -39.323273,-7.395826,950.468811 -39.323235,-7.3958,949.484436 -39.323235,-7.395796,949.437561 -39.323231,-7.395792,949.421936 -39.323219,-7.395791,949.4063109999998 -39.323181,-7.395725,949.234436 -39.323116,-7.395569000000001,949.125061 -39.323158,-7.39552,948.093811 -39.323132,-7.395502999999999,949.640686 -39.323151,-7.395511,949.312561 -39.323242,-7.395498,948.859436 -39.323357,-7.395464,945.796936 -39.323376,-7.395457999999999,945.687561 -39.323399,-7.395462,945.171936 -39.323414,-7.395457,945.3438109999998 -39.323421,-7.395454,945.437561 -39.323418,-7.395454,945.515686 -39.323433,-7.395441,945.5938109999998 -39.323406,-7.395438,945.750061 -39.323391,-7.395428,945.671936 -39.323402,-7.395421,945.265686 -39.323452,-7.395426,946.328186 -39.323444,-7.395426,946.3594359999998 -39.323399,-7.395398000000001,946.406311 -39.323395,-7.395396,946.375061 -39.323406,-7.395389999999999,946.375061 -39.323406,-7.395355,946.390686 -39.323399,-7.395328,947.3750609999998 -39.32341,-7.395322,947.6250609999998 -39.323414,-7.395319000000001,947.546936 -39.323376,-7.395284999999999,948.156311 -39.32338,-7.395272000000001,947.984436 -39.323406,-7.395283,947.328186 -39.323471,-7.395261,946.8594359999998 -39.323475,-7.395256,946.9375609999998 -39.323486,-7.39525,946.890686 -39.32349,-7.395248,946.812561 -39.323502,-7.395237,947.0625609999998 -39.323563,-7.395154,947.546936 -39.323616,-7.395139999999999,947.390686 -39.323689,-7.395121,946.1094359999998 -39.323734,-7.395103000000001,945.421936 -39.323769,-7.395086,945.9219359999998 -39.32378,-7.395082999999999,946.7344359999998 -39.32378,-7.395085,947.140686 -39.323769,-7.395103000000001,947.1719360000001 -39.323765,-7.395123,947.234436 -39.323757,-7.395166,946.781311 -39.323761,-7.395167,946.7969359999998 -39.323769,-7.395153,946.7344359999998 -39.323803,-7.395082,945.3438109999998 -39.323841,-7.395061,944.171936 -39.323826,-7.395067,944.109436 -39.323822,-7.395058999999999,944.093811 -39.323792,-7.395075,943.8906859999998 -39.323788,-7.395076,943.921936 -39.323837,-7.395065,944.500061 -39.323849,-7.395029,945.1563109999998 -39.323936,-7.394977000000001,945.515686 -39.32399,-7.394978000000001,945.1406860000001 -39.324001,-7.394942000000001,944.781311 -39.324047,-7.394836,945.640686 -39.324047,-7.39479,945.796936 -39.324112,-7.394748,945.828186 -39.324127,-7.394687,945.515686 -39.324112,-7.394656,945.0938109999998 -39.324135,-7.394614999999999,945.2188109999998 -39.324146,-7.394609,945.312561 -39.324139,-7.394607,945.312561 -39.324139,-7.394605,945.2813109999998 -39.324177,-7.394572,946.140686 -39.324184,-7.394567000000001,946.265686 -39.324169,-7.394581000000001,946.500061 -39.324127,-7.394585,946.578186 -39.324154,-7.394612000000001,946.718811 -39.3242,-7.394663,946.125061 -39.324268,-7.394629,946.140686 -39.324322,-7.394635000000001,945.671936 -39.324333,-7.394625,945.890686 -39.324329,-7.394629,945.890686 -39.32431,-7.394659999999999,946.0938110000001 -39.32431,-7.3947,946.343811 -39.324303,-7.394721,947.296936 -39.324318,-7.394744,946.562561 -39.324329,-7.394794,945.9063109999998 -39.324314,-7.394809,946.4219359999998 -39.324295,-7.394845,945.8438109999998 -39.324284,-7.39485,945.8438109999998 -39.324299,-7.394848,945.8594359999998 -39.324291,-7.394852000000001,945.8438109999998 -39.324287,-7.394852999999999,945.875061 -39.324287,-7.394852999999999,945.875061 -39.324291,-7.394852999999999,945.9219359999998 -39.324284,-7.394856,945.9688109999998 -39.324276,-7.394909999999999,946.750061 -39.324287,-7.39501,947.1719360000001 -39.324287,-7.395019,947.265686 -39.324245,-7.395045,947.328186 -39.324177,-7.395129,946.9375609999998 -39.324162,-7.395151,947.468811 -39.32415,-7.395167,947.203186 -39.324024,-7.395223,948.734436 -39.323959,-7.395254,948.718811 -39.323975,-7.395328,948.484436 -39.324005,-7.395433000000001,947.906311 -39.324039,-7.395538,947.8750609999998 -39.324062,-7.395635,946.765686 -39.324131,-7.395738,946.562561 -39.324142,-7.395825,945.3438109999998 -39.324234,-7.39592,946.062561 -39.324272,-7.396016999999999,945.2188109999998 -39.324326,-7.396085,945.484436 -39.324345,-7.396097,945.375061 -39.324345,-7.396109,945.234436 -39.324352,-7.396115000000001,945.203186 -39.324436,-7.396267,944.921936 -39.324505,-7.396331,944.437561 -39.324615,-7.396419,943.3750609999998 -39.324677,-7.396526999999999,942.125061 -39.324692,-7.39654,942.0313110000001 -39.32476,-7.396666,941.187561 -39.324802,-7.396809999999999,940.843811 -39.324909,-7.396906,940.093811 -39.324986,-7.397016000000001,939.1250609999998 -39.325066,-7.397127000000001,938.343811 -39.32515,-7.397272,938.2969359999998 -39.325214,-7.397379999999999,938.125061 -39.325218,-7.397438,937.2031860000001 -39.325272,-7.397549,937.4063109999998 -39.325344,-7.397696,936.937561 -39.32534,-7.397829,937.109436 -39.325321,-7.397976,936.0156859999998 -39.325394,-7.398046,934.390686 -39.325375,-7.398158,935.406311 -39.325314,-7.398294,935.296936 -39.32526,-7.398370999999999,934.562561 -39.325253,-7.398387,934.4219359999998 -39.325253,-7.398450999999999,935.3125609999998 -39.325268,-7.398547,934.843811 -39.325245,-7.398645,933.8438109999998 -39.325249,-7.398667999999999,933.9688109999998 -39.325249,-7.398674,934.0313109999998 -39.325256,-7.398676999999999,934.0938110000001 -39.325294,-7.39872,934.578186 -39.325329,-7.398757999999999,937.5938109999998 -39.325317,-7.398769000000001,937.7813109999998 -39.325321,-7.398772,937.812561 -39.32534,-7.398772,937.937561 -39.325371,-7.398775,938.140686 -39.325371,-7.398771,938.203186 -39.325417,-7.398745000000001,939.078186 -39.325516,-7.398744,940.2656859999998 -39.325638,-7.398726,941.0313109999998 -39.325733,-7.398686,939.515686 -39.325787,-7.398664000000001,942.1094359999998 -39.325848,-7.398671,942.9844359999998 -39.325836,-7.398659,943.140686 -39.32592,-7.398643000000001,942.953186 -39.326012,-7.398588,943.906311 -39.326096,-7.398507999999999,945.062561 -39.32618,-7.398415000000001,945.4688109999998 -39.326202,-7.398393,945.578186 -39.326286,-7.398391999999999,945.5313109999998 -39.326401,-7.398333,945.9688109999998 -39.326427,-7.398255000000001,945.6563109999998 -39.326431,-7.398238,946.1563110000001 -39.326424,-7.398239,946.1719359999998 -39.326443,-7.398162,947.4375609999998 -39.326462,-7.398141000000001,947.0000609999998 -39.326466,-7.398125,947.0625609999998 -39.326469,-7.398118000000001,947.093811 -39.326485,-7.39809,947.140686 -39.326504,-7.398002,946.953186 -39.326542,-7.397924,946.8750609999998 -39.3265,-7.397911,947.531311 -39.326477,-7.397916,947.8281859999998 -39.326469,-7.397891,947.531311 -39.326481,-7.397882,947.531311 -39.326469,-7.397794,947.296936 -39.326527,-7.397676999999999,948.656311 -39.326519,-7.397648,948.8906859999998 -39.326569,-7.397648,948.234436 -39.326584,-7.397625,948.281311 -39.326584,-7.397626,948.3281859999998 -39.326561,-7.397617000000001,947.453186 -39.326565,-7.397614,947.406311 -39.326572,-7.397611,947.453186 -39.326553,-7.397583999999999,947.531311 -39.326534,-7.397568,946.453186 -39.326557,-7.39759,946.406311 -39.326561,-7.397611,945.640686 -39.326542,-7.397655,945.5938109999998 -39.326508,-7.397729,945.8594359999998 -39.326523,-7.397805,945.437561 -39.326504,-7.397886,944.406311 -39.326473,-7.39793,944.2031859999998 -39.326477,-7.397985,943.984436 -39.326504,-7.3981,943.906311 -39.32655,-7.398165000000001,943.421936 -39.326538,-7.398191,943.093811 -39.326527,-7.398208000000001,943.390686 -39.326488,-7.398232000000001,943.140686 -39.326412,-7.398252,943.578186 -39.32634,-7.398294,943.703186 -39.326263,-7.398348,944.671936 -39.326145,-7.39842,945.265686 -39.326073,-7.398504,945.937561 -39.325977,-7.39858,946.578186 -39.325867,-7.398573,945.625061 -39.32576,-7.39865,946.0313110000001 -39.325653,-7.398712999999999,947.0625609999998 -39.325577,-7.398743,947.3125609999998 -39.325451,-7.398738,946.125061 -39.325314,-7.398757000000001,945.640686 -39.325256,-7.398757000000001,946.1719359999998 -39.325249,-7.398757999999999,946.140686 -39.325237,-7.398762,946.140686 -39.32523,-7.398766999999999,946.1563110000001 -39.32523,-7.398771,946.125061 -39.325226,-7.398772,946.140686 -39.325218,-7.398775,946.1563110000001 -39.325321,-7.398757000000001,946.2344359999998 -39.32534,-7.398728,946.828186 -39.32534,-7.398728,946.8750609999998 -39.325352,-7.398723999999999,946.843811 -39.325333,-7.398765,947.1719360000001 -39.325237,-7.3988,944.812561 -39.325249,-7.39882,944.250061 -39.325245,-7.398831,944.625061 -39.325253,-7.398829,944.6406859999998 -39.325249,-7.398832,944.7031859999998 -39.325245,-7.398833,944.7656859999998 -39.325241,-7.398833,944.750061 -39.325253,-7.398826000000001,947.265686 -39.325256,-7.398823999999999,947.3125609999998 -39.325249,-7.398826999999999,947.296936 -39.325245,-7.398829,947.328186 -39.325245,-7.398826999999999,947.343811 -39.325237,-7.398828,947.4375609999998 -39.325241,-7.398853,947.609436 -39.325253,-7.398856,947.734436 -39.325249,-7.398853,947.906311 -39.325233,-7.39885,948.1250610000001 -39.32523,-7.398844,948.468811 -39.325233,-7.398842,948.750061 -39.325272,-7.398849,948.984436 -39.325264,-7.398859999999999,948.937561 -39.32526,-7.398833,948.9063109999998 -39.325245,-7.398816,947.8906859999998 -39.325241,-7.398816,947.8750609999998 -39.32523,-7.398819,947.7500609999998 -39.325233,-7.398818,947.7500609999998 -39.325226,-7.39882,947.765686 -39.32523,-7.39882,947.796936 -39.325237,-7.398826999999999,947.8750609999998 -39.325233,-7.398828,947.9375609999998 -39.325233,-7.398828,947.984436 -39.325233,-7.398826999999999,948.0000610000001 -39.325233,-7.398828,948.0156859999998 -39.325237,-7.398826999999999,948.031311 -39.325237,-7.398828,948.0781859999998 -39.325237,-7.398826999999999,948.093811 -39.325275,-7.398832,947.2500609999998 -39.325272,-7.398834,947.281311 -39.325275,-7.398833,947.343811 -39.325268,-7.398835000000001,947.3750609999998 -39.325264,-7.398835999999999,947.3750609999998 -39.32526,-7.398837,947.3750609999998 -39.32526,-7.398837999999999,947.3750609999998 -39.325253,-7.39884,947.390686 -39.325245,-7.398843,947.359436 -39.325241,-7.398844,947.3125609999998 -39.325241,-7.398843,947.281311 -39.325218,-7.398875,947.578186 -39.325283,-7.399045,946.218811 -39.325371,-7.399299,941.328186 -39.325512,-7.399466,935.093811 -39.325626,-7.399575,929.359436 -39.325768,-7.399714999999999,922.203186 -39.325748,-7.400018000000001,922.250061 -39.325752,-7.400318,923.953186 -39.325829,-7.400519999999999,920.0000609999998 -39.325958,-7.400689,913.2188109999998 -39.326149,-7.400827,902.781311 -39.326321,-7.400816999999999,895.734436 -39.326511,-7.400939,889.062561 -39.326599,-7.401101000000001,882.4844359999998 -39.326759,-7.401203999999999,881.2656859999998 -39.3269,-7.401360000000001,871.984436 -39.327026,-7.401512,869.4688109999998 -39.327148,-7.401646,863.406311 -39.327217,-7.401773,866.5938109999998 -39.327221,-7.401795000000001,869.187561 -39.327328,-7.40186,872.203186 -39.327438,-7.401842,872.7500610000001 -39.327797,-7.401728,881.8438109999998 -39.328209,-7.401549,890.2813109999998 -39.328785,-7.40135,897.3438109999998 -39.329475,-7.401219,904.109436 -39.330212,-7.401014,910.937561 -39.330975,-7.400840999999999,917.1563109999998 -39.331665,-7.400632,921.234436 -39.332352,-7.400411,925.1406859999998 -39.333069,-7.400201000000001,927.1094359999998 -39.333771,-7.400022,929.2188109999998 -39.334354,-7.399819,926.937561 -39.334957,-7.399616,928.281311 -39.335602,-7.399405000000001,925.687561 -39.336304,-7.399168,926.1563110000001 -39.337093,-7.398932,925.671936 -39.337868,-7.39868,925.7813109999998 -39.338612,-7.39843,926.8594359999998 -39.339417,-7.398192,925.921936 -39.340244,-7.397977,929.7813109999998 -39.341026,-7.397703,927.1250609999998 -39.341885,-7.397448999999999,926.890686 -39.342693,-7.39719,928.171936 -39.343311,-7.396984,926.593811 -39.343746,-7.396859,924.734436 -39.34428,-7.396739,927.2969360000001 -39.344742,-7.396550999999999,927.4375609999998 -39.345303,-7.396402,927.218811 -39.345882,-7.396208000000001,927.156311 -39.346466,-7.396029,925.125061 -39.346905,-7.395862,923.906311 -39.347168,-7.395764999999999,922.625061 -39.347649,-7.39568,922.9219359999998 -39.348217,-7.395488000000001,925.484436 -39.348938,-7.395234,924.656311 -39.349728,-7.394980999999999,919.1250609999998 -39.350483,-7.394868,922.187561 -39.350796,-7.394923,922.250061 -39.350727,-7.395398000000001,918.6094359999998 -39.350544,-7.396132,916.8906859999998 -39.350349,-7.396976,919.203186 -39.350151,-7.397834,921.734436 -39.349907,-7.398764,927.859436 -39.349697,-7.399727,932.375061 -39.349434,-7.400750999999999,935.3125609999998 -39.349174,-7.401771999999999,937.125061 -39.348938,-7.402754,936.1406859999998 -39.348705,-7.403738,938.062561 -39.348492,-7.404683,937.062561 -39.34827,-7.40558,937.484436 -39.348042,-7.406495,937.546936 -39.34782,-7.407447,940.7031859999998 -39.347591,-7.40841,938.2344359999998 -39.347347,-7.40939,936.8281859999998 -39.347118,-7.410347,934.812561 -39.346867,-7.411329,936.8281859999998 -39.34663,-7.412282,934.3594359999998 -39.346416,-7.413217,936.718811 -39.346195,-7.414159,935.296936 -39.345959,-7.415098,928.109436 -39.345726,-7.41605,927.765686 -39.345482,-7.417039,928.593811 -39.345245,-7.418044,929.609436 -39.34502,-7.419002000000001,924.343811 -39.344814,-7.419932,920.218811 -39.344593,-7.420857999999999,919.890686 -39.344345,-7.421822,920.781311 -39.344116,-7.422787,922.250061 -39.343884,-7.423781,920.921936 -39.343636,-7.424792,919.390686 -39.343391,-7.425802,920.234436 -39.343159,-7.426794,917.687561 -39.342922,-7.427792,916.718811 -39.342678,-7.428791999999999,917.125061 -39.342449,-7.429768999999999,915.140686 -39.34222,-7.430701000000001,915.593811 -39.341999,-7.431611999999999,911.3750609999998 -39.34177,-7.432566,912.468811 -39.341526,-7.433546,915.9375609999998 -39.341293,-7.434514000000001,916.718811 -39.341049,-7.435495,919.390686 -39.340816,-7.436453,916.625061 -39.340576,-7.43742,915.2500609999998 -39.340332,-7.438422,915.4375609999998 -39.340084,-7.439421,916.500061 -39.339844,-7.440402,916.562561 -39.339611,-7.441391,915.3594360000001 -39.339386,-7.442357,913.3281860000001 -39.339149,-7.443348,911.078186 -39.338898,-7.444365,910.656311 -39.33865,-7.44537,909.500061 -39.338406,-7.44638,909.796936 -39.338173,-7.447382,903.953186 -39.337925,-7.44838,904.8906859999998 -39.337681,-7.449385,902.203186 -39.337425,-7.450411,898.125061 -39.337154,-7.451487,898.625061 -39.336887,-7.452578,894.843811 -39.336617,-7.453723000000001,888.843811 -39.336349,-7.454782,884.656311 -39.336105,-7.455777,889.5313109999998 -39.335896,-7.456685,892.656311 -39.335701,-7.457503000000001,897.984436 -39.335506,-7.458274,899.7500609999998 -39.335278,-7.459040999999999,901.093811 -39.335194,-7.459256999999999,904.3281859999998 -39.335197,-7.459253000000001,904.343811 -39.335197,-7.459251,904.343811 -39.335197,-7.459249,904.3281859999998 -39.335197,-7.459249,904.296936 -39.335197,-7.459249,904.234436 -39.335197,-7.459249,904.140686 -39.335197,-7.459249,904.109436 -39.335197,-7.459255000000001,904.031311 -39.33519,-7.459262,903.8750609999998 -39.335186,-7.459267999999999,903.8125609999998 -39.334988,-7.459258,903.8750609999998 -39.334366,-7.459203,903.3125609999998 -39.334358,-7.459209,902.656311 -39.334358,-7.459208000000001,902.578186 -39.334358,-7.459208000000001,902.6094359999998 -39.334366,-7.459208000000001,902.6719359999998 -39.334366,-7.459209,902.703186 -39.334343,-7.459209,902.656311 
			</coordinates>
		</LineString>
	</Placemark>
</Document>
</kml>
