# Supplementary material for: Lévy foraging patterns of rural humans
Source: PLoS One. 2018 Jun 18;13(6):e0199099. doi: 10.1371/journal.pone.0199099 (PMC6005560; doi:10.1371/journal.pone.0199099)
Supplement: S5 File — (ZIP) [file pone.0199099.s005.zip › H-12-CA/Holux20140129_0538.txt]

-7.45919	-39.33440
-7.45921	-39.33431
-7.45923	-39.33425
-7.45924	-39.33424
-7.45925	-39.33425
-7.45925	-39.33425
-7.45924	-39.33426
-7.45923	-39.33426
-7.45924	-39.33426
-7.45925	-39.33426
-7.45925	-39.33426
-7.45928	-39.33425
-7.45928	-39.33425
-7.45932	-39.33425
-7.45936	-39.33424
-7.45933	-39.33429
-7.45933	-39.33442
-7.45934	-39.33458
-7.45928	-39.33478
-7.45926	-39.33490
-7.45920	-39.33504
-7.45913	-39.33515
-7.45904	-39.33524
-7.45893	-39.33527
-7.45881	-39.33529
-7.45871	-39.33530
-7.45864	-39.33533
-7.45863	-39.33532
-7.45863	-39.33531
-7.45868	-39.33533
-7.45880	-39.33531
-7.45890	-39.33528
-7.45902	-39.33522
-7.45909	-39.33512
-7.45917	-39.33504
-7.45923	-39.33493
-7.45926	-39.33481
-7.45928	-39.33467
-7.45927	-39.33455
-7.45927	-39.33446
-7.45923	-39.33438
-7.45919	-39.33431
-7.45919	-39.33428
-7.45921	-39.33425
-7.45922	-39.33424
-7.45922	-39.33425
-7.45922	-39.33424
-7.45921	-39.33424
-7.45920	-39.33424
-7.45920	-39.33424
-7.45920	-39.33424
-7.45920	-39.33424
-7.45921	-39.33425
-7.45921	-39.33425
-7.45921	-39.33425
-7.45924	-39.33429
-7.45925	-39.33432
-7.45924	-39.33434
-7.45924	-39.33434
-7.45922	-39.33434
-7.45922	-39.33434
-7.45922	-39.33434
-7.45922	-39.33434
-7.45922	-39.33434
-7.45922	-39.33434
-7.45922	-39.33434
-7.45922	-39.33434
-7.45925	-39.33452
-7.45926	-39.33488
-7.45922	-39.33518
-7.45891	-39.33527
-7.45845	-39.33538
-7.45788	-39.33552
-7.45714	-39.33571
-7.45640	-39.33590
-7.45559	-39.33608
-7.45477	-39.33629
-7.45395	-39.33649
-7.45314	-39.33667
-7.45237	-39.33686
-7.45157	-39.33707
-7.45072	-39.33727
-7.44986	-39.33749
-7.44902	-39.33769
-7.44815	-39.33790
-7.44728	-39.33812
-7.44638	-39.33834
-7.44548	-39.33855
-7.44456	-39.33878
-7.44365	-39.33901
-7.44276	-39.33921
-7.44183	-39.33944
-7.44089	-39.33967
-7.43997	-39.33989
-7.43902	-39.34012
-7.43806	-39.34036
-7.43711	-39.34059
-7.43617	-39.34083
-7.43524	-39.34104
-7.43430	-39.34127
-7.43337	-39.34148
-7.43242	-39.34172
-7.43149	-39.34195
-7.43055	-39.34218
-7.42964	-39.34241
-7.42880	-39.34260
-7.42854	-39.34254
-7.42852	-39.34229
-7.42842	-39.34193
-7.42845	-39.34150
-7.42840	-39.34117
-7.42828	-39.34101
-7.42815	-39.34085
-7.42784	-39.34075
-7.42753	-39.34062
-7.42722	-39.34052
-7.42680	-39.34048
-7.42645	-39.34024
-7.42616	-39.34001
-7.42606	-39.33968
-7.42587	-39.33934
-7.42565	-39.33907
-7.42537	-39.33888
-7.42518	-39.33883
-7.42495	-39.33874
-7.42461	-39.33866
-7.42422	-39.33864
-7.42391	-39.33847
-7.42356	-39.33834
-7.42322	-39.33812
-7.42292	-39.33789
-7.42264	-39.33776
-7.42239	-39.33758
-7.42212	-39.33744
-7.42184	-39.33718
-7.42152	-39.33698
-7.42125	-39.33676
-7.42116	-39.33664
-7.42100	-39.33642
-7.42076	-39.33618
-7.42047	-39.33607
-7.42015	-39.33603
-7.41980	-39.33590
-7.41956	-39.33570
-7.41942	-39.33552
-7.41919	-39.33537
-7.41893	-39.33521
-7.41859	-39.33511
-7.41828	-39.33498
-7.41808	-39.33494
-7.41782	-39.33492
-7.41752	-39.33477
-7.41723	-39.33465
-7.41703	-39.33461
-7.41681	-39.33450
-7.41657	-39.33441
-7.41638	-39.33427
-7.41615	-39.33414
-7.41588	-39.33396
-7.41567	-39.33378
-7.41542	-39.33366
-7.41511	-39.33353
-7.41481	-39.33336
-7.41449	-39.33316
-7.41421	-39.33304
-7.41400	-39.33292
-7.41386	-39.33277
-7.41365	-39.33260
-7.41343	-39.33241
-7.41326	-39.33218
-7.41313	-39.33196
-7.41290	-39.33190
-7.41263	-39.33194
-7.41242	-39.33200
-7.41223	-39.33207
-7.41199	-39.33214
-7.41163	-39.33216
-7.41129	-39.33215
-7.41100	-39.33210
-7.41068	-39.33201
-7.41049	-39.33190
-7.41026	-39.33177
-7.41007	-39.33170
-7.40989	-39.33154
-7.40957	-39.33143
-7.40930	-39.33145
-7.40897	-39.33138
-7.40860	-39.33129
-7.40829	-39.33121
-7.40801	-39.33112
-7.40770	-39.33112
-7.40765	-39.33117
-7.40762	-39.33125
-7.40761	-39.33126
-7.40761	-39.33126
-7.40764	-39.33123
-7.40763	-39.33123
-7.40764	-39.33123
-7.40765	-39.33122
-7.40764	-39.33122
-7.40763	-39.33129
-7.40764	-39.33128
-7.40764	-39.33128
-7.40759	-39.33132
-7.40749	-39.33137
-7.40739	-39.33143
-7.40728	-39.33150
-7.40717	-39.33159
-7.40705	-39.33163
-7.40695	-39.33174
-7.40687	-39.33181
-7.40677	-39.33186
-7.40672	-39.33193
-7.40671	-39.33193
-7.40671	-39.33193
-7.40670	-39.33193
-7.40669	-39.33193
-7.40671	-39.33189
-7.40670	-39.33190
-7.40671	-39.33192
-7.40668	-39.33193
-7.40668	-39.33193
-7.40668	-39.33190
-7.40669	-39.33190
-7.40670	-39.33191
-7.40679	-39.33184
-7.40688	-39.33176
-7.40703	-39.33169
-7.40715	-39.33160
-7.40724	-39.33149
-7.40737	-39.33143
-7.40749	-39.33136
-7.40759	-39.33133
-7.40761	-39.33126
-7.40758	-39.33115
-7.40748	-39.33113
-7.40738	-39.33113
-7.40729	-39.33116
-7.40730	-39.33116
-7.40725	-39.33118
-7.40724	-39.33121
-7.40721	-39.33121
-7.40721	-39.33122
-7.40721	-39.33122
-7.40721	-39.33122
-7.40722	-39.33122
-7.40722	-39.33122
-7.40722	-39.33122
-7.40722	-39.33122
-7.40724	-39.33121
-7.40714	-39.33118
-7.40708	-39.33116
-7.40707	-39.33116
-7.40707	-39.33114
-7.40698	-39.33110
-7.40684	-39.33102
-7.40674	-39.33100
-7.40667	-39.33098
-7.40656	-39.33096
-7.40640	-39.33092
-7.40628	-39.33093
-7.40614	-39.33089
-7.40596	-39.33085
-7.40585	-39.33083
-7.40570	-39.33082
-7.40558	-39.33080
-7.40558	-39.33077
-7.40559	-39.33069
-7.40557	-39.33063
-7.40556	-39.33062
-7.40554	-39.33053
-7.40551	-39.33041
-7.40560	-39.33031
-7.40565	-39.33028
-7.40568	-39.33029
-7.40576	-39.33029
-7.40577	-39.33030
-7.40577	-39.33029
-7.40577	-39.33025
-7.40585	-39.33013
-7.40595	-39.33006
-7.40610	-39.33000
-7.40623	-39.32995
-7.40627	-39.32995
-7.40626	-39.32994
-7.40629	-39.32991
-7.40627	-39.32984
-7.40626	-39.32984
-7.40627	-39.32985
-7.40632	-39.32983
-7.40642	-39.32977
-7.40655	-39.32970
-7.40666	-39.32965
-7.40667	-39.32967
-7.40669	-39.32967
-7.40672	-39.32966
-7.40670	-39.32965
-7.40670	-39.32964
-7.40669	-39.32961
-7.40668	-39.32961
-7.40667	-39.32960
-7.40668	-39.32964
-7.40669	-39.32965
-7.40678	-39.32959
-7.40694	-39.32953
-7.40703	-39.32957
-7.40710	-39.32961
-7.40712	-39.32963
-7.40712	-39.32963
-7.40715	-39.32964
-7.40719	-39.32965
-7.40721	-39.32963
-7.40719	-39.32962
-7.40718	-39.32962
-7.40718	-39.32962
-7.40716	-39.32961
-7.40711	-39.32951
-7.40708	-39.32944
-7.40699	-39.32946
-7.40691	-39.32952
-7.40679	-39.32960
-7.40674	-39.32963
-7.40670	-39.32959
-7.40668	-39.32956
-7.40670	-39.32957
-7.40670	-39.32957
-7.40666	-39.32954
-7.40661	-39.32951
-7.40663	-39.32956
-7.40667	-39.32960
-7.40665	-39.32963
-7.40667	-39.32965
-7.40667	-39.32966
-7.40669	-39.32966
-7.40669	-39.32966
-7.40669	-39.32966
-7.40668	-39.32966
-7.40667	-39.32965
-7.40668	-39.32965
-7.40669	-39.32966
-7.40669	-39.32966
-7.40669	-39.32966
-7.40668	-39.32966
-7.40668	-39.32966
-7.40668	-39.32966
-7.40668	-39.32966
-7.40668	-39.32966
-7.40668	-39.32966
-7.40668	-39.32966
-7.40667	-39.32967
-7.40656	-39.32973
-7.40645	-39.32976
-7.40632	-39.32983
-7.40632	-39.32986
-7.40632	-39.32986
-7.40630	-39.32987
-7.40628	-39.32983
-7.40626	-39.32983
-7.40626	-39.32983
-7.40620	-39.32995
-7.40612	-39.32998
-7.40600	-39.33003
-7.40589	-39.33008
-7.40580	-39.33014
-7.40576	-39.33013
-7.40569	-39.33009
-7.40564	-39.33003
-7.40564	-39.33002
-7.40562	-39.33003
-7.40560	-39.33003
-7.40560	-39.33002
-7.40558	-39.33001
-7.40558	-39.33005
-7.40553	-39.33018
-7.40551	-39.33030
-7.40542	-39.33036
-7.40534	-39.33046
-7.40524	-39.33052
-7.40520	-39.33048
-7.40521	-39.33041
-7.40518	-39.33042
-7.40516	-39.33044
-7.40522	-39.33047
-7.40520	-39.33057
-7.40520	-39.33058
-7.40522	-39.33058
-7.40522	-39.33058
-7.40522	-39.33055
-7.40525	-39.33056
-7.40518	-39.33064
-7.40508	-39.33068
-7.40498	-39.33070
-7.40483	-39.33074
-7.40475	-39.33075
-7.40470	-39.33073
-7.40468	-39.33070
-7.40467	-39.33070
-7.40464	-39.33071
-7.40465	-39.33071
-7.40465	-39.33073
-7.40468	-39.33075
-7.40465	-39.33076
-7.40453	-39.33074
-7.40449	-39.33076
-7.40446	-39.33078
-7.40446	-39.33079
-7.40444	-39.33079
-7.40444	-39.33079
-7.40437	-39.33080
-7.40438	-39.33080
-7.40437	-39.33080
-7.40438	-39.33080
-7.40439	-39.33080
-7.40439	-39.33076
-7.40442	-39.33076
-7.40442	-39.33077
-7.40441	-39.33075
-7.40437	-39.33076
-7.40425	-39.33079
-7.40415	-39.33076
-7.40398	-39.33073
-7.40387	-39.33069
-7.40377	-39.33058
-7.40366	-39.33053
-7.40356	-39.33047
-7.40347	-39.33045
-7.40341	-39.33047
-7.40327	-39.33039
-7.40310	-39.33040
-7.40296	-39.33037
-7.40283	-39.33032
-7.40271	-39.33026
-7.40263	-39.33020
-7.40256	-39.33013
-7.40237	-39.33000
-7.40230	-39.32986
-7.40217	-39.32975
-7.40211	-39.32972
-7.40210	-39.32972
-7.40202	-39.32967
-7.40200	-39.32966
-7.40203	-39.32968
-7.40204	-39.32970
-7.40200	-39.32975
-7.40200	-39.32977
-7.40199	-39.32980
-7.40200	-39.32981
-7.40197	-39.32981
-7.40194	-39.32983
-7.40194	-39.32984
-7.40187	-39.32990
-7.40184	-39.32991
-7.40185	-39.32995
-7.40186	-39.32998
-7.40185	-39.32998
-7.40184	-39.33001
-7.40187	-39.33004
-7.40187	-39.33002
-7.40189	-39.32993
-7.40195	-39.32985
-7.40201	-39.32977
-7.40206	-39.32973
-7.40219	-39.32978
-7.40226	-39.32988
-7.40236	-39.32998
-7.40243	-39.33009
-7.40247	-39.33020
-7.40238	-39.33031
-7.40228	-39.33042
-7.40218	-39.33051
-7.40208	-39.33057
-7.40205	-39.33064
-7.40201	-39.33075
-7.40200	-39.33090
-7.40198	-39.33102
-7.40193	-39.33109
-7.40189	-39.33120
-7.40181	-39.33131
-7.40178	-39.33146
-7.40175	-39.33154
-7.40170	-39.33168
-7.40172	-39.33169
-7.40171	-39.33168
-7.40171	-39.33170
-7.40170	-39.33167
-7.40170	-39.33167
-7.40169	-39.33166
-7.40165	-39.33168
-7.40157	-39.33173
-7.40152	-39.33173
-7.40153	-39.33174
-7.40154	-39.33174
-7.40160	-39.33184
-7.40159	-39.33194
-7.40156	-39.33207
-7.40158	-39.33206
-7.40159	-39.33206
-7.40159	-39.33207
-7.40159	-39.33207
-7.40155	-39.33209
-7.40160	-39.33214
-7.40163	-39.33215
-7.40159	-39.33217
-7.40162	-39.33229
-7.40164	-39.33234
-7.40155	-39.33237
-7.40145	-39.33241
-7.40149	-39.33248
-7.40147	-39.33251
-7.40147	-39.33254
-7.40146	-39.33255
-7.40146	-39.33255
-7.40146	-39.33255
-7.40146	-39.33255
-7.40138	-39.33257
-7.40135	-39.33255
-7.40131	-39.33253
-7.40129	-39.33255
-7.40120	-39.33260
-7.40110	-39.33269
-7.40111	-39.33277
-7.40109	-39.33279
-7.40106	-39.33282
-7.40102	-39.33277
-7.40090	-39.33278
-7.40077	-39.33280
-7.40067	-39.33285
-7.40059	-39.33295
-7.40047	-39.33302
-7.40045	-39.33303
-7.40044	-39.33303
-7.40049	-39.33301
-7.40055	-39.33296
-7.40060	-39.33292
-7.40067	-39.33288
-7.40071	-39.33292
-7.40072	-39.33292
-7.40075	-39.33292
-7.40076	-39.33294
-7.40078	-39.33294
-7.40078	-39.33294
-7.40076	-39.33293
-7.40076	-39.33292
-7.40076	-39.33292
-7.40080	-39.33292
-7.40087	-39.33290
-7.40086	-39.33290
-7.40089	-39.33291
-7.40089	-39.33286
-7.40095	-39.33281
-7.40098	-39.33284
-7.40099	-39.33285
-7.40100	-39.33285
-7.40099	-39.33285
-7.40097	-39.33282
-7.40104	-39.33276
-7.40115	-39.33267
-7.40125	-39.33261
-7.40129	-39.33255
-7.40127	-39.33245
-7.40122	-39.33237
-7.40118	-39.33227
-7.40112	-39.33222
-7.40109	-39.33217
-7.40106	-39.33217
-7.40107	-39.33218
-7.40111	-39.33205
-7.40110	-39.33204
-7.40109	-39.33202
-7.40109	-39.33202
-7.40113	-39.33203
-7.40108	-39.33199
-7.40106	-39.33201
-7.40109	-39.33206
-7.40111	-39.33217
-7.40117	-39.33227
-7.40126	-39.33238
-7.40136	-39.33237
-7.40143	-39.33239
-7.40155	-39.33234
-7.40159	-39.33234
-7.40160	-39.33235
-7.40159	-39.33235
-7.40161	-39.33238
-7.40164	-39.33239
-7.40167	-39.33239
-7.40168	-39.33239
-7.40167	-39.33239
-7.40163	-39.33239
-7.40170	-39.33235
-7.40180	-39.33239
-7.40186	-39.33241
-7.40190	-39.33251
-7.40189	-39.33262
-7.40192	-39.33261
-7.40193	-39.33261
-7.40193	-39.33262
-7.40199	-39.33264
-7.40202	-39.33266
-7.40203	-39.33266
-7.40201	-39.33265
-7.40203	-39.33263
-7.40202	-39.33262
-7.40204	-39.33261
-7.40204	-39.33261
-7.40203	-39.33260
-7.40201	-39.33259
-7.40199	-39.33259
-7.40198	-39.33261
-7.40194	-39.33258
-7.40190	-39.33255
-7.40190	-39.33254
-7.40188	-39.33247
-7.40188	-39.33247
-7.40187	-39.33238
-7.40193	-39.33231
-7.40195	-39.33230
-7.40196	-39.33230
-7.40197	-39.33230
-7.40201	-39.33230
-7.40203	-39.33230
-7.40203	-39.33232
-7.40203	-39.33232
-7.40203	-39.33232
-7.40202	-39.33229
-7.40202	-39.33229
-7.40205	-39.33228
-7.40206	-39.33227
-7.40205	-39.33226
-7.40204	-39.33225
-7.40204	-39.33224
-7.40204	-39.33224
-7.40204	-39.33224
-7.40203	-39.33223
-7.40204	-39.33224
-7.40202	-39.33223
-7.40202	-39.33222
-7.40200	-39.33223
-7.40199	-39.33223
-7.40192	-39.33230
-7.40191	-39.33237
-7.40191	-39.33236
-7.40191	-39.33236
-7.40199	-39.33238
-7.40210	-39.33240
-7.40219	-39.33234
-7.40227	-39.33236
-7.40235	-39.33238
-7.40245	-39.33245
-7.40260	-39.33242
-7.40264	-39.33241
-7.40265	-39.33242
-7.40273	-39.33242
-7.40279	-39.33237
-7.40288	-39.33237
-7.40295	-39.33234
-7.40311	-39.33231
-7.40323	-39.33232
-7.40334	-39.33232
-7.40347	-39.33231
-7.40355	-39.33230
-7.40369	-39.33235
-7.40369	-39.33235
-7.40362	-39.33241
-7.40365	-39.33245
-7.40372	-39.33252
-7.40376	-39.33254
-7.40370	-39.33252
-7.40370	-39.33249
-7.40379	-39.33245
-7.40386	-39.33242
-7.40396	-39.33237
-7.40398	-39.33235
-7.40409	-39.33221
-7.40414	-39.33227
-7.40424	-39.33228
-7.40438	-39.33232
-7.40452	-39.33232
-7.40463	-39.33233
-7.40474	-39.33235
-7.40488	-39.33234
-7.40498	-39.33232
-7.40503	-39.33230
-7.40505	-39.33229
-7.40507	-39.33229
-7.40504	-39.33228
-7.40505	-39.33225
-7.40516	-39.33229
-7.40524	-39.33228
-7.40534	-39.33225
-7.40546	-39.33225
-7.40561	-39.33227
-7.40569	-39.33233
-7.40580	-39.33239
-7.40594	-39.33237
-7.40600	-39.33232
-7.40609	-39.33230
-7.40619	-39.33229
-7.40632	-39.33229
-7.40646	-39.33222
-7.40652	-39.33215
-7.40664	-39.33206
-7.40669	-39.33199
-7.40669	-39.33192
-7.40671	-39.33190
-7.40679	-39.33190
-7.40687	-39.33188
-7.40687	-39.33187
-7.40689	-39.33185
-7.40701	-39.33173
-7.40711	-39.33164
-7.40724	-39.33155
-7.40734	-39.33147
-7.40747	-39.33139
-7.40754	-39.33133
-7.40755	-39.33133
-7.40754	-39.33132
-7.40755	-39.33133
-7.40755	-39.33133
-7.40757	-39.33122
-7.40766	-39.33120
-7.40769	-39.33119
-7.40768	-39.33118
-7.40772	-39.33112
-7.40783	-39.33101
-7.40791	-39.33090
-7.40798	-39.33083
-7.40805	-39.33075
-7.40805	-39.33074
-7.40805	-39.33073
-7.40807	-39.33069
-7.40807	-39.33070
-7.40806	-39.33069
-7.40812	-39.33071
-7.40820	-39.33071
-7.40820	-39.33071
-7.40822	-39.33067
-7.40828	-39.33061
-7.40831	-39.33049
-7.40832	-39.33049
-7.40832	-39.33049
-7.40830	-39.33047
-7.40836	-39.33040
-7.40844	-39.33025
-7.40848	-39.33008
-7.40855	-39.33001
-7.40857	-39.33000
-7.40859	-39.32999
-7.40864	-39.32994
-7.40874	-39.32980
-7.40881	-39.32978
-7.40876	-39.32971
-7.40875	-39.32959
-7.40870	-39.32948
-7.40865	-39.32950
-7.40867	-39.32946
-7.40869	-39.32940
-7.40868	-39.32937
-7.40868	-39.32934
-7.40866	-39.32928
-7.40868	-39.32917
-7.40882	-39.32908
-7.40893	-39.32902
-7.40902	-39.32896
-7.40911	-39.32890
-7.40925	-39.32880
-7.40938	-39.32870
-7.40952	-39.32867
-7.40956	-39.32869
-7.40955	-39.32870
-7.40956	-39.32867
-7.40964	-39.32864
-7.40971	-39.32867
-7.40979	-39.32870
-7.40984	-39.32869
-7.40989	-39.32870
-7.41000	-39.32872
-7.41017	-39.32865
-7.41026	-39.32868
-7.41042	-39.32872
-7.41050	-39.32878
-7.41060	-39.32884
-7.41065	-39.32889
-7.41064	-39.32890
-7.41061	-39.32892
-7.41060	-39.32893
-7.41061	-39.32898
-7.41059	-39.32901
-7.41058	-39.32898
-7.41057	-39.32898
-7.41055	-39.32897
-7.41055	-39.32896
-7.41056	-39.32896
-7.41058	-39.32894
-7.41061	-39.32891
-7.41063	-39.32890
-7.41065	-39.32890
-7.41064	-39.32890
-7.41064	-39.32893
-7.41069	-39.32893
-7.41078	-39.32896
-7.41089	-39.32883
-7.41093	-39.32883
-7.41091	-39.32875
-7.41091	-39.32874
-7.41089	-39.32871
-7.41083	-39.32867
-7.41077	-39.32856
-7.41071	-39.32853
-7.41068	-39.32852
-7.41074	-39.32856
-7.41082	-39.32863
-7.41084	-39.32868
-7.41086	-39.32870
-7.41086	-39.32871
-7.41090	-39.32875
-7.41097	-39.32878
-7.41105	-39.32884
-7.41112	-39.32886
-7.41113	-39.32887
-7.41113	-39.32886
-7.41118	-39.32887
-7.41121	-39.32889
-7.41119	-39.32887
-7.41113	-39.32886
-7.41113	-39.32887
-7.41113	-39.32888
-7.41115	-39.32891
-7.41118	-39.32904
-7.41129	-39.32915
-7.41139	-39.32918
-7.41144	-39.32917
-7.41144	-39.32917
-7.41147	-39.32917
-7.41150	-39.32925
-7.41154	-39.32937
-7.41146	-39.32942
-7.41148	-39.32947
-7.41147	-39.32948
-7.41148	-39.32947
-7.41155	-39.32942
-7.41160	-39.32940
-7.41162	-39.32940
-7.41163	-39.32941
-7.41163	-39.32941
-7.41162	-39.32941
-7.41158	-39.32939
-7.41152	-39.32932
-7.41148	-39.32924
-7.41139	-39.32919
-7.41128	-39.32919
-7.41114	-39.32910
-7.41111	-39.32898
-7.41112	-39.32888
-7.41110	-39.32890
-7.41116	-39.32880
-7.41116	-39.32872
-7.41111	-39.32871
-7.41109	-39.32864
-7.41111	-39.32865
-7.41112	-39.32867
-7.41113	-39.32869
-7.41118	-39.32869
-7.41119	-39.32869
-7.41120	-39.32870
-7.41120	-39.32870
-7.41121	-39.32870
-7.41122	-39.32870
-7.41122	-39.32870
-7.41121	-39.32870
-7.41123	-39.32870
-7.41126	-39.32867
-7.41127	-39.32867
-7.41129	-39.32867
-7.41129	-39.32868
-7.41129	-39.32867
-7.41129	-39.32867
-7.41131	-39.32866
-7.41138	-39.32861
-7.41142	-39.32850
-7.41142	-39.32841
-7.41141	-39.32833
-7.41135	-39.32828
-7.41128	-39.32823
-7.41121	-39.32815
-7.41110	-39.32811
-7.41102	-39.32809
-7.41097	-39.32793
-7.41094	-39.32789
-7.41083	-39.32788
-7.41073	-39.32791
-7.41062	-39.32796
-7.41059	-39.32797
-7.41049	-39.32798
-7.41037	-39.32800
-7.41028	-39.32804
-7.41006	-39.32815
-7.40995	-39.32822
-7.40982	-39.32829
-7.40972	-39.32832
-7.40965	-39.32842
-7.40957	-39.32850
-7.40946	-39.32863
-7.40937	-39.32873
-7.40927	-39.32880
-7.40913	-39.32889
-7.40904	-39.32897
-7.40889	-39.32902
-7.40880	-39.32902
-7.40878	-39.32904
-7.40870	-39.32912
-7.40863	-39.32911
-7.40860	-39.32905
-7.40859	-39.32905
-7.40857	-39.32905
-7.40857	-39.32905
-7.40848	-39.32902
-7.40840	-39.32902
-7.40837	-39.32901
-7.40836	-39.32900
-7.40836	-39.32900
-7.40836	-39.32900
-7.40833	-39.32900
-7.40831	-39.32903
-7.40832	-39.32903
-7.40833	-39.32904
-7.40833	-39.32903
-7.40847	-39.32904
-7.40856	-39.32907
-7.40863	-39.32911
-7.40865	-39.32913
-7.40866	-39.32913
-7.40867	-39.32921
-7.40870	-39.32933
-7.40874	-39.32950
-7.40877	-39.32964
-7.40877	-39.32975
-7.40869	-39.32983
-7.40859	-39.32996
-7.40849	-39.33007
-7.40843	-39.33018
-7.40840	-39.33030
-7.40830	-39.33042
-7.40832	-39.33043
-7.40833	-39.33044
-7.40828	-39.33049
-7.40816	-39.33061
-7.40803	-39.33073
-7.40791	-39.33082
-7.40781	-39.33093
-7.40773	-39.33105
-7.40765	-39.33116
-7.40759	-39.33125
-7.40755	-39.33129
-7.40755	-39.33128
-7.40755	-39.33128
-7.40755	-39.33128
-7.40754	-39.33128
-7.40755	-39.33128
-7.40756	-39.33128
-7.40755	-39.33128
-7.40754	-39.33128
-7.40754	-39.33128
-7.40754	-39.33128
-7.40755	-39.33128
-7.40755	-39.33129
-7.40755	-39.33129
-7.40755	-39.33129
-7.40756	-39.33129
-7.40756	-39.33129
-7.40756	-39.33129
-7.40756	-39.33129
-7.40758	-39.33130
-7.40759	-39.33129
-7.40758	-39.33129
-7.40758	-39.33129
-7.40758	-39.33129
-7.40758	-39.33129
-7.40758	-39.33129
-7.40755	-39.33130
-7.40756	-39.33131
-7.40758	-39.33129
-7.40757	-39.33130
-7.40755	-39.33129
-7.40755	-39.33129
-7.40756	-39.33129
-7.40756	-39.33129
-7.40756	-39.33129
-7.40756	-39.33129
-7.40757	-39.33129
-7.40758	-39.33130
-7.40758	-39.33130
-7.40759	-39.33131
-7.40759	-39.33129
-7.40758	-39.33128
-7.40757	-39.33127
-7.40757	-39.33126
-7.40757	-39.33126
-7.40757	-39.33126
-7.40757	-39.33126
-7.40757	-39.33126
-7.40757	-39.33126
-7.40757	-39.33126
-7.40757	-39.33126
-7.40757	-39.33125
-7.40756	-39.33125
-7.40756	-39.33123
-7.40756	-39.33123
-7.40757	-39.33124
-7.40757	-39.33125
-7.40759	-39.33128
-7.40759	-39.33129
-7.40749	-39.33125
-7.40732	-39.33125
-7.40714	-39.33127
-7.40691	-39.33117
-7.40671	-39.33115
-7.40651	-39.33108
-7.40620	-39.33109
-7.40591	-39.33098
-7.40579	-39.33092
-7.40575	-39.33092
-7.40572	-39.33092
-7.40569	-39.33091
-7.40554	-39.33081
-7.40548	-39.33078
-7.40530	-39.33070
-7.40529	-39.33060
-7.40536	-39.33050
-7.40536	-39.33034
-7.40536	-39.33031
-7.40537	-39.33032
-7.40536	-39.33031
-7.40536	-39.33031
-7.40536	-39.33031
-7.40536	-39.33031
-7.40537	-39.33032
-7.40537	-39.33032
-7.40538	-39.33033
-7.40538	-39.33033
-7.40538	-39.33033
-7.40538	-39.33033
-7.40538	-39.33033
-7.40539	-39.33034
-7.40540	-39.33035
-7.40540	-39.33035
-7.40539	-39.33035
-7.40540	-39.33035
-7.40540	-39.33034
-7.40540	-39.33033
-7.40540	-39.33033
-7.40542	-39.33034
-7.40535	-39.33038
-7.40531	-39.33046
-7.40526	-39.33054
-7.40523	-39.33055
-7.40523	-39.33057
-7.40521	-39.33057
-7.40520	-39.33057
-7.40518	-39.33057
-7.40519	-39.33058
-7.40521	-39.33057
-7.40523	-39.33058
-7.40523	-39.33058
-7.40523	-39.33058
-7.40524	-39.33058
-7.40523	-39.33058
-7.40523	-39.33058
-7.40523	-39.33058
-7.40524	-39.33059
-7.40523	-39.33059
-7.40523	-39.33058
-7.40523	-39.33058
-7.40522	-39.33059
-7.40520	-39.33059
-7.40521	-39.33058
-7.40522	-39.33058
-7.40523	-39.33058
-7.40528	-39.33061
-7.40528	-39.33062
-7.40528	-39.33062
-7.40527	-39.33062
-7.40526	-39.33062
-7.40525	-39.33061
-7.40525	-39.33061
-7.40525	-39.33062
-7.40508	-39.33069
-7.40493	-39.33074
-7.40483	-39.33074
-7.40458	-39.33076
-7.40420	-39.33066
-7.40403	-39.33064
-7.40378	-39.33049
-7.40346	-39.33038
-7.40326	-39.33032
-7.40312	-39.33030
-7.40292	-39.33016
-7.40281	-39.33008
-7.40271	-39.33001
-7.40263	-39.32988
-7.40244	-39.32986
-7.40231	-39.32982
-7.40224	-39.32990
-7.40143	-39.33007
-7.40109	-39.33038
-7.40092	-39.33088
-7.40072	-39.33150
-7.40054	-39.33212
-7.40035	-39.33268
-7.40018	-39.33324
-7.40008	-39.33360
-7.40008	-39.33363
-7.40010	-39.33364
-7.40000	-39.33389
-7.39989	-39.33427
-7.39970	-39.33481
-7.39952	-39.33535
-7.39931	-39.33594
-7.39911	-39.33662
-7.39888	-39.33733
-7.39871	-39.33791
-7.39871	-39.33793
-7.39871	-39.33793
-7.39871	-39.33792
-7.39871	-39.33792
-7.39871	-39.33792
-7.39872	-39.33792
-7.39867	-39.33807
-7.39853	-39.33843
-7.39832	-39.33907
-7.39810	-39.33980
-7.39784	-39.34064
-7.39758	-39.34147
-7.39731	-39.34231
-7.39707	-39.34307
-7.39689	-39.34358
-7.39676	-39.34410
-7.39659	-39.34466
-7.39640	-39.34524
-7.39625	-39.34581
-7.39607	-39.34636
-7.39589	-39.34686
-7.39581	-39.34716
-7.39573	-39.34747
-7.39562	-39.34790
-7.39542	-39.34851
-7.39520	-39.34920
-7.39498	-39.34994
-7.39487	-39.35052
-7.39496	-39.35081
-7.39549	-39.35071
-7.39621	-39.35054
-7.39699	-39.35033
-7.39783	-39.35014
-7.39867	-39.34993
-7.39949	-39.34972
-7.40030	-39.34954
-7.40116	-39.34933
-7.40203	-39.34911
-7.40289	-39.34891
-7.40374	-39.34871
-7.40463	-39.34850
-7.40545	-39.34831
-7.40628	-39.34809
-7.40713	-39.34790
-7.40797	-39.34770
-7.40878	-39.34750
-7.40963	-39.34728
-7.41052	-39.34707
-7.41144	-39.34685
-7.41232	-39.34663
-7.41319	-39.34643
-7.41408	-39.34621
-7.41498	-39.34599
-7.41587	-39.34578
-7.41677	-39.34556
-7.41770	-39.34535
-7.41862	-39.34512
-7.41950	-39.34490
-7.42041	-39.34467
-7.42133	-39.34444
-7.42224	-39.34421
-7.42314	-39.34399
-7.42403	-39.34377
-7.42493	-39.34355
-7.42584	-39.34332
-7.42676	-39.34311
-7.42773	-39.34289
-7.42868	-39.34266
-7.42960	-39.34244
-7.43053	-39.34222
-7.43147	-39.34199
-7.43240	-39.34176
-7.43330	-39.34156
-7.43418	-39.34134
-7.43510	-39.34111
-7.43604	-39.34088
-7.43698	-39.34064
-7.43792	-39.34041
-7.43886	-39.34020
-7.43979	-39.33995
-7.44069	-39.33975
-7.44164	-39.33951
-7.44259	-39.33928
-7.44355	-39.33904
-7.44453	-39.33881
-7.44552	-39.33856
-7.44650	-39.33833
-7.44744	-39.33810
-7.44840	-39.33786
-7.44936	-39.33764
-7.45037	-39.33741
-7.45140	-39.33717
-7.45247	-39.33691
-7.45354	-39.33664
-7.45460	-39.33638
-7.45561	-39.33612
-7.45655	-39.33588
-7.45739	-39.33568
-7.45820	-39.33547
-7.45897	-39.33527
-7.45926	-39.33516
-7.45927	-39.33516
-7.45927	-39.33516
-7.45927	-39.33516
-7.45927	-39.33516
-7.45926	-39.33517
-7.45927	-39.33516
-7.45927	-39.33516
-7.45927	-39.33517
-7.45926	-39.33517
-7.45926	-39.33517
-7.45925	-39.33517
-7.45925	-39.33517
-7.45925	-39.33517
-7.45925	-39.33517
-7.45926	-39.33518
-7.45925	-39.33519
-7.45925	-39.33520
-7.45925	-39.33519
-7.45925	-39.33520
-7.45925	-39.33520
-7.45925	-39.33520
-7.45927	-39.33520
-7.45927	-39.33519
-7.45927	-39.33519
-7.45927	-39.33517
-7.45925	-39.33502
-7.45925	-39.33486
-7.45923	-39.33472
-7.45922	-39.33462
-7.45922	-39.33448
