# Supplementary material for: Lévy foraging patterns of rural humans
Source: PLoS One. 2018 Jun 18;13(6):e0199099. doi: 10.1371/journal.pone.0199099 (PMC6005560; doi:10.1371/journal.pone.0199099)
Supplement: S5 File — (ZIP) [file pone.0199099.s005.zip › H-12-CA/Holux20140128_0606.txt]

-7.45692	-39.33160
-7.45786	-39.33210
-7.45797	-39.33241
-7.45799	-39.33242
-7.45800	-39.33243
-7.45802	-39.33247
-7.45795	-39.33269
-7.45800	-39.33299
-7.45782	-39.33317
-7.45742	-39.33338
-7.45800	-39.33351
-7.45743	-39.33389
-7.45676	-39.33421
-7.45601	-39.33453
-7.45514	-39.33493
-7.45437	-39.33522
-7.45356	-39.33556
-7.45277	-39.33586
-7.45203	-39.33610
-7.45129	-39.33629
-7.45052	-39.33659
-7.44973	-39.33696
-7.44896	-39.33740
-7.44820	-39.33776
-7.44742	-39.33802
-7.44663	-39.33826
-7.44582	-39.33849
-7.44500	-39.33871
-7.44418	-39.33892
-7.44316	-39.33917
-7.44233	-39.33936
-7.44151	-39.33958
-7.44068	-39.33976
-7.43988	-39.33994
-7.43905	-39.34014
-7.43825	-39.34035
-7.43742	-39.34056
-7.43661	-39.34076
-7.43586	-39.34093
-7.43506	-39.34111
-7.43426	-39.34131
-7.43344	-39.34152
-7.43263	-39.34170
-7.43181	-39.34190
-7.43101	-39.34211
-7.43019	-39.34232
-7.42940	-39.34253
-7.42877	-39.34264
-7.42857	-39.34258
-7.42855	-39.34240
-7.42849	-39.34208
-7.42850	-39.34170
-7.42849	-39.34133
-7.42835	-39.34110
-7.42828	-39.34102
-7.42816	-39.34091
-7.42800	-39.34079
-7.42756	-39.34036
-7.42733	-39.34020
-7.42666	-39.33983
-7.42628	-39.33971
-7.42603	-39.33952
-7.42577	-39.33931
-7.42548	-39.33890
-7.42519	-39.33873
-7.42504	-39.33870
-7.42481	-39.33859
-7.42456	-39.33856
-7.42418	-39.33860
-7.42387	-39.33849
-7.42360	-39.33826
-7.42325	-39.33818
-7.42290	-39.33795
-7.42264	-39.33781
-7.42238	-39.33765
-7.42222	-39.33757
-7.42205	-39.33756
-7.42187	-39.33760
-7.42163	-39.33752
-7.42142	-39.33743
-7.42122	-39.33731
-7.42103	-39.33731
-7.42086	-39.33718
-7.42058	-39.33686
-7.42027	-39.33679
-7.41950	-39.33576
-7.41933	-39.33541
-7.41912	-39.33517
-7.41890	-39.33506
-7.41870	-39.33494
-7.41845	-39.33488
-7.41826	-39.33480
-7.41808	-39.33476
-7.41704	-39.33466
-7.41619	-39.33393
-7.41606	-39.33391
-7.41590	-39.33388
-7.41578	-39.33375
-7.41562	-39.33364
-7.41547	-39.33351
-7.41530	-39.33342
-7.41505	-39.33328
-7.41416	-39.33265
-7.41389	-39.33253
-7.41375	-39.33240
-7.41346	-39.33211
-7.41331	-39.33170
-7.41305	-39.33139
-7.41289	-39.33144
-7.41276	-39.33133
-7.41267	-39.33137
-7.41255	-39.33139
-7.41240	-39.33134
-7.41208	-39.33134
-7.41188	-39.33129
-7.41172	-39.33123
-7.41155	-39.33107
-7.41131	-39.33096
-7.41120	-39.33087
-7.41076	-39.33079
-7.40961	-39.33052
-7.40919	-39.33045
-7.40881	-39.33038
-7.40857	-39.33029
-7.40813	-39.33032
-7.40780	-39.33036
-7.40780	-39.33037
-7.40779	-39.33040
-7.40779	-39.33041
-7.40778	-39.33042
-7.40777	-39.33044
-7.40765	-39.33049
-7.40744	-39.33049
-7.40742	-39.33047
-7.40732	-39.33071
-7.40731	-39.33073
-7.40729	-39.33079
-7.40730	-39.33080
-7.40730	-39.33080
-7.40718	-39.33079
-7.40718	-39.33080
-7.40718	-39.33083
-7.40718	-39.33084
-7.40719	-39.33087
-7.40718	-39.33087
-7.40718	-39.33087
-7.40714	-39.33084
-7.40710	-39.33083
-7.40703	-39.33084
-7.40681	-39.33072
-7.40650	-39.33067
-7.40637	-39.33052
-7.40619	-39.33042
-7.40608	-39.33036
-7.40589	-39.33030
-7.40586	-39.33030
-7.40592	-39.33036
-7.40577	-39.33030
-7.40585	-39.33020
-7.40592	-39.33014
-7.40607	-39.33007
-7.40617	-39.32997
-7.40623	-39.32993
-7.40625	-39.32995
-7.40631	-39.32990
-7.40632	-39.32985
-7.40642	-39.32975
-7.40655	-39.32970
-7.40667	-39.32964
-7.40671	-39.32963
-7.40673	-39.32964
-7.40675	-39.32962
-7.40673	-39.32961
-7.40670	-39.32960
-7.40670	-39.32959
-7.40670	-39.32959
-7.40672	-39.32954
-7.40671	-39.32953
-7.40670	-39.32956
-7.40667	-39.32958
-7.40669	-39.32962
-7.40680	-39.32959
-7.40685	-39.32954
-7.40674	-39.32961
-7.40662	-39.32968
-7.40665	-39.32972
-7.40664	-39.32972
-7.40652	-39.32973
-7.40639	-39.32978
-7.40630	-39.32983
-7.40631	-39.32983
-7.40631	-39.32985
-7.40630	-39.32986
-7.40628	-39.32987
-7.40628	-39.32987
-7.40628	-39.32988
-7.40628	-39.32989
-7.40627	-39.32988
-7.40620	-39.32997
-7.40607	-39.33004
-7.40593	-39.33008
-7.40585	-39.33013
-7.40578	-39.33020
-7.40576	-39.33024
-7.40575	-39.33025
-7.40574	-39.33031
-7.40573	-39.33031
-7.40574	-39.33030
-7.40576	-39.33025
-7.40573	-39.33025
-7.40565	-39.33029
-7.40565	-39.33033
-7.40563	-39.33035
-7.40563	-39.33030
-7.40557	-39.33033
-7.40543	-39.33038
-7.40533	-39.33049
-7.40526	-39.33058
-7.40525	-39.33059
-7.40525	-39.33060
-7.40525	-39.33061
-7.40524	-39.33062
-7.40524	-39.33063
-7.40512	-39.33070
-7.40480	-39.33076
-7.40444	-39.33077
-7.40411	-39.33074
-7.40381	-39.33067
-7.40341	-39.33047
-7.40303	-39.33039
-7.40268	-39.33022
-7.40247	-39.33004
-7.40226	-39.32982
-7.40198	-39.32960
-7.40159	-39.32942
-7.40152	-39.32926
-7.40158	-39.32903
-7.40174	-39.32847
-7.40194	-39.32778
-7.40211	-39.32720
-7.40202	-39.32715
-7.40186	-39.32704
-7.40165	-39.32694
-7.40142	-39.32669
-7.40124	-39.32661
-7.40108	-39.32639
-7.40099	-39.32619
-7.40073	-39.32597
-7.40041	-39.32581
-7.39991	-39.32582
-7.39972	-39.32575
-7.39955	-39.32561
-7.39923	-39.32543
-7.39884	-39.32526
-7.39874	-39.32528
-7.39874	-39.32529
-7.39874	-39.32529
-7.39874	-39.32527
-7.39872	-39.32527
-7.39868	-39.32531
-7.39854	-39.32529
-7.39836	-39.32531
-7.39823	-39.32537
-7.39817	-39.32543
-7.39806	-39.32538
-7.39794	-39.32536
-7.39778	-39.32537
-7.39774	-39.32535
-7.39766	-39.32530
-7.39757	-39.32526
-7.39739	-39.32522
-7.39735	-39.32515
-7.39727	-39.32511
-7.39722	-39.32504
-7.39714	-39.32499
-7.39704	-39.32489
-7.39693	-39.32482
-7.39680	-39.32475
-7.39669	-39.32470
-7.39657	-39.32465
-7.39649	-39.32457
-7.39639	-39.32448
-7.39630	-39.32439
-7.39634	-39.32426
-7.39632	-39.32423
-7.39633	-39.32421
-7.39634	-39.32421
-7.39642	-39.32419
-7.39640	-39.32415
-7.39642	-39.32415
-7.39645	-39.32404
-7.39645	-39.32396
-7.39647	-39.32384
-7.39639	-39.32375
-7.39633	-39.32366
-7.39633	-39.32365
-7.39633	-39.32366
-7.39629	-39.32362
-7.39630	-39.32359
-7.39629	-39.32347
-7.39633	-39.32337
-7.39630	-39.32337
-7.39624	-39.32332
-7.39624	-39.32330
-7.39623	-39.32326
-7.39621	-39.32325
-7.39621	-39.32326
-7.39621	-39.32326
-7.39621	-39.32326
-7.39618	-39.32323
-7.39616	-39.32320
-7.39614	-39.32316
-7.39614	-39.32314
-7.39618	-39.32315
-7.39615	-39.32316
-7.39612	-39.32314
-7.39612	-39.32315
-7.39612	-39.32316
-7.39612	-39.32317
-7.39612	-39.32318
-7.39612	-39.32321
-7.39612	-39.32322
-7.39610	-39.32323
-7.39609	-39.32324
-7.39611	-39.32324
-7.39611	-39.32324
-7.39610	-39.32323
-7.39610	-39.32323
-7.39611	-39.32323
-7.39612	-39.32323
-7.39611	-39.32320
-7.39610	-39.32315
-7.39609	-39.32313
-7.39609	-39.32313
-7.39606	-39.32317
-7.39607	-39.32323
-7.39608	-39.32322
-7.39614	-39.32315
-7.39611	-39.32307
-7.39605	-39.32305
-7.39604	-39.32307
-7.39604	-39.32305
-7.39604	-39.32295
-7.39603	-39.32288
-7.39605	-39.32280
-7.39604	-39.32273
-7.39607	-39.32267
-7.39610	-39.32268
-7.39613	-39.32271
-7.39616	-39.32273
-7.39618	-39.32275
-7.39618	-39.32275
-7.39618	-39.32276
-7.39625	-39.32279
-7.39628	-39.32280
-7.39636	-39.32284
-7.39641	-39.32290
-7.39640	-39.32294
-7.39641	-39.32297
-7.39641	-39.32298
-7.39643	-39.32301
-7.39642	-39.32301
-7.39646	-39.32302
-7.39649	-39.32302
-7.39643	-39.32303
-7.39639	-39.32308
-7.39634	-39.32314
-7.39628	-39.32316
-7.39627	-39.32315
-7.39624	-39.32316
-7.39625	-39.32314
-7.39625	-39.32313
-7.39616	-39.32314
-7.39607	-39.32318
-7.39597	-39.32320
-7.39596	-39.32321
-7.39592	-39.32323
-7.39586	-39.32319
-7.39585	-39.32319
-7.39584	-39.32320
-7.39583	-39.32320
-7.39578	-39.32317
-7.39571	-39.32310
-7.39559	-39.32310
-7.39559	-39.32310
-7.39558	-39.32311
-7.39555	-39.32311
-7.39554	-39.32310
-7.39551	-39.32310
-7.39549	-39.32310
-7.39548	-39.32315
-7.39546	-39.32320
-7.39546	-39.32323
-7.39549	-39.32332
-7.39548	-39.32336
-7.39548	-39.32337
-7.39548	-39.32336
-7.39547	-39.32337
-7.39544	-39.32334
-7.39544	-39.32334
-7.39536	-39.32337
-7.39531	-39.32336
-7.39525	-39.32339
-7.39524	-39.32338
-7.39522	-39.32333
-7.39513	-39.32325
-7.39509	-39.32323
-7.39504	-39.32326
-7.39498	-39.32329
-7.39498	-39.32330
-7.39498	-39.32332
-7.39499	-39.32334
-7.39498	-39.32339
-7.39497	-39.32347
-7.39496	-39.32354
-7.39498	-39.32359
-7.39503	-39.32365
-7.39503	-39.32370
-7.39505	-39.32377
-7.39508	-39.32378
-7.39508	-39.32378
-7.39508	-39.32378
-7.39509	-39.32382
-7.39509	-39.32383
-7.39509	-39.32383
-7.39508	-39.32383
-7.39508	-39.32382
-7.39510	-39.32385
-7.39513	-39.32379
-7.39518	-39.32377
-7.39518	-39.32378
-7.39518	-39.32378
-7.39521	-39.32378
-7.39521	-39.32376
-7.39522	-39.32375
-7.39519	-39.32377
-7.39511	-39.32377
-7.39510	-39.32378
-7.39510	-39.32379
-7.39509	-39.32381
-7.39506	-39.32383
-7.39498	-39.32398
-7.39498	-39.32400
-7.39497	-39.32400
-7.39494	-39.32404
-7.39483	-39.32403
-7.39479	-39.32402
-7.39476	-39.32402
-7.39476	-39.32405
-7.39474	-39.32409
-7.39462	-39.32413
-7.39461	-39.32415
-7.39461	-39.32415
-7.39458	-39.32415
-7.39459	-39.32414
-7.39456	-39.32415
-7.39455	-39.32417
-7.39455	-39.32418
-7.39455	-39.32419
-7.39454	-39.32420
-7.39454	-39.32420
-7.39455	-39.32419
-7.39457	-39.32417
-7.39455	-39.32419
-7.39453	-39.32420
-7.39453	-39.32419
-7.39451	-39.32416
-7.39450	-39.32414
-7.39450	-39.32413
-7.39449	-39.32409
-7.39449	-39.32409
-7.39450	-39.32409
-7.39450	-39.32408
-7.39450	-39.32408
-7.39451	-39.32408
-7.39450	-39.32411
-7.39453	-39.32416
-7.39452	-39.32417
-7.39452	-39.32418
-7.39452	-39.32419
-7.39452	-39.32420
-7.39452	-39.32419
-7.39459	-39.32422
-7.39464	-39.32428
-7.39464	-39.32429
-7.39464	-39.32431
-7.39464	-39.32430
-7.39464	-39.32430
-7.39464	-39.32431
-7.39464	-39.32431
-7.39464	-39.32431
-7.39464	-39.32432
-7.39473	-39.32430
-7.39481	-39.32431
-7.39484	-39.32429
-7.39486	-39.32428
-7.39488	-39.32428
-7.39490	-39.32426
-7.39489	-39.32426
-7.39496	-39.32426
-7.39509	-39.32426
-7.39517	-39.32417
-7.39521	-39.32411
-7.39524	-39.32401
-7.39532	-39.32398
-7.39540	-39.32397
-7.39551	-39.32399
-7.39562	-39.32406
-7.39574	-39.32412
-7.39586	-39.32415
-7.39596	-39.32424
-7.39604	-39.32430
-7.39608	-39.32431
-7.39608	-39.32431
-7.39608	-39.32429
-7.39613	-39.32432
-7.39623	-39.32436
-7.39638	-39.32444
-7.39647	-39.32451
-7.39656	-39.32466
-7.39671	-39.32472
-7.39683	-39.32480
-7.39694	-39.32486
-7.39704	-39.32487
-7.39712	-39.32493
-7.39728	-39.32505
-7.39734	-39.32514
-7.39744	-39.32518
-7.39749	-39.32514
-7.39757	-39.32511
-7.39763	-39.32506
-7.39773	-39.32500
-7.39780	-39.32495
-7.39786	-39.32493
-7.39787	-39.32491
-7.39789	-39.32489
-7.39789	-39.32489
-7.39790	-39.32487
-7.39790	-39.32489
-7.39790	-39.32491
-7.39790	-39.32491
-7.39790	-39.32489
-7.39790	-39.32490
-7.39790	-39.32491
-7.39790	-39.32489
-7.39790	-39.32490
-7.39790	-39.32490
-7.39790	-39.32491
-7.39790	-39.32491
-7.39791	-39.32494
-7.39792	-39.32493
-7.39793	-39.32489
-7.39789	-39.32489
-7.39789	-39.32489
-7.39789	-39.32488
-7.39789	-39.32489
-7.39789	-39.32489
-7.39788	-39.32490
-7.39786	-39.32499
-7.39787	-39.32505
-7.39784	-39.32508
-7.39778	-39.32500
-7.39773	-39.32499
-7.39768	-39.32505
-7.39756	-39.32508
-7.39750	-39.32515
-7.39750	-39.32514
-7.39750	-39.32514
-7.39755	-39.32521
-7.39761	-39.32526
-7.39773	-39.32529
-7.39791	-39.32529
-7.39803	-39.32534
-7.39809	-39.32542
-7.39818	-39.32537
-7.39829	-39.32531
-7.39840	-39.32537
-7.39846	-39.32542
-7.39846	-39.32543
-7.39847	-39.32543
-7.39847	-39.32544
-7.39857	-39.32542
-7.39874	-39.32535
-7.39879	-39.32527
-7.39879	-39.32526
-7.39880	-39.32524
-7.39879	-39.32523
-7.39879	-39.32523
-7.39879	-39.32523
-7.39879	-39.32523
-7.39879	-39.32522
-7.39879	-39.32523
-7.39879	-39.32523
-7.39879	-39.32523
-7.39879	-39.32523
-7.39879	-39.32523
-7.39878	-39.32525
-7.39878	-39.32526
-7.39878	-39.32527
-7.39877	-39.32527
-7.39877	-39.32528
-7.39877	-39.32528
-7.39877	-39.32528
-7.39877	-39.32528
-7.39877	-39.32529
-7.39881	-39.32533
-7.39878	-39.32541
-7.39878	-39.32554
-7.39875	-39.32563
-7.39873	-39.32569
-7.39872	-39.32568
-7.39871	-39.32570
-7.39871	-39.32572
-7.39870	-39.32572
-7.39867	-39.32578
-7.39868	-39.32589
-7.39866	-39.32595
-7.39861	-39.32602
-7.39851	-39.32606
-7.39843	-39.32616
-7.39841	-39.32619
-7.39841	-39.32619
-7.39840	-39.32626
-7.39834	-39.32635
-7.39827	-39.32642
-7.39826	-39.32641
-7.39824	-39.32641
-7.39817	-39.32644
-7.39817	-39.32644
-7.39817	-39.32644
-7.39815	-39.32641
-7.39815	-39.32647
-7.39814	-39.32646
-7.39813	-39.32645
-7.39813	-39.32645
-7.39810	-39.32645
-7.39804	-39.32646
-7.39800	-39.32648
-7.39800	-39.32649
-7.39800	-39.32650
-7.39797	-39.32651
-7.39794	-39.32653
-7.39790	-39.32655
-7.39790	-39.32654
-7.39790	-39.32652
-7.39790	-39.32650
-7.39792	-39.32647
-7.39792	-39.32647
-7.39791	-39.32647
-7.39791	-39.32648
-7.39788	-39.32648
-7.39783	-39.32648
-7.39767	-39.32649
-7.39762	-39.32654
-7.39761	-39.32658
-7.39760	-39.32656
-7.39758	-39.32657
-7.39758	-39.32658
-7.39757	-39.32656
-7.39757	-39.32653
-7.39757	-39.32655
-7.39757	-39.32655
-7.39759	-39.32654
-7.39766	-39.32654
-7.39772	-39.32651
-7.39781	-39.32648
-7.39792	-39.32648
-7.39794	-39.32646
-7.39799	-39.32647
-7.39801	-39.32646
-7.39805	-39.32640
-7.39805	-39.32642
-7.39809	-39.32643
-7.39815	-39.32649
-7.39823	-39.32646
-7.39825	-39.32639
-7.39832	-39.32637
-7.39837	-39.32628
-7.39844	-39.32615
-7.39853	-39.32608
-7.39860	-39.32603
-7.39862	-39.32589
-7.39865	-39.32578
-7.39870	-39.32569
-7.39874	-39.32560
-7.39875	-39.32547
-7.39878	-39.32536
-7.39874	-39.32529
-7.39874	-39.32529
-7.39874	-39.32529
-7.39874	-39.32528
-7.39874	-39.32527
-7.39874	-39.32528
-7.39874	-39.32528
-7.39878	-39.32524
-7.39876	-39.32525
-7.39878	-39.32524
-7.39877	-39.32523
-7.39877	-39.32521
-7.39874	-39.32525
-7.39874	-39.32525
-7.39873	-39.32525
-7.39871	-39.32521
-7.39871	-39.32523
-7.39876	-39.32526
-7.39876	-39.32526
-7.39878	-39.32526
-7.39878	-39.32526
-7.39878	-39.32524
-7.39878	-39.32526
-7.39877	-39.32526
-7.39878	-39.32526
-7.39878	-39.32527
-7.39878	-39.32528
-7.39879	-39.32526
-7.39879	-39.32526
-7.39879	-39.32525
-7.39879	-39.32525
-7.39879	-39.32525
-7.39879	-39.32525
-7.39879	-39.32524
-7.39879	-39.32525
-7.39879	-39.32524
-7.39879	-39.32523
-7.39879	-39.32523
-7.39879	-39.32524
-7.39878	-39.32524
-7.39878	-39.32525
-7.39878	-39.32525
-7.39879	-39.32525
-7.39900	-39.32524
-7.39915	-39.32533
-7.39937	-39.32544
-7.39947	-39.32552
-7.39956	-39.32556
-7.39961	-39.32558
-7.39970	-39.32568
-7.39972	-39.32574
-7.39977	-39.32576
-7.39989	-39.32576
-7.40010	-39.32572
-7.40033	-39.32571
-7.40052	-39.32579
-7.40069	-39.32594
-7.40086	-39.32616
-7.40088	-39.32632
-7.40091	-39.32646
-7.40102	-39.32653
-7.40116	-39.32659
-7.40120	-39.32666
-7.40126	-39.32668
-7.40146	-39.32683
-7.40168	-39.32697
-7.40175	-39.32737
-7.40163	-39.32789
-7.40145	-39.32849
-7.40128	-39.32915
-7.40118	-39.33007
-7.40096	-39.33080
-7.40074	-39.33154
-7.40052	-39.33228
-7.40031	-39.33306
-7.40007	-39.33379
-7.39983	-39.33452
-7.39961	-39.33524
-7.39935	-39.33600
-7.39909	-39.33678
-7.39883	-39.33756
-7.39858	-39.33839
-7.39834	-39.33915
-7.39811	-39.33994
-7.39785	-39.34072
-7.39758	-39.34152
-7.39732	-39.34232
-7.39709	-39.34309
-7.39691	-39.34362
-7.39678	-39.34417
-7.39659	-39.34468
-7.39643	-39.34520
-7.39626	-39.34575
-7.39611	-39.34638
-7.39593	-39.34689
-7.39580	-39.34718
-7.39569	-39.34761
-7.39549	-39.34832
-7.39526	-39.34911
-7.39503	-39.34989
-7.39489	-39.35055
-7.39511	-39.35075
-7.39569	-39.35064
-7.39645	-39.35048
-7.39729	-39.35027
-7.39813	-39.35006
-7.39905	-39.34983
-7.39997	-39.34960
-7.40092	-39.34939
-7.40188	-39.34916
-7.40282	-39.34892
-7.40379	-39.34869
-7.40478	-39.34845
-7.40573	-39.34821
-7.40667	-39.34798
-7.40762	-39.34774
-7.40855	-39.34751
-7.40949	-39.34729
-7.41045	-39.34707
-7.41141	-39.34684
-7.41242	-39.34659
-7.41342	-39.34634
-7.41441	-39.34611
-7.41540	-39.34587
-7.41637	-39.34564
-7.41732	-39.34541
-7.41828	-39.34518
-7.41922	-39.34497
-7.42017	-39.34474
-7.42109	-39.34452
-7.42208	-39.34428
-7.42307	-39.34404
-7.42401	-39.34380
-7.42494	-39.34359
-7.42590	-39.34335
-7.42690	-39.34311
-7.42787	-39.34287
-7.42882	-39.34265
-7.42976	-39.34242
-7.43070	-39.34220
-7.43160	-39.34197
-7.43254	-39.34174
-7.43349	-39.34151
-7.43440	-39.34130
-7.43529	-39.34108
-7.43617	-39.34086
-7.43708	-39.34064
-7.43801	-39.34043
-7.43900	-39.34019
-7.43999	-39.33995
-7.44092	-39.33971
-7.44183	-39.33949
-7.44279	-39.33926
-7.44377	-39.33902
-7.44478	-39.33877
-7.44575	-39.33854
-7.44671	-39.33831
-7.44768	-39.33807
-7.44866	-39.33784
-7.44964	-39.33759
-7.45064	-39.33734
-7.45168	-39.33709
-7.45279	-39.33682
-7.45392	-39.33655
-7.45496	-39.33629
-7.45595	-39.33605
-7.45688	-39.33584
-7.45773	-39.33563
-7.45856	-39.33541
-7.45917	-39.33516
-7.45926	-39.33512
-7.45926	-39.33513
-7.45926	-39.33512
-7.45926	-39.33512
-7.45926	-39.33513
-7.45927	-39.33512
-7.45926	-39.33512
-7.45926	-39.33513
-7.45926	-39.33512
-7.45926	-39.33513
-7.45926	-39.33513
-7.45926	-39.33513
-7.45921	-39.33473
-7.45918	-39.33438
-7.45918	-39.33438
-7.45918	-39.33437
-7.45919	-39.33437
-7.45919	-39.33437
