# Supplementary material for: Lévy foraging patterns of rural humans
Source: PLoS One. 2018 Jun 18;13(6):e0199099. doi: 10.1371/journal.pone.0199099 (PMC6005560; doi:10.1371/journal.pone.0199099)
Supplement: S5 File — (ZIP) [file pone.0199099.s005.zip › H-12-CA/Holux20140201_0555.kml]

<?xml version="1.0" encoding="UTF-8"?>
<kml xmlns="http://www.opengis.net/kml/2.2" xmlns:gx="http://www.google.com/kml/ext/2.2" xmlns:kml="http://www.opengis.net/kml/2.2" xmlns:atom="http://www.w3.org/2005/Atom">
<Document>
	<name>Holux20140201_0555.kml</name>
	<Style id="Line_5_5">
		<LineStyle>
			<color>ff7faa00</color>
			<width>5</width>
		</LineStyle>
	</Style>
	<Placemark>
		<name>Holux2014/02/01_05:55</name>
		<styleUrl>#Line_5_5</styleUrl>
		<LineString>
			<tessellate>1</tessellate>
			<coordinates>
				-39.334473,-7.459073999999999,895.906311 -39.334496,-7.459069,895.828186 -39.334431,-7.459040999999999,900.609436 -39.334309,-7.459174,904.2656859999998 -39.334309,-7.459185,905.296936 -39.334312,-7.459187000000001,905.4063109999998 -39.334309,-7.459189,905.4688109999998 -39.334293,-7.459198000000001,905.5156860000001 -39.334282,-7.459208000000001,905.4063109999998 -39.33427,-7.459211999999999,905.109436 -39.334255,-7.459217,904.687561 -39.334244,-7.459231,904.2031859999998 -39.334251,-7.459261,904.3281859999998 -39.334255,-7.459249,904.296936 -39.334297,-7.459216,904.968811 -39.334312,-7.459220000000001,904.093811 -39.334324,-7.459226,904.015686 -39.334332,-7.459183,903.4844360000001 -39.334328,-7.459149,904.750061 -39.334324,-7.459145,904.531311 -39.334351,-7.459187000000001,903.2500609999998 -39.334358,-7.459220000000001,904.671936 -39.334354,-7.459218,904.843811 -39.334347,-7.459211999999999,905.0156859999998 -39.334343,-7.459219,905.156311 -39.334343,-7.459220999999999,905.2813109999998 -39.334347,-7.459224,905.4063109999998 -39.334347,-7.459227,905.5938109999998 -39.334354,-7.459222999999999,905.687561 -39.334362,-7.459228,905.703186 -39.334538,-7.459241,906.812561 -39.334946,-7.459242,906.9844359999998 -39.335255,-7.459061999999999,903.765686 -39.335407,-7.458469000000001,897.953186 -39.335602,-7.457728000000001,896.203186 -39.335808,-7.456943,894.968811 -39.33601,-7.456148000000001,890.9219359999998 -39.336201,-7.455267,885.890686 -39.336433,-7.454379,888.3281859999998 -39.336624,-7.453578,884.015686 -39.336823,-7.452744,886.640686 -39.337017,-7.451921,893.953186 -39.337231,-7.451120999999999,900.2500609999998 -39.337429,-7.450273,904.781311 -39.337631,-7.449436999999999,908.687561 -39.337852,-7.448591,911.781311 -39.338058,-7.447749999999999,914.375061 -39.338242,-7.446923,910.9844359999998 -39.338436,-7.446137,910.4063110000001 -39.338634,-7.445335,912.3281859999998 -39.338837,-7.444519000000001,905.125061 -39.339035,-7.443625,906.890686 -39.339268,-7.442734,904.843811 -39.339466,-7.441889000000001,905.546936 -39.339672,-7.441058000000001,906.1563109999998 -39.339878,-7.440250000000001,908.359436 -39.340084,-7.439411,906.906311 -39.340286,-7.438542000000001,910.390686 -39.340488,-7.437703,906.843811 -39.340706,-7.436842,902.953186 -39.340916,-7.435957,903.062561 -39.341133,-7.435034,901.609436 -39.341347,-7.434164,901.000061 -39.341568,-7.433304,903.125061 -39.341774,-7.432430999999999,906.046936 -39.341988,-7.431608,908.421936 -39.342175,-7.430767,907.765686 -39.342388,-7.42991,909.578186 -39.342594,-7.429058,907.593811 -39.342602,-7.428618999999999,906.0313109999998 -39.342449,-7.428568,905.359436 -39.342175,-7.428471000000001,899.140686 -39.341713,-7.428428,893.5156860000001 -39.34137,-7.428468,893.796936 -39.341114,-7.428300000000001,901.000061 -39.340866,-7.428084999999999,902.109436 -39.340763,-7.427775,904.8281859999998 -39.340603,-7.427376,911.1875609999998 -39.340584,-7.426977,912.984436 -39.340401,-7.426525000000001,910.578186 -39.340153,-7.426183999999999,908.796936 -39.33976,-7.426084,901.437561 -39.339458,-7.425933000000001,897.875061 -39.339199,-7.425694000000001,898.9219359999998 -39.338966,-7.425349,900.093811 -39.338818,-7.4251,899.5000609999998 -39.338707,-7.424764,897.4531860000001 -39.338715,-7.424405,899.781311 -39.338646,-7.424,903.453186 -39.338417,-7.423617,909.046936 -39.338276,-7.423238999999999,900.875061 -39.337982,-7.422868,901.3438109999998 -39.33783,-7.422556,903.390686 -39.337601,-7.422207,906.3438110000001 -39.337521,-7.42198,900.9531859999998 -39.337368,-7.421679,893.5781860000001 -39.337029,-7.421311999999999,891.3750609999998 -39.336685,-7.421062000000001,890.390686 -39.336483,-7.42085,888.2500609999998 -39.336292,-7.420496,893.609436 -39.336151,-7.420191,908.984436 -39.336021,-7.419795,905.796936 -39.335777,-7.419564,905.625061 -39.33569,-7.419321999999999,901.062561 -39.335598,-7.419065,896.0625609999998 -39.335434,-7.418721,901.375061 -39.335354,-7.418411999999999,901.4531860000001 -39.335392,-7.418218,895.515686 -39.335476,-7.417963,884.8281859999998 -39.335529,-7.417682999999999,868.8125610000001 -39.335556,-7.41741,853.484436 -39.335602,-7.417113,838.4688109999998 -39.335423,-7.416862000000001,827.1094359999998 -39.335354,-7.416669000000001,816.796936 -39.335144,-7.416327000000001,817.484436 -39.33506,-7.416155,807.0938110000001 -39.335125,-7.415933,797.031311 -39.335011,-7.415569,785.296936 -39.33493,-7.415252,776.375061 -39.335007,-7.414956,766.437561 -39.334763,-7.414689000000001,754.671936 -39.334713,-7.414546,743.687561 -39.334465,-7.414272,743.125061 -39.334412,-7.414135,733.343811 -39.334225,-7.414011,724.734436 -39.334354,-7.413922,716.328186 -39.334503,-7.413638,706.296936 -39.334679,-7.413492,698.984436 -39.334751,-7.413427999999999,693.9219359999998 -39.33498,-7.413248,690.625061 -39.334984,-7.413064,688.312561 -39.334946,-7.412797,685.156311 -39.331982,-7.411058,652.406311 -39.332001,-7.410674,915.406311 -39.331944,-7.410501000000001,936.593811 -39.331779,-7.410203,932.7656859999998 -39.331619,-7.409957999999999,933.640686 -39.331455,-7.409529,934.7969359999998 -39.331448,-7.409185,933.875061 -39.331387,-7.408840999999999,931.578186 -39.331291,-7.408453999999999,930.843811 -39.331192,-7.408041,925.640686 -39.331135,-7.407700999999999,920.296936 -39.331131,-7.407685,919.3750609999998 -39.331146,-7.407520000000001,925.296936 -39.331131,-7.407265,927.2500609999998 -39.33115,-7.407233,938.562561 -39.33115,-7.407229,939.218811 -39.331154,-7.407228,939.531311 -39.331188,-7.407216,944.468811 -39.331188,-7.407223999999999,944.5156859999998 -39.331188,-7.407223999999999,944.593811 -39.331188,-7.407222,946.265686 -39.331188,-7.407223999999999,946.453186 -39.331188,-7.407229,946.4844359999998 -39.3312,-7.407244000000001,945.562561 -39.331223,-7.407208,946.0469359999998 -39.3312,-7.407201999999999,945.1406860000001 -39.331184,-7.407218,945.296936 -39.331181,-7.407234000000001,944.296936 -39.331165,-7.407199000000001,944.9531859999998 -39.331142,-7.407027,944.375061 -39.331066,-7.406790999999999,943.671936 -39.331047,-7.406759,942.7344359999998 -39.331032,-7.406738,942.437561 -39.331005,-7.406596000000001,942.703186 -39.330978,-7.406382999999999,941.515686 -39.330978,-7.406149,938.531311 -39.330948,-7.405997,934.578186 -39.330986,-7.405710999999999,932.4531859999998 -39.330994,-7.405663,926.843811 -39.331017,-7.405767999999999,925.4688109999998 -39.330925,-7.405666,925.109436 -39.330906,-7.405639,925.250061 -39.330887,-7.405645,925.671936 -39.330791,-7.405616,926.375061 -39.330696,-7.405759,930.406311 -39.33065,-7.405831,932.375061 -39.330395,-7.405723,933.921936 -39.330364,-7.405715,934.2344359999998 -39.33036,-7.405725,934.312561 -39.330338,-7.40575,935.265686 -39.330299,-7.405748,936.359436 -39.330227,-7.405797,939.609436 -39.330097,-7.405922,940.0781859999998 -39.330051,-7.406061000000001,941.375061 -39.329994,-7.406114,942.750061 -39.329979,-7.406137,942.328186 -39.329975,-7.406199000000001,944.281311 -39.329906,-7.406277000000001,945.234436 -39.329834,-7.406313999999999,945.7188109999998 -39.329819,-7.406317,946.500061 -39.329803,-7.406397,946.703186 -39.329777,-7.406438,946.312561 -39.329716,-7.406547,945.4063109999998 -39.329678,-7.406620999999999,947.140686 -39.329647,-7.406659,946.437561 -39.329636,-7.406693,946.406311 -39.329613,-7.406712999999999,946.500061 -39.329613,-7.406712999999999,946.3594359999998 -39.329609,-7.406691,945.296936 -39.329597,-7.406692,945.109436 -39.329582,-7.406696,945.0781860000001 -39.329571,-7.406673,945.328186 -39.329571,-7.406653000000001,943.265686 -39.329582,-7.406669,941.9219359999998 -39.329586,-7.406663,941.796936 -39.329601,-7.406655999999999,941.0313109999998 -39.329628,-7.406691,940.7656859999998 -39.329659,-7.40666,940.7656859999998 -39.32967,-7.406624,940.9688109999998 -39.329712,-7.406636,940.437561 -39.329723,-7.406631000000001,939.921936 -39.329716,-7.406543,939.734436 -39.329796,-7.406457,937.1563109999998 -39.329868,-7.406323000000001,936.484436 -39.329861,-7.406280000000001,937.3438109999998 -39.329861,-7.406265000000001,937.437561 -39.329857,-7.406231,938.0938110000001 -39.329872,-7.406239,938.9375609999998 -39.329887,-7.40625,939.921936 -39.329922,-7.406253,939.968811 -39.329964,-7.406265000000001,940.093811 -39.330006,-7.406156,940.093811 -39.330063,-7.40603,939.265686 -39.330097,-7.405899,938.437561 -39.330177,-7.405806,937.171936 -39.330235,-7.405743000000001,937.609436 -39.33028,-7.40567,936.1875610000001 -39.330334,-7.405595,937.187561 -39.330372,-7.405497,939.6875609999998 -39.330406,-7.405385,938.750061 -39.330486,-7.405318,935.531311 -39.330498,-7.405217,934.640686 -39.33046,-7.405187999999999,935.2344360000001 -39.330448,-7.405163999999999,935.1250609999998 -39.330456,-7.40517,935.203186 -39.330467,-7.405172,936.421936 -39.33046,-7.405169,935.8125609999998 -39.330521,-7.405216,937.796936 -39.33057,-7.405184,938.078186 -39.330578,-7.40519,938.4844359999998 -39.330589,-7.405222,938.625061 -39.330601,-7.405239,938.656311 -39.330605,-7.405243,938.5469359999998 -39.330605,-7.405249,938.906311 -39.330605,-7.405246,938.968811 -39.330608,-7.405249,939.078186 -39.330608,-7.405251,939.156311 -39.330654,-7.405204,939.703186 -39.330688,-7.405072,940.6406859999998 -39.330708,-7.405037999999999,941.7188109999998 -39.330669,-7.40503,943.1875609999998 -39.330688,-7.405015,943.1719360000001 -39.330738,-7.404848,941.9063109999998 -39.330769,-7.404650999999999,942.7344359999998 -39.330738,-7.404421,941.828186 -39.330753,-7.404387,939.296936 -39.33075,-7.404413999999999,940.2031859999998 -39.330765,-7.404461,939.640686 -39.330761,-7.404448999999999,939.640686 -39.33078,-7.404454,939.3125609999998 -39.330791,-7.404403,939.5625609999998 -39.330803,-7.404371,940.234436 -39.330807,-7.404412000000001,940.484436 -39.330791,-7.404382,940.843811 -39.330746,-7.404428,941.1563109999998 -39.330723,-7.404413999999999,941.062561 -39.330746,-7.404387,942.375061 -39.330776,-7.404308000000001,941.937561 -39.33075,-7.404109,939.6875609999998 -39.330662,-7.403876000000001,939.031311 -39.330551,-7.403784,936.3281859999998 -39.330383,-7.403221,934.015686 -39.330402,-7.403176,931.7500609999998 -39.330372,-7.403214,930.2813110000001 -39.330383,-7.403203,930.078186 -39.330376,-7.403184999999999,931.0625609999998 -39.330383,-7.403085,932.687561 -39.330345,-7.402896,930.468811 -39.330296,-7.402748,930.750061 -39.330246,-7.402658,930.312561 -39.330215,-7.40262,930.078186 -39.330177,-7.402534000000001,930.6719359999998 -39.330208,-7.402576,933.5313109999998 -39.330231,-7.402476,934.1563110000001 -39.330353,-7.402308999999999,934.000061 -39.330475,-7.402227000000001,936.718811 -39.330528,-7.402132,937.7813109999998 -39.330582,-7.402077,937.312561 -39.330658,-7.402061,939.2344360000001 -39.330658,-7.402056999999999,939.671936 -39.330658,-7.402054,939.828186 -39.330658,-7.402054,939.796936 -39.330658,-7.402047999999999,939.765686 -39.330658,-7.402043,939.5625609999998 -39.330654,-7.402035000000001,939.078186 -39.330654,-7.402033000000001,938.6094359999998 -39.330654,-7.402031,938.6719359999998 -39.33065,-7.40203,938.812561 -39.33065,-7.402033000000001,938.9375609999998 -39.33065,-7.402033000000001,939.1094360000001 -39.330654,-7.40204,939.296936 -39.330654,-7.40204,939.406311 -39.330654,-7.402029,939.656311 -39.330753,-7.401992,938.9219359999998 -39.330875,-7.401976000000001,937.187561 -39.330925,-7.401957,936.781311 -39.331009,-7.401930999999999,937.578186 -39.331112,-7.401893,937.0313109999998 -39.33128,-7.401795000000001,937.2813109999998 -39.331429,-7.401769,936.0156859999998 -39.331539,-7.401731,936.406311 -39.331631,-7.401701,934.562561 -39.331661,-7.401721,937.2188109999998 -39.331673,-7.401731,937.2813109999998 -39.331676,-7.401732,937.359436 -39.331692,-7.401741,937.328186 -39.331699,-7.401709,938.6094359999998 -39.331676,-7.401647000000001,940.421936 -39.331604,-7.401716,940.796936 -39.331497,-7.401759000000001,942.1719359999998 -39.331379,-7.401777,944.5781859999998 -39.331272,-7.401840999999999,945.0313109999998 -39.331161,-7.401901,945.546936 -39.331024,-7.401945999999999,947.140686 -39.330891,-7.401978999999999,947.640686 -39.330757,-7.401990000000001,948.781311 -39.330608,-7.402042,949.0156860000001 -39.330528,-7.402133,949.4688109999998 -39.330448,-7.402258,949.640686 -39.330334,-7.402371,949.6563109999998 -39.330227,-7.402482,953.3438109999998 -39.33012,-7.402442,958.140686 -39.330074,-7.402436,961.062561 -39.33007,-7.402427,962.500061 -39.33007,-7.402420999999999,962.625061 -39.330021,-7.402365999999999,962.0313110000001 -39.329952,-7.402327,961.7813109999998 -39.329903,-7.402320999999999,959.5000609999998 -39.329838,-7.402238,957.828186 -39.329708,-7.402042,954.406311 -39.329521,-7.40181,950.281311 -39.32943,-7.401572,942.343811 -39.329189,-7.401482,940.734436 -39.328747,-7.401569,939.0469360000001 -39.328278,-7.401683,936.8281859999998 -39.327694,-7.401849,933.9688109999998 -39.32724,-7.402023000000001,933.453186 -39.327156,-7.401962,932.781311 -39.327068,-7.401787,931.984436 -39.326866,-7.401524,929.171936 -39.326706,-7.401284999999999,928.0000609999998 -39.326557,-7.401089999999999,928.0781859999998 -39.326283,-7.400975000000001,929.421936 -39.326099,-7.400844,925.609436 -39.325924,-7.400612999999999,919.031311 -39.325871,-7.400288,904.156311 -39.325836,-7.399951,900.906311 -39.325851,-7.399726,895.4844360000001 -39.325775,-7.39962,891.5625609999998 -39.32576,-7.399603,891.578186 -39.325695,-7.399527,890.8594359999998 -39.325726,-7.399519999999999,887.187561 -39.325752,-7.399372999999999,886.312561 -39.325768,-7.399365,885.421936 -39.325768,-7.399363,885.4688109999998 -39.32576,-7.399242,906.203186 -39.32552,-7.398895,904.171936 -39.325378,-7.398794,933.6563109999998 -39.325294,-7.398688999999999,943.765686 -39.325287,-7.398624,945.375061 -39.325241,-7.398459,947.421936 -39.325268,-7.398345,949.0156860000001 -39.325356,-7.398236,950.9219359999998 -39.325417,-7.398174,951.453186 -39.325474,-7.398153999999999,949.203186 -39.325478,-7.398149,949.640686 -39.32547,-7.398118999999999,947.984436 -39.32547,-7.398112,948.3906859999998 -39.325466,-7.39811,948.3906859999998 -39.325474,-7.398096000000001,948.671936 -39.325478,-7.398094000000001,948.656311 -39.32547,-7.398093,948.687561 -39.325474,-7.398093,948.7031859999998 -39.325466,-7.398077,948.609436 -39.325394,-7.398053,949.359436 -39.32531,-7.398001,949.7969359999998 -39.325306,-7.397861,949.875061 -39.32531,-7.397745999999999,945.9063109999998 -39.325264,-7.397624,946.312561 -39.325203,-7.397519,946.312561 -39.325172,-7.397408,945.0938109999998 -39.325134,-7.397361,946.812561 -39.325089,-7.397261,948.531311 -39.324997,-7.397136,950.062561 -39.324905,-7.397067,949.203186 -39.324844,-7.396961,948.8281859999998 -39.324791,-7.396843,949.2188109999998 -39.324734,-7.396766,949.046936 -39.324722,-7.396756,949.046936 -39.324726,-7.396735,949.546936 -39.324707,-7.396718,949.312561 -39.324654,-7.39669,948.156311 -39.324619,-7.396682,948.812561 -39.324631,-7.396678,948.875061 -39.324677,-7.396628999999999,948.734436 -39.324646,-7.396607999999999,948.343811 -39.324684,-7.3966,946.968811 -39.324669,-7.396602,947.031311 -39.324646,-7.39659,947.265686 -39.324551,-7.396505,947.593811 -39.324512,-7.396406,947.3125609999998 -39.324413,-7.396308000000001,947.8281859999998 -39.324394,-7.396332000000001,948.484436 -39.32439,-7.39634,948.562561 -39.32436,-7.396346,949.2188109999998 -39.324333,-7.396352,949.359436 -39.324341,-7.396339,949.0156860000001 -39.324348,-7.396337,948.984436 -39.324387,-7.396322000000001,948.375061 -39.324409,-7.396288,948.812561 -39.324413,-7.396277,948.796936 -39.324509,-7.396203,947.656311 -39.324596,-7.396149000000001,946.718811 -39.324608,-7.396130999999999,947.3125609999998 -39.324596,-7.396101,946.812561 -39.3246,-7.396098,946.9219359999998 -39.324608,-7.396106000000001,947.078186 -39.324612,-7.396114,946.640686 -39.324615,-7.396124,946.656311 -39.3246,-7.396158,946.687561 -39.324593,-7.396135,945.9063109999998 -39.324581,-7.396109,946.6094359999998 -39.324535,-7.396097,947.6875609999998 -39.32452,-7.396135,947.8750609999998 -39.32444,-7.396206000000001,947.1094360000001 -39.324364,-7.396236,947.281311 -39.324333,-7.396184000000001,948.406311 -39.324329,-7.396182,948.4531859999998 -39.324318,-7.396151000000001,948.921936 -39.324322,-7.396141,948.984436 -39.32431,-7.396141,949.0781860000001 -39.32431,-7.396141,949.187561 -39.324326,-7.396141,949.2188109999998 -39.324326,-7.396184999999999,950.265686 -39.324299,-7.39618,949.390686 -39.324295,-7.396189,949.0313109999998 -39.324379,-7.396267,947.8281859999998 -39.324303,-7.396328,948.093811 -39.324253,-7.396315,948.468811 -39.324242,-7.396320000000001,948.2656859999998 -39.32423,-7.396377000000001,948.0781859999998 -39.324173,-7.396389000000001,948.5156859999998 -39.324142,-7.396405,949.0313109999998 -39.324043,-7.396406,949.546936 -39.323921,-7.396426,949.890686 -39.323814,-7.396385,950.9375609999998 -39.32373,-7.396288,951.5625609999998 -39.323666,-7.396301,952.421936 -39.323654,-7.396303,952.593811 -39.323635,-7.396298000000001,952.5781859999998 -39.323624,-7.396298000000001,952.609436 -39.32362,-7.396296000000001,952.531311 -39.323601,-7.39628,953.515686 -39.323536,-7.39627,953.375061 -39.323421,-7.396265000000001,954.5469359999998 -39.323326,-7.396225,955.8750609999998 -39.323288,-7.396181,955.9375610000001 -39.323227,-7.396142,955.7656859999998 -39.323181,-7.396118999999999,956.187561 -39.323147,-7.396178,955.421936 -39.323132,-7.396202,954.515686 -39.323132,-7.396202,954.4844359999998 -39.323116,-7.396205,954.5469359999998 -39.323116,-7.396218999999999,954.593811 -39.323124,-7.396224,954.0313110000001 -39.323143,-7.396245,953.5938109999998 -39.323158,-7.396245,953.500061 -39.32317,-7.396245,953.4688109999998 -39.323109,-7.396320000000001,954.265686 -39.323097,-7.396341,953.687561 -39.323086,-7.396349,953.4688109999998 -39.323097,-7.396381,953.296936 -39.32309,-7.396383,953.296936 -39.323074,-7.396381,954.0938110000001 -39.323048,-7.396382,953.687561 -39.323029,-7.39642,952.750061 -39.322998,-7.396417,953.0313109999998 -39.322971,-7.396416,952.9063109999998 -39.32296,-7.396409,953.187561 -39.322979,-7.396391999999999,953.000061 -39.322998,-7.396438,953.0313109999998 -39.323036,-7.396357,952.750061 -39.323097,-7.396314,952.687561 -39.32312,-7.396294,952.281311 -39.323128,-7.396292,952.296936 -39.323135,-7.396288,952.296936 -39.323128,-7.396258,952.187561 -39.323097,-7.396226,953.109436 -39.323097,-7.396175999999999,954.4844359999998 -39.323139,-7.396161000000001,954.015686 -39.323185,-7.396143,953.9844359999998 -39.323166,-7.396147,954.125061 -39.323208,-7.396103,953.750061 -39.323257,-7.396032,954.0938110000001 -39.323296,-7.395988,953.7813109999998 -39.323383,-7.39587,953.9844359999998 -39.323414,-7.395827,953.7188109999998 -39.323521,-7.395762000000001,955.265686 -39.323559,-7.395749,955.218811 -39.323578,-7.39573,954.562561 -39.32362,-7.395704,953.5313109999998 -39.323662,-7.395695999999999,953.625061 -39.323742,-7.395688,952.9688109999998 -39.323757,-7.395669,952.437561 -39.323772,-7.395671999999999,952.0625610000001 -39.323845,-7.395681,952.625061 -39.323959,-7.395662999999999,952.359436 -39.323971,-7.395616999999999,951.203186 -39.323982,-7.395524999999999,950.000061 -39.32394,-7.395442,950.343811 -39.323902,-7.395324,951.140686 -39.323841,-7.395196,952.3906859999998 -39.323792,-7.395082,953.046936 -39.323811,-7.395042,952.343811 -39.323849,-7.394999000000001,952.5781859999998 -39.323933,-7.394921000000001,952.812561 -39.323971,-7.394976,951.8906859999998 -39.323994,-7.394942000000001,951.359436 -39.324028,-7.394811,951.359436 -39.324066,-7.394772,950.656311 -39.324097,-7.394705999999999,949.7813109999998 -39.3241,-7.394701,949.765686 -39.324104,-7.394695,949.7969359999998 -39.324116,-7.394689,949.9219359999998 -39.324116,-7.394685,949.9219359999998 -39.324104,-7.394682,949.953186 -39.324104,-7.39468,949.9688110000001 -39.324181,-7.394617,950.1719359999998 -39.324173,-7.394601,950.406311 -39.324154,-7.394586,950.062561 -39.32415,-7.394587,949.9844359999998 -39.324131,-7.394613,949.9219359999998 -39.324169,-7.394653,949.7813109999998 -39.324223,-7.394676,949.703186 -39.324272,-7.394667,949.546936 -39.324272,-7.394681000000001,949.8438109999998 -39.324272,-7.394712,949.625061 -39.324276,-7.394716999999999,949.5938109999998 -39.324295,-7.394791,948.406311 -39.32428,-7.394821,948.984436 -39.32428,-7.394836,948.937561 -39.324265,-7.394837,949.000061 -39.324245,-7.394879,946.562561 -39.324249,-7.394881,946.468811 -39.324261,-7.394881,946.437561 -39.324257,-7.394892,946.390686 -39.324245,-7.394949,946.312561 -39.324265,-7.395034000000001,945.9844359999998 -39.324265,-7.395046999999999,945.265686 -39.324257,-7.395045,945.203186 -39.324257,-7.39504,945.265686 -39.324272,-7.395032,945.328186 -39.324329,-7.394814,945.187561 -39.324352,-7.394745,945.546936 -39.32436,-7.394699,946.562561 -39.324451,-7.394583,948.0781859999998 -39.324551,-7.394506,948.812561 -39.324558,-7.394410999999999,948.468811 -39.324596,-7.394396000000001,949.0156860000001 -39.32465,-7.394361,948.718811 -39.32465,-7.394317999999999,949.0156860000001 -39.324703,-7.394307,948.406311 -39.324745,-7.394301,949.609436 -39.32481,-7.39431,949.750061 -39.324886,-7.394319999999999,949.687561 -39.324924,-7.394314,950.4844359999998 -39.324974,-7.39429,951.078186 -39.324978,-7.394289,951.0000609999998 -39.32497,-7.394288,951.0469360000001 -39.324959,-7.394259,950.562561 -39.324959,-7.394258,950.531311 -39.324951,-7.394258,950.4844359999998 -39.32494,-7.394227999999999,950.6094359999998 -39.32494,-7.394253,949.640686 -39.324951,-7.394253,949.578186 -39.324959,-7.394248000000001,949.500061 -39.324966,-7.394248000000001,948.859436 -39.324978,-7.394239999999999,948.8906859999998 -39.324989,-7.394246,948.859436 -39.324997,-7.394246,948.859436 -39.325008,-7.394246,948.859436 -39.324982,-7.39427,949.6563109999998 -39.324982,-7.394266,950.328186 -39.324978,-7.394267,950.500061 -39.324978,-7.394268,950.515686 -39.324993,-7.394268,950.531311 -39.325016,-7.394265,950.500061 -39.325016,-7.394266,950.500061 -39.325024,-7.394265,950.4844359999998 -39.325031,-7.394264,950.4219359999998 -39.325001,-7.394271,950.343811 -39.324993,-7.394272999999999,950.328186 -39.324986,-7.394259,950.328186 -39.324974,-7.394264,950.1719359999998 -39.324947,-7.394227000000001,949.375061 -39.324924,-7.394191999999999,949.062561 -39.324917,-7.394170000000001,949.359436 -39.324917,-7.394162,949.4063109999998 -39.324936,-7.394148999999999,949.562561 -39.32494,-7.394145,949.671936 -39.32494,-7.394151,949.4063109999998 -39.324947,-7.394162,949.1563109999998 -39.324959,-7.394175,948.9531859999998 -39.324974,-7.394163,948.8906859999998 -39.324986,-7.394099,951.296936 -39.325016,-7.394101999999999,951.6250609999998 -39.324997,-7.394124,951.781311 -39.325054,-7.394148999999999,950.312561 -39.325069,-7.394202,948.6406859999998 -39.325146,-7.394221,947.843811 -39.325169,-7.394233,947.734436 -39.32523,-7.394245,947.7500609999998 -39.325245,-7.394248000000001,947.8750609999998 -39.325264,-7.394262999999999,948.687561 -39.32534,-7.394260999999999,948.937561 -39.325382,-7.394305000000001,949.3438109999998 -39.325375,-7.394344,947.578186 -39.325348,-7.394337,947.671936 -39.325325,-7.394362000000001,947.609436 -39.325317,-7.394391,947.3125609999998 -39.325371,-7.394427,946.562561 -39.325378,-7.394443999999999,946.281311 -39.325436,-7.39452,945.875061 -39.32542,-7.394557999999999,946.7344359999998 -39.325394,-7.394593999999999,946.703186 -39.325401,-7.394614000000001,946.781311 -39.325443,-7.39467,946.9219359999998 -39.325439,-7.39468,946.812561 -39.325443,-7.39468,946.812561 -39.325455,-7.39468,946.781311 -39.325459,-7.39468,946.7969359999998 -39.325462,-7.394681000000001,946.7969359999998 -39.325462,-7.394681000000001,946.781311 -39.325466,-7.394682,946.765686 -39.325459,-7.394682,946.781311 -39.325459,-7.394682,946.7969359999998 -39.325451,-7.394682,947.406311 -39.325439,-7.394682,947.468811 -39.325443,-7.394683000000001,947.453186 -39.325462,-7.394682,947.390686 -39.325451,-7.394685,947.343811 -39.325443,-7.394687,947.328186 -39.325451,-7.394699,947.0469360000001 -39.325451,-7.3947,947.031311 -39.325455,-7.3947,946.9844360000001 -39.32547,-7.394699,946.968811 -39.325481,-7.394697,946.9375609999998 -39.325485,-7.394659999999999,946.250061 -39.325474,-7.394685,945.9688109999998 -39.325474,-7.394695999999999,945.734436 -39.325439,-7.394705999999999,945.234436 -39.325397,-7.394716999999999,944.6406859999998 -39.32534,-7.394772,943.578186 -39.325287,-7.394859,943.343811 -39.325191,-7.394916,944.109436 -39.325142,-7.394936,943.718811 -39.325115,-7.394974,944.9688109999998 -39.325092,-7.394972,944.9531859999998 -39.325085,-7.394978000000001,944.8281859999998 -39.325108,-7.394986,945.0938109999998 -39.325184,-7.39505,944.5781859999998 -39.325184,-7.395188,943.703186 -39.325169,-7.39522,943.296936 -39.325089,-7.39528,943.421936 -39.325104,-7.395400999999999,941.9219359999998 -39.325115,-7.395462,942.265686 -39.325161,-7.39555,941.484436 -39.325199,-7.395685,941.3438109999998 -39.325249,-7.395716999999999,941.484436 -39.325245,-7.395773000000001,942.250061 -39.32526,-7.395882,942.468811 -39.325256,-7.395949,940.9531859999998 -39.325314,-7.396001000000001,940.937561 -39.325294,-7.396061999999999,940.8281859999998 -39.325184,-7.396057,939.3750609999998 -39.3251,-7.396031,939.359436 -39.325043,-7.395988,939.781311 -39.324936,-7.395956000000001,939.281311 -39.32481,-7.395977,939.9531859999998 -39.324661,-7.396052,939.734436 -39.32457,-7.396094000000001,940.687561 -39.32452,-7.396163999999999,939.828186 -39.32444,-7.396232999999999,939.968811 -39.324345,-7.396183,940.1250610000001 -39.324329,-7.396174,940.6406859999998 -39.324329,-7.396172999999999,940.609436 -39.324318,-7.396175,940.609436 -39.324299,-7.396175999999999,940.5781859999998 -39.32428,-7.396177,940.546936 -39.324272,-7.396178,940.546936 -39.324265,-7.396178,940.5781859999998 -39.324261,-7.396178,940.609436 -39.324257,-7.396178,940.671936 -39.324253,-7.396179,940.750061 -39.324253,-7.396179,940.812561 -39.324326,-7.396195,940.656311 -39.324413,-7.396309,941.9688109999998 -39.324463,-7.396424000000001,942.3594359999998 -39.324543,-7.396481000000001,942.1563110000001 -39.324642,-7.396583000000001,942.281311 -39.32468,-7.396697000000001,942.6094359999998 -39.324734,-7.396768,941.812561 -39.324821,-7.396827,941.609436 -39.324875,-7.396977,941.796936 -39.324921,-7.397072,941.9063109999998 -39.324986,-7.397207,940.609436 -39.325054,-7.397304,942.1563110000001 -39.325157,-7.397361,942.968811 -39.325153,-7.397456,942.078186 -39.32513,-7.397469999999999,941.000061 -39.325127,-7.397470999999999,940.937561 -39.325123,-7.397472,940.9531859999998 -39.325119,-7.397472,940.9688109999998 -39.325119,-7.397472,940.984436 -39.325081,-7.397529,941.187561 -39.325062,-7.397633,940.687561 -39.325016,-7.397676000000001,940.218811 -39.324982,-7.397747,940.1875610000001 -39.324936,-7.397811999999999,940.531311 -39.324944,-7.39782,940.7031859999998 -39.324966,-7.397849,941.0781860000001 -39.324963,-7.39785,941.0938109999998 -39.324951,-7.397851,941.0781860000001 -39.324959,-7.397851,941.0781860000001 -39.325008,-7.397871999999999,941.500061 -39.324986,-7.397889,941.578186 -39.324966,-7.397887,941.5938109999998 -39.324944,-7.397922,941.390686 -39.324944,-7.39792,941.4688109999998 -39.324936,-7.39792,941.515686 -39.32494,-7.397919,941.515686 -39.324913,-7.397898,941.3438109999998 -39.324917,-7.397885,941.296936 -39.324944,-7.397871,941.4688109999998 -39.324924,-7.397855,941.375061 -39.324921,-7.397855,941.421936 -39.324928,-7.397854,941.515686 -39.324951,-7.397790999999999,943.484436 -39.325005,-7.397725,945.4688109999998 -39.325031,-7.397629999999999,946.453186 -39.325058,-7.397578,947.281311 -39.325096,-7.397524,947.484436 -39.325089,-7.397522,947.484436 -39.325089,-7.397521,947.5000609999998 -39.325092,-7.397521,947.515686 -39.325077,-7.397521,947.531311 -39.325081,-7.397521,947.531311 -39.325089,-7.397519,947.578186 -39.325096,-7.397517000000001,947.6250609999998 -39.325104,-7.397516,947.609436 -39.325108,-7.397502,947.515686 -39.32515,-7.397565,946.8594359999998 -39.325211,-7.397593,947.703186 -39.325264,-7.397705,947.843811 -39.325275,-7.397837,947.859436 -39.325256,-7.397961,947.1250609999998 -39.325302,-7.398066,947.359436 -39.325367,-7.398137,947.359436 -39.325325,-7.398205,947.281311 -39.325298,-7.398301999999999,946.7344359999998 -39.325352,-7.39838,946.187561 -39.325386,-7.398472999999999,945.687561 -39.325382,-7.398496999999999,943.656311 -39.325397,-7.398498,943.671936 -39.325375,-7.398499,943.2500609999998 -39.32539,-7.398505999999999,943.1875609999998 -39.325401,-7.39851,943.203186 -39.325397,-7.398516,943.234436 -39.325382,-7.398525,943.2500609999998 -39.325382,-7.398528,943.265686 -39.325386,-7.398534,943.328186 -39.32539,-7.398536,943.343811 -39.325386,-7.398540000000001,943.343811 -39.325386,-7.398543,943.390686 -39.325394,-7.398545,943.468811 -39.325397,-7.398548,943.5000609999998 -39.325405,-7.398550000000001,943.531311 -39.325405,-7.398550999999999,943.593811 -39.325409,-7.398555,943.609436 -39.325401,-7.398562000000001,943.6875609999998 -39.325428,-7.398609,945.500061 -39.325493,-7.398654000000001,945.9844359999998 -39.325573,-7.398674,947.0000609999998 -39.325672,-7.398699,947.265686 -39.325741,-7.398669,948.546936 -39.325806,-7.398672,948.2656859999998 -39.325901,-7.398624,947.859436 -39.325993,-7.398594,948.3281859999998 -39.32605,-7.398540000000001,948.0781859999998 -39.326149,-7.398444,948.656311 -39.326202,-7.398436000000001,948.296936 -39.326283,-7.398399,948.1250610000001 -39.326366,-7.398318,948.6406859999998 -39.326389,-7.398236,946.000061 -39.326393,-7.398226,945.703186 -39.32642,-7.398153999999999,945.9219359999998 -39.32642,-7.39815,945.8594359999998 -39.32642,-7.398122,945.937561 -39.326431,-7.398073000000001,946.015686 -39.326443,-7.398063999999999,946.015686 -39.326485,-7.397994000000001,944.9688109999998 -39.326458,-7.39793,943.906311 -39.326454,-7.397826,944.468811 -39.326496,-7.397717,945.9688109999998 -39.326546,-7.39766,945.265686 -39.326557,-7.397658,945.203186 -39.326553,-7.397655,945.1406860000001 -39.32653,-7.397581,945.2813109999998 -39.326546,-7.397583000000001,945.6563109999998 -39.326618,-7.397582,945.828186 -39.32666,-7.397568,945.8438109999998 -39.326683,-7.397566,945.828186 -39.326752,-7.397560000000001,945.4063109999998 -39.326828,-7.397552,945.046936 -39.326897,-7.397548,944.2031859999998 -39.326946,-7.397509,943.796936 -39.32703,-7.397523,943.406311 -39.327141,-7.397565,944.593811 -39.327213,-7.397594,947.2500609999998 -39.327236,-7.39759,947.3125609999998 -39.327259,-7.397592,946.890686 -39.327263,-7.39759,946.8750609999998 -39.327274,-7.397589,946.812561 -39.327271,-7.397572000000001,945.890686 -39.327282,-7.397558,943.609436 -39.327271,-7.397561,943.515686 -39.327259,-7.397591,943.656311 -39.327263,-7.397649,943.609436 -39.327286,-7.397656,944.031311 -39.327286,-7.397655,944.0156859999998 -39.327251,-7.397661,943.703186 -39.327221,-7.397684,942.812561 -39.327232,-7.397688,943.0469360000001 -39.327259,-7.397697000000001,942.9219359999998 -39.327259,-7.397697999999999,942.953186 -39.327259,-7.397698999999999,943.0000609999998 -39.327236,-7.397700999999999,942.8750609999998 -39.327244,-7.397723,943.0469360000001 -39.327248,-7.397721000000001,943.0000609999998 -39.327225,-7.397723,943.031311 -39.32719,-7.397759,942.843811 -39.327183,-7.397761,942.812561 -39.327156,-7.397839,943.468811 -39.327194,-7.397835999999999,944.0000609999998 -39.327198,-7.397835999999999,944.0000609999998 -39.327194,-7.397837,944.0000609999998 -39.327183,-7.397895,944.1250610000001 -39.327095,-7.3979,943.359436 -39.327053,-7.397933,942.625061 -39.326988,-7.397977,943.0000609999998 -39.326889,-7.398030999999999,942.2969359999998 -39.326866,-7.397998,941.312561 -39.326828,-7.398036,940.593811 -39.326767,-7.398097999999999,939.8906859999998 -39.326752,-7.398158,939.906311 -39.326702,-7.398172,940.734436 -39.326614,-7.398142000000001,939.703186 -39.326569,-7.398130000000001,938.9219359999998 -39.326515,-7.398209,938.515686 -39.326519,-7.398291999999999,938.906311 -39.326557,-7.398365,939.828186 -39.326572,-7.398486,940.718811 -39.326614,-7.398544,941.421936 -39.326641,-7.398562999999999,941.765686 -39.326645,-7.398568,941.9063109999998 -39.326588,-7.398617,941.8594359999998 -39.326546,-7.39866,942.328186 -39.326565,-7.398674,942.2344359999998 -39.326591,-7.398697,942.2344359999998 -39.326637,-7.398769000000001,942.718811 -39.326626,-7.398774,942.7344359999998 -39.326656,-7.398878,943.1250609999998 -39.326717,-7.398922,943.015686 -39.326748,-7.398959,944.484436 -39.326717,-7.398965,943.015686 -39.326702,-7.398977,942.906311 -39.32671,-7.398979,942.890686 -39.326733,-7.399087000000001,943.1094360000001 -39.326763,-7.399105,943.281311 -39.326797,-7.399148,944.437561 -39.326805,-7.399156999999999,944.500061 -39.326813,-7.399162,944.562561 -39.326778,-7.39924,944.250061 -39.326771,-7.399245,944.1250610000001 -39.326714,-7.399322,943.1875609999998 -39.326721,-7.399323,943.1875609999998 -39.326721,-7.399339999999999,943.3125609999998 -39.326717,-7.399351,943.234436 -39.326668,-7.399379,943.2500609999998 -39.326649,-7.399405000000001,943.281311 -39.326622,-7.399429,943.3750609999998 -39.326588,-7.399462999999999,943.3125609999998 -39.326565,-7.399478,942.2344359999998 -39.326523,-7.399519000000001,942.7969359999998 -39.326511,-7.399551,942.968811 -39.326496,-7.399557,942.968811 -39.326424,-7.399632,942.531311 -39.326374,-7.399643999999999,942.4219359999998 -39.326328,-7.399688000000001,942.0469359999998 -39.32629,-7.399745999999999,941.4688109999998 -39.326187,-7.399753,939.671936 -39.32616,-7.399766,938.687561 -39.326164,-7.399768,938.656311 -39.326149,-7.399864,938.718811 -39.32613,-7.399942,939.843811 -39.326099,-7.399963000000001,939.9531859999998 -39.326073,-7.399977,938.812561 -39.32608,-7.399978,938.875061 -39.326084,-7.399978,938.9219359999998 -39.326038,-7.399977,939.265686 -39.326054,-7.399999,938.593811 -39.326038,-7.400003,938.531311 -39.326008,-7.400054000000001,939.3125609999998 -39.325943,-7.400074,939.734436 -39.325893,-7.400081,939.031311 -39.325821,-7.400114,936.687561 -39.325806,-7.400156999999999,935.9375609999998 -39.325825,-7.400177000000001,936.046936 -39.325783,-7.400173,934.812561 -39.325714,-7.400244,936.171936 -39.325626,-7.400286,936.7031859999998 -39.325565,-7.400298,937.1563109999998 -39.3256,-7.400327999999999,937.734436 -39.325619,-7.400327999999999,939.593811 -39.325603,-7.400315000000001,940.1250610000001 -39.325657,-7.400354,940.484436 -39.32568,-7.400412,939.9375609999998 -39.325745,-7.400515,940.234436 -39.325802,-7.400599,942.531311 -39.325863,-7.400621000000001,943.6250609999998 -39.325905,-7.400599,944.2656859999998 -39.325966,-7.400606,945.484436 -39.325989,-7.400577999999999,947.0625609999998 -39.325985,-7.400564000000001,947.296936 -39.325993,-7.400574,947.9375609999998 -39.325951,-7.400614,947.8750609999998 -39.325958,-7.400618,949.7188109999998 -39.325947,-7.400573,948.500061 -39.325871,-7.400588999999999,947.6875609999998 -39.325882,-7.400669999999999,947.546936 -39.325935,-7.400750999999999,947.546936 -39.325901,-7.400746,947.281311 -39.325832,-7.400655000000001,944.531311 -39.325745,-7.40056,943.515686 -39.325699,-7.400447,942.0938110000001 -39.325684,-7.40033,941.000061 -39.325668,-7.40021,939.8906859999998 -39.32571,-7.400097,940.1406859999998 -39.325737,-7.399975,940.796936 -39.325745,-7.399843,942.1563110000001 -39.325737,-7.399771,942.906311 -39.325703,-7.399702999999999,942.953186 -39.325729,-7.399673,942.8594359999998 -39.325741,-7.399642,943.1094360000001 -39.325733,-7.399595,943.390686 -39.325779,-7.399547,945.187561 -39.32579,-7.399558,945.515686 -39.325848,-7.39958,945.390686 -39.325863,-7.39959,944.687561 -39.325802,-7.399562000000001,942.0938110000001 -39.325722,-7.399512,940.421936 -39.325718,-7.399506,939.796936 -39.325729,-7.399498999999999,940.0156859999998 -39.325687,-7.399511,940.1875610000001 -39.32571,-7.39951,940.312561 -39.325684,-7.399496999999999,940.343811 -39.32568,-7.399498,940.375061 -39.325676,-7.399496000000001,940.375061 -39.325691,-7.399476,940.9063109999998 -39.325699,-7.399474999999999,940.9531859999998 -39.325676,-7.399462000000001,940.734436 -39.325672,-7.399461,940.781311 -39.325665,-7.399462000000001,940.843811 -39.325665,-7.399471,940.859436 -39.325661,-7.399467,941.250061 -39.325584,-7.399456,941.234436 -39.325497,-7.39948,942.062561 -39.325417,-7.399413,940.921936 -39.325359,-7.399302,941.765686 -39.325333,-7.399187000000001,943.796936 -39.325283,-7.399066,942.890686 -39.325218,-7.398979,943.343811 -39.32515,-7.398899,943.656311 -39.325157,-7.398886,943.984436 -39.325161,-7.398882,944.0781859999998 -39.325089,-7.398885,943.734436 -39.32505,-7.398859999999999,941.890686 -39.324978,-7.398798,941.7188109999998 -39.324959,-7.398762,941.437561 -39.324924,-7.398807,941.2188109999998 -39.32489,-7.398816,941.187561 -39.324867,-7.398721999999999,940.109436 -39.324833,-7.39863,940.484436 -39.324745,-7.398591,941.125061 -39.324623,-7.398558,940.937561 -39.324509,-7.398552,941.5938109999998 -39.324394,-7.398543,939.546936 -39.324284,-7.398517999999999,940.312561 -39.324226,-7.398475,939.984436 -39.324135,-7.398460000000001,940.812561 -39.324005,-7.398445,940.531311 -39.323887,-7.398435,940.0000609999998 -39.323792,-7.398377,939.859436 -39.323769,-7.398366,940.031311 -39.323719,-7.398332,941.125061 -39.323711,-7.398325999999999,942.125061 -39.323711,-7.398324999999999,942.125061 -39.323704,-7.398324000000001,942.0938110000001 -39.323704,-7.398323,942.1094359999998 -39.323708,-7.398324000000001,942.187561 -39.323689,-7.398323,942.437561 -39.323612,-7.3983,942.4844359999998 -39.323528,-7.398308,942.968811 -39.323517,-7.398372,943.4375609999998 -39.323513,-7.39841,943.1875609999998 -39.32349,-7.398363,943.8750609999998 -39.323418,-7.398289000000001,943.734436 -39.323326,-7.398237,943.8750609999998 -39.323299,-7.398136,944.500061 -39.323296,-7.398127,944.7031859999998 -39.323292,-7.398126,944.8438109999998 -39.323288,-7.398108000000001,945.609436 -39.323284,-7.398107,945.640686 -39.32328,-7.398107,945.703186 -39.323288,-7.398105,945.765686 -39.323284,-7.398103,945.828186 -39.323257,-7.398036,944.0781859999998 -39.323212,-7.397964,943.8906859999998 -39.323193,-7.397916999999999,944.0000609999998 -39.323238,-7.397882,944.468811 -39.323261,-7.397875,944.468811 -39.323261,-7.397874,944.5156859999998 -39.32328,-7.397854,945.296936 -39.32328,-7.397854,945.3438109999998 -39.323292,-7.397874,945.500061 -39.323235,-7.397925999999999,945.609436 -39.323204,-7.398015,945.7188109999998 -39.323158,-7.398081,945.8438109999998 -39.323154,-7.398148,945.9844359999998 -39.323158,-7.398149,945.953186 -39.323059,-7.398159,945.2188109999998 -39.322979,-7.398153000000001,945.390686 -39.322884,-7.398147,945.2188109999998 -39.322803,-7.398171,944.484436 -39.322693,-7.398209,943.8125609999998 -39.322609,-7.398239,943.3125609999998 -39.322548,-7.398282,944.8906859999998 -39.322487,-7.398285,945.203186 -39.322388,-7.398262,944.921936 -39.322311,-7.39824,944.484436 -39.322193,-7.398183,944.281311 -39.322159,-7.398177999999999,944.5156859999998 -39.322124,-7.39814,944.3906859999998 -39.322018,-7.398067,944.8281859999998 -39.321934,-7.397976,945.640686 -39.321926,-7.397909,945.328186 -39.321976,-7.397943,945.2188109999998 -39.322021,-7.398026,946.718811 -39.322086,-7.398156,947.296936 -39.322159,-7.398179,948.1250610000001 -39.322273,-7.398234,948.3906859999998 -39.32238,-7.398274,949.890686 -39.322449,-7.398277000000001,948.7656859999998 -39.322571,-7.398246999999999,948.812561 -39.322655,-7.39827,948.562561 -39.322723,-7.398218,948.437561 -39.322845,-7.398152,949.187561 -39.322964,-7.398172,949.109436 -39.323101,-7.398192,949.750061 -39.323196,-7.398216,951.2500609999998 -39.323311,-7.398225,950.843811 -39.323414,-7.398261,951.0469360000001 -39.323528,-7.398279,951.0000609999998 -39.323635,-7.398294,950.906311 -39.323757,-7.398351,951.390686 -39.32386,-7.398413,951.8750609999998 -39.32399,-7.398447,952.187561 -39.324116,-7.398484999999999,952.859436 -39.324203,-7.398501,953.265686 -39.324284,-7.398564999999999,953.703186 -39.324402,-7.398579,954.187561 -39.324501,-7.398577,954.281311 -39.324581,-7.398550999999999,953.640686 -39.324688,-7.398581,953.546936 -39.32481,-7.39858,953.375061 -39.32494,-7.398625,953.578186 -39.325035,-7.398666999999999,953.0938109999998 -39.325092,-7.398634,952.8438109999998 -39.325089,-7.398635,952.812561 -39.325096,-7.398657,953.265686 -39.325169,-7.398703,954.000061 -39.325241,-7.398737,954.2344359999998 -39.325302,-7.398735,953.453186 -39.325356,-7.398705,953.000061 -39.325363,-7.398704,952.9063109999998 -39.325375,-7.398700999999999,952.8281859999998 -39.32542,-7.39869,951.593811 -39.325432,-7.39869,951.531311 -39.325439,-7.398688999999999,951.531311 -39.325447,-7.398688999999999,951.546936 -39.325462,-7.398688999999999,951.656311 -39.325497,-7.398700000000001,951.9531859999998 -39.325504,-7.398700000000001,951.984436 -39.3255,-7.398700999999999,951.9531859999998 -39.3255,-7.398700999999999,951.9531859999998 -39.325493,-7.398700999999999,951.8906859999998 -39.325485,-7.398702,951.734436 -39.325485,-7.398702,951.796936 -39.325485,-7.398702,951.859436 -39.325489,-7.398702,951.8750609999998 -39.325481,-7.398702,951.8281859999998 -39.325481,-7.398700999999999,951.7500609999998 -39.325481,-7.398700000000001,951.7500609999998 -39.325478,-7.398700999999999,951.765686 -39.325474,-7.398700999999999,951.765686 -39.325466,-7.398700999999999,951.7500609999998 -39.325462,-7.398700999999999,951.640686 -39.325447,-7.398691,951.468811 -39.325447,-7.398692,951.4375609999998 -39.325451,-7.398692,951.406311 -39.325436,-7.398699,951.4375609999998 -39.325439,-7.398712999999999,952.0156859999998 -39.325466,-7.398711,951.5625609999998 -39.325462,-7.398709000000001,951.421936 -39.325478,-7.398697,951.781311 -39.325439,-7.398699,952.312561 -39.325443,-7.398685,952.796936 -39.325455,-7.398703,952.0156859999998 -39.325451,-7.398682,951.8125609999998 -39.325439,-7.398674,951.640686 -39.325447,-7.398699,951.468811 -39.325443,-7.398694,950.953186 -39.325386,-7.398727,951.015686 -39.325245,-7.398806,950.781311 -39.325283,-7.398985000000001,951.656311 -39.325352,-7.399198,951.843811 -39.32547,-7.399391,951.1250609999998 -39.325619,-7.399562000000001,952.937561 -39.325748,-7.399741,954.140686 -39.325699,-7.400149,950.9219359999998 -39.325748,-7.400449,952.359436 -39.325871,-7.400671,958.703186 -39.326153,-7.400909,962.7500609999998 -39.326351,-7.400966,962.765686 -39.326515,-7.401092,960.406311 -39.32663,-7.401287,959.296936 -39.32682,-7.40145,960.0156859999998 -39.326931,-7.401624000000001,961.046936 -39.32703,-7.401828000000001,961.1563109999998 -39.327236,-7.402017,957.0938109999998 -39.327595,-7.401957,953.062561 -39.328148,-7.401803,948.171936 -39.328888,-7.401594,943.156311 -39.3297,-7.401326,937.828186 -39.330551,-7.401052,934.000061 -39.331371,-7.400782,930.750061 -39.332268,-7.400533,924.109436 -39.33321,-7.400239,924.1250609999998 -39.334137,-7.399981,920.921936 -39.335068,-7.399667999999999,917.875061 -39.335987,-7.399336000000001,916.812561 -39.336937,-7.399047,917.1406859999998 -39.337902,-7.398733000000001,924.937561 -39.338787,-7.398460000000001,922.6094359999998 -39.339619,-7.398191,918.265686 -39.34042,-7.397935000000001,919.218811 -39.341251,-7.397669,920.421936 -39.342091,-7.397412000000001,921.0781859999998 -39.342934,-7.397153,920.1875609999998 -39.343491,-7.396958,920.437561 -39.343979,-7.396861,918.4063110000001 -39.344692,-7.396632,918.390686 -39.345467,-7.396389000000001,916.3281859999998 -39.346176,-7.396125,916.296936 -39.346752,-7.395966,918.125061 -39.347023,-7.395863,921.2188109999998 -39.347466,-7.395740000000001,920.2031859999998 -39.348103,-7.395569999999999,914.140686 -39.348862,-7.395312,916.546936 -39.34977,-7.39507,919.718811 -39.350548,-7.394881,918.765686 -39.350807,-7.395061,923.3594360000001 -39.350689,-7.395638999999999,925.953186 -39.350491,-7.396445,928.656311 -39.350285,-7.397305,933.250061 -39.35006,-7.398193,931.8750609999998 -39.349808,-7.39923,936.0000609999998 -39.349545,-7.400296,937.187561 -39.34927,-7.401476000000001,932.0000609999998 -39.348984,-7.402629,931.734436 -39.348705,-7.403764000000001,933.0313109999998 -39.348442,-7.404886,932.421936 -39.348202,-7.405929,933.953186 -39.347939,-7.407022,929.8438109999998 -39.347668,-7.408149,927.015686 -39.347412,-7.409239999999999,923.328186 -39.347149,-7.410320999999999,926.250061 -39.346859,-7.411466,926.875061 -39.346596,-7.412567,927.328186 -39.34634,-7.413734999999999,923.468811 -39.346043,-7.414893999999999,923.343811 -39.345745,-7.416061,924.421936 -39.34549,-7.417197,921.937561 -39.34523,-7.418296,921.4688109999998 -39.344971,-7.419368,921.1406859999998 -39.3447,-7.420434,919.921936 -39.34444,-7.421514,918.593811 -39.344181,-7.422644000000001,917.890686 -39.34391,-7.423725000000001,916.718811 -39.343632,-7.424845,920.484436 -39.343365,-7.42601,920.671936 -39.343105,-7.427159,918.1094359999998 -39.342808,-7.428321000000001,918.4219359999998 -39.342503,-7.429541,915.640686 -39.342216,-7.430789,917.546936 -39.34193,-7.432014,919.656311 -39.341629,-7.433158,918.1094359999998 -39.341328,-7.434303,916.015686 -39.341034,-7.435507,913.7813109999998 -39.34074,-7.436720000000001,912.0625609999998 -39.340469,-7.437912,912.4375610000001 -39.340183,-7.439076,910.625061 -39.339893,-7.440243,910.265686 -39.339622,-7.44139,912.8906859999998 -39.339344,-7.442599,912.234436 -39.339035,-7.443828,912.875061 -39.33873,-7.445043,911.468811 -39.338459,-7.446197,912.906311 -39.338177,-7.447366,912.4375610000001 -39.337883,-7.448555,911.531311 -39.337605,-7.449732,909.796936 -39.337307,-7.450912,908.796936 -39.337013,-7.452146,903.796936 -39.336723,-7.453393000000001,900.421936 -39.336407,-7.454654,896.609436 -39.336113,-7.455872,900.531311 -39.335823,-7.457032,903.3750609999998 -39.335533,-7.45818,909.640686 -39.335232,-7.459204,911.2969360000001 -39.335201,-7.459291999999999,909.9063109999998 -39.335209,-7.459251,909.500061 -39.335209,-7.459256999999999,909.4688109999998 -39.335209,-7.459256999999999,909.500061 -39.335209,-7.459265000000001,909.578186 -39.335209,-7.459259,909.609436 -39.335213,-7.459253000000001,909.609436 -39.335217,-7.459231,909.5938109999998 -39.335205,-7.459220999999999,909.625061 -39.335205,-7.459225,909.687561 -39.335201,-7.459224,909.859436 -39.335201,-7.459227,910.015686 -39.335201,-7.459228,910.000061 -39.335197,-7.459236,909.953186 -39.335197,-7.459244000000001,909.9063109999998 -39.335125,-7.459246,909.2188109999998 -39.334724,-7.459232000000001,907.093811 -39.334381,-7.459220000000001,903.9375609999998 -39.334347,-7.459216,903.9375609999998 -39.334358,-7.459218,903.906311 -39.334362,-7.459219,903.921936 -39.334366,-7.459219,903.828186 -39.33437,-7.459217,903.8125609999998 -39.334377,-7.459218,903.8125609999998 -39.334381,-7.459220000000001,903.8125609999998 -39.334351,-7.459214,903.781311 -39.334316,-7.459204,903.781311 -39.334297,-7.459205,903.718811 -39.334305,-7.459211999999999,903.640686 
			</coordinates>
		</LineString>
	</Placemark>
</Document>
</kml>
