# Supplementary material for: Lévy foraging patterns of rural humans
Source: PLoS One. 2018 Jun 18;13(6):e0199099. doi: 10.1371/journal.pone.0199099 (PMC6005560; doi:10.1371/journal.pone.0199099)
Supplement: S5 File — (ZIP) [file pone.0199099.s005.zip › H-12-CA/Holux20140131_1236.kml]

<?xml version="1.0" encoding="UTF-8"?>
<kml xmlns="http://www.opengis.net/kml/2.2" xmlns:gx="http://www.google.com/kml/ext/2.2" xmlns:kml="http://www.opengis.net/kml/2.2" xmlns:atom="http://www.w3.org/2005/Atom">
<Document>
	<name>Holux20140131_1236.kml</name>
	<Style id="Line_4_4">
		<LineStyle>
			<color>ffff55aa</color>
			<width>5</width>
		</LineStyle>
	</Style>
	<Placemark>
		<name>Holux2014/01/31_12:36</name>
		<styleUrl>#Line_4_4</styleUrl>
		<LineString>
			<tessellate>1</tessellate>
			<coordinates>
				-39.334705,-7.459145,867.906311 -39.335018,-7.459097999999999,897.3438109999998 -39.335091,-7.458953,909.640686 -39.33511,-7.458951,911.484436 -39.33514,-7.459077,911.734436 -39.335258,-7.459210000000001,900.906311 -39.335251,-7.459203,903.5000609999998 -39.335182,-7.459189,908.843811 -39.335297,-7.458998,907.1094359999998 -39.335461,-7.45828,898.140686 -39.335625,-7.457560999999999,899.218811 -39.335655,-7.457493999999999,898.2188109999998 -39.335655,-7.457495,898.1563109999998 -39.335674,-7.457436,897.437561 -39.335815,-7.456845999999999,896.109436 -39.336033,-7.455963,894.656311 -39.336285,-7.454951000000001,889.1406859999998 -39.336533,-7.453968,885.218811 -39.336777,-7.452951999999999,889.546936 -39.337021,-7.451941,896.593811 -39.33728,-7.450884,903.0469359999998 -39.337521,-7.449873,904.156311 -39.337761,-7.448894,904.5781859999998 -39.338005,-7.447873000000001,901.921936 -39.338272,-7.446816999999999,906.5469359999998 -39.338535,-7.445758,913.375061 -39.338787,-7.444694,913.828186 -39.339035,-7.44366,913.437561 -39.339294,-7.442608,920.0000609999998 -39.33955,-7.441495,919.656311 -39.339828,-7.440419000000001,923.156311 -39.340134,-7.439322,917.890686 -39.340393,-7.438221,920.3125610000001 -39.340649,-7.437120999999999,927.390686 -39.340893,-7.436050999999999,932.906311 -39.341148,-7.435,934.6719359999998 -39.341415,-7.433913,935.781311 -39.341675,-7.432834,935.531311 -39.341915,-7.431845,932.031311 -39.34211,-7.431019999999999,924.609436 -39.342327,-7.430147,926.906311 -39.342522,-7.429275,925.609436 -39.342628,-7.428663000000001,926.437561 -39.342587,-7.42856,923.656311 -39.342327,-7.42852,922.750061 -39.341927,-7.42844,916.109436 -39.341534,-7.428437999999999,917.484436 -39.341164,-7.42841,909.6563109999998 -39.341042,-7.428266000000001,913.828186 -39.34087,-7.428086,915.218811 -39.340801,-7.427789999999999,911.890686 -39.340618,-7.427384,915.328186 -39.340527,-7.426946000000001,919.1250609999998 -39.34029,-7.426497,920.859436 -39.34,-7.426173,921.4063109999998 -39.339661,-7.426075,921.859436 -39.339287,-7.425888999999999,917.734436 -39.339046,-7.425663,920.437561 -39.338902,-7.42536,918.187561 -39.338856,-7.425159000000001,917.0938109999998 -39.338787,-7.424929,915.718811 -39.338791,-7.424891,916.609436 -39.338791,-7.424893,916.531311 -39.33881,-7.424955000000001,917.3281860000001 -39.338837,-7.42503,918.1719359999998 -39.338871,-7.425126000000001,918.453186 -39.33889,-7.425158,920.0625609999998 -39.338879,-7.425154,920.7656859999998 -39.338871,-7.425150999999999,920.921936 -39.338871,-7.425153,921.0313109999998 -39.338875,-7.425159000000001,921.109436 -39.338875,-7.425159000000001,921.2656860000001 -39.338871,-7.425157,921.359436 -39.338875,-7.42517,921.921936 -39.338882,-7.425163,923.265686 -39.338882,-7.425193999999999,923.890686 -39.338886,-7.425177,925.234436 -39.338867,-7.425085,925.3281860000001 -39.338821,-7.424993,925.6563109999998 -39.338791,-7.424888,928.500061 -39.338795,-7.424881,929.3438109999998 -39.338806,-7.424682999999999,929.828186 -39.338726,-7.424477999999999,928.9531859999998 -39.338654,-7.424168,923.1094359999998 -39.338478,-7.423872000000001,923.828186 -39.338364,-7.423502,922.390686 -39.338127,-7.423136,919.6250609999998 -39.337894,-7.422777,924.0781859999998 -39.337875,-7.422719,925.750061 -39.337864,-7.422708,925.8438109999998 -39.337677,-7.422523,925.125061 -39.337521,-7.422290000000001,922.640686 -39.337349,-7.422104,917.671936 -39.33707,-7.421658,916.0781859999998 -39.33683,-7.421362,917.0938109999998 -39.336514,-7.421089,919.2969360000001 -39.336185,-7.420859,920.750061 -39.33609,-7.420539999999999,921.375061 -39.336048,-7.420185999999999,922.875061 -39.335857,-7.419805,924.843811 -39.335587,-7.419565,926.718811 -39.335426,-7.419266999999999,922.125061 -39.335251,-7.418943,920.0000609999998 -39.335091,-7.418537999999999,919.968811 -39.334976,-7.418225,921.375061 -39.33498,-7.417951,916.968811 -39.33482,-7.417670000000001,915.7500609999998 -39.334736,-7.417299,914.906311 -39.334568,-7.41697,916.875061 -39.334385,-7.416628,920.593811 -39.334255,-7.416384000000001,919.765686 -39.334049,-7.416083,917.1406859999998 -39.333832,-7.415827999999999,920.421936 -39.333656,-7.415530000000001,920.921936 -39.333511,-7.415209,921.562561 -39.333321,-7.414917999999999,921.421936 -39.33313,-7.414498,923.531311 -39.332993,-7.414153,928.0000609999998 -39.332809,-7.413916999999999,929.937561 -39.332638,-7.413734000000001,931.671936 -39.332382,-7.413502,930.406311 -39.332161,-7.413323000000001,925.171936 -39.331894,-7.413095000000001,923.093811 -39.331955,-7.412782,927.453186 -39.332016,-7.412436,934.2188110000001 -39.332127,-7.412272,931.9531859999998 -39.332199,-7.411995,931.218811 -39.332191,-7.411658,928.7656859999998 -39.332146,-7.411304,930.2344359999998 -39.332047,-7.410933000000001,928.171936 -39.331951,-7.410593999999999,929.453186 -39.331787,-7.410305,930.7344359999998 -39.331669,-7.410077,931.843811 -39.331497,-7.409843,925.515686 -39.331463,-7.409554,925.7813109999998 -39.331478,-7.409284,929.3438109999998 -39.331348,-7.408931999999999,930.0469359999998 -39.33128,-7.408606,930.2969359999998 -39.331181,-7.408291,928.281311 -39.331146,-7.407952000000001,926.265686 -39.331154,-7.407797,927.1719360000001 -39.33115,-7.40779,927.2500609999998 -39.33115,-7.407787,927.453186 -39.331142,-7.407781999999999,927.484436 -39.331165,-7.407583,927.1719360000001 -39.331139,-7.407412,926.5469359999998 -39.331032,-7.407178000000001,925.640686 -39.330914,-7.406858,920.296936 -39.330879,-7.406588,915.265686 -39.330791,-7.406217,914.2969359999998 -39.330715,-7.405959999999999,906.828186 -39.330688,-7.405849,898.703186 -39.330658,-7.40577,895.468811 -39.330627,-7.405725,892.484436 -39.330624,-7.405733999999999,891.5000609999998 -39.330612,-7.405724,891.4219360000001 -39.330605,-7.405714,891.531311 -39.330452,-7.405478,894.5313110000001 -39.330444,-7.405444,897.3906860000001 -39.33046,-7.405432,897.9063109999998 -39.330513,-7.405355,902.750061 -39.330498,-7.405373,904.5156859999998 -39.33049,-7.405370999999999,904.609436 -39.330498,-7.405375,904.625061 -39.330338,-7.405433,910.312561 -39.330326,-7.405562000000001,914.2188109999998 -39.330273,-7.405671,917.578186 -39.330219,-7.405775,920.218811 -39.330185,-7.405875,921.7813109999998 -39.330082,-7.405955,923.9375609999998 -39.330044,-7.406065,924.718811 -39.330025,-7.406137,924.7656859999998 -39.330017,-7.406173,924.2500610000001 -39.329979,-7.406236,926.265686 -39.329945,-7.406275,925.546936 -39.329922,-7.406277999999999,925.8438109999998 -39.329842,-7.406342,927.406311 -39.3298,-7.406397,927.671936 -39.329781,-7.40641,927.703186 -39.329723,-7.406484000000001,927.515686 -39.329727,-7.40649,927.484436 -39.329716,-7.406492,927.609436 -39.329678,-7.406568,928.375061 -39.329681,-7.406577,928.484436 -39.329582,-7.406745000000001,925.5313109999998 -39.329529,-7.406964,922.937561 -39.329491,-7.406991,922.937561 -39.329422,-7.407128,924.1250609999998 -39.32943,-7.407175,925.703186 -39.329437,-7.407182,925.687561 -39.329441,-7.407209,926.3594359999998 -39.329395,-7.407237,927.203186 -39.32938,-7.407239,927.281311 -39.329369,-7.407242,927.3750609999998 -39.329266,-7.407435,927.890686 -39.329166,-7.407755,924.375061 -39.329098,-7.407886,922.781311 -39.329006,-7.407978,923.2344360000001 -39.328911,-7.408035,922.437561 -39.328861,-7.40811,922.750061 -39.328819,-7.408188,924.968811 -39.328754,-7.408266,927.390686 -39.328632,-7.408312,931.921936 -39.328583,-7.408395,933.500061 -39.328552,-7.408465999999999,933.7188109999998 -39.328552,-7.408473,933.734436 -39.328453,-7.408606,936.109436 -39.328407,-7.408634999999999,936.0781859999998 -39.328278,-7.408779,935.671936 -39.328175,-7.408834,938.453186 -39.328148,-7.408844,940.6406859999998 -39.328133,-7.408837,940.718811 -39.32811,-7.408834,941.390686 -39.328094,-7.40883,941.5313109999998 -39.328094,-7.40883,941.750061 -39.328098,-7.408833,941.9688109999998 -39.328098,-7.408834,942.2969359999998 -39.328102,-7.408836,942.5469359999998 -39.328094,-7.408834,942.765686 -39.328102,-7.408836,943.1094360000001 -39.328114,-7.408839,943.1875609999998 -39.328117,-7.408840999999999,943.281311 -39.328117,-7.408840999999999,943.390686 -39.328114,-7.408839,943.468811 -39.328091,-7.408873,943.218811 -39.328014,-7.408925,944.484436 -39.328003,-7.408921999999999,944.7031859999998 -39.328003,-7.408924,944.734436 -39.32798,-7.408914,944.859436 -39.327965,-7.408916,945.390686 -39.327866,-7.408941,946.4844359999998 -39.327763,-7.408906,946.625061 -39.327698,-7.408832,947.1719360000001 -39.327721,-7.408773,947.0625609999998 -39.32774,-7.408695,946.703186 -39.327713,-7.408608,946.328186 -39.327736,-7.408593,946.265686 -39.327827,-7.408524,946.187561 -39.3279,-7.408532999999999,946.3594359999998 -39.327915,-7.408534999999999,946.515686 -39.327904,-7.408545,946.8750609999998 -39.327892,-7.408561,946.765686 -39.327946,-7.408492,946.453186 -39.327908,-7.408423,945.687561 -39.327915,-7.408418999999999,945.578186 -39.327915,-7.40842,945.578186 -39.327908,-7.408418000000001,945.609436 -39.327904,-7.408418999999999,945.640686 -39.327896,-7.408432999999999,945.437561 -39.327877,-7.408424,945.765686 -39.327869,-7.408422,945.765686 -39.327866,-7.408423,945.765686 -39.327877,-7.408444,945.625061 -39.327877,-7.408461,945.8438109999998 -39.327831,-7.408484,947.1719360000001 -39.327808,-7.408468,947.015686 -39.327797,-7.408437,948.0625610000001 -39.327816,-7.408441999999999,948.046936 -39.327824,-7.408447,948.0625610000001 -39.327824,-7.408448,948.109436 -39.327816,-7.408448,948.171936 -39.327744,-7.408461,948.1250610000001 -39.327667,-7.408424,948.1406859999998 -39.327568,-7.408358,947.3125609999998 -39.327557,-7.408349000000001,947.6875609999998 -39.327545,-7.408273999999999,949.0156860000001 -39.327545,-7.408185,948.0000610000001 -39.327583,-7.408094,947.531311 -39.327591,-7.408074,947.468811 -39.327591,-7.408072,947.390686 -39.327583,-7.408066999999999,947.359436 -39.327576,-7.408061,947.328186 -39.327534,-7.408005,946.750061 -39.32753,-7.407967,946.203186 -39.327553,-7.407966,946.218811 -39.32756,-7.407976999999999,946.187561 -39.327564,-7.407979,946.203186 -39.327557,-7.408024,946.453186 -39.327595,-7.408139,947.656311 -39.327518,-7.408255,947.453186 -39.327393,-7.40837,946.7969359999998 -39.327347,-7.408393,947.0625609999998 -39.327332,-7.408398,946.9844360000001 -39.327286,-7.408408999999999,947.0625609999998 -39.32729,-7.408446,946.5469359999998 -39.32729,-7.408467,946.6094359999998 -39.327244,-7.408465999999999,946.3594359999998 -39.327217,-7.408411,946.812561 -39.327148,-7.408363,946.6719359999998 -39.327129,-7.408372999999999,946.468811 -39.327118,-7.40837,946.453186 -39.32711,-7.408367,946.468811 -39.327106,-7.408368,946.500061 -39.327091,-7.408366,946.5469359999998 -39.327076,-7.408366,946.640686 -39.326973,-7.408429999999999,946.312561 -39.326939,-7.408449,946.6719359999998 -39.326855,-7.408515,947.718811 -39.326771,-7.408539,948.609436 -39.326756,-7.408538,948.5781859999998 -39.326717,-7.408566,949.1563109999998 -39.326729,-7.408575,949.1406860000001 -39.32674,-7.408587,949.062561 -39.326694,-7.408595,949.312561 -39.326668,-7.408609,951.4375609999998 -39.32663,-7.408646000000001,951.656311 -39.326569,-7.408669999999999,951.546936 -39.326538,-7.408693999999999,951.406311 -39.326488,-7.40869,951.578186 -39.326431,-7.408617,951.593811 -39.326427,-7.40857,951.718811 -39.326385,-7.408505,951.484436 -39.326298,-7.408469,950.7969359999998 -39.326252,-7.408391,950.3594359999998 -39.326237,-7.408353,950.4219359999998 -39.326221,-7.408309,951.609436 -39.326176,-7.408247000000001,952.484436 -39.326096,-7.408241,951.765686 -39.326046,-7.408242,951.6875609999998 -39.32597,-7.408218,952.375061 -39.32592,-7.408129,953.0781860000001 -39.325855,-7.408066000000001,952.734436 -39.325771,-7.408063,951.5625609999998 -39.32568,-7.408038,950.750061 -39.3256,-7.407993,951.3125609999998 -39.325531,-7.408007,952.437561 -39.325439,-7.408044,951.4375609999998 -39.325413,-7.408051,951.093811 -39.325413,-7.408053,951.156311 -39.325409,-7.408054999999999,951.171936 -39.325409,-7.408057,951.203186 -39.325428,-7.408092,951.203186 -39.325455,-7.408087000000001,951.765686 -39.325436,-7.408066999999999,952.1250610000001 -39.325424,-7.408081,952.218811 -39.325436,-7.408064000000001,952.375061 -39.325413,-7.408052,952.3281859999998 -39.325413,-7.408053,952.343811 -39.325424,-7.408056,952.359436 -39.325432,-7.408059,952.375061 -39.325382,-7.408002,952.3281859999998 -39.325363,-7.408006,952.3906859999998 -39.325378,-7.408011,952.218811 -39.325481,-7.407971,951.531311 -39.325516,-7.407979,951.203186 -39.3256,-7.407934,950.906311 -39.325687,-7.407871000000001,950.656311 -39.325794,-7.407816999999999,950.828186 -39.325829,-7.407736000000001,952.0000610000001 -39.325809,-7.407683,952.0000610000001 -39.325829,-7.407645,951.8281859999998 -39.32589,-7.407622999999999,951.093811 -39.325909,-7.407569,950.781311 -39.325901,-7.407548,950.625061 -39.325893,-7.407543999999999,950.578186 -39.325893,-7.407541999999999,950.562561 -39.325897,-7.407541000000001,950.593811 -39.325951,-7.407524,950.578186 -39.325996,-7.407496999999999,950.8125609999998 -39.325966,-7.407418999999999,950.015686 -39.326077,-7.40748,949.125061 -39.326134,-7.407519000000001,948.5781859999998 -39.326153,-7.407525,948.562561 -39.326153,-7.407543,946.4219359999998 -39.32618,-7.407537,946.515686 -39.326168,-7.407535,946.453186 -39.326191,-7.407541999999999,946.406311 -39.326214,-7.407561,946.250061 -39.326309,-7.407543999999999,946.0938110000001 -39.326374,-7.4075,945.937561 -39.326439,-7.40749,945.937561 -39.326508,-7.407532999999999,945.828186 -39.326576,-7.407603,945.750061 -39.326664,-7.407638,946.078186 -39.32666,-7.407626,946.203186 -39.326687,-7.407629,946.187561 -39.326694,-7.407632,946.312561 -39.326691,-7.407597,946.515686 -39.326675,-7.407594,946.500061 -39.326683,-7.407593,946.515686 -39.326675,-7.407588999999999,946.531311 -39.326683,-7.407567,946.6094359999998 -39.326656,-7.407574000000001,946.468811 -39.326653,-7.407574000000001,946.468811 -39.326672,-7.407585,946.2969359999998 -39.326683,-7.407589999999999,946.2969359999998 -39.326706,-7.407626,945.890686 -39.326714,-7.407627,945.9063109999998 -39.326721,-7.407629,945.9219359999998 -39.326725,-7.407629,945.9688109999998 -39.326717,-7.407605,945.9063109999998 -39.326694,-7.407555999999999,946.3594359999998 -39.326694,-7.407527,946.140686 -39.326771,-7.407491,946.218811 -39.326866,-7.40747,946.5469359999998 -39.326923,-7.407513,946.9375609999998 -39.327007,-7.407600999999999,946.4844359999998 -39.327091,-7.407610000000001,946.250061 -39.327156,-7.407677,945.265686 -39.32729,-7.407684,942.703186 -39.327377,-7.407684,942.187561 -39.327461,-7.407667000000001,942.312561 -39.327465,-7.407652,942.375061 -39.327442,-7.407506,943.640686 -39.327446,-7.40741,944.9688109999998 -39.327438,-7.407282999999999,946.1094359999998 -39.327393,-7.407198,946.2969359999998 -39.327358,-7.40707,946.1719359999998 -39.327332,-7.407041,946.000061 -39.327335,-7.406995999999999,945.875061 -39.327335,-7.406886,945.484436 -39.327366,-7.406795,944.984436 -39.327351,-7.406733999999999,945.890686 -39.32737,-7.40673,945.125061 -39.327389,-7.406731,945.0156860000001 -39.327404,-7.406734999999999,944.984436 -39.327412,-7.406733999999999,945.0313109999998 -39.327408,-7.406727,945.046936 -39.327484,-7.406654,946.187561 -39.327492,-7.406642,946.2969359999998 -39.327496,-7.406641,946.2969359999998 -39.327496,-7.406639,946.2969359999998 -39.327499,-7.406639,946.2969359999998 -39.327507,-7.40664,946.3594359999998 -39.327515,-7.406642,946.500061 -39.327511,-7.40664,946.593811 -39.327507,-7.406638,946.562561 -39.327518,-7.406631000000001,946.562561 -39.327557,-7.406631999999999,946.390686 -39.327572,-7.406636,946.406311 -39.327656,-7.406572,946.218811 -39.32766,-7.406476,948.0000610000001 -39.327652,-7.406382000000001,949.687561 -39.327644,-7.406365,949.375061 -39.327644,-7.406351,949.4688109999998 -39.327637,-7.406345,949.500061 -39.327602,-7.406273,949.703186 -39.327538,-7.406217,948.734436 -39.327488,-7.406189999999999,947.2500609999998 -39.327412,-7.40616,948.406311 -39.327412,-7.406157,948.937561 -39.327404,-7.406152,948.921936 -39.327396,-7.406146,948.937561 -39.3274,-7.406147,948.937561 -39.327396,-7.406146,948.9531859999998 -39.327389,-7.406130000000001,949.625061 -39.327347,-7.406117,950.000061 -39.327316,-7.406136,949.9063109999998 -39.327221,-7.406093,949.9219359999998 -39.327194,-7.406042,949.937561 -39.327202,-7.406023,949.9844359999998 -39.327175,-7.406003,950.000061 -39.327118,-7.405952,950.6094359999998 -39.327126,-7.405959999999999,949.109436 -39.32719,-7.406009,948.0625610000001 -39.327286,-7.405989,947.2500609999998 -39.327335,-7.405952,946.4219359999998 -39.327377,-7.405859999999999,947.546936 -39.327427,-7.40582,948.812561 -39.327408,-7.405745,948.562561 -39.327377,-7.405713,948.593811 -39.327312,-7.405631000000001,948.937561 -39.327305,-7.405609,948.8281859999998 -39.327309,-7.405606,948.796936 -39.327312,-7.405601,948.671936 -39.327354,-7.405565,948.984436 -39.327366,-7.405547,948.734436 -39.327396,-7.405527000000001,949.000061 -39.327438,-7.405492,949.062561 -39.327518,-7.405429,948.406311 -39.327583,-7.405376,948.359436 -39.327621,-7.405354,947.8125609999998 -39.327728,-7.40533,948.156311 -39.32782,-7.405308,947.234436 -39.327888,-7.405292,947.390686 -39.328007,-7.405256999999999,946.140686 -39.328072,-7.405218,946.406311 -39.328079,-7.405218,946.406311 -39.328079,-7.405216,946.468811 -39.328083,-7.405217,946.5469359999998 -39.328068,-7.405195,946.9219359999998 -39.328098,-7.405184,947.1094360000001 -39.328114,-7.405191,947.140686 -39.328136,-7.405199999999999,947.218811 -39.328163,-7.405227,947.140686 -39.328167,-7.405229,947.156311 -39.328163,-7.405230000000001,947.156311 -39.328152,-7.405220999999999,947.1719360000001 -39.328144,-7.405211999999999,947.1875609999998 -39.328144,-7.405207,947.515686 -39.328136,-7.405217,947.5000609999998 -39.328156,-7.405223,947.281311 -39.328266,-7.405214,946.640686 -39.328327,-7.405252,946.187561 -39.328354,-7.405299000000001,946.390686 -39.32835,-7.405311999999999,946.750061 -39.328346,-7.405319,946.703186 -39.328346,-7.405322999999999,946.640686 -39.328346,-7.405321,946.6719359999998 -39.328346,-7.405319,946.687561 -39.328369,-7.405192,944.781311 -39.328438,-7.405116,943.296936 -39.328518,-7.405068,943.515686 -39.328548,-7.405078,943.0469360000001 -39.328556,-7.405078,942.906311 -39.328617,-7.405083000000001,944.2031859999998 -39.328712,-7.405079,946.828186 -39.328777,-7.405084,946.7969359999998 -39.328785,-7.405085999999999,946.750061 -39.328873,-7.405046,946.828186 -39.328934,-7.405024,944.4531859999998 -39.32901,-7.405043,945.3438109999998 -39.329086,-7.405068,944.796936 -39.329082,-7.405129,946.4844359999998 -39.32914,-7.405222,946.7344359999998 -39.329185,-7.405322000000001,947.265686 -39.329315,-7.405324,945.5313109999998 -39.329388,-7.405334999999999,945.8438109999998 -39.329464,-7.405285,945.3438109999998 -39.329536,-7.405220999999999,944.937561 -39.32962,-7.405178,944.734436 -39.329632,-7.405166999999999,944.421936 -39.329716,-7.405130000000001,944.1250610000001 -39.329803,-7.405073999999999,944.1406859999998 -39.329781,-7.404991,944.859436 -39.329758,-7.404865,945.0156860000001 -39.329815,-7.404829,944.171936 -39.32988,-7.404804,944.6406859999998 -39.329918,-7.404809000000001,944.500061 -39.329987,-7.404784,943.8125609999998 -39.329994,-7.404786,943.8125609999998 -39.330093,-7.404824999999999,944.500061 -39.330143,-7.404874,943.906311 -39.330154,-7.404890999999999,943.734436 -39.330212,-7.404977,943.515686 -39.330242,-7.405,943.1250609999998 -39.330311,-7.405054,943.609436 -39.330395,-7.405134,945.000061 -39.330429,-7.405179,944.937561 -39.330429,-7.405179,944.9531859999998 -39.330429,-7.40518,944.937561 -39.330425,-7.405179,944.937561 -39.330414,-7.405174,944.921936 -39.330418,-7.405175000000001,944.9063109999998 -39.330421,-7.405178,944.8906859999998 -39.330425,-7.40518,944.875061 -39.330437,-7.405186,944.859436 -39.330448,-7.405192,944.8906859999998 -39.330452,-7.405195,944.921936 -39.330452,-7.405195,944.937561 -39.330448,-7.405195,944.9688109999998 -39.33046,-7.405211999999999,946.437561 -39.33046,-7.405213,946.453186 -39.33046,-7.405213,946.468811 -39.330463,-7.405215,946.3594359999998 -39.330479,-7.405220999999999,946.265686 -39.330479,-7.405220999999999,946.187561 -39.33049,-7.405253,946.1094359999998 -39.330482,-7.40527,946.0313110000001 -39.330482,-7.405268,946.0469359999998 -39.330486,-7.40527,946.062561 -39.330486,-7.405268,945.953186 -39.330475,-7.40526,946.0313110000001 -39.330467,-7.405253,946.187561 -39.330467,-7.405249,946.328186 -39.330467,-7.405246,946.3594359999998 -39.330463,-7.405243,946.453186 -39.33046,-7.405239,946.4219359999998 -39.330452,-7.405235,946.500061 -39.330444,-7.405230000000001,946.531311 -39.330444,-7.405228,946.593811 -39.330441,-7.405225,946.640686 -39.330429,-7.405220999999999,946.7344359999998 -39.330429,-7.405219,946.9375609999998 -39.330425,-7.405217,947.015686 -39.33041,-7.405199999999999,948.3906859999998 -39.330387,-7.405154,950.437561 -39.330376,-7.405133,953.328186 -39.330357,-7.405123,954.1719359999998 -39.330357,-7.405114,953.9219359999998 -39.330349,-7.405109,954.6094359999998 -39.330349,-7.405103,954.968811 -39.330368,-7.405106000000001,954.640686 -39.330387,-7.405113,953.9688110000001 -39.330395,-7.405109999999999,953.500061 -39.330395,-7.405104,953.000061 -39.330402,-7.405092,953.0938109999998 -39.33041,-7.405076,954.015686 -39.330414,-7.405063,956.171936 -39.330418,-7.405052999999999,959.015686 -39.330425,-7.405049999999999,961.9063110000001 -39.330429,-7.405056,965.187561 -39.330433,-7.405066,968.171936 -39.330421,-7.405076,970.468811 -39.330418,-7.405088,972.2031859999998 -39.330421,-7.405097999999999,973.375061 -39.330441,-7.405092,974.0469359999998 -39.330456,-7.405088,974.062561 -39.330456,-7.405083000000001,973.250061 -39.330444,-7.405083000000001,971.671936 -39.330441,-7.405085999999999,969.5938109999998 -39.330437,-7.405092,966.9375609999998 -39.330441,-7.405097999999999,963.671936 -39.330448,-7.405112,959.656311 -39.330452,-7.405125,955.031311 -39.330456,-7.405127,953.750061 -39.330463,-7.405130999999999,953.5313109999998 -39.330467,-7.405135,953.5313109999998 -39.330467,-7.405135,953.546936 -39.330471,-7.405139,953.562561 -39.330467,-7.405137,953.5313109999998 -39.330463,-7.405147,954.125061 -39.330467,-7.405149,954.125061 -39.330479,-7.405154,954.0938110000001 -39.330471,-7.405153,954.187561 -39.330475,-7.405184,950.5469359999998 -39.330463,-7.405211999999999,947.390686 -39.33046,-7.405215,945.562561 -39.330559,-7.405220999999999,941.687561 -39.330677,-7.405133,935.093811 -39.330719,-7.404855000000001,924.859436 -39.330723,-7.404532,928.296936 -39.330765,-7.404320999999999,920.281311 -39.330719,-7.404167,910.906311 -39.330643,-7.403972,903.1875609999998 -39.330627,-7.403652,899.2344359999998 -39.330475,-7.403373,893.234436 -39.330376,-7.403262,889.156311 -39.330349,-7.403241999999999,889.953186 -39.330345,-7.403224,892.5625610000001 -39.330341,-7.403209,894.515686 -39.330338,-7.403193,897.750061 -39.330338,-7.403176,900.937561 -39.330334,-7.403161000000001,904.406311 -39.33033,-7.403157,905.4063109999998 -39.330322,-7.402885000000001,909.5313109999998 -39.330246,-7.40271,911.0469359999998 -39.330215,-7.402681000000001,912.734436 -39.330215,-7.402671000000001,913.250061 -39.330212,-7.402663,913.687561 -39.330139,-7.402551,916.687561 -39.330051,-7.402442,921.109436 -39.329964,-7.402316,924.234436 -39.329891,-7.402266,928.1406859999998 -39.329834,-7.402226,930.8594359999998 -39.32975,-7.402076,931.3125609999998 -39.329544,-7.401885999999999,931.593811 -39.329441,-7.401677,932.7031859999998 -39.329376,-7.401515,931.0469359999998 -39.329502,-7.401412,928.0781859999998 -39.329868,-7.401270000000001,930.906311 -39.33033,-7.401107,930.265686 -39.330933,-7.400939,931.0625609999998 -39.331661,-7.400688,929.437561 -39.332478,-7.400483,926.140686 -39.333244,-7.400216,926.078186 -39.333984,-7.399999,929.296936 -39.334736,-7.399764,930.140686 -39.335468,-7.399498,930.812561 -39.336292,-7.399242,928.6406859999998 -39.337124,-7.398961999999999,929.5313109999998 -39.337975,-7.398717,929.4063109999998 -39.338745,-7.398460999999999,926.812561 -39.339489,-7.398229,925.1406859999998 -39.340214,-7.398001,919.953186 -39.340961,-7.397741,921.3906860000001 -39.341705,-7.397524,921.625061 -39.342415,-7.397316,917.953186 -39.34304,-7.397126,914.000061 -39.343418,-7.396947999999999,916.6406859999998 -39.343788,-7.396895,917.000061 -39.344288,-7.396729,916.5781859999998 -39.344841,-7.396560000000001,917.3438109999998 -39.345493,-7.396391,919.515686 -39.346066,-7.396229000000001,915.7500609999998 -39.346336,-7.396146,914.6719359999998 -39.346642,-7.396036,916.984436 -39.34679,-7.39595,916.2656859999998 -39.347031,-7.39586,913.6563109999998 -39.347393,-7.395739,910.4219359999998 -39.34803,-7.395569999999999,910.828186 -39.348804,-7.395355,916.593811 -39.349617,-7.395088,912.750061 -39.350407,-7.394905,914.828186 -39.350826,-7.394986,919.9375609999998 -39.350761,-7.395548000000001,926.906311 -39.350563,-7.396315,927.859436 -39.350353,-7.397192,930.3594359999998 -39.350128,-7.398099,934.125061 -39.349888,-7.399041,934.2344359999998 -39.349678,-7.400001,931.968811 -39.349426,-7.401001,932.468811 -39.349174,-7.402021000000001,936.500061 -39.348949,-7.403006,936.0000609999998 -39.348701,-7.403983,934.8594359999998 -39.348461,-7.404962,935.531311 -39.348244,-7.405926999999999,933.875061 -39.347996,-7.406928000000001,931.796936 -39.347748,-7.407926,931.328186 -39.347504,-7.408915,931.671936 -39.347263,-7.409938,931.031311 -39.347008,-7.410966000000001,926.5469359999998 -39.346748,-7.412014999999999,928.046936 -39.346531,-7.413012,924.718811 -39.346279,-7.414023,923.406311 -39.34605,-7.415046,926.187561 -39.345802,-7.416048,930.250061 -39.345566,-7.417039,929.4063109999998 -39.345329,-7.418056,926.2969359999998 -39.345085,-7.41909,925.546936 -39.344818,-7.420139,928.9688109999998 -39.344559,-7.42113,928.718811 -39.344337,-7.422076999999999,924.734436 -39.344124,-7.423047,922.1563109999998 -39.343864,-7.424057,925.062561 -39.343624,-7.425090000000001,922.781311 -39.343388,-7.426112,921.0313109999998 -39.343128,-7.427149,921.750061 -39.342857,-7.428211,924.437561 -39.342617,-7.429247,922.9219359999998 -39.342384,-7.430259999999999,921.750061 -39.342144,-7.431252,922.1563109999998 -39.341888,-7.432232,921.625061 -39.341656,-7.433238000000001,919.1250609999998 -39.341393,-7.434212,919.1094359999998 -39.341164,-7.435172,918.937561 -39.340935,-7.436151,919.6875609999998 -39.340702,-7.437085,919.984436 -39.340462,-7.438055999999999,922.078186 -39.340221,-7.439048,920.406311 -39.339985,-7.440066,919.281311 -39.339737,-7.441064,918.593811 -39.339497,-7.442054,915.3594360000001 -39.339256,-7.443027000000001,915.765686 -39.339012,-7.444014,915.765686 -39.338772,-7.444982000000001,915.515686 -39.338524,-7.445972000000001,914.875061 -39.338291,-7.446993,913.3438109999998 -39.338024,-7.448032000000001,911.2344359999998 -39.337772,-7.449063,911.531311 -39.337513,-7.450109,908.1406859999998 -39.337254,-7.451220999999999,904.281311 -39.336975,-7.452332,901.703186 -39.336708,-7.453449,896.2500609999998 -39.336445,-7.454574,892.984436 -39.336193,-7.455707,894.140686 -39.335922,-7.456776000000001,901.6563109999998 -39.335701,-7.457787,906.015686 -39.335438,-7.458764000000001,910.2969359999998 -39.335232,-7.459305,911.828186 -39.33522,-7.459296,911.281311 -39.33522,-7.459298,911.328186 -39.335228,-7.459286,911.3125609999998 -39.335232,-7.459272,910.703186 -39.335201,-7.459267000000001,908.484436 -39.335182,-7.459238,906.2344359999998 -39.33519,-7.459253000000001,907.265686 -39.335163,-7.459267000000001,907.9375609999998 -39.335186,-7.459194,935.828186 -39.335129,-7.459208000000001,899.734436 
			</coordinates>
		</LineString>
	</Placemark>
</Document>
</kml>
