# Supplementary material for: Lévy foraging patterns of rural humans
Source: PLoS One. 2018 Jun 18;13(6):e0199099. doi: 10.1371/journal.pone.0199099 (PMC6005560; doi:10.1371/journal.pone.0199099)
Supplement: S5 File — (ZIP) [file pone.0199099.s005.zip › H-12-CA/Holux20140203_0605.txt]

-7.45875	-39.33399
-7.45882	-39.33388
-7.45851	-39.33389
-7.45851	-39.33390
-7.45851	-39.33391
-7.45851	-39.33392
-7.45857	-39.33396
-7.45859	-39.33396
-7.45865	-39.33396
-7.45867	-39.33395
-7.45867	-39.33395
-7.45872	-39.33400
-7.45873	-39.33402
-7.45870	-39.33402
-7.45872	-39.33403
-7.45873	-39.33404
-7.45879	-39.33411
-7.45880	-39.33415
-7.45882	-39.33414
-7.45882	-39.33414
-7.45882	-39.33418
-7.45885	-39.33451
-7.45887	-39.33485
-7.45887	-39.33487
-7.45886	-39.33488
-7.45882	-39.33491
-7.45848	-39.33500
-7.45782	-39.33516
-7.45684	-39.33540
-7.45594	-39.33524
-7.45490	-39.33566
-7.45386	-39.33600
-7.45292	-39.33633
-7.45200	-39.33661
-7.45106	-39.33689
-7.45005	-39.33719
-7.44899	-39.33746
-7.44796	-39.33773
-7.44695	-39.33800
-7.44595	-39.33828
-7.44495	-39.33854
-7.44392	-39.33882
-7.44288	-39.33907
-7.44185	-39.33933
-7.44078	-39.33961
-7.43973	-39.33988
-7.43866	-39.34015
-7.43760	-39.34042
-7.43654	-39.34068
-7.43548	-39.34094
-7.43441	-39.34121
-7.43334	-39.34148
-7.43226	-39.34175
-7.43119	-39.34202
-7.43014	-39.34227
-7.42923	-39.34249
-7.42868	-39.34259
-7.42852	-39.34251
-7.42848	-39.34226
-7.42840	-39.34192
-7.42841	-39.34153
-7.42841	-39.34119
-7.42828	-39.34102
-7.42817	-39.34088
-7.42786	-39.34081
-7.42746	-39.34067
-7.42709	-39.34060
-7.42666	-39.34046
-7.42634	-39.34026
-7.42612	-39.33997
-7.42600	-39.33956
-7.42582	-39.33924
-7.42561	-39.33906
-7.42531	-39.33895
-7.42512	-39.33888
-7.42479	-39.33880
-7.42446	-39.33873
-7.42405	-39.33860
-7.42372	-39.33847
-7.42335	-39.33831
-7.42298	-39.33803
-7.42269	-39.33789
-7.42238	-39.33764
-7.42211	-39.33746
-7.42179	-39.33724
-7.42146	-39.33696
-7.42119	-39.33673
-7.42098	-39.33640
-7.42074	-39.33617
-7.42047	-39.33610
-7.42015	-39.33604
-7.41979	-39.33594
-7.41954	-39.33568
-7.41937	-39.33547
-7.41910	-39.33534
-7.41879	-39.33521
-7.41844	-39.33509
-7.41817	-39.33500
-7.41792	-39.33497
-7.41767	-39.33488
-7.41741	-39.33477
-7.41705	-39.33464
-7.41675	-39.33454
-7.41650	-39.33435
-7.41629	-39.33424
-7.41609	-39.33410
-7.41580	-39.33395
-7.41561	-39.33375
-7.41532	-39.33361
-7.41502	-39.33347
-7.41473	-39.33334
-7.41437	-39.33317
-7.41413	-39.33300
-7.41392	-39.33283
-7.41373	-39.33267
-7.41349	-39.33246
-7.41330	-39.33221
-7.41313	-39.33192
-7.41292	-39.33189
-7.41259	-39.33196
-7.41237	-39.33202
-7.41210	-39.33214
-7.41175	-39.33220
-7.41134	-39.33220
-7.41093	-39.33210
-7.41062	-39.33202
-7.41035	-39.33184
-7.41006	-39.33173
-7.40976	-39.33149
-7.40944	-39.33146
-7.40908	-39.33144
-7.40870	-39.33134
-7.40839	-39.33129
-7.40803	-39.33120
-7.40766	-39.33114
-7.40763	-39.33114
-7.40761	-39.33127
-7.40759	-39.33129
-7.40760	-39.33128
-7.40762	-39.33122
-7.40764	-39.33110
-7.40765	-39.33110
-7.40755	-39.33110
-7.40745	-39.33114
-7.40732	-39.33112
-7.40724	-39.33118
-7.40721	-39.33120
-7.40720	-39.33116
-7.40721	-39.33115
-7.40721	-39.33111
-7.40718	-39.33110
-7.40708	-39.33111
-7.40697	-39.33109
-7.40685	-39.33104
-7.40672	-39.33098
-7.40656	-39.33094
-7.40641	-39.33091
-7.40627	-39.33092
-7.40614	-39.33089
-7.40598	-39.33085
-7.40585	-39.33083
-7.40567	-39.33083
-7.40561	-39.33080
-7.40556	-39.33075
-7.40558	-39.33067
-7.40549	-39.33056
-7.40546	-39.33045
-7.40553	-39.33033
-7.40560	-39.33029
-7.40565	-39.33026
-7.40577	-39.33019
-7.40593	-39.33007
-7.40602	-39.33002
-7.40615	-39.32998
-7.40627	-39.32996
-7.40629	-39.32997
-7.40625	-39.32992
-7.40626	-39.32986
-7.40630	-39.32985
-7.40631	-39.32986
-7.40629	-39.32984
-7.40630	-39.32983
-7.40640	-39.32977
-7.40647	-39.32977
-7.40649	-39.32976
-7.40655	-39.32975
-7.40664	-39.32967
-7.40671	-39.32965
-7.40671	-39.32966
-7.40670	-39.32965
-7.40670	-39.32965
-7.40670	-39.32966
-7.40670	-39.32965
-7.40672	-39.32965
-7.40672	-39.32966
-7.40671	-39.32966
-7.40673	-39.32966
-7.40681	-39.32962
-7.40681	-39.32963
-7.40681	-39.32964
-7.40681	-39.32964
-7.40680	-39.32966
-7.40680	-39.32965
-7.40680	-39.32964
-7.40679	-39.32964
-7.40678	-39.32965
-7.40676	-39.32966
-7.40676	-39.32965
-7.40680	-39.32964
-7.40679	-39.32965
-7.40678	-39.32966
-7.40677	-39.32966
-7.40676	-39.32966
-7.40673	-39.32967
-7.40674	-39.32967
-7.40676	-39.32961
-7.40671	-39.32961
-7.40670	-39.32964
-7.40666	-39.32962
-7.40666	-39.32959
-7.40670	-39.32957
-7.40671	-39.32956
-7.40671	-39.32954
-7.40667	-39.32952
-7.40664	-39.32952
-7.40665	-39.32957
-7.40667	-39.32962
-7.40673	-39.32966
-7.40667	-39.32967
-7.40664	-39.32971
-7.40664	-39.32968
-7.40653	-39.32970
-7.40644	-39.32974
-7.40633	-39.32978
-7.40630	-39.32986
-7.40630	-39.32986
-7.40630	-39.32986
-7.40628	-39.32987
-7.40629	-39.32988
-7.40629	-39.32984
-7.40628	-39.32984
-7.40626	-39.32986
-7.40623	-39.32989
-7.40627	-39.32987
-7.40627	-39.32988
-7.40624	-39.32995
-7.40616	-39.32998
-7.40604	-39.33002
-7.40593	-39.33009
-7.40581	-39.33015
-7.40572	-39.33023
-7.40573	-39.33026
-7.40571	-39.33029
-7.40575	-39.33032
-7.40575	-39.33028
-7.40570	-39.33026
-7.40563	-39.33028
-7.40556	-39.33031
-7.40554	-39.33019
-7.40558	-39.33007
-7.40561	-39.32999
-7.40561	-39.32997
-7.40559	-39.32999
-7.40564	-39.32998
-7.40560	-39.33000
-7.40555	-39.33011
-7.40550	-39.33023
-7.40548	-39.33033
-7.40540	-39.33038
-7.40535	-39.33049
-7.40533	-39.33054
-7.40530	-39.33051
-7.40522	-39.33048
-7.40521	-39.33042
-7.40522	-39.33043
-7.40522	-39.33041
-7.40519	-39.33042
-7.40518	-39.33040
-7.40519	-39.33042
-7.40518	-39.33047
-7.40519	-39.33046
-7.40522	-39.33048
-7.40521	-39.33056
-7.40522	-39.33057
-7.40521	-39.33058
-7.40520	-39.33056
-7.40523	-39.33055
-7.40526	-39.33055
-7.40526	-39.33055
-7.40523	-39.33062
-7.40513	-39.33067
-7.40503	-39.33066
-7.40498	-39.33070
-7.40486	-39.33073
-7.40475	-39.33074
-7.40465	-39.33072
-7.40465	-39.33070
-7.40466	-39.33072
-7.40464	-39.33075
-7.40452	-39.33074
-7.40449	-39.33076
-7.40447	-39.33079
-7.40444	-39.33080
-7.40440	-39.33082
-7.40437	-39.33082
-7.40439	-39.33078
-7.40442	-39.33073
-7.40442	-39.33071
-7.40438	-39.33074
-7.40424	-39.33075
-7.40412	-39.33074
-7.40399	-39.33069
-7.40389	-39.33066
-7.40377	-39.33061
-7.40363	-39.33052
-7.40352	-39.33045
-7.40346	-39.33038
-7.40354	-39.33038
-7.40356	-39.33035
-7.40353	-39.33036
-7.40344	-39.33041
-7.40333	-39.33038
-7.40322	-39.33037
-7.40319	-39.33040
-7.40309	-39.33039
-7.40298	-39.33037
-7.40285	-39.33035
-7.40277	-39.33029
-7.40268	-39.33025
-7.40258	-39.33021
-7.40249	-39.33023
-7.40238	-39.33030
-7.40227	-39.33041
-7.40216	-39.33051
-7.40207	-39.33054
-7.40209	-39.33058
-7.40206	-39.33065
-7.40202	-39.33076
-7.40203	-39.33087
-7.40204	-39.33092
-7.40205	-39.33093
-7.40204	-39.33094
-7.40203	-39.33093
-7.40198	-39.33099
-7.40196	-39.33108
-7.40191	-39.33118
-7.40181	-39.33129
-7.40180	-39.33140
-7.40178	-39.33151
-7.40173	-39.33163
-7.40180	-39.33170
-7.40180	-39.33171
-7.40181	-39.33170
-7.40179	-39.33171
-7.40177	-39.33172
-7.40176	-39.33170
-7.40172	-39.33168
-7.40169	-39.33170
-7.40168	-39.33168
-7.40169	-39.33169
-7.40169	-39.33167
-7.40168	-39.33166
-7.40175	-39.33171
-7.40175	-39.33168
-7.40171	-39.33170
-7.40161	-39.33173
-7.40154	-39.33173
-7.40154	-39.33174
-7.40153	-39.33173
-7.40156	-39.33171
-7.40156	-39.33174
-7.40157	-39.33180
-7.40164	-39.33188
-7.40162	-39.33197
-7.40162	-39.33204
-7.40162	-39.33204
-7.40164	-39.33205
-7.40161	-39.33207
-7.40166	-39.33212
-7.40170	-39.33216
-7.40169	-39.33216
-7.40169	-39.33214
-7.40163	-39.33216
-7.40163	-39.33227
-7.40163	-39.33230
-7.40163	-39.33228
-7.40165	-39.33235
-7.40167	-39.33236
-7.40162	-39.33237
-7.40154	-39.33239
-7.40151	-39.33248
-7.40146	-39.33252
-7.40146	-39.33253
-7.40145	-39.33254
-7.40147	-39.33254
-7.40144	-39.33256
-7.40144	-39.33257
-7.40135	-39.33255
-7.40133	-39.33253
-7.40130	-39.33257
-7.40120	-39.33262
-7.40115	-39.33267
-7.40108	-39.33271
-7.40097	-39.33277
-7.40091	-39.33285
-7.40085	-39.33287
-7.40080	-39.33288
-7.40080	-39.33287
-7.40078	-39.33291
-7.40076	-39.33294
-7.40076	-39.33293
-7.40077	-39.33296
-7.40079	-39.33294
-7.40083	-39.33291
-7.40089	-39.33282
-7.40096	-39.33279
-7.40107	-39.33276
-7.40113	-39.33267
-7.40127	-39.33260
-7.40129	-39.33250
-7.40122	-39.33244
-7.40125	-39.33240
-7.40121	-39.33231
-7.40114	-39.33221
-7.40110	-39.33215
-7.40107	-39.33213
-7.40111	-39.33215
-7.40112	-39.33214
-7.40109	-39.33203
-7.40110	-39.33199
-7.40113	-39.33196
-7.40112	-39.33195
-7.40109	-39.33194
-7.40103	-39.33190
-7.40099	-39.33189
-7.40100	-39.33189
-7.40107	-39.33192
-7.40111	-39.33199
-7.40111	-39.33208
-7.40114	-39.33217
-7.40122	-39.33230
-7.40132	-39.33235
-7.40141	-39.33240
-7.40151	-39.33236
-7.40160	-39.33234
-7.40163	-39.33233
-7.40164	-39.33238
-7.40167	-39.33240
-7.40170	-39.33240
-7.40170	-39.33236
-7.40178	-39.33233
-7.40186	-39.33240
-7.40191	-39.33241
-7.40191	-39.33248
-7.40193	-39.33259
-7.40198	-39.33261
-7.40203	-39.33264
-7.40206	-39.33262
-7.40201	-39.33260
-7.40198	-39.33260
-7.40198	-39.33261
-7.40196	-39.33261
-7.40196	-39.33260
-7.40195	-39.33257
-7.40192	-39.33252
-7.40191	-39.33241
-7.40191	-39.33237
-7.40193	-39.33228
-7.40199	-39.33224
-7.40203	-39.33227
-7.40205	-39.33226
-7.40205	-39.33223
-7.40206	-39.33225
-7.40206	-39.33222
-7.40204	-39.33218
-7.40204	-39.33221
-7.40202	-39.33220
-7.40201	-39.33223
-7.40193	-39.33229
-7.40191	-39.33239
-7.40191	-39.33238
-7.40200	-39.33239
-7.40210	-39.33241
-7.40218	-39.33238
-7.40227	-39.33237
-7.40236	-39.33242
-7.40248	-39.33246
-7.40257	-39.33241
-7.40268	-39.33240
-7.40278	-39.33239
-7.40290	-39.33236
-7.40303	-39.33231
-7.40311	-39.33229
-7.40319	-39.33230
-7.40332	-39.33231
-7.40343	-39.33231
-7.40356	-39.33229
-7.40368	-39.33229
-7.40379	-39.33227
-7.40392	-39.33226
-7.40405	-39.33224
-7.40415	-39.33228
-7.40423	-39.33230
-7.40434	-39.33231
-7.40447	-39.33231
-7.40459	-39.33232
-7.40470	-39.33238
-7.40480	-39.33239
-7.40490	-39.33235
-7.40501	-39.33229
-7.40509	-39.33231
-7.40524	-39.33232
-7.40536	-39.33228
-7.40545	-39.33226
-7.40555	-39.33228
-7.40566	-39.33232
-7.40580	-39.33238
-7.40589	-39.33240
-7.40600	-39.33231
-7.40610	-39.33228
-7.40620	-39.33228
-7.40634	-39.33229
-7.40643	-39.33226
-7.40652	-39.33218
-7.40662	-39.33212
-7.40668	-39.33200
-7.40672	-39.33189
-7.40679	-39.33185
-7.40687	-39.33185
-7.40691	-39.33177
-7.40699	-39.33171
-7.40709	-39.33165
-7.40719	-39.33158
-7.40728	-39.33155
-7.40735	-39.33148
-7.40745	-39.33143
-7.40752	-39.33135
-7.40756	-39.33130
-7.40758	-39.33128
-7.40759	-39.33126
-7.40760	-39.33126
-7.40759	-39.33126
-7.40758	-39.33126
-7.40757	-39.33126
-7.40756	-39.33126
-7.40757	-39.33125
-7.40757	-39.33125
-7.40756	-39.33126
-7.40752	-39.33128
-7.40751	-39.33129
-7.40751	-39.33130
-7.40755	-39.33129
-7.40757	-39.33123
-7.40757	-39.33120
-7.40755	-39.33120
-7.40755	-39.33118
-7.40756	-39.33119
-7.40757	-39.33118
-7.40759	-39.33115
-7.40760	-39.33115
-7.40771	-39.33110
-7.40778	-39.33098
-7.40787	-39.33089
-7.40794	-39.33083
-7.40804	-39.33073
-7.40805	-39.33071
-7.40805	-39.33071
-7.40808	-39.33069
-7.40808	-39.33067
-7.40811	-39.33069
-7.40818	-39.33070
-7.40819	-39.33067
-7.40826	-39.33064
-7.40830	-39.33054
-7.40830	-39.33042
-7.40824	-39.33041
-7.40817	-39.33038
-7.40814	-39.33038
-7.40814	-39.33037
-7.40815	-39.33037
-7.40814	-39.33037
-7.40809	-39.33035
-7.40809	-39.33033
-7.40808	-39.33033
-7.40806	-39.33033
-7.40805	-39.33034
-7.40804	-39.33034
-7.40804	-39.33035
-7.40805	-39.33035
-7.40804	-39.33036
-7.40805	-39.33034
-7.40805	-39.33033
-7.40804	-39.33033
-7.40804	-39.33034
-7.40802	-39.33033
-7.40802	-39.33033
-7.40803	-39.33034
-7.40804	-39.33035
-7.40803	-39.33035
-7.40806	-39.33036
-7.40806	-39.33035
-7.40807	-39.33035
-7.40809	-39.33035
-7.40811	-39.33035
-7.40814	-39.33037
-7.40814	-39.33035
-7.40814	-39.33036
-7.40814	-39.33038
-7.40814	-39.33040
-7.40814	-39.33040
-7.40814	-39.33040
-7.40814	-39.33040
-7.40814	-39.33040
-7.40820	-39.33041
-7.40824	-39.33042
-7.40826	-39.33041
-7.40835	-39.33036
-7.40842	-39.33025
-7.40846	-39.33012
-7.40853	-39.33001
-7.40861	-39.32993
-7.40873	-39.32987
-7.40878	-39.32971
-7.40874	-39.32962
-7.40873	-39.32961
-7.40873	-39.32961
-7.40871	-39.32952
