# Supplementary material for: Lévy foraging patterns of rural humans
Source: PLoS One. 2018 Jun 18;13(6):e0199099. doi: 10.1371/journal.pone.0199099 (PMC6005560; doi:10.1371/journal.pone.0199099)
Supplement: S5 File — (ZIP) [file pone.0199099.s005.zip › H-12-CA/Holux20140203_0605.kml]

<?xml version="1.0" encoding="UTF-8"?>
<kml xmlns="http://www.opengis.net/kml/2.2" xmlns:gx="http://www.google.com/kml/ext/2.2" xmlns:kml="http://www.opengis.net/kml/2.2" xmlns:atom="http://www.w3.org/2005/Atom">
<Document>
	<name>Holux20140203_0605.kml</name>
	<Style id="Line_6_6">
		<LineStyle>
			<color>ff00aaaa</color>
			<width>5</width>
		</LineStyle>
	</Style>
	<Placemark>
		<name>Holux2014/02/03_06:05</name>
		<styleUrl>#Line_6_6</styleUrl>
		<LineString>
			<tessellate>1</tessellate>
			<coordinates>
				-39.333988,-7.458751,163.769547 -39.333878,-7.458823999999999,201.980484 -39.333885,-7.458507,199.082047 -39.333904,-7.458508,198.902359 -39.333912,-7.458512,198.79689 -39.333923,-7.458509,198.746109 -39.333961,-7.458571000000001,195.656265 -39.333965,-7.45859,194.10939 -39.333961,-7.458652999999999,191.67189 -39.33395,-7.458671,191.054703 -39.33395,-7.458672,191.093765 -39.333996,-7.458719000000001,191.089859 -39.334019,-7.458733999999999,191.011734 -39.334015,-7.458704,190.699234 -39.334034,-7.45872,191.042984 -39.334042,-7.458727,191.195328 -39.334114,-7.458786,190.714859 -39.334148,-7.458796,194.019547 -39.334145,-7.458815,194.54689 -39.334137,-7.45882,194.289078 -39.334175,-7.458823000000001,193.781265 -39.334511,-7.458853,192.843765 -39.33485,-7.458868999999999,191.187515 -39.334873,-7.458865,190.644547 -39.334881,-7.458856000000001,190.601578 -39.334911,-7.458821000000001,190.679703 -39.334999,-7.458477,190.73439 -39.335155,-7.457823999999999,189.210953 -39.3354,-7.456844,195.093765 -39.335236,-7.455944999999999,309.695343 -39.335655,-7.454897000000001,440.562531 -39.335999,-7.453864,513.296936 -39.336327,-7.45292,576.640686 -39.336609,-7.452,620.421936 -39.336895,-7.451056,656.953186 -39.337189,-7.450051,685.515686 -39.337463,-7.448993,705.218811 -39.337727,-7.447964,723.250061 -39.337997,-7.44695,735.718811 -39.338276,-7.445949,752.906311 -39.338543,-7.444946,771.593811 -39.338821,-7.443924,786.4531860000001 -39.339069,-7.442882,791.578186 -39.339333,-7.441852,800.828186 -39.339607,-7.440784000000001,807.328186 -39.339882,-7.439725999999999,817.500061 -39.340149,-7.438663,823.953186 -39.34042,-7.437599000000001,829.296936 -39.340683,-7.436542,837.7656859999998 -39.340935,-7.435479,846.000061 -39.341213,-7.434411999999999,852.109436 -39.34148,-7.433342999999999,856.906311 -39.341747,-7.432261,861.218811 -39.342022,-7.431195,865.125061 -39.342274,-7.430143000000001,871.703186 -39.342495,-7.429226,881.671936 -39.342587,-7.428685,889.890686 -39.342514,-7.428525,898.875061 -39.342258,-7.428482000000001,903.5000609999998 -39.341915,-7.428402000000001,910.562561 -39.341534,-7.428409,913.828186 -39.34119,-7.428411,917.4688109999998 -39.341019,-7.428278000000001,928.046936 -39.340881,-7.428166,931.734436 -39.340809,-7.427858999999999,940.1875610000001 -39.340668,-7.427462,945.390686 -39.340603,-7.427086,946.5469359999998 -39.340462,-7.42666,945.0938109999998 -39.34026,-7.426342000000001,942.6094359999998 -39.33997,-7.426125,942.125061 -39.339561,-7.426002999999999,942.2969359999998 -39.339241,-7.425822,944.343811 -39.339062,-7.425613999999999,946.718811 -39.338947,-7.425307999999999,948.218811 -39.338879,-7.42512,953.734436 -39.338799,-7.424794000000001,958.7969359999998 -39.338726,-7.424459,957.8438109999998 -39.338604,-7.424053,955.2500609999998 -39.33847,-7.423719,952.562561 -39.338314,-7.423352,954.218811 -39.338032,-7.422978,955.671936 -39.337887,-7.422686,953.765686 -39.337643,-7.422378,955.968811 -39.33746,-7.422112,953.9219359999998 -39.337242,-7.421794,953.125061 -39.33696,-7.421461999999999,953.312561 -39.336731,-7.421194,954.9844360000001 -39.336403,-7.420979,955.593811 -39.33617,-7.420738,957.0781860000001 -39.336102,-7.420467,957.7969359999998 -39.336044,-7.420146,960.593811 -39.335941,-7.419795,955.234436 -39.335682,-7.419541,954.343811 -39.335472,-7.419366000000001,952.8906859999998 -39.335339,-7.419095999999999,948.5156859999998 -39.335209,-7.418791,949.2813109999998 -39.335094,-7.418443,946.703186 -39.335003,-7.418175,942.5469359999998 -39.334972,-7.417924,940.671936 -39.334881,-7.417667,937.937561 -39.33477,-7.417408000000001,936.875061 -39.334641,-7.417053,933.484436 -39.334538,-7.416754,931.765686 -39.334347,-7.416496000000001,930.000061 -39.334236,-7.416287,931.8750609999998 -39.334103,-7.416090000000001,931.890686 -39.333954,-7.415795,929.3281860000001 -39.333748,-7.415605,927.890686 -39.333614,-7.415316999999999,931.2500609999998 -39.333466,-7.415024,930.9844359999998 -39.333344,-7.414731,929.953186 -39.333168,-7.414373999999999,928.0781859999998 -39.333,-7.414125,928.7656859999998 -39.332832,-7.413924,930.328186 -39.332672,-7.413733000000001,931.8750609999998 -39.332455,-7.413486,934.437561 -39.332211,-7.413296,936.5156859999998 -39.331917,-7.413133,939.921936 -39.331886,-7.412916,945.5313109999998 -39.331955,-7.412592,943.6875609999998 -39.332016,-7.412375,944.9531859999998 -39.332142,-7.412102,941.421936 -39.332199,-7.411746,938.7344359999998 -39.332203,-7.411343,926.7969359999998 -39.332104,-7.410932,920.171936 -39.33202,-7.410622,912.7656859999998 -39.331837,-7.410346,908.296936 -39.331734,-7.410063,905.750061 -39.331493,-7.409760000000001,903.859436 -39.331459,-7.409436,900.171936 -39.331436,-7.409083,891.1094359999998 -39.331345,-7.4087,889.562561 -39.331295,-7.408388,891.250061 -39.331203,-7.408035,898.843811 -39.331139,-7.40766,908.4531859999998 -39.331142,-7.407629,910.703186 -39.331272,-7.407605,917.3281860000001 -39.331291,-7.407593,917.062561 -39.331284,-7.407602,917.125061 -39.331219,-7.40762,918.2969359999998 -39.331104,-7.407643999999999,921.062561 -39.331104,-7.407648,920.7656859999998 -39.331104,-7.407547,929.234436 -39.331135,-7.40745,930.828186 -39.331116,-7.407319,932.8281859999998 -39.331184,-7.407241,931.031311 -39.331196,-7.407215,931.281311 -39.331158,-7.407201000000001,933.375061 -39.331146,-7.407213,933.5313109999998 -39.331112,-7.407213,933.937561 -39.331104,-7.407182,935.1094360000001 -39.331112,-7.407078,937.4063109999998 -39.331089,-7.406971000000001,937.484436 -39.331039,-7.406846,937.6563109999998 -39.330978,-7.406718,936.9063109999998 -39.330944,-7.406562000000001,936.656311 -39.330906,-7.406405999999999,935.640686 -39.330917,-7.406268000000001,935.203186 -39.330891,-7.406137,930.906311 -39.330853,-7.40598,935.515686 -39.330826,-7.405847000000001,934.078186 -39.330826,-7.405667,931.0000609999998 -39.330799,-7.40561,934.1563110000001 -39.33075,-7.405564,937.2031860000001 -39.330666,-7.405577,938.078186 -39.330563,-7.405493999999999,938.640686 -39.330452,-7.405460999999999,938.265686 -39.330334,-7.405527000000001,940.734436 -39.330292,-7.405602,941.9844359999998 -39.330257,-7.405648,943.031311 -39.330193,-7.405767000000001,944.796936 -39.33007,-7.405928,944.9688109999998 -39.330025,-7.406023,944.468811 -39.329983,-7.40615,944.7656859999998 -39.329956,-7.406265000000001,943.796936 -39.329967,-7.406291,942.843811 -39.329922,-7.406255,943.3125609999998 -39.329857,-7.406263,944.218811 -39.329849,-7.406303,943.859436 -39.329861,-7.406306,944.234436 -39.329842,-7.406286,944.343811 -39.329826,-7.406305,944.2656859999998 -39.329773,-7.406399,944.546936 -39.329765,-7.40647,946.015686 -39.329762,-7.406491,945.9844359999998 -39.329746,-7.406549,946.015686 -39.329674,-7.406641,946.2969359999998 -39.329647,-7.406709,946.3594359999998 -39.329655,-7.406708,946.343811 -39.329647,-7.406703,946.250061 -39.329651,-7.406700999999999,946.187561 -39.329655,-7.406697,946.125061 -39.329651,-7.406705,946.0469359999998 -39.329651,-7.406716,945.9844359999998 -39.329659,-7.406716,945.9063109999998 -39.329659,-7.406714,945.8438109999998 -39.329655,-7.406729,945.796936 -39.329624,-7.406813,945.453186 -39.329632,-7.40681,945.171936 -39.329639,-7.406808,945.109436 -39.329639,-7.406806,945.046936 -39.329655,-7.406802000000001,945.0313109999998 -39.329647,-7.406799,945.046936 -39.329643,-7.406796,945.0313109999998 -39.329639,-7.406793999999999,944.937561 -39.329647,-7.406778000000001,944.8281859999998 -39.329655,-7.406763,944.781311 -39.329651,-7.406762,944.7656859999998 -39.329643,-7.406801,945.609436 -39.329647,-7.406785,945.4688109999998 -39.329655,-7.406776,945.484436 -39.329659,-7.406765,945.4688109999998 -39.329659,-7.406756,945.4688109999998 -39.329666,-7.406733000000001,944.9688109999998 -39.329674,-7.406736,944.937561 -39.329613,-7.406757000000001,947.796936 -39.329605,-7.406708,946.281311 -39.329639,-7.406696,946.015686 -39.329617,-7.406655999999999,945.484436 -39.32959,-7.40666,943.796936 -39.329575,-7.406697,943.9531859999998 -39.329563,-7.406708,943.8125609999998 -39.32954,-7.406709,944.2656859999998 -39.329517,-7.406671,944.421936 -39.329525,-7.406642,944.562561 -39.329575,-7.406653000000001,944.500061 -39.32962,-7.406667999999999,943.203186 -39.329662,-7.406733999999999,943.359436 -39.329674,-7.406675,941.4688109999998 -39.329712,-7.406636,940.531311 -39.329681,-7.406642,941.296936 -39.329697,-7.406533,940.7656859999998 -39.329742,-7.406436000000001,941.1406860000001 -39.329784,-7.406328,940.5156859999998 -39.329857,-7.406299,939.2500609999998 -39.329861,-7.406297,939.359436 -39.329861,-7.406298,939.453186 -39.329872,-7.406285,940.546936 -39.329876,-7.406289999999999,940.625061 -39.329842,-7.406289999999999,942.3594359999998 -39.329838,-7.406279,942.828186 -39.329857,-7.406258,942.390686 -39.329891,-7.406228,941.625061 -39.329872,-7.406273,941.1563109999998 -39.329876,-7.406268000000001,940.375061 -39.329948,-7.406243,940.609436 -39.329979,-7.406161,941.109436 -39.330025,-7.406039,940.500061 -39.33009,-7.405929,941.109436 -39.330151,-7.405807,941.375061 -39.330231,-7.40572,942.1094359999998 -39.330265,-7.405727,940.8281859999998 -39.330292,-7.405715,940.656311 -39.330318,-7.405752,940.609436 -39.330284,-7.405745999999999,940.7656859999998 -39.330265,-7.405697,941.953186 -39.33028,-7.405626,941.812561 -39.330307,-7.405564,941.890686 -39.330189,-7.405535,943.140686 -39.33007,-7.405578,942.0313110000001 -39.329994,-7.405613,940.7031859999998 -39.329975,-7.405605000000001,941.8438109999998 -39.329987,-7.405591,942.203186 -39.329983,-7.405638,942.7969359999998 -39.330002,-7.405602,941.5313109999998 -39.330105,-7.405546,941.750061 -39.330231,-7.405497,940.171936 -39.330334,-7.405476,939.921936 -39.330383,-7.405399,939.1250609999998 -39.33049,-7.405354,938.203186 -39.33054,-7.40533,937.125061 -39.330513,-7.4053,937.125061 -39.330482,-7.405222,938.593811 -39.330425,-7.405213,938.968811 -39.330429,-7.405217,938.8594359999998 -39.330414,-7.405216,938.6094359999998 -39.330425,-7.405192,937.187561 -39.330399,-7.40518,936.750061 -39.330425,-7.405192,936.281311 -39.330471,-7.405178,936.156311 -39.33046,-7.405189,936.031311 -39.330482,-7.405215,936.343811 -39.330559,-7.405213,935.0469359999998 -39.330574,-7.405220000000001,936.468811 -39.330578,-7.405213,936.437561 -39.330559,-7.405201,936.406311 -39.330547,-7.405227,937.484436 -39.330551,-7.405256999999999,938.843811 -39.330547,-7.405262,938.5469359999998 -39.330616,-7.405229,938.7969359999998 -39.330669,-7.405134,938.5469359999998 -39.330662,-7.405032,940.109436 -39.330696,-7.404983000000001,940.484436 -39.33073,-7.404859,939.734436 -39.330738,-7.404749,938.875061 -39.330719,-7.404652999999999,939.703186 -39.330696,-7.404648,937.9688109999998 -39.330723,-7.404656,937.171936 -39.33075,-7.404644,937.375061 -39.330742,-7.404524000000001,936.984436 -39.330757,-7.404488,937.062561 -39.330791,-7.404469000000001,936.562561 -39.330799,-7.404436,936.546936 -39.330818,-7.404404,935.609436 -39.330818,-7.40437,939.656311 -39.330784,-7.404388,942.328186 -39.330734,-7.404416,944.718811 -39.330708,-7.404424999999999,943.0469360000001 -39.330738,-7.404376,942.8594359999998 -39.330753,-7.404239,942.0469359999998 -39.330742,-7.404118999999999,941.1406860000001 -39.330692,-7.403992000000001,938.2969359999998 -39.330658,-7.403890999999999,937.546936 -39.330608,-7.403767,936.687561 -39.330524,-7.403629,934.1563110000001 -39.330452,-7.403517,933.500061 -39.330379,-7.403465,934.0313109999998 -39.330379,-7.403536999999999,932.421936 -39.330353,-7.403560000000001,932.312561 -39.33036,-7.403528,933.2188109999998 -39.330406,-7.403445,934.656311 -39.330376,-7.403331,934.2344359999998 -39.330372,-7.403225,934.531311 -39.330395,-7.403193,935.8125609999998 -39.330391,-7.403091,934.2188110000001 -39.330372,-7.402984,933.515686 -39.330353,-7.402851,932.859436 -39.330292,-7.402768,933.250061 -39.330254,-7.40268,933.296936 -39.330212,-7.402584,932.6406859999998 -39.330227,-7.402493,933.359436 -39.330299,-7.40238,933.750061 -39.33041,-7.402272000000001,934.828186 -39.330505,-7.402161999999999,935.796936 -39.330536,-7.402071,936.9063109999998 -39.330578,-7.402092000000001,937.875061 -39.330654,-7.402058,938.390686 -39.330765,-7.40202,938.578186 -39.330872,-7.402027,938.578186 -39.330917,-7.402038,939.7500609999998 -39.330925,-7.402047999999999,939.8125609999998 -39.330936,-7.402043,939.3750609999998 -39.330933,-7.402031,939.265686 -39.33099,-7.40198,938.250061 -39.331081,-7.401957,938.203186 -39.331181,-7.401909000000001,938.125061 -39.331287,-7.401811,938.343811 -39.331402,-7.401803,938.406311 -39.331509,-7.40178,938.187561 -39.331627,-7.401734,937.359436 -39.331696,-7.401795999999999,937.953186 -39.331707,-7.4018,937.9063109999998 -39.331703,-7.401814,938.0469359999998 -39.331707,-7.401793,938.125061 -39.331715,-7.401765,938.500061 -39.331699,-7.401756,938.531311 -39.331684,-7.401722,938.437561 -39.331696,-7.401692,938.468811 -39.331676,-7.401679,938.437561 -39.331688,-7.401686,938.328186 -39.331673,-7.401692,938.2969359999998 -39.331661,-7.401684,938.2344359999998 -39.331707,-7.401748000000001,938.437561 -39.331684,-7.401748000000001,939.2500609999998 -39.331699,-7.401705000000001,939.1719360000001 -39.331726,-7.401606,939.0469360000001 -39.331726,-7.40154,938.703186 -39.331738,-7.401539,939.218811 -39.331726,-7.40153,939.359436 -39.331711,-7.401564,941.375061 -39.331745,-7.401555999999999,941.0781860000001 -39.331799,-7.401566,940.812561 -39.331879,-7.401644,942.828186 -39.33197,-7.401616,942.0313110000001 -39.332043,-7.401624000000001,940.7656859999998 -39.332043,-7.401622,940.984436 -39.332054,-7.401636999999999,940.468811 -39.332073,-7.401612000000001,940.5781859999998 -39.332123,-7.401664,940.781311 -39.332161,-7.401695,941.0156859999998 -39.332161,-7.40169,941.000061 -39.332142,-7.401687,941.2031860000001 -39.332161,-7.401629,939.968811 -39.332268,-7.401631,938.125061 -39.332298,-7.40163,937.859436 -39.332283,-7.401628,940.0156859999998 -39.332352,-7.401655,941.187561 -39.332359,-7.401674,941.000061 -39.332375,-7.401624000000001,940.984436 -39.332394,-7.401542,941.390686 -39.332481,-7.401514,940.8906859999998 -39.332523,-7.401462,941.2188109999998 -39.332527,-7.401455999999999,941.0313109999998 -39.332535,-7.401451,941.171936 -39.332542,-7.401472,941.437561 -39.332561,-7.401443999999999,942.312561 -39.332569,-7.401438,942.6719359999998 -39.33255,-7.401353,943.468811 -39.332531,-7.401329999999999,942.562561 -39.332573,-7.401296,942.250061 -39.332619,-7.401202,941.750061 -39.332672,-7.401153,941.453186 -39.332714,-7.401076,940.9063109999998 -39.332771,-7.40097,941.328186 -39.332848,-7.400907999999999,941.421936 -39.33287,-7.400850999999999,941.484436 -39.332878,-7.400803,940.921936 -39.332874,-7.400798,940.812561 -39.332909,-7.400785,939.6250609999998 -39.332939,-7.400761,940.296936 -39.332928,-7.400756,940.2031859999998 -39.332962,-7.400767,938.750061 -39.332939,-7.400788,938.6719359999998 -39.332912,-7.400826000000001,937.421936 -39.332825,-7.400885999999999,937.234436 -39.332794,-7.400963000000001,937.046936 -39.332756,-7.401071,935.8750609999998 -39.332672,-7.401129,935.406311 -39.3326,-7.401268,935.578186 -39.332497,-7.401287,936.0000609999998 -39.332436,-7.401223,936.2031859999998 -39.332401,-7.401246000000001,936.375061 -39.332306,-7.401207,936.984436 -39.332207,-7.401144000000001,936.8906859999998 -39.332146,-7.401097,937.7188109999998 -39.332134,-7.401066000000001,938.187561 -39.33215,-7.401115,937.187561 -39.332138,-7.401122,936.984436 -39.332031,-7.401094,937.703186 -39.331985,-7.401103,937.546936 -39.331955,-7.401127,937.640686 -39.331947,-7.401119,937.390686 -39.331944,-7.401093,937.0938109999998 -39.331905,-7.401033999999999,936.734436 -39.331894,-7.400986,936.656311 -39.331894,-7.401005,936.859436 -39.331924,-7.401066000000001,936.7656859999998 -39.331985,-7.401105,935.4375609999998 -39.332085,-7.401111000000001,934.9375609999998 -39.332169,-7.401142,934.140686 -39.332298,-7.401215000000001,933.062561 -39.332355,-7.401318999999999,932.7656859999998 -39.332397,-7.401414,933.0156859999998 -39.332359,-7.401510000000001,934.0469359999998 -39.33234,-7.401600999999999,933.890686 -39.332329,-7.401631,932.859436 -39.332382,-7.401639,932.0000609999998 -39.332397,-7.401673,933.796936 -39.332401,-7.401697,933.687561 -39.332359,-7.401701,934.1563110000001 -39.332333,-7.401781,934.968811 -39.332397,-7.401863,935.359436 -39.332413,-7.401907,935.093811 -39.332485,-7.401906,935.1250609999998 -39.332592,-7.401929,935.859436 -39.332611,-7.401978999999999,936.406311 -39.332638,-7.402033000000001,936.7031859999998 -39.332619,-7.402061,937.5938109999998 -39.3326,-7.402011000000001,937.953186 -39.332603,-7.401984,937.546936 -39.332607,-7.401975,937.562561 -39.332611,-7.401965,937.546936 -39.3326,-7.401963,937.562561 -39.332569,-7.401947,937.703186 -39.33252,-7.401921999999999,937.953186 -39.332413,-7.401905,938.703186 -39.332367,-7.401914,939.656311 -39.332279,-7.401930999999999,938.656311 -39.332241,-7.401993,937.937561 -39.332268,-7.402026,937.000061 -39.332256,-7.402051,937.1406860000001 -39.33223,-7.402047,937.250061 -39.332253,-7.402059999999999,937.359436 -39.332218,-7.402061,937.250061 -39.332184,-7.40204,937.937561 -39.332214,-7.402041,938.0313109999998 -39.332199,-7.402023999999999,938.0313109999998 -39.332226,-7.402013,938.0469359999998 -39.332287,-7.401932,938.343811 -39.332386,-7.401912,938.515686 -39.332378,-7.401909999999999,937.9063109999998 -39.332386,-7.401998,937.953186 -39.332405,-7.402099,938.375061 -39.332378,-7.402181,938.203186 -39.332367,-7.402267,938.3594359999998 -39.33242,-7.402363999999999,937.2188109999998 -39.332458,-7.402479999999999,935.6250609999998 -39.332413,-7.402573,934.562561 -39.332401,-7.402679,933.250061 -39.332386,-7.402783000000001,932.046936 -39.332363,-7.402903,931.8125609999998 -39.332314,-7.403028,930.875061 -39.332291,-7.403114,930.1094359999998 -39.332302,-7.403189,929.3281860000001 -39.332306,-7.403319,927.734436 -39.332306,-7.40343,926.953186 -39.332291,-7.403558000000001,926.3438110000001 -39.332287,-7.40368,926.937561 -39.332268,-7.403788,926.187561 -39.332256,-7.403923999999999,925.1563109999998 -39.332241,-7.404054,925.890686 -39.332279,-7.404151000000001,925.125061 -39.332302,-7.404235,924.109436 -39.33231,-7.404338,922.937561 -39.332314,-7.404473,921.890686 -39.332325,-7.404589,921.7188109999998 -39.332382,-7.404698999999999,921.046936 -39.332386,-7.404800999999999,921.640686 -39.332352,-7.404904,922.1719359999998 -39.332291,-7.405014000000001,925.1563109999998 -39.33231,-7.405094000000001,925.046936 -39.332325,-7.405236,924.562561 -39.332279,-7.405362,924.546936 -39.332264,-7.405448999999999,924.109436 -39.332279,-7.405552,924.718811 -39.332321,-7.40566,923.828186 -39.332382,-7.405797,923.6875609999998 -39.332401,-7.405887,923.328186 -39.33231,-7.405997,925.562561 -39.332275,-7.406103,929.5938109999998 -39.332279,-7.406204,930.4219359999998 -39.332294,-7.406337999999999,931.1094360000001 -39.332256,-7.406431,931.8750609999998 -39.332176,-7.406519,932.1250610000001 -39.332119,-7.406622,932.437561 -39.332001,-7.406679,933.500061 -39.331886,-7.406718,933.2813109999998 -39.331852,-7.406793,934.1094359999998 -39.331852,-7.406871999999999,933.812561 -39.331772,-7.406909,934.0313109999998 -39.331711,-7.406985000000001,937.640686 -39.331654,-7.407087000000001,938.2344359999998 -39.331585,-7.407194,939.906311 -39.331551,-7.407282,937.8438109999998 -39.331478,-7.407348000000001,936.281311 -39.331429,-7.407447,935.984436 -39.331348,-7.407522,935.1250609999998 -39.331299,-7.407561,935.2344360000001 -39.331276,-7.407577999999999,934.9219359999998 -39.331264,-7.407586000000001,934.4219359999998 -39.331264,-7.407596,934.140686 -39.331264,-7.407589999999999,934.0313109999998 -39.331261,-7.407577999999999,933.9688109999998 -39.331257,-7.407565999999999,934.250061 -39.331257,-7.407564,934.812561 -39.331253,-7.407569,935.656311 -39.331249,-7.407573,936.484436 -39.331264,-7.407555,937.187561 -39.331284,-7.407520000000001,937.890686 -39.331295,-7.407514,938.6719359999998 -39.331303,-7.407513,939.515686 -39.331295,-7.407549,939.2500609999998 -39.33123,-7.407569,938.5469359999998 -39.3312,-7.407571,939.390686 -39.331196,-7.407548,937.0938109999998 -39.331184,-7.407553000000001,937.062561 -39.331188,-7.407561,937.0938109999998 -39.331177,-7.407573,936.921936 -39.33115,-7.407588999999999,936.5156859999998 -39.33115,-7.407598999999999,936.593811 -39.3311,-7.407706,935.8125609999998 -39.330982,-7.407776,935.406311 -39.330894,-7.407865,934.890686 -39.330826,-7.407935,935.2344360000001 -39.33073,-7.408042000000001,937.5313109999998 -39.330715,-7.408054000000001,938.9219359999998 -39.330708,-7.408051,940.359436 -39.330685,-7.408075,941.8594359999998 -39.330673,-7.408075,941.8594359999998 -39.330685,-7.408107,942.4844359999998 -39.330696,-7.408185,940.812561 -39.330666,-7.408190000000001,941.750061 -39.330635,-7.408263,940.671936 -39.330536,-7.408304999999999,940.031311 -39.330421,-7.408299,940.1250610000001 -39.330406,-7.408237999999999,938.906311 -39.330383,-7.408175,939.0469360000001 -39.330379,-7.408135000000001,940.406311 -39.330372,-7.408135999999999,940.0000609999998 -39.330368,-7.408154,938.8594359999998 -39.330368,-7.408139,938.765686 -39.330349,-7.408090000000001,939.515686 -39.330334,-7.408087000000001,939.546936 -39.330326,-7.408076000000001,939.609436 -39.330334,-7.408063,939.593811 -39.330338,-7.408052,939.578186 -39.330338,-7.408044,939.546936 -39.330345,-7.408044,939.5000609999998 -39.330345,-7.40805,939.406311 -39.330357,-7.408041,939.328186 -39.330341,-7.408045,939.2344360000001 -39.33033,-7.408045,939.2500609999998 -39.330334,-7.408042999999999,939.281311 -39.330338,-7.408042000000001,939.1250609999998 -39.330334,-7.40802,939.140686 -39.33033,-7.408024,940.171936 -39.330341,-7.408026,940.2031859999998 -39.330349,-7.408038,940.2656859999998 -39.330353,-7.408030000000001,940.1875610000001 -39.330364,-7.408061,940.468811 -39.330349,-7.408056,939.765686 -39.330349,-7.408074,940.5781859999998 -39.330345,-7.408092,940.6406859999998 -39.330349,-7.408111999999999,940.796936 -39.330372,-7.408137,941.296936 -39.330353,-7.408142,942.9844359999998 -39.33036,-7.408143,942.437561 -39.330383,-7.408143,942.687561 -39.330402,-7.408135999999999,941.0781860000001 -39.330402,-7.408135999999999,941.0938109999998 -39.330402,-7.408135999999999,941.0313109999998 -39.330399,-7.408135999999999,940.9531859999998 -39.330399,-7.408137,940.9063109999998 -39.330414,-7.408203,938.343811 -39.330418,-7.408242,939.2500609999998 -39.330414,-7.408264,939.093811 -39.330364,-7.40835,939.078186 -39.33025,-7.408423,939.796936 -39.33012,-7.408457,939.515686 -39.330013,-7.408528,938.531311 -39.329933,-7.408612999999999,938.1094359999998 -39.329868,-7.408733,938.000061 -39.329712,-7.408782,937.9063109999998 -39.329617,-7.408738,936.843811 -39.329605,-7.408731,937.000061 -39.329613,-7.40873,937.062561 -39.329517,-7.40871,937.578186 
			</coordinates>
		</LineString>
	</Placemark>
</Document>
</kml>
