# Supplementary material for: Lévy foraging patterns of rural humans
Source: PLoS One. 2018 Jun 18;13(6):e0199099. doi: 10.1371/journal.pone.0199099 (PMC6005560; doi:10.1371/journal.pone.0199099)
Supplement: S5 File — (ZIP) [file pone.0199099.s005.zip › H-12-CA/Holux20140130_0605.txt]

-7.45483	-39.33572
-7.45390	-39.33595
-7.45289	-39.33638
-7.45183	-39.33676
-7.45078	-39.33723
-7.44989	-39.33748
-7.44898	-39.33771
-7.44804	-39.33795
-7.44710	-39.33818
-7.44616	-39.33840
-7.44524	-39.33862
-7.44430	-39.33886
-7.44337	-39.33908
-7.44244	-39.33931
-7.44150	-39.33955
-7.44055	-39.33978
-7.43961	-39.34003
-7.43866	-39.34026
-7.43773	-39.34049
-7.43680	-39.34071
-7.43581	-39.34092
-7.43486	-39.34117
-7.43393	-39.34139
-7.43300	-39.34161
-7.43211	-39.34184
-7.43125	-39.34204
-7.43035	-39.34228
-7.42949	-39.34249
-7.42877	-39.34262
-7.42858	-39.34257
-7.42854	-39.34231
-7.42855	-39.34188
-7.42851	-39.34151
-7.42849	-39.34120
-7.42833	-39.34106
-7.42821	-39.34092
-7.42792	-39.34082
-7.42768	-39.34072
-7.42732	-39.34067
-7.42694	-39.34056
-7.42661	-39.34037
-7.42634	-39.34015
-7.42617	-39.33979
-7.42604	-39.33947
-7.42582	-39.33919
-7.42546	-39.33897
-7.42521	-39.33890
-7.42510	-39.33885
-7.42474	-39.33881
-7.42453	-39.33880
-7.42429	-39.33871
-7.42412	-39.33859
-7.42314	-39.33826
-7.42286	-39.33812
-7.42263	-39.33797
-7.42236	-39.33778
-7.42215	-39.33762
-7.42188	-39.33749
-7.42157	-39.33730
-7.42134	-39.33709
-7.42115	-39.33686
-7.42093	-39.33667
-7.42060	-39.33656
-7.42034	-39.33645
-7.42000	-39.33639
-7.41983	-39.33628
-7.41963	-39.33622
-7.41938	-39.33614
-7.41915	-39.33609
-7.41881	-39.33591
-7.41853	-39.33521
-7.41832	-39.33512
-7.41805	-39.33495
-7.41749	-39.33489
-7.41721	-39.33480
-7.41683	-39.33464
-7.41656	-39.33448
-7.41634	-39.33430
-7.41608	-39.33414
-7.41588	-39.33393
-7.41560	-39.33379
-7.41531	-39.33368
-7.41500	-39.33354
-7.41472	-39.33336
-7.41440	-39.33320
-7.41414	-39.33301
-7.41392	-39.33281
-7.41364	-39.33257
-7.41345	-39.33235
-7.41324	-39.33208
-7.41300	-39.33197
-7.41272	-39.33200
-7.41242	-39.33203
-7.41221	-39.33218
-7.41190	-39.33224
-7.41160	-39.33223
-7.41131	-39.33222
-7.41088	-39.33212
-7.41059	-39.33199
-7.41030	-39.33186
-7.41007	-39.33171
-7.40978	-39.33157
-7.40953	-39.33152
-7.40920	-39.33146
-7.40879	-39.33137
-7.40845	-39.33131
-7.40817	-39.33125
-7.40782	-39.33115
-7.40761	-39.33114
-7.40733	-39.33109
-7.40709	-39.33105
-7.40667	-39.33092
-7.40636	-39.33085
-7.40600	-39.33078
-7.40571	-39.33072
-7.40547	-39.33058
-7.40534	-39.33049
-7.40534	-39.33049
-7.40536	-39.33046
-7.40539	-39.33038
-7.40547	-39.33029
-7.40554	-39.33025
-7.40557	-39.33022
-7.40563	-39.33015
-7.40575	-39.33011
-7.40585	-39.32999
-7.40596	-39.32995
-7.40607	-39.32990
-7.40620	-39.32990
-7.40622	-39.32984
-7.40624	-39.32983
-7.40629	-39.32978
-7.40639	-39.32968
-7.40654	-39.32963
-7.40666	-39.32958
-7.40666	-39.32958
-7.40666	-39.32958
-7.40666	-39.32957
-7.40667	-39.32957
-7.40665	-39.32953
-7.40665	-39.32951
-7.40665	-39.32951
-7.40664	-39.32950
-7.40666	-39.32948
-7.40662	-39.32949
-7.40664	-39.32951
-7.40663	-39.32952
-7.40665	-39.32955
-7.40657	-39.32959
-7.40647	-39.32960
-7.40635	-39.32961
-7.40633	-39.32964
-7.40632	-39.32964
-7.40625	-39.32970
-7.40623	-39.32972
-7.40627	-39.32974
-7.40629	-39.32973
-7.40629	-39.32973
-7.40627	-39.32976
-7.40627	-39.32978
-7.40625	-39.32984
-7.40613	-39.32990
-7.40599	-39.32995
-7.40586	-39.32995
-7.40577	-39.32998
-7.40573	-39.33015
-7.40574	-39.33020
-7.40573	-39.33020
-7.40571	-39.33020
-7.40570	-39.33022
-7.40568	-39.33022
-7.40567	-39.33020
-7.40567	-39.33020
-7.40567	-39.33019
-7.40559	-39.33023
-7.40548	-39.33026
-7.40536	-39.33035
-7.40530	-39.33046
-7.40526	-39.33048
-7.40525	-39.33049
-7.40525	-39.33049
-7.40525	-39.33049
-7.40526	-39.33051
-7.40524	-39.33054
-7.40499	-39.33066
-7.40480	-39.33073
-7.40456	-39.33080
-7.40413	-39.33084
-7.40409	-39.33078
-7.40390	-39.33065
-7.40350	-39.33048
-7.40300	-39.33038
-7.40269	-39.33025
-7.40267	-39.33024
-7.40266	-39.33022
-7.40266	-39.33022
-7.40265	-39.33020
-7.40264	-39.33020
-7.40264	-39.33020
-7.40260	-39.33016
-7.40248	-39.33005
-7.40231	-39.33000
-7.40212	-39.32997
-7.40197	-39.32990
-7.40175	-39.32967
-7.40163	-39.32951
-7.40159	-39.32946
-7.40161	-39.32914
-7.40169	-39.32867
-7.40181	-39.32812
-7.40195	-39.32755
-7.40203	-39.32723
-7.40202	-39.32721
-7.40202	-39.32721
-7.40202	-39.32720
-7.40191	-39.32713
-7.40180	-39.32699
-7.40165	-39.32681
-7.40154	-39.32678
-7.40141	-39.32664
-7.40133	-39.32650
-7.40138	-39.32636
-7.40129	-39.32627
-7.40116	-39.32634
-7.40080	-39.32626
-7.40066	-39.32615
-7.40050	-39.32619
-7.40012	-39.32594
-7.39967	-39.32571
-7.39940	-39.32563
-7.39922	-39.32558
-7.39921	-39.32558
-7.39920	-39.32555
-7.39920	-39.32555
-7.39920	-39.32554
-7.39920	-39.32554
-7.39918	-39.32550
-7.39917	-39.32550
-7.39917	-39.32549
-7.39916	-39.32549
-7.39916	-39.32548
-7.39915	-39.32547
-7.39894	-39.32530
-7.39899	-39.32523
-7.39904	-39.32524
-7.39894	-39.32522
-7.39891	-39.32524
-7.39888	-39.32524
-7.39883	-39.32525
-7.39883	-39.32525
-7.39883	-39.32525
-7.39883	-39.32525
-7.39883	-39.32525
-7.39882	-39.32525
-7.39882	-39.32525
-7.39882	-39.32524
-7.39882	-39.32524
-7.39882	-39.32524
-7.39882	-39.32524
-7.39882	-39.32524
-7.39882	-39.32523
-7.39882	-39.32522
-7.39882	-39.32522
-7.39882	-39.32523
-7.39882	-39.32522
-7.39883	-39.32521
-7.39883	-39.32521
-7.39882	-39.32522
-7.39882	-39.32522
-7.39882	-39.32522
-7.39882	-39.32521
-7.39882	-39.32521
-7.39871	-39.32524
-7.39860	-39.32527
-7.39846	-39.32526
-7.39831	-39.32528
-7.39821	-39.32538
-7.39811	-39.32539
-7.39798	-39.32535
-7.39785	-39.32535
-7.39775	-39.32533
-7.39766	-39.32526
-7.39766	-39.32526
-7.39755	-39.32523
-7.39731	-39.32516
-7.39719	-39.32504
-7.39707	-39.32496
-7.39698	-39.32495
-7.39684	-39.32487
-7.39666	-39.32472
-7.39664	-39.32467
-7.39662	-39.32465
-7.39661	-39.32466
-7.39657	-39.32462
-7.39647	-39.32454
-7.39635	-39.32447
-7.39637	-39.32442
-7.39636	-39.32441
-7.39636	-39.32439
-7.39636	-39.32438
-7.39636	-39.32438
-7.39633	-39.32428
-7.39633	-39.32427
-7.39633	-39.32427
-7.39636	-39.32428
-7.39640	-39.32422
-7.39642	-39.32417
-7.39642	-39.32417
-7.39647	-39.32409
-7.39645	-39.32399
-7.39646	-39.32389
-7.39639	-39.32378
-7.39631	-39.32370
-7.39632	-39.32366
-7.39632	-39.32366
-7.39632	-39.32365
-7.39632	-39.32364
-7.39630	-39.32364
-7.39630	-39.32365
-7.39630	-39.32362
-7.39632	-39.32355
-7.39629	-39.32343
-7.39630	-39.32338
-7.39623	-39.32335
-7.39623	-39.32335
-7.39623	-39.32333
-7.39623	-39.32332
-7.39625	-39.32331
-7.39624	-39.32332
-7.39623	-39.32330
-7.39622	-39.32330
-7.39621	-39.32329
-7.39619	-39.32326
-7.39620	-39.32325
-7.39617	-39.32325
-7.39621	-39.32328
-7.39621	-39.32330
-7.39621	-39.32330
-7.39616	-39.32323
-7.39615	-39.32322
-7.39614	-39.32320
-7.39614	-39.32320
-7.39614	-39.32320
-7.39613	-39.32320
-7.39612	-39.32323
-7.39611	-39.32325
-7.39611	-39.32326
-7.39611	-39.32326
-7.39610	-39.32325
-7.39609	-39.32325
-7.39613	-39.32320
-7.39613	-39.32317
-7.39612	-39.32308
-7.39607	-39.32308
-7.39607	-39.32309
-7.39607	-39.32306
-7.39615	-39.32309
-7.39618	-39.32312
-7.39620	-39.32310
-7.39622	-39.32315
-7.39623	-39.32315
-7.39623	-39.32315
-7.39623	-39.32314
-7.39625	-39.32312
-7.39625	-39.32313
-7.39625	-39.32312
-7.39628	-39.32311
-7.39634	-39.32308
-7.39637	-39.32308
-7.39639	-39.32309
-7.39640	-39.32309
-7.39639	-39.32312
-7.39641	-39.32311
-7.39640	-39.32312
-7.39639	-39.32306
-7.39637	-39.32302
-7.39639	-39.32303
-7.39639	-39.32305
-7.39642	-39.32303
-7.39645	-39.32297
-7.39646	-39.32296
-7.39646	-39.32296
-7.39645	-39.32297
-7.39642	-39.32302
-7.39640	-39.32304
-7.39632	-39.32312
-7.39628	-39.32312
-7.39624	-39.32313
-7.39619	-39.32316
-7.39618	-39.32316
-7.39612	-39.32318
-7.39605	-39.32321
-7.39604	-39.32325
-7.39601	-39.32329
-7.39598	-39.32331
-7.39594	-39.32338
-7.39591	-39.32341
-7.39590	-39.32338
-7.39583	-39.32327
-7.39580	-39.32323
-7.39580	-39.32323
-7.39579	-39.32323
-7.39579	-39.32322
-7.39572	-39.32318
-7.39557	-39.32312
-7.39552	-39.32316
-7.39550	-39.32313
-7.39551	-39.32315
-7.39550	-39.32324
-7.39546	-39.32336
-7.39546	-39.32338
-7.39546	-39.32340
-7.39546	-39.32341
-7.39545	-39.32342
-7.39545	-39.32342
-7.39544	-39.32343
-7.39544	-39.32341
-7.39543	-39.32339
-7.39542	-39.32340
-7.39543	-39.32345
-7.39543	-39.32344
-7.39540	-39.32340
-7.39540	-39.32339
-7.39539	-39.32341
-7.39536	-39.32341
-7.39533	-39.32340
-7.39532	-39.32341
-7.39532	-39.32341
-7.39528	-39.32338
-7.39527	-39.32338
-7.39528	-39.32341
-7.39526	-39.32347
-7.39526	-39.32348
-7.39525	-39.32349
-7.39525	-39.32349
-7.39524	-39.32350
-7.39515	-39.32356
-7.39514	-39.32362
-7.39512	-39.32369
-7.39510	-39.32373
-7.39509	-39.32377
-7.39508	-39.32378
-7.39508	-39.32378
-7.39510	-39.32377
-7.39512	-39.32377
-7.39517	-39.32376
-7.39517	-39.32376
-7.39515	-39.32377
-7.39508	-39.32380
-7.39506	-39.32384
-7.39507	-39.32383
-7.39506	-39.32382
-7.39508	-39.32379
-7.39508	-39.32379
-7.39506	-39.32384
-7.39503	-39.32385
-7.39498	-39.32394
-7.39498	-39.32399
-7.39494	-39.32400
-7.39484	-39.32405
-7.39479	-39.32405
-7.39475	-39.32411
-7.39469	-39.32413
-7.39466	-39.32411
-7.39461	-39.32413
-7.39461	-39.32415
-7.39461	-39.32414
-7.39461	-39.32414
-7.39457	-39.32418
-7.39457	-39.32418
-7.39458	-39.32417
-7.39459	-39.32413
-7.39461	-39.32415
-7.39466	-39.32420
-7.39463	-39.32427
-7.39464	-39.32432
-7.39462	-39.32433
-7.39463	-39.32433
-7.39466	-39.32431
-7.39470	-39.32431
-7.39472	-39.32430
-7.39474	-39.32432
-7.39479	-39.32433
-7.39481	-39.32431
-7.39485	-39.32429
-7.39485	-39.32428
-7.39485	-39.32430
-7.39485	-39.32429
-7.39485	-39.32429
-7.39485	-39.32429
-7.39485	-39.32429
-7.39486	-39.32428
-7.39491	-39.32428
-7.39501	-39.32429
-7.39502	-39.32429
-7.39504	-39.32424
-7.39513	-39.32418
-7.39515	-39.32416
-7.39517	-39.32415
-7.39522	-39.32402
-7.39525	-39.32396
-7.39533	-39.32397
-7.39543	-39.32400
-7.39554	-39.32404
-7.39564	-39.32406
-7.39574	-39.32413
-7.39583	-39.32414
-7.39592	-39.32423
-7.39602	-39.32427
-7.39609	-39.32433
-7.39610	-39.32435
-7.39611	-39.32435
-7.39612	-39.32435
-7.39627	-39.32444
-7.39633	-39.32451
-7.39642	-39.32462
-7.39653	-39.32468
-7.39654	-39.32469
-7.39667	-39.32476
-7.39681	-39.32480
-7.39691	-39.32491
-7.39702	-39.32499
-7.39713	-39.32507
-7.39727	-39.32515
-7.39738	-39.32521
-7.39744	-39.32522
-7.39755	-39.32527
-7.39770	-39.32534
-7.39783	-39.32534
-7.39798	-39.32532
-7.39805	-39.32539
-7.39816	-39.32538
-7.39829	-39.32531
-7.39837	-39.32526
-7.39839	-39.32525
-7.39845	-39.32525
-7.39855	-39.32527
-7.39865	-39.32525
-7.39867	-39.32525
-7.39867	-39.32525
-7.39868	-39.32526
-7.39872	-39.32529
-7.39876	-39.32533
-7.39877	-39.32532
-7.39877	-39.32532
-7.39877	-39.32534
-7.39877	-39.32537
-7.39877	-39.32537
-7.39875	-39.32542
-7.39874	-39.32552
-7.39873	-39.32564
-7.39869	-39.32573
-7.39866	-39.32579
-7.39867	-39.32585
-7.39866	-39.32584
-7.39864	-39.32592
-7.39859	-39.32601
-7.39851	-39.32610
-7.39842	-39.32618
-7.39839	-39.32620
-7.39839	-39.32629
-7.39833	-39.32640
-7.39826	-39.32643
-7.39824	-39.32643
-7.39824	-39.32642
-7.39816	-39.32644
-7.39814	-39.32646
-7.39813	-39.32647
-7.39812	-39.32647
-7.39809	-39.32648
-7.39800	-39.32650
-7.39792	-39.32654
-7.39791	-39.32650
-7.39792	-39.32648
-7.39789	-39.32647
-7.39788	-39.32648
-7.39779	-39.32647
-7.39768	-39.32653
-7.39765	-39.32652
-7.39765	-39.32657
-7.39762	-39.32658
-7.39763	-39.32658
-7.39762	-39.32656
-7.39761	-39.32657
-7.39761	-39.32657
-7.39758	-39.32655
-7.39757	-39.32653
-7.39759	-39.32656
-7.39761	-39.32656
-7.39766	-39.32654
-7.39773	-39.32651
-7.39780	-39.32652
-7.39789	-39.32650
-7.39793	-39.32647
-7.39799	-39.32648
-7.39810	-39.32650
-7.39817	-39.32655
-7.39819	-39.32654
-7.39821	-39.32653
-7.39823	-39.32649
-7.39825	-39.32641
-7.39829	-39.32634
-7.39835	-39.32626
-7.39842	-39.32614
-7.39850	-39.32607
-7.39858	-39.32598
-7.39857	-39.32587
-7.39865	-39.32576
-7.39871	-39.32565
-7.39874	-39.32558
-7.39874	-39.32545
-7.39876	-39.32531
-7.39876	-39.32526
-7.39876	-39.32525
-7.39876	-39.32524
-7.39877	-39.32523
-7.39877	-39.32523
-7.39877	-39.32523
-7.39877	-39.32522
-7.39876	-39.32532
-7.39873	-39.32534
-7.39873	-39.32534
-7.39872	-39.32535
-7.39877	-39.32533
-7.39880	-39.32524
-7.39882	-39.32525
-7.39883	-39.32525
-7.39883	-39.32525
-7.39883	-39.32525
-7.39883	-39.32525
-7.39883	-39.32524
-7.39883	-39.32525
-7.39882	-39.32526
-7.39883	-39.32525
-7.39883	-39.32525
-7.39883	-39.32525
-7.39883	-39.32524
-7.39885	-39.32524
-7.39886	-39.32525
-7.39885	-39.32525
-7.39885	-39.32523
-7.39884	-39.32523
-7.39884	-39.32523
-7.39885	-39.32527
-7.39886	-39.32526
-7.39883	-39.32526
-7.39882	-39.32525
-7.39882	-39.32524
-7.39882	-39.32523
-7.39882	-39.32523
-7.39882	-39.32523
-7.39882	-39.32523
-7.39883	-39.32524
-7.39883	-39.32523
-7.39883	-39.32523
-7.39883	-39.32523
-7.39883	-39.32523
-7.39883	-39.32524
-7.39883	-39.32524
-7.39883	-39.32524
-7.39883	-39.32527
-7.39883	-39.32527
-7.39883	-39.32527
-7.39884	-39.32527
-7.39884	-39.32526
-7.39884	-39.32526
-7.39884	-39.32526
-7.39884	-39.32525
-7.39884	-39.32525
-7.39884	-39.32524
-7.39884	-39.32524
-7.39888	-39.32522
-7.39905	-39.32528
-7.39930	-39.32537
-7.39947	-39.32551
-7.39957	-39.32563
-7.39971	-39.32577
-7.40002	-39.32575
-7.40032	-39.32575
-7.40052	-39.32583
-7.40069	-39.32596
-7.40083	-39.32615
-7.40082	-39.32632
-7.40094	-39.32651
-7.40110	-39.32660
-7.40120	-39.32676
-7.40136	-39.32690
-7.40151	-39.32703
-7.40165	-39.32715
-7.40177	-39.32722
-7.40180	-39.32722
-7.40186	-39.32733
-7.40184	-39.32744
-7.40173	-39.32780
-7.40155	-39.32821
-7.40135	-39.32879
-7.40122	-39.32948
-7.40101	-39.33021
-7.40084	-39.33098
-7.40063	-39.33167
-7.40041	-39.33235
-7.40020	-39.33307
-7.40002	-39.33377
-7.39982	-39.33435
-7.39962	-39.33496
-7.39941	-39.33560
-7.39917	-39.33630
-7.39893	-39.33709
-7.39868	-39.33787
-7.39843	-39.33861
-7.39819	-39.33942
-7.39798	-39.34024
-7.39770	-39.34103
-7.39745	-39.34188
-7.39719	-39.34269
-7.39698	-39.34331
-7.39686	-39.34375
-7.39674	-39.34428
-7.39655	-39.34474
-7.39640	-39.34530
-7.39621	-39.34588
-7.39603	-39.34647
-7.39586	-39.34690
-7.39576	-39.34717
-7.39568	-39.34765
-7.39549	-39.34822
-7.39523	-39.34894
-7.39498	-39.34973
-7.39487	-39.35048
-7.39492	-39.35080
-7.39540	-39.35073
-7.39613	-39.35054
-7.39698	-39.35035
-7.39783	-39.35015
-7.39876	-39.34991
-7.39973	-39.34970
-7.40075	-39.34943
-7.40177	-39.34917
-7.40275	-39.34894
-7.40374	-39.34871
-7.40468	-39.34849
-7.40558	-39.34827
-7.40649	-39.34804
-7.40745	-39.34782
-7.40841	-39.34759
-7.40939	-39.34735
-7.41035	-39.34712
-7.41133	-39.34687
-7.41228	-39.34663
-7.41322	-39.34642
-7.41416	-39.34620
-7.41510	-39.34596
-7.41605	-39.34573
-7.41704	-39.34548
-7.41804	-39.34524
-7.41900	-39.34502
-7.41993	-39.34481
-7.42086	-39.34459
-7.42182	-39.34434
-7.42279	-39.34412
-7.42378	-39.34388
-7.42479	-39.34364
-7.42580	-39.34339
-7.42679	-39.34316
-7.42779	-39.34292
-7.42879	-39.34268
-7.42977	-39.34245
-7.43070	-39.34222
-7.43161	-39.34200
-7.43257	-39.34177
-7.43355	-39.34153
-7.43451	-39.34129
-7.43550	-39.34105
-7.43645	-39.34082
-7.43742	-39.34058
-7.43842	-39.34033
-7.43942	-39.34008
-7.44040	-39.33984
-7.44139	-39.33961
-7.44236	-39.33939
-7.44335	-39.33915
-7.44437	-39.33890
-7.44537	-39.33865
-7.44638	-39.33841
-7.44738	-39.33817
-7.44838	-39.33792
-7.44939	-39.33768
-7.45041	-39.33743
-7.45149	-39.33715
-7.45258	-39.33689
-7.45372	-39.33662
-7.45478	-39.33635
-7.45578	-39.33611
-7.45669	-39.33590
-7.45750	-39.33570
-7.45827	-39.33551
-7.45904	-39.33528
-7.45926	-39.33519
-7.45925	-39.33520
-7.45925	-39.33520
-7.45925	-39.33520
-7.45925	-39.33520
-7.45925	-39.33520
-7.45925	-39.33520
-7.45925	-39.33520
-7.45926	-39.33520
-7.45926	-39.33519
-7.45927	-39.33519
-7.45926	-39.33499
-7.45920	-39.33437
-7.45921	-39.33436
-7.45921	-39.33436
-7.45921	-39.33436
-7.45921	-39.33437
-7.45921	-39.33437
-7.45921	-39.33434
