# Supplementary material for: Lévy foraging patterns of rural humans
Source: PLoS One. 2018 Jun 18;13(6):e0199099. doi: 10.1371/journal.pone.0199099 (PMC6005560; doi:10.1371/journal.pone.0199099)
Supplement: S5 File — (ZIP) [file pone.0199099.s005.zip › H-12-CA/Holux20140129_0538.kml]

<?xml version="1.0" encoding="UTF-8"?>
<kml xmlns="http://www.opengis.net/kml/2.2" xmlns:gx="http://www.google.com/kml/ext/2.2" xmlns:kml="http://www.opengis.net/kml/2.2" xmlns:atom="http://www.w3.org/2005/Atom">
<Document>
	<name>Holux20140129_0538.kml</name>
	<Style id="Line_2_2">
		<LineStyle>
			<color>ff7f00ff</color>
			<width>5</width>
		</LineStyle>
	</Style>
	<Placemark>
		<name>Holux2014/01/29_05:38</name>
		<styleUrl>#Line_2_2</styleUrl>
		<LineString>
			<tessellate>1</tessellate>
			<coordinates>
				-39.334396,-7.459187999999999,891.9375609999998 -39.334309,-7.459208000000001,907.968811 -39.334248,-7.459231,909.046936 -39.334244,-7.459236,905.0781859999998 -39.334248,-7.459253000000001,902.687561 -39.334248,-7.459254,902.2813109999998 -39.334263,-7.459237,902.265686 -39.334263,-7.459234999999999,902.3594359999998 -39.334263,-7.459239,901.9688109999998 -39.334263,-7.45925,901.875061 -39.334259,-7.459252,901.796936 -39.334248,-7.459279,902.000061 -39.334248,-7.459284,903.2500609999998 -39.334248,-7.459322999999999,903.1094359999998 -39.334244,-7.459363,901.0156859999998 -39.33429,-7.459334999999999,901.062561 -39.334423,-7.459329,900.7031859999998 -39.334579,-7.459341,899.218811 -39.334782,-7.459282,899.906311 -39.334896,-7.459256999999999,900.750061 -39.335041,-7.459205,902.968811 -39.335148,-7.459129,903.609436 -39.335239,-7.459035,900.484436 -39.335266,-7.458925000000001,901.671936 -39.335289,-7.458811000000001,903.406311 -39.335304,-7.458705,906.750061 -39.335327,-7.458640000000001,908.671936 -39.335316,-7.458629999999999,907.843811 -39.335308,-7.458631,907.343811 -39.335327,-7.458681,908.3125610000001 -39.335308,-7.458799000000001,909.109436 -39.335281,-7.458904999999999,910.046936 -39.335224,-7.459023,912.234436 -39.335121,-7.459092,910.968811 -39.335037,-7.459167,911.281311 -39.33493,-7.459229,910.656311 -39.334808,-7.459262,909.828186 -39.334667,-7.459276,906.015686 -39.334549,-7.459272,903.1094359999998 -39.334461,-7.459266,902.125061 -39.334377,-7.45923,901.359436 -39.334312,-7.45919,901.4688109999998 -39.334282,-7.459193,902.4688110000001 -39.334255,-7.459213,902.593811 -39.334244,-7.459217,902.7969359999998 -39.334251,-7.459222999999999,903.218811 -39.334244,-7.459215,903.609436 -39.334236,-7.459207,903.921936 -39.33424,-7.459205,904.281311 -39.33424,-7.459204,904.406311 -39.334244,-7.459204,904.468811 -39.334244,-7.459205,904.531311 -39.334251,-7.459207,904.718811 -39.334251,-7.459208000000001,904.796936 -39.334251,-7.459208000000001,904.8906859999998 -39.334293,-7.459239,907.921936 -39.334324,-7.459249,911.015686 -39.334335,-7.459244000000001,910.656311 -39.334335,-7.459241,910.5469359999998 -39.334335,-7.459222,910.2969359999998 -39.334335,-7.459220999999999,910.4063110000001 -39.334335,-7.459220999999999,910.4219359999998 -39.334335,-7.459220999999999,910.437561 -39.334335,-7.459220000000001,910.437561 -39.334335,-7.459220999999999,910.4063110000001 -39.334335,-7.459219,910.500061 -39.334339,-7.459219,910.562561 -39.334518,-7.459246,915.4375609999998 -39.334881,-7.459262,918.2969359999998 -39.335178,-7.459218,916.859436 -39.335266,-7.458911,913.187561 -39.335377,-7.458448999999999,908.593811 -39.335522,-7.457878000000001,908.2656859999998 -39.335709,-7.457136,904.1875609999998 -39.335896,-7.456396,895.781311 -39.336082,-7.455593,893.250061 -39.336288,-7.454768,889.703186 -39.336491,-7.453947,892.2500609999998 -39.336674,-7.45314,890.640686 -39.336864,-7.452374,894.828186 -39.33707,-7.451572,896.5156859999998 -39.337273,-7.45072,900.093811 -39.337486,-7.449865,901.562561 -39.337685,-7.449018,902.9219359999998 -39.337902,-7.448153,905.171936 -39.338116,-7.447277,906.4063110000001 -39.338337,-7.446377,907.1875609999998 -39.338547,-7.445479,905.937561 -39.338779,-7.444556,907.703186 -39.339005,-7.443652999999999,908.3281859999998 -39.339214,-7.442757,909.2813109999998 -39.339439,-7.441831,910.000061 -39.339672,-7.440889999999999,911.328186 -39.339893,-7.439967,909.2656859999998 -39.340122,-7.439019,910.390686 -39.340363,-7.438059,913.421936 -39.340591,-7.437110000000001,914.0938109999998 -39.340828,-7.436171,912.781311 -39.341038,-7.435239,912.3281859999998 -39.341267,-7.4343,911.8125609999998 -39.341484,-7.433368,912.406311 -39.341721,-7.432421000000001,913.9063109999998 -39.341953,-7.431486,916.1250609999998 -39.342178,-7.430548,915.703186 -39.342407,-7.429636,917.609436 -39.342602,-7.4288,918.593811 -39.342537,-7.428536,911.2500609999998 -39.342293,-7.428524,905.750061 -39.341934,-7.428416,902.625061 -39.341499,-7.428455,905.750061 -39.341171,-7.428401,907.671936 -39.341011,-7.428278999999999,907.703186 -39.340847,-7.428152999999999,907.531311 -39.340752,-7.427845,907.328186 -39.340622,-7.427525999999999,904.5156859999998 -39.340523,-7.427219000000001,900.5000610000001 -39.340481,-7.426802,897.984436 -39.34024,-7.426452,907.531311 -39.340012,-7.426162999999999,911.515686 -39.33968,-7.426064,913.765686 -39.339344,-7.425874000000001,917.921936 -39.339066,-7.425648000000001,913.796936 -39.338882,-7.425369,913.1563109999998 -39.338829,-7.425183999999999,915.218811 -39.338741,-7.424953000000001,915.203186 -39.338665,-7.424612,911.5625609999998 -39.338638,-7.424223,907.4375609999998 -39.338474,-7.423912,906.937561 -39.338341,-7.423563,909.4531860000001 -39.33812,-7.423223000000001,911.468811 -39.337891,-7.422916,913.953186 -39.337761,-7.422638,916.4531859999998 -39.337582,-7.42239,914.046936 -39.337437,-7.422121999999999,913.296936 -39.337185,-7.421839,914.812561 -39.336983,-7.421515000000001,913.671936 -39.336765,-7.421253,918.4063110000001 -39.336643,-7.421163,922.593811 -39.336422,-7.421004,922.015686 -39.336178,-7.420764,920.4531859999998 -39.336067,-7.420465,918.593811 -39.336029,-7.420149,917.359436 -39.335903,-7.419796,921.4688109999998 -39.335705,-7.419559,917.875061 -39.335518,-7.419421,915.546936 -39.335373,-7.419187,913.562561 -39.335209,-7.41893,914.437561 -39.335106,-7.418587,914.4063110000001 -39.33498,-7.418283,915.343811 -39.334942,-7.418076,916.218811 -39.334923,-7.417819000000001,914.125061 -39.334766,-7.417521,914.953186 -39.334648,-7.417228999999999,912.500061 -39.33461,-7.417027,918.250061 -39.334496,-7.416809,918.625061 -39.334408,-7.416567999999999,923.5000609999998 -39.33427,-7.416383,921.921936 -39.334141,-7.416155,918.250061 -39.333961,-7.415877,918.890686 -39.333782,-7.415673,918.765686 -39.33366,-7.415417,919.718811 -39.33353,-7.415111999999999,924.9531859999998 -39.333359,-7.414805,926.4844359999998 -39.333164,-7.414487,924.8281859999998 -39.333042,-7.414206,925.437561 -39.332924,-7.413999,926.750061 -39.332775,-7.413857999999999,925.0938109999998 -39.3326,-7.413647,927.2500609999998 -39.332405,-7.413425999999999,926.6719359999998 -39.33218,-7.413256000000001,931.218811 -39.331959,-7.413130999999999,929.9063109999998 -39.331898,-7.412896,926.6719359999998 -39.33194,-7.412633,926.9219359999998 -39.331997,-7.412421,926.968811 -39.332069,-7.412226,924.0000609999998 -39.332138,-7.411987,925.0938109999998 -39.332161,-7.411633,920.093811 -39.33215,-7.411289,918.7344359999998 -39.3321,-7.410999,913.6563109999998 -39.332008,-7.410679,920.937561 -39.331905,-7.410485,928.1406859999998 -39.331768,-7.410265,930.328186 -39.331696,-7.410072,929.921936 -39.331543,-7.409886999999999,926.062561 -39.331429,-7.409567000000001,923.218811 -39.331448,-7.409305,918.437561 -39.331383,-7.408972,914.843811 -39.331295,-7.408599,913.609436 -39.331207,-7.408294999999999,932.5781859999998 -39.331123,-7.408008,934.890686 -39.331116,-7.407699,931.609436 -39.331173,-7.407651,926.562561 -39.331253,-7.407616,925.0938109999998 -39.331257,-7.407607,924.6406859999998 -39.331261,-7.407612,924.7656859999998 -39.331234,-7.407642,926.203186 -39.331226,-7.407632,926.390686 -39.331226,-7.407645,927.0469359999998 -39.331219,-7.407646999999999,927.890686 -39.331215,-7.407642,927.953186 -39.331287,-7.407626,929.937561 -39.331284,-7.407645,930.703186 -39.331276,-7.407643000000001,931.484436 -39.331322,-7.407595,932.1875610000001 -39.331367,-7.407486,932.109436 -39.331429,-7.407394000000001,932.484436 -39.331505,-7.407279,930.4219359999998 -39.331589,-7.407173,931.515686 -39.331635,-7.407054999999999,935.3750609999998 -39.331738,-7.406950000000001,935.640686 -39.331814,-7.406866,935.1250609999998 -39.33186,-7.406765,934.468811 -39.331928,-7.406724000000001,935.2344360000001 -39.331932,-7.406714,935.0625609999998 -39.331932,-7.406707,934.875061 -39.331932,-7.406699,934.8594359999998 -39.331928,-7.406694,934.890686 -39.33189,-7.406710000000001,935.203186 -39.331898,-7.406698,935.796936 -39.331921,-7.406707,935.9375609999998 -39.331928,-7.406676000000001,936.0625609999998 -39.331928,-7.406679,936.109436 -39.331905,-7.406684,937.4063109999998 -39.331905,-7.406685,937.4063109999998 -39.331913,-7.406700999999999,937.375061 -39.331837,-7.406791999999999,938.125061 -39.331764,-7.406876,938.8594359999998 -39.331692,-7.407030000000001,939.734436 -39.3316,-7.407149,938.828186 -39.331486,-7.407235000000001,938.375061 -39.331429,-7.407365,937.7188109999998 -39.33136,-7.407486999999999,937.9688109999998 -39.331329,-7.407585,937.296936 -39.331264,-7.407612,938.3594359999998 -39.331154,-7.407577000000001,938.390686 -39.331131,-7.407484000000001,937.750061 -39.331127,-7.407377,936.3281859999998 -39.331158,-7.407287,935.296936 -39.331161,-7.407296,936.171936 -39.331184,-7.407254,936.484436 -39.331207,-7.407241,937.1406860000001 -39.331211,-7.407207,937.0781860000001 -39.331215,-7.407205,937.0938109999998 -39.331215,-7.407207,937.109436 -39.331215,-7.407207,937.125061 -39.331219,-7.407221,937.0313109999998 -39.331215,-7.407218,937.0313109999998 -39.331215,-7.407218,937.062561 -39.331215,-7.407218,937.1406860000001 -39.331211,-7.407235000000001,937.312561 -39.331184,-7.407135,937.625061 -39.331165,-7.40708,937.6563109999998 -39.331165,-7.407074,937.812561 -39.331142,-7.407072,938.1563110000001 -39.3311,-7.406979,938.5469359999998 -39.33102,-7.40684,940.296936 -39.330997,-7.406741,940.406311 -39.330978,-7.406672,941.734436 -39.330959,-7.406556,942.7969359999998 -39.330921,-7.4064,942.843811 -39.330929,-7.406280999999999,943.1875609999998 -39.330894,-7.406136,941.5313109999998 -39.330849,-7.405958,940.546936 -39.330826,-7.40585,940.1406859999998 -39.330822,-7.405703,940.234436 -39.330803,-7.405576,939.078186 -39.330769,-7.405578,939.7500609999998 -39.330692,-7.405586,937.625061 -39.330631,-7.405568,938.843811 -39.330616,-7.405564,937.828186 -39.330532,-7.405536,938.6719359999998 -39.330406,-7.405512,938.703186 -39.330311,-7.405602,938.5469359999998 -39.33028,-7.405653999999999,939.218811 -39.330288,-7.405682,939.531311 -39.330292,-7.405761,938.2344359999998 -39.330296,-7.405767999999999,938.2188110000001 -39.330292,-7.405767000000001,938.265686 -39.330254,-7.405766,938.531311 -39.330135,-7.405849,939.2500609999998 -39.330055,-7.405946,939.5000609999998 -39.330002,-7.406096,939.468811 -39.329945,-7.406226,940.562561 -39.329945,-7.406272,941.6563109999998 -39.329937,-7.406264,941.8438109999998 -39.329906,-7.406286,941.875061 -39.329845,-7.406273,942.625061 -39.329845,-7.406264,942.718811 -39.329853,-7.406274,942.968811 -39.32983,-7.406321,944.3906859999998 -39.329769,-7.406417,945.0938109999998 -39.329697,-7.406550000000001,945.375061 -39.329647,-7.406664000000001,944.0000609999998 -39.329666,-7.40667,943.4375609999998 -39.32967,-7.406687,943.484436 -39.329662,-7.406716,943.6875609999998 -39.329647,-7.406703,943.1250609999998 -39.329639,-7.406702,942.890686 -39.329613,-7.40669,942.750061 -39.329609,-7.406682,942.7344359999998 -39.329597,-7.406667000000001,943.343811 -39.329643,-7.406676999999999,943.468811 -39.329651,-7.406688000000001,943.765686 -39.329586,-7.406784,943.6250609999998 -39.329529,-7.406936,943.468811 -39.329571,-7.407035,942.468811 -39.329605,-7.407101,943.296936 -39.329628,-7.407115,943.4375609999998 -39.329628,-7.407121999999999,943.484436 -39.329643,-7.407147,943.421936 -39.329651,-7.407188,943.906311 -39.329628,-7.40721,944.687561 -39.32962,-7.407189000000001,944.7656859999998 -39.32962,-7.407182,944.718811 -39.329624,-7.407183,944.718811 -39.329605,-7.40716,944.8281859999998 -39.32951,-7.407113,946.890686 -39.329445,-7.407078,946.187561 -39.329456,-7.406989,945.875061 -39.329525,-7.406911,945.4688109999998 -39.329601,-7.406790000000001,945.453186 -39.329632,-7.406736999999999,945.8594359999998 -39.329594,-7.406699,945.7188109999998 -39.329563,-7.406676999999999,945.6563109999998 -39.329567,-7.406695,945.6563109999998 -39.329571,-7.406700999999999,945.6563109999998 -39.329536,-7.40666,945.609436 -39.32951,-7.406614,944.281311 -39.329556,-7.406631999999999,943.921936 -39.329601,-7.406671,943.515686 -39.329628,-7.40665,943.484436 -39.329651,-7.406672,943.203186 -39.329655,-7.406675,943.1875609999998 -39.329659,-7.406685,943.218811 -39.329659,-7.40669,943.218811 -39.329659,-7.406688000000001,943.281311 -39.329655,-7.406682,943.359436 -39.329651,-7.406675,943.406311 -39.329651,-7.406677999999999,943.4375609999998 -39.329655,-7.406688000000001,943.453186 -39.329659,-7.406693,943.5000609999998 -39.329655,-7.406687,943.515686 -39.329655,-7.406684,943.484436 -39.329655,-7.406684,943.3750609999998 -39.329655,-7.406683,943.281311 -39.329655,-7.406681,943.156311 -39.329655,-7.406677999999999,943.031311 -39.329655,-7.406677999999999,942.9219359999998 -39.329655,-7.406679999999999,942.828186 -39.329674,-7.406665000000001,941.937561 -39.329727,-7.406557,942.000061 -39.329758,-7.406446,941.9063109999998 -39.329826,-7.406324,941.1406860000001 -39.329857,-7.406317,942.078186 -39.329857,-7.406317,942.125061 -39.329868,-7.406299,942.5469359999998 -39.329834,-7.406280999999999,939.0469360000001 -39.329826,-7.406258,939.1250609999998 -39.32983,-7.406261,939.140686 -39.329945,-7.406203,940.937561 -39.329983,-7.406118999999999,940.109436 -39.330029,-7.406003,940.437561 -39.330078,-7.405892000000001,940.484436 -39.330139,-7.405799,938.656311 -39.330132,-7.405759,936.343811 -39.330086,-7.405694,935.406311 -39.330029,-7.405643,935.0000609999998 -39.330025,-7.405637,935.4375609999998 -39.330029,-7.405619999999999,935.906311 -39.330029,-7.405602,935.968811 -39.330025,-7.405604,936.5781859999998 -39.330009,-7.405584999999999,936.359436 -39.330048,-7.405579,936.0000609999998 -39.330177,-7.405533,936.234436 -39.330296,-7.405514,936.2656859999998 -39.330364,-7.405415000000001,937.0156859999998 -39.330456,-7.405339,936.171936 -39.330524,-7.405244999999999,939.984436 -39.330482,-7.405205,939.8906859999998 -39.33041,-7.405207,941.187561 -39.330421,-7.405175000000001,940.0156859999998 -39.330441,-7.405156,939.1719360000001 -39.330471,-7.405215,938.9219359999998 -39.33057,-7.405202,938.203186 -39.330585,-7.405205,938.250061 -39.330585,-7.405217,939.734436 -39.330585,-7.405215,939.7500609999998 -39.330555,-7.405215,938.3594359999998 -39.330563,-7.405246,939.218811 -39.330635,-7.405184,938.4219359999998 -39.330677,-7.405083000000001,939.734436 -39.330704,-7.404983000000001,939.578186 -39.330742,-7.404826,941.125061 -39.330746,-7.404752000000001,942.781311 -39.33073,-7.404698000000001,942.765686 -39.330696,-7.404679,943.593811 -39.330696,-7.404668,943.609436 -39.330715,-7.404644,942.187561 -39.330715,-7.404652,942.750061 -39.330727,-7.404652999999999,942.250061 -39.330753,-7.404676,943.5000609999998 -39.330757,-7.404646,942.6094359999998 -39.330738,-7.40453,942.8594359999998 -39.330761,-7.404488,940.8906859999998 -39.330784,-7.404457,939.093811 -39.330788,-7.404461,939.0000609999998 -39.330791,-7.404445,938.968811 -39.330791,-7.404438,939.0000609999998 -39.330799,-7.404375,940.0781859999998 -39.330799,-7.404379999999999,941.234436 -39.330799,-7.404371,942.0313110000001 -39.330795,-7.404381,941.9688109999998 -39.330795,-7.404386,941.9844359999998 -39.330765,-7.404386,941.328186 -39.330761,-7.404421,941.296936 -39.330769,-7.404424999999999,941.062561 -39.330753,-7.404409,940.859436 -39.330757,-7.404366,940.859436 -39.330788,-7.404253000000001,941.0313109999998 -39.330757,-7.404146,941.171936 -39.330727,-7.403982,940.734436 -39.330685,-7.403873,941.109436 -39.330582,-7.403766,941.234436 -39.330532,-7.403662999999999,941.0938109999998 -39.330475,-7.403557000000001,940.9531859999998 -39.330448,-7.403469,940.359436 -39.330467,-7.403412999999999,940.1875610000001 -39.330387,-7.403267,940.546936 -39.330395,-7.403102,941.953186 -39.330372,-7.402961,942.375061 -39.330322,-7.402835,942.750061 -39.330261,-7.402714,944.0156859999998 -39.3302,-7.402631,943.546936 -39.330128,-7.402559,944.1875610000001 -39.329998,-7.40237,943.1875609999998 -39.329865,-7.402301,940.218811 -39.32975,-7.402173999999999,942.437561 -39.32972,-7.402112,942.2344359999998 -39.329716,-7.402099,942.750061 -39.329666,-7.402021000000001,944.0000609999998 -39.329655,-7.401999999999999,943.718811 -39.329681,-7.402031,943.3750609999998 -39.329704,-7.402038,942.843811 -39.329754,-7.402002,942.656311 -39.329773,-7.401995,942.375061 -39.329796,-7.401986,942.328186 -39.329807,-7.402001,942.390686 -39.329807,-7.401971,942.765686 -39.32983,-7.401939,943.671936 -39.329838,-7.401944,943.359436 -39.329899,-7.401872,943.1094360000001 -39.32991,-7.401843,942.781311 -39.329948,-7.401847,942.2969359999998 -39.329983,-7.401855,941.890686 -39.329979,-7.401848,941.812561 -39.330006,-7.401840999999999,941.484436 -39.33004,-7.401871,942.0313110000001 -39.330025,-7.401866,942.265686 -39.329926,-7.401893,941.625061 -39.329853,-7.401947,942.281311 -39.329769,-7.402011000000001,942.2188110000001 -39.329735,-7.402063,941.4688109999998 -39.329781,-7.402194000000001,940.406311 -39.329876,-7.402256,939.281311 -39.329983,-7.402363999999999,938.0313109999998 -39.330086,-7.402429,937.390686 -39.330204,-7.402469,937.171936 -39.330307,-7.402375999999999,936.8906859999998 -39.330421,-7.402275,936.8281859999998 -39.330505,-7.402180000000001,936.6406859999998 -39.330566,-7.402079,935.468811 -39.330639,-7.40205,934.640686 -39.330753,-7.402009,934.875061 -39.330902,-7.401998,934.140686 -39.331017,-7.401977,933.921936 -39.331093,-7.401932,933.890686 -39.331203,-7.401891,933.8438109999998 -39.331314,-7.401805000000001,935.078186 -39.331459,-7.40178,932.4531859999998 -39.331543,-7.401754,931.0625609999998 -39.331676,-7.4017,929.484436 -39.331688,-7.401716999999999,929.437561 -39.331684,-7.401713,929.515686 -39.331696,-7.401713,929.2813109999998 -39.331669,-7.401696,929.9063109999998 -39.331665,-7.401701,931.015686 -39.331661,-7.401692,931.0625609999998 -39.331684,-7.401647000000001,931.2969360000001 -39.33173,-7.401571,932.156311 -39.331734,-7.401519,934.343811 -39.331738,-7.401525,934.437561 -39.331741,-7.401543000000001,934.2813110000001 -39.331837,-7.401597,934.203186 -39.33194,-7.401587,933.765686 -39.332069,-7.401561,934.390686 -39.332062,-7.401581,934.187561 -39.332062,-7.401588000000001,934.2969359999998 -39.332066,-7.401591999999999,934.1719359999998 -39.332069,-7.401589,934.125061 -39.332092,-7.401551,932.875061 -39.332138,-7.401605,932.093811 -39.332153,-7.401631,932.0156859999998 -39.332172,-7.401590000000001,931.5000609999998 -39.332287,-7.401622,930.015686 -39.33234,-7.401642,931.1250609999998 -39.332371,-7.401553,931.140686 -39.332413,-7.401446,931.359436 -39.332478,-7.401488000000001,932.2031859999998 -39.332512,-7.401467,931.218811 -39.332535,-7.401465999999999,930.687561 -39.332546,-7.401458,930.562561 -39.33255,-7.401459,930.8594359999998 -39.33255,-7.401455,930.8594359999998 -39.33255,-7.401458,930.890686 -39.332569,-7.401379,933.000061 -39.332546,-7.401349,934.765686 -39.332527,-7.401305000000001,935.0625609999998 -39.332554,-7.401287,934.6719359999998 -39.332596,-7.401197,934.906311 -39.332687,-7.401104,933.234436 -39.332767,-7.401107,932.4531859999998 -39.332787,-7.401089000000001,932.0156859999998 -39.332817,-7.401061,933.765686 -39.332775,-7.401019,933.609436 -39.332783,-7.400899,933.7188109999998 -39.332798,-7.400771999999999,936.609436 -39.332851,-7.400665,935.390686 -39.332947,-7.400588999999999,937.687561 -39.333015,-7.400468,937.953186 -39.333027,-7.400447,939.515686 -39.333027,-7.400441999999999,939.546936 -39.333012,-7.400489,939.453186 -39.332958,-7.400549,940.406311 -39.33292,-7.400597,940.546936 -39.332878,-7.400666,940.359436 -39.332916,-7.400712000000001,939.656311 -39.332916,-7.400716,939.656311 -39.332924,-7.400747999999999,939.4375609999998 -39.332943,-7.400757,939.968811 -39.332939,-7.400783000000001,939.093811 -39.332939,-7.400783000000001,939.078186 -39.332935,-7.400756,938.9375609999998 -39.33292,-7.400762,938.8594359999998 -39.33292,-7.400762,938.875061 -39.33292,-7.400801,938.750061 -39.332897,-7.40087,938.890686 -39.332905,-7.400864999999999,939.3125609999998 -39.332912,-7.400889,939.578186 -39.332863,-7.400893,939.968811 -39.332806,-7.400954999999999,940.5156859999998 -39.332844,-7.40098,940.3906859999998 -39.332848,-7.400994,940.1406859999998 -39.332851,-7.401001,940.1250610000001 -39.332851,-7.400987000000001,940.093811 -39.332825,-7.400973,940.109436 -39.332764,-7.401041,939.703186 -39.332668,-7.401152,939.1719360000001 -39.332607,-7.401251,939.531311 -39.33255,-7.401289,939.343811 -39.332451,-7.401270999999999,939.671936 -39.332367,-7.401219,939.5000609999998 -39.332272,-7.401185,938.765686 -39.332222,-7.401123999999999,937.734436 -39.332172,-7.401089999999999,937.2031860000001 -39.332172,-7.401062,937.109436 -39.332176,-7.401068999999999,936.218811 -39.33205,-7.401115,937.046936 -39.332039,-7.401099000000001,937.1563109999998 -39.33202,-7.401089000000001,937.750061 -39.332016,-7.401088,937.796936 -39.332027,-7.401133,937.4063109999998 -39.331993,-7.401083,936.921936 -39.332012,-7.401056999999999,936.796936 -39.332062,-7.401086,936.625061 -39.332165,-7.401107,936.0156859999998 -39.332268,-7.401170999999999,936.312561 -39.332378,-7.401261999999999,937.1563109999998 -39.332375,-7.401356,936.921936 -39.332386,-7.401432999999999,936.8281859999998 -39.332344,-7.401549,936.312561 -39.332344,-7.401586,936.2031859999998 -39.332348,-7.401596,936.1406859999998 -39.332348,-7.401594,936.1406859999998 -39.332378,-7.401614999999999,936.281311 -39.33239,-7.401639,936.109436 -39.332394,-7.401669000000001,936.468811 -39.332394,-7.401676,936.812561 -39.33239,-7.401668,937.2813109999998 -39.332386,-7.401635,937.437561 -39.332348,-7.401697,938.7344359999998 -39.332386,-7.401801,939.265686 -39.332413,-7.401861,939.0000609999998 -39.332508,-7.401903,938.843811 -39.332619,-7.401895,937.9844359999998 -39.332611,-7.401918,937.359436 -39.332615,-7.401927,937.375061 -39.332619,-7.401930999999999,937.359436 -39.332642,-7.401994,938.828186 -39.332661,-7.40202,940.0781859999998 -39.332661,-7.402027,940.7031859999998 -39.332649,-7.402011999999999,940.718811 -39.332634,-7.402028,940.921936 -39.332619,-7.402023000000001,941.4688109999998 -39.332607,-7.402035000000001,941.890686 -39.332607,-7.402038,941.875061 -39.332603,-7.402026,941.937561 -39.332592,-7.402011000000001,942.062561 -39.332592,-7.401990999999999,942.1563110000001 -39.332607,-7.401975,941.703186 -39.332584,-7.401936,941.062561 -39.332554,-7.401899,941.546936 -39.332539,-7.4019,941.2031860000001 -39.33247,-7.40188,941.500061 -39.332466,-7.401875,941.562561 -39.332378,-7.401873999999999,941.9063109999998 -39.332314,-7.401926,942.906311 -39.332302,-7.401949,941.562561 -39.332302,-7.401965,942.250061 -39.332302,-7.401966000000001,942.250061 -39.332298,-7.402011000000001,942.578186 -39.332302,-7.402025,942.593811 -39.332317,-7.402031,942.7344359999998 -39.332317,-7.402031,942.7344359999998 -39.332317,-7.402029,942.7344359999998 -39.332287,-7.40202,943.203186 -39.332287,-7.402018,943.265686 -39.332283,-7.402052,943.218811 -39.332272,-7.402056999999999,943.1094360000001 -39.33226,-7.402049,943.1094360000001 -39.332253,-7.402035999999999,943.156311 -39.332237,-7.402035999999999,943.093811 -39.332237,-7.402037,943.1250609999998 -39.332237,-7.402038,943.1250609999998 -39.332233,-7.402031,943.140686 -39.332237,-7.402039,943.1875609999998 -39.33223,-7.402021000000001,943.218811 -39.332222,-7.402023999999999,943.328186 -39.332233,-7.401997,943.593811 -39.332233,-7.401987999999999,943.593811 -39.332302,-7.401917,943.921936 -39.332367,-7.401915,940.9688109999998 -39.332363,-7.401908,941.000061 -39.332363,-7.401908,941.0781860000001 -39.332382,-7.401989,941.046936 -39.332401,-7.402098,940.3281859999998 -39.332336,-7.40219,940.0156859999998 -39.332363,-7.402269,940.0781859999998 -39.332378,-7.402349,940.1406859999998 -39.332447,-7.40245,940.375061 -39.33242,-7.402602,940.484436 -39.332405,-7.402636000000001,940.687561 -39.332417,-7.402654,940.343811 -39.332417,-7.402725,940.312561 -39.332375,-7.402794,940.5781859999998 -39.332375,-7.40288,941.3438109999998 -39.332344,-7.402951,941.421936 -39.332314,-7.403111,941.234436 -39.332325,-7.403230999999999,941.2813109999998 -39.332325,-7.403344999999999,941.000061 -39.332314,-7.40347,940.734436 -39.332302,-7.403548000000001,941.000061 -39.332348,-7.403686,940.1250610000001 -39.332355,-7.40369,940.312561 -39.332409,-7.403625,939.578186 -39.332451,-7.403654,939.484436 -39.33252,-7.403722,939.781311 -39.332535,-7.403759,939.781311 -39.332516,-7.403697,939.2500609999998 -39.332493,-7.4037,939.296936 -39.332451,-7.403786000000001,939.296936 -39.332417,-7.403864,939.765686 -39.332367,-7.403959999999999,939.265686 -39.332348,-7.403984,939.2500609999998 -39.332207,-7.404085,937.421936 -39.332272,-7.404142,937.421936 -39.332279,-7.404244,936.984436 -39.332317,-7.404383,936.2031859999998 -39.332325,-7.404515000000001,937.390686 -39.332333,-7.404629999999999,936.7656859999998 -39.332352,-7.404738,935.078186 -39.33234,-7.404877,933.687561 -39.332317,-7.404983999999999,934.4219359999998 -39.332302,-7.405025,934.265686 -39.332294,-7.405047,934.765686 -39.332294,-7.405069,935.390686 -39.332283,-7.405040000000001,936.0625609999998 -39.332245,-7.405051,936.8281859999998 -39.332287,-7.405156,937.2813109999998 -39.332283,-7.405242000000001,936.718811 -39.332249,-7.405345,936.1406859999998 -39.332249,-7.405463,936.406311 -39.332272,-7.405607999999999,936.843811 -39.332329,-7.405686999999999,936.343811 -39.332386,-7.405797,935.656311 -39.332371,-7.405944,934.2969359999998 -39.332325,-7.406001,934.9844359999998 -39.332298,-7.406085000000001,935.359436 -39.332287,-7.406187999999999,934.8594359999998 -39.332291,-7.406316,935.078186 -39.332222,-7.406457,935.609436 -39.332146,-7.406517999999999,935.5625609999998 -39.332062,-7.406643999999999,935.6875609999998 -39.331989,-7.406685,935.781311 -39.331921,-7.406688000000001,935.781311 -39.331898,-7.406714,935.796936 -39.331902,-7.406788,935.921936 -39.331879,-7.406874,936.3906859999998 -39.331875,-7.406866,936.437561 -39.331848,-7.406891,937.5313109999998 -39.33173,-7.407009,937.515686 -39.331638,-7.407111,937.671936 -39.331554,-7.407235999999999,938.015686 -39.331467,-7.407339999999999,937.9063109999998 -39.33139,-7.407473,938.0469359999998 -39.331326,-7.407543999999999,938.7969359999998 -39.331326,-7.407547,938.7344359999998 -39.331322,-7.407545,938.781311 -39.331326,-7.40755,938.781311 -39.331326,-7.407553999999999,938.828186 -39.331219,-7.407575,939.843811 -39.331196,-7.407657999999999,939.484436 -39.331188,-7.407686,940.0156859999998 -39.331184,-7.407678,940.046936 -39.331116,-7.407722,941.062561 -39.331013,-7.407833,940.9688109999998 -39.330902,-7.407907999999999,941.2813109999998 -39.33083,-7.407975,939.296936 -39.330753,-7.408053,940.0156859999998 -39.330742,-7.408045,939.8125609999998 -39.330727,-7.408053,939.515686 -39.330692,-7.40807,939.796936 -39.330696,-7.408072,939.765686 -39.330692,-7.408063,939.796936 -39.330708,-7.408116,939.781311 -39.330715,-7.408195,939.8906859999998 -39.330715,-7.408195,939.9375609999998 -39.330673,-7.408216,938.9219359999998 -39.330608,-7.408277,938.9375609999998 -39.33049,-7.408308,939.921936 -39.330486,-7.408315999999999,940.281311 -39.330486,-7.408321,940.3906859999998 -39.330475,-7.408304000000001,940.296936 -39.330395,-7.408361000000001,938.6719359999998 -39.330246,-7.408439000000001,938.2344359999998 -39.330078,-7.40848,938.390686 -39.330006,-7.408548,938.078186 -39.329998,-7.408573,938.703186 -39.32999,-7.408591,938.375061 -39.329937,-7.408636999999999,939.390686 -39.329796,-7.408738999999999,941.0781860000001 -39.329784,-7.408807,940.9688109999998 -39.329708,-7.408755,941.421936 -39.329594,-7.408746,940.671936 -39.329475,-7.408701,938.4844359999998 -39.329498,-7.408648999999999,939.093811 -39.329456,-7.408668,939.718811 -39.329399,-7.408688,940.3906859999998 -39.329369,-7.408681000000001,940.5156859999998 -39.329338,-7.408679000000001,940.0156859999998 -39.329281,-7.408662,940.2031859999998 -39.32917,-7.408679000000001,940.9531859999998 -39.329075,-7.408819,939.328186 -39.329021,-7.408926,938.375061 -39.328964,-7.409021999999999,937.546936 -39.328899,-7.409108,938.515686 -39.328804,-7.409252,937.703186 -39.328701,-7.409379,936.750061 -39.328671,-7.409522999999999,936.3281859999998 -39.328686,-7.409555999999999,936.031311 -39.328697,-7.409546999999999,936.234436 -39.328674,-7.409555000000001,938.656311 -39.328644,-7.409641,939.515686 -39.328667,-7.409705999999999,941.062561 -39.328697,-7.409786,940.484436 -39.32869,-7.409840999999999,939.9375609999998 -39.328701,-7.409886999999999,939.531311 -39.328724,-7.410002,938.6094359999998 -39.328651,-7.410169,937.859436 -39.328678,-7.410263999999999,939.0625609999998 -39.328724,-7.410415,938.078186 -39.328781,-7.410497,936.8281859999998 -39.328838,-7.410596,935.2500609999998 -39.328892,-7.410648000000001,932.796936 -39.328896,-7.410638999999999,932.312561 -39.328922,-7.410614,932.375061 -39.328926,-7.410603999999999,932.3281859999998 -39.328979,-7.410611,931.828186 -39.32901,-7.410593,930.8594359999998 -39.328983,-7.41058,930.812561 -39.328976,-7.410567000000001,931.1719360000001 -39.328968,-7.410552,931.468811 -39.32896,-7.410553,931.453186 -39.32896,-7.410562,931.468811 -39.328945,-7.410581000000001,931.593811 -39.328911,-7.410612,931.656311 -39.328896,-7.410629,932.156311 -39.328903,-7.410646,932.312561 -39.328903,-7.410644,932.4531859999998 -39.32893,-7.410644,933.0781859999998 -39.328934,-7.410689,932.9531859999998 -39.32896,-7.410778,933.765686 -39.328831,-7.41089,935.703186 -39.328827,-7.410926,936.343811 -39.328754,-7.410909000000001,937.500061 -39.328739,-7.410909000000001,937.1563109999998 -39.328709,-7.410885,937.375061 -39.328671,-7.410833,937.7188109999998 -39.328564,-7.410774999999999,938.328186 -39.328526,-7.410715,937.765686 -39.328518,-7.410677,936.7656859999998 -39.328556,-7.410737,937.578186 -39.328625,-7.410821,937.453186 -39.328678,-7.410841,937.125061 -39.328705,-7.410855000000001,937.046936 -39.328709,-7.410864000000001,937.000061 -39.328747,-7.410896,937.265686 -39.328781,-7.410968,936.9063109999998 -39.328838,-7.41105,936.593811 -39.328861,-7.411119,936.2031859999998 -39.328869,-7.411133,936.109436 -39.328861,-7.41113,936.234436 -39.328869,-7.411176,936.1250610000001 -39.328892,-7.411209,936.296936 -39.328869,-7.411185999999999,936.5781859999998 -39.328861,-7.411125,937.187561 -39.328865,-7.411128999999999,937.234436 -39.328876,-7.411134,937.187561 -39.328907,-7.411149000000001,936.843811 -39.329041,-7.411182,936.875061 -39.329147,-7.411287000000001,935.781311 -39.329182,-7.411393,934.750061 -39.329166,-7.411436,934.562561 -39.329166,-7.411438,934.312561 -39.32917,-7.411468000000001,934.578186 -39.329254,-7.411501000000001,934.7969359999998 -39.329369,-7.411544,936.171936 -39.329418,-7.411461,936.984436 -39.329472,-7.411479000000001,936.796936 -39.329483,-7.411468999999999,936.312561 -39.329468,-7.411484,936.468811 -39.329418,-7.411551,936.484436 -39.329399,-7.411597,936.4531859999998 -39.329403,-7.411621,936.437561 -39.329411,-7.411629999999999,936.421936 -39.329411,-7.411634,936.3906859999998 -39.329407,-7.411624,936.421936 -39.329395,-7.411582999999999,936.156311 -39.329319,-7.411523,936.937561 -39.329239,-7.411479999999999,937.453186 -39.329189,-7.411391,937.687561 -39.329189,-7.411275000000001,937.546936 -39.329105,-7.411142,939.2500609999998 -39.328979,-7.411109,939.421936 -39.32888,-7.411116999999999,938.875061 -39.328899,-7.4111,938.3594359999998 -39.328804,-7.411161999999999,938.875061 -39.328716,-7.411156,938.500061 -39.328709,-7.411111,937.125061 -39.32864,-7.411092000000001,937.4063109999998 -39.328651,-7.411109,937.062561 -39.328674,-7.411121,937.250061 -39.328686,-7.411128000000001,937.2813109999998 -39.328693,-7.411184,936.218811 -39.328693,-7.41119,936.171936 -39.328697,-7.411199,936.1406859999998 -39.328701,-7.411202,936.1250610000001 -39.328705,-7.411209999999999,936.1406859999998 -39.328705,-7.411215,936.171936 -39.328705,-7.411218999999999,936.1875610000001 -39.328701,-7.411211,936.234436 -39.328705,-7.411227,936.3281859999998 -39.328667,-7.411256,935.7500609999998 -39.328671,-7.411265,935.7500609999998 -39.328671,-7.411289,935.765686 -39.328678,-7.411295,935.718811 -39.328674,-7.411295,935.703186 -39.328671,-7.411286,935.734436 -39.328663,-7.411306,935.546936 -39.328613,-7.411376,934.765686 -39.328499,-7.411417,934.593811 -39.328411,-7.411424,934.515686 -39.328327,-7.411406,934.187561 -39.328278,-7.411354999999999,933.890686 -39.328228,-7.411278,933.828186 -39.328152,-7.411212,934.078186 -39.328114,-7.411102,933.890686 -39.328087,-7.41102,934.1563110000001 -39.327934,-7.410965,935.6250609999998 -39.327888,-7.410937,936.609436 -39.327877,-7.410835,935.843811 -39.327915,-7.410733,936.3281859999998 -39.327961,-7.41062,937.7188109999998 -39.327972,-7.41059,937.812561 -39.32798,-7.410491,936.9688109999998 -39.327999,-7.410369,935.890686 -39.328037,-7.410277,935.968811 -39.328148,-7.410059,935.578186 -39.32822,-7.40995,935.1875609999998 -39.328293,-7.409815,935.890686 -39.328323,-7.409722,935.593811 -39.328423,-7.409651,935.2500609999998 -39.328503,-7.409569,934.2969359999998 -39.328625,-7.409459,933.9688109999998 -39.328732,-7.409365,933.5313109999998 -39.328796,-7.409266,932.906311 -39.328888,-7.409134,932.562561 -39.328972,-7.409041,931.343811 -39.329021,-7.40889,931.0469359999998 -39.329018,-7.408801,930.1563110000001 -39.329041,-7.408783000000001,929.875061 -39.329117,-7.408703999999999,929.171936 -39.329109,-7.408632,928.718811 -39.329052,-7.408597,928.781311 -39.329052,-7.408591,929.000061 -39.329048,-7.408574,929.0938109999998 -39.329048,-7.40857,929.1406860000001 -39.329018,-7.408484,929.8438109999998 -39.329021,-7.408403,928.937561 -39.329006,-7.408367,929.4063109999998 -39.329002,-7.408365,929.4063109999998 -39.329002,-7.408357,929.4063109999998 -39.329002,-7.408359,929.437561 -39.329002,-7.408332,929.390686 -39.329025,-7.408312,929.8438109999998 -39.329033,-7.40832,929.890686 -39.329037,-7.408331,929.9063109999998 -39.329033,-7.408327000000001,929.953186 -39.329041,-7.408465000000001,930.2969359999998 -39.329071,-7.408564,931.5000609999998 -39.329113,-7.408634999999999,932.0625609999998 -39.329128,-7.408651,931.6250609999998 -39.329132,-7.408656,931.656311 -39.329208,-7.408672,931.406311 -39.32933,-7.408699,931.3125609999998 -39.329502,-7.408738999999999,931.203186 -39.329643,-7.408771999999999,931.093811 -39.329754,-7.408773,931.203186 -39.32983,-7.408689,931.578186 -39.329964,-7.408586,931.781311 -39.33007,-7.408486999999999,931.593811 -39.330181,-7.408425,931.421936 -39.330303,-7.408401,932.109436 -39.330418,-7.408299,931.968811 -39.330433,-7.40832,931.703186 -39.330441,-7.408327999999999,931.7500609999998 -39.330486,-7.408281,931.906311 -39.330612,-7.408164,931.671936 -39.330734,-7.408035,932.406311 -39.330822,-7.407913,932.5156859999998 -39.330933,-7.407814000000001,932.500061 -39.331047,-7.407727,932.0156859999998 -39.331158,-7.407646999999999,931.656311 -39.331245,-7.407588999999999,931.343811 -39.331291,-7.407553999999999,931.359436 -39.331284,-7.407553000000001,931.1875609999998 -39.331284,-7.407549,931.265686 -39.331284,-7.407547,931.343811 -39.331284,-7.407545,931.421936 -39.331284,-7.407549,931.359436 -39.331284,-7.407555999999999,931.406311 -39.331284,-7.407549,931.484436 -39.331284,-7.407545,931.531311 -39.33128,-7.407543,931.515686 -39.331284,-7.407545,931.593811 -39.331284,-7.407548,931.6875609999998 -39.331287,-7.407549,931.828186 -39.331287,-7.407547,932.0156859999998 -39.331287,-7.407548,932.1250610000001 -39.331291,-7.407555,932.1250610000001 -39.331295,-7.407555999999999,932.1250610000001 -39.331295,-7.407559,932.1406859999998 -39.331295,-7.407557,932.1875610000001 -39.331299,-7.407577999999999,932.2656859999998 -39.331295,-7.407585,932.2500610000001 -39.331295,-7.407584,932.343811 -39.331291,-7.407577999999999,932.343811 -39.331291,-7.407579,932.3281859999998 -39.331295,-7.407582,932.3281859999998 -39.331291,-7.407577999999999,932.437561 -39.331299,-7.407553000000001,932.8281859999998 -39.331306,-7.407563,932.875061 -39.331287,-7.407577000000001,933.359436 -39.331303,-7.407569,932.8281859999998 -39.331295,-7.407551,932.937561 -39.331291,-7.407553000000001,933.046936 -39.331295,-7.407561,933.0938109999998 -39.331295,-7.407562,933.0938109999998 -39.331295,-7.407563,933.125061 -39.331295,-7.407564,933.1406860000001 -39.331291,-7.40757,933.1563109999998 -39.331299,-7.407576000000001,933.359436 -39.331299,-7.407579,933.5313109999998 -39.331306,-7.407592,933.5313109999998 -39.331295,-7.407586000000001,934.2969359999998 -39.33128,-7.407579,934.531311 -39.331268,-7.40757,934.765686 -39.331261,-7.407567,935.0000609999998 -39.331257,-7.407567,935.2500609999998 -39.331257,-7.407565999999999,935.343811 -39.331257,-7.407567,935.359436 -39.331257,-7.407567,935.3750609999998 -39.331257,-7.407568,935.4375609999998 -39.331257,-7.407568,935.484436 -39.331257,-7.407568,935.515686 -39.331253,-7.407565000000001,935.671936 -39.331245,-7.407561,935.9531859999998 -39.331234,-7.40756,936.296936 -39.331234,-7.407559,936.7656859999998 -39.331242,-7.407567,937.296936 -39.331253,-7.407575,937.937561 -39.331276,-7.407585,938.640686 -39.331287,-7.407594,939.359436 -39.331249,-7.407495,940.046936 -39.331253,-7.407321,938.9219359999998 -39.331268,-7.407143,935.484436 -39.331169,-7.406907999999999,932.8281859999998 -39.331146,-7.406711,926.6719359999998 -39.331078,-7.406508999999999,917.796936 -39.331085,-7.406199000000001,903.718811 -39.330978,-7.405908,881.7188109999998 -39.330917,-7.405787,871.6250609999998 -39.330921,-7.405752,868.265686 -39.330917,-7.405721000000001,866.421936 -39.33091,-7.405688999999999,864.671936 -39.330807,-7.405538,865.9063109999998 -39.330784,-7.405477,866.296936 -39.3307,-7.405301000000001,870.125061 -39.330601,-7.405295,877.796936 -39.330502,-7.405355,880.140686 -39.330341,-7.405355,886.234436 -39.330315,-7.405364,890.3594359999998 -39.330318,-7.405370999999999,890.6719359999998 -39.330315,-7.405364,890.781311 -39.330311,-7.40536,890.953186 -39.330311,-7.405358000000001,891.281311 -39.330315,-7.405358999999999,891.671936 -39.330318,-7.405368000000001,892.031311 -39.330322,-7.405368999999999,892.218811 -39.330326,-7.405381,892.3750609999998 -39.33033,-7.405385,892.406311 -39.33033,-7.405384,892.484436 -39.330326,-7.405381,892.796936 -39.330326,-7.405381,893.4063109999998 -39.330341,-7.405391999999999,895.4844360000001 -39.330345,-7.405399,895.890686 -39.330345,-7.405397,896.1250609999998 -39.330345,-7.405393,896.5000610000001 -39.330345,-7.405396,896.937561 -39.330338,-7.405399,899.906311 -39.330334,-7.405399,900.156311 -39.330334,-7.405398,900.281311 -39.330338,-7.405415000000001,901.640686 -39.330376,-7.405352,908.984436 -39.330456,-7.405308,915.1250609999998 -39.330544,-7.405258,921.2656860000001 -39.330555,-7.405227,923.531311 -39.33057,-7.405227,925.3281860000001 -39.330574,-7.405208999999999,926.875061 -39.33057,-7.405204,927.0000609999998 -39.330574,-7.405179,928.500061 -39.330582,-7.405187000000001,930.4844359999998 -39.330566,-7.405211,931.328186 -39.330578,-7.405229,931.015686 -39.330578,-7.405229,930.875061 -39.330578,-7.405232000000001,930.765686 -39.330582,-7.405235,930.750061 -39.330582,-7.405232000000001,930.718811 -39.330578,-7.405231,930.718811 -39.330585,-7.405228,931.5000609999998 -39.330593,-7.405236,932.3906859999998 -39.330589,-7.405234,933.1563109999998 -39.330585,-7.405232000000001,933.8438109999998 -39.330585,-7.405229,934.453186 -39.330593,-7.405220000000001,935.906311 -39.330589,-7.405201,937.3438109999998 -39.330582,-7.405211999999999,938.265686 -39.330578,-7.405222,938.781311 -39.330582,-7.405231,939.218811 -39.330608,-7.405277999999999,939.781311 -39.330616,-7.405277999999999,940.296936 -39.330616,-7.405276,940.671936 -39.330616,-7.405268999999999,940.984436 -39.330616,-7.405258,941.296936 -39.330612,-7.405251,941.609436 -39.330612,-7.405251,941.9063109999998 -39.330616,-7.405248,942.0313110000001 -39.330688,-7.405084,940.593811 -39.330738,-7.404928,936.9688109999998 -39.330738,-7.404826,931.1094360000001 -39.330765,-7.404579,922.3438110000001 -39.330658,-7.404204,907.4844360000001 -39.330639,-7.40403,897.875061 -39.330486,-7.403778,892.296936 -39.330376,-7.403463,883.6250609999998 -39.330322,-7.403261,873.109436 -39.330303,-7.403122,865.046936 -39.330158,-7.402923,855.4844359999998 -39.330078,-7.402812,850.203186 -39.330006,-7.40271,846.359436 -39.329876,-7.402626999999999,839.9844360000001 -39.329861,-7.402439,833.7031859999998 -39.329815,-7.402306000000001,823.531311 -39.329899,-7.402239999999999,822.046936 -39.330067,-7.401434,833.6406859999998 -39.330383,-7.401089000000001,914.750061 -39.330883,-7.400916,935.7500609999998 -39.331497,-7.400723,936.046936 -39.332115,-7.400537,934.593811 -39.332684,-7.400354,933.515686 -39.333244,-7.400182,928.8281859999998 -39.333603,-7.400077999999999,930.4844359999998 -39.333633,-7.400079,934.1563110000001 -39.333641,-7.400096,937.2031860000001 -39.333885,-7.400003,934.9219359999998 -39.334267,-7.399885,931.6875609999998 -39.334805,-7.399696,933.953186 -39.33535,-7.399518,927.1094359999998 -39.335938,-7.399312,926.9219359999998 -39.33662,-7.399107,927.7500609999998 -39.33733,-7.398876,927.1094359999998 -39.337906,-7.398714,926.1719359999998 -39.337933,-7.398707,928.562561 -39.337933,-7.398707,928.593811 -39.337925,-7.398709999999999,928.7031859999998 -39.337925,-7.398712000000001,928.9531859999998 -39.337925,-7.398712999999999,929.109436 -39.337917,-7.398715,929.250061 -39.338066,-7.398674,929.3281860000001 -39.338428,-7.398529000000001,929.500061 -39.339073,-7.39832,929.515686 -39.339798,-7.398103,928.3125610000001 -39.340637,-7.397839,926.843811 -39.341469,-7.39758,927.281311 -39.342312,-7.397310000000001,929.0938109999998 -39.343067,-7.397069,925.359436 -39.343578,-7.396894,923.796936 -39.344105,-7.396762,928.531311 -39.344662,-7.396586,928.3125610000001 -39.345242,-7.396395,927.6875609999998 -39.345806,-7.396248,926.453186 -39.346355,-7.396070000000001,922.656311 -39.346859,-7.395889,920.296936 -39.34716,-7.395811,920.812561 -39.347466,-7.395728999999999,922.500061 -39.347897,-7.395622,920.2500610000001 -39.348507,-7.395422000000001,916.9531859999998 -39.349201,-7.395204,920.812561 -39.349941,-7.394984,923.921936 -39.350525,-7.394868,921.062561 -39.350815,-7.394962,924.109436 -39.350712,-7.395491000000001,923.421936 -39.350536,-7.396205,926.531311 -39.350334,-7.396987,925.3438109999998 -39.350136,-7.39783,923.656311 -39.349926,-7.398675,924.500061 -39.34972,-7.399494,926.000061 -39.349541,-7.400303000000001,929.2188109999998 -39.349327,-7.401164,933.250061 -39.34911,-7.402032,927.7500609999998 -39.348911,-7.402888999999999,929.2813109999998 -39.348709,-7.403736,926.9844359999998 -39.348503,-7.404627,926.718811 -39.348305,-7.405451,927.953186 -39.348087,-7.406280000000001,927.3125609999998 -39.347897,-7.407132999999999,927.781311 -39.347698,-7.407971,928.593811 -39.347504,-7.408783000000001,925.2656860000001 -39.347282,-7.409629,924.8906859999998 -39.347073,-7.410521,927.265686 -39.346855,-7.411437,925.390686 -39.34663,-7.412320000000001,926.890686 -39.346428,-7.413189,932.7031859999998 -39.346214,-7.414076999999999,927.406311 -39.345993,-7.414979,929.046936 -39.345779,-7.415869,931.3125609999998 -39.345562,-7.416774,929.609436 -39.345345,-7.417699,929.3281860000001 -39.345123,-7.418622,921.8438109999998 -39.344898,-7.419503000000001,918.6719359999998 -39.344669,-7.420413000000001,924.8281859999998 -39.344444,-7.421332,928.8281859999998 -39.344212,-7.422237,932.562561 -39.34399,-7.423137,932.296936 -39.343773,-7.424026,930.7969359999998 -39.343548,-7.424931999999999,931.4375609999998 -39.343323,-7.425839,933.750061 -39.343109,-7.426756,930.656311 -39.342888,-7.427731,927.921936 -39.342659,-7.428683,926.9844359999998 -39.342442,-7.429602,924.093811 -39.34222,-7.430525,923.718811 -39.341991,-7.431469,924.5781859999998 -39.341763,-7.432403,925.9688109999998 -39.341557,-7.433297999999999,923.078186 -39.341335,-7.434179,923.703186 -39.341106,-7.435096999999999,924.0781859999998 -39.340878,-7.436036,926.2813110000001 -39.340641,-7.436976,927.265686 -39.340412,-7.437922,928.7031859999998 -39.340199,-7.438858,924.750061 -39.339954,-7.439786,920.3750610000001 -39.339748,-7.440693,920.656311 -39.339508,-7.441637999999999,919.7500609999998 -39.339275,-7.442587,921.515686 -39.339039,-7.443554,924.8281859999998 -39.33881,-7.444530999999999,920.562561 -39.338562,-7.445517,919.031311 -39.338326,-7.446498999999999,916.875061 -39.338097,-7.447443000000001,916.2656859999998 -39.33786,-7.448404,913.6563109999998 -39.337643,-7.449362,911.5625609999998 -39.337406,-7.450369,909.437561 -39.337173,-7.451403000000001,902.2188109999998 -39.336906,-7.452466,898.718811 -39.336636,-7.453543000000001,894.687561 -39.336384,-7.454596,893.093811 -39.336121,-7.455605,896.3281859999998 -39.33588,-7.456548999999999,903.515686 -39.335678,-7.457391999999999,907.000061 -39.335472,-7.458201,910.046936 -39.33527,-7.458973,915.1250609999998 -39.335163,-7.459264,903.656311 -39.335159,-7.45927,904.671936 -39.335159,-7.459268999999999,904.5000610000001 -39.335159,-7.45927,904.5156859999998 -39.335163,-7.459267000000001,904.3281859999998 -39.335167,-7.459259,904.1875609999998 -39.335163,-7.459265000000001,904.078186 -39.335163,-7.459267999999999,903.9375609999998 -39.335167,-7.459267999999999,903.906311 -39.335167,-7.459262,903.796936 -39.335167,-7.459256000000001,903.343811 -39.335171,-7.459254,903.031311 -39.335171,-7.459253000000001,903.0469359999998 -39.335171,-7.459253000000001,903.125061 -39.335171,-7.459253000000001,903.1719359999998 -39.335182,-7.459256000000001,903.3750609999998 -39.335194,-7.459251,904.0000609999998 -39.335197,-7.459249,904.750061 -39.335194,-7.459252,905.562561 -39.335197,-7.459249,905.875061 -39.335201,-7.459246,905.9688109999998 -39.335201,-7.45925,906.000061 -39.335197,-7.459267999999999,907.3125609999998 -39.335194,-7.459267999999999,907.281311 -39.335186,-7.459267000000001,906.453186 -39.335171,-7.459267999999999,906.2969359999998 -39.335022,-7.45925,906.9219359999998 -39.334862,-7.459248,910.578186 -39.334724,-7.459231,911.6875609999998 -39.334621,-7.459215,912.593811 -39.334476,-7.459222,912.1406859999998 
			</coordinates>
		</LineString>
	</Placemark>
</Document>
</kml>
