# Supplementary material for: Lévy foraging patterns of rural humans
Source: PLoS One. 2018 Jun 18;13(6):e0199099. doi: 10.1371/journal.pone.0199099 (PMC6005560; doi:10.1371/journal.pone.0199099)
Supplement: S5 File — (ZIP) [file pone.0199099.s005.zip › README.txt]

Human Foraging Project
Researches: Octavio MIramontes, Eliane Ceccon, Christina Balduf

Field Season in Brazil 2014, State of PARAIBA

Pequi fruit collectors

GPS voluntiers from two communities in 
1- Cacimbas (CA), Paraiba
2- Macaúba (MA), Paraiba

File description

H - Holux GPS
-06- GPS number ID
-MA- Macauba
-CA- Cacimbas

Each folder contains *.kml and *.txt files

*.txt format is 
LAT, LON, TIME STAMP, SPEED

Some of the *.txt have time stamp and speed not registed or partially registered but LAT, LON are full valid data.
