# Supplementary material for: Lévy foraging patterns of rural humans
Source: PLoS One. 2018 Jun 18;13(6):e0199099. doi: 10.1371/journal.pone.0199099 (PMC6005560; doi:10.1371/journal.pone.0199099)
Supplement: S6 File — (ZIP) [file pone.0199099.s006.zip]

Archive with 79 entries (71 files):
- holux02/
- holux02/Holux002_M-241_Start_20100415-090832_Finish_20100415-095052.kml
- holux02/Holux002_M-241_Start_20100415-181847_Finish_20100415-184358.kml
- holux02/Holux002_M-241_Start_20100415-095101_Finish_20100415-103412.txt
- holux02/Holux002_M-241_Start_20100415-090832_Finish_20100415-095052.txt
- holux02/Holux002_M-241_Start_20100416-114835_Finish_20100416-124545.txt
- holux02/Holux002_M-241_Start_20100415-181847_Finish_20100415-184358.txt
- holux02/Holux002_M-241_Start_20100415-095101_Finish_20100415-103412.kml
- holux02/Holux002_M-241_Start_20100415-110156_Finish_20100415-121206.txt
- holux02/Holux002_M-241_Start_20100416-114835_Finish_20100416-124545.kml
- holux02/Holux002_M-241_Start_20100415-110156_Finish_20100415-121206.kml
- holux04/
- holux04/Holux004_M-241_Start_20100520-084647_Finish_20100520-110627.txt
- holux04/Holux004_M-241_Start_20101007-165413_Finish_20101007-174753.txt
- holux04/Holux004_M-241_Start_20101215-163547_Finish_20101215-174637.kml
- holux04/Holux004_M-241_Start_20101215-163547_Finish_20101215-174637.txt
- holux04/Holux004_M-241_Start_20100514-094921_Finish_20100514-121902.txt
- holux04/Holux004_M-241_Start_20101230-165539_Finish_20101230-175939.kml
- holux04/Holux004_M-241_Start_20100514-094921_Finish_20100514-121902.kml
- holux04/Holux004_M-241_Start_20100520-084647_Finish_20100520-110627.kml
- holux04/Holux004_M-241_Start_20101007-165413_Finish_20101007-174753.kml
- holux04/Holux004_M-241_Start_20101230-165539_Finish_20101230-175939.txt
- holux05/
- holux05/Holux005_M-241_Start_20100417-101143_Finish_20100417-141123.kml
- holux05/Holux005_M-241_Start_20100509-161825_Finish_20100509-170835.kml
- holux05/Holux005_M-241_Start_20100509-161825_Finish_20100509-170835.txt
- holux05/Holux005_M-241_Start_20100417-101143_Finish_20100417-141123.txt
- holux05/Holux005_M-241_Start_20100509-175650_Finish_20100509-183231.kml
- holux05/Holux005_M-241_Start_20100509-175650_Finish_20100509-183231.txt
- holux08/
- holux08/Holux008_M-241_Start_20100501-130847_Finish_20100501-140517.txt
- holux08/Holux008_M-241_Start_20100501-130847_Finish_20100501-140517.kml
- holux09/
- holux09/Holux009_M-241_Start_20100519-102101_Finish_20100519-141211.txt
- holux09/Holux009_M-241_Start_20100519-102101_Finish_20100519-141211.kml
- holux10/
- holux10/Holux010_M-241_Start_20100517-172942_Finish_20100517-181404.txt
- holux10/Holux010_M-241_Start_20100517-125445_Finish_20100517-141505.kml
- holux10/Holux010_M-241_Start_20100517-172942_Finish_20100517-181404.kml
- holux10/Holux010_M-241_Start_20100517-125445_Finish_20100517-141505.txt
- holux11/
- holux11/Holux011_M-241_Start_20100925-105731_Finish_20100925-112041.kml
- holux11/Holux011_M-241_Start_20100521-085531_Finish_20100521-091351.txt
- holux11/Holux011_M-241_Start_20100522-090906_Finish_20100522-094836.kml
- holux11/Holux011_M-241_Start_20100423-101605_Finish_20100423-113345.txt
- holux11/Holux011_M-241_Start_20100928-093742_Finish_20100928-101002.kml
- holux11/Holux011_M-241_Start_20100928-131646_Finish_20100928-132847.txt
- holux11/Holux011_M-241_Start_20100522-090906_Finish_20100522-094836.txt
- holux11/Holux011_M-241_Start_20100925-105731_Finish_20100925-112041.txt
- holux11/Holux011_M-241_Start_20100928-130126_Finish_20100928-131416.txt
- holux11/Holux011_M-241_Start_20100520-173535_Finish_20100520-175405.txt
- holux11/Holux011_M-241_Start_20100928-131646_Finish_20100928-132847.kml
- holux11/Holux011_M-241_Start_20100929-123905_Finish_20100929-131955.txt
- holux11/Holux011_M-241_Start_20100928-130126_Finish_20100928-131416.kml
- holux11/Holux011_M-241_Start_20100928-093742_Finish_20100928-101002.txt
- holux11/Holux011_M-241_Start_20100925-162308_Finish_20100925-170028.txt
- holux11/Holux011_M-241_Start_20100521-085531_Finish_20100521-091351.kml
- holux11/Holux011_M-241_Start_20100929-123905_Finish_20100929-131955.kml
- holux11/Holux011_M-241_Start_20100423-101605_Finish_20100423-113345.kml
- holux11/Holux011_M-241_Start_20100925-162308_Finish_20100925-170028.kml
- holux11/Holux011_M-241_Start_20100520-173535_Finish_20100520-175405.kml
- holux12/
- holux12/Holux012_M-241_Start_20100521-182913_Finish_20100521-193023.kml
- holux12/Holux012_M-241_Start_20100520-135108_Finish_20100520-141618.txt
- holux12/Holux012_M-241_Start_20101020-135008_Finish_20101020-141608.txt
- holux12/Holux012_M-241_Start_20100418-152945_Finish_20100418-160055.txt
- holux12/Holux012_M-241_Start_20100520-135108_Finish_20100520-141618.kml
- holux12/Holux012_M-241_Start_20100520-131109_Finish_20100520-134519.kml
- holux12/Holux012_M-241_Start_20100521-182913_Finish_20100521-193023.txt
- holux12/Holux012_M-241_Start_20100415-102814_Finish_20100415-113134.txt
- holux12/Holux012_M-241_Start_20101020-143923_Finish_20101020-153003.kml
- holux12/Holux012_M-241_Start_20100418-152945_Finish_20100418-160055.kml
- holux12/Holux012_M-241_Start_20100430-123216_Finish_20100430-125946.kml
- holux12/Holux012_M-241_Start_20101020-135008_Finish_20101020-141608.kml
- holux12/Holux012_M-241_Start_20100520-131109_Finish_20100520-134519.txt
- holux12/Holux012_M-241_Start_20100415-102814_Finish_20100415-113134.kml
- holux12/Holux012_M-241_Start_20101020-143923_Finish_20101020-153003.txt
- holux12/Holux012_M-241_Start_20100430-123216_Finish_20100430-125946.txt
- README.txt
