# Supplementary material for: Lévy foraging patterns of rural humans
Source: PLoS One. 2018 Jun 18;13(6):e0199099. doi: 10.1371/journal.pone.0199099 (PMC6005560; doi:10.1371/journal.pone.0199099)
Supplement: S6 File — (ZIP) [file pone.0199099.s006.zip › holux02/Holux002_M-241_Start_20100415-090832_Finish_20100415-095052.kml]

<?xml version="1.0" encoding="UTF-8"?>
<kml xmlns="http://earth.google.com/kml/2.1">
<Document>
<Style id="normalState_TLP_Start">
<IconStyle>
<scale>1.0</scale>
<Icon>
<href>http://maps.google.com/mapfiles/kml/pal4/icon15.png</href>
</Icon>
</IconStyle>
<LabelStyle>
<scale>1.0</scale>
</LabelStyle>
</Style>
<Style id="highlightState_TLP_Start">
<IconStyle>
<scale>1.1</scale>
<Icon>
<href>http://maps.google.com/mapfiles/kml/pal4/icon7.png</href>
</Icon>
</IconStyle>
<LabelStyle>
<scale>1.1</scale>
<color>ff0000ff</color>
</LabelStyle>
</Style>
<StyleMap id="styleMap_TLP_Start">
<Pair>
<key>normal</key>
<styleUrl>#normalState_TLP_Start</styleUrl>
</Pair>
<Pair>
<key>highlight</key>
<styleUrl>#highlightState_TLP_Start</styleUrl>
</Pair>
</StyleMap>
<Style id="normalState_TLP_Finish">
<IconStyle>
<scale>1.0</scale>
<Icon>
<href>http://maps.google.com/mapfiles/kml/pal4/icon15.png</href>
</Icon>
</IconStyle>
<LabelStyle>
<scale>1.0</scale>
</LabelStyle>
</Style>
<Style id="highlightState_TLP_Finish">
<IconStyle>
<scale>1.1</scale>
<Icon>
<href>http://maps.google.com/mapfiles/kml/pal4/icon7.png</href>
</Icon>
</IconStyle>
<LabelStyle>
<scale>1.1</scale>
<color>ff0000ff</color>
</LabelStyle>
</Style>
<StyleMap id="styleMap_TLP_Finish">
<Pair>
<key>normal</key>
<styleUrl>#normalState_TLP_Finish</styleUrl>
</Pair>
<Pair>
<key>highlight</key>
<styleUrl>#highlightState_TLP_Finish</styleUrl>
</Pair>
</StyleMap>
<Style id="normalState_TLP_Normal">
<IconStyle>
<scale>1.0</scale>
<Icon>
<href>http://maps.google.com/mapfiles/kml/pal4/icon31.png</href>
</Icon>
</IconStyle>
<LabelStyle>
<scale>1.0</scale>
</LabelStyle>
</Style>
<Style id="highlightState_TLP_Normal">
<IconStyle>
<scale>1.1</scale>
<Icon>
<href>http://maps.google.com/mapfiles/kml/pal4/icon23.png</href>
</Icon>
</IconStyle>
<LabelStyle>
<scale>1.1</scale>
<color>ff0000ff</color>
</LabelStyle>
</Style>
<StyleMap id="styleMap_TLP_Normal">
<Pair>
<key>normal</key>
<styleUrl>#normalState_TLP_Normal</styleUrl>
</Pair>
<Pair>
<key>highlight</key>
<styleUrl>#highlightState_TLP_Normal</styleUrl>
</Pair>
</StyleMap>
<Style id="normalState_TLP_Photo">
<IconStyle>
<scale>1.0</scale>
<Icon>
<href>http://maps.google.com/mapfiles/kml/pal4/icon46.png</href>
</Icon>
</IconStyle>
<LabelStyle>
<scale>1.0</scale>
</LabelStyle>
</Style>
<Style id="highlightState_TLP_Photo">
<IconStyle>
<scale>1.1</scale>
<Icon>
<href>http://maps.google.com/mapfiles/kml/pal4/icon38.png</href>
</Icon>
</IconStyle>
<LabelStyle>
<scale>1.1</scale>
<color>ff0000ff</color>
</LabelStyle>
</Style>
<StyleMap id="styleMap_TLP_Photo">
<Pair>
<key>normal</key>
<styleUrl>#normalState_TLP_Photo</styleUrl>
</Pair>
<Pair>
<key>highlight</key>
<styleUrl>#highlightState_TLP_Photo</styleUrl>
</Pair>
</StyleMap>
<Style id="roadStyle">
<LineStyle>
<color>ffffff00</color>
<width>6</width>
</LineStyle>
</Style>
<Open>1</Open>
<description>Route</description>
<name>Track Log</name>
<Placemark>
<name>Route</name>
<styleUrl>#roadStyle</styleUrl>
<MultiGeometry>
<LineString>
<coordinates>
-98.9714203,17.1631470,1533.97 -98.9714203,17.1631298,1533.00 -98.9714203,17.1631165,1532.97 -98.9714432,17.1631031,1532.81 -98.9714508,17.1631241,1532.91 -98.9714279,17.1631222,1532.44 -98.9714279,17.1631126,1532.38 -98.9714737,17.1631165,1533.97 -98.9714584,17.1631184,1534.31 -98.9714432,17.1630783,1533.94 -98.9714127,17.1630611,1533.31 -98.9714279,17.1631699,1533.91 -98.9714279,17.1631737,1533.94 -98.9713745,17.1631527,1534.47 -98.9713516,17.1631355,1535.03 -98.9713135,17.1630993,1535.38 -98.9712677,17.1630402,1536.22 -98.9712448,17.1630516,1536.59 -98.9712143,17.1630249,1536.94 -98.9711685,17.1630116,1537.84 -98.9710999,17.1630058,1538.19 -98.9710312,17.1630077,1539.38 -98.9709930,17.1630383,1540.28 -98.9709778,17.1630669,1541.13 -98.9709473,17.1630859,1541.81 -98.9709244,17.1631145,1542.25 -98.9709091,17.1631050,1543.31 -98.9708710,17.1630936,1544.25 -98.9708557,17.1630917,1544.78 -98.9708023,17.1630917,1546.38 -98.9707336,17.1630821,1548.41 -98.9706802,17.1630859,1548.75 -98.9706573,17.1630650,1550.75 -98.9706421,17.1630306,1549.63 -98.9706192,17.1630001,1549.81 -98.9706268,17.1629887,1550.50 -98.9706192,17.1629944,1550.59 -98.9705811,17.1630726,1549.34 -98.9705582,17.1630211,1548.38 -98.9705353,17.1629620,1548.47 -98.9705276,17.1629219,1548.00 -98.9705353,17.1628990,1547.38 -98.9705505,17.1628380,1548.13 -98.9705887,17.1627636,1548.66 -98.9706039,17.1627007,1549.63 -98.9705963,17.1626434,1550.59 -98.9705811,17.1625748,1551.06 -98.9705505,17.1624985,1552.00 -98.9705200,17.1624222,1551.19 -98.9704971,17.1623478,1551.50 -98.9704895,17.1622753,1551.84 -98.9705048,17.1622105,1551.41 -98.9705429,17.1621456,1550.50 -98.9705963,17.1621265,1551.06 -98.9706345,17.1620560,1551.00 -98.9706192,17.1620483,1550.97 -98.9706650,17.1619873,1551.94 -98.9707108,17.1619282,1553.56 -98.9707489,17.1618748,1555.50 -98.9707718,17.1617928,1555.63 -98.9708023,17.1617031,1556.09 -98.9708557,17.1616249,1557.00 -98.9708939,17.1615734,1557.53 -98.9709473,17.1614971,1558.38 -98.9709549,17.1614265,1558.72 -98.9709702,17.1613750,1559.41 -98.9709625,17.1613789,1559.56 -98.9709473,17.1613674,1559.69 -98.9709244,17.1612663,1558.25 -98.9708939,17.1611691,1557.59 -98.9709015,17.1610661,1556.03 -98.9709396,17.1609821,1556.31 -98.9709549,17.1608849,1554.69 -98.9709625,17.1607971,1553.81 -98.9709473,17.1607227,1552.50 -98.9710083,17.1606712,1552.63 -98.9710846,17.1606026,1552.66 -98.9711685,17.1605930,1550.41 -98.9712296,17.1605988,1550.69 -98.9712601,17.1606140,1550.53 -98.9713211,17.1606159,1551.00 -98.9714203,17.1606560,1551.06 -98.9714584,17.1606445,1551.28 -98.9715424,17.1606693,1551.78 -98.9715881,17.1607189,1552.41 -98.9715958,17.1606960,1552.63 -98.9716263,17.1606941,1552.75 -98.9716721,17.1607151,1553.03 -98.9717331,17.1607285,1553.13 -98.9717560,17.1607265,1553.50 -98.9718399,17.1607380,1554.56 -98.9719086,17.1607361,1554.53 -98.9719620,17.1607227,1554.69 -98.9720459,17.1607189,1555.13 -98.9720840,17.1606655,1555.97 -98.9721146,17.1606503,1556.56 -98.9721451,17.1606007,1558.75 -98.9722290,17.1605377,1560.44 -98.9722672,17.1605110,1561.78 -98.9722748,17.1604443,1562.69 -98.9723053,17.1603699,1563.00 -98.9722977,17.1602936,1563.06 -98.9722900,17.1602402,1563.25 -98.9723358,17.1601505,1563.72 -98.9723816,17.1600609,1563.63 -98.9724197,17.1599865,1565.03 -98.9724884,17.1599140,1567.13 -98.9725494,17.1598434,1570.63 -98.9725952,17.1597614,1572.13 -98.9725952,17.1596680,1574.13 -98.9725571,17.1595879,1574.78 -98.9725418,17.1595173,1576.94 -98.9725113,17.1594410,1578.44 -98.9724579,17.1594143,1580.56 -98.9723969,17.1594448,1581.50 -98.9724426,17.1593685,1581.81 -98.9724579,17.1593418,1581.09 -98.9724350,17.1593304,1581.13 -98.9724579,17.1593018,1580.47 -98.9724579,17.1592598,1579.09 -98.9724503,17.1592197,1579.88 -98.9724808,17.1591587,1582.47 -98.9725189,17.1591034,1582.78 -98.9725342,17.1590347,1583.94 -98.9725800,17.1589775,1583.03 -98.9726181,17.1589317,1583.78 -98.9726334,17.1589165,1586.25 -98.9726563,17.1588860,1587.50 -98.9726563,17.1588402,1588.94 -98.9725952,17.1587906,1590.59 -98.9725952,17.1587257,1592.06 -98.9725952,17.1586838,1592.44 -98.9725723,17.1586170,1592.34 -98.9724960,17.1585884,1592.38 -98.9724121,17.1585598,1592.81 -98.9723663,17.1585121,1592.66 -98.9723053,17.1584740,1593.03 -98.9722366,17.1584415,1593.75 -98.9722595,17.1583691,1594.91 -98.9723053,17.1582565,1595.75 -98.9723129,17.1581974,1597.50 -98.9723282,17.1581497,1597.13 -98.9722977,17.1580734,1595.72 -98.9722061,17.1580410,1595.59 -98.9721451,17.1580181,1595.22 -98.9721069,17.1579666,1595.09 -98.9720917,17.1579208,1595.81 -98.9721069,17.1578655,1596.78 -98.9721146,17.1577930,1597.41 -98.9721222,17.1576920,1597.63 -98.9720993,17.1576691,1597.81 -98.9720993,17.1576099,1598.88 -98.9720917,17.1575375,1600.00 -98.9720612,17.1574821,1600.84 -98.9720383,17.1574097,1602.25 -98.9720535,17.1573334,1601.94 -98.9720612,17.1572571,1602.75 -98.9720230,17.1571922,1602.72 -98.9719925,17.1571541,1603.63 -98.9719543,17.1571350,1605.06 -98.9719391,17.1570702,1605.78 -98.9719086,17.1569939,1606.53 -98.9718704,17.1568871,1606.00 -98.9718399,17.1568222,1606.97 -98.9718170,17.1567574,1607.81 -98.9718628,17.1566658,1609.34 -98.9718628,17.1565990,1610.72 -98.9718552,17.1565247,1611.97 -98.9718628,17.1564503,1613.13 -98.9718704,17.1564007,1612.97 -98.9718933,17.1563492,1613.13 -98.9718704,17.1562805,1611.09 -98.9718857,17.1561928,1610.00 -98.9719162,17.1561108,1608.47 -98.9719162,17.1560440,1606.34 -98.9719620,17.1559734,1603.88 -98.9720078,17.1559029,1602.28 -98.9720230,17.1558495,1601.72 -98.9720459,17.1557541,1601.00 -98.9720688,17.1556625,1599.91 -98.9720688,17.1556110,1600.22 -98.9720764,17.1555691,1599.44 -98.9720917,17.1554756,1600.53 -98.9721222,17.1553764,1601.13 -98.9721298,17.1552830,1600.13 -98.9721909,17.1551952,1599.25 -98.9722061,17.1551304,1598.00 -98.9722366,17.1550579,1598.56 -98.9722672,17.1549683,1598.97 -98.9723206,17.1549034,1599.19 -98.9723434,17.1548309,1598.91 -98.9723816,17.1547527,1597.75 -98.9724045,17.1546593,1596.75 -98.9724426,17.1546154,1596.00 -98.9724655,17.1545658,1594.91 -98.9724655,17.1544895,1594.13 -98.9724960,17.1544209,1594.06 -98.9725037,17.1543350,1594.03 -98.9724960,17.1542530,1592.50 -98.9724731,17.1541920,1590.72 -98.9724808,17.1541119,1589.97 -98.9725037,17.1540470,1589.38 -98.9725037,17.1540298,1589.97 -98.9725113,17.1540222,1589.97 -98.9725113,17.1540222,1590.03 -98.9725113,17.1540184,1589.91 -98.9725113,17.1540165,1589.94 -98.9725189,17.1540165,1589.94 -98.9725189,17.1540165,1589.94 -98.9725189,17.1540165,1589.97 -98.9725189,17.1540165,1589.94 -98.9725189,17.1540165,1589.94 -98.9725189,17.1540165,1589.94 -98.9725189,17.1540165,1589.91 -98.9725189,17.1540165,1589.81 -98.9725189,17.1540165,1589.69 -98.9725189,17.1540165,1589.66 -98.9725189,17.1540165,1589.66 -98.9725189,17.1540184,1589.69 -98.9725189,17.1540184,1589.69 -98.9725189,17.1540184,1589.72 -98.9725189,17.1540184,1589.69 -98.9725189,17.1540184,1589.66 -98.9725189,17.1540203,1589.72 -98.9725189,17.1540203,1589.75 -98.9725189,17.1540203,1589.78 -98.9725189,17.1540203,1589.81 -98.9725189,17.1540184,1589.84 -98.9725189,17.1540203,1589.88 -98.9725189,17.1540203,1589.91 -98.9725189,17.1540203,1589.91 -98.9725189,17.1540184,1589.84 -98.9725189,17.1540184,1589.78 -98.9725189,17.1540184,1589.72 -98.9725189,17.1540165,1589.66 -98.9725189,17.1540165,1589.59 -98.9725189,17.1540165,1589.50 -98.9725189,17.1540146,1589.44 -98.9725189,17.1540165,1589.47 -98.9725189,17.1540165,1589.47 -98.9725189,17.1540165,1589.44 -98.9725189,17.1540165,1589.41 -98.9725189,17.1540165,1589.41 -98.9725189,17.1540165,1589.44 -98.9725189,17.1540165,1589.53 -98.9725266,17.1540184,1589.63 -98.9725266,17.1540184,1589.66 -98.9725266,17.1540184,1589.66 -98.9725266,17.1540184,1589.69 -98.9725266,17.1540184,1589.72 -98.9725266,17.1540184,1589.75 -98.9725266,17.1540184,1589.72 -98.9725266,17.1540203,1589.66 -98.9725266,17.1540203,1589.63 -98.9725266,17.1540203,1589.63 </coordinates>
</LineString>
</MultiGeometry>
</Placemark>
<Folder>
<name>waypoints</name>
<Placemark>
<name>
Thu Apr 15 09:08:32 2010 S=0.12 Km/hr
</name>
<styleUrl>
#styleMap_TLP_Start
</styleUrl>
<Point>
<coordinates>
-98.9714203,17.1631470,1533.97
</coordinates>
</Point>
</Placemark>
<Placemark>
<name>
Thu Apr 15 09:08:42 2010 S=0.29 Km/hr
</name>
<styleUrl>
#styleMap_TLP_Normal
</styleUrl>
<Point>
<coordinates>
-98.9714203,17.1631298,1533.00
</coordinates>
</Point>
</Placemark>
<Placemark>
<name>
Thu Apr 15 09:08:52 2010 S=2.15 Km/hr
</name>
<styleUrl>
#styleMap_TLP_Normal
</styleUrl>
<Point>
<coordinates>
-98.9714203,17.1631165,1532.97
</coordinates>
</Point>
</Placemark>
<Placemark>
<name>
Thu Apr 15 09:09:02 2010 S=0.85 Km/hr
</name>
<styleUrl>
#styleMap_TLP_Normal
</styleUrl>
<Point>
<coordinates>
-98.9714432,17.1631031,1532.81
</coordinates>
</Point>
</Placemark>
<Placemark>
<name>
Thu Apr 15 09:09:12 2010 S=2.13 Km/hr
</name>
<styleUrl>
#styleMap_TLP_Normal
</styleUrl>
<Point>
<coordinates>
-98.9714508,17.1631241,1532.91
</coordinates>
</Point>
</Placemark>
<Placemark>
<name>
Thu Apr 15 09:09:22 2010 S=0.36 Km/hr
</name>
<styleUrl>
#styleMap_TLP_Normal
</styleUrl>
<Point>
<coordinates>
-98.9714279,17.1631222,1532.44
</coordinates>
</Point>
</Placemark>
<Placemark>
<name>
Thu Apr 15 09:09:32 2010 S=0.43 Km/hr
</name>
<styleUrl>
#styleMap_TLP_Normal
</styleUrl>
<Point>
<coordinates>
-98.9714279,17.1631126,1532.38
</coordinates>
</Point>
</Placemark>
<Placemark>
<name>
Thu Apr 15 09:09:42 2010 S=0.68 Km/hr
</name>
<styleUrl>
#styleMap_TLP_Normal
</styleUrl>
<Point>
<coordinates>
-98.9714737,17.1631165,1533.97
</coordinates>
</Point>
</Placemark>
<Placemark>
<name>
Thu Apr 15 09:09:52 2010 S=1.67 Km/hr
</name>
<styleUrl>
#styleMap_TLP_Normal
</styleUrl>
<Point>
<coordinates>
-98.9714584,17.1631184,1534.31
</coordinates>
</Point>
</Placemark>
<Placemark>
<name>
Thu Apr 15 09:10:02 2010 S=1.42 Km/hr
</name>
<styleUrl>
#styleMap_TLP_Normal
</styleUrl>
<Point>
<coordinates>
-98.9714432,17.1630783,1533.94
</coordinates>
</Point>
</Placemark>
<Placemark>
<name>
Thu Apr 15 09:10:12 2010 S=1.19 Km/hr
</name>
<styleUrl>
#styleMap_TLP_Normal
</styleUrl>
<Point>
<coordinates>
-98.9714127,17.1630611,1533.31
</coordinates>
</Point>
</Placemark>
<Placemark>
<name>
Thu Apr 15 09:10:22 2010 S=0.72 Km/hr
</name>
<styleUrl>
#styleMap_TLP_Normal
</styleUrl>
<Point>
<coordinates>
-98.9714279,17.1631699,1533.91
</coordinates>
</Point>
</Placemark>
<Placemark>
<name>
Thu Apr 15 09:10:32 2010 S=1.04 Km/hr
</name>
<styleUrl>
#styleMap_TLP_Normal
</styleUrl>
<Point>
<coordinates>
-98.9714279,17.1631737,1533.94
</coordinates>
</Point>
</Placemark>
<Placemark>
<name>
Thu Apr 15 09:10:42 2010 S=1.56 Km/hr
</name>
<styleUrl>
#styleMap_TLP_Normal
</styleUrl>
<Point>
<coordinates>
-98.9713745,17.1631527,1534.47
</coordinates>
</Point>
</Placemark>
<Placemark>
<name>
Thu Apr 15 09:10:52 2010 S=0.55 Km/hr
</name>
<styleUrl>
#styleMap_TLP_Normal
</styleUrl>
<Point>
<coordinates>
-98.9713516,17.1631355,1535.03
</coordinates>
</Point>
</Placemark>
<Placemark>
<name>
Thu Apr 15 09:11:02 2010 S=2.21 Km/hr
</name>
<styleUrl>
#styleMap_TLP_Normal
</styleUrl>
<Point>
<coordinates>
-98.9713135,17.1630993,1535.38
</coordinates>
</Point>
</Placemark>
<Placemark>
<name>
Thu Apr 15 09:11:12 2010 S=1.73 Km/hr
</name>
<styleUrl>
#styleMap_TLP_Normal
</styleUrl>
<Point>
<coordinates>
-98.9712677,17.1630402,1536.22
</coordinates>
</Point>
</Placemark>
<Placemark>
<name>
Thu Apr 15 09:11:22 2010 S=1.23 Km/hr
</name>
<styleUrl>
#styleMap_TLP_Normal
</styleUrl>
<Point>
<coordinates>
-98.9712448,17.1630516,1536.59
</coordinates>
</Point>
</Placemark>
<Placemark>
<name>
Thu Apr 15 09:11:32 2010 S=1.71 Km/hr
</name>
<styleUrl>
#styleMap_TLP_Normal
</styleUrl>
<Point>
<coordinates>
-98.9712143,17.1630249,1536.94
</coordinates>
</Point>
</Placemark>
<Placemark>
<name>
Thu Apr 15 09:11:42 2010 S=1.92 Km/hr
</name>
<styleUrl>
#styleMap_TLP_Normal
</styleUrl>
<Point>
<coordinates>
-98.9711685,17.1630116,1537.84
</coordinates>
</Point>
</Placemark>
<Placemark>
<name>
Thu Apr 15 09:11:52 2010 S=1.58 Km/hr
</name>
<styleUrl>
#styleMap_TLP_Normal
</styleUrl>
<Point>
<coordinates>
-98.9710999,17.1630058,1538.19
</coordinates>
</Point>
</Placemark>
<Placemark>
<name>
Thu Apr 15 09:12:02 2010 S=2.11 Km/hr
</name>
<styleUrl>
#styleMap_TLP_Normal
</styleUrl>
<Point>
<coordinates>
-98.9710312,17.1630077,1539.38
</coordinates>
</Point>
</Placemark>
<Placemark>
<name>
Thu Apr 15 09:12:12 2010 S=1.54 Km/hr
</name>
<styleUrl>
#styleMap_TLP_Normal
</styleUrl>
<Point>
<coordinates>
-98.9709930,17.1630383,1540.28
</coordinates>
</Point>
</Placemark>
<Placemark>
<name>
Thu Apr 15 09:12:22 2010 S=1.51 Km/hr
</name>
<styleUrl>
#styleMap_TLP_Normal
</styleUrl>
<Point>
<coordinates>
-98.9709778,17.1630669,1541.13
</coordinates>
</Point>
</Placemark>
<Placemark>
<name>
Thu Apr 15 09:12:32 2010 S=1.05 Km/hr
</name>
<styleUrl>
#styleMap_TLP_Normal
</styleUrl>
<Point>
<coordinates>
-98.9709473,17.1630859,1541.81
</coordinates>
</Point>
</Placemark>
<Placemark>
<name>
Thu Apr 15 09:12:42 2010 S=0.96 Km/hr
</name>
<styleUrl>
#styleMap_TLP_Normal
</styleUrl>
<Point>
<coordinates>
-98.9709244,17.1631145,1542.25
</coordinates>
</Point>
</Placemark>
<Placemark>
<name>
Thu Apr 15 09:12:52 2010 S=1.04 Km/hr
</name>
<styleUrl>
#styleMap_TLP_Normal
</styleUrl>
<Point>
<coordinates>
-98.9709091,17.1631050,1543.31
</coordinates>
</Point>
</Placemark>
<Placemark>
<name>
Thu Apr 15 09:13:02 2010 S=0.68 Km/hr
</name>
<styleUrl>
#styleMap_TLP_Normal
</styleUrl>
<Point>
<coordinates>
-98.9708710,17.1630936,1544.25
</coordinates>
</Point>
</Placemark>
<Placemark>
<name>
Thu Apr 15 09:13:12 2010 S=1.00 Km/hr
</name>
<styleUrl>
#styleMap_TLP_Normal
</styleUrl>
<Point>
<coordinates>
-98.9708557,17.1630917,1544.78
</coordinates>
</Point>
</Placemark>
<Placemark>
<name>
Thu Apr 15 09:13:22 2010 S=2.03 Km/hr
</name>
<styleUrl>
#styleMap_TLP_Normal
</styleUrl>
<Point>
<coordinates>
-98.9708023,17.1630917,1546.38
</coordinates>
</Point>
</Placemark>
<Placemark>
<name>
Thu Apr 15 09:13:32 2010 S=2.09 Km/hr
</name>
<styleUrl>
#styleMap_TLP_Normal
</styleUrl>
<Point>
<coordinates>
-98.9707336,17.1630821,1548.41
</coordinates>
</Point>
</Placemark>
<Placemark>
<name>
Thu Apr 15 09:13:42 2010 S=1.65 Km/hr
</name>
<styleUrl>
#styleMap_TLP_Normal
</styleUrl>
<Point>
<coordinates>
-98.9706802,17.1630859,1548.75
</coordinates>
</Point>
</Placemark>
<Placemark>
<name>
Thu Apr 15 09:13:52 2010 S=1.59 Km/hr
</name>
<styleUrl>
#styleMap_TLP_Normal
</styleUrl>
<Point>
<coordinates>
-98.9706573,17.1630650,1550.75
</coordinates>
</Point>
</Placemark>
<Placemark>
<name>
Thu Apr 15 09:14:02 2010 S=1.24 Km/hr
</name>
<styleUrl>
#styleMap_TLP_Normal
</styleUrl>
<Point>
<coordinates>
-98.9706421,17.1630306,1549.63
</coordinates>
</Point>
</Placemark>
<Placemark>
<name>
Thu Apr 15 09:14:12 2010 S=0.94 Km/hr
</name>
<styleUrl>
#styleMap_TLP_Normal
</styleUrl>
<Point>
<coordinates>
-98.9706192,17.1630001,1549.81
</coordinates>
</Point>
</Placemark>
<Placemark>
<name>
Thu Apr 15 09:14:22 2010 S=0.27 Km/hr
</name>
<styleUrl>
#styleMap_TLP_Normal
</styleUrl>
<Point>
<coordinates>
-98.9706268,17.1629887,1550.50
</coordinates>
</Point>
</Placemark>
<Placemark>
<name>
Thu Apr 15 09:14:32 2010 S=1.32 Km/hr
</name>
<styleUrl>
#styleMap_TLP_Normal
</styleUrl>
<Point>
<coordinates>
-98.9706192,17.1629944,1550.59
</coordinates>
</Point>
</Placemark>
<Placemark>
<name>
Thu Apr 15 09:14:42 2010 S=1.52 Km/hr
</name>
<styleUrl>
#styleMap_TLP_Normal
</styleUrl>
<Point>
<coordinates>
-98.9705811,17.1630726,1549.34
</coordinates>
</Point>
</Placemark>
<Placemark>
<name>
Thu Apr 15 09:14:52 2010 S=1.87 Km/hr
</name>
<styleUrl>
#styleMap_TLP_Normal
</styleUrl>
<Point>
<coordinates>
-98.9705582,17.1630211,1548.38
</coordinates>
</Point>
</Placemark>
<Placemark>
<name>
Thu Apr 15 09:15:02 2010 S=1.49 Km/hr
</name>
<styleUrl>
#styleMap_TLP_Normal
</styleUrl>
<Point>
<coordinates>
-98.9705353,17.1629620,1548.47
</coordinates>
</Point>
</Placemark>
<Placemark>
<name>
Thu Apr 15 09:15:12 2010 S=1.94 Km/hr
</name>
<styleUrl>
#styleMap_TLP_Normal
</styleUrl>
<Point>
<coordinates>
-98.9705276,17.1629219,1548.00
</coordinates>
</Point>
</Placemark>
<Placemark>
<name>
Thu Apr 15 09:15:22 2010 S=1.93 Km/hr
</name>
<styleUrl>
#styleMap_TLP_Normal
</styleUrl>
<Point>
<coordinates>
-98.9705353,17.1628990,1547.38
</coordinates>
</Point>
</Placemark>
<Placemark>
<name>
Thu Apr 15 09:15:32 2010 S=2.61 Km/hr
</name>
<styleUrl>
#styleMap_TLP_Normal
</styleUrl>
<Point>
<coordinates>
-98.9705505,17.1628380,1548.13
</coordinates>
</Point>
</Placemark>
<Placemark>
<name>
Thu Apr 15 09:15:42 2010 S=2.87 Km/hr
</name>
<styleUrl>
#styleMap_TLP_Normal
</styleUrl>
<Point>
<coordinates>
-98.9705887,17.1627636,1548.66
</coordinates>
</Point>
</Placemark>
<Placemark>
<name>
Thu Apr 15 09:15:52 2010 S=1.31 Km/hr
</name>
<styleUrl>
#styleMap_TLP_Normal
</styleUrl>
<Point>
<coordinates>
-98.9706039,17.1627007,1549.63
</coordinates>
</Point>
</Placemark>
<Placemark>
<name>
Thu Apr 15 09:16:02 2010 S=2.45 Km/hr
</name>
<styleUrl>
#styleMap_TLP_Normal
</styleUrl>
<Point>
<coordinates>
-98.9705963,17.1626434,1550.59
</coordinates>
</Point>
</Placemark>
<Placemark>
<name>
Thu Apr 15 09:16:12 2010 S=2.13 Km/hr
</name>
<styleUrl>
#styleMap_TLP_Normal
</styleUrl>
<Point>
<coordinates>
-98.9705811,17.1625748,1551.06
</coordinates>
</Point>
</Placemark>
<Placemark>
<name>
Thu Apr 15 09:16:22 2010 S=2.30 Km/hr
</name>
<styleUrl>
#styleMap_TLP_Normal
</styleUrl>
<Point>
<coordinates>
-98.9705505,17.1624985,1552.00
</coordinates>
</Point>
</Placemark>
<Placemark>
<name>
Thu Apr 15 09:16:32 2010 S=3.19 Km/hr
</name>
<styleUrl>
#styleMap_TLP_Normal
</styleUrl>
<Point>
<coordinates>
-98.9705200,17.1624222,1551.19
</coordinates>
</Point>
</Placemark>
<Placemark>
<name>
Thu Apr 15 09:16:42 2010 S=2.33 Km/hr
</name>
<styleUrl>
#styleMap_TLP_Normal
</styleUrl>
<Point>
<coordinates>
-98.9704971,17.1623478,1551.50
</coordinates>
</Point>
</Placemark>
<Placemark>
<name>
Thu Apr 15 09:16:52 2010 S=2.90 Km/hr
</name>
<styleUrl>
#styleMap_TLP_Normal
</styleUrl>
<Point>
<coordinates>
-98.9704895,17.1622753,1551.84
</coordinates>
</Point>
</Placemark>
<Placemark>
<name>
Thu Apr 15 09:17:02 2010 S=2.63 Km/hr
</name>
<styleUrl>
#styleMap_TLP_Normal
</styleUrl>
<Point>
<coordinates>
-98.9705048,17.1622105,1551.41
</coordinates>
</Point>
</Placemark>
<Placemark>
<name>
Thu Apr 15 09:17:12 2010 S=3.26 Km/hr
</name>
<styleUrl>
#styleMap_TLP_Normal
</styleUrl>
<Point>
<coordinates>
-98.9705429,17.1621456,1550.50
</coordinates>
</Point>
</Placemark>
<Placemark>
<name>
Thu Apr 15 09:17:22 2010 S=1.41 Km/hr
</name>
<styleUrl>
#styleMap_TLP_Normal
</styleUrl>
<Point>
<coordinates>
-98.9705963,17.1621265,1551.06
</coordinates>
</Point>
</Placemark>
<Placemark>
<name>
Thu Apr 15 09:17:32 2010 S=0.33 Km/hr
</name>
<styleUrl>
#styleMap_TLP_Normal
</styleUrl>
<Point>
<coordinates>
-98.9706345,17.1620560,1551.00
</coordinates>
</Point>
</Placemark>
<Placemark>
<name>
Thu Apr 15 09:17:42 2010 S=1.70 Km/hr
</name>
<styleUrl>
#styleMap_TLP_Normal
</styleUrl>
<Point>
<coordinates>
-98.9706192,17.1620483,1550.97
</coordinates>
</Point>
</Placemark>
<Placemark>
<name>
Thu Apr 15 09:17:52 2010 S=2.37 Km/hr
</name>
<styleUrl>
#styleMap_TLP_Normal
</styleUrl>
<Point>
<coordinates>
-98.9706650,17.1619873,1551.94
</coordinates>
</Point>
</Placemark>
<Placemark>
<name>
Thu Apr 15 09:18:02 2010 S=2.90 Km/hr
</name>
<styleUrl>
#styleMap_TLP_Normal
</styleUrl>
<Point>
<coordinates>
-98.9707108,17.1619282,1553.56
</coordinates>
</Point>
</Placemark>
<Placemark>
<name>
Thu Apr 15 09:18:12 2010 S=3.08 Km/hr
</name>
<styleUrl>
#styleMap_TLP_Normal
</styleUrl>
<Point>
<coordinates>
-98.9707489,17.1618748,1555.50
</coordinates>
</Point>
</Placemark>
<Placemark>
<name>
Thu Apr 15 09:18:22 2010 S=3.39 Km/hr
</name>
<styleUrl>
#styleMap_TLP_Normal
</styleUrl>
<Point>
<coordinates>
-98.9707718,17.1617928,1555.63
</coordinates>
</Point>
</Placemark>
<Placemark>
<name>
Thu Apr 15 09:18:32 2010 S=3.54 Km/hr
</name>
<styleUrl>
#styleMap_TLP_Normal
</styleUrl>
<Point>
<coordinates>
-98.9708023,17.1617031,1556.09
</coordinates>
</Point>
</Placemark>
<Placemark>
<name>
Thu Apr 15 09:18:42 2010 S=2.21 Km/hr
</name>
<styleUrl>
#styleMap_TLP_Normal
</styleUrl>
<Point>
<coordinates>
-98.9708557,17.1616249,1557.00
</coordinates>
</Point>
</Placemark>
<Placemark>
<name>
Thu Apr 15 09:18:52 2010 S=2.57 Km/hr
</name>
<styleUrl>
#styleMap_TLP_Normal
</styleUrl>
<Point>
<coordinates>
-98.9708939,17.1615734,1557.53
</coordinates>
</Point>
</Placemark>
<Placemark>
<name>
Thu Apr 15 09:19:02 2010 S=3.23 Km/hr
</name>
<styleUrl>
#styleMap_TLP_Normal
</styleUrl>
<Point>
<coordinates>
-98.9709473,17.1614971,1558.38
</coordinates>
</Point>
</Placemark>
<Placemark>
<name>
Thu Apr 15 09:19:12 2010 S=3.27 Km/hr
</name>
<styleUrl>
#styleMap_TLP_Normal
</styleUrl>
<Point>
<coordinates>
-98.9709549,17.1614265,1558.72
</coordinates>
</Point>
</Placemark>
<Placemark>
<name>
Thu Apr 15 09:19:22 2010 S=1.08 Km/hr
</name>
<styleUrl>
#styleMap_TLP_Normal
</styleUrl>
<Point>
<coordinates>
-98.9709702,17.1613750,1559.41
</coordinates>
</Point>
</Placemark>
<Placemark>
<name>
Thu Apr 15 09:19:32 2010 S=0.10 Km/hr
</name>
<styleUrl>
#styleMap_TLP_Normal
</styleUrl>
<Point>
<coordinates>
-98.9709625,17.1613789,1559.56
</coordinates>
</Point>
</Placemark>
<Placemark>
<name>
Thu Apr 15 09:19:42 2010 S=2.89 Km/hr
</name>
<styleUrl>
#styleMap_TLP_Normal
</styleUrl>
<Point>
<coordinates>
-98.9709473,17.1613674,1559.69
</coordinates>
</Point>
</Placemark>
<Placemark>
<name>
Thu Apr 15 09:19:52 2010 S=2.98 Km/hr
</name>
<styleUrl>
#styleMap_TLP_Normal
</styleUrl>
<Point>
<coordinates>
-98.9709244,17.1612663,1558.25
</coordinates>
</Point>
</Placemark>
<Placemark>
<name>
Thu Apr 15 09:20:02 2010 S=4.40 Km/hr
</name>
<styleUrl>
#styleMap_TLP_Normal
</styleUrl>
<Point>
<coordinates>
-98.9708939,17.1611691,1557.59
</coordinates>
</Point>
</Placemark>
<Placemark>
<name>
Thu Apr 15 09:20:12 2010 S=3.67 Km/hr
</name>
<styleUrl>
#styleMap_TLP_Normal
</styleUrl>
<Point>
<coordinates>
-98.9709015,17.1610661,1556.03
</coordinates>
</Point>
</Placemark>
<Placemark>
<name>
Thu Apr 15 09:20:22 2010 S=3.71 Km/hr
</name>
<styleUrl>
#styleMap_TLP_Normal
</styleUrl>
<Point>
<coordinates>
-98.9709396,17.1609821,1556.31
</coordinates>
</Point>
</Placemark>
<Placemark>
<name>
Thu Apr 15 09:20:32 2010 S=3.80 Km/hr
</name>
<styleUrl>
#styleMap_TLP_Normal
</styleUrl>
<Point>
<coordinates>
-98.9709549,17.1608849,1554.69
</coordinates>
</Point>
</Placemark>
<Placemark>
<name>
Thu Apr 15 09:20:42 2010 S=3.68 Km/hr
</name>
<styleUrl>
#styleMap_TLP_Normal
</styleUrl>
<Point>
<coordinates>
-98.9709625,17.1607971,1553.81
</coordinates>
</Point>
</Placemark>
<Placemark>
<name>
Thu Apr 15 09:20:52 2010 S=2.59 Km/hr
</name>
<styleUrl>
#styleMap_TLP_Normal
</styleUrl>
<Point>
<coordinates>
-98.9709473,17.1607227,1552.50
</coordinates>
</Point>
</Placemark>
<Placemark>
<name>
Thu Apr 15 09:21:02 2010 S=3.38 Km/hr
</name>
<styleUrl>
#styleMap_TLP_Normal
</styleUrl>
<Point>
<coordinates>
-98.9710083,17.1606712,1552.63
</coordinates>
</Point>
</Placemark>
<Placemark>
<name>
Thu Apr 15 09:21:12 2010 S=2.79 Km/hr
</name>
<styleUrl>
#styleMap_TLP_Normal
</styleUrl>
<Point>
<coordinates>
-98.9710846,17.1606026,1552.66
</coordinates>
</Point>
</Placemark>
<Placemark>
<name>
Thu Apr 15 09:21:22 2010 S=2.75 Km/hr
</name>
<styleUrl>
#styleMap_TLP_Normal
</styleUrl>
<Point>
<coordinates>
-98.9711685,17.1605930,1550.41
</coordinates>
</Point>
</Placemark>
<Placemark>
<name>
Thu Apr 15 09:21:32 2010 S=0.58 Km/hr
</name>
<styleUrl>
#styleMap_TLP_Normal
</styleUrl>
<Point>
<coordinates>
-98.9712296,17.1605988,1550.69
</coordinates>
</Point>
</Placemark>
<Placemark>
<name>
Thu Apr 15 09:21:42 2010 S=1.88 Km/hr
</name>
<styleUrl>
#styleMap_TLP_Normal
</styleUrl>
<Point>
<coordinates>
-98.9712601,17.1606140,1550.53
</coordinates>
</Point>
</Placemark>
<Placemark>
<name>
Thu Apr 15 09:21:52 2010 S=2.20 Km/hr
</name>
<styleUrl>
#styleMap_TLP_Normal
</styleUrl>
<Point>
<coordinates>
-98.9713211,17.1606159,1551.00
</coordinates>
</Point>
</Placemark>
<Placemark>
<name>
Thu Apr 15 09:22:02 2010 S=2.71 Km/hr
</name>
<styleUrl>
#styleMap_TLP_Normal
</styleUrl>
<Point>
<coordinates>
-98.9714203,17.1606560,1551.06
</coordinates>
</Point>
</Placemark>
<Placemark>
<name>
Thu Apr 15 09:22:12 2010 S=1.84 Km/hr
</name>
<styleUrl>
#styleMap_TLP_Normal
</styleUrl>
<Point>
<coordinates>
-98.9714584,17.1606445,1551.28
</coordinates>
</Point>
</Placemark>
<Placemark>
<name>
Thu Apr 15 09:22:22 2010 S=1.94 Km/hr
</name>
<styleUrl>
#styleMap_TLP_Normal
</styleUrl>
<Point>
<coordinates>
-98.9715424,17.1606693,1551.78
</coordinates>
</Point>
</Placemark>
<Placemark>
<name>
Thu Apr 15 09:22:32 2010 S=1.74 Km/hr
</name>
<styleUrl>
#styleMap_TLP_Normal
</styleUrl>
<Point>
<coordinates>
-98.9715881,17.1607189,1552.41
</coordinates>
</Point>
</Placemark>
<Placemark>
<name>
Thu Apr 15 09:22:42 2010 S=1.39 Km/hr
</name>
<styleUrl>
#styleMap_TLP_Normal
</styleUrl>
<Point>
<coordinates>
-98.9715958,17.1606960,1552.63
</coordinates>
</Point>
</Placemark>
<Placemark>
<name>
Thu Apr 15 09:22:52 2010 S=0.67 Km/hr
</name>
<styleUrl>
#styleMap_TLP_Normal
</styleUrl>
<Point>
<coordinates>
-98.9716263,17.1606941,1552.75
</coordinates>
</Point>
</Placemark>
<Placemark>
<name>
Thu Apr 15 09:23:02 2010 S=1.89 Km/hr
</name>
<styleUrl>
#styleMap_TLP_Normal
</styleUrl>
<Point>
<coordinates>
-98.9716721,17.1607151,1553.03
</coordinates>
</Point>
</Placemark>
<Placemark>
<name>
Thu Apr 15 09:23:12 2010 S=1.60 Km/hr
</name>
<styleUrl>
#styleMap_TLP_Normal
</styleUrl>
<Point>
<coordinates>
-98.9717331,17.1607285,1553.13
</coordinates>
</Point>
</Placemark>
<Placemark>
<name>
Thu Apr 15 09:23:22 2010 S=1.31 Km/hr
</name>
<styleUrl>
#styleMap_TLP_Normal
</styleUrl>
<Point>
<coordinates>
-98.9717560,17.1607265,1553.50
</coordinates>
</Point>
</Placemark>
<Placemark>
<name>
Thu Apr 15 09:23:32 2010 S=1.90 Km/hr
</name>
<styleUrl>
#styleMap_TLP_Normal
</styleUrl>
<Point>
<coordinates>
-98.9718399,17.1607380,1554.56
</coordinates>
</Point>
</Placemark>
<Placemark>
<name>
Thu Apr 15 09:23:42 2010 S=2.71 Km/hr
</name>
<styleUrl>
#styleMap_TLP_Normal
</styleUrl>
<Point>
<coordinates>
-98.9719086,17.1607361,1554.53
</coordinates>
</Point>
</Placemark>
<Placemark>
<name>
Thu Apr 15 09:23:52 2010 S=1.86 Km/hr
</name>
<styleUrl>
#styleMap_TLP_Normal
</styleUrl>
<Point>
<coordinates>
-98.9719620,17.1607227,1554.69
</coordinates>
</Point>
</Placemark>
<Placemark>
<name>
Thu Apr 15 09:24:02 2010 S=1.95 Km/hr
</name>
<styleUrl>
#styleMap_TLP_Normal
</styleUrl>
<Point>
<coordinates>
-98.9720459,17.1607189,1555.13
</coordinates>
</Point>
</Placemark>
<Placemark>
<name>
Thu Apr 15 09:24:12 2010 S=0.73 Km/hr
</name>
<styleUrl>
#styleMap_TLP_Normal
</styleUrl>
<Point>
<coordinates>
-98.9720840,17.1606655,1555.97
</coordinates>
</Point>
</Placemark>
<Placemark>
<name>
Thu Apr 15 09:24:22 2010 S=2.13 Km/hr
</name>
<styleUrl>
#styleMap_TLP_Normal
</styleUrl>
<Point>
<coordinates>
-98.9721146,17.1606503,1556.56
</coordinates>
</Point>
</Placemark>
<Placemark>
<name>
Thu Apr 15 09:24:32 2010 S=1.67 Km/hr
</name>
<styleUrl>
#styleMap_TLP_Normal
</styleUrl>
<Point>
<coordinates>
-98.9721451,17.1606007,1558.75
</coordinates>
</Point>
</Placemark>
<Placemark>
<name>
Thu Apr 15 09:24:42 2010 S=3.46 Km/hr
</name>
<styleUrl>
#styleMap_TLP_Normal
</styleUrl>
<Point>
<coordinates>
-98.9722290,17.1605377,1560.44
</coordinates>
</Point>
</Placemark>
<Placemark>
<name>
Thu Apr 15 09:24:52 2010 S=2.16 Km/hr
</name>
<styleUrl>
#styleMap_TLP_Normal
</styleUrl>
<Point>
<coordinates>
-98.9722672,17.1605110,1561.78
</coordinates>
</Point>
</Placemark>
<Placemark>
<name>
Thu Apr 15 09:25:02 2010 S=3.33 Km/hr
</name>
<styleUrl>
#styleMap_TLP_Normal
</styleUrl>
<Point>
<coordinates>
-98.9722748,17.1604443,1562.69
</coordinates>
</Point>
</Placemark>
<Placemark>
<name>
Thu Apr 15 09:25:12 2010 S=3.76 Km/hr
</name>
<styleUrl>
#styleMap_TLP_Normal
</styleUrl>
<Point>
<coordinates>
-98.9723053,17.1603699,1563.00
</coordinates>
</Point>
</Placemark>
<Placemark>
<name>
Thu Apr 15 09:25:22 2010 S=2.90 Km/hr
</name>
<styleUrl>
#styleMap_TLP_Normal
</styleUrl>
<Point>
<coordinates>
-98.9722977,17.1602936,1563.06
</coordinates>
</Point>
</Placemark>
<Placemark>
<name>
Thu Apr 15 09:25:32 2010 S=2.16 Km/hr
</name>
<styleUrl>
#styleMap_TLP_Normal
</styleUrl>
<Point>
<coordinates>
-98.9722900,17.1602402,1563.25
</coordinates>
</Point>
</Placemark>
<Placemark>
<name>
Thu Apr 15 09:25:42 2010 S=3.93 Km/hr
</name>
<styleUrl>
#styleMap_TLP_Normal
</styleUrl>
<Point>
<coordinates>
-98.9723358,17.1601505,1563.72
</coordinates>
</Point>
</Placemark>
<Placemark>
<name>
Thu Apr 15 09:25:52 2010 S=3.62 Km/hr
</name>
<styleUrl>
#styleMap_TLP_Normal
</styleUrl>
<Point>
<coordinates>
-98.9723816,17.1600609,1563.63
</coordinates>
</Point>
</Placemark>
<Placemark>
<name>
Thu Apr 15 09:26:02 2010 S=4.64 Km/hr
</name>
<styleUrl>
#styleMap_TLP_Normal
</styleUrl>
<Point>
<coordinates>
-98.9724197,17.1599865,1565.03
</coordinates>
</Point>
</Placemark>
<Placemark>
<name>
Thu Apr 15 09:26:12 2010 S=3.68 Km/hr
</name>
<styleUrl>
#styleMap_TLP_Normal
</styleUrl>
<Point>
<coordinates>
-98.9724884,17.1599140,1567.13
</coordinates>
</Point>
</Placemark>
<Placemark>
<name>
Thu Apr 15 09:26:22 2010 S=2.83 Km/hr
</name>
<styleUrl>
#styleMap_TLP_Normal
</styleUrl>
<Point>
<coordinates>
-98.9725494,17.1598434,1570.63
</coordinates>
</Point>
</Placemark>
<Placemark>
<name>
Thu Apr 15 09:26:32 2010 S=3.91 Km/hr
</name>
<styleUrl>
#styleMap_TLP_Normal
</styleUrl>
<Point>
<coordinates>
-98.9725952,17.1597614,1572.13
</coordinates>
</Point>
</Placemark>
<Placemark>
<name>
Thu Apr 15 09:26:42 2010 S=3.24 Km/hr
</name>
<styleUrl>
#styleMap_TLP_Normal
</styleUrl>
<Point>
<coordinates>
-98.9725952,17.1596680,1574.13
</coordinates>
</Point>
</Placemark>
<Placemark>
<name>
Thu Apr 15 09:26:52 2010 S=2.99 Km/hr
</name>
<styleUrl>
#styleMap_TLP_Normal
</styleUrl>
<Point>
<coordinates>
-98.9725571,17.1595879,1574.78
</coordinates>
</Point>
</Placemark>
<Placemark>
<name>
Thu Apr 15 09:27:02 2010 S=2.20 Km/hr
</name>
<styleUrl>
#styleMap_TLP_Normal
</styleUrl>
<Point>
<coordinates>
-98.9725418,17.1595173,1576.94
</coordinates>
</Point>
</Placemark>
<Placemark>
<name>
Thu Apr 15 09:27:12 2010 S=2.88 Km/hr
</name>
<styleUrl>
#styleMap_TLP_Normal
</styleUrl>
<Point>
<coordinates>
-98.9725113,17.1594410,1578.44
</coordinates>
</Point>
</Placemark>
<Placemark>
<name>
Thu Apr 15 09:27:22 2010 S=1.26 Km/hr
</name>
<styleUrl>
#styleMap_TLP_Normal
</styleUrl>
<Point>
<coordinates>
-98.9724579,17.1594143,1580.56
</coordinates>
</Point>
</Placemark>
<Placemark>
<name>
Thu Apr 15 09:27:32 2010 S=0.92 Km/hr
</name>
<styleUrl>
#styleMap_TLP_Normal
</styleUrl>
<Point>
<coordinates>
-98.9723969,17.1594448,1581.50
</coordinates>
</Point>
</Placemark>
<Placemark>
<name>
Thu Apr 15 09:27:42 2010 S=2.11 Km/hr
</name>
<styleUrl>
#styleMap_TLP_Normal
</styleUrl>
<Point>
<coordinates>
-98.9724426,17.1593685,1581.81
</coordinates>
</Point>
</Placemark>
<Placemark>
<name>
Thu Apr 15 09:27:52 2010 S=0.68 Km/hr
</name>
<styleUrl>
#styleMap_TLP_Normal
</styleUrl>
<Point>
<coordinates>
-98.9724579,17.1593418,1581.09
</coordinates>
</Point>
</Placemark>
<Placemark>
<name>
Thu Apr 15 09:28:02 2010 S=1.09 Km/hr
</name>
<styleUrl>
#styleMap_TLP_Normal
</styleUrl>
<Point>
<coordinates>
-98.9724350,17.1593304,1581.13
</coordinates>
</Point>
</Placemark>
<Placemark>
<name>
Thu Apr 15 09:28:12 2010 S=1.85 Km/hr
</name>
<styleUrl>
#styleMap_TLP_Normal
</styleUrl>
<Point>
<coordinates>
-98.9724579,17.1593018,1580.47
</coordinates>
</Point>
</Placemark>
<Placemark>
<name>
Thu Apr 15 09:28:22 2010 S=0.85 Km/hr
</name>
<styleUrl>
#styleMap_TLP_Normal
</styleUrl>
<Point>
<coordinates>
-98.9724579,17.1592598,1579.09
</coordinates>
</Point>
</Placemark>
<Placemark>
<name>
Thu Apr 15 09:28:32 2010 S=1.66 Km/hr
</name>
<styleUrl>
#styleMap_TLP_Normal
</styleUrl>
<Point>
<coordinates>
-98.9724503,17.1592197,1579.88
</coordinates>
</Point>
</Placemark>
<Placemark>
<name>
Thu Apr 15 09:28:42 2010 S=2.24 Km/hr
</name>
<styleUrl>
#styleMap_TLP_Normal
</styleUrl>
<Point>
<coordinates>
-98.9724808,17.1591587,1582.47
</coordinates>
</Point>
</Placemark>
<Placemark>
<name>
Thu Apr 15 09:28:52 2010 S=2.15 Km/hr
</name>
<styleUrl>
#styleMap_TLP_Normal
</styleUrl>
<Point>
<coordinates>
-98.9725189,17.1591034,1582.78
</coordinates>
</Point>
</Placemark>
<Placemark>
<name>
Thu Apr 15 09:29:02 2010 S=1.06 Km/hr
</name>
<styleUrl>
#styleMap_TLP_Normal
</styleUrl>
<Point>
<coordinates>
-98.9725342,17.1590347,1583.94
</coordinates>
</Point>
</Placemark>
<Placemark>
<name>
Thu Apr 15 09:29:12 2010 S=1.54 Km/hr
</name>
<styleUrl>
#styleMap_TLP_Normal
</styleUrl>
<Point>
<coordinates>
-98.9725800,17.1589775,1583.03
</coordinates>
</Point>
</Placemark>
<Placemark>
<name>
Thu Apr 15 09:29:22 2010 S=1.94 Km/hr
</name>
<styleUrl>
#styleMap_TLP_Normal
</styleUrl>
<Point>
<coordinates>
-98.9726181,17.1589317,1583.78
</coordinates>
</Point>
</Placemark>
<Placemark>
<name>
Thu Apr 15 09:29:32 2010 S=1.71 Km/hr
</name>
<styleUrl>
#styleMap_TLP_Normal
</styleUrl>
<Point>
<coordinates>
-98.9726334,17.1589165,1586.25
</coordinates>
</Point>
</Placemark>
<Placemark>
<name>
Thu Apr 15 09:29:42 2010 S=1.52 Km/hr
</name>
<styleUrl>
#styleMap_TLP_Normal
</styleUrl>
<Point>
<coordinates>
-98.9726563,17.1588860,1587.50
</coordinates>
</Point>
</Placemark>
<Placemark>
<name>
Thu Apr 15 09:29:52 2010 S=1.62 Km/hr
</name>
<styleUrl>
#styleMap_TLP_Normal
</styleUrl>
<Point>
<coordinates>
-98.9726563,17.1588402,1588.94
</coordinates>
</Point>
</Placemark>
<Placemark>
<name>
Thu Apr 15 09:30:02 2010 S=1.94 Km/hr
</name>
<styleUrl>
#styleMap_TLP_Normal
</styleUrl>
<Point>
<coordinates>
-98.9725952,17.1587906,1590.59
</coordinates>
</Point>
</Placemark>
<Placemark>
<name>
Thu Apr 15 09:30:12 2010 S=1.49 Km/hr
</name>
<styleUrl>
#styleMap_TLP_Normal
</styleUrl>
<Point>
<coordinates>
-98.9725952,17.1587257,1592.06
</coordinates>
</Point>
</Placemark>
<Placemark>
<name>
Thu Apr 15 09:30:22 2010 S=0.96 Km/hr
</name>
<styleUrl>
#styleMap_TLP_Normal
</styleUrl>
<Point>
<coordinates>
-98.9725952,17.1586838,1592.44
</coordinates>
</Point>
</Placemark>
<Placemark>
<name>
Thu Apr 15 09:30:32 2010 S=1.91 Km/hr
</name>
<styleUrl>
#styleMap_TLP_Normal
</styleUrl>
<Point>
<coordinates>
-98.9725723,17.1586170,1592.34
</coordinates>
</Point>
</Placemark>
<Placemark>
<name>
Thu Apr 15 09:30:42 2010 S=1.78 Km/hr
</name>
<styleUrl>
#styleMap_TLP_Normal
</styleUrl>
<Point>
<coordinates>
-98.9724960,17.1585884,1592.38
</coordinates>
</Point>
</Placemark>
<Placemark>
<name>
Thu Apr 15 09:30:52 2010 S=1.38 Km/hr
</name>
<styleUrl>
#styleMap_TLP_Normal
</styleUrl>
<Point>
<coordinates>
-98.9724121,17.1585598,1592.81
</coordinates>
</Point>
</Placemark>
<Placemark>
<name>
Thu Apr 15 09:31:02 2010 S=2.15 Km/hr
</name>
<styleUrl>
#styleMap_TLP_Normal
</styleUrl>
<Point>
<coordinates>
-98.9723663,17.1585121,1592.66
</coordinates>
</Point>
</Placemark>
<Placemark>
<name>
Thu Apr 15 09:31:12 2010 S=1.44 Km/hr
</name>
<styleUrl>
#styleMap_TLP_Normal
</styleUrl>
<Point>
<coordinates>
-98.9723053,17.1584740,1593.03
</coordinates>
</Point>
</Placemark>
<Placemark>
<name>
Thu Apr 15 09:31:22 2010 S=1.96 Km/hr
</name>
<styleUrl>
#styleMap_TLP_Normal
</styleUrl>
<Point>
<coordinates>
-98.9722366,17.1584415,1593.75
</coordinates>
</Point>
</Placemark>
<Placemark>
<name>
Thu Apr 15 09:31:32 2010 S=2.89 Km/hr
</name>
<styleUrl>
#styleMap_TLP_Normal
</styleUrl>
<Point>
<coordinates>
-98.9722595,17.1583691,1594.91
</coordinates>
</Point>
</Placemark>
<Placemark>
<name>
Thu Apr 15 09:31:42 2010 S=2.98 Km/hr
</name>
<styleUrl>
#styleMap_TLP_Normal
</styleUrl>
<Point>
<coordinates>
-98.9723053,17.1582565,1595.75
</coordinates>
</Point>
</Placemark>
<Placemark>
<name>
Thu Apr 15 09:31:52 2010 S=2.42 Km/hr
</name>
<styleUrl>
#styleMap_TLP_Normal
</styleUrl>
<Point>
<coordinates>
-98.9723129,17.1581974,1597.50
</coordinates>
</Point>
</Placemark>
<Placemark>
<name>
Thu Apr 15 09:32:02 2010 S=1.72 Km/hr
</name>
<styleUrl>
#styleMap_TLP_Normal
</styleUrl>
<Point>
<coordinates>
-98.9723282,17.1581497,1597.13
</coordinates>
</Point>
</Placemark>
<Placemark>
<name>
Thu Apr 15 09:32:12 2010 S=2.33 Km/hr
</name>
<styleUrl>
#styleMap_TLP_Normal
</styleUrl>
<Point>
<coordinates>
-98.9722977,17.1580734,1595.72
</coordinates>
</Point>
</Placemark>
<Placemark>
<name>
Thu Apr 15 09:32:22 2010 S=2.09 Km/hr
</name>
<styleUrl>
#styleMap_TLP_Normal
</styleUrl>
<Point>
<coordinates>
-98.9722061,17.1580410,1595.59
</coordinates>
</Point>
</Placemark>
<Placemark>
<name>
Thu Apr 15 09:32:32 2010 S=1.46 Km/hr
</name>
<styleUrl>
#styleMap_TLP_Normal
</styleUrl>
<Point>
<coordinates>
-98.9721451,17.1580181,1595.22
</coordinates>
</Point>
</Placemark>
<Placemark>
<name>
Thu Apr 15 09:32:42 2010 S=1.36 Km/hr
</name>
<styleUrl>
#styleMap_TLP_Normal
</styleUrl>
<Point>
<coordinates>
-98.9721069,17.1579666,1595.09
</coordinates>
</Point>
</Placemark>
<Placemark>
<name>
Thu Apr 15 09:32:52 2010 S=2.05 Km/hr
</name>
<styleUrl>
#styleMap_TLP_Normal
</styleUrl>
<Point>
<coordinates>
-98.9720917,17.1579208,1595.81
</coordinates>
</Point>
</Placemark>
<Placemark>
<name>
Thu Apr 15 09:33:02 2010 S=2.26 Km/hr
</name>
<styleUrl>
#styleMap_TLP_Normal
</styleUrl>
<Point>
<coordinates>
-98.9721069,17.1578655,1596.78
</coordinates>
</Point>
</Placemark>
<Placemark>
<name>
Thu Apr 15 09:33:12 2010 S=2.87 Km/hr
</name>
<styleUrl>
#styleMap_TLP_Normal
</styleUrl>
<Point>
<coordinates>
-98.9721146,17.1577930,1597.41
</coordinates>
</Point>
</Placemark>
<Placemark>
<name>
Thu Apr 15 09:33:22 2010 S=2.44 Km/hr
</name>
<styleUrl>
#styleMap_TLP_Normal
</styleUrl>
<Point>
<coordinates>
-98.9721222,17.1576920,1597.63
</coordinates>
</Point>
</Placemark>
<Placemark>
<name>
Thu Apr 15 09:33:32 2010 S=1.96 Km/hr
</name>
<styleUrl>
#styleMap_TLP_Normal
</styleUrl>
<Point>
<coordinates>
-98.9720993,17.1576691,1597.81
</coordinates>
</Point>
</Placemark>
<Placemark>
<name>
Thu Apr 15 09:33:42 2010 S=1.77 Km/hr
</name>
<styleUrl>
#styleMap_TLP_Normal
</styleUrl>
<Point>
<coordinates>
-98.9720993,17.1576099,1598.88
</coordinates>
</Point>
</Placemark>
<Placemark>
<name>
Thu Apr 15 09:33:52 2010 S=2.52 Km/hr
</name>
<styleUrl>
#styleMap_TLP_Normal
</styleUrl>
<Point>
<coordinates>
-98.9720917,17.1575375,1600.00
</coordinates>
</Point>
</Placemark>
<Placemark>
<name>
Thu Apr 15 09:34:02 2010 S=2.04 Km/hr
</name>
<styleUrl>
#styleMap_TLP_Normal
</styleUrl>
<Point>
<coordinates>
-98.9720612,17.1574821,1600.84
</coordinates>
</Point>
</Placemark>
<Placemark>
<name>
Thu Apr 15 09:34:12 2010 S=3.17 Km/hr
</name>
<styleUrl>
#styleMap_TLP_Normal
</styleUrl>
<Point>
<coordinates>
-98.9720383,17.1574097,1602.25
</coordinates>
</Point>
</Placemark>
<Placemark>
<name>
Thu Apr 15 09:34:22 2010 S=2.04 Km/hr
</name>
<styleUrl>
#styleMap_TLP_Normal
</styleUrl>
<Point>
<coordinates>
-98.9720535,17.1573334,1601.94
</coordinates>
</Point>
</Placemark>
<Placemark>
<name>
Thu Apr 15 09:34:32 2010 S=1.97 Km/hr
</name>
<styleUrl>
#styleMap_TLP_Normal
</styleUrl>
<Point>
<coordinates>
-98.9720612,17.1572571,1602.75
</coordinates>
</Point>
</Placemark>
<Placemark>
<name>
Thu Apr 15 09:34:42 2010 S=2.38 Km/hr
</name>
<styleUrl>
#styleMap_TLP_Normal
</styleUrl>
<Point>
<coordinates>
-98.9720230,17.1571922,1602.72
</coordinates>
</Point>
</Placemark>
<Placemark>
<name>
Thu Apr 15 09:34:52 2010 S=2.19 Km/hr
</name>
<styleUrl>
#styleMap_TLP_Normal
</styleUrl>
<Point>
<coordinates>
-98.9719925,17.1571541,1603.63
</coordinates>
</Point>
</Placemark>
<Placemark>
<name>
Thu Apr 15 09:35:02 2010 S=1.52 Km/hr
</name>
<styleUrl>
#styleMap_TLP_Normal
</styleUrl>
<Point>
<coordinates>
-98.9719543,17.1571350,1605.06
</coordinates>
</Point>
</Placemark>
<Placemark>
<name>
Thu Apr 15 09:35:12 2010 S=2.19 Km/hr
</name>
<styleUrl>
#styleMap_TLP_Normal
</styleUrl>
<Point>
<coordinates>
-98.9719391,17.1570702,1605.78
</coordinates>
</Point>
</Placemark>
<Placemark>
<name>
Thu Apr 15 09:35:22 2010 S=3.06 Km/hr
</name>
<styleUrl>
#styleMap_TLP_Normal
</styleUrl>
<Point>
<coordinates>
-98.9719086,17.1569939,1606.53
</coordinates>
</Point>
</Placemark>
<Placemark>
<name>
Thu Apr 15 09:35:32 2010 S=3.00 Km/hr
</name>
<styleUrl>
#styleMap_TLP_Normal
</styleUrl>
<Point>
<coordinates>
-98.9718704,17.1568871,1606.00
</coordinates>
</Point>
</Placemark>
<Placemark>
<name>
Thu Apr 15 09:35:42 2010 S=1.56 Km/hr
</name>
<styleUrl>
#styleMap_TLP_Normal
</styleUrl>
<Point>
<coordinates>
-98.9718399,17.1568222,1606.97
</coordinates>
</Point>
</Placemark>
<Placemark>
<name>
Thu Apr 15 09:35:52 2010 S=1.37 Km/hr
</name>
<styleUrl>
#styleMap_TLP_Normal
</styleUrl>
<Point>
<coordinates>
-98.9718170,17.1567574,1607.81
</coordinates>
</Point>
</Placemark>
<Placemark>
<name>
Thu Apr 15 09:36:02 2010 S=2.59 Km/hr
</name>
<styleUrl>
#styleMap_TLP_Normal
</styleUrl>
<Point>
<coordinates>
-98.9718628,17.1566658,1609.34
</coordinates>
</Point>
</Placemark>
<Placemark>
<name>
Thu Apr 15 09:36:12 2010 S=3.20 Km/hr
</name>
<styleUrl>
#styleMap_TLP_Normal
</styleUrl>
<Point>
<coordinates>
-98.9718628,17.1565990,1610.72
</coordinates>
</Point>
</Placemark>
<Placemark>
<name>
Thu Apr 15 09:36:22 2010 S=2.20 Km/hr
</name>
<styleUrl>
#styleMap_TLP_Normal
</styleUrl>
<Point>
<coordinates>
-98.9718552,17.1565247,1611.97
</coordinates>
</Point>
</Placemark>
<Placemark>
<name>
Thu Apr 15 09:36:32 2010 S=3.38 Km/hr
</name>
<styleUrl>
#styleMap_TLP_Normal
</styleUrl>
<Point>
<coordinates>
-98.9718628,17.1564503,1613.13
</coordinates>
</Point>
</Placemark>
<Placemark>
<name>
Thu Apr 15 09:36:42 2010 S=2.50 Km/hr
</name>
<styleUrl>
#styleMap_TLP_Normal
</styleUrl>
<Point>
<coordinates>
-98.9718704,17.1564007,1612.97
</coordinates>
</Point>
</Placemark>
<Placemark>
<name>
Thu Apr 15 09:36:52 2010 S=2.28 Km/hr
</name>
<styleUrl>
#styleMap_TLP_Normal
</styleUrl>
<Point>
<coordinates>
-98.9718933,17.1563492,1613.13
</coordinates>
</Point>
</Placemark>
<Placemark>
<name>
Thu Apr 15 09:37:02 2010 S=2.64 Km/hr
</name>
<styleUrl>
#styleMap_TLP_Normal
</styleUrl>
<Point>
<coordinates>
-98.9718704,17.1562805,1611.09
</coordinates>
</Point>
</Placemark>
<Placemark>
<name>
Thu Apr 15 09:37:12 2010 S=2.89 Km/hr
</name>
<styleUrl>
#styleMap_TLP_Normal
</styleUrl>
<Point>
<coordinates>
-98.9718857,17.1561928,1610.00
</coordinates>
</Point>
</Placemark>
<Placemark>
<name>
Thu Apr 15 09:37:22 2010 S=3.48 Km/hr
</name>
<styleUrl>
#styleMap_TLP_Normal
</styleUrl>
<Point>
<coordinates>
-98.9719162,17.1561108,1608.47
</coordinates>
</Point>
</Placemark>
<Placemark>
<name>
Thu Apr 15 09:37:32 2010 S=2.89 Km/hr
</name>
<styleUrl>
#styleMap_TLP_Normal
</styleUrl>
<Point>
<coordinates>
-98.9719162,17.1560440,1606.34
</coordinates>
</Point>
</Placemark>
<Placemark>
<name>
Thu Apr 15 09:37:42 2010 S=3.61 Km/hr
</name>
<styleUrl>
#styleMap_TLP_Normal
</styleUrl>
<Point>
<coordinates>
-98.9719620,17.1559734,1603.88
</coordinates>
</Point>
</Placemark>
<Placemark>
<name>
Thu Apr 15 09:37:52 2010 S=3.96 Km/hr
</name>
<styleUrl>
#styleMap_TLP_Normal
</styleUrl>
<Point>
<coordinates>
-98.9720078,17.1559029,1602.28
</coordinates>
</Point>
</Placemark>
<Placemark>
<name>
Thu Apr 15 09:38:02 2010 S=2.40 Km/hr
</name>
<styleUrl>
#styleMap_TLP_Normal
</styleUrl>
<Point>
<coordinates>
-98.9720230,17.1558495,1601.72
</coordinates>
</Point>
</Placemark>
<Placemark>
<name>
Thu Apr 15 09:38:12 2010 S=3.38 Km/hr
</name>
<styleUrl>
#styleMap_TLP_Normal
</styleUrl>
<Point>
<coordinates>
-98.9720459,17.1557541,1601.00
</coordinates>
</Point>
</Placemark>
<Placemark>
<name>
Thu Apr 15 09:38:22 2010 S=3.71 Km/hr
</name>
<styleUrl>
#styleMap_TLP_Normal
</styleUrl>
<Point>
<coordinates>
-98.9720688,17.1556625,1599.91
</coordinates>
</Point>
</Placemark>
<Placemark>
<name>
Thu Apr 15 09:38:32 2010 S=2.69 Km/hr
</name>
<styleUrl>
#styleMap_TLP_Normal
</styleUrl>
<Point>
<coordinates>
-98.9720688,17.1556110,1600.22
</coordinates>
</Point>
</Placemark>
<Placemark>
<name>
Thu Apr 15 09:38:42 2010 S=2.82 Km/hr
</name>
<styleUrl>
#styleMap_TLP_Normal
</styleUrl>
<Point>
<coordinates>
-98.9720764,17.1555691,1599.44
</coordinates>
</Point>
</Placemark>
<Placemark>
<name>
Thu Apr 15 09:38:52 2010 S=4.07 Km/hr
</name>
<styleUrl>
#styleMap_TLP_Normal
</styleUrl>
<Point>
<coordinates>
-98.9720917,17.1554756,1600.53
</coordinates>
</Point>
</Placemark>
<Placemark>
<name>
Thu Apr 15 09:39:02 2010 S=3.24 Km/hr
</name>
<styleUrl>
#styleMap_TLP_Normal
</styleUrl>
<Point>
<coordinates>
-98.9721222,17.1553764,1601.13
</coordinates>
</Point>
</Placemark>
<Placemark>
<name>
Thu Apr 15 09:39:12 2010 S=3.19 Km/hr
</name>
<styleUrl>
#styleMap_TLP_Normal
</styleUrl>
<Point>
<coordinates>
-98.9721298,17.1552830,1600.13
</coordinates>
</Point>
</Placemark>
<Placemark>
<name>
Thu Apr 15 09:39:22 2010 S=2.34 Km/hr
</name>
<styleUrl>
#styleMap_TLP_Normal
</styleUrl>
<Point>
<coordinates>
-98.9721909,17.1551952,1599.25
</coordinates>
</Point>
</Placemark>
<Placemark>
<name>
Thu Apr 15 09:39:32 2010 S=3.02 Km/hr
</name>
<styleUrl>
#styleMap_TLP_Normal
</styleUrl>
<Point>
<coordinates>
-98.9722061,17.1551304,1598.00
</coordinates>
</Point>
</Placemark>
<Placemark>
<name>
Thu Apr 15 09:39:42 2010 S=3.16 Km/hr
</name>
<styleUrl>
#styleMap_TLP_Normal
</styleUrl>
<Point>
<coordinates>
-98.9722366,17.1550579,1598.56
</coordinates>
</Point>
</Placemark>
<Placemark>
<name>
Thu Apr 15 09:39:52 2010 S=3.44 Km/hr
</name>
<styleUrl>
#styleMap_TLP_Normal
</styleUrl>
<Point>
<coordinates>
-98.9722672,17.1549683,1598.97
</coordinates>
</Point>
</Placemark>
<Placemark>
<name>
Thu Apr 15 09:40:02 2010 S=2.68 Km/hr
</name>
<styleUrl>
#styleMap_TLP_Normal
</styleUrl>
<Point>
<coordinates>
-98.9723206,17.1549034,1599.19
</coordinates>
</Point>
</Placemark>
<Placemark>
<name>
Thu Apr 15 09:40:12 2010 S=2.68 Km/hr
</name>
<styleUrl>
#styleMap_TLP_Normal
</styleUrl>
<Point>
<coordinates>
-98.9723434,17.1548309,1598.91
</coordinates>
</Point>
</Placemark>
<Placemark>
<name>
Thu Apr 15 09:40:22 2010 S=2.95 Km/hr
</name>
<styleUrl>
#styleMap_TLP_Normal
</styleUrl>
<Point>
<coordinates>
-98.9723816,17.1547527,1597.75
</coordinates>
</Point>
</Placemark>
<Placemark>
<name>
Thu Apr 15 09:40:32 2010 S=2.89 Km/hr
</name>
<styleUrl>
#styleMap_TLP_Normal
</styleUrl>
<Point>
<coordinates>
-98.9724045,17.1546593,1596.75
</coordinates>
</Point>
</Placemark>
<Placemark>
<name>
Thu Apr 15 09:40:42 2010 S=0.47 Km/hr
</name>
<styleUrl>
#styleMap_TLP_Normal
</styleUrl>
<Point>
<coordinates>
-98.9724426,17.1546154,1596.00
</coordinates>
</Point>
</Placemark>
<Placemark>
<name>
Thu Apr 15 09:40:52 2010 S=2.32 Km/hr
</name>
<styleUrl>
#styleMap_TLP_Normal
</styleUrl>
<Point>
<coordinates>
-98.9724655,17.1545658,1594.91
</coordinates>
</Point>
</Placemark>
<Placemark>
<name>
Thu Apr 15 09:41:02 2010 S=2.95 Km/hr
</name>
<styleUrl>
#styleMap_TLP_Normal
</styleUrl>
<Point>
<coordinates>
-98.9724655,17.1544895,1594.13
</coordinates>
</Point>
</Placemark>
<Placemark>
<name>
Thu Apr 15 09:41:12 2010 S=2.99 Km/hr
</name>
<styleUrl>
#styleMap_TLP_Normal
</styleUrl>
<Point>
<coordinates>
-98.9724960,17.1544209,1594.06
</coordinates>
</Point>
</Placemark>
<Placemark>
<name>
Thu Apr 15 09:41:22 2010 S=2.79 Km/hr
</name>
<styleUrl>
#styleMap_TLP_Normal
</styleUrl>
<Point>
<coordinates>
-98.9725037,17.1543350,1594.03
</coordinates>
</Point>
</Placemark>
<Placemark>
<name>
Thu Apr 15 09:41:32 2010 S=3.17 Km/hr
</name>
<styleUrl>
#styleMap_TLP_Normal
</styleUrl>
<Point>
<coordinates>
-98.9724960,17.1542530,1592.50
</coordinates>
</Point>
</Placemark>
<Placemark>
<name>
Thu Apr 15 09:41:42 2010 S=3.48 Km/hr
</name>
<styleUrl>
#styleMap_TLP_Normal
</styleUrl>
<Point>
<coordinates>
-98.9724731,17.1541920,1590.72
</coordinates>
</Point>
</Placemark>
<Placemark>
<name>
Thu Apr 15 09:41:52 2010 S=3.41 Km/hr
</name>
<styleUrl>
#styleMap_TLP_Normal
</styleUrl>
<Point>
<coordinates>
-98.9724808,17.1541119,1589.97
</coordinates>
</Point>
</Placemark>
<Placemark>
<name>
Thu Apr 15 09:42:02 2010 S=0.92 Km/hr
</name>
<styleUrl>
#styleMap_TLP_Normal
</styleUrl>
<Point>
<coordinates>
-98.9725037,17.1540470,1589.38
</coordinates>
</Point>
</Placemark>
<Placemark>
<name>
Thu Apr 15 09:42:12 2010 S=1.58 Km/hr
</name>
<styleUrl>
#styleMap_TLP_Normal
</styleUrl>
<Point>
<coordinates>
-98.9725037,17.1540298,1589.97
</coordinates>
</Point>
</Placemark>
<Placemark>
<name>
Thu Apr 15 09:42:22 2010 S=0.27 Km/hr
</name>
<styleUrl>
#styleMap_TLP_Normal
</styleUrl>
<Point>
<coordinates>
-98.9725113,17.1540222,1589.97
</coordinates>
</Point>
</Placemark>
<Placemark>
<name>
Thu Apr 15 09:42:32 2010 S=0.09 Km/hr
</name>
<styleUrl>
#styleMap_TLP_Normal
</styleUrl>
<Point>
<coordinates>
-98.9725113,17.1540222,1590.03
</coordinates>
</Point>
</Placemark>
<Placemark>
<name>
Thu Apr 15 09:42:42 2010 S=0.02 Km/hr
</name>
<styleUrl>
#styleMap_TLP_Normal
</styleUrl>
<Point>
<coordinates>
-98.9725113,17.1540184,1589.91
</coordinates>
</Point>
</Placemark>
<Placemark>
<name>
Thu Apr 15 09:42:52 2010 S=0.01 Km/hr
</name>
<styleUrl>
#styleMap_TLP_Normal
</styleUrl>
<Point>
<coordinates>
-98.9725113,17.1540165,1589.94
</coordinates>
</Point>
</Placemark>
<Placemark>
<name>
Thu Apr 15 09:43:02 2010 S=0.01 Km/hr
</name>
<styleUrl>
#styleMap_TLP_Normal
</styleUrl>
<Point>
<coordinates>
-98.9725189,17.1540165,1589.94
</coordinates>
</Point>
</Placemark>
<Placemark>
<name>
Thu Apr 15 09:43:12 2010 S=0.01 Km/hr
</name>
<styleUrl>
#styleMap_TLP_Normal
</styleUrl>
<Point>
<coordinates>
-98.9725189,17.1540165,1589.94
</coordinates>
</Point>
</Placemark>
<Placemark>
<name>
Thu Apr 15 09:43:22 2010 S=0.00 Km/hr
</name>
<styleUrl>
#styleMap_TLP_Normal
</styleUrl>
<Point>
<coordinates>
-98.9725189,17.1540165,1589.97
</coordinates>
</Point>
</Placemark>
<Placemark>
<name>
Thu Apr 15 09:43:32 2010 S=0.00 Km/hr
</name>
<styleUrl>
#styleMap_TLP_Normal
</styleUrl>
<Point>
<coordinates>
-98.9725189,17.1540165,1589.94
</coordinates>
</Point>
</Placemark>
<Placemark>
<name>
Thu Apr 15 09:43:42 2010 S=0.01 Km/hr
</name>
<styleUrl>
#styleMap_TLP_Normal
</styleUrl>
<Point>
<coordinates>
-98.9725189,17.1540165,1589.94
</coordinates>
</Point>
</Placemark>
<Placemark>
<name>
Thu Apr 15 09:43:52 2010 S=0.01 Km/hr
</name>
<styleUrl>
#styleMap_TLP_Normal
</styleUrl>
<Point>
<coordinates>
-98.9725189,17.1540165,1589.94
</coordinates>
</Point>
</Placemark>
<Placemark>
<name>
Thu Apr 15 09:44:02 2010 S=0.01 Km/hr
</name>
<styleUrl>
#styleMap_TLP_Normal
</styleUrl>
<Point>
<coordinates>
-98.9725189,17.1540165,1589.91
</coordinates>
</Point>
</Placemark>
<Placemark>
<name>
Thu Apr 15 09:44:12 2010 S=0.00 Km/hr
</name>
<styleUrl>
#styleMap_TLP_Normal
</styleUrl>
<Point>
<coordinates>
-98.9725189,17.1540165,1589.81
</coordinates>
</Point>
</Placemark>
<Placemark>
<name>
Thu Apr 15 09:44:22 2010 S=0.00 Km/hr
</name>
<styleUrl>
#styleMap_TLP_Normal
</styleUrl>
<Point>
<coordinates>
-98.9725189,17.1540165,1589.69
</coordinates>
</Point>
</Placemark>
<Placemark>
<name>
Thu Apr 15 09:44:32 2010 S=0.01 Km/hr
</name>
<styleUrl>
#styleMap_TLP_Normal
</styleUrl>
<Point>
<coordinates>
-98.9725189,17.1540165,1589.66
</coordinates>
</Point>
</Placemark>
<Placemark>
<name>
Thu Apr 15 09:44:42 2010 S=0.00 Km/hr
</name>
<styleUrl>
#styleMap_TLP_Normal
</styleUrl>
<Point>
<coordinates>
-98.9725189,17.1540165,1589.66
</coordinates>
</Point>
</Placemark>
<Placemark>
<name>
Thu Apr 15 09:44:52 2010 S=0.00 Km/hr
</name>
<styleUrl>
#styleMap_TLP_Normal
</styleUrl>
<Point>
<coordinates>
-98.9725189,17.1540184,1589.69
</coordinates>
</Point>
</Placemark>
<Placemark>
<name>
Thu Apr 15 09:45:02 2010 S=0.00 Km/hr
</name>
<styleUrl>
#styleMap_TLP_Normal
</styleUrl>
<Point>
<coordinates>
-98.9725189,17.1540184,1589.69
</coordinates>
</Point>
</Placemark>
<Placemark>
<name>
Thu Apr 15 09:45:12 2010 S=0.00 Km/hr
</name>
<styleUrl>
#styleMap_TLP_Normal
</styleUrl>
<Point>
<coordinates>
-98.9725189,17.1540184,1589.72
</coordinates>
</Point>
</Placemark>
<Placemark>
<name>
Thu Apr 15 09:45:22 2010 S=0.01 Km/hr
</name>
<styleUrl>
#styleMap_TLP_Normal
</styleUrl>
<Point>
<coordinates>
-98.9725189,17.1540184,1589.69
</coordinates>
</Point>
</Placemark>
<Placemark>
<name>
Thu Apr 15 09:45:32 2010 S=0.00 Km/hr
</name>
<styleUrl>
#styleMap_TLP_Normal
</styleUrl>
<Point>
<coordinates>
-98.9725189,17.1540184,1589.66
</coordinates>
</Point>
</Placemark>
<Placemark>
<name>
Thu Apr 15 09:45:42 2010 S=0.01 Km/hr
</name>
<styleUrl>
#styleMap_TLP_Normal
</styleUrl>
<Point>
<coordinates>
-98.9725189,17.1540203,1589.72
</coordinates>
</Point>
</Placemark>
<Placemark>
<name>
Thu Apr 15 09:45:52 2010 S=0.00 Km/hr
</name>
<styleUrl>
#styleMap_TLP_Normal
</styleUrl>
<Point>
<coordinates>
-98.9725189,17.1540203,1589.75
</coordinates>
</Point>
</Placemark>
<Placemark>
<name>
Thu Apr 15 09:46:02 2010 S=0.00 Km/hr
</name>
<styleUrl>
#styleMap_TLP_Normal
</styleUrl>
<Point>
<coordinates>
-98.9725189,17.1540203,1589.78
</coordinates>
</Point>
</Placemark>
<Placemark>
<name>
Thu Apr 15 09:46:12 2010 S=0.01 Km/hr
</name>
<styleUrl>
#styleMap_TLP_Normal
</styleUrl>
<Point>
<coordinates>
-98.9725189,17.1540203,1589.81
</coordinates>
</Point>
</Placemark>
<Placemark>
<name>
Thu Apr 15 09:46:22 2010 S=0.01 Km/hr
</name>
<styleUrl>
#styleMap_TLP_Normal
</styleUrl>
<Point>
<coordinates>
-98.9725189,17.1540184,1589.84
</coordinates>
</Point>
</Placemark>
<Placemark>
<name>
Thu Apr 15 09:46:32 2010 S=0.01 Km/hr
</name>
<styleUrl>
#styleMap_TLP_Normal
</styleUrl>
<Point>
<coordinates>
-98.9725189,17.1540203,1589.88
</coordinates>
</Point>
</Placemark>
<Placemark>
<name>
Thu Apr 15 09:46:42 2010 S=0.00 Km/hr
</name>
<styleUrl>
#styleMap_TLP_Normal
</styleUrl>
<Point>
<coordinates>
-98.9725189,17.1540203,1589.91
</coordinates>
</Point>
</Placemark>
<Placemark>
<name>
Thu Apr 15 09:46:52 2010 S=0.01 Km/hr
</name>
<styleUrl>
#styleMap_TLP_Normal
</styleUrl>
<Point>
<coordinates>
-98.9725189,17.1540203,1589.91
</coordinates>
</Point>
</Placemark>
<Placemark>
<name>
Thu Apr 15 09:47:02 2010 S=0.01 Km/hr
</name>
<styleUrl>
#styleMap_TLP_Normal
</styleUrl>
<Point>
<coordinates>
-98.9725189,17.1540184,1589.84
</coordinates>
</Point>
</Placemark>
<Placemark>
<name>
Thu Apr 15 09:47:12 2010 S=0.01 Km/hr
</name>
<styleUrl>
#styleMap_TLP_Normal
</styleUrl>
<Point>
<coordinates>
-98.9725189,17.1540184,1589.78
</coordinates>
</Point>
</Placemark>
<Placemark>
<name>
Thu Apr 15 09:47:22 2010 S=0.00 Km/hr
</name>
<styleUrl>
#styleMap_TLP_Normal
</styleUrl>
<Point>
<coordinates>
-98.9725189,17.1540184,1589.72
</coordinates>
</Point>
</Placemark>
<Placemark>
<name>
Thu Apr 15 09:47:32 2010 S=0.01 Km/hr
</name>
<styleUrl>
#styleMap_TLP_Normal
</styleUrl>
<Point>
<coordinates>
-98.9725189,17.1540165,1589.66
</coordinates>
</Point>
</Placemark>
<Placemark>
<name>
Thu Apr 15 09:47:42 2010 S=0.01 Km/hr
</name>
<styleUrl>
#styleMap_TLP_Normal
</styleUrl>
<Point>
<coordinates>
-98.9725189,17.1540165,1589.59
</coordinates>
</Point>
</Placemark>
<Placemark>
<name>
Thu Apr 15 09:47:52 2010 S=0.01 Km/hr
</name>
<styleUrl>
#styleMap_TLP_Normal
</styleUrl>
<Point>
<coordinates>
-98.9725189,17.1540165,1589.50
</coordinates>
</Point>
</Placemark>
<Placemark>
<name>
Thu Apr 15 09:48:02 2010 S=0.00 Km/hr
</name>
<styleUrl>
#styleMap_TLP_Normal
</styleUrl>
<Point>
<coordinates>
-98.9725189,17.1540146,1589.44
</coordinates>
</Point>
</Placemark>
<Placemark>
<name>
Thu Apr 15 09:48:12 2010 S=0.00 Km/hr
</name>
<styleUrl>
#styleMap_TLP_Normal
</styleUrl>
<Point>
<coordinates>
-98.9725189,17.1540165,1589.47
</coordinates>
</Point>
</Placemark>
<Placemark>
<name>
Thu Apr 15 09:48:22 2010 S=0.01 Km/hr
</name>
<styleUrl>
#styleMap_TLP_Normal
</styleUrl>
<Point>
<coordinates>
-98.9725189,17.1540165,1589.47
</coordinates>
</Point>
</Placemark>
<Placemark>
<name>
Thu Apr 15 09:48:32 2010 S=0.00 Km/hr
</name>
<styleUrl>
#styleMap_TLP_Normal
</styleUrl>
<Point>
<coordinates>
-98.9725189,17.1540165,1589.44
</coordinates>
</Point>
</Placemark>
<Placemark>
<name>
Thu Apr 15 09:48:42 2010 S=0.01 Km/hr
</name>
<styleUrl>
#styleMap_TLP_Normal
</styleUrl>
<Point>
<coordinates>
-98.9725189,17.1540165,1589.41
</coordinates>
</Point>
</Placemark>
<Placemark>
<name>
Thu Apr 15 09:48:52 2010 S=0.01 Km/hr
</name>
<styleUrl>
#styleMap_TLP_Normal
</styleUrl>
<Point>
<coordinates>
-98.9725189,17.1540165,1589.41
</coordinates>
</Point>
</Placemark>
<Placemark>
<name>
Thu Apr 15 09:49:02 2010 S=0.01 Km/hr
</name>
<styleUrl>
#styleMap_TLP_Normal
</styleUrl>
<Point>
<coordinates>
-98.9725189,17.1540165,1589.44
</coordinates>
</Point>
</Placemark>
<Placemark>
<name>
Thu Apr 15 09:49:12 2010 S=0.01 Km/hr
</name>
<styleUrl>
#styleMap_TLP_Normal
</styleUrl>
<Point>
<coordinates>
-98.9725189,17.1540165,1589.53
</coordinates>
</Point>
</Placemark>
<Placemark>
<name>
Thu Apr 15 09:49:22 2010 S=0.00 Km/hr
</name>
<styleUrl>
#styleMap_TLP_Normal
</styleUrl>
<Point>
<coordinates>
-98.9725266,17.1540184,1589.63
</coordinates>
</Point>
</Placemark>
<Placemark>
<name>
Thu Apr 15 09:49:32 2010 S=0.01 Km/hr
</name>
<styleUrl>
#styleMap_TLP_Normal
</styleUrl>
<Point>
<coordinates>
-98.9725266,17.1540184,1589.66
</coordinates>
</Point>
</Placemark>
<Placemark>
<name>
Thu Apr 15 09:49:42 2010 S=0.01 Km/hr
</name>
<styleUrl>
#styleMap_TLP_Normal
</styleUrl>
<Point>
<coordinates>
-98.9725266,17.1540184,1589.66
</coordinates>
</Point>
</Placemark>
<Placemark>
<name>
Thu Apr 15 09:49:52 2010 S=0.00 Km/hr
</name>
<styleUrl>
#styleMap_TLP_Normal
</styleUrl>
<Point>
<coordinates>
-98.9725266,17.1540184,1589.69
</coordinates>
</Point>
</Placemark>
<Placemark>
<name>
Thu Apr 15 09:50:02 2010 S=0.01 Km/hr
</name>
<styleUrl>
#styleMap_TLP_Normal
</styleUrl>
<Point>
<coordinates>
-98.9725266,17.1540184,1589.72
</coordinates>
</Point>
</Placemark>
<Placemark>
<name>
Thu Apr 15 09:50:12 2010 S=0.00 Km/hr
</name>
<styleUrl>
#styleMap_TLP_Normal
</styleUrl>
<Point>
<coordinates>
-98.9725266,17.1540184,1589.75
</coordinates>
</Point>
</Placemark>
<Placemark>
<name>
Thu Apr 15 09:50:22 2010 S=0.01 Km/hr
</name>
<styleUrl>
#styleMap_TLP_Normal
</styleUrl>
<Point>
<coordinates>
-98.9725266,17.1540184,1589.72
</coordinates>
</Point>
</Placemark>
<Placemark>
<name>
Thu Apr 15 09:50:32 2010 S=0.00 Km/hr
</name>
<styleUrl>
#styleMap_TLP_Normal
</styleUrl>
<Point>
<coordinates>
-98.9725266,17.1540203,1589.66
</coordinates>
</Point>
</Placemark>
<Placemark>
<name>
Thu Apr 15 09:50:42 2010 S=0.00 Km/hr
</name>
<styleUrl>
#styleMap_TLP_Normal
</styleUrl>
<Point>
<coordinates>
-98.9725266,17.1540203,1589.63
</coordinates>
</Point>
</Placemark>
<Placemark>
<name>
Thu Apr 15 09:50:52 2010 S=0.00 Km/hr
</name>
<styleUrl>
#styleMap_TLP_Finish
</styleUrl>
<Point>
<coordinates>
-98.9725266,17.1540203,1589.63
</coordinates>
</Point>
</Placemark>
</Folder>
</Document>
</kml>
