# Supplementary material for: Lévy foraging patterns of rural humans
Source: PLoS One. 2018 Jun 18;13(6):e0199099. doi: 10.1371/journal.pone.0199099 (PMC6005560; doi:10.1371/journal.pone.0199099)
Supplement: S6 File — (ZIP) [file pone.0199099.s006.zip › holux02/Holux002_M-241_Start_20100415-181847_Finish_20100415-184358.kml]

<?xml version="1.0" encoding="UTF-8"?>
<kml xmlns="http://earth.google.com/kml/2.1">
<Document>
<Style id="normalState_TLP_Start">
<IconStyle>
<scale>1.0</scale>
<Icon>
<href>http://maps.google.com/mapfiles/kml/pal4/icon15.png</href>
</Icon>
</IconStyle>
<LabelStyle>
<scale>1.0</scale>
</LabelStyle>
</Style>
<Style id="highlightState_TLP_Start">
<IconStyle>
<scale>1.1</scale>
<Icon>
<href>http://maps.google.com/mapfiles/kml/pal4/icon7.png</href>
</Icon>
</IconStyle>
<LabelStyle>
<scale>1.1</scale>
<color>ff0000ff</color>
</LabelStyle>
</Style>
<StyleMap id="styleMap_TLP_Start">
<Pair>
<key>normal</key>
<styleUrl>#normalState_TLP_Start</styleUrl>
</Pair>
<Pair>
<key>highlight</key>
<styleUrl>#highlightState_TLP_Start</styleUrl>
</Pair>
</StyleMap>
<Style id="normalState_TLP_Finish">
<IconStyle>
<scale>1.0</scale>
<Icon>
<href>http://maps.google.com/mapfiles/kml/pal4/icon15.png</href>
</Icon>
</IconStyle>
<LabelStyle>
<scale>1.0</scale>
</LabelStyle>
</Style>
<Style id="highlightState_TLP_Finish">
<IconStyle>
<scale>1.1</scale>
<Icon>
<href>http://maps.google.com/mapfiles/kml/pal4/icon7.png</href>
</Icon>
</IconStyle>
<LabelStyle>
<scale>1.1</scale>
<color>ff0000ff</color>
</LabelStyle>
</Style>
<StyleMap id="styleMap_TLP_Finish">
<Pair>
<key>normal</key>
<styleUrl>#normalState_TLP_Finish</styleUrl>
</Pair>
<Pair>
<key>highlight</key>
<styleUrl>#highlightState_TLP_Finish</styleUrl>
</Pair>
</StyleMap>
<Style id="normalState_TLP_Normal">
<IconStyle>
<scale>1.0</scale>
<Icon>
<href>http://maps.google.com/mapfiles/kml/pal4/icon31.png</href>
</Icon>
</IconStyle>
<LabelStyle>
<scale>1.0</scale>
</LabelStyle>
</Style>
<Style id="highlightState_TLP_Normal">
<IconStyle>
<scale>1.1</scale>
<Icon>
<href>http://maps.google.com/mapfiles/kml/pal4/icon23.png</href>
</Icon>
</IconStyle>
<LabelStyle>
<scale>1.1</scale>
<color>ff0000ff</color>
</LabelStyle>
</Style>
<StyleMap id="styleMap_TLP_Normal">
<Pair>
<key>normal</key>
<styleUrl>#normalState_TLP_Normal</styleUrl>
</Pair>
<Pair>
<key>highlight</key>
<styleUrl>#highlightState_TLP_Normal</styleUrl>
</Pair>
</StyleMap>
<Style id="normalState_TLP_Photo">
<IconStyle>
<scale>1.0</scale>
<Icon>
<href>http://maps.google.com/mapfiles/kml/pal4/icon46.png</href>
</Icon>
</IconStyle>
<LabelStyle>
<scale>1.0</scale>
</LabelStyle>
</Style>
<Style id="highlightState_TLP_Photo">
<IconStyle>
<scale>1.1</scale>
<Icon>
<href>http://maps.google.com/mapfiles/kml/pal4/icon38.png</href>
</Icon>
</IconStyle>
<LabelStyle>
<scale>1.1</scale>
<color>ff0000ff</color>
</LabelStyle>
</Style>
<StyleMap id="styleMap_TLP_Photo">
<Pair>
<key>normal</key>
<styleUrl>#normalState_TLP_Photo</styleUrl>
</Pair>
<Pair>
<key>highlight</key>
<styleUrl>#highlightState_TLP_Photo</styleUrl>
</Pair>
</StyleMap>
<Style id="roadStyle">
<LineStyle>
<color>ffffff00</color>
<width>6</width>
</LineStyle>
</Style>
<Open>1</Open>
<description>Route</description>
<name>Track Log</name>
<Placemark>
<name>Route</name>
<styleUrl>#roadStyle</styleUrl>
<MultiGeometry>
<LineString>
<coordinates>
-98.9780197,17.1600380,1403.09 -98.9780350,17.1600132,1408.00 -98.9779816,17.1600533,1407.19 -98.9779053,17.1600952,1406.63 -98.9778290,17.1601028,1406.66 -98.9778290,17.1601563,1406.47 -98.9778519,17.1602287,1407.41 -98.9778366,17.1602650,1407.50 -98.9778519,17.1602650,1407.50 -98.9778595,17.1602745,1407.72 -98.9778824,17.1603794,1404.44 -98.9778824,17.1603699,1404.31 -98.9778976,17.1603718,1404.22 -98.9778900,17.1603909,1404.66 -98.9778595,17.1604061,1402.75 -98.9778519,17.1604118,1402.59 -98.9778366,17.1604099,1402.78 -98.9778290,17.1604118,1402.72 -98.9778137,17.1604309,1402.72 -98.9777908,17.1604424,1402.47 -98.9777756,17.1604519,1402.19 -98.9777756,17.1604538,1401.53 -98.9777603,17.1604538,1400.66 -98.9777679,17.1604557,1399.50 -98.9777222,17.1604767,1398.84 -98.9777374,17.1604671,1400.44 -98.9777374,17.1604710,1399.50 -98.9777451,17.1604748,1398.94 -98.9777603,17.1604900,1397.81 -98.9777832,17.1604939,1395.81 -98.9777756,17.1604691,1393.81 -98.9777527,17.1604671,1394.34 -98.9777451,17.1604576,1393.56 -98.9777451,17.1604595,1392.91 -98.9777451,17.1604671,1392.22 -98.9777451,17.1604729,1391.34 -98.9777527,17.1604748,1390.38 -98.9777451,17.1604805,1389.63 -98.9777374,17.1604824,1389.00 -98.9777374,17.1604767,1388.50 -98.9777451,17.1604652,1388.13 -98.9777451,17.1604519,1387.59 -98.9777451,17.1604462,1386.75 -98.9777374,17.1604404,1386.25 -98.9777298,17.1604385,1385.78 -98.9777222,17.1604385,1385.50 -98.9776993,17.1604424,1385.38 -98.9777069,17.1604424,1385.59 -98.9777145,17.1604481,1385.88 -98.9777222,17.1604500,1386.09 -98.9777222,17.1604519,1386.25 -98.9777298,17.1604576,1386.31 -98.9777298,17.1604633,1386.38 -98.9777374,17.1604748,1386.47 -98.9777374,17.1604805,1386.59 -98.9777222,17.1604939,1388.00 -98.9777298,17.1604977,1388.16 -98.9777145,17.1604900,1389.25 -98.9776917,17.1604958,1390.22 -98.9776917,17.1604958,1390.28 -98.9777069,17.1604652,1390.75 -98.9776993,17.1604729,1390.81 -98.9776993,17.1604691,1390.88 -98.9776917,17.1604767,1390.84 -98.9776840,17.1604824,1390.78 -98.9776764,17.1604881,1390.75 -98.9776764,17.1604939,1390.69 -98.9776840,17.1604881,1390.59 -98.9776917,17.1604824,1390.56 -98.9776917,17.1604843,1390.63 -98.9776840,17.1604900,1390.69 -98.9776840,17.1604958,1390.75 -98.9776840,17.1604958,1390.75 -98.9776840,17.1604958,1390.81 -98.9776840,17.1604958,1390.88 -98.9776840,17.1604958,1391.00 -98.9776840,17.1604958,1391.13 -98.9776840,17.1604939,1391.19 -98.9776840,17.1604939,1391.22 -98.9776840,17.1604939,1391.22 -98.9776840,17.1604939,1391.25 -98.9776840,17.1604939,1391.28 -98.9776917,17.1604939,1391.31 -98.9776917,17.1604939,1391.38 -98.9776917,17.1604939,1391.31 -98.9776917,17.1604958,1391.28 -98.9776917,17.1604958,1391.34 -98.9776917,17.1604939,1391.38 -98.9776917,17.1604939,1391.41 -98.9776917,17.1604939,1391.41 -98.9776917,17.1604939,1391.34 -98.9776917,17.1604958,1391.22 -98.9776993,17.1604939,1391.06 -98.9776993,17.1604919,1390.97 -98.9776993,17.1604919,1390.94 -98.9776993,17.1604919,1390.88 -98.9776993,17.1604919,1390.81 -98.9776993,17.1604900,1390.75 -98.9776993,17.1604900,1390.69 -98.9776993,17.1604900,1390.69 -98.9776993,17.1604900,1390.69 -98.9776993,17.1604900,1390.75 -98.9776993,17.1604900,1390.81 -98.9776993,17.1604881,1390.88 -98.9776993,17.1604881,1390.88 -98.9776993,17.1604881,1390.88 -98.9776993,17.1604862,1390.84 -98.9776993,17.1604862,1390.81 -98.9776993,17.1604862,1390.78 -98.9776993,17.1604862,1390.78 -98.9776993,17.1604862,1390.78 -98.9776993,17.1604862,1390.78 -98.9776993,17.1604862,1390.75 -98.9776993,17.1604595,1390.91 -98.9776917,17.1604271,1391.28 -98.9776993,17.1604080,1391.75 -98.9776993,17.1603928,1392.59 -98.9777069,17.1603889,1393.56 -98.9777145,17.1604252,1395.63 -98.9777069,17.1604691,1397.97 -98.9777145,17.1604748,1399.59 -98.9777145,17.1604710,1401.22 -98.9777298,17.1604671,1402.66 -98.9776917,17.1604595,1403.63 -98.9776840,17.1604633,1404.81 -98.9777145,17.1604424,1404.38 -98.9777451,17.1604443,1404.09 -98.9777832,17.1604061,1404.25 -98.9777832,17.1603928,1403.88 -98.9778061,17.1603775,1403.78 -98.9778214,17.1603642,1403.66 -98.9778824,17.1603317,1404.28 -98.9778671,17.1603222,1404.16 -98.9778290,17.1602592,1406.81 -98.9778595,17.1602097,1407.78 -98.9778061,17.1601238,1408.81 -98.9778061,17.1601067,1407.72 -98.9778976,17.1600895,1404.63 -98.9779663,17.1600647,1404.16 -98.9780121,17.1600628,1402.09 -98.9780121,17.1600723,1401.66 -98.9780045,17.1600800,1401.59 -98.9780045,17.1600819,1401.63 -98.9780045,17.1600819,1401.63 -98.9780045,17.1600819,1401.66 -98.9780045,17.1600819,1401.66 -98.9780045,17.1600819,1401.63 -98.9780045,17.1600819,1401.66 -98.9780045,17.1600819,1401.66 -98.9780045,17.1600819,1401.69 -98.9780045,17.1600819,1401.69 -98.9780045,17.1600819,1401.63 </coordinates>
</LineString>
</MultiGeometry>
</Placemark>
<Folder>
<name>waypoints</name>
<Placemark>
<name>
Thu Apr 15 18:18:47 2010 S=0.55 Km/hr
</name>
<styleUrl>
#styleMap_TLP_Start
</styleUrl>
<Point>
<coordinates>
-98.9780197,17.1600380,1403.09
</coordinates>
</Point>
</Placemark>
<Placemark>
<name>
Thu Apr 15 18:18:58 2010 S=0.18 Km/hr
</name>
<styleUrl>
#styleMap_TLP_Normal
</styleUrl>
<Point>
<coordinates>
-98.9780350,17.1600132,1408.00
</coordinates>
</Point>
</Placemark>
<Placemark>
<name>
Thu Apr 15 18:19:08 2010 S=2.61 Km/hr
</name>
<styleUrl>
#styleMap_TLP_Normal
</styleUrl>
<Point>
<coordinates>
-98.9779816,17.1600533,1407.19
</coordinates>
</Point>
</Placemark>
<Placemark>
<name>
Thu Apr 15 18:19:18 2010 S=2.38 Km/hr
</name>
<styleUrl>
#styleMap_TLP_Normal
</styleUrl>
<Point>
<coordinates>
-98.9779053,17.1600952,1406.63
</coordinates>
</Point>
</Placemark>
<Placemark>
<name>
Thu Apr 15 18:19:28 2010 S=2.66 Km/hr
</name>
<styleUrl>
#styleMap_TLP_Normal
</styleUrl>
<Point>
<coordinates>
-98.9778290,17.1601028,1406.66
</coordinates>
</Point>
</Placemark>
<Placemark>
<name>
Thu Apr 15 18:19:38 2010 S=2.34 Km/hr
</name>
<styleUrl>
#styleMap_TLP_Normal
</styleUrl>
<Point>
<coordinates>
-98.9778290,17.1601563,1406.47
</coordinates>
</Point>
</Placemark>
<Placemark>
<name>
Thu Apr 15 18:19:48 2010 S=1.26 Km/hr
</name>
<styleUrl>
#styleMap_TLP_Normal
</styleUrl>
<Point>
<coordinates>
-98.9778519,17.1602287,1407.41
</coordinates>
</Point>
</Placemark>
<Placemark>
<name>
Thu Apr 15 18:19:58 2010 S=1.19 Km/hr
</name>
<styleUrl>
#styleMap_TLP_Normal
</styleUrl>
<Point>
<coordinates>
-98.9778366,17.1602650,1407.50
</coordinates>
</Point>
</Placemark>
<Placemark>
<name>
Thu Apr 15 18:20:08 2010 S=0.90 Km/hr
</name>
<styleUrl>
#styleMap_TLP_Normal
</styleUrl>
<Point>
<coordinates>
-98.9778519,17.1602650,1407.50
</coordinates>
</Point>
</Placemark>
<Placemark>
<name>
Thu Apr 15 18:20:18 2010 S=1.71 Km/hr
</name>
<styleUrl>
#styleMap_TLP_Normal
</styleUrl>
<Point>
<coordinates>
-98.9778595,17.1602745,1407.72
</coordinates>
</Point>
</Placemark>
<Placemark>
<name>
Thu Apr 15 18:20:28 2010 S=0.99 Km/hr
</name>
<styleUrl>
#styleMap_TLP_Normal
</styleUrl>
<Point>
<coordinates>
-98.9778824,17.1603794,1404.44
</coordinates>
</Point>
</Placemark>
<Placemark>
<name>
Thu Apr 15 18:20:38 2010 S=0.59 Km/hr
</name>
<styleUrl>
#styleMap_TLP_Normal
</styleUrl>
<Point>
<coordinates>
-98.9778824,17.1603699,1404.31
</coordinates>
</Point>
</Placemark>
<Placemark>
<name>
Thu Apr 15 18:20:48 2010 S=0.20 Km/hr
</name>
<styleUrl>
#styleMap_TLP_Normal
</styleUrl>
<Point>
<coordinates>
-98.9778976,17.1603718,1404.22
</coordinates>
</Point>
</Placemark>
<Placemark>
<name>
Thu Apr 15 18:20:58 2010 S=1.11 Km/hr
</name>
<styleUrl>
#styleMap_TLP_Normal
</styleUrl>
<Point>
<coordinates>
-98.9778900,17.1603909,1404.66
</coordinates>
</Point>
</Placemark>
<Placemark>
<name>
Thu Apr 15 18:21:08 2010 S=0.50 Km/hr
</name>
<styleUrl>
#styleMap_TLP_Normal
</styleUrl>
<Point>
<coordinates>
-98.9778595,17.1604061,1402.75
</coordinates>
</Point>
</Placemark>
<Placemark>
<name>
Thu Apr 15 18:21:18 2010 S=0.32 Km/hr
</name>
<styleUrl>
#styleMap_TLP_Normal
</styleUrl>
<Point>
<coordinates>
-98.9778519,17.1604118,1402.59
</coordinates>
</Point>
</Placemark>
<Placemark>
<name>
Thu Apr 15 18:21:28 2010 S=0.70 Km/hr
</name>
<styleUrl>
#styleMap_TLP_Normal
</styleUrl>
<Point>
<coordinates>
-98.9778366,17.1604099,1402.78
</coordinates>
</Point>
</Placemark>
<Placemark>
<name>
Thu Apr 15 18:21:38 2010 S=0.78 Km/hr
</name>
<styleUrl>
#styleMap_TLP_Normal
</styleUrl>
<Point>
<coordinates>
-98.9778290,17.1604118,1402.72
</coordinates>
</Point>
</Placemark>
<Placemark>
<name>
Thu Apr 15 18:21:48 2010 S=0.75 Km/hr
</name>
<styleUrl>
#styleMap_TLP_Normal
</styleUrl>
<Point>
<coordinates>
-98.9778137,17.1604309,1402.72
</coordinates>
</Point>
</Placemark>
<Placemark>
<name>
Thu Apr 15 18:21:58 2010 S=0.49 Km/hr
</name>
<styleUrl>
#styleMap_TLP_Normal
</styleUrl>
<Point>
<coordinates>
-98.9777908,17.1604424,1402.47
</coordinates>
</Point>
</Placemark>
<Placemark>
<name>
Thu Apr 15 18:22:08 2010 S=0.50 Km/hr
</name>
<styleUrl>
#styleMap_TLP_Normal
</styleUrl>
<Point>
<coordinates>
-98.9777756,17.1604519,1402.19
</coordinates>
</Point>
</Placemark>
<Placemark>
<name>
Thu Apr 15 18:22:18 2010 S=0.60 Km/hr
</name>
<styleUrl>
#styleMap_TLP_Normal
</styleUrl>
<Point>
<coordinates>
-98.9777756,17.1604538,1401.53
</coordinates>
</Point>
</Placemark>
<Placemark>
<name>
Thu Apr 15 18:22:28 2010 S=0.24 Km/hr
</name>
<styleUrl>
#styleMap_TLP_Normal
</styleUrl>
<Point>
<coordinates>
-98.9777603,17.1604538,1400.66
</coordinates>
</Point>
</Placemark>
<Placemark>
<name>
Thu Apr 15 18:22:38 2010 S=0.24 Km/hr
</name>
<styleUrl>
#styleMap_TLP_Normal
</styleUrl>
<Point>
<coordinates>
-98.9777679,17.1604557,1399.50
</coordinates>
</Point>
</Placemark>
<Placemark>
<name>
Thu Apr 15 18:22:48 2010 S=1.21 Km/hr
</name>
<styleUrl>
#styleMap_TLP_Normal
</styleUrl>
<Point>
<coordinates>
-98.9777222,17.1604767,1398.84
</coordinates>
</Point>
</Placemark>
<Placemark>
<name>
Thu Apr 15 18:22:58 2010 S=0.08 Km/hr
</name>
<styleUrl>
#styleMap_TLP_Normal
</styleUrl>
<Point>
<coordinates>
-98.9777374,17.1604671,1400.44
</coordinates>
</Point>
</Placemark>
<Placemark>
<name>
Thu Apr 15 18:23:08 2010 S=0.37 Km/hr
</name>
<styleUrl>
#styleMap_TLP_Normal
</styleUrl>
<Point>
<coordinates>
-98.9777374,17.1604710,1399.50
</coordinates>
</Point>
</Placemark>
<Placemark>
<name>
Thu Apr 15 18:23:18 2010 S=0.14 Km/hr
</name>
<styleUrl>
#styleMap_TLP_Normal
</styleUrl>
<Point>
<coordinates>
-98.9777451,17.1604748,1398.94
</coordinates>
</Point>
</Placemark>
<Placemark>
<name>
Thu Apr 15 18:23:28 2010 S=0.23 Km/hr
</name>
<styleUrl>
#styleMap_TLP_Normal
</styleUrl>
<Point>
<coordinates>
-98.9777603,17.1604900,1397.81
</coordinates>
</Point>
</Placemark>
<Placemark>
<name>
Thu Apr 15 18:23:38 2010 S=0.25 Km/hr
</name>
<styleUrl>
#styleMap_TLP_Normal
</styleUrl>
<Point>
<coordinates>
-98.9777832,17.1604939,1395.81
</coordinates>
</Point>
</Placemark>
<Placemark>
<name>
Thu Apr 15 18:23:48 2010 S=0.26 Km/hr
</name>
<styleUrl>
#styleMap_TLP_Normal
</styleUrl>
<Point>
<coordinates>
-98.9777756,17.1604691,1393.81
</coordinates>
</Point>
</Placemark>
<Placemark>
<name>
Thu Apr 15 18:23:58 2010 S=0.34 Km/hr
</name>
<styleUrl>
#styleMap_TLP_Normal
</styleUrl>
<Point>
<coordinates>
-98.9777527,17.1604671,1394.34
</coordinates>
</Point>
</Placemark>
<Placemark>
<name>
Thu Apr 15 18:24:08 2010 S=0.27 Km/hr
</name>
<styleUrl>
#styleMap_TLP_Normal
</styleUrl>
<Point>
<coordinates>
-98.9777451,17.1604576,1393.56
</coordinates>
</Point>
</Placemark>
<Placemark>
<name>
Thu Apr 15 18:24:18 2010 S=0.33 Km/hr
</name>
<styleUrl>
#styleMap_TLP_Normal
</styleUrl>
<Point>
<coordinates>
-98.9777451,17.1604595,1392.91
</coordinates>
</Point>
</Placemark>
<Placemark>
<name>
Thu Apr 15 18:24:28 2010 S=0.23 Km/hr
</name>
<styleUrl>
#styleMap_TLP_Normal
</styleUrl>
<Point>
<coordinates>
-98.9777451,17.1604671,1392.22
</coordinates>
</Point>
</Placemark>
<Placemark>
<name>
Thu Apr 15 18:24:38 2010 S=0.19 Km/hr
</name>
<styleUrl>
#styleMap_TLP_Normal
</styleUrl>
<Point>
<coordinates>
-98.9777451,17.1604729,1391.34
</coordinates>
</Point>
</Placemark>
<Placemark>
<name>
Thu Apr 15 18:24:48 2010 S=0.22 Km/hr
</name>
<styleUrl>
#styleMap_TLP_Normal
</styleUrl>
<Point>
<coordinates>
-98.9777527,17.1604748,1390.38
</coordinates>
</Point>
</Placemark>
<Placemark>
<name>
Thu Apr 15 18:24:58 2010 S=0.44 Km/hr
</name>
<styleUrl>
#styleMap_TLP_Normal
</styleUrl>
<Point>
<coordinates>
-98.9777451,17.1604805,1389.63
</coordinates>
</Point>
</Placemark>
<Placemark>
<name>
Thu Apr 15 18:25:08 2010 S=0.20 Km/hr
</name>
<styleUrl>
#styleMap_TLP_Normal
</styleUrl>
<Point>
<coordinates>
-98.9777374,17.1604824,1389.00
</coordinates>
</Point>
</Placemark>
<Placemark>
<name>
Thu Apr 15 18:25:18 2010 S=0.48 Km/hr
</name>
<styleUrl>
#styleMap_TLP_Normal
</styleUrl>
<Point>
<coordinates>
-98.9777374,17.1604767,1388.50
</coordinates>
</Point>
</Placemark>
<Placemark>
<name>
Thu Apr 15 18:25:28 2010 S=0.63 Km/hr
</name>
<styleUrl>
#styleMap_TLP_Normal
</styleUrl>
<Point>
<coordinates>
-98.9777451,17.1604652,1388.13
</coordinates>
</Point>
</Placemark>
<Placemark>
<name>
Thu Apr 15 18:25:38 2010 S=0.28 Km/hr
</name>
<styleUrl>
#styleMap_TLP_Normal
</styleUrl>
<Point>
<coordinates>
-98.9777451,17.1604519,1387.59
</coordinates>
</Point>
</Placemark>
<Placemark>
<name>
Thu Apr 15 18:25:48 2010 S=0.33 Km/hr
</name>
<styleUrl>
#styleMap_TLP_Normal
</styleUrl>
<Point>
<coordinates>
-98.9777451,17.1604462,1386.75
</coordinates>
</Point>
</Placemark>
<Placemark>
<name>
Thu Apr 15 18:25:58 2010 S=0.57 Km/hr
</name>
<styleUrl>
#styleMap_TLP_Normal
</styleUrl>
<Point>
<coordinates>
-98.9777374,17.1604404,1386.25
</coordinates>
</Point>
</Placemark>
<Placemark>
<name>
Thu Apr 15 18:26:08 2010 S=0.06 Km/hr
</name>
<styleUrl>
#styleMap_TLP_Normal
</styleUrl>
<Point>
<coordinates>
-98.9777298,17.1604385,1385.78
</coordinates>
</Point>
</Placemark>
<Placemark>
<name>
Thu Apr 15 18:26:18 2010 S=0.75 Km/hr
</name>
<styleUrl>
#styleMap_TLP_Normal
</styleUrl>
<Point>
<coordinates>
-98.9777222,17.1604385,1385.50
</coordinates>
</Point>
</Placemark>
<Placemark>
<name>
Thu Apr 15 18:26:28 2010 S=0.62 Km/hr
</name>
<styleUrl>
#styleMap_TLP_Normal
</styleUrl>
<Point>
<coordinates>
-98.9776993,17.1604424,1385.38
</coordinates>
</Point>
</Placemark>
<Placemark>
<name>
Thu Apr 15 18:26:38 2010 S=0.14 Km/hr
</name>
<styleUrl>
#styleMap_TLP_Normal
</styleUrl>
<Point>
<coordinates>
-98.9777069,17.1604424,1385.59
</coordinates>
</Point>
</Placemark>
<Placemark>
<name>
Thu Apr 15 18:26:48 2010 S=0.45 Km/hr
</name>
<styleUrl>
#styleMap_TLP_Normal
</styleUrl>
<Point>
<coordinates>
-98.9777145,17.1604481,1385.88
</coordinates>
</Point>
</Placemark>
<Placemark>
<name>
Thu Apr 15 18:26:58 2010 S=0.24 Km/hr
</name>
<styleUrl>
#styleMap_TLP_Normal
</styleUrl>
<Point>
<coordinates>
-98.9777222,17.1604500,1386.09
</coordinates>
</Point>
</Placemark>
<Placemark>
<name>
Thu Apr 15 18:27:08 2010 S=0.57 Km/hr
</name>
<styleUrl>
#styleMap_TLP_Normal
</styleUrl>
<Point>
<coordinates>
-98.9777222,17.1604519,1386.25
</coordinates>
</Point>
</Placemark>
<Placemark>
<name>
Thu Apr 15 18:27:18 2010 S=0.30 Km/hr
</name>
<styleUrl>
#styleMap_TLP_Normal
</styleUrl>
<Point>
<coordinates>
-98.9777298,17.1604576,1386.31
</coordinates>
</Point>
</Placemark>
<Placemark>
<name>
Thu Apr 15 18:27:28 2010 S=0.22 Km/hr
</name>
<styleUrl>
#styleMap_TLP_Normal
</styleUrl>
<Point>
<coordinates>
-98.9777298,17.1604633,1386.38
</coordinates>
</Point>
</Placemark>
<Placemark>
<name>
Thu Apr 15 18:27:38 2010 S=0.49 Km/hr
</name>
<styleUrl>
#styleMap_TLP_Normal
</styleUrl>
<Point>
<coordinates>
-98.9777374,17.1604748,1386.47
</coordinates>
</Point>
</Placemark>
<Placemark>
<name>
Thu Apr 15 18:27:48 2010 S=1.25 Km/hr
</name>
<styleUrl>
#styleMap_TLP_Normal
</styleUrl>
<Point>
<coordinates>
-98.9777374,17.1604805,1386.59
</coordinates>
</Point>
</Placemark>
<Placemark>
<name>
Thu Apr 15 18:27:58 2010 S=0.26 Km/hr
</name>
<styleUrl>
#styleMap_TLP_Normal
</styleUrl>
<Point>
<coordinates>
-98.9777222,17.1604939,1388.00
</coordinates>
</Point>
</Placemark>
<Placemark>
<name>
Thu Apr 15 18:28:08 2010 S=0.78 Km/hr
</name>
<styleUrl>
#styleMap_TLP_Normal
</styleUrl>
<Point>
<coordinates>
-98.9777298,17.1604977,1388.16
</coordinates>
</Point>
</Placemark>
<Placemark>
<name>
Thu Apr 15 18:28:18 2010 S=0.85 Km/hr
</name>
<styleUrl>
#styleMap_TLP_Normal
</styleUrl>
<Point>
<coordinates>
-98.9777145,17.1604900,1389.25
</coordinates>
</Point>
</Placemark>
<Placemark>
<name>
Thu Apr 15 18:28:28 2010 S=0.32 Km/hr
</name>
<styleUrl>
#styleMap_TLP_Normal
</styleUrl>
<Point>
<coordinates>
-98.9776917,17.1604958,1390.22
</coordinates>
</Point>
</Placemark>
<Placemark>
<name>
Thu Apr 15 18:28:38 2010 S=1.27 Km/hr
</name>
<styleUrl>
#styleMap_TLP_Normal
</styleUrl>
<Point>
<coordinates>
-98.9776917,17.1604958,1390.28
</coordinates>
</Point>
</Placemark>
<Placemark>
<name>
Thu Apr 15 18:28:48 2010 S=0.56 Km/hr
</name>
<styleUrl>
#styleMap_TLP_Normal
</styleUrl>
<Point>
<coordinates>
-98.9777069,17.1604652,1390.75
</coordinates>
</Point>
</Placemark>
<Placemark>
<name>
Thu Apr 15 18:28:58 2010 S=0.50 Km/hr
</name>
<styleUrl>
#styleMap_TLP_Normal
</styleUrl>
<Point>
<coordinates>
-98.9776993,17.1604729,1390.81
</coordinates>
</Point>
</Placemark>
<Placemark>
<name>
Thu Apr 15 18:29:08 2010 S=0.26 Km/hr
</name>
<styleUrl>
#styleMap_TLP_Normal
</styleUrl>
<Point>
<coordinates>
-98.9776993,17.1604691,1390.88
</coordinates>
</Point>
</Placemark>
<Placemark>
<name>
Thu Apr 15 18:29:18 2010 S=0.59 Km/hr
</name>
<styleUrl>
#styleMap_TLP_Normal
</styleUrl>
<Point>
<coordinates>
-98.9776917,17.1604767,1390.84
</coordinates>
</Point>
</Placemark>
<Placemark>
<name>
Thu Apr 15 18:29:28 2010 S=0.75 Km/hr
</name>
<styleUrl>
#styleMap_TLP_Normal
</styleUrl>
<Point>
<coordinates>
-98.9776840,17.1604824,1390.78
</coordinates>
</Point>
</Placemark>
<Placemark>
<name>
Thu Apr 15 18:29:38 2010 S=0.34 Km/hr
</name>
<styleUrl>
#styleMap_TLP_Normal
</styleUrl>
<Point>
<coordinates>
-98.9776764,17.1604881,1390.75
</coordinates>
</Point>
</Placemark>
<Placemark>
<name>
Thu Apr 15 18:29:48 2010 S=0.14 Km/hr
</name>
<styleUrl>
#styleMap_TLP_Normal
</styleUrl>
<Point>
<coordinates>
-98.9776764,17.1604939,1390.69
</coordinates>
</Point>
</Placemark>
<Placemark>
<name>
Thu Apr 15 18:29:58 2010 S=0.10 Km/hr
</name>
<styleUrl>
#styleMap_TLP_Normal
</styleUrl>
<Point>
<coordinates>
-98.9776840,17.1604881,1390.59
</coordinates>
</Point>
</Placemark>
<Placemark>
<name>
Thu Apr 15 18:30:08 2010 S=0.43 Km/hr
</name>
<styleUrl>
#styleMap_TLP_Normal
</styleUrl>
<Point>
<coordinates>
-98.9776917,17.1604824,1390.56
</coordinates>
</Point>
</Placemark>
<Placemark>
<name>
Thu Apr 15 18:30:18 2010 S=0.27 Km/hr
</name>
<styleUrl>
#styleMap_TLP_Normal
</styleUrl>
<Point>
<coordinates>
-98.9776917,17.1604843,1390.63
</coordinates>
</Point>
</Placemark>
<Placemark>
<name>
Thu Apr 15 18:30:28 2010 S=0.40 Km/hr
</name>
<styleUrl>
#styleMap_TLP_Normal
</styleUrl>
<Point>
<coordinates>
-98.9776840,17.1604900,1390.69
</coordinates>
</Point>
</Placemark>
<Placemark>
<name>
Thu Apr 15 18:30:38 2010 S=0.16 Km/hr
</name>
<styleUrl>
#styleMap_TLP_Normal
</styleUrl>
<Point>
<coordinates>
-98.9776840,17.1604958,1390.75
</coordinates>
</Point>
</Placemark>
<Placemark>
<name>
Thu Apr 15 18:30:48 2010 S=0.01 Km/hr
</name>
<styleUrl>
#styleMap_TLP_Normal
</styleUrl>
<Point>
<coordinates>
-98.9776840,17.1604958,1390.75
</coordinates>
</Point>
</Placemark>
<Placemark>
<name>
Thu Apr 15 18:30:58 2010 S=0.01 Km/hr
</name>
<styleUrl>
#styleMap_TLP_Normal
</styleUrl>
<Point>
<coordinates>
-98.9776840,17.1604958,1390.81
</coordinates>
</Point>
</Placemark>
<Placemark>
<name>
Thu Apr 15 18:31:08 2010 S=0.01 Km/hr
</name>
<styleUrl>
#styleMap_TLP_Normal
</styleUrl>
<Point>
<coordinates>
-98.9776840,17.1604958,1390.88
</coordinates>
</Point>
</Placemark>
<Placemark>
<name>
Thu Apr 15 18:31:18 2010 S=0.00 Km/hr
</name>
<styleUrl>
#styleMap_TLP_Normal
</styleUrl>
<Point>
<coordinates>
-98.9776840,17.1604958,1391.00
</coordinates>
</Point>
</Placemark>
<Placemark>
<name>
Thu Apr 15 18:31:28 2010 S=0.01 Km/hr
</name>
<styleUrl>
#styleMap_TLP_Normal
</styleUrl>
<Point>
<coordinates>
-98.9776840,17.1604958,1391.13
</coordinates>
</Point>
</Placemark>
<Placemark>
<name>
Thu Apr 15 18:31:38 2010 S=0.01 Km/hr
</name>
<styleUrl>
#styleMap_TLP_Normal
</styleUrl>
<Point>
<coordinates>
-98.9776840,17.1604939,1391.19
</coordinates>
</Point>
</Placemark>
<Placemark>
<name>
Thu Apr 15 18:31:48 2010 S=0.02 Km/hr
</name>
<styleUrl>
#styleMap_TLP_Normal
</styleUrl>
<Point>
<coordinates>
-98.9776840,17.1604939,1391.22
</coordinates>
</Point>
</Placemark>
<Placemark>
<name>
Thu Apr 15 18:31:58 2010 S=0.00 Km/hr
</name>
<styleUrl>
#styleMap_TLP_Normal
</styleUrl>
<Point>
<coordinates>
-98.9776840,17.1604939,1391.22
</coordinates>
</Point>
</Placemark>
<Placemark>
<name>
Thu Apr 15 18:32:08 2010 S=0.00 Km/hr
</name>
<styleUrl>
#styleMap_TLP_Normal
</styleUrl>
<Point>
<coordinates>
-98.9776840,17.1604939,1391.25
</coordinates>
</Point>
</Placemark>
<Placemark>
<name>
Thu Apr 15 18:32:18 2010 S=0.01 Km/hr
</name>
<styleUrl>
#styleMap_TLP_Normal
</styleUrl>
<Point>
<coordinates>
-98.9776840,17.1604939,1391.28
</coordinates>
</Point>
</Placemark>
<Placemark>
<name>
Thu Apr 15 18:32:28 2010 S=0.01 Km/hr
</name>
<styleUrl>
#styleMap_TLP_Normal
</styleUrl>
<Point>
<coordinates>
-98.9776917,17.1604939,1391.31
</coordinates>
</Point>
</Placemark>
<Placemark>
<name>
Thu Apr 15 18:32:38 2010 S=0.00 Km/hr
</name>
<styleUrl>
#styleMap_TLP_Normal
</styleUrl>
<Point>
<coordinates>
-98.9776917,17.1604939,1391.38
</coordinates>
</Point>
</Placemark>
<Placemark>
<name>
Thu Apr 15 18:32:48 2010 S=0.01 Km/hr
</name>
<styleUrl>
#styleMap_TLP_Normal
</styleUrl>
<Point>
<coordinates>
-98.9776917,17.1604939,1391.31
</coordinates>
</Point>
</Placemark>
<Placemark>
<name>
Thu Apr 15 18:32:58 2010 S=0.01 Km/hr
</name>
<styleUrl>
#styleMap_TLP_Normal
</styleUrl>
<Point>
<coordinates>
-98.9776917,17.1604958,1391.28
</coordinates>
</Point>
</Placemark>
<Placemark>
<name>
Thu Apr 15 18:33:08 2010 S=0.01 Km/hr
</name>
<styleUrl>
#styleMap_TLP_Normal
</styleUrl>
<Point>
<coordinates>
-98.9776917,17.1604958,1391.34
</coordinates>
</Point>
</Placemark>
<Placemark>
<name>
Thu Apr 15 18:33:18 2010 S=0.01 Km/hr
</name>
<styleUrl>
#styleMap_TLP_Normal
</styleUrl>
<Point>
<coordinates>
-98.9776917,17.1604939,1391.38
</coordinates>
</Point>
</Placemark>
<Placemark>
<name>
Thu Apr 15 18:33:28 2010 S=0.01 Km/hr
</name>
<styleUrl>
#styleMap_TLP_Normal
</styleUrl>
<Point>
<coordinates>
-98.9776917,17.1604939,1391.41
</coordinates>
</Point>
</Placemark>
<Placemark>
<name>
Thu Apr 15 18:33:38 2010 S=0.01 Km/hr
</name>
<styleUrl>
#styleMap_TLP_Normal
</styleUrl>
<Point>
<coordinates>
-98.9776917,17.1604939,1391.41
</coordinates>
</Point>
</Placemark>
<Placemark>
<name>
Thu Apr 15 18:33:48 2010 S=0.01 Km/hr
</name>
<styleUrl>
#styleMap_TLP_Normal
</styleUrl>
<Point>
<coordinates>
-98.9776917,17.1604939,1391.34
</coordinates>
</Point>
</Placemark>
<Placemark>
<name>
Thu Apr 15 18:33:58 2010 S=0.02 Km/hr
</name>
<styleUrl>
#styleMap_TLP_Normal
</styleUrl>
<Point>
<coordinates>
-98.9776917,17.1604958,1391.22
</coordinates>
</Point>
</Placemark>
<Placemark>
<name>
Thu Apr 15 18:34:08 2010 S=0.01 Km/hr
</name>
<styleUrl>
#styleMap_TLP_Normal
</styleUrl>
<Point>
<coordinates>
-98.9776993,17.1604939,1391.06
</coordinates>
</Point>
</Placemark>
<Placemark>
<name>
Thu Apr 15 18:34:18 2010 S=0.01 Km/hr
</name>
<styleUrl>
#styleMap_TLP_Normal
</styleUrl>
<Point>
<coordinates>
-98.9776993,17.1604919,1390.97
</coordinates>
</Point>
</Placemark>
<Placemark>
<name>
Thu Apr 15 18:34:28 2010 S=0.01 Km/hr
</name>
<styleUrl>
#styleMap_TLP_Normal
</styleUrl>
<Point>
<coordinates>
-98.9776993,17.1604919,1390.94
</coordinates>
</Point>
</Placemark>
<Placemark>
<name>
Thu Apr 15 18:34:38 2010 S=0.00 Km/hr
</name>
<styleUrl>
#styleMap_TLP_Normal
</styleUrl>
<Point>
<coordinates>
-98.9776993,17.1604919,1390.88
</coordinates>
</Point>
</Placemark>
<Placemark>
<name>
Thu Apr 15 18:34:48 2010 S=0.01 Km/hr
</name>
<styleUrl>
#styleMap_TLP_Normal
</styleUrl>
<Point>
<coordinates>
-98.9776993,17.1604919,1390.81
</coordinates>
</Point>
</Placemark>
<Placemark>
<name>
Thu Apr 15 18:34:58 2010 S=0.01 Km/hr
</name>
<styleUrl>
#styleMap_TLP_Normal
</styleUrl>
<Point>
<coordinates>
-98.9776993,17.1604900,1390.75
</coordinates>
</Point>
</Placemark>
<Placemark>
<name>
Thu Apr 15 18:35:08 2010 S=0.01 Km/hr
</name>
<styleUrl>
#styleMap_TLP_Normal
</styleUrl>
<Point>
<coordinates>
-98.9776993,17.1604900,1390.69
</coordinates>
</Point>
</Placemark>
<Placemark>
<name>
Thu Apr 15 18:35:18 2010 S=0.00 Km/hr
</name>
<styleUrl>
#styleMap_TLP_Normal
</styleUrl>
<Point>
<coordinates>
-98.9776993,17.1604900,1390.69
</coordinates>
</Point>
</Placemark>
<Placemark>
<name>
Thu Apr 15 18:35:28 2010 S=0.01 Km/hr
</name>
<styleUrl>
#styleMap_TLP_Normal
</styleUrl>
<Point>
<coordinates>
-98.9776993,17.1604900,1390.69
</coordinates>
</Point>
</Placemark>
<Placemark>
<name>
Thu Apr 15 18:35:38 2010 S=0.00 Km/hr
</name>
<styleUrl>
#styleMap_TLP_Normal
</styleUrl>
<Point>
<coordinates>
-98.9776993,17.1604900,1390.75
</coordinates>
</Point>
</Placemark>
<Placemark>
<name>
Thu Apr 15 18:35:48 2010 S=0.01 Km/hr
</name>
<styleUrl>
#styleMap_TLP_Normal
</styleUrl>
<Point>
<coordinates>
-98.9776993,17.1604900,1390.81
</coordinates>
</Point>
</Placemark>
<Placemark>
<name>
Thu Apr 15 18:35:58 2010 S=0.00 Km/hr
</name>
<styleUrl>
#styleMap_TLP_Normal
</styleUrl>
<Point>
<coordinates>
-98.9776993,17.1604881,1390.88
</coordinates>
</Point>
</Placemark>
<Placemark>
<name>
Thu Apr 15 18:36:08 2010 S=0.00 Km/hr
</name>
<styleUrl>
#styleMap_TLP_Normal
</styleUrl>
<Point>
<coordinates>
-98.9776993,17.1604881,1390.88
</coordinates>
</Point>
</Placemark>
<Placemark>
<name>
Thu Apr 15 18:36:18 2010 S=0.01 Km/hr
</name>
<styleUrl>
#styleMap_TLP_Normal
</styleUrl>
<Point>
<coordinates>
-98.9776993,17.1604881,1390.88
</coordinates>
</Point>
</Placemark>
<Placemark>
<name>
Thu Apr 15 18:36:28 2010 S=0.01 Km/hr
</name>
<styleUrl>
#styleMap_TLP_Normal
</styleUrl>
<Point>
<coordinates>
-98.9776993,17.1604862,1390.84
</coordinates>
</Point>
</Placemark>
<Placemark>
<name>
Thu Apr 15 18:36:38 2010 S=0.00 Km/hr
</name>
<styleUrl>
#styleMap_TLP_Normal
</styleUrl>
<Point>
<coordinates>
-98.9776993,17.1604862,1390.81
</coordinates>
</Point>
</Placemark>
<Placemark>
<name>
Thu Apr 15 18:36:48 2010 S=0.01 Km/hr
</name>
<styleUrl>
#styleMap_TLP_Normal
</styleUrl>
<Point>
<coordinates>
-98.9776993,17.1604862,1390.78
</coordinates>
</Point>
</Placemark>
<Placemark>
<name>
Thu Apr 15 18:36:58 2010 S=0.01 Km/hr
</name>
<styleUrl>
#styleMap_TLP_Normal
</styleUrl>
<Point>
<coordinates>
-98.9776993,17.1604862,1390.78
</coordinates>
</Point>
</Placemark>
<Placemark>
<name>
Thu Apr 15 18:37:08 2010 S=0.01 Km/hr
</name>
<styleUrl>
#styleMap_TLP_Normal
</styleUrl>
<Point>
<coordinates>
-98.9776993,17.1604862,1390.78
</coordinates>
</Point>
</Placemark>
<Placemark>
<name>
Thu Apr 15 18:37:18 2010 S=0.01 Km/hr
</name>
<styleUrl>
#styleMap_TLP_Normal
</styleUrl>
<Point>
<coordinates>
-98.9776993,17.1604862,1390.78
</coordinates>
</Point>
</Placemark>
<Placemark>
<name>
Thu Apr 15 18:37:28 2010 S=0.01 Km/hr
</name>
<styleUrl>
#styleMap_TLP_Normal
</styleUrl>
<Point>
<coordinates>
-98.9776993,17.1604862,1390.75
</coordinates>
</Point>
</Placemark>
<Placemark>
<name>
Thu Apr 15 18:37:38 2010 S=1.14 Km/hr
</name>
<styleUrl>
#styleMap_TLP_Normal
</styleUrl>
<Point>
<coordinates>
-98.9776993,17.1604595,1390.91
</coordinates>
</Point>
</Placemark>
<Placemark>
<name>
Thu Apr 15 18:37:48 2010 S=0.98 Km/hr
</name>
<styleUrl>
#styleMap_TLP_Normal
</styleUrl>
<Point>
<coordinates>
-98.9776917,17.1604271,1391.28
</coordinates>
</Point>
</Placemark>
<Placemark>
<name>
Thu Apr 15 18:37:58 2010 S=0.62 Km/hr
</name>
<styleUrl>
#styleMap_TLP_Normal
</styleUrl>
<Point>
<coordinates>
-98.9776993,17.1604080,1391.75
</coordinates>
</Point>
</Placemark>
<Placemark>
<name>
Thu Apr 15 18:38:08 2010 S=0.64 Km/hr
</name>
<styleUrl>
#styleMap_TLP_Normal
</styleUrl>
<Point>
<coordinates>
-98.9776993,17.1603928,1392.59
</coordinates>
</Point>
</Placemark>
<Placemark>
<name>
Thu Apr 15 18:38:18 2010 S=0.31 Km/hr
</name>
<styleUrl>
#styleMap_TLP_Normal
</styleUrl>
<Point>
<coordinates>
-98.9777069,17.1603889,1393.56
</coordinates>
</Point>
</Placemark>
<Placemark>
<name>
Thu Apr 15 18:38:28 2010 S=1.24 Km/hr
</name>
<styleUrl>
#styleMap_TLP_Normal
</styleUrl>
<Point>
<coordinates>
-98.9777145,17.1604252,1395.63
</coordinates>
</Point>
</Placemark>
<Placemark>
<name>
Thu Apr 15 18:38:38 2010 S=0.87 Km/hr
</name>
<styleUrl>
#styleMap_TLP_Normal
</styleUrl>
<Point>
<coordinates>
-98.9777069,17.1604691,1397.97
</coordinates>
</Point>
</Placemark>
<Placemark>
<name>
Thu Apr 15 18:38:48 2010 S=0.32 Km/hr
</name>
<styleUrl>
#styleMap_TLP_Normal
</styleUrl>
<Point>
<coordinates>
-98.9777145,17.1604748,1399.59
</coordinates>
</Point>
</Placemark>
<Placemark>
<name>
Thu Apr 15 18:38:58 2010 S=0.29 Km/hr
</name>
<styleUrl>
#styleMap_TLP_Normal
</styleUrl>
<Point>
<coordinates>
-98.9777145,17.1604710,1401.22
</coordinates>
</Point>
</Placemark>
<Placemark>
<name>
Thu Apr 15 18:39:08 2010 S=0.72 Km/hr
</name>
<styleUrl>
#styleMap_TLP_Normal
</styleUrl>
<Point>
<coordinates>
-98.9777298,17.1604671,1402.66
</coordinates>
</Point>
</Placemark>
<Placemark>
<name>
Thu Apr 15 18:39:18 2010 S=0.32 Km/hr
</name>
<styleUrl>
#styleMap_TLP_Normal
</styleUrl>
<Point>
<coordinates>
-98.9776917,17.1604595,1403.63
</coordinates>
</Point>
</Placemark>
<Placemark>
<name>
Thu Apr 15 18:39:28 2010 S=0.08 Km/hr
</name>
<styleUrl>
#styleMap_TLP_Normal
</styleUrl>
<Point>
<coordinates>
-98.9776840,17.1604633,1404.81
</coordinates>
</Point>
</Placemark>
<Placemark>
<name>
Thu Apr 15 18:39:38 2010 S=1.65 Km/hr
</name>
<styleUrl>
#styleMap_TLP_Normal
</styleUrl>
<Point>
<coordinates>
-98.9777145,17.1604424,1404.38
</coordinates>
</Point>
</Placemark>
<Placemark>
<name>
Thu Apr 15 18:39:48 2010 S=1.33 Km/hr
</name>
<styleUrl>
#styleMap_TLP_Normal
</styleUrl>
<Point>
<coordinates>
-98.9777451,17.1604443,1404.09
</coordinates>
</Point>
</Placemark>
<Placemark>
<name>
Thu Apr 15 18:39:58 2010 S=1.61 Km/hr
</name>
<styleUrl>
#styleMap_TLP_Normal
</styleUrl>
<Point>
<coordinates>
-98.9777832,17.1604061,1404.25
</coordinates>
</Point>
</Placemark>
<Placemark>
<name>
Thu Apr 15 18:40:08 2010 S=0.98 Km/hr
</name>
<styleUrl>
#styleMap_TLP_Normal
</styleUrl>
<Point>
<coordinates>
-98.9777832,17.1603928,1403.88
</coordinates>
</Point>
</Placemark>
<Placemark>
<name>
Thu Apr 15 18:40:18 2010 S=0.73 Km/hr
</name>
<styleUrl>
#styleMap_TLP_Normal
</styleUrl>
<Point>
<coordinates>
-98.9778061,17.1603775,1403.78
</coordinates>
</Point>
</Placemark>
<Placemark>
<name>
Thu Apr 15 18:40:28 2010 S=1.10 Km/hr
</name>
<styleUrl>
#styleMap_TLP_Normal
</styleUrl>
<Point>
<coordinates>
-98.9778214,17.1603642,1403.66
</coordinates>
</Point>
</Placemark>
<Placemark>
<name>
Thu Apr 15 18:40:38 2010 S=1.52 Km/hr
</name>
<styleUrl>
#styleMap_TLP_Normal
</styleUrl>
<Point>
<coordinates>
-98.9778824,17.1603317,1404.28
</coordinates>
</Point>
</Placemark>
<Placemark>
<name>
Thu Apr 15 18:40:48 2010 S=1.30 Km/hr
</name>
<styleUrl>
#styleMap_TLP_Normal
</styleUrl>
<Point>
<coordinates>
-98.9778671,17.1603222,1404.16
</coordinates>
</Point>
</Placemark>
<Placemark>
<name>
Thu Apr 15 18:40:58 2010 S=2.19 Km/hr
</name>
<styleUrl>
#styleMap_TLP_Normal
</styleUrl>
<Point>
<coordinates>
-98.9778290,17.1602592,1406.81
</coordinates>
</Point>
</Placemark>
<Placemark>
<name>
Thu Apr 15 18:41:08 2010 S=2.16 Km/hr
</name>
<styleUrl>
#styleMap_TLP_Normal
</styleUrl>
<Point>
<coordinates>
-98.9778595,17.1602097,1407.78
</coordinates>
</Point>
</Placemark>
<Placemark>
<name>
Thu Apr 15 18:41:18 2010 S=2.69 Km/hr
</name>
<styleUrl>
#styleMap_TLP_Normal
</styleUrl>
<Point>
<coordinates>
-98.9778061,17.1601238,1408.81
</coordinates>
</Point>
</Placemark>
<Placemark>
<name>
Thu Apr 15 18:41:28 2010 S=0.60 Km/hr
</name>
<styleUrl>
#styleMap_TLP_Normal
</styleUrl>
<Point>
<coordinates>
-98.9778061,17.1601067,1407.72
</coordinates>
</Point>
</Placemark>
<Placemark>
<name>
Thu Apr 15 18:41:38 2010 S=3.76 Km/hr
</name>
<styleUrl>
#styleMap_TLP_Normal
</styleUrl>
<Point>
<coordinates>
-98.9778976,17.1600895,1404.63
</coordinates>
</Point>
</Placemark>
<Placemark>
<name>
Thu Apr 15 18:41:48 2010 S=2.62 Km/hr
</name>
<styleUrl>
#styleMap_TLP_Normal
</styleUrl>
<Point>
<coordinates>
-98.9779663,17.1600647,1404.16
</coordinates>
</Point>
</Placemark>
<Placemark>
<name>
Thu Apr 15 18:41:58 2010 S=0.71 Km/hr
</name>
<styleUrl>
#styleMap_TLP_Normal
</styleUrl>
<Point>
<coordinates>
-98.9780121,17.1600628,1402.09
</coordinates>
</Point>
</Placemark>
<Placemark>
<name>
Thu Apr 15 18:42:08 2010 S=0.37 Km/hr
</name>
<styleUrl>
#styleMap_TLP_Normal
</styleUrl>
<Point>
<coordinates>
-98.9780121,17.1600723,1401.66
</coordinates>
</Point>
</Placemark>
<Placemark>
<name>
Thu Apr 15 18:42:18 2010 S=0.30 Km/hr
</name>
<styleUrl>
#styleMap_TLP_Normal
</styleUrl>
<Point>
<coordinates>
-98.9780045,17.1600800,1401.59
</coordinates>
</Point>
</Placemark>
<Placemark>
<name>
Thu Apr 15 18:42:28 2010 S=0.19 Km/hr
</name>
<styleUrl>
#styleMap_TLP_Normal
</styleUrl>
<Point>
<coordinates>
-98.9780045,17.1600819,1401.63
</coordinates>
</Point>
</Placemark>
<Placemark>
<name>
Thu Apr 15 18:42:38 2010 S=0.01 Km/hr
</name>
<styleUrl>
#styleMap_TLP_Normal
</styleUrl>
<Point>
<coordinates>
-98.9780045,17.1600819,1401.63
</coordinates>
</Point>
</Placemark>
<Placemark>
<name>
Thu Apr 15 18:42:48 2010 S=0.00 Km/hr
</name>
<styleUrl>
#styleMap_TLP_Normal
</styleUrl>
<Point>
<coordinates>
-98.9780045,17.1600819,1401.66
</coordinates>
</Point>
</Placemark>
<Placemark>
<name>
Thu Apr 15 18:42:58 2010 S=0.00 Km/hr
</name>
<styleUrl>
#styleMap_TLP_Normal
</styleUrl>
<Point>
<coordinates>
-98.9780045,17.1600819,1401.66
</coordinates>
</Point>
</Placemark>
<Placemark>
<name>
Thu Apr 15 18:43:08 2010 S=0.00 Km/hr
</name>
<styleUrl>
#styleMap_TLP_Normal
</styleUrl>
<Point>
<coordinates>
-98.9780045,17.1600819,1401.63
</coordinates>
</Point>
</Placemark>
<Placemark>
<name>
Thu Apr 15 18:43:18 2010 S=0.01 Km/hr
</name>
<styleUrl>
#styleMap_TLP_Normal
</styleUrl>
<Point>
<coordinates>
-98.9780045,17.1600819,1401.66
</coordinates>
</Point>
</Placemark>
<Placemark>
<name>
Thu Apr 15 18:43:28 2010 S=0.01 Km/hr
</name>
<styleUrl>
#styleMap_TLP_Normal
</styleUrl>
<Point>
<coordinates>
-98.9780045,17.1600819,1401.66
</coordinates>
</Point>
</Placemark>
<Placemark>
<name>
Thu Apr 15 18:43:38 2010 S=0.00 Km/hr
</name>
<styleUrl>
#styleMap_TLP_Normal
</styleUrl>
<Point>
<coordinates>
-98.9780045,17.1600819,1401.69
</coordinates>
</Point>
</Placemark>
<Placemark>
<name>
Thu Apr 15 18:43:48 2010 S=0.00 Km/hr
</name>
<styleUrl>
#styleMap_TLP_Normal
</styleUrl>
<Point>
<coordinates>
-98.9780045,17.1600819,1401.69
</coordinates>
</Point>
</Placemark>
<Placemark>
<name>
Thu Apr 15 18:43:58 2010 S=0.00 Km/hr
</name>
<styleUrl>
#styleMap_TLP_Finish
</styleUrl>
<Point>
<coordinates>
-98.9780045,17.1600819,1401.63
</coordinates>
</Point>
</Placemark>
</Folder>
</Document>
</kml>
