# Supplementary material for: Lévy foraging patterns of rural humans
Source: PLoS One. 2018 Jun 18;13(6):e0199099. doi: 10.1371/journal.pone.0199099 (PMC6005560; doi:10.1371/journal.pone.0199099)
Supplement: S6 File — (ZIP) [file pone.0199099.s006.zip › holux02/Holux002_M-241_Start_20100415-095101_Finish_20100415-103412.txt]

-98.9724960	17.1540260	1588.97	Thu Apr 15 09:51:01 2010
-98.9725189	17.1540165	1590.94	Thu Apr 15 09:51:11 2010
-98.9725037	17.1540089	1590.84	Thu Apr 15 09:51:22 2010
-98.9725037	17.1540031	1591.03	Thu Apr 15 09:51:32 2010
-98.9725037	17.1540051	1591.06	Thu Apr 15 09:51:42 2010
-98.9725037	17.1540051	1591.00	Thu Apr 15 09:51:52 2010
-98.9725037	17.1540051	1591.00	Thu Apr 15 09:52:02 2010
-98.9725037	17.1540051	1591.03	Thu Apr 15 09:52:12 2010
-98.9725037	17.1540051	1591.06	Thu Apr 15 09:52:22 2010
-98.9725037	17.1540070	1591.00	Thu Apr 15 09:52:32 2010
-98.9725037	17.1540070	1590.97	Thu Apr 15 09:52:42 2010
-98.9725113	17.1540070	1590.91	Thu Apr 15 09:52:52 2010
-98.9725113	17.1540051	1590.81	Thu Apr 15 09:53:02 2010
-98.9725113	17.1540070	1590.81	Thu Apr 15 09:53:12 2010
-98.9725113	17.1540070	1590.75	Thu Apr 15 09:53:22 2010
-98.9725113	17.1540070	1590.75	Thu Apr 15 09:53:32 2010
-98.9725113	17.1540070	1590.72	Thu Apr 15 09:53:42 2010
-98.9725113	17.1540070	1590.69	Thu Apr 15 09:53:52 2010
-98.9725113	17.1540070	1590.69	Thu Apr 15 09:54:02 2010
-98.9725113	17.1540070	1590.66	Thu Apr 15 09:54:12 2010
-98.9725113	17.1540070	1590.66	Thu Apr 15 09:54:22 2010
-98.9725113	17.1540089	1590.66	Thu Apr 15 09:54:32 2010
-98.9725113	17.1540089	1590.66	Thu Apr 15 09:54:42 2010
-98.9725113	17.1540089	1590.59	Thu Apr 15 09:54:52 2010
-98.9725113	17.1540108	1590.53	Thu Apr 15 09:55:02 2010
-98.9725113	17.1540108	1590.50	Thu Apr 15 09:55:12 2010
-98.9725113	17.1540108	1590.47	Thu Apr 15 09:55:22 2010
-98.9725113	17.1540108	1590.41	Thu Apr 15 09:55:32 2010
-98.9725113	17.1540108	1590.38	Thu Apr 15 09:55:42 2010
-98.9725113	17.1540108	1590.41	Thu Apr 15 09:55:52 2010
-98.9725113	17.1540108	1590.44	Thu Apr 15 09:56:02 2010
-98.9725113	17.1540108	1590.41	Thu Apr 15 09:56:12 2010
-98.9725113	17.1540127	1590.31	Thu Apr 15 09:56:22 2010
-98.9725113	17.1540127	1590.31	Thu Apr 15 09:56:32 2010
-98.9725113	17.1540127	1590.34	Thu Apr 15 09:56:42 2010
-98.9725113	17.1540127	1590.34	Thu Apr 15 09:56:52 2010
-98.9725113	17.1540127	1590.31	Thu Apr 15 09:57:02 2010
-98.9725113	17.1540127	1590.31	Thu Apr 15 09:57:12 2010
-98.9725113	17.1540127	1590.28	Thu Apr 15 09:57:22 2010
-98.9725113	17.1540127	1590.31	Thu Apr 15 09:57:32 2010
-98.9725113	17.1540127	1590.34	Thu Apr 15 09:57:42 2010
-98.9725113	17.1540127	1590.28	Thu Apr 15 09:57:52 2010
-98.9725113	17.1540127	1590.19	Thu Apr 15 09:58:02 2010
-98.9725113	17.1540127	1590.13	Thu Apr 15 09:58:12 2010
-98.9725113	17.1540108	1590.03	Thu Apr 15 09:58:22 2010
-98.9725113	17.1540108	1590.00	Thu Apr 15 09:58:32 2010
-98.9725113	17.1540108	1589.97	Thu Apr 15 09:58:42 2010
-98.9725113	17.1540127	1589.97	Thu Apr 15 09:58:52 2010
-98.9725113	17.1540127	1589.91	Thu Apr 15 09:59:02 2010
-98.9725113	17.1540146	1589.94	Thu Apr 15 09:59:12 2010
-98.9725113	17.1540146	1589.97	Thu Apr 15 09:59:22 2010
-98.9725113	17.1540165	1590.03	Thu Apr 15 09:59:32 2010
-98.9725113	17.1540165	1590.09	Thu Apr 15 09:59:42 2010
-98.9725113	17.1540184	1590.16	Thu Apr 15 09:59:52 2010
-98.9725113	17.1540184	1590.22	Thu Apr 15 10:00:02 2010
-98.9725113	17.1540184	1590.25	Thu Apr 15 10:00:12 2010
-98.9725113	17.1540184	1590.22	Thu Apr 15 10:00:22 2010
-98.9725113	17.1540356	1590.31	Thu Apr 15 10:00:32 2010
-98.9725113	17.1540527	1590.84	Thu Apr 15 10:00:42 2010
-98.9725037	17.1540699	1591.56	Thu Apr 15 10:00:52 2010
-98.9724960	17.1540852	1592.25	Thu Apr 15 10:01:02 2010
-98.9724884	17.1541004	1592.97	Thu Apr 15 10:01:12 2010
-98.9724960	17.1541042	1593.69	Thu Apr 15 10:01:22 2010
-98.9724884	17.1541119	1594.22	Thu Apr 15 10:01:32 2010
-98.9724731	17.1542034	1595.75	Thu Apr 15 10:01:42 2010
-98.9725037	17.1542759	1596.91	Thu Apr 15 10:01:52 2010
-98.9725266	17.1543503	1597.31	Thu Apr 15 10:02:02 2010
-98.9724960	17.1544209	1598.25	Thu Apr 15 10:02:12 2010
-98.9724579	17.1544819	1600.66	Thu Apr 15 10:02:22 2010
-98.9724426	17.1545086	1601.38	Thu Apr 15 10:02:32 2010
-98.9724121	17.1545734	1601.66	Thu Apr 15 10:02:42 2010
-98.9723816	17.1546326	1601.31	Thu Apr 15 10:02:52 2010
-98.9723740	17.1547108	1601.06	Thu Apr 15 10:03:02 2010
-98.9723434	17.1547947	1600.50	Thu Apr 15 10:03:12 2010
-98.9723282	17.1548557	1599.91	Thu Apr 15 10:03:22 2010
-98.9722977	17.1549282	1600.44	Thu Apr 15 10:03:32 2010
-98.9722824	17.1550083	1601.44	Thu Apr 15 10:03:42 2010
-98.9722366	17.1550713	1602.44	Thu Apr 15 10:03:52 2010
-98.9722137	17.1551189	1603.03	Thu Apr 15 10:04:02 2010
-98.9722061	17.1551685	1602.53	Thu Apr 15 10:04:12 2010
-98.9721832	17.1552353	1602.97	Thu Apr 15 10:04:22 2010
-98.9721527	17.1553001	1603.22	Thu Apr 15 10:04:32 2010
-98.9721375	17.1553192	1603.19	Thu Apr 15 10:04:42 2010
-98.9721146	17.1553574	1603.38	Thu Apr 15 10:04:52 2010
-98.9721069	17.1553879	1603.75	Thu Apr 15 10:05:02 2010
-98.9721146	17.1553974	1603.78	Thu Apr 15 10:05:12 2010
-98.9721146	17.1554451	1602.50	Thu Apr 15 10:05:22 2010
-98.9720917	17.1555138	1600.69	Thu Apr 15 10:05:32 2010
-98.9720993	17.1555233	1600.72	Thu Apr 15 10:05:42 2010
-98.9720993	17.1555805	1600.50	Thu Apr 15 10:05:52 2010
-98.9720993	17.1556320	1598.56	Thu Apr 15 10:06:02 2010
-98.9720993	17.1556492	1597.59	Thu Apr 15 10:06:12 2010
-98.9720917	17.1557198	1597.22	Thu Apr 15 10:06:22 2010
-98.9720688	17.1557732	1596.97	Thu Apr 15 10:06:32 2010
-98.9720764	17.1558609	1597.66	Thu Apr 15 10:06:42 2010
-98.9720383	17.1558895	1597.94	Thu Apr 15 10:06:52 2010
-98.9720001	17.1559448	1598.00	Thu Apr 15 10:07:02 2010
-98.9719543	17.1559792	1598.47	Thu Apr 15 10:07:12 2010
-98.9719238	17.1560249	1598.94	Thu Apr 15 10:07:22 2010
-98.9719086	17.1560726	1600.63	Thu Apr 15 10:07:32 2010
-98.9719086	17.1561089	1600.53	Thu Apr 15 10:07:42 2010
-98.9719086	17.1561432	1602.09	Thu Apr 15 10:07:52 2010
-98.9719086	17.1561756	1602.16	Thu Apr 15 10:08:02 2010
-98.9718857	17.1562233	1602.66	Thu Apr 15 10:08:12 2010
-98.9718628	17.1562653	1602.81	Thu Apr 15 10:08:22 2010
-98.9718628	17.1563206	1603.13	Thu Apr 15 10:08:32 2010
-98.9718552	17.1564083	1603.50	Thu Apr 15 10:08:42 2010
-98.9718628	17.1564484	1604.13	Thu Apr 15 10:08:52 2010
-98.9718475	17.1564922	1603.56	Thu Apr 15 10:09:02 2010
-98.9718323	17.1565495	1603.47	Thu Apr 15 10:09:12 2010
-98.9718246	17.1565895	1603.69	Thu Apr 15 10:09:22 2010
-98.9718246	17.1565990	1603.59	Thu Apr 15 10:09:32 2010
-98.9718399	17.1566296	1602.97	Thu Apr 15 10:09:42 2010
-98.9718399	17.1566715	1602.59	Thu Apr 15 10:09:52 2010
-98.9718246	17.1567173	1602.47	Thu Apr 15 10:10:02 2010
-98.9718094	17.1567478	1601.41	Thu Apr 15 10:10:12 2010
-98.9717941	17.1567669	1601.41	Thu Apr 15 10:10:22 2010
-98.9717865	17.1567764	1601.28	Thu Apr 15 10:10:32 2010
-98.9717941	17.1568184	1601.47	Thu Apr 15 10:10:42 2010
-98.9718475	17.1568909	1600.72	Thu Apr 15 10:10:52 2010
-98.9718857	17.1569462	1600.13	Thu Apr 15 10:11:02 2010
-98.9719238	17.1570110	1600.13	Thu Apr 15 10:11:12 2010
-98.9719772	17.1570835	1600.47	Thu Apr 15 10:11:22 2010
-98.9719849	17.1570988	1600.81	Thu Apr 15 10:11:32 2010
-98.9720078	17.1571388	1600.72	Thu Apr 15 10:11:42 2010
-98.9720764	17.1571999	1600.81	Thu Apr 15 10:11:52 2010
-98.9721069	17.1572571	1601.19	Thu Apr 15 10:12:02 2010
-98.9720993	17.1572895	1601.63	Thu Apr 15 10:12:12 2010
-98.9720917	17.1573105	1602.22	Thu Apr 15 10:12:22 2010
-98.9720688	17.1573563	1602.25	Thu Apr 15 10:12:32 2010
-98.9720764	17.1574345	1602.53	Thu Apr 15 10:12:42 2010
-98.9720840	17.1574783	1602.72	Thu Apr 15 10:12:52 2010
-98.9720840	17.1575279	1602.00	Thu Apr 15 10:13:02 2010
-98.9720917	17.1575909	1602.69	Thu Apr 15 10:13:12 2010
-98.9720917	17.1576462	1601.63	Thu Apr 15 10:13:22 2010
-98.9721069	17.1576881	1600.66	Thu Apr 15 10:13:32 2010
-98.9721146	17.1577168	1600.56	Thu Apr 15 10:13:42 2010
-98.9720993	17.1577415	1600.41	Thu Apr 15 10:13:52 2010
-98.9720764	17.1578140	1602.00	Thu Apr 15 10:14:02 2010
-98.9720993	17.1578636	1601.41	Thu Apr 15 10:14:12 2010
-98.9721680	17.1579399	1602.88	Thu Apr 15 10:14:22 2010
-98.9721680	17.1579762	1603.03	Thu Apr 15 10:14:32 2010
-98.9721680	17.1579838	1603.75	Thu Apr 15 10:14:42 2010
-98.9722137	17.1579838	1603.09	Thu Apr 15 10:14:52 2010
-98.9722748	17.1580238	1603.16	Thu Apr 15 10:15:02 2010
-98.9722977	17.1580334	1602.66	Thu Apr 15 10:15:12 2010
-98.9722977	17.1580467	1602.53	Thu Apr 15 10:15:22 2010
-98.9722748	17.1580868	1601.84	Thu Apr 15 10:15:32 2010
-98.9722748	17.1580868	1601.78	Thu Apr 15 10:15:42 2010
-98.9722748	17.1580906	1601.72	Thu Apr 15 10:15:52 2010
-98.9722977	17.1581402	1601.47	Thu Apr 15 10:16:02 2010
-98.9722595	17.1582241	1601.38	Thu Apr 15 10:16:12 2010
-98.9722672	17.1583138	1601.69	Thu Apr 15 10:16:22 2010
-98.9722672	17.1584091	1602.13	Thu Apr 15 10:16:32 2010
-98.9723053	17.1584587	1602.31	Thu Apr 15 10:16:42 2010
-98.9723816	17.1585026	1602.03	Thu Apr 15 10:16:52 2010
-98.9724655	17.1585255	1601.41	Thu Apr 15 10:17:02 2010
-98.9725494	17.1585751	1601.28	Thu Apr 15 10:17:12 2010
-98.9726334	17.1586208	1600.31	Thu Apr 15 10:17:22 2010
-98.9726410	17.1586895	1598.34	Thu Apr 15 10:17:32 2010
-98.9726791	17.1587734	1597.13	Thu Apr 15 10:17:42 2010
-98.9726715	17.1588306	1594.53	Thu Apr 15 10:17:52 2010
-98.9726105	17.1588631	1591.88	Thu Apr 15 10:18:02 2010
-98.9725494	17.1588802	1590.16	Thu Apr 15 10:18:12 2010
-98.9725571	17.1589813	1589.91	Thu Apr 15 10:18:22 2010
-98.9724960	17.1590519	1589.63	Thu Apr 15 10:18:32 2010
-98.9724655	17.1591301	1589.69	Thu Apr 15 10:18:42 2010
-98.9723892	17.1591663	1587.72	Thu Apr 15 10:18:52 2010
-98.9723434	17.1591740	1584.13	Thu Apr 15 10:19:02 2010
-98.9723663	17.1592121	1583.31	Thu Apr 15 10:19:12 2010
-98.9723434	17.1592808	1581.41	Thu Apr 15 10:19:22 2010
-98.9723892	17.1593857	1579.88	Thu Apr 15 10:19:32 2010
-98.9724655	17.1594028	1579.13	Thu Apr 15 10:19:42 2010
-98.9725342	17.1594982	1579.03	Thu Apr 15 10:19:52 2010
-98.9725800	17.1596165	1580.19	Thu Apr 15 10:20:02 2010
-98.9725571	17.1596756	1579.50	Thu Apr 15 10:20:12 2010
-98.9725113	17.1597748	1577.53	Thu Apr 15 10:20:22 2010
-98.9724503	17.1598339	1575.91	Thu Apr 15 10:20:32 2010
-98.9723969	17.1599178	1574.13	Thu Apr 15 10:20:42 2010
-98.9723740	17.1600304	1573.09	Thu Apr 15 10:20:52 2010
-98.9723663	17.1601524	1572.13	Thu Apr 15 10:21:02 2010
-98.9723511	17.1602306	1571.88	Thu Apr 15 10:21:12 2010
-98.9722977	17.1602936	1570.31	Thu Apr 15 10:21:22 2010
-98.9722595	17.1604061	1567.09	Thu Apr 15 10:21:32 2010
-98.9722137	17.1604881	1565.06	Thu Apr 15 10:21:42 2010
-98.9721680	17.1605663	1563.88	Thu Apr 15 10:21:52 2010
-98.9720993	17.1606236	1562.69	Thu Apr 15 10:22:02 2010
-98.9720383	17.1606712	1561.13	Thu Apr 15 10:22:12 2010
-98.9719696	17.1607399	1559.53	Thu Apr 15 10:22:22 2010
-98.9718781	17.1607971	1558.69	Thu Apr 15 10:22:32 2010
-98.9718018	17.1608086	1557.59	Thu Apr 15 10:22:42 2010
-98.9717102	17.1607666	1556.44	Thu Apr 15 10:22:52 2010
-98.9716263	17.1607285	1555.19	Thu Apr 15 10:23:02 2010
-98.9715347	17.1606941	1552.06	Thu Apr 15 10:23:12 2010
-98.9714432	17.1606636	1550.22	Thu Apr 15 10:23:22 2010
-98.9713593	17.1606350	1548.78	Thu Apr 15 10:23:32 2010
-98.9712601	17.1605835	1547.56	Thu Apr 15 10:23:42 2010
-98.9711761	17.1605968	1546.22	Thu Apr 15 10:23:52 2010
-98.9710770	17.1606102	1545.06	Thu Apr 15 10:24:02 2010
-98.9710617	17.1606255	1543.91	Thu Apr 15 10:24:12 2010
-98.9710693	17.1606255	1543.44	Thu Apr 15 10:24:22 2010
-98.9710159	17.1606750	1544.09	Thu Apr 15 10:24:32 2010
-98.9709778	17.1607342	1545.09	Thu Apr 15 10:24:42 2010
-98.9709549	17.1607800	1546.94	Thu Apr 15 10:24:52 2010
-98.9709167	17.1608372	1547.50	Thu Apr 15 10:25:02 2010
-98.9709244	17.1609135	1548.59	Thu Apr 15 10:25:12 2010
-98.9709244	17.1609821	1549.41	Thu Apr 15 10:25:22 2010
-98.9709091	17.1611061	1550.75	Thu Apr 15 10:25:32 2010
-98.9708786	17.1611900	1552.00	Thu Apr 15 10:25:42 2010
-98.9708862	17.1612301	1553.13	Thu Apr 15 10:25:52 2010
-98.9709015	17.1612625	1554.38	Thu Apr 15 10:26:02 2010
-98.9709396	17.1613331	1555.53	Thu Apr 15 10:26:12 2010
-98.9709396	17.1614285	1554.06	Thu Apr 15 10:26:22 2010
-98.9708939	17.1614952	1551.41	Thu Apr 15 10:26:32 2010
-98.9708557	17.1615677	1551.91	Thu Apr 15 10:26:42 2010
-98.9708023	17.1616402	1552.81	Thu Apr 15 10:26:52 2010
-98.9707870	17.1616974	1552.16	Thu Apr 15 10:27:02 2010
-98.9707413	17.1617641	1553.25	Thu Apr 15 10:27:12 2010
-98.9707184	17.1618710	1551.28	Thu Apr 15 10:27:22 2010
-98.9706573	17.1619720	1551.50	Thu Apr 15 10:27:32 2010
-98.9705811	17.1620331	1552.31	Thu Apr 15 10:27:42 2010
-98.9705582	17.1621532	1552.09	Thu Apr 15 10:27:52 2010
-98.9704971	17.1622601	1553.72	Thu Apr 15 10:28:02 2010
-98.9704895	17.1623497	1552.69	Thu Apr 15 10:28:12 2010
-98.9705200	17.1624508	1552.31	Thu Apr 15 10:28:22 2010
-98.9705505	17.1625404	1551.91	Thu Apr 15 10:28:32 2010
-98.9705811	17.1626396	1553.03	Thu Apr 15 10:28:42 2010
-98.9705811	17.1627560	1553.41	Thu Apr 15 10:28:52 2010
-98.9705505	17.1628494	1548.34	Thu Apr 15 10:29:02 2010
-98.9705582	17.1629581	1547.16	Thu Apr 15 10:29:12 2010
-98.9705811	17.1630344	1544.91	Thu Apr 15 10:29:22 2010
-98.9706497	17.1631145	1544.47	Thu Apr 15 10:29:32 2010
-98.9707260	17.1630898	1543.78	Thu Apr 15 10:29:42 2010
-98.9707642	17.1630688	1543.28	Thu Apr 15 10:29:52 2010
-98.9708633	17.1630688	1542.84	Thu Apr 15 10:30:02 2010
-98.9709320	17.1630783	1542.75	Thu Apr 15 10:30:12 2010
-98.9709702	17.1630630	1542.53	Thu Apr 15 10:30:22 2010
-98.9710541	17.1630287	1541.25	Thu Apr 15 10:30:32 2010
-98.9711609	17.1629982	1539.03	Thu Apr 15 10:30:42 2010
-98.9712677	17.1630344	1538.56	Thu Apr 15 10:30:52 2010
-98.9713287	17.1630344	1537.69	Thu Apr 15 10:31:02 2010
-98.9713974	17.1630898	1536.63	Thu Apr 15 10:31:12 2010
-98.9714508	17.1631355	1536.75	Thu Apr 15 10:31:22 2010
-98.9714508	17.1631298	1535.03	Thu Apr 15 10:31:32 2010
-98.9714432	17.1631088	1537.00	Thu Apr 15 10:31:42 2010
-98.9714355	17.1631088	1536.41	Thu Apr 15 10:31:52 2010
-98.9714584	17.1631031	1536.38	Thu Apr 15 10:32:02 2010
-98.9714661	17.1631184	1536.38	Thu Apr 15 10:32:12 2010
-98.9715042	17.1631126	1536.41	Thu Apr 15 10:32:22 2010
-98.9715271	17.1631126	1536.41	Thu Apr 15 10:32:32 2010
-98.9715195	17.1631165	1536.44	Thu Apr 15 10:32:42 2010
-98.9715729	17.1631012	1536.81	Thu Apr 15 10:32:52 2010
-98.9715347	17.1630764	1536.50	Thu Apr 15 10:33:02 2010
-98.9714966	17.1631031	1536.47	Thu Apr 15 10:33:12 2010
-98.9714966	17.1630993	1536.44	Thu Apr 15 10:33:22 2010
-98.9715042	17.1631050	1536.41	Thu Apr 15 10:33:32 2010
-98.9714966	17.1631088	1536.47	Thu Apr 15 10:33:42 2010
-98.9714890	17.1631107	1536.50	Thu Apr 15 10:33:52 2010
-98.9714813	17.1631126	1536.53	Thu Apr 15 10:34:02 2010
-98.9714890	17.1631145	1536.53	Thu Apr 15 10:34:12 2010
