# Supplementary material for: Lévy foraging patterns of rural humans
Source: PLoS One. 2018 Jun 18;13(6):e0199099. doi: 10.1371/journal.pone.0199099 (PMC6005560; doi:10.1371/journal.pone.0199099)
Supplement: S6 File — (ZIP) [file pone.0199099.s006.zip › holux02/Holux002_M-241_Start_20100415-090832_Finish_20100415-095052.txt]

-98.9714203	17.1631470	1533.97	Thu Apr 15 09:08:32 2010
-98.9714203	17.1631298	1533.00	Thu Apr 15 09:08:42 2010
-98.9714203	17.1631165	1532.97	Thu Apr 15 09:08:52 2010
-98.9714432	17.1631031	1532.81	Thu Apr 15 09:09:02 2010
-98.9714508	17.1631241	1532.91	Thu Apr 15 09:09:12 2010
-98.9714279	17.1631222	1532.44	Thu Apr 15 09:09:22 2010
-98.9714279	17.1631126	1532.38	Thu Apr 15 09:09:32 2010
-98.9714737	17.1631165	1533.97	Thu Apr 15 09:09:42 2010
-98.9714584	17.1631184	1534.31	Thu Apr 15 09:09:52 2010
-98.9714432	17.1630783	1533.94	Thu Apr 15 09:10:02 2010
-98.9714127	17.1630611	1533.31	Thu Apr 15 09:10:12 2010
-98.9714279	17.1631699	1533.91	Thu Apr 15 09:10:22 2010
-98.9714279	17.1631737	1533.94	Thu Apr 15 09:10:32 2010
-98.9713745	17.1631527	1534.47	Thu Apr 15 09:10:42 2010
-98.9713516	17.1631355	1535.03	Thu Apr 15 09:10:52 2010
-98.9713135	17.1630993	1535.38	Thu Apr 15 09:11:02 2010
-98.9712677	17.1630402	1536.22	Thu Apr 15 09:11:12 2010
-98.9712448	17.1630516	1536.59	Thu Apr 15 09:11:22 2010
-98.9712143	17.1630249	1536.94	Thu Apr 15 09:11:32 2010
-98.9711685	17.1630116	1537.84	Thu Apr 15 09:11:42 2010
-98.9710999	17.1630058	1538.19	Thu Apr 15 09:11:52 2010
-98.9710312	17.1630077	1539.38	Thu Apr 15 09:12:02 2010
-98.9709930	17.1630383	1540.28	Thu Apr 15 09:12:12 2010
-98.9709778	17.1630669	1541.13	Thu Apr 15 09:12:22 2010
-98.9709473	17.1630859	1541.81	Thu Apr 15 09:12:32 2010
-98.9709244	17.1631145	1542.25	Thu Apr 15 09:12:42 2010
-98.9709091	17.1631050	1543.31	Thu Apr 15 09:12:52 2010
-98.9708710	17.1630936	1544.25	Thu Apr 15 09:13:02 2010
-98.9708557	17.1630917	1544.78	Thu Apr 15 09:13:12 2010
-98.9708023	17.1630917	1546.38	Thu Apr 15 09:13:22 2010
-98.9707336	17.1630821	1548.41	Thu Apr 15 09:13:32 2010
-98.9706802	17.1630859	1548.75	Thu Apr 15 09:13:42 2010
-98.9706573	17.1630650	1550.75	Thu Apr 15 09:13:52 2010
-98.9706421	17.1630306	1549.63	Thu Apr 15 09:14:02 2010
-98.9706192	17.1630001	1549.81	Thu Apr 15 09:14:12 2010
-98.9706268	17.1629887	1550.50	Thu Apr 15 09:14:22 2010
-98.9706192	17.1629944	1550.59	Thu Apr 15 09:14:32 2010
-98.9705811	17.1630726	1549.34	Thu Apr 15 09:14:42 2010
-98.9705582	17.1630211	1548.38	Thu Apr 15 09:14:52 2010
-98.9705353	17.1629620	1548.47	Thu Apr 15 09:15:02 2010
-98.9705276	17.1629219	1548.00	Thu Apr 15 09:15:12 2010
-98.9705353	17.1628990	1547.38	Thu Apr 15 09:15:22 2010
-98.9705505	17.1628380	1548.13	Thu Apr 15 09:15:32 2010
-98.9705887	17.1627636	1548.66	Thu Apr 15 09:15:42 2010
-98.9706039	17.1627007	1549.63	Thu Apr 15 09:15:52 2010
-98.9705963	17.1626434	1550.59	Thu Apr 15 09:16:02 2010
-98.9705811	17.1625748	1551.06	Thu Apr 15 09:16:12 2010
-98.9705505	17.1624985	1552.00	Thu Apr 15 09:16:22 2010
-98.9705200	17.1624222	1551.19	Thu Apr 15 09:16:32 2010
-98.9704971	17.1623478	1551.50	Thu Apr 15 09:16:42 2010
-98.9704895	17.1622753	1551.84	Thu Apr 15 09:16:52 2010
-98.9705048	17.1622105	1551.41	Thu Apr 15 09:17:02 2010
-98.9705429	17.1621456	1550.50	Thu Apr 15 09:17:12 2010
-98.9705963	17.1621265	1551.06	Thu Apr 15 09:17:22 2010
-98.9706345	17.1620560	1551.00	Thu Apr 15 09:17:32 2010
-98.9706192	17.1620483	1550.97	Thu Apr 15 09:17:42 2010
-98.9706650	17.1619873	1551.94	Thu Apr 15 09:17:52 2010
-98.9707108	17.1619282	1553.56	Thu Apr 15 09:18:02 2010
-98.9707489	17.1618748	1555.50	Thu Apr 15 09:18:12 2010
-98.9707718	17.1617928	1555.63	Thu Apr 15 09:18:22 2010
-98.9708023	17.1617031	1556.09	Thu Apr 15 09:18:32 2010
-98.9708557	17.1616249	1557.00	Thu Apr 15 09:18:42 2010
-98.9708939	17.1615734	1557.53	Thu Apr 15 09:18:52 2010
-98.9709473	17.1614971	1558.38	Thu Apr 15 09:19:02 2010
-98.9709549	17.1614265	1558.72	Thu Apr 15 09:19:12 2010
-98.9709702	17.1613750	1559.41	Thu Apr 15 09:19:22 2010
-98.9709625	17.1613789	1559.56	Thu Apr 15 09:19:32 2010
-98.9709473	17.1613674	1559.69	Thu Apr 15 09:19:42 2010
-98.9709244	17.1612663	1558.25	Thu Apr 15 09:19:52 2010
-98.9708939	17.1611691	1557.59	Thu Apr 15 09:20:02 2010
-98.9709015	17.1610661	1556.03	Thu Apr 15 09:20:12 2010
-98.9709396	17.1609821	1556.31	Thu Apr 15 09:20:22 2010
-98.9709549	17.1608849	1554.69	Thu Apr 15 09:20:32 2010
-98.9709625	17.1607971	1553.81	Thu Apr 15 09:20:42 2010
-98.9709473	17.1607227	1552.50	Thu Apr 15 09:20:52 2010
-98.9710083	17.1606712	1552.63	Thu Apr 15 09:21:02 2010
-98.9710846	17.1606026	1552.66	Thu Apr 15 09:21:12 2010
-98.9711685	17.1605930	1550.41	Thu Apr 15 09:21:22 2010
-98.9712296	17.1605988	1550.69	Thu Apr 15 09:21:32 2010
-98.9712601	17.1606140	1550.53	Thu Apr 15 09:21:42 2010
-98.9713211	17.1606159	1551.00	Thu Apr 15 09:21:52 2010
-98.9714203	17.1606560	1551.06	Thu Apr 15 09:22:02 2010
-98.9714584	17.1606445	1551.28	Thu Apr 15 09:22:12 2010
-98.9715424	17.1606693	1551.78	Thu Apr 15 09:22:22 2010
-98.9715881	17.1607189	1552.41	Thu Apr 15 09:22:32 2010
-98.9715958	17.1606960	1552.63	Thu Apr 15 09:22:42 2010
-98.9716263	17.1606941	1552.75	Thu Apr 15 09:22:52 2010
-98.9716721	17.1607151	1553.03	Thu Apr 15 09:23:02 2010
-98.9717331	17.1607285	1553.13	Thu Apr 15 09:23:12 2010
-98.9717560	17.1607265	1553.50	Thu Apr 15 09:23:22 2010
-98.9718399	17.1607380	1554.56	Thu Apr 15 09:23:32 2010
-98.9719086	17.1607361	1554.53	Thu Apr 15 09:23:42 2010
-98.9719620	17.1607227	1554.69	Thu Apr 15 09:23:52 2010
-98.9720459	17.1607189	1555.13	Thu Apr 15 09:24:02 2010
-98.9720840	17.1606655	1555.97	Thu Apr 15 09:24:12 2010
-98.9721146	17.1606503	1556.56	Thu Apr 15 09:24:22 2010
-98.9721451	17.1606007	1558.75	Thu Apr 15 09:24:32 2010
-98.9722290	17.1605377	1560.44	Thu Apr 15 09:24:42 2010
-98.9722672	17.1605110	1561.78	Thu Apr 15 09:24:52 2010
-98.9722748	17.1604443	1562.69	Thu Apr 15 09:25:02 2010
-98.9723053	17.1603699	1563.00	Thu Apr 15 09:25:12 2010
-98.9722977	17.1602936	1563.06	Thu Apr 15 09:25:22 2010
-98.9722900	17.1602402	1563.25	Thu Apr 15 09:25:32 2010
-98.9723358	17.1601505	1563.72	Thu Apr 15 09:25:42 2010
-98.9723816	17.1600609	1563.63	Thu Apr 15 09:25:52 2010
-98.9724197	17.1599865	1565.03	Thu Apr 15 09:26:02 2010
-98.9724884	17.1599140	1567.13	Thu Apr 15 09:26:12 2010
-98.9725494	17.1598434	1570.63	Thu Apr 15 09:26:22 2010
-98.9725952	17.1597614	1572.13	Thu Apr 15 09:26:32 2010
-98.9725952	17.1596680	1574.13	Thu Apr 15 09:26:42 2010
-98.9725571	17.1595879	1574.78	Thu Apr 15 09:26:52 2010
-98.9725418	17.1595173	1576.94	Thu Apr 15 09:27:02 2010
-98.9725113	17.1594410	1578.44	Thu Apr 15 09:27:12 2010
-98.9724579	17.1594143	1580.56	Thu Apr 15 09:27:22 2010
-98.9723969	17.1594448	1581.50	Thu Apr 15 09:27:32 2010
-98.9724426	17.1593685	1581.81	Thu Apr 15 09:27:42 2010
-98.9724579	17.1593418	1581.09	Thu Apr 15 09:27:52 2010
-98.9724350	17.1593304	1581.13	Thu Apr 15 09:28:02 2010
-98.9724579	17.1593018	1580.47	Thu Apr 15 09:28:12 2010
-98.9724579	17.1592598	1579.09	Thu Apr 15 09:28:22 2010
-98.9724503	17.1592197	1579.88	Thu Apr 15 09:28:32 2010
-98.9724808	17.1591587	1582.47	Thu Apr 15 09:28:42 2010
-98.9725189	17.1591034	1582.78	Thu Apr 15 09:28:52 2010
-98.9725342	17.1590347	1583.94	Thu Apr 15 09:29:02 2010
-98.9725800	17.1589775	1583.03	Thu Apr 15 09:29:12 2010
-98.9726181	17.1589317	1583.78	Thu Apr 15 09:29:22 2010
-98.9726334	17.1589165	1586.25	Thu Apr 15 09:29:32 2010
-98.9726563	17.1588860	1587.50	Thu Apr 15 09:29:42 2010
-98.9726563	17.1588402	1588.94	Thu Apr 15 09:29:52 2010
-98.9725952	17.1587906	1590.59	Thu Apr 15 09:30:02 2010
-98.9725952	17.1587257	1592.06	Thu Apr 15 09:30:12 2010
-98.9725952	17.1586838	1592.44	Thu Apr 15 09:30:22 2010
-98.9725723	17.1586170	1592.34	Thu Apr 15 09:30:32 2010
-98.9724960	17.1585884	1592.38	Thu Apr 15 09:30:42 2010
-98.9724121	17.1585598	1592.81	Thu Apr 15 09:30:52 2010
-98.9723663	17.1585121	1592.66	Thu Apr 15 09:31:02 2010
-98.9723053	17.1584740	1593.03	Thu Apr 15 09:31:12 2010
-98.9722366	17.1584415	1593.75	Thu Apr 15 09:31:22 2010
-98.9722595	17.1583691	1594.91	Thu Apr 15 09:31:32 2010
-98.9723053	17.1582565	1595.75	Thu Apr 15 09:31:42 2010
-98.9723129	17.1581974	1597.50	Thu Apr 15 09:31:52 2010
-98.9723282	17.1581497	1597.13	Thu Apr 15 09:32:02 2010
-98.9722977	17.1580734	1595.72	Thu Apr 15 09:32:12 2010
-98.9722061	17.1580410	1595.59	Thu Apr 15 09:32:22 2010
-98.9721451	17.1580181	1595.22	Thu Apr 15 09:32:32 2010
-98.9721069	17.1579666	1595.09	Thu Apr 15 09:32:42 2010
-98.9720917	17.1579208	1595.81	Thu Apr 15 09:32:52 2010
-98.9721069	17.1578655	1596.78	Thu Apr 15 09:33:02 2010
-98.9721146	17.1577930	1597.41	Thu Apr 15 09:33:12 2010
-98.9721222	17.1576920	1597.63	Thu Apr 15 09:33:22 2010
-98.9720993	17.1576691	1597.81	Thu Apr 15 09:33:32 2010
-98.9720993	17.1576099	1598.88	Thu Apr 15 09:33:42 2010
-98.9720917	17.1575375	1600.00	Thu Apr 15 09:33:52 2010
-98.9720612	17.1574821	1600.84	Thu Apr 15 09:34:02 2010
-98.9720383	17.1574097	1602.25	Thu Apr 15 09:34:12 2010
-98.9720535	17.1573334	1601.94	Thu Apr 15 09:34:22 2010
-98.9720612	17.1572571	1602.75	Thu Apr 15 09:34:32 2010
-98.9720230	17.1571922	1602.72	Thu Apr 15 09:34:42 2010
-98.9719925	17.1571541	1603.63	Thu Apr 15 09:34:52 2010
-98.9719543	17.1571350	1605.06	Thu Apr 15 09:35:02 2010
-98.9719391	17.1570702	1605.78	Thu Apr 15 09:35:12 2010
-98.9719086	17.1569939	1606.53	Thu Apr 15 09:35:22 2010
-98.9718704	17.1568871	1606.00	Thu Apr 15 09:35:32 2010
-98.9718399	17.1568222	1606.97	Thu Apr 15 09:35:42 2010
-98.9718170	17.1567574	1607.81	Thu Apr 15 09:35:52 2010
-98.9718628	17.1566658	1609.34	Thu Apr 15 09:36:02 2010
-98.9718628	17.1565990	1610.72	Thu Apr 15 09:36:12 2010
-98.9718552	17.1565247	1611.97	Thu Apr 15 09:36:22 2010
-98.9718628	17.1564503	1613.13	Thu Apr 15 09:36:32 2010
-98.9718704	17.1564007	1612.97	Thu Apr 15 09:36:42 2010
-98.9718933	17.1563492	1613.13	Thu Apr 15 09:36:52 2010
-98.9718704	17.1562805	1611.09	Thu Apr 15 09:37:02 2010
-98.9718857	17.1561928	1610.00	Thu Apr 15 09:37:12 2010
-98.9719162	17.1561108	1608.47	Thu Apr 15 09:37:22 2010
-98.9719162	17.1560440	1606.34	Thu Apr 15 09:37:32 2010
-98.9719620	17.1559734	1603.88	Thu Apr 15 09:37:42 2010
-98.9720078	17.1559029	1602.28	Thu Apr 15 09:37:52 2010
-98.9720230	17.1558495	1601.72	Thu Apr 15 09:38:02 2010
-98.9720459	17.1557541	1601.00	Thu Apr 15 09:38:12 2010
-98.9720688	17.1556625	1599.91	Thu Apr 15 09:38:22 2010
-98.9720688	17.1556110	1600.22	Thu Apr 15 09:38:32 2010
-98.9720764	17.1555691	1599.44	Thu Apr 15 09:38:42 2010
-98.9720917	17.1554756	1600.53	Thu Apr 15 09:38:52 2010
-98.9721222	17.1553764	1601.13	Thu Apr 15 09:39:02 2010
-98.9721298	17.1552830	1600.13	Thu Apr 15 09:39:12 2010
-98.9721909	17.1551952	1599.25	Thu Apr 15 09:39:22 2010
-98.9722061	17.1551304	1598.00	Thu Apr 15 09:39:32 2010
-98.9722366	17.1550579	1598.56	Thu Apr 15 09:39:42 2010
-98.9722672	17.1549683	1598.97	Thu Apr 15 09:39:52 2010
-98.9723206	17.1549034	1599.19	Thu Apr 15 09:40:02 2010
-98.9723434	17.1548309	1598.91	Thu Apr 15 09:40:12 2010
-98.9723816	17.1547527	1597.75	Thu Apr 15 09:40:22 2010
-98.9724045	17.1546593	1596.75	Thu Apr 15 09:40:32 2010
-98.9724426	17.1546154	1596.00	Thu Apr 15 09:40:42 2010
-98.9724655	17.1545658	1594.91	Thu Apr 15 09:40:52 2010
-98.9724655	17.1544895	1594.13	Thu Apr 15 09:41:02 2010
-98.9724960	17.1544209	1594.06	Thu Apr 15 09:41:12 2010
-98.9725037	17.1543350	1594.03	Thu Apr 15 09:41:22 2010
-98.9724960	17.1542530	1592.50	Thu Apr 15 09:41:32 2010
-98.9724731	17.1541920	1590.72	Thu Apr 15 09:41:42 2010
-98.9724808	17.1541119	1589.97	Thu Apr 15 09:41:52 2010
-98.9725037	17.1540470	1589.38	Thu Apr 15 09:42:02 2010
-98.9725037	17.1540298	1589.97	Thu Apr 15 09:42:12 2010
-98.9725113	17.1540222	1589.97	Thu Apr 15 09:42:22 2010
-98.9725113	17.1540222	1590.03	Thu Apr 15 09:42:32 2010
-98.9725113	17.1540184	1589.91	Thu Apr 15 09:42:42 2010
-98.9725113	17.1540165	1589.94	Thu Apr 15 09:42:52 2010
-98.9725189	17.1540165	1589.94	Thu Apr 15 09:43:02 2010
-98.9725189	17.1540165	1589.94	Thu Apr 15 09:43:12 2010
-98.9725189	17.1540165	1589.97	Thu Apr 15 09:43:22 2010
-98.9725189	17.1540165	1589.94	Thu Apr 15 09:43:32 2010
-98.9725189	17.1540165	1589.94	Thu Apr 15 09:43:42 2010
-98.9725189	17.1540165	1589.94	Thu Apr 15 09:43:52 2010
-98.9725189	17.1540165	1589.91	Thu Apr 15 09:44:02 2010
-98.9725189	17.1540165	1589.81	Thu Apr 15 09:44:12 2010
-98.9725189	17.1540165	1589.69	Thu Apr 15 09:44:22 2010
-98.9725189	17.1540165	1589.66	Thu Apr 15 09:44:32 2010
-98.9725189	17.1540165	1589.66	Thu Apr 15 09:44:42 2010
-98.9725189	17.1540184	1589.69	Thu Apr 15 09:44:52 2010
-98.9725189	17.1540184	1589.69	Thu Apr 15 09:45:02 2010
-98.9725189	17.1540184	1589.72	Thu Apr 15 09:45:12 2010
-98.9725189	17.1540184	1589.69	Thu Apr 15 09:45:22 2010
-98.9725189	17.1540184	1589.66	Thu Apr 15 09:45:32 2010
-98.9725189	17.1540203	1589.72	Thu Apr 15 09:45:42 2010
-98.9725189	17.1540203	1589.75	Thu Apr 15 09:45:52 2010
-98.9725189	17.1540203	1589.78	Thu Apr 15 09:46:02 2010
-98.9725189	17.1540203	1589.81	Thu Apr 15 09:46:12 2010
-98.9725189	17.1540184	1589.84	Thu Apr 15 09:46:22 2010
-98.9725189	17.1540203	1589.88	Thu Apr 15 09:46:32 2010
-98.9725189	17.1540203	1589.91	Thu Apr 15 09:46:42 2010
-98.9725189	17.1540203	1589.91	Thu Apr 15 09:46:52 2010
-98.9725189	17.1540184	1589.84	Thu Apr 15 09:47:02 2010
-98.9725189	17.1540184	1589.78	Thu Apr 15 09:47:12 2010
-98.9725189	17.1540184	1589.72	Thu Apr 15 09:47:22 2010
-98.9725189	17.1540165	1589.66	Thu Apr 15 09:47:32 2010
-98.9725189	17.1540165	1589.59	Thu Apr 15 09:47:42 2010
-98.9725189	17.1540165	1589.50	Thu Apr 15 09:47:52 2010
-98.9725189	17.1540146	1589.44	Thu Apr 15 09:48:02 2010
-98.9725189	17.1540165	1589.47	Thu Apr 15 09:48:12 2010
-98.9725189	17.1540165	1589.47	Thu Apr 15 09:48:22 2010
-98.9725189	17.1540165	1589.44	Thu Apr 15 09:48:32 2010
-98.9725189	17.1540165	1589.41	Thu Apr 15 09:48:42 2010
-98.9725189	17.1540165	1589.41	Thu Apr 15 09:48:52 2010
-98.9725189	17.1540165	1589.44	Thu Apr 15 09:49:02 2010
-98.9725189	17.1540165	1589.53	Thu Apr 15 09:49:12 2010
-98.9725266	17.1540184	1589.63	Thu Apr 15 09:49:22 2010
-98.9725266	17.1540184	1589.66	Thu Apr 15 09:49:32 2010
-98.9725266	17.1540184	1589.66	Thu Apr 15 09:49:42 2010
-98.9725266	17.1540184	1589.69	Thu Apr 15 09:49:52 2010
-98.9725266	17.1540184	1589.72	Thu Apr 15 09:50:02 2010
-98.9725266	17.1540184	1589.75	Thu Apr 15 09:50:12 2010
-98.9725266	17.1540184	1589.72	Thu Apr 15 09:50:22 2010
-98.9725266	17.1540203	1589.66	Thu Apr 15 09:50:32 2010
-98.9725266	17.1540203	1589.63	Thu Apr 15 09:50:42 2010
-98.9725266	17.1540203	1589.63	Thu Apr 15 09:50:52 2010
