# Supplementary material for: Lévy foraging patterns of rural humans
Source: PLoS One. 2018 Jun 18;13(6):e0199099. doi: 10.1371/journal.pone.0199099 (PMC6005560; doi:10.1371/journal.pone.0199099)
Supplement: S6 File — (ZIP) [file pone.0199099.s006.zip › holux02/Holux002_M-241_Start_20100416-114835_Finish_20100416-124545.txt]

-98.9714432	17.1631527	1532.81	Fri Apr 16 11:48:35 2010
-98.9714127	17.1631641	1533.22	Fri Apr 16 11:48:45 2010
-98.9714127	17.1631718	1535.50	Fri Apr 16 11:48:55 2010
-98.9714279	17.1631680	1536.28	Fri Apr 16 11:49:05 2010
-98.9714279	17.1631699	1536.41	Fri Apr 16 11:49:15 2010
-98.9714203	17.1631660	1536.50	Fri Apr 16 11:49:25 2010
-98.9714127	17.1631737	1536.50	Fri Apr 16 11:49:35 2010
-98.9714203	17.1631870	1536.50	Fri Apr 16 11:49:45 2010
-98.9713898	17.1631756	1536.59	Fri Apr 16 11:49:55 2010
-98.9713287	17.1631317	1536.81	Fri Apr 16 11:50:05 2010
-98.9712601	17.1630268	1536.88	Fri Apr 16 11:50:15 2010
-98.9711990	17.1629829	1537.38	Fri Apr 16 11:50:25 2010
-98.9711380	17.1630135	1538.16	Fri Apr 16 11:50:35 2010
-98.9710464	17.1630268	1538.50	Fri Apr 16 11:50:45 2010
-98.9710007	17.1630745	1538.66	Fri Apr 16 11:50:55 2010
-98.9709549	17.1631069	1538.84	Fri Apr 16 11:51:05 2010
-98.9709167	17.1630993	1538.97	Fri Apr 16 11:51:15 2010
-98.9709015	17.1630917	1539.66	Fri Apr 16 11:51:25 2010
-98.9708176	17.1631145	1541.47	Fri Apr 16 11:51:35 2010
-98.9707565	17.1630917	1542.47	Fri Apr 16 11:51:45 2010
-98.9706726	17.1631126	1542.69	Fri Apr 16 11:51:55 2010
-98.9705963	17.1631184	1543.19	Fri Apr 16 11:52:05 2010
-98.9705505	17.1632023	1544.41	Fri Apr 16 11:52:15 2010
-98.9705200	17.1632671	1544.69	Fri Apr 16 11:52:25 2010
-98.9704819	17.1633072	1544.44	Fri Apr 16 11:52:35 2010
-98.9704590	17.1633854	1545.59	Fri Apr 16 11:52:45 2010
-98.9704361	17.1634369	1546.00	Fri Apr 16 11:52:55 2010
-98.9704590	17.1635075	1547.81	Fri Apr 16 11:53:05 2010
-98.9704666	17.1635666	1548.06	Fri Apr 16 11:53:15 2010
-98.9705048	17.1636715	1552.34	Fri Apr 16 11:53:25 2010
-98.9705353	17.1637421	1556.13	Fri Apr 16 11:53:35 2010
-98.9705887	17.1637497	1556.44	Fri Apr 16 11:53:45 2010
-98.9706421	17.1637974	1556.34	Fri Apr 16 11:53:55 2010
-98.9706573	17.1638718	1557.78	Fri Apr 16 11:54:05 2010
-98.9706955	17.1639614	1558.19	Fri Apr 16 11:54:15 2010
-98.9707031	17.1640415	1559.25	Fri Apr 16 11:54:25 2010
-98.9706802	17.1640739	1560.22	Fri Apr 16 11:54:35 2010
-98.9706497	17.1641331	1561.13	Fri Apr 16 11:54:45 2010
-98.9706955	17.1640606	1560.72	Fri Apr 16 11:54:55 2010
-98.9707031	17.1641026	1559.63	Fri Apr 16 11:55:05 2010
-98.9706879	17.1641865	1556.84	Fri Apr 16 11:55:15 2010
-98.9706955	17.1642532	1556.53	Fri Apr 16 11:55:25 2010
-98.9706879	17.1642609	1556.84	Fri Apr 16 11:55:35 2010
-98.9706879	17.1642647	1556.91	Fri Apr 16 11:55:45 2010
-98.9706955	17.1643276	1557.66	Fri Apr 16 11:55:55 2010
-98.9707260	17.1644268	1559.00	Fri Apr 16 11:56:05 2010
-98.9707489	17.1644859	1559.88	Fri Apr 16 11:56:15 2010
-98.9707489	17.1645832	1559.25	Fri Apr 16 11:56:25 2010
-98.9707336	17.1646862	1562.16	Fri Apr 16 11:56:35 2010
-98.9707642	17.1647434	1562.75	Fri Apr 16 11:56:45 2010
-98.9707870	17.1648235	1562.16	Fri Apr 16 11:56:55 2010
-98.9708023	17.1649895	1566.91	Fri Apr 16 11:57:05 2010
-98.9708481	17.1650906	1570.94	Fri Apr 16 11:57:15 2010
-98.9708786	17.1651726	1574.66	Fri Apr 16 11:57:25 2010
-98.9709091	17.1652412	1574.06	Fri Apr 16 11:57:35 2010
-98.9709167	17.1653442	1573.72	Fri Apr 16 11:57:45 2010
-98.9709091	17.1654377	1573.34	Fri Apr 16 11:57:55 2010
-98.9709015	17.1655350	1574.16	Fri Apr 16 11:58:05 2010
-98.9708633	17.1656380	1573.25	Fri Apr 16 11:58:15 2010
-98.9708328	17.1656990	1573.47	Fri Apr 16 11:58:25 2010
-98.9708023	17.1658039	1575.25	Fri Apr 16 11:58:35 2010
-98.9707870	17.1658726	1574.84	Fri Apr 16 11:58:45 2010
-98.9707870	17.1659927	1577.31	Fri Apr 16 11:58:55 2010
-98.9708023	17.1660175	1579.09	Fri Apr 16 11:59:05 2010
-98.9708023	17.1660194	1579.38	Fri Apr 16 11:59:15 2010
-98.9707947	17.1660728	1579.94	Fri Apr 16 11:59:25 2010
-98.9707642	17.1661816	1581.16	Fri Apr 16 11:59:35 2010
-98.9706955	17.1662540	1582.31	Fri Apr 16 11:59:45 2010
-98.9707108	17.1663342	1582.31	Fri Apr 16 11:59:55 2010
-98.9706955	17.1663628	1582.75	Fri Apr 16 12:00:05 2010
-98.9706726	17.1663876	1582.69	Fri Apr 16 12:00:15 2010
-98.9706726	17.1664085	1582.97	Fri Apr 16 12:00:25 2010
-98.9706726	17.1664867	1584.22	Fri Apr 16 12:00:35 2010
-98.9707031	17.1664848	1585.56	Fri Apr 16 12:00:45 2010
-98.9707184	17.1664429	1585.78	Fri Apr 16 12:00:55 2010
-98.9706802	17.1663666	1586.69	Fri Apr 16 12:01:05 2010
-98.9706421	17.1664848	1587.03	Fri Apr 16 12:01:15 2010
-98.9706268	17.1665878	1586.44	Fri Apr 16 12:01:25 2010
-98.9706268	17.1665916	1586.25	Fri Apr 16 12:01:35 2010
-98.9706345	17.1666393	1587.03	Fri Apr 16 12:01:45 2010
-98.9706650	17.1666908	1589.44	Fri Apr 16 12:01:55 2010
-98.9706268	17.1666641	1582.88	Fri Apr 16 12:02:05 2010
-98.9706039	17.1667042	1586.25	Fri Apr 16 12:02:15 2010
-98.9706421	17.1667881	1587.78	Fri Apr 16 12:02:25 2010
-98.9706650	17.1668701	1588.22	Fri Apr 16 12:02:35 2010
-98.9706802	17.1669483	1587.81	Fri Apr 16 12:02:45 2010
-98.9706726	17.1670208	1587.88	Fri Apr 16 12:02:55 2010
-98.9706726	17.1671181	1587.06	Fri Apr 16 12:03:05 2010
-98.9706802	17.1672249	1586.25	Fri Apr 16 12:03:15 2010
-98.9707336	17.1672821	1585.72	Fri Apr 16 12:03:25 2010
-98.9708405	17.1673374	1585.69	Fri Apr 16 12:03:35 2010
-98.9708939	17.1674042	1585.47	Fri Apr 16 12:03:45 2010
-98.9709625	17.1674614	1586.22	Fri Apr 16 12:03:55 2010
-98.9710312	17.1675148	1587.72	Fri Apr 16 12:04:05 2010
-98.9710999	17.1675606	1589.13	Fri Apr 16 12:04:15 2010
-98.9711914	17.1676121	1590.06	Fri Apr 16 12:04:25 2010
-98.9711838	17.1676235	1591.91	Fri Apr 16 12:04:35 2010
-98.9711685	17.1676655	1592.09	Fri Apr 16 12:04:45 2010
-98.9711456	17.1677437	1590.06	Fri Apr 16 12:04:55 2010
-98.9710770	17.1678219	1588.41	Fri Apr 16 12:05:05 2010
-98.9710083	17.1679020	1585.22	Fri Apr 16 12:05:15 2010
-98.9709625	17.1679859	1584.50	Fri Apr 16 12:05:25 2010
-98.9709396	17.1680794	1584.06	Fri Apr 16 12:05:35 2010
-98.9709396	17.1681595	1585.59	Fri Apr 16 12:05:45 2010
-98.9708939	17.1682453	1586.59	Fri Apr 16 12:05:55 2010
-98.9708328	17.1683483	1587.03	Fri Apr 16 12:06:05 2010
-98.9707870	17.1684265	1586.25	Fri Apr 16 12:06:15 2010
-98.9707413	17.1685371	1585.88	Fri Apr 16 12:06:25 2010
-98.9707031	17.1686058	1584.94	Fri Apr 16 12:06:35 2010
-98.9706573	17.1686764	1585.38	Fri Apr 16 12:06:45 2010
-98.9706192	17.1687546	1584.44	Fri Apr 16 12:06:55 2010
-98.9705658	17.1688652	1583.94	Fri Apr 16 12:07:05 2010
-98.9705353	17.1689587	1583.22	Fri Apr 16 12:07:15 2010
-98.9705048	17.1690788	1585.88	Fri Apr 16 12:07:25 2010
-98.9704819	17.1691341	1584.06	Fri Apr 16 12:07:35 2010
-98.9704819	17.1691456	1584.81	Fri Apr 16 12:07:45 2010
-98.9704819	17.1691513	1584.84	Fri Apr 16 12:07:55 2010
-98.9704819	17.1691551	1585.00	Fri Apr 16 12:08:05 2010
-98.9704819	17.1692505	1586.47	Fri Apr 16 12:08:15 2010
-98.9704819	17.1693497	1586.69	Fri Apr 16 12:08:25 2010
-98.9705048	17.1694355	1591.19	Fri Apr 16 12:08:35 2010
-98.9704971	17.1694374	1591.28	Fri Apr 16 12:08:45 2010
-98.9704742	17.1694908	1593.16	Fri Apr 16 12:08:55 2010
-98.9704666	17.1695213	1593.38	Fri Apr 16 12:09:05 2010
-98.9704361	17.1695652	1592.34	Fri Apr 16 12:09:15 2010
-98.9704437	17.1696472	1593.25	Fri Apr 16 12:09:25 2010
-98.9704208	17.1697083	1593.25	Fri Apr 16 12:09:35 2010
-98.9704132	17.1697598	1594.31	Fri Apr 16 12:09:45 2010
-98.9704132	17.1697788	1595.47	Fri Apr 16 12:09:55 2010
-98.9704056	17.1698208	1596.47	Fri Apr 16 12:10:05 2010
-98.9704056	17.1698322	1596.63	Fri Apr 16 12:10:15 2010
-98.9704132	17.1698399	1596.69	Fri Apr 16 12:10:25 2010
-98.9704132	17.1698494	1596.78	Fri Apr 16 12:10:35 2010
-98.9703827	17.1698532	1596.84	Fri Apr 16 12:10:45 2010
-98.9703598	17.1698456	1596.91	Fri Apr 16 12:10:55 2010
-98.9703751	17.1698551	1597.06	Fri Apr 16 12:11:05 2010
-98.9704056	17.1698761	1597.69	Fri Apr 16 12:11:15 2010
-98.9703979	17.1699505	1599.59	Fri Apr 16 12:11:25 2010
-98.9704208	17.1699867	1598.16	Fri Apr 16 12:11:35 2010
-98.9704208	17.1700134	1598.25	Fri Apr 16 12:11:45 2010
-98.9704361	17.1700764	1598.56	Fri Apr 16 12:11:55 2010
-98.9704590	17.1701355	1599.50	Fri Apr 16 12:12:05 2010
-98.9704666	17.1702099	1600.22	Fri Apr 16 12:12:15 2010
-98.9704437	17.1702690	1598.41	Fri Apr 16 12:12:25 2010
-98.9704361	17.1702747	1597.72	Fri Apr 16 12:12:35 2010
-98.9704590	17.1703339	1598.38	Fri Apr 16 12:12:45 2010
-98.9704666	17.1703396	1597.50	Fri Apr 16 12:12:55 2010
-98.9704666	17.1703396	1597.44	Fri Apr 16 12:13:05 2010
-98.9704819	17.1703453	1597.28	Fri Apr 16 12:13:15 2010
-98.9705429	17.1703644	1598.94	Fri Apr 16 12:13:25 2010
-98.9705429	17.1703644	1599.00	Fri Apr 16 12:13:35 2010
-98.9705429	17.1703644	1598.97	Fri Apr 16 12:13:45 2010
-98.9705963	17.1704178	1597.91	Fri Apr 16 12:13:55 2010
-98.9706192	17.1704597	1596.50	Fri Apr 16 12:14:05 2010
-98.9706192	17.1704636	1596.88	Fri Apr 16 12:14:15 2010
-98.9706039	17.1705208	1596.69	Fri Apr 16 12:14:25 2010
-98.9706039	17.1705341	1595.91	Fri Apr 16 12:14:35 2010
-98.9705963	17.1704960	1595.88	Fri Apr 16 12:14:45 2010
-98.9705734	17.1703739	1595.53	Fri Apr 16 12:14:55 2010
-98.9704971	17.1702805	1594.91	Fri Apr 16 12:15:05 2010
-98.9705048	17.1701775	1594.88	Fri Apr 16 12:15:15 2010
-98.9705124	17.1700687	1594.75	Fri Apr 16 12:15:25 2010
-98.9705276	17.1699562	1594.44	Fri Apr 16 12:15:35 2010
-98.9705353	17.1698132	1594.47	Fri Apr 16 12:15:45 2010
-98.9705353	17.1697140	1594.81	Fri Apr 16 12:15:55 2010
-98.9705124	17.1696091	1592.84	Fri Apr 16 12:16:05 2010
-98.9704819	17.1695175	1591.78	Fri Apr 16 12:16:15 2010
-98.9704590	17.1694031	1590.59	Fri Apr 16 12:16:25 2010
-98.9704437	17.1693020	1588.00	Fri Apr 16 12:16:35 2010
-98.9704437	17.1691990	1585.19	Fri Apr 16 12:16:45 2010
-98.9704514	17.1690655	1583.81	Fri Apr 16 12:16:55 2010
-98.9704666	17.1689682	1583.69	Fri Apr 16 12:17:05 2010
-98.9705048	17.1688786	1584.72	Fri Apr 16 12:17:15 2010
-98.9705276	17.1687756	1582.81	Fri Apr 16 12:17:25 2010
-98.9705811	17.1686764	1582.31	Fri Apr 16 12:17:35 2010
-98.9706345	17.1685905	1582.63	Fri Apr 16 12:17:45 2010
-98.9706726	17.1685162	1582.53	Fri Apr 16 12:17:55 2010
-98.9706497	17.1685257	1587.91	Fri Apr 16 12:18:05 2010
-98.9705963	17.1685715	1589.44	Fri Apr 16 12:18:15 2010
-98.9704971	17.1686039	1589.19	Fri Apr 16 12:18:25 2010
-98.9704437	17.1685333	1589.31	Fri Apr 16 12:18:35 2010
-98.9704056	17.1684284	1589.13	Fri Apr 16 12:18:45 2010
-98.9704285	17.1683102	1588.94	Fri Apr 16 12:18:55 2010
-98.9704361	17.1682301	1588.47	Fri Apr 16 12:19:05 2010
-98.9704132	17.1681538	1588.47	Fri Apr 16 12:19:15 2010
-98.9704361	17.1680851	1588.56	Fri Apr 16 12:19:25 2010
-98.9704437	17.1679783	1588.97	Fri Apr 16 12:19:35 2010
-98.9704208	17.1680069	1593.25	Fri Apr 16 12:19:45 2010
-98.9704895	17.1680050	1594.31	Fri Apr 16 12:19:55 2010
-98.9704895	17.1679382	1595.50	Fri Apr 16 12:20:05 2010
-98.9705429	17.1678925	1596.19	Fri Apr 16 12:20:15 2010
-98.9704971	17.1679058	1599.88	Fri Apr 16 12:20:25 2010
-98.9704666	17.1678257	1600.97	Fri Apr 16 12:20:35 2010
-98.9704666	17.1677513	1601.47	Fri Apr 16 12:20:45 2010
-98.9705124	17.1676846	1602.38	Fri Apr 16 12:20:55 2010
-98.9705963	17.1676846	1604.47	Fri Apr 16 12:21:05 2010
-98.9705887	17.1676483	1606.75	Fri Apr 16 12:21:15 2010
-98.9705353	17.1675720	1608.53	Fri Apr 16 12:21:25 2010
-98.9704971	17.1674843	1608.44	Fri Apr 16 12:21:35 2010
-98.9704514	17.1674137	1609.41	Fri Apr 16 12:21:45 2010
-98.9704437	17.1673985	1609.72	Fri Apr 16 12:21:55 2010
-98.9704437	17.1673889	1609.88	Fri Apr 16 12:22:05 2010
-98.9704437	17.1673908	1610.22	Fri Apr 16 12:22:15 2010
-98.9703903	17.1673813	1610.13	Fri Apr 16 12:22:25 2010
-98.9703979	17.1673832	1610.47	Fri Apr 16 12:22:35 2010
-98.9704361	17.1673851	1612.59	Fri Apr 16 12:22:45 2010
-98.9704590	17.1673965	1613.16	Fri Apr 16 12:22:55 2010
-98.9704361	17.1674213	1613.75	Fri Apr 16 12:23:05 2010
-98.9704208	17.1674213	1614.09	Fri Apr 16 12:23:15 2010
-98.9704132	17.1674232	1614.13	Fri Apr 16 12:23:25 2010
-98.9704132	17.1674232	1614.19	Fri Apr 16 12:23:35 2010
-98.9704132	17.1674232	1615.03	Fri Apr 16 12:23:45 2010
-98.9704056	17.1674175	1615.09	Fri Apr 16 12:23:55 2010
-98.9703979	17.1674137	1615.13	Fri Apr 16 12:24:05 2010
-98.9704132	17.1674156	1615.72	Fri Apr 16 12:24:15 2010
-98.9704208	17.1674118	1615.75	Fri Apr 16 12:24:25 2010
-98.9704132	17.1674080	1615.81	Fri Apr 16 12:24:35 2010
-98.9704056	17.1674118	1615.75	Fri Apr 16 12:24:45 2010
-98.9704132	17.1674213	1615.78	Fri Apr 16 12:24:55 2010
-98.9703522	17.1674461	1616.69	Fri Apr 16 12:25:05 2010
-98.9702759	17.1673889	1617.28	Fri Apr 16 12:25:15 2010
-98.9702148	17.1673298	1617.84	Fri Apr 16 12:25:25 2010
-98.9701691	17.1672859	1618.25	Fri Apr 16 12:25:35 2010
-98.9701767	17.1672077	1618.28	Fri Apr 16 12:25:45 2010
-98.9701538	17.1671848	1618.09	Fri Apr 16 12:25:55 2010
-98.9701462	17.1671047	1616.28	Fri Apr 16 12:26:05 2010
-98.9701080	17.1670570	1615.34	Fri Apr 16 12:26:15 2010
-98.9701309	17.1670914	1616.78	Fri Apr 16 12:26:25 2010
-98.9701385	17.1671352	1615.97	Fri Apr 16 12:26:35 2010
-98.9701385	17.1671257	1616.06	Fri Apr 16 12:26:45 2010
-98.9701309	17.1671314	1616.00	Fri Apr 16 12:26:55 2010
-98.9701309	17.1671371	1616.00	Fri Apr 16 12:27:05 2010
-98.9701233	17.1671391	1616.09	Fri Apr 16 12:27:15 2010
-98.9701157	17.1671371	1616.19	Fri Apr 16 12:27:25 2010
-98.9701157	17.1671391	1616.28	Fri Apr 16 12:27:35 2010
-98.9701080	17.1671429	1616.31	Fri Apr 16 12:27:45 2010
-98.9701004	17.1671410	1616.41	Fri Apr 16 12:27:55 2010
-98.9700928	17.1671429	1616.44	Fri Apr 16 12:28:05 2010
-98.9700851	17.1671448	1616.34	Fri Apr 16 12:28:15 2010
-98.9701004	17.1671391	1616.22	Fri Apr 16 12:28:25 2010
-98.9700851	17.1670704	1614.16	Fri Apr 16 12:28:35 2010
-98.9701004	17.1670742	1614.03	Fri Apr 16 12:28:45 2010
-98.9701004	17.1670723	1614.00	Fri Apr 16 12:28:55 2010
-98.9700928	17.1670666	1614.03	Fri Apr 16 12:29:05 2010
-98.9700928	17.1670609	1614.03	Fri Apr 16 12:29:15 2010
-98.9701080	17.1670532	1613.75	Fri Apr 16 12:29:25 2010
-98.9701080	17.1670437	1613.53	Fri Apr 16 12:29:35 2010
-98.9700699	17.1670456	1613.59	Fri Apr 16 12:29:45 2010
-98.9700546	17.1670551	1613.59	Fri Apr 16 12:29:55 2010
-98.9700623	17.1670532	1613.66	Fri Apr 16 12:30:05 2010
-98.9700699	17.1670418	1613.88	Fri Apr 16 12:30:15 2010
-98.9700851	17.1670341	1613.97	Fri Apr 16 12:30:25 2010
-98.9701157	17.1670361	1613.78	Fri Apr 16 12:30:35 2010
-98.9701691	17.1670437	1612.75	Fri Apr 16 12:30:45 2010
-98.9701843	17.1670456	1612.41	Fri Apr 16 12:30:55 2010
-98.9701767	17.1670551	1611.69	Fri Apr 16 12:31:05 2010
-98.9701462	17.1670837	1614.09	Fri Apr 16 12:31:15 2010
-98.9701309	17.1670895	1614.28	Fri Apr 16 12:31:25 2010
-98.9701233	17.1670914	1614.47	Fri Apr 16 12:31:35 2010
-98.9701157	17.1670933	1614.72	Fri Apr 16 12:31:45 2010
-98.9701233	17.1670933	1614.72	Fri Apr 16 12:31:55 2010
-98.9701233	17.1670914	1614.75	Fri Apr 16 12:32:05 2010
-98.9701233	17.1670914	1614.78	Fri Apr 16 12:32:15 2010
-98.9701233	17.1670914	1614.88	Fri Apr 16 12:32:25 2010
-98.9701233	17.1670914	1614.94	Fri Apr 16 12:32:35 2010
-98.9701233	17.1670895	1614.94	Fri Apr 16 12:32:45 2010
-98.9701233	17.1670895	1614.97	Fri Apr 16 12:32:55 2010
-98.9701233	17.1670876	1615.00	Fri Apr 16 12:33:05 2010
-98.9701233	17.1670876	1615.03	Fri Apr 16 12:33:15 2010
-98.9701233	17.1670856	1615.00	Fri Apr 16 12:33:25 2010
-98.9701157	17.1670837	1614.94	Fri Apr 16 12:33:35 2010
-98.9701157	17.1670837	1614.91	Fri Apr 16 12:33:45 2010
-98.9701157	17.1670818	1614.88	Fri Apr 16 12:33:55 2010
-98.9701233	17.1669521	1616.72	Fri Apr 16 12:34:05 2010
-98.9700699	17.1669350	1617.06	Fri Apr 16 12:34:15 2010
-98.9700623	17.1668854	1616.50	Fri Apr 16 12:34:25 2010
-98.9700470	17.1668053	1616.53	Fri Apr 16 12:34:35 2010
-98.9700394	17.1667118	1613.63	Fri Apr 16 12:34:45 2010
-98.9700775	17.1666393	1611.50	Fri Apr 16 12:34:55 2010
-98.9701157	17.1665916	1610.25	Fri Apr 16 12:35:05 2010
-98.9701309	17.1665688	1609.06	Fri Apr 16 12:35:15 2010
-98.9701385	17.1665134	1608.81	Fri Apr 16 12:35:25 2010
-98.9701538	17.1664543	1605.91	Fri Apr 16 12:35:35 2010
-98.9701538	17.1663933	1603.09	Fri Apr 16 12:35:45 2010
-98.9701920	17.1663361	1600.38	Fri Apr 16 12:35:55 2010
-98.9702759	17.1663132	1596.94	Fri Apr 16 12:36:05 2010
-98.9703217	17.1662312	1594.44	Fri Apr 16 12:36:15 2010
-98.9703979	17.1661644	1592.19	Fri Apr 16 12:36:25 2010
-98.9704742	17.1661110	1589.97	Fri Apr 16 12:36:35 2010
-98.9705276	17.1660385	1588.25	Fri Apr 16 12:36:45 2010
-98.9705658	17.1659603	1586.63	Fri Apr 16 12:36:55 2010
-98.9706116	17.1658764	1584.72	Fri Apr 16 12:37:05 2010
-98.9706955	17.1658401	1582.94	Fri Apr 16 12:37:15 2010
-98.9707489	17.1657791	1581.81	Fri Apr 16 12:37:25 2010
-98.9707336	17.1657543	1579.28	Fri Apr 16 12:37:35 2010
-98.9708023	17.1656723	1577.22	Fri Apr 16 12:37:45 2010
-98.9708710	17.1655922	1576.16	Fri Apr 16 12:37:55 2010
-98.9709015	17.1654873	1574.47	Fri Apr 16 12:38:05 2010
-98.9709091	17.1653976	1572.81	Fri Apr 16 12:38:15 2010
-98.9709167	17.1652908	1570.09	Fri Apr 16 12:38:25 2010
-98.9708939	17.1652088	1567.72	Fri Apr 16 12:38:35 2010
-98.9708481	17.1650753	1566.44	Fri Apr 16 12:38:45 2010
-98.9708023	17.1649742	1564.44	Fri Apr 16 12:38:55 2010
-98.9707794	17.1648731	1562.66	Fri Apr 16 12:39:05 2010
-98.9707413	17.1647491	1561.31	Fri Apr 16 12:39:15 2010
-98.9707336	17.1646729	1559.84	Fri Apr 16 12:39:25 2010
-98.9707565	17.1646061	1563.03	Fri Apr 16 12:39:35 2010
-98.9707260	17.1645069	1563.44	Fri Apr 16 12:39:45 2010
-98.9707413	17.1644115	1564.31	Fri Apr 16 12:39:55 2010
-98.9707260	17.1643181	1566.19	Fri Apr 16 12:40:05 2010
-98.9707184	17.1642113	1566.75	Fri Apr 16 12:40:15 2010
-98.9707031	17.1641026	1566.81	Fri Apr 16 12:40:25 2010
-98.9707031	17.1639919	1566.09	Fri Apr 16 12:40:35 2010
-98.9706650	17.1639080	1565.31	Fri Apr 16 12:40:45 2010
-98.9706497	17.1638165	1565.16	Fri Apr 16 12:40:55 2010
-98.9706345	17.1637421	1564.66	Fri Apr 16 12:41:05 2010
-98.9705505	17.1636581	1563.75	Fri Apr 16 12:41:15 2010
-98.9705276	17.1635857	1562.22	Fri Apr 16 12:41:25 2010
-98.9704819	17.1635017	1559.97	Fri Apr 16 12:41:35 2010
-98.9705124	17.1634045	1558.41	Fri Apr 16 12:41:45 2010
-98.9705505	17.1633129	1556.56	Fri Apr 16 12:41:55 2010
-98.9705811	17.1632118	1555.25	Fri Apr 16 12:42:05 2010
-98.9705963	17.1631107	1554.50	Fri Apr 16 12:42:15 2010
-98.9706879	17.1630707	1553.50	Fri Apr 16 12:42:25 2010
-98.9708099	17.1630383	1552.81	Fri Apr 16 12:42:35 2010
-98.9708862	17.1630459	1551.75	Fri Apr 16 12:42:45 2010
-98.9709549	17.1630325	1550.19	Fri Apr 16 12:42:55 2010
-98.9710312	17.1630192	1548.50	Fri Apr 16 12:43:05 2010
-98.9710999	17.1629639	1547.53	Fri Apr 16 12:43:15 2010
-98.9712143	17.1629524	1546.06	Fri Apr 16 12:43:25 2010
-98.9712830	17.1629829	1545.47	Fri Apr 16 12:43:35 2010
-98.9713745	17.1630573	1543.38	Fri Apr 16 12:43:45 2010
-98.9714050	17.1631069	1540.50	Fri Apr 16 12:43:55 2010
-98.9714355	17.1631031	1539.38	Fri Apr 16 12:44:05 2010
-98.9714355	17.1630840	1538.78	Fri Apr 16 12:44:15 2010
-98.9714432	17.1631107	1538.59	Fri Apr 16 12:44:25 2010
-98.9714279	17.1631413	1539.09	Fri Apr 16 12:44:35 2010
-98.9714279	17.1631470	1539.34	Fri Apr 16 12:44:45 2010
-98.9714279	17.1631470	1539.50	Fri Apr 16 12:44:55 2010
-98.9714203	17.1631489	1539.59	Fri Apr 16 12:45:05 2010
-98.9714508	17.1631222	1539.00	Fri Apr 16 12:45:15 2010
-98.9714584	17.1631241	1538.88	Fri Apr 16 12:45:25 2010
-98.9714584	17.1631279	1538.81	Fri Apr 16 12:45:35 2010
-98.9714508	17.1631241	1538.78	Fri Apr 16 12:45:45 2010
