# Supplementary material for: Lévy foraging patterns of rural humans
Source: PLoS One. 2018 Jun 18;13(6):e0199099. doi: 10.1371/journal.pone.0199099 (PMC6005560; doi:10.1371/journal.pone.0199099)
Supplement: S6 File — (ZIP) [file pone.0199099.s006.zip › holux02/Holux002_M-241_Start_20100415-181847_Finish_20100415-184358.txt]

-98.9780197	17.1600380	1403.09	Thu Apr 15 18:18:47 2010
-98.9780350	17.1600132	1408.00	Thu Apr 15 18:18:58 2010
-98.9779816	17.1600533	1407.19	Thu Apr 15 18:19:08 2010
-98.9779053	17.1600952	1406.63	Thu Apr 15 18:19:18 2010
-98.9778290	17.1601028	1406.66	Thu Apr 15 18:19:28 2010
-98.9778290	17.1601563	1406.47	Thu Apr 15 18:19:38 2010
-98.9778519	17.1602287	1407.41	Thu Apr 15 18:19:48 2010
-98.9778366	17.1602650	1407.50	Thu Apr 15 18:19:58 2010
-98.9778519	17.1602650	1407.50	Thu Apr 15 18:20:08 2010
-98.9778595	17.1602745	1407.72	Thu Apr 15 18:20:18 2010
-98.9778824	17.1603794	1404.44	Thu Apr 15 18:20:28 2010
-98.9778824	17.1603699	1404.31	Thu Apr 15 18:20:38 2010
-98.9778976	17.1603718	1404.22	Thu Apr 15 18:20:48 2010
-98.9778900	17.1603909	1404.66	Thu Apr 15 18:20:58 2010
-98.9778595	17.1604061	1402.75	Thu Apr 15 18:21:08 2010
-98.9778519	17.1604118	1402.59	Thu Apr 15 18:21:18 2010
-98.9778366	17.1604099	1402.78	Thu Apr 15 18:21:28 2010
-98.9778290	17.1604118	1402.72	Thu Apr 15 18:21:38 2010
-98.9778137	17.1604309	1402.72	Thu Apr 15 18:21:48 2010
-98.9777908	17.1604424	1402.47	Thu Apr 15 18:21:58 2010
-98.9777756	17.1604519	1402.19	Thu Apr 15 18:22:08 2010
-98.9777756	17.1604538	1401.53	Thu Apr 15 18:22:18 2010
-98.9777603	17.1604538	1400.66	Thu Apr 15 18:22:28 2010
-98.9777679	17.1604557	1399.50	Thu Apr 15 18:22:38 2010
-98.9777222	17.1604767	1398.84	Thu Apr 15 18:22:48 2010
-98.9777374	17.1604671	1400.44	Thu Apr 15 18:22:58 2010
-98.9777374	17.1604710	1399.50	Thu Apr 15 18:23:08 2010
-98.9777451	17.1604748	1398.94	Thu Apr 15 18:23:18 2010
-98.9777603	17.1604900	1397.81	Thu Apr 15 18:23:28 2010
-98.9777832	17.1604939	1395.81	Thu Apr 15 18:23:38 2010
-98.9777756	17.1604691	1393.81	Thu Apr 15 18:23:48 2010
-98.9777527	17.1604671	1394.34	Thu Apr 15 18:23:58 2010
-98.9777451	17.1604576	1393.56	Thu Apr 15 18:24:08 2010
-98.9777451	17.1604595	1392.91	Thu Apr 15 18:24:18 2010
-98.9777451	17.1604671	1392.22	Thu Apr 15 18:24:28 2010
-98.9777451	17.1604729	1391.34	Thu Apr 15 18:24:38 2010
-98.9777527	17.1604748	1390.38	Thu Apr 15 18:24:48 2010
-98.9777451	17.1604805	1389.63	Thu Apr 15 18:24:58 2010
-98.9777374	17.1604824	1389.00	Thu Apr 15 18:25:08 2010
-98.9777374	17.1604767	1388.50	Thu Apr 15 18:25:18 2010
-98.9777451	17.1604652	1388.13	Thu Apr 15 18:25:28 2010
-98.9777451	17.1604519	1387.59	Thu Apr 15 18:25:38 2010
-98.9777451	17.1604462	1386.75	Thu Apr 15 18:25:48 2010
-98.9777374	17.1604404	1386.25	Thu Apr 15 18:25:58 2010
-98.9777298	17.1604385	1385.78	Thu Apr 15 18:26:08 2010
-98.9777222	17.1604385	1385.50	Thu Apr 15 18:26:18 2010
-98.9776993	17.1604424	1385.38	Thu Apr 15 18:26:28 2010
-98.9777069	17.1604424	1385.59	Thu Apr 15 18:26:38 2010
-98.9777145	17.1604481	1385.88	Thu Apr 15 18:26:48 2010
-98.9777222	17.1604500	1386.09	Thu Apr 15 18:26:58 2010
-98.9777222	17.1604519	1386.25	Thu Apr 15 18:27:08 2010
-98.9777298	17.1604576	1386.31	Thu Apr 15 18:27:18 2010
-98.9777298	17.1604633	1386.38	Thu Apr 15 18:27:28 2010
-98.9777374	17.1604748	1386.47	Thu Apr 15 18:27:38 2010
-98.9777374	17.1604805	1386.59	Thu Apr 15 18:27:48 2010
-98.9777222	17.1604939	1388.00	Thu Apr 15 18:27:58 2010
-98.9777298	17.1604977	1388.16	Thu Apr 15 18:28:08 2010
-98.9777145	17.1604900	1389.25	Thu Apr 15 18:28:18 2010
-98.9776917	17.1604958	1390.22	Thu Apr 15 18:28:28 2010
-98.9776917	17.1604958	1390.28	Thu Apr 15 18:28:38 2010
-98.9777069	17.1604652	1390.75	Thu Apr 15 18:28:48 2010
-98.9776993	17.1604729	1390.81	Thu Apr 15 18:28:58 2010
-98.9776993	17.1604691	1390.88	Thu Apr 15 18:29:08 2010
-98.9776917	17.1604767	1390.84	Thu Apr 15 18:29:18 2010
-98.9776840	17.1604824	1390.78	Thu Apr 15 18:29:28 2010
-98.9776764	17.1604881	1390.75	Thu Apr 15 18:29:38 2010
-98.9776764	17.1604939	1390.69	Thu Apr 15 18:29:48 2010
-98.9776840	17.1604881	1390.59	Thu Apr 15 18:29:58 2010
-98.9776917	17.1604824	1390.56	Thu Apr 15 18:30:08 2010
-98.9776917	17.1604843	1390.63	Thu Apr 15 18:30:18 2010
-98.9776840	17.1604900	1390.69	Thu Apr 15 18:30:28 2010
-98.9776840	17.1604958	1390.75	Thu Apr 15 18:30:38 2010
-98.9776840	17.1604958	1390.75	Thu Apr 15 18:30:48 2010
-98.9776840	17.1604958	1390.81	Thu Apr 15 18:30:58 2010
-98.9776840	17.1604958	1390.88	Thu Apr 15 18:31:08 2010
-98.9776840	17.1604958	1391.00	Thu Apr 15 18:31:18 2010
-98.9776840	17.1604958	1391.13	Thu Apr 15 18:31:28 2010
-98.9776840	17.1604939	1391.19	Thu Apr 15 18:31:38 2010
-98.9776840	17.1604939	1391.22	Thu Apr 15 18:31:48 2010
-98.9776840	17.1604939	1391.22	Thu Apr 15 18:31:58 2010
-98.9776840	17.1604939	1391.25	Thu Apr 15 18:32:08 2010
-98.9776840	17.1604939	1391.28	Thu Apr 15 18:32:18 2010
-98.9776917	17.1604939	1391.31	Thu Apr 15 18:32:28 2010
-98.9776917	17.1604939	1391.38	Thu Apr 15 18:32:38 2010
-98.9776917	17.1604939	1391.31	Thu Apr 15 18:32:48 2010
-98.9776917	17.1604958	1391.28	Thu Apr 15 18:32:58 2010
-98.9776917	17.1604958	1391.34	Thu Apr 15 18:33:08 2010
-98.9776917	17.1604939	1391.38	Thu Apr 15 18:33:18 2010
-98.9776917	17.1604939	1391.41	Thu Apr 15 18:33:28 2010
-98.9776917	17.1604939	1391.41	Thu Apr 15 18:33:38 2010
-98.9776917	17.1604939	1391.34	Thu Apr 15 18:33:48 2010
-98.9776917	17.1604958	1391.22	Thu Apr 15 18:33:58 2010
-98.9776993	17.1604939	1391.06	Thu Apr 15 18:34:08 2010
-98.9776993	17.1604919	1390.97	Thu Apr 15 18:34:18 2010
-98.9776993	17.1604919	1390.94	Thu Apr 15 18:34:28 2010
-98.9776993	17.1604919	1390.88	Thu Apr 15 18:34:38 2010
-98.9776993	17.1604919	1390.81	Thu Apr 15 18:34:48 2010
-98.9776993	17.1604900	1390.75	Thu Apr 15 18:34:58 2010
-98.9776993	17.1604900	1390.69	Thu Apr 15 18:35:08 2010
-98.9776993	17.1604900	1390.69	Thu Apr 15 18:35:18 2010
-98.9776993	17.1604900	1390.69	Thu Apr 15 18:35:28 2010
-98.9776993	17.1604900	1390.75	Thu Apr 15 18:35:38 2010
-98.9776993	17.1604900	1390.81	Thu Apr 15 18:35:48 2010
-98.9776993	17.1604881	1390.88	Thu Apr 15 18:35:58 2010
-98.9776993	17.1604881	1390.88	Thu Apr 15 18:36:08 2010
-98.9776993	17.1604881	1390.88	Thu Apr 15 18:36:18 2010
-98.9776993	17.1604862	1390.84	Thu Apr 15 18:36:28 2010
-98.9776993	17.1604862	1390.81	Thu Apr 15 18:36:38 2010
-98.9776993	17.1604862	1390.78	Thu Apr 15 18:36:48 2010
-98.9776993	17.1604862	1390.78	Thu Apr 15 18:36:58 2010
-98.9776993	17.1604862	1390.78	Thu Apr 15 18:37:08 2010
-98.9776993	17.1604862	1390.78	Thu Apr 15 18:37:18 2010
-98.9776993	17.1604862	1390.75	Thu Apr 15 18:37:28 2010
-98.9776993	17.1604595	1390.91	Thu Apr 15 18:37:38 2010
-98.9776917	17.1604271	1391.28	Thu Apr 15 18:37:48 2010
-98.9776993	17.1604080	1391.75	Thu Apr 15 18:37:58 2010
-98.9776993	17.1603928	1392.59	Thu Apr 15 18:38:08 2010
-98.9777069	17.1603889	1393.56	Thu Apr 15 18:38:18 2010
-98.9777145	17.1604252	1395.63	Thu Apr 15 18:38:28 2010
-98.9777069	17.1604691	1397.97	Thu Apr 15 18:38:38 2010
-98.9777145	17.1604748	1399.59	Thu Apr 15 18:38:48 2010
-98.9777145	17.1604710	1401.22	Thu Apr 15 18:38:58 2010
-98.9777298	17.1604671	1402.66	Thu Apr 15 18:39:08 2010
-98.9776917	17.1604595	1403.63	Thu Apr 15 18:39:18 2010
-98.9776840	17.1604633	1404.81	Thu Apr 15 18:39:28 2010
-98.9777145	17.1604424	1404.38	Thu Apr 15 18:39:38 2010
-98.9777451	17.1604443	1404.09	Thu Apr 15 18:39:48 2010
-98.9777832	17.1604061	1404.25	Thu Apr 15 18:39:58 2010
-98.9777832	17.1603928	1403.88	Thu Apr 15 18:40:08 2010
-98.9778061	17.1603775	1403.78	Thu Apr 15 18:40:18 2010
-98.9778214	17.1603642	1403.66	Thu Apr 15 18:40:28 2010
-98.9778824	17.1603317	1404.28	Thu Apr 15 18:40:38 2010
-98.9778671	17.1603222	1404.16	Thu Apr 15 18:40:48 2010
-98.9778290	17.1602592	1406.81	Thu Apr 15 18:40:58 2010
-98.9778595	17.1602097	1407.78	Thu Apr 15 18:41:08 2010
-98.9778061	17.1601238	1408.81	Thu Apr 15 18:41:18 2010
-98.9778061	17.1601067	1407.72	Thu Apr 15 18:41:28 2010
-98.9778976	17.1600895	1404.63	Thu Apr 15 18:41:38 2010
-98.9779663	17.1600647	1404.16	Thu Apr 15 18:41:48 2010
-98.9780121	17.1600628	1402.09	Thu Apr 15 18:41:58 2010
-98.9780121	17.1600723	1401.66	Thu Apr 15 18:42:08 2010
-98.9780045	17.1600800	1401.59	Thu Apr 15 18:42:18 2010
-98.9780045	17.1600819	1401.63	Thu Apr 15 18:42:28 2010
-98.9780045	17.1600819	1401.63	Thu Apr 15 18:42:38 2010
-98.9780045	17.1600819	1401.66	Thu Apr 15 18:42:48 2010
-98.9780045	17.1600819	1401.66	Thu Apr 15 18:42:58 2010
-98.9780045	17.1600819	1401.63	Thu Apr 15 18:43:08 2010
-98.9780045	17.1600819	1401.66	Thu Apr 15 18:43:18 2010
-98.9780045	17.1600819	1401.66	Thu Apr 15 18:43:28 2010
-98.9780045	17.1600819	1401.69	Thu Apr 15 18:43:38 2010
-98.9780045	17.1600819	1401.69	Thu Apr 15 18:43:48 2010
-98.9780045	17.1600819	1401.63	Thu Apr 15 18:43:58 2010
