# Supplementary material for: Lévy foraging patterns of rural humans
Source: PLoS One. 2018 Jun 18;13(6):e0199099. doi: 10.1371/journal.pone.0199099 (PMC6005560; doi:10.1371/journal.pone.0199099)
Supplement: S6 File — (ZIP) [file pone.0199099.s006.zip › holux02/Holux002_M-241_Start_20100415-095101_Finish_20100415-103412.kml]

<?xml version="1.0" encoding="UTF-8"?>
<kml xmlns="http://earth.google.com/kml/2.1">
<Document>
<Style id="normalState_TLP_Start">
<IconStyle>
<scale>1.0</scale>
<Icon>
<href>http://maps.google.com/mapfiles/kml/pal4/icon15.png</href>
</Icon>
</IconStyle>
<LabelStyle>
<scale>1.0</scale>
</LabelStyle>
</Style>
<Style id="highlightState_TLP_Start">
<IconStyle>
<scale>1.1</scale>
<Icon>
<href>http://maps.google.com/mapfiles/kml/pal4/icon7.png</href>
</Icon>
</IconStyle>
<LabelStyle>
<scale>1.1</scale>
<color>ff0000ff</color>
</LabelStyle>
</Style>
<StyleMap id="styleMap_TLP_Start">
<Pair>
<key>normal</key>
<styleUrl>#normalState_TLP_Start</styleUrl>
</Pair>
<Pair>
<key>highlight</key>
<styleUrl>#highlightState_TLP_Start</styleUrl>
</Pair>
</StyleMap>
<Style id="normalState_TLP_Finish">
<IconStyle>
<scale>1.0</scale>
<Icon>
<href>http://maps.google.com/mapfiles/kml/pal4/icon15.png</href>
</Icon>
</IconStyle>
<LabelStyle>
<scale>1.0</scale>
</LabelStyle>
</Style>
<Style id="highlightState_TLP_Finish">
<IconStyle>
<scale>1.1</scale>
<Icon>
<href>http://maps.google.com/mapfiles/kml/pal4/icon7.png</href>
</Icon>
</IconStyle>
<LabelStyle>
<scale>1.1</scale>
<color>ff0000ff</color>
</LabelStyle>
</Style>
<StyleMap id="styleMap_TLP_Finish">
<Pair>
<key>normal</key>
<styleUrl>#normalState_TLP_Finish</styleUrl>
</Pair>
<Pair>
<key>highlight</key>
<styleUrl>#highlightState_TLP_Finish</styleUrl>
</Pair>
</StyleMap>
<Style id="normalState_TLP_Normal">
<IconStyle>
<scale>1.0</scale>
<Icon>
<href>http://maps.google.com/mapfiles/kml/pal4/icon31.png</href>
</Icon>
</IconStyle>
<LabelStyle>
<scale>1.0</scale>
</LabelStyle>
</Style>
<Style id="highlightState_TLP_Normal">
<IconStyle>
<scale>1.1</scale>
<Icon>
<href>http://maps.google.com/mapfiles/kml/pal4/icon23.png</href>
</Icon>
</IconStyle>
<LabelStyle>
<scale>1.1</scale>
<color>ff0000ff</color>
</LabelStyle>
</Style>
<StyleMap id="styleMap_TLP_Normal">
<Pair>
<key>normal</key>
<styleUrl>#normalState_TLP_Normal</styleUrl>
</Pair>
<Pair>
<key>highlight</key>
<styleUrl>#highlightState_TLP_Normal</styleUrl>
</Pair>
</StyleMap>
<Style id="normalState_TLP_Photo">
<IconStyle>
<scale>1.0</scale>
<Icon>
<href>http://maps.google.com/mapfiles/kml/pal4/icon46.png</href>
</Icon>
</IconStyle>
<LabelStyle>
<scale>1.0</scale>
</LabelStyle>
</Style>
<Style id="highlightState_TLP_Photo">
<IconStyle>
<scale>1.1</scale>
<Icon>
<href>http://maps.google.com/mapfiles/kml/pal4/icon38.png</href>
</Icon>
</IconStyle>
<LabelStyle>
<scale>1.1</scale>
<color>ff0000ff</color>
</LabelStyle>
</Style>
<StyleMap id="styleMap_TLP_Photo">
<Pair>
<key>normal</key>
<styleUrl>#normalState_TLP_Photo</styleUrl>
</Pair>
<Pair>
<key>highlight</key>
<styleUrl>#highlightState_TLP_Photo</styleUrl>
</Pair>
</StyleMap>
<Style id="roadStyle">
<LineStyle>
<color>ffffff00</color>
<width>6</width>
</LineStyle>
</Style>
<Open>1</Open>
<description>Route</description>
<name>Track Log</name>
<Placemark>
<name>Route</name>
<styleUrl>#roadStyle</styleUrl>
<MultiGeometry>
<LineString>
<coordinates>
-98.9724960,17.1540260,1588.97 -98.9725189,17.1540165,1590.94 -98.9725037,17.1540089,1590.84 -98.9725037,17.1540031,1591.03 -98.9725037,17.1540051,1591.06 -98.9725037,17.1540051,1591.00 -98.9725037,17.1540051,1591.00 -98.9725037,17.1540051,1591.03 -98.9725037,17.1540051,1591.06 -98.9725037,17.1540070,1591.00 -98.9725037,17.1540070,1590.97 -98.9725113,17.1540070,1590.91 -98.9725113,17.1540051,1590.81 -98.9725113,17.1540070,1590.81 -98.9725113,17.1540070,1590.75 -98.9725113,17.1540070,1590.75 -98.9725113,17.1540070,1590.72 -98.9725113,17.1540070,1590.69 -98.9725113,17.1540070,1590.69 -98.9725113,17.1540070,1590.66 -98.9725113,17.1540070,1590.66 -98.9725113,17.1540089,1590.66 -98.9725113,17.1540089,1590.66 -98.9725113,17.1540089,1590.59 -98.9725113,17.1540108,1590.53 -98.9725113,17.1540108,1590.50 -98.9725113,17.1540108,1590.47 -98.9725113,17.1540108,1590.41 -98.9725113,17.1540108,1590.38 -98.9725113,17.1540108,1590.41 -98.9725113,17.1540108,1590.44 -98.9725113,17.1540108,1590.41 -98.9725113,17.1540127,1590.31 -98.9725113,17.1540127,1590.31 -98.9725113,17.1540127,1590.34 -98.9725113,17.1540127,1590.34 -98.9725113,17.1540127,1590.31 -98.9725113,17.1540127,1590.31 -98.9725113,17.1540127,1590.28 -98.9725113,17.1540127,1590.31 -98.9725113,17.1540127,1590.34 -98.9725113,17.1540127,1590.28 -98.9725113,17.1540127,1590.19 -98.9725113,17.1540127,1590.13 -98.9725113,17.1540108,1590.03 -98.9725113,17.1540108,1590.00 -98.9725113,17.1540108,1589.97 -98.9725113,17.1540127,1589.97 -98.9725113,17.1540127,1589.91 -98.9725113,17.1540146,1589.94 -98.9725113,17.1540146,1589.97 -98.9725113,17.1540165,1590.03 -98.9725113,17.1540165,1590.09 -98.9725113,17.1540184,1590.16 -98.9725113,17.1540184,1590.22 -98.9725113,17.1540184,1590.25 -98.9725113,17.1540184,1590.22 -98.9725113,17.1540356,1590.31 -98.9725113,17.1540527,1590.84 -98.9725037,17.1540699,1591.56 -98.9724960,17.1540852,1592.25 -98.9724884,17.1541004,1592.97 -98.9724960,17.1541042,1593.69 -98.9724884,17.1541119,1594.22 -98.9724731,17.1542034,1595.75 -98.9725037,17.1542759,1596.91 -98.9725266,17.1543503,1597.31 -98.9724960,17.1544209,1598.25 -98.9724579,17.1544819,1600.66 -98.9724426,17.1545086,1601.38 -98.9724121,17.1545734,1601.66 -98.9723816,17.1546326,1601.31 -98.9723740,17.1547108,1601.06 -98.9723434,17.1547947,1600.50 -98.9723282,17.1548557,1599.91 -98.9722977,17.1549282,1600.44 -98.9722824,17.1550083,1601.44 -98.9722366,17.1550713,1602.44 -98.9722137,17.1551189,1603.03 -98.9722061,17.1551685,1602.53 -98.9721832,17.1552353,1602.97 -98.9721527,17.1553001,1603.22 -98.9721375,17.1553192,1603.19 -98.9721146,17.1553574,1603.38 -98.9721069,17.1553879,1603.75 -98.9721146,17.1553974,1603.78 -98.9721146,17.1554451,1602.50 -98.9720917,17.1555138,1600.69 -98.9720993,17.1555233,1600.72 -98.9720993,17.1555805,1600.50 -98.9720993,17.1556320,1598.56 -98.9720993,17.1556492,1597.59 -98.9720917,17.1557198,1597.22 -98.9720688,17.1557732,1596.97 -98.9720764,17.1558609,1597.66 -98.9720383,17.1558895,1597.94 -98.9720001,17.1559448,1598.00 -98.9719543,17.1559792,1598.47 -98.9719238,17.1560249,1598.94 -98.9719086,17.1560726,1600.63 -98.9719086,17.1561089,1600.53 -98.9719086,17.1561432,1602.09 -98.9719086,17.1561756,1602.16 -98.9718857,17.1562233,1602.66 -98.9718628,17.1562653,1602.81 -98.9718628,17.1563206,1603.13 -98.9718552,17.1564083,1603.50 -98.9718628,17.1564484,1604.13 -98.9718475,17.1564922,1603.56 -98.9718323,17.1565495,1603.47 -98.9718246,17.1565895,1603.69 -98.9718246,17.1565990,1603.59 -98.9718399,17.1566296,1602.97 -98.9718399,17.1566715,1602.59 -98.9718246,17.1567173,1602.47 -98.9718094,17.1567478,1601.41 -98.9717941,17.1567669,1601.41 -98.9717865,17.1567764,1601.28 -98.9717941,17.1568184,1601.47 -98.9718475,17.1568909,1600.72 -98.9718857,17.1569462,1600.13 -98.9719238,17.1570110,1600.13 -98.9719772,17.1570835,1600.47 -98.9719849,17.1570988,1600.81 -98.9720078,17.1571388,1600.72 -98.9720764,17.1571999,1600.81 -98.9721069,17.1572571,1601.19 -98.9720993,17.1572895,1601.63 -98.9720917,17.1573105,1602.22 -98.9720688,17.1573563,1602.25 -98.9720764,17.1574345,1602.53 -98.9720840,17.1574783,1602.72 -98.9720840,17.1575279,1602.00 -98.9720917,17.1575909,1602.69 -98.9720917,17.1576462,1601.63 -98.9721069,17.1576881,1600.66 -98.9721146,17.1577168,1600.56 -98.9720993,17.1577415,1600.41 -98.9720764,17.1578140,1602.00 -98.9720993,17.1578636,1601.41 -98.9721680,17.1579399,1602.88 -98.9721680,17.1579762,1603.03 -98.9721680,17.1579838,1603.75 -98.9722137,17.1579838,1603.09 -98.9722748,17.1580238,1603.16 -98.9722977,17.1580334,1602.66 -98.9722977,17.1580467,1602.53 -98.9722748,17.1580868,1601.84 -98.9722748,17.1580868,1601.78 -98.9722748,17.1580906,1601.72 -98.9722977,17.1581402,1601.47 -98.9722595,17.1582241,1601.38 -98.9722672,17.1583138,1601.69 -98.9722672,17.1584091,1602.13 -98.9723053,17.1584587,1602.31 -98.9723816,17.1585026,1602.03 -98.9724655,17.1585255,1601.41 -98.9725494,17.1585751,1601.28 -98.9726334,17.1586208,1600.31 -98.9726410,17.1586895,1598.34 -98.9726791,17.1587734,1597.13 -98.9726715,17.1588306,1594.53 -98.9726105,17.1588631,1591.88 -98.9725494,17.1588802,1590.16 -98.9725571,17.1589813,1589.91 -98.9724960,17.1590519,1589.63 -98.9724655,17.1591301,1589.69 -98.9723892,17.1591663,1587.72 -98.9723434,17.1591740,1584.13 -98.9723663,17.1592121,1583.31 -98.9723434,17.1592808,1581.41 -98.9723892,17.1593857,1579.88 -98.9724655,17.1594028,1579.13 -98.9725342,17.1594982,1579.03 -98.9725800,17.1596165,1580.19 -98.9725571,17.1596756,1579.50 -98.9725113,17.1597748,1577.53 -98.9724503,17.1598339,1575.91 -98.9723969,17.1599178,1574.13 -98.9723740,17.1600304,1573.09 -98.9723663,17.1601524,1572.13 -98.9723511,17.1602306,1571.88 -98.9722977,17.1602936,1570.31 -98.9722595,17.1604061,1567.09 -98.9722137,17.1604881,1565.06 -98.9721680,17.1605663,1563.88 -98.9720993,17.1606236,1562.69 -98.9720383,17.1606712,1561.13 -98.9719696,17.1607399,1559.53 -98.9718781,17.1607971,1558.69 -98.9718018,17.1608086,1557.59 -98.9717102,17.1607666,1556.44 -98.9716263,17.1607285,1555.19 -98.9715347,17.1606941,1552.06 -98.9714432,17.1606636,1550.22 -98.9713593,17.1606350,1548.78 -98.9712601,17.1605835,1547.56 -98.9711761,17.1605968,1546.22 -98.9710770,17.1606102,1545.06 -98.9710617,17.1606255,1543.91 -98.9710693,17.1606255,1543.44 -98.9710159,17.1606750,1544.09 -98.9709778,17.1607342,1545.09 -98.9709549,17.1607800,1546.94 -98.9709167,17.1608372,1547.50 -98.9709244,17.1609135,1548.59 -98.9709244,17.1609821,1549.41 -98.9709091,17.1611061,1550.75 -98.9708786,17.1611900,1552.00 -98.9708862,17.1612301,1553.13 -98.9709015,17.1612625,1554.38 -98.9709396,17.1613331,1555.53 -98.9709396,17.1614285,1554.06 -98.9708939,17.1614952,1551.41 -98.9708557,17.1615677,1551.91 -98.9708023,17.1616402,1552.81 -98.9707870,17.1616974,1552.16 -98.9707413,17.1617641,1553.25 -98.9707184,17.1618710,1551.28 -98.9706573,17.1619720,1551.50 -98.9705811,17.1620331,1552.31 -98.9705582,17.1621532,1552.09 -98.9704971,17.1622601,1553.72 -98.9704895,17.1623497,1552.69 -98.9705200,17.1624508,1552.31 -98.9705505,17.1625404,1551.91 -98.9705811,17.1626396,1553.03 -98.9705811,17.1627560,1553.41 -98.9705505,17.1628494,1548.34 -98.9705582,17.1629581,1547.16 -98.9705811,17.1630344,1544.91 -98.9706497,17.1631145,1544.47 -98.9707260,17.1630898,1543.78 -98.9707642,17.1630688,1543.28 -98.9708633,17.1630688,1542.84 -98.9709320,17.1630783,1542.75 -98.9709702,17.1630630,1542.53 -98.9710541,17.1630287,1541.25 -98.9711609,17.1629982,1539.03 -98.9712677,17.1630344,1538.56 -98.9713287,17.1630344,1537.69 -98.9713974,17.1630898,1536.63 -98.9714508,17.1631355,1536.75 -98.9714508,17.1631298,1535.03 -98.9714432,17.1631088,1537.00 -98.9714355,17.1631088,1536.41 -98.9714584,17.1631031,1536.38 -98.9714661,17.1631184,1536.38 -98.9715042,17.1631126,1536.41 -98.9715271,17.1631126,1536.41 -98.9715195,17.1631165,1536.44 -98.9715729,17.1631012,1536.81 -98.9715347,17.1630764,1536.50 -98.9714966,17.1631031,1536.47 -98.9714966,17.1630993,1536.44 -98.9715042,17.1631050,1536.41 -98.9714966,17.1631088,1536.47 -98.9714890,17.1631107,1536.50 -98.9714813,17.1631126,1536.53 -98.9714890,17.1631145,1536.53 </coordinates>
</LineString>
</MultiGeometry>
</Placemark>
<Folder>
<name>waypoints</name>
<Placemark>
<name>
Thu Apr 15 09:51:01 2010 S=0.56 Km/hr
</name>
<styleUrl>
#styleMap_TLP_Start
</styleUrl>
<Point>
<coordinates>
-98.9724960,17.1540260,1588.97
</coordinates>
</Point>
</Placemark>
<Placemark>
<name>
Thu Apr 15 09:51:11 2010 S=1.08 Km/hr
</name>
<styleUrl>
#styleMap_TLP_Normal
</styleUrl>
<Point>
<coordinates>
-98.9725189,17.1540165,1590.94
</coordinates>
</Point>
</Placemark>
<Placemark>
<name>
Thu Apr 15 09:51:22 2010 S=0.61 Km/hr
</name>
<styleUrl>
#styleMap_TLP_Normal
</styleUrl>
<Point>
<coordinates>
-98.9725037,17.1540089,1590.84
</coordinates>
</Point>
</Placemark>
<Placemark>
<name>
Thu Apr 15 09:51:32 2010 S=0.08 Km/hr
</name>
<styleUrl>
#styleMap_TLP_Normal
</styleUrl>
<Point>
<coordinates>
-98.9725037,17.1540031,1591.03
</coordinates>
</Point>
</Placemark>
<Placemark>
<name>
Thu Apr 15 09:51:42 2010 S=0.11 Km/hr
</name>
<styleUrl>
#styleMap_TLP_Normal
</styleUrl>
<Point>
<coordinates>
-98.9725037,17.1540051,1591.06
</coordinates>
</Point>
</Placemark>
<Placemark>
<name>
Thu Apr 15 09:51:52 2010 S=0.00 Km/hr
</name>
<styleUrl>
#styleMap_TLP_Normal
</styleUrl>
<Point>
<coordinates>
-98.9725037,17.1540051,1591.00
</coordinates>
</Point>
</Placemark>
<Placemark>
<name>
Thu Apr 15 09:52:02 2010 S=0.01 Km/hr
</name>
<styleUrl>
#styleMap_TLP_Normal
</styleUrl>
<Point>
<coordinates>
-98.9725037,17.1540051,1591.00
</coordinates>
</Point>
</Placemark>
<Placemark>
<name>
Thu Apr 15 09:52:12 2010 S=0.01 Km/hr
</name>
<styleUrl>
#styleMap_TLP_Normal
</styleUrl>
<Point>
<coordinates>
-98.9725037,17.1540051,1591.03
</coordinates>
</Point>
</Placemark>
<Placemark>
<name>
Thu Apr 15 09:52:22 2010 S=0.01 Km/hr
</name>
<styleUrl>
#styleMap_TLP_Normal
</styleUrl>
<Point>
<coordinates>
-98.9725037,17.1540051,1591.06
</coordinates>
</Point>
</Placemark>
<Placemark>
<name>
Thu Apr 15 09:52:32 2010 S=0.01 Km/hr
</name>
<styleUrl>
#styleMap_TLP_Normal
</styleUrl>
<Point>
<coordinates>
-98.9725037,17.1540070,1591.00
</coordinates>
</Point>
</Placemark>
<Placemark>
<name>
Thu Apr 15 09:52:42 2010 S=0.00 Km/hr
</name>
<styleUrl>
#styleMap_TLP_Normal
</styleUrl>
<Point>
<coordinates>
-98.9725037,17.1540070,1590.97
</coordinates>
</Point>
</Placemark>
<Placemark>
<name>
Thu Apr 15 09:52:52 2010 S=0.01 Km/hr
</name>
<styleUrl>
#styleMap_TLP_Normal
</styleUrl>
<Point>
<coordinates>
-98.9725113,17.1540070,1590.91
</coordinates>
</Point>
</Placemark>
<Placemark>
<name>
Thu Apr 15 09:53:02 2010 S=0.01 Km/hr
</name>
<styleUrl>
#styleMap_TLP_Normal
</styleUrl>
<Point>
<coordinates>
-98.9725113,17.1540051,1590.81
</coordinates>
</Point>
</Placemark>
<Placemark>
<name>
Thu Apr 15 09:53:12 2010 S=0.00 Km/hr
</name>
<styleUrl>
#styleMap_TLP_Normal
</styleUrl>
<Point>
<coordinates>
-98.9725113,17.1540070,1590.81
</coordinates>
</Point>
</Placemark>
<Placemark>
<name>
Thu Apr 15 09:53:22 2010 S=0.00 Km/hr
</name>
<styleUrl>
#styleMap_TLP_Normal
</styleUrl>
<Point>
<coordinates>
-98.9725113,17.1540070,1590.75
</coordinates>
</Point>
</Placemark>
<Placemark>
<name>
Thu Apr 15 09:53:32 2010 S=0.00 Km/hr
</name>
<styleUrl>
#styleMap_TLP_Normal
</styleUrl>
<Point>
<coordinates>
-98.9725113,17.1540070,1590.75
</coordinates>
</Point>
</Placemark>
<Placemark>
<name>
Thu Apr 15 09:53:42 2010 S=0.00 Km/hr
</name>
<styleUrl>
#styleMap_TLP_Normal
</styleUrl>
<Point>
<coordinates>
-98.9725113,17.1540070,1590.72
</coordinates>
</Point>
</Placemark>
<Placemark>
<name>
Thu Apr 15 09:53:52 2010 S=0.00 Km/hr
</name>
<styleUrl>
#styleMap_TLP_Normal
</styleUrl>
<Point>
<coordinates>
-98.9725113,17.1540070,1590.69
</coordinates>
</Point>
</Placemark>
<Placemark>
<name>
Thu Apr 15 09:54:02 2010 S=0.01 Km/hr
</name>
<styleUrl>
#styleMap_TLP_Normal
</styleUrl>
<Point>
<coordinates>
-98.9725113,17.1540070,1590.69
</coordinates>
</Point>
</Placemark>
<Placemark>
<name>
Thu Apr 15 09:54:12 2010 S=0.01 Km/hr
</name>
<styleUrl>
#styleMap_TLP_Normal
</styleUrl>
<Point>
<coordinates>
-98.9725113,17.1540070,1590.66
</coordinates>
</Point>
</Placemark>
<Placemark>
<name>
Thu Apr 15 09:54:22 2010 S=0.01 Km/hr
</name>
<styleUrl>
#styleMap_TLP_Normal
</styleUrl>
<Point>
<coordinates>
-98.9725113,17.1540070,1590.66
</coordinates>
</Point>
</Placemark>
<Placemark>
<name>
Thu Apr 15 09:54:32 2010 S=0.01 Km/hr
</name>
<styleUrl>
#styleMap_TLP_Normal
</styleUrl>
<Point>
<coordinates>
-98.9725113,17.1540089,1590.66
</coordinates>
</Point>
</Placemark>
<Placemark>
<name>
Thu Apr 15 09:54:42 2010 S=0.00 Km/hr
</name>
<styleUrl>
#styleMap_TLP_Normal
</styleUrl>
<Point>
<coordinates>
-98.9725113,17.1540089,1590.66
</coordinates>
</Point>
</Placemark>
<Placemark>
<name>
Thu Apr 15 09:54:52 2010 S=0.01 Km/hr
</name>
<styleUrl>
#styleMap_TLP_Normal
</styleUrl>
<Point>
<coordinates>
-98.9725113,17.1540089,1590.59
</coordinates>
</Point>
</Placemark>
<Placemark>
<name>
Thu Apr 15 09:55:02 2010 S=0.00 Km/hr
</name>
<styleUrl>
#styleMap_TLP_Normal
</styleUrl>
<Point>
<coordinates>
-98.9725113,17.1540108,1590.53
</coordinates>
</Point>
</Placemark>
<Placemark>
<name>
Thu Apr 15 09:55:12 2010 S=0.00 Km/hr
</name>
<styleUrl>
#styleMap_TLP_Normal
</styleUrl>
<Point>
<coordinates>
-98.9725113,17.1540108,1590.50
</coordinates>
</Point>
</Placemark>
<Placemark>
<name>
Thu Apr 15 09:55:22 2010 S=0.00 Km/hr
</name>
<styleUrl>
#styleMap_TLP_Normal
</styleUrl>
<Point>
<coordinates>
-98.9725113,17.1540108,1590.47
</coordinates>
</Point>
</Placemark>
<Placemark>
<name>
Thu Apr 15 09:55:32 2010 S=0.00 Km/hr
</name>
<styleUrl>
#styleMap_TLP_Normal
</styleUrl>
<Point>
<coordinates>
-98.9725113,17.1540108,1590.41
</coordinates>
</Point>
</Placemark>
<Placemark>
<name>
Thu Apr 15 09:55:42 2010 S=0.00 Km/hr
</name>
<styleUrl>
#styleMap_TLP_Normal
</styleUrl>
<Point>
<coordinates>
-98.9725113,17.1540108,1590.38
</coordinates>
</Point>
</Placemark>
<Placemark>
<name>
Thu Apr 15 09:55:52 2010 S=0.00 Km/hr
</name>
<styleUrl>
#styleMap_TLP_Normal
</styleUrl>
<Point>
<coordinates>
-98.9725113,17.1540108,1590.41
</coordinates>
</Point>
</Placemark>
<Placemark>
<name>
Thu Apr 15 09:56:02 2010 S=0.01 Km/hr
</name>
<styleUrl>
#styleMap_TLP_Normal
</styleUrl>
<Point>
<coordinates>
-98.9725113,17.1540108,1590.44
</coordinates>
</Point>
</Placemark>
<Placemark>
<name>
Thu Apr 15 09:56:12 2010 S=0.00 Km/hr
</name>
<styleUrl>
#styleMap_TLP_Normal
</styleUrl>
<Point>
<coordinates>
-98.9725113,17.1540108,1590.41
</coordinates>
</Point>
</Placemark>
<Placemark>
<name>
Thu Apr 15 09:56:22 2010 S=0.01 Km/hr
</name>
<styleUrl>
#styleMap_TLP_Normal
</styleUrl>
<Point>
<coordinates>
-98.9725113,17.1540127,1590.31
</coordinates>
</Point>
</Placemark>
<Placemark>
<name>
Thu Apr 15 09:56:32 2010 S=0.00 Km/hr
</name>
<styleUrl>
#styleMap_TLP_Normal
</styleUrl>
<Point>
<coordinates>
-98.9725113,17.1540127,1590.31
</coordinates>
</Point>
</Placemark>
<Placemark>
<name>
Thu Apr 15 09:56:42 2010 S=0.01 Km/hr
</name>
<styleUrl>
#styleMap_TLP_Normal
</styleUrl>
<Point>
<coordinates>
-98.9725113,17.1540127,1590.34
</coordinates>
</Point>
</Placemark>
<Placemark>
<name>
Thu Apr 15 09:56:52 2010 S=0.01 Km/hr
</name>
<styleUrl>
#styleMap_TLP_Normal
</styleUrl>
<Point>
<coordinates>
-98.9725113,17.1540127,1590.34
</coordinates>
</Point>
</Placemark>
<Placemark>
<name>
Thu Apr 15 09:57:02 2010 S=0.01 Km/hr
</name>
<styleUrl>
#styleMap_TLP_Normal
</styleUrl>
<Point>
<coordinates>
-98.9725113,17.1540127,1590.31
</coordinates>
</Point>
</Placemark>
<Placemark>
<name>
Thu Apr 15 09:57:12 2010 S=0.00 Km/hr
</name>
<styleUrl>
#styleMap_TLP_Normal
</styleUrl>
<Point>
<coordinates>
-98.9725113,17.1540127,1590.31
</coordinates>
</Point>
</Placemark>
<Placemark>
<name>
Thu Apr 15 09:57:22 2010 S=0.00 Km/hr
</name>
<styleUrl>
#styleMap_TLP_Normal
</styleUrl>
<Point>
<coordinates>
-98.9725113,17.1540127,1590.28
</coordinates>
</Point>
</Placemark>
<Placemark>
<name>
Thu Apr 15 09:57:32 2010 S=0.01 Km/hr
</name>
<styleUrl>
#styleMap_TLP_Normal
</styleUrl>
<Point>
<coordinates>
-98.9725113,17.1540127,1590.31
</coordinates>
</Point>
</Placemark>
<Placemark>
<name>
Thu Apr 15 09:57:42 2010 S=0.00 Km/hr
</name>
<styleUrl>
#styleMap_TLP_Normal
</styleUrl>
<Point>
<coordinates>
-98.9725113,17.1540127,1590.34
</coordinates>
</Point>
</Placemark>
<Placemark>
<name>
Thu Apr 15 09:57:52 2010 S=0.00 Km/hr
</name>
<styleUrl>
#styleMap_TLP_Normal
</styleUrl>
<Point>
<coordinates>
-98.9725113,17.1540127,1590.28
</coordinates>
</Point>
</Placemark>
<Placemark>
<name>
Thu Apr 15 09:58:02 2010 S=0.01 Km/hr
</name>
<styleUrl>
#styleMap_TLP_Normal
</styleUrl>
<Point>
<coordinates>
-98.9725113,17.1540127,1590.19
</coordinates>
</Point>
</Placemark>
<Placemark>
<name>
Thu Apr 15 09:58:12 2010 S=0.00 Km/hr
</name>
<styleUrl>
#styleMap_TLP_Normal
</styleUrl>
<Point>
<coordinates>
-98.9725113,17.1540127,1590.13
</coordinates>
</Point>
</Placemark>
<Placemark>
<name>
Thu Apr 15 09:58:22 2010 S=0.01 Km/hr
</name>
<styleUrl>
#styleMap_TLP_Normal
</styleUrl>
<Point>
<coordinates>
-98.9725113,17.1540108,1590.03
</coordinates>
</Point>
</Placemark>
<Placemark>
<name>
Thu Apr 15 09:58:32 2010 S=0.00 Km/hr
</name>
<styleUrl>
#styleMap_TLP_Normal
</styleUrl>
<Point>
<coordinates>
-98.9725113,17.1540108,1590.00
</coordinates>
</Point>
</Placemark>
<Placemark>
<name>
Thu Apr 15 09:58:42 2010 S=0.01 Km/hr
</name>
<styleUrl>
#styleMap_TLP_Normal
</styleUrl>
<Point>
<coordinates>
-98.9725113,17.1540108,1589.97
</coordinates>
</Point>
</Placemark>
<Placemark>
<name>
Thu Apr 15 09:58:52 2010 S=0.01 Km/hr
</name>
<styleUrl>
#styleMap_TLP_Normal
</styleUrl>
<Point>
<coordinates>
-98.9725113,17.1540127,1589.97
</coordinates>
</Point>
</Placemark>
<Placemark>
<name>
Thu Apr 15 09:59:02 2010 S=0.01 Km/hr
</name>
<styleUrl>
#styleMap_TLP_Normal
</styleUrl>
<Point>
<coordinates>
-98.9725113,17.1540127,1589.91
</coordinates>
</Point>
</Placemark>
<Placemark>
<name>
Thu Apr 15 09:59:12 2010 S=0.01 Km/hr
</name>
<styleUrl>
#styleMap_TLP_Normal
</styleUrl>
<Point>
<coordinates>
-98.9725113,17.1540146,1589.94
</coordinates>
</Point>
</Placemark>
<Placemark>
<name>
Thu Apr 15 09:59:22 2010 S=0.01 Km/hr
</name>
<styleUrl>
#styleMap_TLP_Normal
</styleUrl>
<Point>
<coordinates>
-98.9725113,17.1540146,1589.97
</coordinates>
</Point>
</Placemark>
<Placemark>
<name>
Thu Apr 15 09:59:32 2010 S=0.01 Km/hr
</name>
<styleUrl>
#styleMap_TLP_Normal
</styleUrl>
<Point>
<coordinates>
-98.9725113,17.1540165,1590.03
</coordinates>
</Point>
</Placemark>
<Placemark>
<name>
Thu Apr 15 09:59:42 2010 S=0.01 Km/hr
</name>
<styleUrl>
#styleMap_TLP_Normal
</styleUrl>
<Point>
<coordinates>
-98.9725113,17.1540165,1590.09
</coordinates>
</Point>
</Placemark>
<Placemark>
<name>
Thu Apr 15 09:59:52 2010 S=0.00 Km/hr
</name>
<styleUrl>
#styleMap_TLP_Normal
</styleUrl>
<Point>
<coordinates>
-98.9725113,17.1540184,1590.16
</coordinates>
</Point>
</Placemark>
<Placemark>
<name>
Thu Apr 15 10:00:02 2010 S=0.00 Km/hr
</name>
<styleUrl>
#styleMap_TLP_Normal
</styleUrl>
<Point>
<coordinates>
-98.9725113,17.1540184,1590.22
</coordinates>
</Point>
</Placemark>
<Placemark>
<name>
Thu Apr 15 10:00:12 2010 S=0.01 Km/hr
</name>
<styleUrl>
#styleMap_TLP_Normal
</styleUrl>
<Point>
<coordinates>
-98.9725113,17.1540184,1590.25
</coordinates>
</Point>
</Placemark>
<Placemark>
<name>
Thu Apr 15 10:00:22 2010 S=0.01 Km/hr
</name>
<styleUrl>
#styleMap_TLP_Normal
</styleUrl>
<Point>
<coordinates>
-98.9725113,17.1540184,1590.22
</coordinates>
</Point>
</Placemark>
<Placemark>
<name>
Thu Apr 15 10:00:32 2010 S=0.78 Km/hr
</name>
<styleUrl>
#styleMap_TLP_Normal
</styleUrl>
<Point>
<coordinates>
-98.9725113,17.1540356,1590.31
</coordinates>
</Point>
</Placemark>
<Placemark>
<name>
Thu Apr 15 10:00:42 2010 S=0.60 Km/hr
</name>
<styleUrl>
#styleMap_TLP_Normal
</styleUrl>
<Point>
<coordinates>
-98.9725113,17.1540527,1590.84
</coordinates>
</Point>
</Placemark>
<Placemark>
<name>
Thu Apr 15 10:00:52 2010 S=0.78 Km/hr
</name>
<styleUrl>
#styleMap_TLP_Normal
</styleUrl>
<Point>
<coordinates>
-98.9725037,17.1540699,1591.56
</coordinates>
</Point>
</Placemark>
<Placemark>
<name>
Thu Apr 15 10:01:02 2010 S=0.79 Km/hr
</name>
<styleUrl>
#styleMap_TLP_Normal
</styleUrl>
<Point>
<coordinates>
-98.9724960,17.1540852,1592.25
</coordinates>
</Point>
</Placemark>
<Placemark>
<name>
Thu Apr 15 10:01:12 2010 S=0.55 Km/hr
</name>
<styleUrl>
#styleMap_TLP_Normal
</styleUrl>
<Point>
<coordinates>
-98.9724884,17.1541004,1592.97
</coordinates>
</Point>
</Placemark>
<Placemark>
<name>
Thu Apr 15 10:01:22 2010 S=0.15 Km/hr
</name>
<styleUrl>
#styleMap_TLP_Normal
</styleUrl>
<Point>
<coordinates>
-98.9724960,17.1541042,1593.69
</coordinates>
</Point>
</Placemark>
<Placemark>
<name>
Thu Apr 15 10:01:32 2010 S=0.98 Km/hr
</name>
<styleUrl>
#styleMap_TLP_Normal
</styleUrl>
<Point>
<coordinates>
-98.9724884,17.1541119,1594.22
</coordinates>
</Point>
</Placemark>
<Placemark>
<name>
Thu Apr 15 10:01:42 2010 S=3.29 Km/hr
</name>
<styleUrl>
#styleMap_TLP_Normal
</styleUrl>
<Point>
<coordinates>
-98.9724731,17.1542034,1595.75
</coordinates>
</Point>
</Placemark>
<Placemark>
<name>
Thu Apr 15 10:01:52 2010 S=2.86 Km/hr
</name>
<styleUrl>
#styleMap_TLP_Normal
</styleUrl>
<Point>
<coordinates>
-98.9725037,17.1542759,1596.91
</coordinates>
</Point>
</Placemark>
<Placemark>
<name>
Thu Apr 15 10:02:02 2010 S=2.85 Km/hr
</name>
<styleUrl>
#styleMap_TLP_Normal
</styleUrl>
<Point>
<coordinates>
-98.9725266,17.1543503,1597.31
</coordinates>
</Point>
</Placemark>
<Placemark>
<name>
Thu Apr 15 10:02:12 2010 S=2.95 Km/hr
</name>
<styleUrl>
#styleMap_TLP_Normal
</styleUrl>
<Point>
<coordinates>
-98.9724960,17.1544209,1598.25
</coordinates>
</Point>
</Placemark>
<Placemark>
<name>
Thu Apr 15 10:02:22 2010 S=1.57 Km/hr
</name>
<styleUrl>
#styleMap_TLP_Normal
</styleUrl>
<Point>
<coordinates>
-98.9724579,17.1544819,1600.66
</coordinates>
</Point>
</Placemark>
<Placemark>
<name>
Thu Apr 15 10:02:32 2010 S=0.66 Km/hr
</name>
<styleUrl>
#styleMap_TLP_Normal
</styleUrl>
<Point>
<coordinates>
-98.9724426,17.1545086,1601.38
</coordinates>
</Point>
</Placemark>
<Placemark>
<name>
Thu Apr 15 10:02:42 2010 S=2.17 Km/hr
</name>
<styleUrl>
#styleMap_TLP_Normal
</styleUrl>
<Point>
<coordinates>
-98.9724121,17.1545734,1601.66
</coordinates>
</Point>
</Placemark>
<Placemark>
<name>
Thu Apr 15 10:02:52 2010 S=3.06 Km/hr
</name>
<styleUrl>
#styleMap_TLP_Normal
</styleUrl>
<Point>
<coordinates>
-98.9723816,17.1546326,1601.31
</coordinates>
</Point>
</Placemark>
<Placemark>
<name>
Thu Apr 15 10:03:02 2010 S=2.14 Km/hr
</name>
<styleUrl>
#styleMap_TLP_Normal
</styleUrl>
<Point>
<coordinates>
-98.9723740,17.1547108,1601.06
</coordinates>
</Point>
</Placemark>
<Placemark>
<name>
Thu Apr 15 10:03:12 2010 S=1.72 Km/hr
</name>
<styleUrl>
#styleMap_TLP_Normal
</styleUrl>
<Point>
<coordinates>
-98.9723434,17.1547947,1600.50
</coordinates>
</Point>
</Placemark>
<Placemark>
<name>
Thu Apr 15 10:03:22 2010 S=2.64 Km/hr
</name>
<styleUrl>
#styleMap_TLP_Normal
</styleUrl>
<Point>
<coordinates>
-98.9723282,17.1548557,1599.91
</coordinates>
</Point>
</Placemark>
<Placemark>
<name>
Thu Apr 15 10:03:32 2010 S=1.12 Km/hr
</name>
<styleUrl>
#styleMap_TLP_Normal
</styleUrl>
<Point>
<coordinates>
-98.9722977,17.1549282,1600.44
</coordinates>
</Point>
</Placemark>
<Placemark>
<name>
Thu Apr 15 10:03:42 2010 S=2.47 Km/hr
</name>
<styleUrl>
#styleMap_TLP_Normal
</styleUrl>
<Point>
<coordinates>
-98.9722824,17.1550083,1601.44
</coordinates>
</Point>
</Placemark>
<Placemark>
<name>
Thu Apr 15 10:03:52 2010 S=1.64 Km/hr
</name>
<styleUrl>
#styleMap_TLP_Normal
</styleUrl>
<Point>
<coordinates>
-98.9722366,17.1550713,1602.44
</coordinates>
</Point>
</Placemark>
<Placemark>
<name>
Thu Apr 15 10:04:02 2010 S=1.12 Km/hr
</name>
<styleUrl>
#styleMap_TLP_Normal
</styleUrl>
<Point>
<coordinates>
-98.9722137,17.1551189,1603.03
</coordinates>
</Point>
</Placemark>
<Placemark>
<name>
Thu Apr 15 10:04:12 2010 S=1.75 Km/hr
</name>
<styleUrl>
#styleMap_TLP_Normal
</styleUrl>
<Point>
<coordinates>
-98.9722061,17.1551685,1602.53
</coordinates>
</Point>
</Placemark>
<Placemark>
<name>
Thu Apr 15 10:04:22 2010 S=2.62 Km/hr
</name>
<styleUrl>
#styleMap_TLP_Normal
</styleUrl>
<Point>
<coordinates>
-98.9721832,17.1552353,1602.97
</coordinates>
</Point>
</Placemark>
<Placemark>
<name>
Thu Apr 15 10:04:32 2010 S=2.14 Km/hr
</name>
<styleUrl>
#styleMap_TLP_Normal
</styleUrl>
<Point>
<coordinates>
-98.9721527,17.1553001,1603.22
</coordinates>
</Point>
</Placemark>
<Placemark>
<name>
Thu Apr 15 10:04:42 2010 S=0.70 Km/hr
</name>
<styleUrl>
#styleMap_TLP_Normal
</styleUrl>
<Point>
<coordinates>
-98.9721375,17.1553192,1603.19
</coordinates>
</Point>
</Placemark>
<Placemark>
<name>
Thu Apr 15 10:04:52 2010 S=2.06 Km/hr
</name>
<styleUrl>
#styleMap_TLP_Normal
</styleUrl>
<Point>
<coordinates>
-98.9721146,17.1553574,1603.38
</coordinates>
</Point>
</Placemark>
<Placemark>
<name>
Thu Apr 15 10:05:02 2010 S=1.10 Km/hr
</name>
<styleUrl>
#styleMap_TLP_Normal
</styleUrl>
<Point>
<coordinates>
-98.9721069,17.1553879,1603.75
</coordinates>
</Point>
</Placemark>
<Placemark>
<name>
Thu Apr 15 10:05:12 2010 S=0.12 Km/hr
</name>
<styleUrl>
#styleMap_TLP_Normal
</styleUrl>
<Point>
<coordinates>
-98.9721146,17.1553974,1603.78
</coordinates>
</Point>
</Placemark>
<Placemark>
<name>
Thu Apr 15 10:05:22 2010 S=1.90 Km/hr
</name>
<styleUrl>
#styleMap_TLP_Normal
</styleUrl>
<Point>
<coordinates>
-98.9721146,17.1554451,1602.50
</coordinates>
</Point>
</Placemark>
<Placemark>
<name>
Thu Apr 15 10:05:32 2010 S=2.26 Km/hr
</name>
<styleUrl>
#styleMap_TLP_Normal
</styleUrl>
<Point>
<coordinates>
-98.9720917,17.1555138,1600.69
</coordinates>
</Point>
</Placemark>
<Placemark>
<name>
Thu Apr 15 10:05:42 2010 S=0.15 Km/hr
</name>
<styleUrl>
#styleMap_TLP_Normal
</styleUrl>
<Point>
<coordinates>
-98.9720993,17.1555233,1600.72
</coordinates>
</Point>
</Placemark>
<Placemark>
<name>
Thu Apr 15 10:05:52 2010 S=0.99 Km/hr
</name>
<styleUrl>
#styleMap_TLP_Normal
</styleUrl>
<Point>
<coordinates>
-98.9720993,17.1555805,1600.50
</coordinates>
</Point>
</Placemark>
<Placemark>
<name>
Thu Apr 15 10:06:02 2010 S=2.34 Km/hr
</name>
<styleUrl>
#styleMap_TLP_Normal
</styleUrl>
<Point>
<coordinates>
-98.9720993,17.1556320,1598.56
</coordinates>
</Point>
</Placemark>
<Placemark>
<name>
Thu Apr 15 10:06:12 2010 S=0.53 Km/hr
</name>
<styleUrl>
#styleMap_TLP_Normal
</styleUrl>
<Point>
<coordinates>
-98.9720993,17.1556492,1597.59
</coordinates>
</Point>
</Placemark>
<Placemark>
<name>
Thu Apr 15 10:06:22 2010 S=3.06 Km/hr
</name>
<styleUrl>
#styleMap_TLP_Normal
</styleUrl>
<Point>
<coordinates>
-98.9720917,17.1557198,1597.22
</coordinates>
</Point>
</Placemark>
<Placemark>
<name>
Thu Apr 15 10:06:32 2010 S=2.14 Km/hr
</name>
<styleUrl>
#styleMap_TLP_Normal
</styleUrl>
<Point>
<coordinates>
-98.9720688,17.1557732,1596.97
</coordinates>
</Point>
</Placemark>
<Placemark>
<name>
Thu Apr 15 10:06:42 2010 S=2.73 Km/hr
</name>
<styleUrl>
#styleMap_TLP_Normal
</styleUrl>
<Point>
<coordinates>
-98.9720764,17.1558609,1597.66
</coordinates>
</Point>
</Placemark>
<Placemark>
<name>
Thu Apr 15 10:06:52 2010 S=3.01 Km/hr
</name>
<styleUrl>
#styleMap_TLP_Normal
</styleUrl>
<Point>
<coordinates>
-98.9720383,17.1558895,1597.94
</coordinates>
</Point>
</Placemark>
<Placemark>
<name>
Thu Apr 15 10:07:02 2010 S=1.74 Km/hr
</name>
<styleUrl>
#styleMap_TLP_Normal
</styleUrl>
<Point>
<coordinates>
-98.9720001,17.1559448,1598.00
</coordinates>
</Point>
</Placemark>
<Placemark>
<name>
Thu Apr 15 10:07:12 2010 S=2.03 Km/hr
</name>
<styleUrl>
#styleMap_TLP_Normal
</styleUrl>
<Point>
<coordinates>
-98.9719543,17.1559792,1598.47
</coordinates>
</Point>
</Placemark>
<Placemark>
<name>
Thu Apr 15 10:07:22 2010 S=1.75 Km/hr
</name>
<styleUrl>
#styleMap_TLP_Normal
</styleUrl>
<Point>
<coordinates>
-98.9719238,17.1560249,1598.94
</coordinates>
</Point>
</Placemark>
<Placemark>
<name>
Thu Apr 15 10:07:32 2010 S=0.61 Km/hr
</name>
<styleUrl>
#styleMap_TLP_Normal
</styleUrl>
<Point>
<coordinates>
-98.9719086,17.1560726,1600.63
</coordinates>
</Point>
</Placemark>
<Placemark>
<name>
Thu Apr 15 10:07:42 2010 S=0.96 Km/hr
</name>
<styleUrl>
#styleMap_TLP_Normal
</styleUrl>
<Point>
<coordinates>
-98.9719086,17.1561089,1600.53
</coordinates>
</Point>
</Placemark>
<Placemark>
<name>
Thu Apr 15 10:07:52 2010 S=2.42 Km/hr
</name>
<styleUrl>
#styleMap_TLP_Normal
</styleUrl>
<Point>
<coordinates>
-98.9719086,17.1561432,1602.09
</coordinates>
</Point>
</Placemark>
<Placemark>
<name>
Thu Apr 15 10:08:02 2010 S=1.05 Km/hr
</name>
<styleUrl>
#styleMap_TLP_Normal
</styleUrl>
<Point>
<coordinates>
-98.9719086,17.1561756,1602.16
</coordinates>
</Point>
</Placemark>
<Placemark>
<name>
Thu Apr 15 10:08:12 2010 S=2.15 Km/hr
</name>
<styleUrl>
#styleMap_TLP_Normal
</styleUrl>
<Point>
<coordinates>
-98.9718857,17.1562233,1602.66
</coordinates>
</Point>
</Placemark>
<Placemark>
<name>
Thu Apr 15 10:08:22 2010 S=1.15 Km/hr
</name>
<styleUrl>
#styleMap_TLP_Normal
</styleUrl>
<Point>
<coordinates>
-98.9718628,17.1562653,1602.81
</coordinates>
</Point>
</Placemark>
<Placemark>
<name>
Thu Apr 15 10:08:32 2010 S=2.93 Km/hr
</name>
<styleUrl>
#styleMap_TLP_Normal
</styleUrl>
<Point>
<coordinates>
-98.9718628,17.1563206,1603.13
</coordinates>
</Point>
</Placemark>
<Placemark>
<name>
Thu Apr 15 10:08:42 2010 S=2.44 Km/hr
</name>
<styleUrl>
#styleMap_TLP_Normal
</styleUrl>
<Point>
<coordinates>
-98.9718552,17.1564083,1603.50
</coordinates>
</Point>
</Placemark>
<Placemark>
<name>
Thu Apr 15 10:08:52 2010 S=0.89 Km/hr
</name>
<styleUrl>
#styleMap_TLP_Normal
</styleUrl>
<Point>
<coordinates>
-98.9718628,17.1564484,1604.13
</coordinates>
</Point>
</Placemark>
<Placemark>
<name>
Thu Apr 15 10:09:02 2010 S=1.55 Km/hr
</name>
<styleUrl>
#styleMap_TLP_Normal
</styleUrl>
<Point>
<coordinates>
-98.9718475,17.1564922,1603.56
</coordinates>
</Point>
</Placemark>
<Placemark>
<name>
Thu Apr 15 10:09:12 2010 S=2.32 Km/hr
</name>
<styleUrl>
#styleMap_TLP_Normal
</styleUrl>
<Point>
<coordinates>
-98.9718323,17.1565495,1603.47
</coordinates>
</Point>
</Placemark>
<Placemark>
<name>
Thu Apr 15 10:09:22 2010 S=0.29 Km/hr
</name>
<styleUrl>
#styleMap_TLP_Normal
</styleUrl>
<Point>
<coordinates>
-98.9718246,17.1565895,1603.69
</coordinates>
</Point>
</Placemark>
<Placemark>
<name>
Thu Apr 15 10:09:32 2010 S=0.99 Km/hr
</name>
<styleUrl>
#styleMap_TLP_Normal
</styleUrl>
<Point>
<coordinates>
-98.9718246,17.1565990,1603.59
</coordinates>
</Point>
</Placemark>
<Placemark>
<name>
Thu Apr 15 10:09:42 2010 S=1.47 Km/hr
</name>
<styleUrl>
#styleMap_TLP_Normal
</styleUrl>
<Point>
<coordinates>
-98.9718399,17.1566296,1602.97
</coordinates>
</Point>
</Placemark>
<Placemark>
<name>
Thu Apr 15 10:09:52 2010 S=1.40 Km/hr
</name>
<styleUrl>
#styleMap_TLP_Normal
</styleUrl>
<Point>
<coordinates>
-98.9718399,17.1566715,1602.59
</coordinates>
</Point>
</Placemark>
<Placemark>
<name>
Thu Apr 15 10:10:02 2010 S=1.19 Km/hr
</name>
<styleUrl>
#styleMap_TLP_Normal
</styleUrl>
<Point>
<coordinates>
-98.9718246,17.1567173,1602.47
</coordinates>
</Point>
</Placemark>
<Placemark>
<name>
Thu Apr 15 10:10:12 2010 S=1.01 Km/hr
</name>
<styleUrl>
#styleMap_TLP_Normal
</styleUrl>
<Point>
<coordinates>
-98.9718094,17.1567478,1601.41
</coordinates>
</Point>
</Placemark>
<Placemark>
<name>
Thu Apr 15 10:10:22 2010 S=0.69 Km/hr
</name>
<styleUrl>
#styleMap_TLP_Normal
</styleUrl>
<Point>
<coordinates>
-98.9717941,17.1567669,1601.41
</coordinates>
</Point>
</Placemark>
<Placemark>
<name>
Thu Apr 15 10:10:32 2010 S=0.44 Km/hr
</name>
<styleUrl>
#styleMap_TLP_Normal
</styleUrl>
<Point>
<coordinates>
-98.9717865,17.1567764,1601.28
</coordinates>
</Point>
</Placemark>
<Placemark>
<name>
Thu Apr 15 10:10:42 2010 S=1.07 Km/hr
</name>
<styleUrl>
#styleMap_TLP_Normal
</styleUrl>
<Point>
<coordinates>
-98.9717941,17.1568184,1601.47
</coordinates>
</Point>
</Placemark>
<Placemark>
<name>
Thu Apr 15 10:10:52 2010 S=1.99 Km/hr
</name>
<styleUrl>
#styleMap_TLP_Normal
</styleUrl>
<Point>
<coordinates>
-98.9718475,17.1568909,1600.72
</coordinates>
</Point>
</Placemark>
<Placemark>
<name>
Thu Apr 15 10:11:02 2010 S=1.83 Km/hr
</name>
<styleUrl>
#styleMap_TLP_Normal
</styleUrl>
<Point>
<coordinates>
-98.9718857,17.1569462,1600.13
</coordinates>
</Point>
</Placemark>
<Placemark>
<name>
Thu Apr 15 10:11:12 2010 S=1.78 Km/hr
</name>
<styleUrl>
#styleMap_TLP_Normal
</styleUrl>
<Point>
<coordinates>
-98.9719238,17.1570110,1600.13
</coordinates>
</Point>
</Placemark>
<Placemark>
<name>
Thu Apr 15 10:11:22 2010 S=2.05 Km/hr
</name>
<styleUrl>
#styleMap_TLP_Normal
</styleUrl>
<Point>
<coordinates>
-98.9719772,17.1570835,1600.47
</coordinates>
</Point>
</Placemark>
<Placemark>
<name>
Thu Apr 15 10:11:32 2010 S=0.89 Km/hr
</name>
<styleUrl>
#styleMap_TLP_Normal
</styleUrl>
<Point>
<coordinates>
-98.9719849,17.1570988,1600.81
</coordinates>
</Point>
</Placemark>
<Placemark>
<name>
Thu Apr 15 10:11:42 2010 S=1.56 Km/hr
</name>
<styleUrl>
#styleMap_TLP_Normal
</styleUrl>
<Point>
<coordinates>
-98.9720078,17.1571388,1600.72
</coordinates>
</Point>
</Placemark>
<Placemark>
<name>
Thu Apr 15 10:11:52 2010 S=2.61 Km/hr
</name>
<styleUrl>
#styleMap_TLP_Normal
</styleUrl>
<Point>
<coordinates>
-98.9720764,17.1571999,1600.81
</coordinates>
</Point>
</Placemark>
<Placemark>
<name>
Thu Apr 15 10:12:02 2010 S=1.93 Km/hr
</name>
<styleUrl>
#styleMap_TLP_Normal
</styleUrl>
<Point>
<coordinates>
-98.9721069,17.1572571,1601.19
</coordinates>
</Point>
</Placemark>
<Placemark>
<name>
Thu Apr 15 10:12:12 2010 S=0.79 Km/hr
</name>
<styleUrl>
#styleMap_TLP_Normal
</styleUrl>
<Point>
<coordinates>
-98.9720993,17.1572895,1601.63
</coordinates>
</Point>
</Placemark>
<Placemark>
<name>
Thu Apr 15 10:12:22 2010 S=2.05 Km/hr
</name>
<styleUrl>
#styleMap_TLP_Normal
</styleUrl>
<Point>
<coordinates>
-98.9720917,17.1573105,1602.22
</coordinates>
</Point>
</Placemark>
<Placemark>
<name>
Thu Apr 15 10:12:32 2010 S=1.67 Km/hr
</name>
<styleUrl>
#styleMap_TLP_Normal
</styleUrl>
<Point>
<coordinates>
-98.9720688,17.1573563,1602.25
</coordinates>
</Point>
</Placemark>
<Placemark>
<name>
Thu Apr 15 10:12:42 2010 S=1.18 Km/hr
</name>
<styleUrl>
#styleMap_TLP_Normal
</styleUrl>
<Point>
<coordinates>
-98.9720764,17.1574345,1602.53
</coordinates>
</Point>
</Placemark>
<Placemark>
<name>
Thu Apr 15 10:12:52 2010 S=1.07 Km/hr
</name>
<styleUrl>
#styleMap_TLP_Normal
</styleUrl>
<Point>
<coordinates>
-98.9720840,17.1574783,1602.72
</coordinates>
</Point>
</Placemark>
<Placemark>
<name>
Thu Apr 15 10:13:02 2010 S=1.34 Km/hr
</name>
<styleUrl>
#styleMap_TLP_Normal
</styleUrl>
<Point>
<coordinates>
-98.9720840,17.1575279,1602.00
</coordinates>
</Point>
</Placemark>
<Placemark>
<name>
Thu Apr 15 10:13:12 2010 S=3.10 Km/hr
</name>
<styleUrl>
#styleMap_TLP_Normal
</styleUrl>
<Point>
<coordinates>
-98.9720917,17.1575909,1602.69
</coordinates>
</Point>
</Placemark>
<Placemark>
<name>
Thu Apr 15 10:13:22 2010 S=1.13 Km/hr
</name>
<styleUrl>
#styleMap_TLP_Normal
</styleUrl>
<Point>
<coordinates>
-98.9720917,17.1576462,1601.63
</coordinates>
</Point>
</Placemark>
<Placemark>
<name>
Thu Apr 15 10:13:32 2010 S=0.57 Km/hr
</name>
<styleUrl>
#styleMap_TLP_Normal
</styleUrl>
<Point>
<coordinates>
-98.9721069,17.1576881,1600.66
</coordinates>
</Point>
</Placemark>
<Placemark>
<name>
Thu Apr 15 10:13:42 2010 S=0.96 Km/hr
</name>
<styleUrl>
#styleMap_TLP_Normal
</styleUrl>
<Point>
<coordinates>
-98.9721146,17.1577168,1600.56
</coordinates>
</Point>
</Placemark>
<Placemark>
<name>
Thu Apr 15 10:13:52 2010 S=1.42 Km/hr
</name>
<styleUrl>
#styleMap_TLP_Normal
</styleUrl>
<Point>
<coordinates>
-98.9720993,17.1577415,1600.41
</coordinates>
</Point>
</Placemark>
<Placemark>
<name>
Thu Apr 15 10:14:02 2010 S=1.38 Km/hr
</name>
<styleUrl>
#styleMap_TLP_Normal
</styleUrl>
<Point>
<coordinates>
-98.9720764,17.1578140,1602.00
</coordinates>
</Point>
</Placemark>
<Placemark>
<name>
Thu Apr 15 10:14:12 2010 S=1.14 Km/hr
</name>
<styleUrl>
#styleMap_TLP_Normal
</styleUrl>
<Point>
<coordinates>
-98.9720993,17.1578636,1601.41
</coordinates>
</Point>
</Placemark>
<Placemark>
<name>
Thu Apr 15 10:14:22 2010 S=1.51 Km/hr
</name>
<styleUrl>
#styleMap_TLP_Normal
</styleUrl>
<Point>
<coordinates>
-98.9721680,17.1579399,1602.88
</coordinates>
</Point>
</Placemark>
<Placemark>
<name>
Thu Apr 15 10:14:32 2010 S=0.95 Km/hr
</name>
<styleUrl>
#styleMap_TLP_Normal
</styleUrl>
<Point>
<coordinates>
-98.9721680,17.1579762,1603.03
</coordinates>
</Point>
</Placemark>
<Placemark>
<name>
Thu Apr 15 10:14:42 2010 S=1.78 Km/hr
</name>
<styleUrl>
#styleMap_TLP_Normal
</styleUrl>
<Point>
<coordinates>
-98.9721680,17.1579838,1603.75
</coordinates>
</Point>
</Placemark>
<Placemark>
<name>
Thu Apr 15 10:14:52 2010 S=2.64 Km/hr
</name>
<styleUrl>
#styleMap_TLP_Normal
</styleUrl>
<Point>
<coordinates>
-98.9722137,17.1579838,1603.09
</coordinates>
</Point>
</Placemark>
<Placemark>
<name>
Thu Apr 15 10:15:02 2010 S=2.46 Km/hr
</name>
<styleUrl>
#styleMap_TLP_Normal
</styleUrl>
<Point>
<coordinates>
-98.9722748,17.1580238,1603.16
</coordinates>
</Point>
</Placemark>
<Placemark>
<name>
Thu Apr 15 10:15:12 2010 S=0.47 Km/hr
</name>
<styleUrl>
#styleMap_TLP_Normal
</styleUrl>
<Point>
<coordinates>
-98.9722977,17.1580334,1602.66
</coordinates>
</Point>
</Placemark>
<Placemark>
<name>
Thu Apr 15 10:15:22 2010 S=0.53 Km/hr
</name>
<styleUrl>
#styleMap_TLP_Normal
</styleUrl>
<Point>
<coordinates>
-98.9722977,17.1580467,1602.53
</coordinates>
</Point>
</Placemark>
<Placemark>
<name>
Thu Apr 15 10:15:32 2010 S=0.23 Km/hr
</name>
<styleUrl>
#styleMap_TLP_Normal
</styleUrl>
<Point>
<coordinates>
-98.9722748,17.1580868,1601.84
</coordinates>
</Point>
</Placemark>
<Placemark>
<name>
Thu Apr 15 10:15:42 2010 S=0.22 Km/hr
</name>
<styleUrl>
#styleMap_TLP_Normal
</styleUrl>
<Point>
<coordinates>
-98.9722748,17.1580868,1601.78
</coordinates>
</Point>
</Placemark>
<Placemark>
<name>
Thu Apr 15 10:15:52 2010 S=0.78 Km/hr
</name>
<styleUrl>
#styleMap_TLP_Normal
</styleUrl>
<Point>
<coordinates>
-98.9722748,17.1580906,1601.72
</coordinates>
</Point>
</Placemark>
<Placemark>
<name>
Thu Apr 15 10:16:02 2010 S=1.40 Km/hr
</name>
<styleUrl>
#styleMap_TLP_Normal
</styleUrl>
<Point>
<coordinates>
-98.9722977,17.1581402,1601.47
</coordinates>
</Point>
</Placemark>
<Placemark>
<name>
Thu Apr 15 10:16:12 2010 S=2.64 Km/hr
</name>
<styleUrl>
#styleMap_TLP_Normal
</styleUrl>
<Point>
<coordinates>
-98.9722595,17.1582241,1601.38
</coordinates>
</Point>
</Placemark>
<Placemark>
<name>
Thu Apr 15 10:16:22 2010 S=2.01 Km/hr
</name>
<styleUrl>
#styleMap_TLP_Normal
</styleUrl>
<Point>
<coordinates>
-98.9722672,17.1583138,1601.69
</coordinates>
</Point>
</Placemark>
<Placemark>
<name>
Thu Apr 15 10:16:32 2010 S=1.65 Km/hr
</name>
<styleUrl>
#styleMap_TLP_Normal
</styleUrl>
<Point>
<coordinates>
-98.9722672,17.1584091,1602.13
</coordinates>
</Point>
</Placemark>
<Placemark>
<name>
Thu Apr 15 10:16:42 2010 S=1.82 Km/hr
</name>
<styleUrl>
#styleMap_TLP_Normal
</styleUrl>
<Point>
<coordinates>
-98.9723053,17.1584587,1602.31
</coordinates>
</Point>
</Placemark>
<Placemark>
<name>
Thu Apr 15 10:16:52 2010 S=2.22 Km/hr
</name>
<styleUrl>
#styleMap_TLP_Normal
</styleUrl>
<Point>
<coordinates>
-98.9723816,17.1585026,1602.03
</coordinates>
</Point>
</Placemark>
<Placemark>
<name>
Thu Apr 15 10:17:02 2010 S=2.84 Km/hr
</name>
<styleUrl>
#styleMap_TLP_Normal
</styleUrl>
<Point>
<coordinates>
-98.9724655,17.1585255,1601.41
</coordinates>
</Point>
</Placemark>
<Placemark>
<name>
Thu Apr 15 10:17:12 2010 S=3.80 Km/hr
</name>
<styleUrl>
#styleMap_TLP_Normal
</styleUrl>
<Point>
<coordinates>
-98.9725494,17.1585751,1601.28
</coordinates>
</Point>
</Placemark>
<Placemark>
<name>
Thu Apr 15 10:17:22 2010 S=2.93 Km/hr
</name>
<styleUrl>
#styleMap_TLP_Normal
</styleUrl>
<Point>
<coordinates>
-98.9726334,17.1586208,1600.31
</coordinates>
</Point>
</Placemark>
<Placemark>
<name>
Thu Apr 15 10:17:32 2010 S=2.62 Km/hr
</name>
<styleUrl>
#styleMap_TLP_Normal
</styleUrl>
<Point>
<coordinates>
-98.9726410,17.1586895,1598.34
</coordinates>
</Point>
</Placemark>
<Placemark>
<name>
Thu Apr 15 10:17:42 2010 S=2.93 Km/hr
</name>
<styleUrl>
#styleMap_TLP_Normal
</styleUrl>
<Point>
<coordinates>
-98.9726791,17.1587734,1597.13
</coordinates>
</Point>
</Placemark>
<Placemark>
<name>
Thu Apr 15 10:17:52 2010 S=2.28 Km/hr
</name>
<styleUrl>
#styleMap_TLP_Normal
</styleUrl>
<Point>
<coordinates>
-98.9726715,17.1588306,1594.53
</coordinates>
</Point>
</Placemark>
<Placemark>
<name>
Thu Apr 15 10:18:02 2010 S=1.69 Km/hr
</name>
<styleUrl>
#styleMap_TLP_Normal
</styleUrl>
<Point>
<coordinates>
-98.9726105,17.1588631,1591.88
</coordinates>
</Point>
</Placemark>
<Placemark>
<name>
Thu Apr 15 10:18:12 2010 S=2.08 Km/hr
</name>
<styleUrl>
#styleMap_TLP_Normal
</styleUrl>
<Point>
<coordinates>
-98.9725494,17.1588802,1590.16
</coordinates>
</Point>
</Placemark>
<Placemark>
<name>
Thu Apr 15 10:18:22 2010 S=2.66 Km/hr
</name>
<styleUrl>
#styleMap_TLP_Normal
</styleUrl>
<Point>
<coordinates>
-98.9725571,17.1589813,1589.91
</coordinates>
</Point>
</Placemark>
<Placemark>
<name>
Thu Apr 15 10:18:32 2010 S=3.60 Km/hr
</name>
<styleUrl>
#styleMap_TLP_Normal
</styleUrl>
<Point>
<coordinates>
-98.9724960,17.1590519,1589.63
</coordinates>
</Point>
</Placemark>
<Placemark>
<name>
Thu Apr 15 10:18:42 2010 S=3.32 Km/hr
</name>
<styleUrl>
#styleMap_TLP_Normal
</styleUrl>
<Point>
<coordinates>
-98.9724655,17.1591301,1589.69
</coordinates>
</Point>
</Placemark>
<Placemark>
<name>
Thu Apr 15 10:18:52 2010 S=2.61 Km/hr
</name>
<styleUrl>
#styleMap_TLP_Normal
</styleUrl>
<Point>
<coordinates>
-98.9723892,17.1591663,1587.72
</coordinates>
</Point>
</Placemark>
<Placemark>
<name>
Thu Apr 15 10:19:02 2010 S=1.55 Km/hr
</name>
<styleUrl>
#styleMap_TLP_Normal
</styleUrl>
<Point>
<coordinates>
-98.9723434,17.1591740,1584.13
</coordinates>
</Point>
</Placemark>
<Placemark>
<name>
Thu Apr 15 10:19:12 2010 S=1.22 Km/hr
</name>
<styleUrl>
#styleMap_TLP_Normal
</styleUrl>
<Point>
<coordinates>
-98.9723663,17.1592121,1583.31
</coordinates>
</Point>
</Placemark>
<Placemark>
<name>
Thu Apr 15 10:19:22 2010 S=1.41 Km/hr
</name>
<styleUrl>
#styleMap_TLP_Normal
</styleUrl>
<Point>
<coordinates>
-98.9723434,17.1592808,1581.41
</coordinates>
</Point>
</Placemark>
<Placemark>
<name>
Thu Apr 15 10:19:32 2010 S=1.38 Km/hr
</name>
<styleUrl>
#styleMap_TLP_Normal
</styleUrl>
<Point>
<coordinates>
-98.9723892,17.1593857,1579.88
</coordinates>
</Point>
</Placemark>
<Placemark>
<name>
Thu Apr 15 10:19:42 2010 S=2.63 Km/hr
</name>
<styleUrl>
#styleMap_TLP_Normal
</styleUrl>
<Point>
<coordinates>
-98.9724655,17.1594028,1579.13
</coordinates>
</Point>
</Placemark>
<Placemark>
<name>
Thu Apr 15 10:19:52 2010 S=3.95 Km/hr
</name>
<styleUrl>
#styleMap_TLP_Normal
</styleUrl>
<Point>
<coordinates>
-98.9725342,17.1594982,1579.03
</coordinates>
</Point>
</Placemark>
<Placemark>
<name>
Thu Apr 15 10:20:02 2010 S=4.36 Km/hr
</name>
<styleUrl>
#styleMap_TLP_Normal
</styleUrl>
<Point>
<coordinates>
-98.9725800,17.1596165,1580.19
</coordinates>
</Point>
</Placemark>
<Placemark>
<name>
Thu Apr 15 10:20:12 2010 S=2.93 Km/hr
</name>
<styleUrl>
#styleMap_TLP_Normal
</styleUrl>
<Point>
<coordinates>
-98.9725571,17.1596756,1579.50
</coordinates>
</Point>
</Placemark>
<Placemark>
<name>
Thu Apr 15 10:20:22 2010 S=3.25 Km/hr
</name>
<styleUrl>
#styleMap_TLP_Normal
</styleUrl>
<Point>
<coordinates>
-98.9725113,17.1597748,1577.53
</coordinates>
</Point>
</Placemark>
<Placemark>
<name>
Thu Apr 15 10:20:32 2010 S=3.71 Km/hr
</name>
<styleUrl>
#styleMap_TLP_Normal
</styleUrl>
<Point>
<coordinates>
-98.9724503,17.1598339,1575.91
</coordinates>
</Point>
</Placemark>
<Placemark>
<name>
Thu Apr 15 10:20:42 2010 S=3.01 Km/hr
</name>
<styleUrl>
#styleMap_TLP_Normal
</styleUrl>
<Point>
<coordinates>
-98.9723969,17.1599178,1574.13
</coordinates>
</Point>
</Placemark>
<Placemark>
<name>
Thu Apr 15 10:20:52 2010 S=3.22 Km/hr
</name>
<styleUrl>
#styleMap_TLP_Normal
</styleUrl>
<Point>
<coordinates>
-98.9723740,17.1600304,1573.09
</coordinates>
</Point>
</Placemark>
<Placemark>
<name>
Thu Apr 15 10:21:02 2010 S=3.54 Km/hr
</name>
<styleUrl>
#styleMap_TLP_Normal
</styleUrl>
<Point>
<coordinates>
-98.9723663,17.1601524,1572.13
</coordinates>
</Point>
</Placemark>
<Placemark>
<name>
Thu Apr 15 10:21:12 2010 S=3.05 Km/hr
</name>
<styleUrl>
#styleMap_TLP_Normal
</styleUrl>
<Point>
<coordinates>
-98.9723511,17.1602306,1571.88
</coordinates>
</Point>
</Placemark>
<Placemark>
<name>
Thu Apr 15 10:21:22 2010 S=3.33 Km/hr
</name>
<styleUrl>
#styleMap_TLP_Normal
</styleUrl>
<Point>
<coordinates>
-98.9722977,17.1602936,1570.31
</coordinates>
</Point>
</Placemark>
<Placemark>
<name>
Thu Apr 15 10:21:32 2010 S=3.22 Km/hr
</name>
<styleUrl>
#styleMap_TLP_Normal
</styleUrl>
<Point>
<coordinates>
-98.9722595,17.1604061,1567.09
</coordinates>
</Point>
</Placemark>
<Placemark>
<name>
Thu Apr 15 10:21:42 2010 S=3.83 Km/hr
</name>
<styleUrl>
#styleMap_TLP_Normal
</styleUrl>
<Point>
<coordinates>
-98.9722137,17.1604881,1565.06
</coordinates>
</Point>
</Placemark>
<Placemark>
<name>
Thu Apr 15 10:21:52 2010 S=3.28 Km/hr
</name>
<styleUrl>
#styleMap_TLP_Normal
</styleUrl>
<Point>
<coordinates>
-98.9721680,17.1605663,1563.88
</coordinates>
</Point>
</Placemark>
<Placemark>
<name>
Thu Apr 15 10:22:02 2010 S=3.69 Km/hr
</name>
<styleUrl>
#styleMap_TLP_Normal
</styleUrl>
<Point>
<coordinates>
-98.9720993,17.1606236,1562.69
</coordinates>
</Point>
</Placemark>
<Placemark>
<name>
Thu Apr 15 10:22:12 2010 S=2.11 Km/hr
</name>
<styleUrl>
#styleMap_TLP_Normal
</styleUrl>
<Point>
<coordinates>
-98.9720383,17.1606712,1561.13
</coordinates>
</Point>
</Placemark>
<Placemark>
<name>
Thu Apr 15 10:22:22 2010 S=3.55 Km/hr
</name>
<styleUrl>
#styleMap_TLP_Normal
</styleUrl>
<Point>
<coordinates>
-98.9719696,17.1607399,1559.53
</coordinates>
</Point>
</Placemark>
<Placemark>
<name>
Thu Apr 15 10:22:32 2010 S=4.36 Km/hr
</name>
<styleUrl>
#styleMap_TLP_Normal
</styleUrl>
<Point>
<coordinates>
-98.9718781,17.1607971,1558.69
</coordinates>
</Point>
</Placemark>
<Placemark>
<name>
Thu Apr 15 10:22:42 2010 S=3.49 Km/hr
</name>
<styleUrl>
#styleMap_TLP_Normal
</styleUrl>
<Point>
<coordinates>
-98.9718018,17.1608086,1557.59
</coordinates>
</Point>
</Placemark>
<Placemark>
<name>
Thu Apr 15 10:22:52 2010 S=4.35 Km/hr
</name>
<styleUrl>
#styleMap_TLP_Normal
</styleUrl>
<Point>
<coordinates>
-98.9717102,17.1607666,1556.44
</coordinates>
</Point>
</Placemark>
<Placemark>
<name>
Thu Apr 15 10:23:02 2010 S=2.69 Km/hr
</name>
<styleUrl>
#styleMap_TLP_Normal
</styleUrl>
<Point>
<coordinates>
-98.9716263,17.1607285,1555.19
</coordinates>
</Point>
</Placemark>
<Placemark>
<name>
Thu Apr 15 10:23:12 2010 S=2.92 Km/hr
</name>
<styleUrl>
#styleMap_TLP_Normal
</styleUrl>
<Point>
<coordinates>
-98.9715347,17.1606941,1552.06
</coordinates>
</Point>
</Placemark>
<Placemark>
<name>
Thu Apr 15 10:23:22 2010 S=4.01 Km/hr
</name>
<styleUrl>
#styleMap_TLP_Normal
</styleUrl>
<Point>
<coordinates>
-98.9714432,17.1606636,1550.22
</coordinates>
</Point>
</Placemark>
<Placemark>
<name>
Thu Apr 15 10:23:32 2010 S=3.03 Km/hr
</name>
<styleUrl>
#styleMap_TLP_Normal
</styleUrl>
<Point>
<coordinates>
-98.9713593,17.1606350,1548.78
</coordinates>
</Point>
</Placemark>
<Placemark>
<name>
Thu Apr 15 10:23:42 2010 S=3.90 Km/hr
</name>
<styleUrl>
#styleMap_TLP_Normal
</styleUrl>
<Point>
<coordinates>
-98.9712601,17.1605835,1547.56
</coordinates>
</Point>
</Placemark>
<Placemark>
<name>
Thu Apr 15 10:23:52 2010 S=2.99 Km/hr
</name>
<styleUrl>
#styleMap_TLP_Normal
</styleUrl>
<Point>
<coordinates>
-98.9711761,17.1605968,1546.22
</coordinates>
</Point>
</Placemark>
<Placemark>
<name>
Thu Apr 15 10:24:02 2010 S=2.23 Km/hr
</name>
<styleUrl>
#styleMap_TLP_Normal
</styleUrl>
<Point>
<coordinates>
-98.9710770,17.1606102,1545.06
</coordinates>
</Point>
</Placemark>
<Placemark>
<name>
Thu Apr 15 10:24:12 2010 S=0.52 Km/hr
</name>
<styleUrl>
#styleMap_TLP_Normal
</styleUrl>
<Point>
<coordinates>
-98.9710617,17.1606255,1543.91
</coordinates>
</Point>
</Placemark>
<Placemark>
<name>
Thu Apr 15 10:24:22 2010 S=1.79 Km/hr
</name>
<styleUrl>
#styleMap_TLP_Normal
</styleUrl>
<Point>
<coordinates>
-98.9710693,17.1606255,1543.44
</coordinates>
</Point>
</Placemark>
<Placemark>
<name>
Thu Apr 15 10:24:32 2010 S=1.75 Km/hr
</name>
<styleUrl>
#styleMap_TLP_Normal
</styleUrl>
<Point>
<coordinates>
-98.9710159,17.1606750,1544.09
</coordinates>
</Point>
</Placemark>
<Placemark>
<name>
Thu Apr 15 10:24:42 2010 S=5.34 Km/hr
</name>
<styleUrl>
#styleMap_TLP_Normal
</styleUrl>
<Point>
<coordinates>
-98.9709778,17.1607342,1545.09
</coordinates>
</Point>
</Placemark>
<Placemark>
<name>
Thu Apr 15 10:24:52 2010 S=2.67 Km/hr
</name>
<styleUrl>
#styleMap_TLP_Normal
</styleUrl>
<Point>
<coordinates>
-98.9709549,17.1607800,1546.94
</coordinates>
</Point>
</Placemark>
<Placemark>
<name>
Thu Apr 15 10:25:02 2010 S=2.09 Km/hr
</name>
<styleUrl>
#styleMap_TLP_Normal
</styleUrl>
<Point>
<coordinates>
-98.9709167,17.1608372,1547.50
</coordinates>
</Point>
</Placemark>
<Placemark>
<name>
Thu Apr 15 10:25:12 2010 S=1.94 Km/hr
</name>
<styleUrl>
#styleMap_TLP_Normal
</styleUrl>
<Point>
<coordinates>
-98.9709244,17.1609135,1548.59
</coordinates>
</Point>
</Placemark>
<Placemark>
<name>
Thu Apr 15 10:25:22 2010 S=2.18 Km/hr
</name>
<styleUrl>
#styleMap_TLP_Normal
</styleUrl>
<Point>
<coordinates>
-98.9709244,17.1609821,1549.41
</coordinates>
</Point>
</Placemark>
<Placemark>
<name>
Thu Apr 15 10:25:32 2010 S=2.21 Km/hr
</name>
<styleUrl>
#styleMap_TLP_Normal
</styleUrl>
<Point>
<coordinates>
-98.9709091,17.1611061,1550.75
</coordinates>
</Point>
</Placemark>
<Placemark>
<name>
Thu Apr 15 10:25:42 2010 S=2.19 Km/hr
</name>
<styleUrl>
#styleMap_TLP_Normal
</styleUrl>
<Point>
<coordinates>
-98.9708786,17.1611900,1552.00
</coordinates>
</Point>
</Placemark>
<Placemark>
<name>
Thu Apr 15 10:25:52 2010 S=1.56 Km/hr
</name>
<styleUrl>
#styleMap_TLP_Normal
</styleUrl>
<Point>
<coordinates>
-98.9708862,17.1612301,1553.13
</coordinates>
</Point>
</Placemark>
<Placemark>
<name>
Thu Apr 15 10:26:02 2010 S=2.21 Km/hr
</name>
<styleUrl>
#styleMap_TLP_Normal
</styleUrl>
<Point>
<coordinates>
-98.9709015,17.1612625,1554.38
</coordinates>
</Point>
</Placemark>
<Placemark>
<name>
Thu Apr 15 10:26:12 2010 S=3.98 Km/hr
</name>
<styleUrl>
#styleMap_TLP_Normal
</styleUrl>
<Point>
<coordinates>
-98.9709396,17.1613331,1555.53
</coordinates>
</Point>
</Placemark>
<Placemark>
<name>
Thu Apr 15 10:26:22 2010 S=3.55 Km/hr
</name>
<styleUrl>
#styleMap_TLP_Normal
</styleUrl>
<Point>
<coordinates>
-98.9709396,17.1614285,1554.06
</coordinates>
</Point>
</Placemark>
<Placemark>
<name>
Thu Apr 15 10:26:32 2010 S=3.14 Km/hr
</name>
<styleUrl>
#styleMap_TLP_Normal
</styleUrl>
<Point>
<coordinates>
-98.9708939,17.1614952,1551.41
</coordinates>
</Point>
</Placemark>
<Placemark>
<name>
Thu Apr 15 10:26:42 2010 S=3.58 Km/hr
</name>
<styleUrl>
#styleMap_TLP_Normal
</styleUrl>
<Point>
<coordinates>
-98.9708557,17.1615677,1551.91
</coordinates>
</Point>
</Placemark>
<Placemark>
<name>
Thu Apr 15 10:26:52 2010 S=2.93 Km/hr
</name>
<styleUrl>
#styleMap_TLP_Normal
</styleUrl>
<Point>
<coordinates>
-98.9708023,17.1616402,1552.81
</coordinates>
</Point>
</Placemark>
<Placemark>
<name>
Thu Apr 15 10:27:02 2010 S=3.50 Km/hr
</name>
<styleUrl>
#styleMap_TLP_Normal
</styleUrl>
<Point>
<coordinates>
-98.9707870,17.1616974,1552.16
</coordinates>
</Point>
</Placemark>
<Placemark>
<name>
Thu Apr 15 10:27:12 2010 S=3.95 Km/hr
</name>
<styleUrl>
#styleMap_TLP_Normal
</styleUrl>
<Point>
<coordinates>
-98.9707413,17.1617641,1553.25
</coordinates>
</Point>
</Placemark>
<Placemark>
<name>
Thu Apr 15 10:27:22 2010 S=4.12 Km/hr
</name>
<styleUrl>
#styleMap_TLP_Normal
</styleUrl>
<Point>
<coordinates>
-98.9707184,17.1618710,1551.28
</coordinates>
</Point>
</Placemark>
<Placemark>
<name>
Thu Apr 15 10:27:32 2010 S=4.94 Km/hr
</name>
<styleUrl>
#styleMap_TLP_Normal
</styleUrl>
<Point>
<coordinates>
-98.9706573,17.1619720,1551.50
</coordinates>
</Point>
</Placemark>
<Placemark>
<name>
Thu Apr 15 10:27:42 2010 S=4.22 Km/hr
</name>
<styleUrl>
#styleMap_TLP_Normal
</styleUrl>
<Point>
<coordinates>
-98.9705811,17.1620331,1552.31
</coordinates>
</Point>
</Placemark>
<Placemark>
<name>
Thu Apr 15 10:27:52 2010 S=3.47 Km/hr
</name>
<styleUrl>
#styleMap_TLP_Normal
</styleUrl>
<Point>
<coordinates>
-98.9705582,17.1621532,1552.09
</coordinates>
</Point>
</Placemark>
<Placemark>
<name>
Thu Apr 15 10:28:02 2010 S=4.91 Km/hr
</name>
<styleUrl>
#styleMap_TLP_Normal
</styleUrl>
<Point>
<coordinates>
-98.9704971,17.1622601,1553.72
</coordinates>
</Point>
</Placemark>
<Placemark>
<name>
Thu Apr 15 10:28:12 2010 S=3.55 Km/hr
</name>
<styleUrl>
#styleMap_TLP_Normal
</styleUrl>
<Point>
<coordinates>
-98.9704895,17.1623497,1552.69
</coordinates>
</Point>
</Placemark>
<Placemark>
<name>
Thu Apr 15 10:28:22 2010 S=4.96 Km/hr
</name>
<styleUrl>
#styleMap_TLP_Normal
</styleUrl>
<Point>
<coordinates>
-98.9705200,17.1624508,1552.31
</coordinates>
</Point>
</Placemark>
<Placemark>
<name>
Thu Apr 15 10:28:32 2010 S=2.81 Km/hr
</name>
<styleUrl>
#styleMap_TLP_Normal
</styleUrl>
<Point>
<coordinates>
-98.9705505,17.1625404,1551.91
</coordinates>
</Point>
</Placemark>
<Placemark>
<name>
Thu Apr 15 10:28:42 2010 S=2.93 Km/hr
</name>
<styleUrl>
#styleMap_TLP_Normal
</styleUrl>
<Point>
<coordinates>
-98.9705811,17.1626396,1553.03
</coordinates>
</Point>
</Placemark>
<Placemark>
<name>
Thu Apr 15 10:28:52 2010 S=4.91 Km/hr
</name>
<styleUrl>
#styleMap_TLP_Normal
</styleUrl>
<Point>
<coordinates>
-98.9705811,17.1627560,1553.41
</coordinates>
</Point>
</Placemark>
<Placemark>
<name>
Thu Apr 15 10:29:02 2010 S=3.81 Km/hr
</name>
<styleUrl>
#styleMap_TLP_Normal
</styleUrl>
<Point>
<coordinates>
-98.9705505,17.1628494,1548.34
</coordinates>
</Point>
</Placemark>
<Placemark>
<name>
Thu Apr 15 10:29:12 2010 S=2.16 Km/hr
</name>
<styleUrl>
#styleMap_TLP_Normal
</styleUrl>
<Point>
<coordinates>
-98.9705582,17.1629581,1547.16
</coordinates>
</Point>
</Placemark>
<Placemark>
<name>
Thu Apr 15 10:29:22 2010 S=2.47 Km/hr
</name>
<styleUrl>
#styleMap_TLP_Normal
</styleUrl>
<Point>
<coordinates>
-98.9705811,17.1630344,1544.91
</coordinates>
</Point>
</Placemark>
<Placemark>
<name>
Thu Apr 15 10:29:32 2010 S=2.44 Km/hr
</name>
<styleUrl>
#styleMap_TLP_Normal
</styleUrl>
<Point>
<coordinates>
-98.9706497,17.1631145,1544.47
</coordinates>
</Point>
</Placemark>
<Placemark>
<name>
Thu Apr 15 10:29:42 2010 S=3.10 Km/hr
</name>
<styleUrl>
#styleMap_TLP_Normal
</styleUrl>
<Point>
<coordinates>
-98.9707260,17.1630898,1543.78
</coordinates>
</Point>
</Placemark>
<Placemark>
<name>
Thu Apr 15 10:29:52 2010 S=1.30 Km/hr
</name>
<styleUrl>
#styleMap_TLP_Normal
</styleUrl>
<Point>
<coordinates>
-98.9707642,17.1630688,1543.28
</coordinates>
</Point>
</Placemark>
<Placemark>
<name>
Thu Apr 15 10:30:02 2010 S=2.82 Km/hr
</name>
<styleUrl>
#styleMap_TLP_Normal
</styleUrl>
<Point>
<coordinates>
-98.9708633,17.1630688,1542.84
</coordinates>
</Point>
</Placemark>
<Placemark>
<name>
Thu Apr 15 10:30:12 2010 S=1.04 Km/hr
</name>
<styleUrl>
#styleMap_TLP_Normal
</styleUrl>
<Point>
<coordinates>
-98.9709320,17.1630783,1542.75
</coordinates>
</Point>
</Placemark>
<Placemark>
<name>
Thu Apr 15 10:30:22 2010 S=2.34 Km/hr
</name>
<styleUrl>
#styleMap_TLP_Normal
</styleUrl>
<Point>
<coordinates>
-98.9709702,17.1630630,1542.53
</coordinates>
</Point>
</Placemark>
<Placemark>
<name>
Thu Apr 15 10:30:32 2010 S=3.89 Km/hr
</name>
<styleUrl>
#styleMap_TLP_Normal
</styleUrl>
<Point>
<coordinates>
-98.9710541,17.1630287,1541.25
</coordinates>
</Point>
</Placemark>
<Placemark>
<name>
Thu Apr 15 10:30:42 2010 S=2.99 Km/hr
</name>
<styleUrl>
#styleMap_TLP_Normal
</styleUrl>
<Point>
<coordinates>
-98.9711609,17.1629982,1539.03
</coordinates>
</Point>
</Placemark>
<Placemark>
<name>
Thu Apr 15 10:30:52 2010 S=3.75 Km/hr
</name>
<styleUrl>
#styleMap_TLP_Normal
</styleUrl>
<Point>
<coordinates>
-98.9712677,17.1630344,1538.56
</coordinates>
</Point>
</Placemark>
<Placemark>
<name>
Thu Apr 15 10:31:02 2010 S=2.72 Km/hr
</name>
<styleUrl>
#styleMap_TLP_Normal
</styleUrl>
<Point>
<coordinates>
-98.9713287,17.1630344,1537.69
</coordinates>
</Point>
</Placemark>
<Placemark>
<name>
Thu Apr 15 10:31:12 2010 S=2.68 Km/hr
</name>
<styleUrl>
#styleMap_TLP_Normal
</styleUrl>
<Point>
<coordinates>
-98.9713974,17.1630898,1536.63
</coordinates>
</Point>
</Placemark>
<Placemark>
<name>
Thu Apr 15 10:31:22 2010 S=1.46 Km/hr
</name>
<styleUrl>
#styleMap_TLP_Normal
</styleUrl>
<Point>
<coordinates>
-98.9714508,17.1631355,1536.75
</coordinates>
</Point>
</Placemark>
<Placemark>
<name>
Thu Apr 15 10:31:32 2010 S=0.29 Km/hr
</name>
<styleUrl>
#styleMap_TLP_Normal
</styleUrl>
<Point>
<coordinates>
-98.9714508,17.1631298,1535.03
</coordinates>
</Point>
</Placemark>
<Placemark>
<name>
Thu Apr 15 10:31:42 2010 S=0.80 Km/hr
</name>
<styleUrl>
#styleMap_TLP_Normal
</styleUrl>
<Point>
<coordinates>
-98.9714432,17.1631088,1537.00
</coordinates>
</Point>
</Placemark>
<Placemark>
<name>
Thu Apr 15 10:31:52 2010 S=0.07 Km/hr
</name>
<styleUrl>
#styleMap_TLP_Normal
</styleUrl>
<Point>
<coordinates>
-98.9714355,17.1631088,1536.41
</coordinates>
</Point>
</Placemark>
<Placemark>
<name>
Thu Apr 15 10:32:02 2010 S=0.68 Km/hr
</name>
<styleUrl>
#styleMap_TLP_Normal
</styleUrl>
<Point>
<coordinates>
-98.9714584,17.1631031,1536.38
</coordinates>
</Point>
</Placemark>
<Placemark>
<name>
Thu Apr 15 10:32:12 2010 S=0.70 Km/hr
</name>
<styleUrl>
#styleMap_TLP_Normal
</styleUrl>
<Point>
<coordinates>
-98.9714661,17.1631184,1536.38
</coordinates>
</Point>
</Placemark>
<Placemark>
<name>
Thu Apr 15 10:32:22 2010 S=1.03 Km/hr
</name>
<styleUrl>
#styleMap_TLP_Normal
</styleUrl>
<Point>
<coordinates>
-98.9715042,17.1631126,1536.41
</coordinates>
</Point>
</Placemark>
<Placemark>
<name>
Thu Apr 15 10:32:32 2010 S=0.49 Km/hr
</name>
<styleUrl>
#styleMap_TLP_Normal
</styleUrl>
<Point>
<coordinates>
-98.9715271,17.1631126,1536.41
</coordinates>
</Point>
</Placemark>
<Placemark>
<name>
Thu Apr 15 10:32:42 2010 S=0.35 Km/hr
</name>
<styleUrl>
#styleMap_TLP_Normal
</styleUrl>
<Point>
<coordinates>
-98.9715195,17.1631165,1536.44
</coordinates>
</Point>
</Placemark>
<Placemark>
<name>
Thu Apr 15 10:32:52 2010 S=1.97 Km/hr
</name>
<styleUrl>
#styleMap_TLP_Normal
</styleUrl>
<Point>
<coordinates>
-98.9715729,17.1631012,1536.81
</coordinates>
</Point>
</Placemark>
<Placemark>
<name>
Thu Apr 15 10:33:02 2010 S=1.39 Km/hr
</name>
<styleUrl>
#styleMap_TLP_Normal
</styleUrl>
<Point>
<coordinates>
-98.9715347,17.1630764,1536.50
</coordinates>
</Point>
</Placemark>
<Placemark>
<name>
Thu Apr 15 10:33:12 2010 S=0.44 Km/hr
</name>
<styleUrl>
#styleMap_TLP_Normal
</styleUrl>
<Point>
<coordinates>
-98.9714966,17.1631031,1536.47
</coordinates>
</Point>
</Placemark>
<Placemark>
<name>
Thu Apr 15 10:33:22 2010 S=0.28 Km/hr
</name>
<styleUrl>
#styleMap_TLP_Normal
</styleUrl>
<Point>
<coordinates>
-98.9714966,17.1630993,1536.44
</coordinates>
</Point>
</Placemark>
<Placemark>
<name>
Thu Apr 15 10:33:32 2010 S=0.26 Km/hr
</name>
<styleUrl>
#styleMap_TLP_Normal
</styleUrl>
<Point>
<coordinates>
-98.9715042,17.1631050,1536.41
</coordinates>
</Point>
</Placemark>
<Placemark>
<name>
Thu Apr 15 10:33:42 2010 S=0.30 Km/hr
</name>
<styleUrl>
#styleMap_TLP_Normal
</styleUrl>
<Point>
<coordinates>
-98.9714966,17.1631088,1536.47
</coordinates>
</Point>
</Placemark>
<Placemark>
<name>
Thu Apr 15 10:33:52 2010 S=0.28 Km/hr
</name>
<styleUrl>
#styleMap_TLP_Normal
</styleUrl>
<Point>
<coordinates>
-98.9714890,17.1631107,1536.50
</coordinates>
</Point>
</Placemark>
<Placemark>
<name>
Thu Apr 15 10:34:02 2010 S=0.29 Km/hr
</name>
<styleUrl>
#styleMap_TLP_Normal
</styleUrl>
<Point>
<coordinates>
-98.9714813,17.1631126,1536.53
</coordinates>
</Point>
</Placemark>
<Placemark>
<name>
Thu Apr 15 10:34:12 2010 S=0.61 Km/hr
</name>
<styleUrl>
#styleMap_TLP_Finish
</styleUrl>
<Point>
<coordinates>
-98.9714890,17.1631145,1536.53
</coordinates>
</Point>
</Placemark>
</Folder>
</Document>
</kml>
