# Supplementary material for: Lévy foraging patterns of rural humans
Source: PLoS One. 2018 Jun 18;13(6):e0199099. doi: 10.1371/journal.pone.0199099 (PMC6005560; doi:10.1371/journal.pone.0199099)
Supplement: S6 File — (ZIP) [file pone.0199099.s006.zip › holux02/Holux002_M-241_Start_20100415-110156_Finish_20100415-121206.txt]

-98.9714432	17.1631794	1538.97	Thu Apr 15 11:01:56 2010
-98.9714279	17.1631813	1539.75	Thu Apr 15 11:02:06 2010
-98.9714203	17.1631584	1539.88	Thu Apr 15 11:02:16 2010
-98.9714279	17.1631546	1539.84	Thu Apr 15 11:02:26 2010
-98.9714279	17.1631489	1539.84	Thu Apr 15 11:02:36 2010
-98.9714279	17.1631489	1539.84	Thu Apr 15 11:02:46 2010
-98.9714203	17.1631489	1539.78	Thu Apr 15 11:02:56 2010
-98.9714279	17.1631432	1539.66	Thu Apr 15 11:03:06 2010
-98.9714432	17.1631355	1539.78	Thu Apr 15 11:03:16 2010
-98.9714355	17.1631317	1539.78	Thu Apr 15 11:03:26 2010
-98.9714355	17.1631317	1539.78	Thu Apr 15 11:03:36 2010
-98.9714355	17.1631241	1539.81	Thu Apr 15 11:03:46 2010
-98.9714355	17.1631069	1540.81	Thu Apr 15 11:03:56 2010
-98.9714584	17.1630821	1540.91	Thu Apr 15 11:04:06 2010
-98.9714890	17.1630878	1541.09	Thu Apr 15 11:04:16 2010
-98.9714127	17.1631336	1539.56	Thu Apr 15 11:04:26 2010
-98.9713593	17.1631012	1539.00	Thu Apr 15 11:04:36 2010
-98.9713211	17.1630402	1539.56	Thu Apr 15 11:04:46 2010
-98.9712601	17.1630230	1538.53	Thu Apr 15 11:04:56 2010
-98.9712067	17.1630020	1538.53	Thu Apr 15 11:05:06 2010
-98.9711151	17.1630154	1539.56	Thu Apr 15 11:05:16 2010
-98.9710464	17.1630192	1538.03	Thu Apr 15 11:05:26 2010
-98.9710007	17.1630497	1537.91	Thu Apr 15 11:05:36 2010
-98.9709625	17.1630764	1538.22	Thu Apr 15 11:05:46 2010
-98.9709244	17.1630573	1538.59	Thu Apr 15 11:05:56 2010
-98.9708481	17.1630821	1540.66	Thu Apr 15 11:06:06 2010
-98.9707794	17.1630726	1544.16	Thu Apr 15 11:06:16 2010
-98.9707413	17.1630402	1545.06	Thu Apr 15 11:06:26 2010
-98.9707260	17.1630363	1545.91	Thu Apr 15 11:06:36 2010
-98.9706802	17.1630306	1545.38	Thu Apr 15 11:06:46 2010
-98.9706345	17.1630230	1545.09	Thu Apr 15 11:06:56 2010
-98.9706116	17.1630878	1546.13	Thu Apr 15 11:07:06 2010
-98.9705887	17.1631565	1548.41	Thu Apr 15 11:07:16 2010
-98.9705505	17.1632366	1548.88	Thu Apr 15 11:07:26 2010
-98.9704971	17.1633072	1550.09	Thu Apr 15 11:07:36 2010
-98.9704514	17.1633720	1553.06	Thu Apr 15 11:07:46 2010
-98.9704437	17.1634541	1554.75	Thu Apr 15 11:07:56 2010
-98.9704514	17.1635303	1553.97	Thu Apr 15 11:08:06 2010
-98.9704895	17.1635876	1554.69	Thu Apr 15 11:08:16 2010
-98.9705353	17.1636715	1555.72	Thu Apr 15 11:08:26 2010
-98.9705658	17.1637020	1556.19	Thu Apr 15 11:08:36 2010
-98.9705963	17.1637497	1557.34	Thu Apr 15 11:08:46 2010
-98.9706421	17.1638317	1559.81	Thu Apr 15 11:08:56 2010
-98.9706802	17.1639175	1561.16	Thu Apr 15 11:09:06 2010
-98.9707031	17.1639881	1562.38	Thu Apr 15 11:09:16 2010
-98.9707108	17.1640625	1564.66	Thu Apr 15 11:09:26 2010
-98.9707184	17.1641445	1565.44	Thu Apr 15 11:09:36 2010
-98.9706955	17.1642494	1565.41	Thu Apr 15 11:09:46 2010
-98.9706726	17.1643448	1565.19	Thu Apr 15 11:09:56 2010
-98.9706802	17.1644402	1564.03	Thu Apr 15 11:10:06 2010
-98.9707108	17.1645050	1563.69	Thu Apr 15 11:10:16 2010
-98.9707260	17.1645985	1570.59	Thu Apr 15 11:10:26 2010
-98.9707413	17.1646633	1572.91	Thu Apr 15 11:10:36 2010
-98.9707489	17.1647778	1574.09	Thu Apr 15 11:10:46 2010
-98.9707870	17.1648617	1571.34	Thu Apr 15 11:10:56 2010
-98.9707947	17.1649418	1568.38	Thu Apr 15 11:11:06 2010
-98.9708176	17.1650219	1571.69	Thu Apr 15 11:11:16 2010
-98.9708557	17.1651001	1570.06	Thu Apr 15 11:11:26 2010
-98.9708710	17.1651821	1570.19	Thu Apr 15 11:11:36 2010
-98.9708939	17.1652584	1567.59	Thu Apr 15 11:11:46 2010
-98.9709091	17.1653519	1568.09	Thu Apr 15 11:11:56 2010
-98.9709015	17.1654568	1571.22	Thu Apr 15 11:12:06 2010
-98.9709167	17.1655350	1572.88	Thu Apr 15 11:12:16 2010
-98.9709015	17.1656113	1578.16	Thu Apr 15 11:12:26 2010
-98.9708633	17.1656513	1578.19	Thu Apr 15 11:12:36 2010
-98.9708099	17.1656895	1580.38	Thu Apr 15 11:12:46 2010
-98.9707718	17.1657028	1580.53	Thu Apr 15 11:12:56 2010
-98.9707031	17.1657085	1579.88	Thu Apr 15 11:13:06 2010
-98.9706345	17.1657391	1580.19	Thu Apr 15 11:13:16 2010
-98.9705505	17.1657639	1580.53	Thu Apr 15 11:13:26 2010
-98.9704819	17.1657772	1580.66	Thu Apr 15 11:13:36 2010
-98.9704056	17.1657467	1580.25	Thu Apr 15 11:13:46 2010
-98.9703369	17.1657486	1580.38	Thu Apr 15 11:13:56 2010
-98.9702682	17.1657715	1580.13	Thu Apr 15 11:14:06 2010
-98.9702072	17.1658211	1579.56	Thu Apr 15 11:14:16 2010
-98.9701843	17.1658554	1578.63	Thu Apr 15 11:14:26 2010
-98.9701843	17.1658554	1578.34	Thu Apr 15 11:14:36 2010
-98.9701843	17.1658440	1578.41	Thu Apr 15 11:14:46 2010
-98.9701843	17.1658363	1578.34	Thu Apr 15 11:14:56 2010
-98.9702225	17.1658382	1578.19	Thu Apr 15 11:15:06 2010
-98.9702454	17.1658516	1577.81	Thu Apr 15 11:15:16 2010
-98.9702530	17.1658497	1577.78	Thu Apr 15 11:15:26 2010
-98.9702682	17.1658516	1576.84	Thu Apr 15 11:15:36 2010
-98.9702759	17.1658726	1576.53	Thu Apr 15 11:15:46 2010
-98.9702759	17.1658688	1576.50	Thu Apr 15 11:15:56 2010
-98.9702606	17.1658630	1576.47	Thu Apr 15 11:16:06 2010
-98.9702530	17.1658554	1576.38	Thu Apr 15 11:16:16 2010
-98.9702530	17.1658478	1576.44	Thu Apr 15 11:16:26 2010
-98.9702530	17.1658421	1576.41	Thu Apr 15 11:16:36 2010
-98.9702530	17.1658401	1576.41	Thu Apr 15 11:16:46 2010
-98.9702530	17.1658401	1576.44	Thu Apr 15 11:16:56 2010
-98.9702530	17.1658401	1576.38	Thu Apr 15 11:17:06 2010
-98.9702530	17.1658401	1576.25	Thu Apr 15 11:17:16 2010
-98.9702530	17.1658382	1576.06	Thu Apr 15 11:17:26 2010
-98.9702530	17.1658382	1575.91	Thu Apr 15 11:17:36 2010
-98.9702530	17.1658382	1575.75	Thu Apr 15 11:17:46 2010
-98.9702606	17.1658382	1575.56	Thu Apr 15 11:17:56 2010
-98.9702606	17.1658382	1575.53	Thu Apr 15 11:18:06 2010
-98.9702606	17.1658382	1575.53	Thu Apr 15 11:18:16 2010
-98.9702606	17.1658382	1575.72	Thu Apr 15 11:18:26 2010
-98.9702606	17.1658382	1575.72	Thu Apr 15 11:18:36 2010
-98.9702606	17.1658382	1575.59	Thu Apr 15 11:18:46 2010
-98.9702606	17.1658382	1575.50	Thu Apr 15 11:18:56 2010
-98.9702606	17.1658382	1575.44	Thu Apr 15 11:19:06 2010
-98.9702606	17.1658382	1575.22	Thu Apr 15 11:19:16 2010
-98.9702606	17.1658363	1575.09	Thu Apr 15 11:19:26 2010
-98.9702606	17.1658344	1575.00	Thu Apr 15 11:19:36 2010
-98.9702606	17.1658325	1575.03	Thu Apr 15 11:19:46 2010
-98.9702606	17.1658325	1575.16	Thu Apr 15 11:19:56 2010
-98.9702606	17.1658306	1575.22	Thu Apr 15 11:20:06 2010
-98.9702606	17.1658306	1575.25	Thu Apr 15 11:20:16 2010
-98.9702606	17.1658306	1575.28	Thu Apr 15 11:20:26 2010
-98.9702606	17.1658306	1575.31	Thu Apr 15 11:20:36 2010
-98.9702606	17.1658325	1575.31	Thu Apr 15 11:20:46 2010
-98.9702606	17.1658325	1575.28	Thu Apr 15 11:20:56 2010
-98.9702606	17.1658325	1575.28	Thu Apr 15 11:21:06 2010
-98.9702606	17.1658325	1575.38	Thu Apr 15 11:21:16 2010
-98.9702606	17.1658325	1575.50	Thu Apr 15 11:21:26 2010
-98.9702606	17.1658306	1575.53	Thu Apr 15 11:21:36 2010
-98.9702606	17.1658306	1575.59	Thu Apr 15 11:21:46 2010
-98.9702606	17.1658306	1575.63	Thu Apr 15 11:21:56 2010
-98.9702606	17.1658306	1575.59	Thu Apr 15 11:22:06 2010
-98.9702606	17.1658306	1575.56	Thu Apr 15 11:22:16 2010
-98.9702606	17.1658287	1575.59	Thu Apr 15 11:22:26 2010
-98.9702606	17.1658268	1575.66	Thu Apr 15 11:22:36 2010
-98.9702606	17.1658268	1575.72	Thu Apr 15 11:22:46 2010
-98.9702606	17.1658268	1575.72	Thu Apr 15 11:22:56 2010
-98.9702606	17.1658268	1575.81	Thu Apr 15 11:23:06 2010
-98.9702530	17.1658249	1575.78	Thu Apr 15 11:23:16 2010
-98.9702530	17.1658249	1575.72	Thu Apr 15 11:23:26 2010
-98.9702530	17.1658268	1575.63	Thu Apr 15 11:23:36 2010
-98.9702530	17.1658268	1575.50	Thu Apr 15 11:23:46 2010
-98.9702530	17.1658268	1575.41	Thu Apr 15 11:23:56 2010
-98.9702530	17.1658268	1575.38	Thu Apr 15 11:24:06 2010
-98.9702530	17.1658249	1575.34	Thu Apr 15 11:24:16 2010
-98.9702606	17.1658249	1575.31	Thu Apr 15 11:24:26 2010
-98.9702606	17.1658249	1575.31	Thu Apr 15 11:24:36 2010
-98.9702606	17.1658249	1575.31	Thu Apr 15 11:24:46 2010
-98.9702606	17.1658268	1575.19	Thu Apr 15 11:24:56 2010
-98.9702606	17.1658268	1575.16	Thu Apr 15 11:25:06 2010
-98.9702682	17.1658306	1575.13	Thu Apr 15 11:25:16 2010
-98.9702682	17.1658382	1575.06	Thu Apr 15 11:25:26 2010
-98.9702530	17.1658478	1574.91	Thu Apr 15 11:25:36 2010
-98.9702377	17.1658516	1574.16	Thu Apr 15 11:25:46 2010
-98.9702301	17.1658554	1572.84	Thu Apr 15 11:25:56 2010
-98.9702225	17.1658592	1571.22	Thu Apr 15 11:26:06 2010
-98.9702148	17.1658669	1569.00	Thu Apr 15 11:26:16 2010
-98.9702301	17.1658745	1566.50	Thu Apr 15 11:26:26 2010
-98.9702454	17.1658802	1564.28	Thu Apr 15 11:26:36 2010
-98.9702606	17.1658821	1562.44	Thu Apr 15 11:26:46 2010
-98.9702759	17.1658745	1560.91	Thu Apr 15 11:26:56 2010
-98.9702911	17.1658669	1559.31	Thu Apr 15 11:27:06 2010
-98.9703064	17.1658649	1558.00	Thu Apr 15 11:27:16 2010
-98.9703140	17.1658745	1556.94	Thu Apr 15 11:27:26 2010
-98.9703140	17.1658783	1556.03	Thu Apr 15 11:27:36 2010
-98.9703140	17.1658745	1555.19	Thu Apr 15 11:27:46 2010
-98.9703217	17.1658669	1554.16	Thu Apr 15 11:27:56 2010
-98.9703293	17.1658649	1552.84	Thu Apr 15 11:28:06 2010
-98.9703445	17.1658764	1551.59	Thu Apr 15 11:28:16 2010
-98.9703522	17.1658916	1550.94	Thu Apr 15 11:28:26 2010
-98.9703598	17.1658993	1550.69	Thu Apr 15 11:28:36 2010
-98.9703674	17.1659031	1550.75	Thu Apr 15 11:28:46 2010
-98.9703674	17.1659088	1551.09	Thu Apr 15 11:28:56 2010
-98.9703674	17.1659145	1551.69	Thu Apr 15 11:29:06 2010
-98.9703751	17.1659164	1552.19	Thu Apr 15 11:29:16 2010
-98.9703751	17.1659164	1552.19	Thu Apr 15 11:29:26 2010
-98.9703751	17.1659164	1552.16	Thu Apr 15 11:29:36 2010
-98.9703751	17.1659164	1552.19	Thu Apr 15 11:29:46 2010
-98.9703674	17.1659164	1552.25	Thu Apr 15 11:29:56 2010
-98.9703674	17.1659164	1552.28	Thu Apr 15 11:30:06 2010
-98.9703674	17.1659145	1552.31	Thu Apr 15 11:30:16 2010
-98.9703674	17.1659126	1552.31	Thu Apr 15 11:30:26 2010
-98.9703674	17.1659126	1552.38	Thu Apr 15 11:30:36 2010
-98.9703598	17.1659126	1552.47	Thu Apr 15 11:30:46 2010
-98.9703598	17.1659126	1552.63	Thu Apr 15 11:30:56 2010
-98.9703598	17.1659107	1552.78	Thu Apr 15 11:31:06 2010
-98.9703598	17.1659088	1552.94	Thu Apr 15 11:31:16 2010
-98.9703598	17.1659088	1553.06	Thu Apr 15 11:31:26 2010
-98.9703522	17.1659088	1553.19	Thu Apr 15 11:31:36 2010
-98.9703522	17.1659088	1553.34	Thu Apr 15 11:31:46 2010
-98.9703522	17.1659088	1553.47	Thu Apr 15 11:31:56 2010
-98.9703522	17.1659088	1553.63	Thu Apr 15 11:32:06 2010
-98.9703522	17.1658974	1554.09	Thu Apr 15 11:32:16 2010
-98.9703369	17.1658764	1554.09	Thu Apr 15 11:32:26 2010
-98.9703445	17.1658554	1554.72	Thu Apr 15 11:32:36 2010
-98.9703445	17.1658325	1556.66	Thu Apr 15 11:32:46 2010
-98.9703445	17.1658268	1558.25	Thu Apr 15 11:32:56 2010
-98.9703293	17.1658230	1560.97	Thu Apr 15 11:33:06 2010
-98.9703140	17.1658306	1564.34	Thu Apr 15 11:33:16 2010
-98.9703064	17.1658440	1567.75	Thu Apr 15 11:33:26 2010
-98.9703064	17.1658554	1569.94	Thu Apr 15 11:33:36 2010
-98.9703140	17.1658649	1571.81	Thu Apr 15 11:33:46 2010
-98.9703064	17.1658707	1573.19	Thu Apr 15 11:33:56 2010
-98.9703140	17.1658802	1573.81	Thu Apr 15 11:34:06 2010
-98.9703217	17.1658821	1573.69	Thu Apr 15 11:34:16 2010
-98.9703217	17.1658764	1572.53	Thu Apr 15 11:34:26 2010
-98.9703293	17.1658783	1570.78	Thu Apr 15 11:34:36 2010
-98.9703369	17.1658783	1568.47	Thu Apr 15 11:34:46 2010
-98.9703445	17.1658821	1566.59	Thu Apr 15 11:34:56 2010
-98.9703522	17.1658878	1564.84	Thu Apr 15 11:35:06 2010
-98.9703522	17.1658993	1563.19	Thu Apr 15 11:35:16 2010
-98.9703369	17.1659012	1562.25	Thu Apr 15 11:35:26 2010
-98.9703217	17.1658955	1562.59	Thu Apr 15 11:35:36 2010
-98.9703217	17.1658955	1563.75	Thu Apr 15 11:35:46 2010
-98.9703293	17.1659031	1565.00	Thu Apr 15 11:35:56 2010
-98.9703445	17.1659088	1566.63	Thu Apr 15 11:36:06 2010
-98.9703522	17.1659088	1568.50	Thu Apr 15 11:36:16 2010
-98.9703445	17.1659069	1570.22	Thu Apr 15 11:36:26 2010
-98.9703140	17.1659050	1571.06	Thu Apr 15 11:36:36 2010
-98.9702835	17.1659050	1573.06	Thu Apr 15 11:36:46 2010
-98.9702759	17.1659012	1574.41	Thu Apr 15 11:36:56 2010
-98.9702759	17.1658936	1575.28	Thu Apr 15 11:37:06 2010
-98.9702835	17.1658878	1575.44	Thu Apr 15 11:37:16 2010
-98.9702911	17.1658878	1574.81	Thu Apr 15 11:37:26 2010
-98.9702988	17.1658878	1573.88	Thu Apr 15 11:37:36 2010
-98.9702911	17.1658821	1573.22	Thu Apr 15 11:37:46 2010
-98.9702911	17.1658783	1572.78	Thu Apr 15 11:37:56 2010
-98.9702911	17.1658783	1572.63	Thu Apr 15 11:38:06 2010
-98.9702911	17.1658783	1572.59	Thu Apr 15 11:38:16 2010
-98.9702911	17.1658783	1572.50	Thu Apr 15 11:38:26 2010
-98.9702911	17.1658783	1572.47	Thu Apr 15 11:38:36 2010
-98.9702911	17.1658764	1572.50	Thu Apr 15 11:38:46 2010
-98.9702911	17.1658783	1572.50	Thu Apr 15 11:38:56 2010
-98.9702911	17.1658783	1572.41	Thu Apr 15 11:39:06 2010
-98.9702911	17.1658764	1572.41	Thu Apr 15 11:39:16 2010
-98.9702911	17.1658764	1572.41	Thu Apr 15 11:39:26 2010
-98.9702911	17.1658745	1572.34	Thu Apr 15 11:39:36 2010
-98.9702911	17.1658745	1572.25	Thu Apr 15 11:39:46 2010
-98.9702911	17.1658726	1572.25	Thu Apr 15 11:39:56 2010
-98.9702911	17.1658726	1572.22	Thu Apr 15 11:40:06 2010
-98.9702911	17.1658707	1572.22	Thu Apr 15 11:40:16 2010
-98.9702911	17.1658707	1572.19	Thu Apr 15 11:40:26 2010
-98.9702911	17.1658688	1572.19	Thu Apr 15 11:40:36 2010
-98.9702911	17.1658688	1572.22	Thu Apr 15 11:40:46 2010
-98.9702911	17.1658669	1572.28	Thu Apr 15 11:40:56 2010
-98.9702911	17.1658669	1572.34	Thu Apr 15 11:41:06 2010
-98.9702911	17.1658649	1572.34	Thu Apr 15 11:41:16 2010
-98.9702911	17.1658649	1572.34	Thu Apr 15 11:41:26 2010
-98.9702835	17.1658630	1572.19	Thu Apr 15 11:41:36 2010
-98.9702835	17.1658649	1572.03	Thu Apr 15 11:41:46 2010
-98.9702911	17.1658649	1572.03	Thu Apr 15 11:41:56 2010
-98.9702911	17.1658630	1571.94	Thu Apr 15 11:42:06 2010
-98.9702911	17.1658630	1571.78	Thu Apr 15 11:42:16 2010
-98.9702911	17.1658630	1571.66	Thu Apr 15 11:42:26 2010
-98.9702911	17.1658630	1571.53	Thu Apr 15 11:42:36 2010
-98.9702911	17.1658611	1571.41	Thu Apr 15 11:42:46 2010
-98.9702835	17.1658611	1571.34	Thu Apr 15 11:42:56 2010
-98.9702911	17.1658592	1571.28	Thu Apr 15 11:43:06 2010
-98.9702911	17.1658592	1571.19	Thu Apr 15 11:43:16 2010
-98.9702911	17.1658573	1571.19	Thu Apr 15 11:43:26 2010
-98.9702911	17.1658573	1571.19	Thu Apr 15 11:43:36 2010
-98.9702911	17.1658554	1571.19	Thu Apr 15 11:43:46 2010
-98.9702911	17.1658554	1571.16	Thu Apr 15 11:43:56 2010
-98.9702911	17.1658535	1571.19	Thu Apr 15 11:44:06 2010
-98.9702911	17.1658554	1571.19	Thu Apr 15 11:44:16 2010
-98.9702911	17.1658554	1571.28	Thu Apr 15 11:44:26 2010
-98.9702911	17.1658554	1571.31	Thu Apr 15 11:44:36 2010
-98.9702911	17.1658554	1571.34	Thu Apr 15 11:44:46 2010
-98.9702911	17.1658554	1571.38	Thu Apr 15 11:44:56 2010
-98.9702911	17.1658554	1571.31	Thu Apr 15 11:45:06 2010
-98.9702911	17.1658573	1571.31	Thu Apr 15 11:45:16 2010
-98.9702911	17.1658573	1571.38	Thu Apr 15 11:45:26 2010
-98.9702911	17.1658573	1571.34	Thu Apr 15 11:45:36 2010
-98.9702911	17.1658554	1571.34	Thu Apr 15 11:45:46 2010
-98.9702911	17.1658554	1571.34	Thu Apr 15 11:45:56 2010
-98.9702911	17.1658554	1571.34	Thu Apr 15 11:46:06 2010
-98.9702911	17.1658554	1571.31	Thu Apr 15 11:46:16 2010
-98.9702911	17.1658535	1571.31	Thu Apr 15 11:46:26 2010
-98.9702911	17.1658535	1571.31	Thu Apr 15 11:46:36 2010
-98.9702911	17.1658535	1571.19	Thu Apr 15 11:46:46 2010
-98.9702911	17.1658535	1571.22	Thu Apr 15 11:46:56 2010
-98.9702911	17.1658535	1571.28	Thu Apr 15 11:47:06 2010
-98.9702911	17.1658535	1571.38	Thu Apr 15 11:47:16 2010
-98.9702911	17.1658535	1571.44	Thu Apr 15 11:47:26 2010
-98.9702911	17.1658535	1571.47	Thu Apr 15 11:47:36 2010
-98.9702911	17.1658535	1571.53	Thu Apr 15 11:47:46 2010
-98.9702911	17.1658554	1571.50	Thu Apr 15 11:47:56 2010
-98.9702911	17.1658535	1571.59	Thu Apr 15 11:48:06 2010
-98.9702911	17.1658535	1571.69	Thu Apr 15 11:48:16 2010
-98.9702911	17.1658535	1571.78	Thu Apr 15 11:48:26 2010
-98.9702911	17.1658535	1571.84	Thu Apr 15 11:48:36 2010
-98.9702911	17.1658535	1571.81	Thu Apr 15 11:48:46 2010
-98.9702911	17.1658535	1571.78	Thu Apr 15 11:48:56 2010
-98.9702911	17.1658535	1571.75	Thu Apr 15 11:49:06 2010
-98.9702988	17.1658516	1571.81	Thu Apr 15 11:49:16 2010
-98.9702988	17.1658535	1571.78	Thu Apr 15 11:49:26 2010
-98.9702988	17.1658535	1571.75	Thu Apr 15 11:49:36 2010
-98.9702988	17.1658554	1571.75	Thu Apr 15 11:49:46 2010
-98.9702911	17.1658573	1571.75	Thu Apr 15 11:49:56 2010
-98.9702911	17.1658573	1571.75	Thu Apr 15 11:50:06 2010
-98.9702911	17.1658573	1571.72	Thu Apr 15 11:50:16 2010
-98.9702911	17.1658573	1571.78	Thu Apr 15 11:50:26 2010
-98.9702911	17.1658573	1571.84	Thu Apr 15 11:50:36 2010
-98.9702911	17.1658592	1571.88	Thu Apr 15 11:50:46 2010
-98.9702911	17.1658592	1571.88	Thu Apr 15 11:50:56 2010
-98.9702911	17.1658592	1571.88	Thu Apr 15 11:51:06 2010
-98.9702911	17.1658592	1571.91	Thu Apr 15 11:51:16 2010
-98.9702911	17.1658592	1571.94	Thu Apr 15 11:51:26 2010
-98.9702911	17.1658592	1571.94	Thu Apr 15 11:51:36 2010
-98.9702835	17.1658592	1571.84	Thu Apr 15 11:51:46 2010
-98.9702911	17.1658592	1571.78	Thu Apr 15 11:51:56 2010
-98.9702911	17.1658592	1571.81	Thu Apr 15 11:52:06 2010
-98.9702911	17.1658592	1571.78	Thu Apr 15 11:52:16 2010
-98.9702911	17.1658592	1571.81	Thu Apr 15 11:52:26 2010
-98.9702911	17.1658592	1571.88	Thu Apr 15 11:52:36 2010
-98.9702911	17.1658573	1571.97	Thu Apr 15 11:52:46 2010
-98.9702911	17.1658573	1571.94	Thu Apr 15 11:52:56 2010
-98.9702911	17.1658554	1571.91	Thu Apr 15 11:53:06 2010
-98.9702911	17.1658554	1571.91	Thu Apr 15 11:53:16 2010
-98.9702911	17.1658573	1571.91	Thu Apr 15 11:53:26 2010
-98.9702911	17.1658554	1571.88	Thu Apr 15 11:53:36 2010
-98.9702911	17.1658554	1571.84	Thu Apr 15 11:53:46 2010
-98.9702911	17.1658554	1571.78	Thu Apr 15 11:53:56 2010
-98.9702911	17.1658554	1571.78	Thu Apr 15 11:54:06 2010
-98.9702911	17.1658554	1571.78	Thu Apr 15 11:54:16 2010
-98.9702911	17.1658554	1571.75	Thu Apr 15 11:54:26 2010
-98.9702911	17.1658554	1571.75	Thu Apr 15 11:54:36 2010
-98.9702911	17.1658554	1571.75	Thu Apr 15 11:54:46 2010
-98.9702911	17.1658535	1571.81	Thu Apr 15 11:54:56 2010
-98.9702911	17.1658535	1571.88	Thu Apr 15 11:55:06 2010
-98.9702911	17.1658535	1571.91	Thu Apr 15 11:55:16 2010
-98.9702911	17.1658535	1571.97	Thu Apr 15 11:55:26 2010
-98.9702911	17.1658573	1572.00	Thu Apr 15 11:55:36 2010
-98.9702911	17.1658573	1571.97	Thu Apr 15 11:55:46 2010
-98.9702911	17.1658554	1571.97	Thu Apr 15 11:55:56 2010
-98.9702911	17.1658554	1571.97	Thu Apr 15 11:56:06 2010
-98.9702911	17.1658554	1571.97	Thu Apr 15 11:56:16 2010
-98.9702911	17.1658554	1571.94	Thu Apr 15 11:56:26 2010
-98.9702911	17.1658535	1571.94	Thu Apr 15 11:56:36 2010
-98.9702911	17.1658535	1571.94	Thu Apr 15 11:56:46 2010
-98.9702988	17.1658516	1571.97	Thu Apr 15 11:56:56 2010
-98.9702988	17.1658497	1572.03	Thu Apr 15 11:57:06 2010
-98.9703064	17.1658497	1572.03	Thu Apr 15 11:57:16 2010
-98.9704742	17.1658077	1571.44	Thu Apr 15 11:57:26 2010
-98.9706116	17.1657639	1573.03	Thu Apr 15 11:57:36 2010
-98.9706955	17.1657372	1572.56	Thu Apr 15 11:57:46 2010
-98.9707260	17.1657200	1573.22	Thu Apr 15 11:57:56 2010
-98.9707413	17.1657143	1576.50	Thu Apr 15 11:58:06 2010
-98.9707794	17.1656895	1577.94	Thu Apr 15 11:58:16 2010
-98.9708023	17.1656685	1579.41	Thu Apr 15 11:58:26 2010
-98.9708252	17.1656532	1579.91	Thu Apr 15 11:58:36 2010
-98.9708481	17.1656075	1581.72	Thu Apr 15 11:58:46 2010
-98.9708633	17.1655312	1580.63	Thu Apr 15 11:58:56 2010
-98.9708862	17.1654472	1580.94	Thu Apr 15 11:59:06 2010
-98.9708862	17.1653690	1580.97	Thu Apr 15 11:59:16 2010
-98.9709091	17.1652889	1581.25	Thu Apr 15 11:59:26 2010
-98.9709015	17.1652088	1581.34	Thu Apr 15 11:59:36 2010
-98.9708710	17.1651306	1580.22	Thu Apr 15 11:59:46 2010
-98.9708405	17.1650524	1579.50	Thu Apr 15 11:59:56 2010
-98.9707947	17.1649590	1577.84	Thu Apr 15 12:00:06 2010
-98.9707642	17.1648827	1577.69	Thu Apr 15 12:00:16 2010
-98.9707642	17.1647949	1577.50	Thu Apr 15 12:00:26 2010
-98.9707642	17.1647148	1576.81	Thu Apr 15 12:00:36 2010
-98.9707413	17.1646271	1576.28	Thu Apr 15 12:00:46 2010
-98.9707260	17.1645393	1575.72	Thu Apr 15 12:00:56 2010
-98.9707336	17.1644611	1574.56	Thu Apr 15 12:01:06 2010
-98.9707260	17.1643772	1573.69	Thu Apr 15 12:01:16 2010
-98.9707413	17.1642876	1573.31	Thu Apr 15 12:01:26 2010
-98.9707184	17.1642056	1572.81	Thu Apr 15 12:01:36 2010
-98.9706650	17.1641808	1572.50	Thu Apr 15 12:01:46 2010
-98.9706726	17.1641006	1572.06	Thu Apr 15 12:01:56 2010
-98.9706879	17.1640129	1571.91	Thu Apr 15 12:02:06 2010
-98.9706650	17.1639404	1571.31	Thu Apr 15 12:02:16 2010
-98.9706345	17.1638546	1570.81	Thu Apr 15 12:02:26 2010
-98.9705658	17.1637688	1570.31	Thu Apr 15 12:02:36 2010
-98.9705276	17.1636791	1569.38	Thu Apr 15 12:02:46 2010
-98.9704895	17.1636219	1568.53	Thu Apr 15 12:02:56 2010
-98.9704437	17.1635609	1567.53	Thu Apr 15 12:03:06 2010
-98.9704437	17.1635246	1566.59	Thu Apr 15 12:03:16 2010
-98.9704666	17.1634998	1565.81	Thu Apr 15 12:03:26 2010
-98.9705124	17.1634502	1565.09	Thu Apr 15 12:03:36 2010
-98.9704971	17.1633816	1564.47	Thu Apr 15 12:03:46 2010
-98.9705200	17.1632977	1563.94	Thu Apr 15 12:03:56 2010
-98.9705582	17.1632023	1563.25	Thu Apr 15 12:04:06 2010
-98.9706421	17.1631718	1562.56	Thu Apr 15 12:04:16 2010
-98.9706726	17.1631947	1561.88	Thu Apr 15 12:04:26 2010
-98.9707184	17.1631699	1561.63	Thu Apr 15 12:04:36 2010
-98.9707718	17.1631260	1561.53	Thu Apr 15 12:04:46 2010
-98.9707642	17.1631145	1561.47	Thu Apr 15 12:04:56 2010
-98.9707642	17.1631069	1561.63	Thu Apr 15 12:05:06 2010
-98.9708023	17.1630764	1562.13	Thu Apr 15 12:05:16 2010
-98.9707947	17.1630592	1561.16	Thu Apr 15 12:05:26 2010
-98.9707794	17.1630611	1560.06	Thu Apr 15 12:05:36 2010
-98.9707718	17.1630688	1559.97	Thu Apr 15 12:05:46 2010
-98.9708023	17.1630478	1557.69	Thu Apr 15 12:05:56 2010
-98.9708023	17.1630440	1557.63	Thu Apr 15 12:06:06 2010
-98.9707947	17.1630383	1557.50	Thu Apr 15 12:06:16 2010
-98.9707870	17.1630363	1557.50	Thu Apr 15 12:06:26 2010
-98.9707489	17.1630573	1557.31	Thu Apr 15 12:06:36 2010
-98.9707413	17.1630535	1557.38	Thu Apr 15 12:06:46 2010
-98.9707413	17.1630516	1557.34	Thu Apr 15 12:06:56 2010
-98.9707413	17.1630859	1557.34	Thu Apr 15 12:07:06 2010
-98.9708023	17.1631260	1557.16	Thu Apr 15 12:07:16 2010
-98.9708710	17.1631546	1557.63	Thu Apr 15 12:07:26 2010
-98.9709244	17.1631527	1557.38	Thu Apr 15 12:07:36 2010
-98.9709702	17.1631508	1557.47	Thu Apr 15 12:07:46 2010
-98.9710083	17.1631336	1557.31	Thu Apr 15 12:07:56 2010
-98.9710770	17.1631222	1557.00	Thu Apr 15 12:08:06 2010
-98.9711456	17.1630859	1556.81	Thu Apr 15 12:08:16 2010
-98.9711609	17.1630783	1555.78	Thu Apr 15 12:08:26 2010
-98.9712296	17.1630936	1554.66	Thu Apr 15 12:08:36 2010
-98.9712982	17.1630974	1553.88	Thu Apr 15 12:08:46 2010
-98.9713516	17.1631165	1552.72	Thu Apr 15 12:08:56 2010
-98.9713593	17.1631184	1551.34	Thu Apr 15 12:09:06 2010
-98.9713898	17.1631718	1550.84	Thu Apr 15 12:09:16 2010
-98.9714127	17.1631832	1548.88	Thu Apr 15 12:09:26 2010
-98.9714279	17.1631737	1546.81	Thu Apr 15 12:09:36 2010
-98.9714355	17.1631660	1546.19	Thu Apr 15 12:09:46 2010
-98.9714508	17.1631565	1545.50	Thu Apr 15 12:09:56 2010
-98.9714508	17.1631470	1544.94	Thu Apr 15 12:10:06 2010
-98.9714432	17.1631393	1544.38	Thu Apr 15 12:10:16 2010
-98.9714279	17.1631317	1543.81	Thu Apr 15 12:10:26 2010
-98.9714203	17.1631279	1543.25	Thu Apr 15 12:10:36 2010
-98.9714127	17.1631355	1542.69	Thu Apr 15 12:10:46 2010
-98.9714050	17.1631393	1542.13	Thu Apr 15 12:10:56 2010
-98.9714203	17.1631374	1542.03	Thu Apr 15 12:11:06 2010
-98.9714432	17.1631336	1542.06	Thu Apr 15 12:11:16 2010
-98.9714737	17.1632385	1542.56	Thu Apr 15 12:11:26 2010
-98.9714661	17.1632290	1542.75	Thu Apr 15 12:11:36 2010
-98.9714661	17.1632099	1542.91	Thu Apr 15 12:11:46 2010
-98.9714584	17.1631546	1542.22	Thu Apr 15 12:11:56 2010
-98.9714737	17.1631699	1541.22	Thu Apr 15 12:12:06 2010
