# Supplementary material for: Lévy foraging patterns of rural humans
Source: PLoS One. 2018 Jun 18;13(6):e0199099. doi: 10.1371/journal.pone.0199099 (PMC6005560; doi:10.1371/journal.pone.0199099)
Supplement: S6 File — (ZIP) [file pone.0199099.s006.zip › holux02/Holux002_M-241_Start_20100416-114835_Finish_20100416-124545.kml]

<?xml version="1.0" encoding="UTF-8"?>
<kml xmlns="http://earth.google.com/kml/2.1">
<Document>
<Style id="normalState_TLP_Start">
<IconStyle>
<scale>1.0</scale>
<Icon>
<href>http://maps.google.com/mapfiles/kml/pal4/icon15.png</href>
</Icon>
</IconStyle>
<LabelStyle>
<scale>1.0</scale>
</LabelStyle>
</Style>
<Style id="highlightState_TLP_Start">
<IconStyle>
<scale>1.1</scale>
<Icon>
<href>http://maps.google.com/mapfiles/kml/pal4/icon7.png</href>
</Icon>
</IconStyle>
<LabelStyle>
<scale>1.1</scale>
<color>ff0000ff</color>
</LabelStyle>
</Style>
<StyleMap id="styleMap_TLP_Start">
<Pair>
<key>normal</key>
<styleUrl>#normalState_TLP_Start</styleUrl>
</Pair>
<Pair>
<key>highlight</key>
<styleUrl>#highlightState_TLP_Start</styleUrl>
</Pair>
</StyleMap>
<Style id="normalState_TLP_Finish">
<IconStyle>
<scale>1.0</scale>
<Icon>
<href>http://maps.google.com/mapfiles/kml/pal4/icon15.png</href>
</Icon>
</IconStyle>
<LabelStyle>
<scale>1.0</scale>
</LabelStyle>
</Style>
<Style id="highlightState_TLP_Finish">
<IconStyle>
<scale>1.1</scale>
<Icon>
<href>http://maps.google.com/mapfiles/kml/pal4/icon7.png</href>
</Icon>
</IconStyle>
<LabelStyle>
<scale>1.1</scale>
<color>ff0000ff</color>
</LabelStyle>
</Style>
<StyleMap id="styleMap_TLP_Finish">
<Pair>
<key>normal</key>
<styleUrl>#normalState_TLP_Finish</styleUrl>
</Pair>
<Pair>
<key>highlight</key>
<styleUrl>#highlightState_TLP_Finish</styleUrl>
</Pair>
</StyleMap>
<Style id="normalState_TLP_Normal">
<IconStyle>
<scale>1.0</scale>
<Icon>
<href>http://maps.google.com/mapfiles/kml/pal4/icon31.png</href>
</Icon>
</IconStyle>
<LabelStyle>
<scale>1.0</scale>
</LabelStyle>
</Style>
<Style id="highlightState_TLP_Normal">
<IconStyle>
<scale>1.1</scale>
<Icon>
<href>http://maps.google.com/mapfiles/kml/pal4/icon23.png</href>
</Icon>
</IconStyle>
<LabelStyle>
<scale>1.1</scale>
<color>ff0000ff</color>
</LabelStyle>
</Style>
<StyleMap id="styleMap_TLP_Normal">
<Pair>
<key>normal</key>
<styleUrl>#normalState_TLP_Normal</styleUrl>
</Pair>
<Pair>
<key>highlight</key>
<styleUrl>#highlightState_TLP_Normal</styleUrl>
</Pair>
</StyleMap>
<Style id="normalState_TLP_Photo">
<IconStyle>
<scale>1.0</scale>
<Icon>
<href>http://maps.google.com/mapfiles/kml/pal4/icon46.png</href>
</Icon>
</IconStyle>
<LabelStyle>
<scale>1.0</scale>
</LabelStyle>
</Style>
<Style id="highlightState_TLP_Photo">
<IconStyle>
<scale>1.1</scale>
<Icon>
<href>http://maps.google.com/mapfiles/kml/pal4/icon38.png</href>
</Icon>
</IconStyle>
<LabelStyle>
<scale>1.1</scale>
<color>ff0000ff</color>
</LabelStyle>
</Style>
<StyleMap id="styleMap_TLP_Photo">
<Pair>
<key>normal</key>
<styleUrl>#normalState_TLP_Photo</styleUrl>
</Pair>
<Pair>
<key>highlight</key>
<styleUrl>#highlightState_TLP_Photo</styleUrl>
</Pair>
</StyleMap>
<Style id="roadStyle">
<LineStyle>
<color>ffffff00</color>
<width>6</width>
</LineStyle>
</Style>
<Open>1</Open>
<description>Route</description>
<name>Track Log</name>
<Placemark>
<name>Route</name>
<styleUrl>#roadStyle</styleUrl>
<MultiGeometry>
<LineString>
<coordinates>
-98.9714432,17.1631527,1532.81 -98.9714127,17.1631641,1533.22 -98.9714127,17.1631718,1535.50 -98.9714279,17.1631680,1536.28 -98.9714279,17.1631699,1536.41 -98.9714203,17.1631660,1536.50 -98.9714127,17.1631737,1536.50 -98.9714203,17.1631870,1536.50 -98.9713898,17.1631756,1536.59 -98.9713287,17.1631317,1536.81 -98.9712601,17.1630268,1536.88 -98.9711990,17.1629829,1537.38 -98.9711380,17.1630135,1538.16 -98.9710464,17.1630268,1538.50 -98.9710007,17.1630745,1538.66 -98.9709549,17.1631069,1538.84 -98.9709167,17.1630993,1538.97 -98.9709015,17.1630917,1539.66 -98.9708176,17.1631145,1541.47 -98.9707565,17.1630917,1542.47 -98.9706726,17.1631126,1542.69 -98.9705963,17.1631184,1543.19 -98.9705505,17.1632023,1544.41 -98.9705200,17.1632671,1544.69 -98.9704819,17.1633072,1544.44 -98.9704590,17.1633854,1545.59 -98.9704361,17.1634369,1546.00 -98.9704590,17.1635075,1547.81 -98.9704666,17.1635666,1548.06 -98.9705048,17.1636715,1552.34 -98.9705353,17.1637421,1556.13 -98.9705887,17.1637497,1556.44 -98.9706421,17.1637974,1556.34 -98.9706573,17.1638718,1557.78 -98.9706955,17.1639614,1558.19 -98.9707031,17.1640415,1559.25 -98.9706802,17.1640739,1560.22 -98.9706497,17.1641331,1561.13 -98.9706955,17.1640606,1560.72 -98.9707031,17.1641026,1559.63 -98.9706879,17.1641865,1556.84 -98.9706955,17.1642532,1556.53 -98.9706879,17.1642609,1556.84 -98.9706879,17.1642647,1556.91 -98.9706955,17.1643276,1557.66 -98.9707260,17.1644268,1559.00 -98.9707489,17.1644859,1559.88 -98.9707489,17.1645832,1559.25 -98.9707336,17.1646862,1562.16 -98.9707642,17.1647434,1562.75 -98.9707870,17.1648235,1562.16 -98.9708023,17.1649895,1566.91 -98.9708481,17.1650906,1570.94 -98.9708786,17.1651726,1574.66 -98.9709091,17.1652412,1574.06 -98.9709167,17.1653442,1573.72 -98.9709091,17.1654377,1573.34 -98.9709015,17.1655350,1574.16 -98.9708633,17.1656380,1573.25 -98.9708328,17.1656990,1573.47 -98.9708023,17.1658039,1575.25 -98.9707870,17.1658726,1574.84 -98.9707870,17.1659927,1577.31 -98.9708023,17.1660175,1579.09 -98.9708023,17.1660194,1579.38 -98.9707947,17.1660728,1579.94 -98.9707642,17.1661816,1581.16 -98.9706955,17.1662540,1582.31 -98.9707108,17.1663342,1582.31 -98.9706955,17.1663628,1582.75 -98.9706726,17.1663876,1582.69 -98.9706726,17.1664085,1582.97 -98.9706726,17.1664867,1584.22 -98.9707031,17.1664848,1585.56 -98.9707184,17.1664429,1585.78 -98.9706802,17.1663666,1586.69 -98.9706421,17.1664848,1587.03 -98.9706268,17.1665878,1586.44 -98.9706268,17.1665916,1586.25 -98.9706345,17.1666393,1587.03 -98.9706650,17.1666908,1589.44 -98.9706268,17.1666641,1582.88 -98.9706039,17.1667042,1586.25 -98.9706421,17.1667881,1587.78 -98.9706650,17.1668701,1588.22 -98.9706802,17.1669483,1587.81 -98.9706726,17.1670208,1587.88 -98.9706726,17.1671181,1587.06 -98.9706802,17.1672249,1586.25 -98.9707336,17.1672821,1585.72 -98.9708405,17.1673374,1585.69 -98.9708939,17.1674042,1585.47 -98.9709625,17.1674614,1586.22 -98.9710312,17.1675148,1587.72 -98.9710999,17.1675606,1589.13 -98.9711914,17.1676121,1590.06 -98.9711838,17.1676235,1591.91 -98.9711685,17.1676655,1592.09 -98.9711456,17.1677437,1590.06 -98.9710770,17.1678219,1588.41 -98.9710083,17.1679020,1585.22 -98.9709625,17.1679859,1584.50 -98.9709396,17.1680794,1584.06 -98.9709396,17.1681595,1585.59 -98.9708939,17.1682453,1586.59 -98.9708328,17.1683483,1587.03 -98.9707870,17.1684265,1586.25 -98.9707413,17.1685371,1585.88 -98.9707031,17.1686058,1584.94 -98.9706573,17.1686764,1585.38 -98.9706192,17.1687546,1584.44 -98.9705658,17.1688652,1583.94 -98.9705353,17.1689587,1583.22 -98.9705048,17.1690788,1585.88 -98.9704819,17.1691341,1584.06 -98.9704819,17.1691456,1584.81 -98.9704819,17.1691513,1584.84 -98.9704819,17.1691551,1585.00 -98.9704819,17.1692505,1586.47 -98.9704819,17.1693497,1586.69 -98.9705048,17.1694355,1591.19 -98.9704971,17.1694374,1591.28 -98.9704742,17.1694908,1593.16 -98.9704666,17.1695213,1593.38 -98.9704361,17.1695652,1592.34 -98.9704437,17.1696472,1593.25 -98.9704208,17.1697083,1593.25 -98.9704132,17.1697598,1594.31 -98.9704132,17.1697788,1595.47 -98.9704056,17.1698208,1596.47 -98.9704056,17.1698322,1596.63 -98.9704132,17.1698399,1596.69 -98.9704132,17.1698494,1596.78 -98.9703827,17.1698532,1596.84 -98.9703598,17.1698456,1596.91 -98.9703751,17.1698551,1597.06 -98.9704056,17.1698761,1597.69 -98.9703979,17.1699505,1599.59 -98.9704208,17.1699867,1598.16 -98.9704208,17.1700134,1598.25 -98.9704361,17.1700764,1598.56 -98.9704590,17.1701355,1599.50 -98.9704666,17.1702099,1600.22 -98.9704437,17.1702690,1598.41 -98.9704361,17.1702747,1597.72 -98.9704590,17.1703339,1598.38 -98.9704666,17.1703396,1597.50 -98.9704666,17.1703396,1597.44 -98.9704819,17.1703453,1597.28 -98.9705429,17.1703644,1598.94 -98.9705429,17.1703644,1599.00 -98.9705429,17.1703644,1598.97 -98.9705963,17.1704178,1597.91 -98.9706192,17.1704597,1596.50 -98.9706192,17.1704636,1596.88 -98.9706039,17.1705208,1596.69 -98.9706039,17.1705341,1595.91 -98.9705963,17.1704960,1595.88 -98.9705734,17.1703739,1595.53 -98.9704971,17.1702805,1594.91 -98.9705048,17.1701775,1594.88 -98.9705124,17.1700687,1594.75 -98.9705276,17.1699562,1594.44 -98.9705353,17.1698132,1594.47 -98.9705353,17.1697140,1594.81 -98.9705124,17.1696091,1592.84 -98.9704819,17.1695175,1591.78 -98.9704590,17.1694031,1590.59 -98.9704437,17.1693020,1588.00 -98.9704437,17.1691990,1585.19 -98.9704514,17.1690655,1583.81 -98.9704666,17.1689682,1583.69 -98.9705048,17.1688786,1584.72 -98.9705276,17.1687756,1582.81 -98.9705811,17.1686764,1582.31 -98.9706345,17.1685905,1582.63 -98.9706726,17.1685162,1582.53 -98.9706497,17.1685257,1587.91 -98.9705963,17.1685715,1589.44 -98.9704971,17.1686039,1589.19 -98.9704437,17.1685333,1589.31 -98.9704056,17.1684284,1589.13 -98.9704285,17.1683102,1588.94 -98.9704361,17.1682301,1588.47 -98.9704132,17.1681538,1588.47 -98.9704361,17.1680851,1588.56 -98.9704437,17.1679783,1588.97 -98.9704208,17.1680069,1593.25 -98.9704895,17.1680050,1594.31 -98.9704895,17.1679382,1595.50 -98.9705429,17.1678925,1596.19 -98.9704971,17.1679058,1599.88 -98.9704666,17.1678257,1600.97 -98.9704666,17.1677513,1601.47 -98.9705124,17.1676846,1602.38 -98.9705963,17.1676846,1604.47 -98.9705887,17.1676483,1606.75 -98.9705353,17.1675720,1608.53 -98.9704971,17.1674843,1608.44 -98.9704514,17.1674137,1609.41 -98.9704437,17.1673985,1609.72 -98.9704437,17.1673889,1609.88 -98.9704437,17.1673908,1610.22 -98.9703903,17.1673813,1610.13 -98.9703979,17.1673832,1610.47 -98.9704361,17.1673851,1612.59 -98.9704590,17.1673965,1613.16 -98.9704361,17.1674213,1613.75 -98.9704208,17.1674213,1614.09 -98.9704132,17.1674232,1614.13 -98.9704132,17.1674232,1614.19 -98.9704132,17.1674232,1615.03 -98.9704056,17.1674175,1615.09 -98.9703979,17.1674137,1615.13 -98.9704132,17.1674156,1615.72 -98.9704208,17.1674118,1615.75 -98.9704132,17.1674080,1615.81 -98.9704056,17.1674118,1615.75 -98.9704132,17.1674213,1615.78 -98.9703522,17.1674461,1616.69 -98.9702759,17.1673889,1617.28 -98.9702148,17.1673298,1617.84 -98.9701691,17.1672859,1618.25 -98.9701767,17.1672077,1618.28 -98.9701538,17.1671848,1618.09 -98.9701462,17.1671047,1616.28 -98.9701080,17.1670570,1615.34 -98.9701309,17.1670914,1616.78 -98.9701385,17.1671352,1615.97 -98.9701385,17.1671257,1616.06 -98.9701309,17.1671314,1616.00 -98.9701309,17.1671371,1616.00 -98.9701233,17.1671391,1616.09 -98.9701157,17.1671371,1616.19 -98.9701157,17.1671391,1616.28 -98.9701080,17.1671429,1616.31 -98.9701004,17.1671410,1616.41 -98.9700928,17.1671429,1616.44 -98.9700851,17.1671448,1616.34 -98.9701004,17.1671391,1616.22 -98.9700851,17.1670704,1614.16 -98.9701004,17.1670742,1614.03 -98.9701004,17.1670723,1614.00 -98.9700928,17.1670666,1614.03 -98.9700928,17.1670609,1614.03 -98.9701080,17.1670532,1613.75 -98.9701080,17.1670437,1613.53 -98.9700699,17.1670456,1613.59 -98.9700546,17.1670551,1613.59 -98.9700623,17.1670532,1613.66 -98.9700699,17.1670418,1613.88 -98.9700851,17.1670341,1613.97 -98.9701157,17.1670361,1613.78 -98.9701691,17.1670437,1612.75 -98.9701843,17.1670456,1612.41 -98.9701767,17.1670551,1611.69 -98.9701462,17.1670837,1614.09 -98.9701309,17.1670895,1614.28 -98.9701233,17.1670914,1614.47 -98.9701157,17.1670933,1614.72 -98.9701233,17.1670933,1614.72 -98.9701233,17.1670914,1614.75 -98.9701233,17.1670914,1614.78 -98.9701233,17.1670914,1614.88 -98.9701233,17.1670914,1614.94 -98.9701233,17.1670895,1614.94 -98.9701233,17.1670895,1614.97 -98.9701233,17.1670876,1615.00 -98.9701233,17.1670876,1615.03 -98.9701233,17.1670856,1615.00 -98.9701157,17.1670837,1614.94 -98.9701157,17.1670837,1614.91 -98.9701157,17.1670818,1614.88 -98.9701233,17.1669521,1616.72 -98.9700699,17.1669350,1617.06 -98.9700623,17.1668854,1616.50 -98.9700470,17.1668053,1616.53 -98.9700394,17.1667118,1613.63 -98.9700775,17.1666393,1611.50 -98.9701157,17.1665916,1610.25 -98.9701309,17.1665688,1609.06 -98.9701385,17.1665134,1608.81 -98.9701538,17.1664543,1605.91 -98.9701538,17.1663933,1603.09 -98.9701920,17.1663361,1600.38 -98.9702759,17.1663132,1596.94 -98.9703217,17.1662312,1594.44 -98.9703979,17.1661644,1592.19 -98.9704742,17.1661110,1589.97 -98.9705276,17.1660385,1588.25 -98.9705658,17.1659603,1586.63 -98.9706116,17.1658764,1584.72 -98.9706955,17.1658401,1582.94 -98.9707489,17.1657791,1581.81 -98.9707336,17.1657543,1579.28 -98.9708023,17.1656723,1577.22 -98.9708710,17.1655922,1576.16 -98.9709015,17.1654873,1574.47 -98.9709091,17.1653976,1572.81 -98.9709167,17.1652908,1570.09 -98.9708939,17.1652088,1567.72 -98.9708481,17.1650753,1566.44 -98.9708023,17.1649742,1564.44 -98.9707794,17.1648731,1562.66 -98.9707413,17.1647491,1561.31 -98.9707336,17.1646729,1559.84 -98.9707565,17.1646061,1563.03 -98.9707260,17.1645069,1563.44 -98.9707413,17.1644115,1564.31 -98.9707260,17.1643181,1566.19 -98.9707184,17.1642113,1566.75 -98.9707031,17.1641026,1566.81 -98.9707031,17.1639919,1566.09 -98.9706650,17.1639080,1565.31 -98.9706497,17.1638165,1565.16 -98.9706345,17.1637421,1564.66 -98.9705505,17.1636581,1563.75 -98.9705276,17.1635857,1562.22 -98.9704819,17.1635017,1559.97 -98.9705124,17.1634045,1558.41 -98.9705505,17.1633129,1556.56 -98.9705811,17.1632118,1555.25 -98.9705963,17.1631107,1554.50 -98.9706879,17.1630707,1553.50 -98.9708099,17.1630383,1552.81 -98.9708862,17.1630459,1551.75 -98.9709549,17.1630325,1550.19 -98.9710312,17.1630192,1548.50 -98.9710999,17.1629639,1547.53 -98.9712143,17.1629524,1546.06 -98.9712830,17.1629829,1545.47 -98.9713745,17.1630573,1543.38 -98.9714050,17.1631069,1540.50 -98.9714355,17.1631031,1539.38 -98.9714355,17.1630840,1538.78 -98.9714432,17.1631107,1538.59 -98.9714279,17.1631413,1539.09 -98.9714279,17.1631470,1539.34 -98.9714279,17.1631470,1539.50 -98.9714203,17.1631489,1539.59 -98.9714508,17.1631222,1539.00 -98.9714584,17.1631241,1538.88 -98.9714584,17.1631279,1538.81 -98.9714508,17.1631241,1538.78 </coordinates>
</LineString>
</MultiGeometry>
</Placemark>
<Folder>
<name>waypoints</name>
<Placemark>
<name>
Fri Apr 16 11:48:35 2010 S=0.70 Km/hr
</name>
<styleUrl>
#styleMap_TLP_Start
</styleUrl>
<Point>
<coordinates>
-98.9714432,17.1631527,1532.81
</coordinates>
</Point>
</Placemark>
<Placemark>
<name>
Fri Apr 16 11:48:45 2010 S=2.42 Km/hr
</name>
<styleUrl>
#styleMap_TLP_Normal
</styleUrl>
<Point>
<coordinates>
-98.9714127,17.1631641,1533.22
</coordinates>
</Point>
</Placemark>
<Placemark>
<name>
Fri Apr 16 11:48:55 2010 S=0.54 Km/hr
</name>
<styleUrl>
#styleMap_TLP_Normal
</styleUrl>
<Point>
<coordinates>
-98.9714127,17.1631718,1535.50
</coordinates>
</Point>
</Placemark>
<Placemark>
<name>
Fri Apr 16 11:49:05 2010 S=0.04 Km/hr
</name>
<styleUrl>
#styleMap_TLP_Normal
</styleUrl>
<Point>
<coordinates>
-98.9714279,17.1631680,1536.28
</coordinates>
</Point>
</Placemark>
<Placemark>
<name>
Fri Apr 16 11:49:15 2010 S=0.16 Km/hr
</name>
<styleUrl>
#styleMap_TLP_Normal
</styleUrl>
<Point>
<coordinates>
-98.9714279,17.1631699,1536.41
</coordinates>
</Point>
</Placemark>
<Placemark>
<name>
Fri Apr 16 11:49:25 2010 S=0.33 Km/hr
</name>
<styleUrl>
#styleMap_TLP_Normal
</styleUrl>
<Point>
<coordinates>
-98.9714203,17.1631660,1536.50
</coordinates>
</Point>
</Placemark>
<Placemark>
<name>
Fri Apr 16 11:49:35 2010 S=0.47 Km/hr
</name>
<styleUrl>
#styleMap_TLP_Normal
</styleUrl>
<Point>
<coordinates>
-98.9714127,17.1631737,1536.50
</coordinates>
</Point>
</Placemark>
<Placemark>
<name>
Fri Apr 16 11:49:45 2010 S=0.37 Km/hr
</name>
<styleUrl>
#styleMap_TLP_Normal
</styleUrl>
<Point>
<coordinates>
-98.9714203,17.1631870,1536.50
</coordinates>
</Point>
</Placemark>
<Placemark>
<name>
Fri Apr 16 11:49:55 2010 S=1.05 Km/hr
</name>
<styleUrl>
#styleMap_TLP_Normal
</styleUrl>
<Point>
<coordinates>
-98.9713898,17.1631756,1536.59
</coordinates>
</Point>
</Placemark>
<Placemark>
<name>
Fri Apr 16 11:50:05 2010 S=1.25 Km/hr
</name>
<styleUrl>
#styleMap_TLP_Normal
</styleUrl>
<Point>
<coordinates>
-98.9713287,17.1631317,1536.81
</coordinates>
</Point>
</Placemark>
<Placemark>
<name>
Fri Apr 16 11:50:15 2010 S=2.00 Km/hr
</name>
<styleUrl>
#styleMap_TLP_Normal
</styleUrl>
<Point>
<coordinates>
-98.9712601,17.1630268,1536.88
</coordinates>
</Point>
</Placemark>
<Placemark>
<name>
Fri Apr 16 11:50:25 2010 S=2.00 Km/hr
</name>
<styleUrl>
#styleMap_TLP_Normal
</styleUrl>
<Point>
<coordinates>
-98.9711990,17.1629829,1537.38
</coordinates>
</Point>
</Placemark>
<Placemark>
<name>
Fri Apr 16 11:50:35 2010 S=2.28 Km/hr
</name>
<styleUrl>
#styleMap_TLP_Normal
</styleUrl>
<Point>
<coordinates>
-98.9711380,17.1630135,1538.16
</coordinates>
</Point>
</Placemark>
<Placemark>
<name>
Fri Apr 16 11:50:45 2010 S=2.29 Km/hr
</name>
<styleUrl>
#styleMap_TLP_Normal
</styleUrl>
<Point>
<coordinates>
-98.9710464,17.1630268,1538.50
</coordinates>
</Point>
</Placemark>
<Placemark>
<name>
Fri Apr 16 11:50:55 2010 S=2.46 Km/hr
</name>
<styleUrl>
#styleMap_TLP_Normal
</styleUrl>
<Point>
<coordinates>
-98.9710007,17.1630745,1538.66
</coordinates>
</Point>
</Placemark>
<Placemark>
<name>
Fri Apr 16 11:51:05 2010 S=2.06 Km/hr
</name>
<styleUrl>
#styleMap_TLP_Normal
</styleUrl>
<Point>
<coordinates>
-98.9709549,17.1631069,1538.84
</coordinates>
</Point>
</Placemark>
<Placemark>
<name>
Fri Apr 16 11:51:15 2010 S=1.08 Km/hr
</name>
<styleUrl>
#styleMap_TLP_Normal
</styleUrl>
<Point>
<coordinates>
-98.9709167,17.1630993,1538.97
</coordinates>
</Point>
</Placemark>
<Placemark>
<name>
Fri Apr 16 11:51:25 2010 S=1.24 Km/hr
</name>
<styleUrl>
#styleMap_TLP_Normal
</styleUrl>
<Point>
<coordinates>
-98.9709015,17.1630917,1539.66
</coordinates>
</Point>
</Placemark>
<Placemark>
<name>
Fri Apr 16 11:51:35 2010 S=2.86 Km/hr
</name>
<styleUrl>
#styleMap_TLP_Normal
</styleUrl>
<Point>
<coordinates>
-98.9708176,17.1631145,1541.47
</coordinates>
</Point>
</Placemark>
<Placemark>
<name>
Fri Apr 16 11:51:45 2010 S=3.02 Km/hr
</name>
<styleUrl>
#styleMap_TLP_Normal
</styleUrl>
<Point>
<coordinates>
-98.9707565,17.1630917,1542.47
</coordinates>
</Point>
</Placemark>
<Placemark>
<name>
Fri Apr 16 11:51:55 2010 S=1.65 Km/hr
</name>
<styleUrl>
#styleMap_TLP_Normal
</styleUrl>
<Point>
<coordinates>
-98.9706726,17.1631126,1542.69
</coordinates>
</Point>
</Placemark>
<Placemark>
<name>
Fri Apr 16 11:52:05 2010 S=2.38 Km/hr
</name>
<styleUrl>
#styleMap_TLP_Normal
</styleUrl>
<Point>
<coordinates>
-98.9705963,17.1631184,1543.19
</coordinates>
</Point>
</Placemark>
<Placemark>
<name>
Fri Apr 16 11:52:15 2010 S=2.90 Km/hr
</name>
<styleUrl>
#styleMap_TLP_Normal
</styleUrl>
<Point>
<coordinates>
-98.9705505,17.1632023,1544.41
</coordinates>
</Point>
</Placemark>
<Placemark>
<name>
Fri Apr 16 11:52:25 2010 S=2.88 Km/hr
</name>
<styleUrl>
#styleMap_TLP_Normal
</styleUrl>
<Point>
<coordinates>
-98.9705200,17.1632671,1544.69
</coordinates>
</Point>
</Placemark>
<Placemark>
<name>
Fri Apr 16 11:52:35 2010 S=2.58 Km/hr
</name>
<styleUrl>
#styleMap_TLP_Normal
</styleUrl>
<Point>
<coordinates>
-98.9704819,17.1633072,1544.44
</coordinates>
</Point>
</Placemark>
<Placemark>
<name>
Fri Apr 16 11:52:45 2010 S=2.63 Km/hr
</name>
<styleUrl>
#styleMap_TLP_Normal
</styleUrl>
<Point>
<coordinates>
-98.9704590,17.1633854,1545.59
</coordinates>
</Point>
</Placemark>
<Placemark>
<name>
Fri Apr 16 11:52:55 2010 S=2.23 Km/hr
</name>
<styleUrl>
#styleMap_TLP_Normal
</styleUrl>
<Point>
<coordinates>
-98.9704361,17.1634369,1546.00
</coordinates>
</Point>
</Placemark>
<Placemark>
<name>
Fri Apr 16 11:53:05 2010 S=2.94 Km/hr
</name>
<styleUrl>
#styleMap_TLP_Normal
</styleUrl>
<Point>
<coordinates>
-98.9704590,17.1635075,1547.81
</coordinates>
</Point>
</Placemark>
<Placemark>
<name>
Fri Apr 16 11:53:15 2010 S=2.29 Km/hr
</name>
<styleUrl>
#styleMap_TLP_Normal
</styleUrl>
<Point>
<coordinates>
-98.9704666,17.1635666,1548.06
</coordinates>
</Point>
</Placemark>
<Placemark>
<name>
Fri Apr 16 11:53:25 2010 S=2.72 Km/hr
</name>
<styleUrl>
#styleMap_TLP_Normal
</styleUrl>
<Point>
<coordinates>
-98.9705048,17.1636715,1552.34
</coordinates>
</Point>
</Placemark>
<Placemark>
<name>
Fri Apr 16 11:53:35 2010 S=1.76 Km/hr
</name>
<styleUrl>
#styleMap_TLP_Normal
</styleUrl>
<Point>
<coordinates>
-98.9705353,17.1637421,1556.13
</coordinates>
</Point>
</Placemark>
<Placemark>
<name>
Fri Apr 16 11:53:45 2010 S=3.26 Km/hr
</name>
<styleUrl>
#styleMap_TLP_Normal
</styleUrl>
<Point>
<coordinates>
-98.9705887,17.1637497,1556.44
</coordinates>
</Point>
</Placemark>
<Placemark>
<name>
Fri Apr 16 11:53:55 2010 S=2.71 Km/hr
</name>
<styleUrl>
#styleMap_TLP_Normal
</styleUrl>
<Point>
<coordinates>
-98.9706421,17.1637974,1556.34
</coordinates>
</Point>
</Placemark>
<Placemark>
<name>
Fri Apr 16 11:54:05 2010 S=2.70 Km/hr
</name>
<styleUrl>
#styleMap_TLP_Normal
</styleUrl>
<Point>
<coordinates>
-98.9706573,17.1638718,1557.78
</coordinates>
</Point>
</Placemark>
<Placemark>
<name>
Fri Apr 16 11:54:15 2010 S=3.08 Km/hr
</name>
<styleUrl>
#styleMap_TLP_Normal
</styleUrl>
<Point>
<coordinates>
-98.9706955,17.1639614,1558.19
</coordinates>
</Point>
</Placemark>
<Placemark>
<name>
Fri Apr 16 11:54:25 2010 S=2.38 Km/hr
</name>
<styleUrl>
#styleMap_TLP_Normal
</styleUrl>
<Point>
<coordinates>
-98.9707031,17.1640415,1559.25
</coordinates>
</Point>
</Placemark>
<Placemark>
<name>
Fri Apr 16 11:54:35 2010 S=1.26 Km/hr
</name>
<styleUrl>
#styleMap_TLP_Normal
</styleUrl>
<Point>
<coordinates>
-98.9706802,17.1640739,1560.22
</coordinates>
</Point>
</Placemark>
<Placemark>
<name>
Fri Apr 16 11:54:45 2010 S=1.21 Km/hr
</name>
<styleUrl>
#styleMap_TLP_Normal
</styleUrl>
<Point>
<coordinates>
-98.9706497,17.1641331,1561.13
</coordinates>
</Point>
</Placemark>
<Placemark>
<name>
Fri Apr 16 11:54:55 2010 S=2.70 Km/hr
</name>
<styleUrl>
#styleMap_TLP_Normal
</styleUrl>
<Point>
<coordinates>
-98.9706955,17.1640606,1560.72
</coordinates>
</Point>
</Placemark>
<Placemark>
<name>
Fri Apr 16 11:55:05 2010 S=1.60 Km/hr
</name>
<styleUrl>
#styleMap_TLP_Normal
</styleUrl>
<Point>
<coordinates>
-98.9707031,17.1641026,1559.63
</coordinates>
</Point>
</Placemark>
<Placemark>
<name>
Fri Apr 16 11:55:15 2010 S=2.33 Km/hr
</name>
<styleUrl>
#styleMap_TLP_Normal
</styleUrl>
<Point>
<coordinates>
-98.9706879,17.1641865,1556.84
</coordinates>
</Point>
</Placemark>
<Placemark>
<name>
Fri Apr 16 11:55:25 2010 S=2.26 Km/hr
</name>
<styleUrl>
#styleMap_TLP_Normal
</styleUrl>
<Point>
<coordinates>
-98.9706955,17.1642532,1556.53
</coordinates>
</Point>
</Placemark>
<Placemark>
<name>
Fri Apr 16 11:55:35 2010 S=0.07 Km/hr
</name>
<styleUrl>
#styleMap_TLP_Normal
</styleUrl>
<Point>
<coordinates>
-98.9706879,17.1642609,1556.84
</coordinates>
</Point>
</Placemark>
<Placemark>
<name>
Fri Apr 16 11:55:45 2010 S=0.23 Km/hr
</name>
<styleUrl>
#styleMap_TLP_Normal
</styleUrl>
<Point>
<coordinates>
-98.9706879,17.1642647,1556.91
</coordinates>
</Point>
</Placemark>
<Placemark>
<name>
Fri Apr 16 11:55:55 2010 S=3.39 Km/hr
</name>
<styleUrl>
#styleMap_TLP_Normal
</styleUrl>
<Point>
<coordinates>
-98.9706955,17.1643276,1557.66
</coordinates>
</Point>
</Placemark>
<Placemark>
<name>
Fri Apr 16 11:56:05 2010 S=4.13 Km/hr
</name>
<styleUrl>
#styleMap_TLP_Normal
</styleUrl>
<Point>
<coordinates>
-98.9707260,17.1644268,1559.00
</coordinates>
</Point>
</Placemark>
<Placemark>
<name>
Fri Apr 16 11:56:15 2010 S=2.52 Km/hr
</name>
<styleUrl>
#styleMap_TLP_Normal
</styleUrl>
<Point>
<coordinates>
-98.9707489,17.1644859,1559.88
</coordinates>
</Point>
</Placemark>
<Placemark>
<name>
Fri Apr 16 11:56:25 2010 S=3.57 Km/hr
</name>
<styleUrl>
#styleMap_TLP_Normal
</styleUrl>
<Point>
<coordinates>
-98.9707489,17.1645832,1559.25
</coordinates>
</Point>
</Placemark>
<Placemark>
<name>
Fri Apr 16 11:56:35 2010 S=3.08 Km/hr
</name>
<styleUrl>
#styleMap_TLP_Normal
</styleUrl>
<Point>
<coordinates>
-98.9707336,17.1646862,1562.16
</coordinates>
</Point>
</Placemark>
<Placemark>
<name>
Fri Apr 16 11:56:45 2010 S=2.72 Km/hr
</name>
<styleUrl>
#styleMap_TLP_Normal
</styleUrl>
<Point>
<coordinates>
-98.9707642,17.1647434,1562.75
</coordinates>
</Point>
</Placemark>
<Placemark>
<name>
Fri Apr 16 11:56:55 2010 S=2.99 Km/hr
</name>
<styleUrl>
#styleMap_TLP_Normal
</styleUrl>
<Point>
<coordinates>
-98.9707870,17.1648235,1562.16
</coordinates>
</Point>
</Placemark>
<Placemark>
<name>
Fri Apr 16 11:57:05 2010 S=4.17 Km/hr
</name>
<styleUrl>
#styleMap_TLP_Normal
</styleUrl>
<Point>
<coordinates>
-98.9708023,17.1649895,1566.91
</coordinates>
</Point>
</Placemark>
<Placemark>
<name>
Fri Apr 16 11:57:15 2010 S=4.99 Km/hr
</name>
<styleUrl>
#styleMap_TLP_Normal
</styleUrl>
<Point>
<coordinates>
-98.9708481,17.1650906,1570.94
</coordinates>
</Point>
</Placemark>
<Placemark>
<name>
Fri Apr 16 11:57:25 2010 S=2.48 Km/hr
</name>
<styleUrl>
#styleMap_TLP_Normal
</styleUrl>
<Point>
<coordinates>
-98.9708786,17.1651726,1574.66
</coordinates>
</Point>
</Placemark>
<Placemark>
<name>
Fri Apr 16 11:57:35 2010 S=2.89 Km/hr
</name>
<styleUrl>
#styleMap_TLP_Normal
</styleUrl>
<Point>
<coordinates>
-98.9709091,17.1652412,1574.06
</coordinates>
</Point>
</Placemark>
<Placemark>
<name>
Fri Apr 16 11:57:45 2010 S=3.13 Km/hr
</name>
<styleUrl>
#styleMap_TLP_Normal
</styleUrl>
<Point>
<coordinates>
-98.9709167,17.1653442,1573.72
</coordinates>
</Point>
</Placemark>
<Placemark>
<name>
Fri Apr 16 11:57:55 2010 S=3.46 Km/hr
</name>
<styleUrl>
#styleMap_TLP_Normal
</styleUrl>
<Point>
<coordinates>
-98.9709091,17.1654377,1573.34
</coordinates>
</Point>
</Placemark>
<Placemark>
<name>
Fri Apr 16 11:58:05 2010 S=3.09 Km/hr
</name>
<styleUrl>
#styleMap_TLP_Normal
</styleUrl>
<Point>
<coordinates>
-98.9709015,17.1655350,1574.16
</coordinates>
</Point>
</Placemark>
<Placemark>
<name>
Fri Apr 16 11:58:15 2010 S=3.65 Km/hr
</name>
<styleUrl>
#styleMap_TLP_Normal
</styleUrl>
<Point>
<coordinates>
-98.9708633,17.1656380,1573.25
</coordinates>
</Point>
</Placemark>
<Placemark>
<name>
Fri Apr 16 11:58:25 2010 S=2.49 Km/hr
</name>
<styleUrl>
#styleMap_TLP_Normal
</styleUrl>
<Point>
<coordinates>
-98.9708328,17.1656990,1573.47
</coordinates>
</Point>
</Placemark>
<Placemark>
<name>
Fri Apr 16 11:58:35 2010 S=3.35 Km/hr
</name>
<styleUrl>
#styleMap_TLP_Normal
</styleUrl>
<Point>
<coordinates>
-98.9708023,17.1658039,1575.25
</coordinates>
</Point>
</Placemark>
<Placemark>
<name>
Fri Apr 16 11:58:45 2010 S=3.67 Km/hr
</name>
<styleUrl>
#styleMap_TLP_Normal
</styleUrl>
<Point>
<coordinates>
-98.9707870,17.1658726,1574.84
</coordinates>
</Point>
</Placemark>
<Placemark>
<name>
Fri Apr 16 11:58:55 2010 S=3.49 Km/hr
</name>
<styleUrl>
#styleMap_TLP_Normal
</styleUrl>
<Point>
<coordinates>
-98.9707870,17.1659927,1577.31
</coordinates>
</Point>
</Placemark>
<Placemark>
<name>
Fri Apr 16 11:59:05 2010 S=0.36 Km/hr
</name>
<styleUrl>
#styleMap_TLP_Normal
</styleUrl>
<Point>
<coordinates>
-98.9708023,17.1660175,1579.09
</coordinates>
</Point>
</Placemark>
<Placemark>
<name>
Fri Apr 16 11:59:15 2010 S=0.16 Km/hr
</name>
<styleUrl>
#styleMap_TLP_Normal
</styleUrl>
<Point>
<coordinates>
-98.9708023,17.1660194,1579.38
</coordinates>
</Point>
</Placemark>
<Placemark>
<name>
Fri Apr 16 11:59:25 2010 S=3.27 Km/hr
</name>
<styleUrl>
#styleMap_TLP_Normal
</styleUrl>
<Point>
<coordinates>
-98.9707947,17.1660728,1579.94
</coordinates>
</Point>
</Placemark>
<Placemark>
<name>
Fri Apr 16 11:59:35 2010 S=5.68 Km/hr
</name>
<styleUrl>
#styleMap_TLP_Normal
</styleUrl>
<Point>
<coordinates>
-98.9707642,17.1661816,1581.16
</coordinates>
</Point>
</Placemark>
<Placemark>
<name>
Fri Apr 16 11:59:45 2010 S=3.67 Km/hr
</name>
<styleUrl>
#styleMap_TLP_Normal
</styleUrl>
<Point>
<coordinates>
-98.9706955,17.1662540,1582.31
</coordinates>
</Point>
</Placemark>
<Placemark>
<name>
Fri Apr 16 11:59:55 2010 S=1.54 Km/hr
</name>
<styleUrl>
#styleMap_TLP_Normal
</styleUrl>
<Point>
<coordinates>
-98.9707108,17.1663342,1582.31
</coordinates>
</Point>
</Placemark>
<Placemark>
<name>
Fri Apr 16 12:00:05 2010 S=2.15 Km/hr
</name>
<styleUrl>
#styleMap_TLP_Normal
</styleUrl>
<Point>
<coordinates>
-98.9706955,17.1663628,1582.75
</coordinates>
</Point>
</Placemark>
<Placemark>
<name>
Fri Apr 16 12:00:15 2010 S=0.48 Km/hr
</name>
<styleUrl>
#styleMap_TLP_Normal
</styleUrl>
<Point>
<coordinates>
-98.9706726,17.1663876,1582.69
</coordinates>
</Point>
</Placemark>
<Placemark>
<name>
Fri Apr 16 12:00:25 2010 S=3.99 Km/hr
</name>
<styleUrl>
#styleMap_TLP_Normal
</styleUrl>
<Point>
<coordinates>
-98.9706726,17.1664085,1582.97
</coordinates>
</Point>
</Placemark>
<Placemark>
<name>
Fri Apr 16 12:00:35 2010 S=2.23 Km/hr
</name>
<styleUrl>
#styleMap_TLP_Normal
</styleUrl>
<Point>
<coordinates>
-98.9706726,17.1664867,1584.22
</coordinates>
</Point>
</Placemark>
<Placemark>
<name>
Fri Apr 16 12:00:45 2010 S=1.89 Km/hr
</name>
<styleUrl>
#styleMap_TLP_Normal
</styleUrl>
<Point>
<coordinates>
-98.9707031,17.1664848,1585.56
</coordinates>
</Point>
</Placemark>
<Placemark>
<name>
Fri Apr 16 12:00:55 2010 S=2.13 Km/hr
</name>
<styleUrl>
#styleMap_TLP_Normal
</styleUrl>
<Point>
<coordinates>
-98.9707184,17.1664429,1585.78
</coordinates>
</Point>
</Placemark>
<Placemark>
<name>
Fri Apr 16 12:01:05 2010 S=1.23 Km/hr
</name>
<styleUrl>
#styleMap_TLP_Normal
</styleUrl>
<Point>
<coordinates>
-98.9706802,17.1663666,1586.69
</coordinates>
</Point>
</Placemark>
<Placemark>
<name>
Fri Apr 16 12:01:15 2010 S=4.05 Km/hr
</name>
<styleUrl>
#styleMap_TLP_Normal
</styleUrl>
<Point>
<coordinates>
-98.9706421,17.1664848,1587.03
</coordinates>
</Point>
</Placemark>
<Placemark>
<name>
Fri Apr 16 12:01:25 2010 S=2.45 Km/hr
</name>
<styleUrl>
#styleMap_TLP_Normal
</styleUrl>
<Point>
<coordinates>
-98.9706268,17.1665878,1586.44
</coordinates>
</Point>
</Placemark>
<Placemark>
<name>
Fri Apr 16 12:01:35 2010 S=8.30 Km/hr
</name>
<styleUrl>
#styleMap_TLP_Normal
</styleUrl>
<Point>
<coordinates>
-98.9706268,17.1665916,1586.25
</coordinates>
</Point>
</Placemark>
<Placemark>
<name>
Fri Apr 16 12:01:45 2010 S=4.65 Km/hr
</name>
<styleUrl>
#styleMap_TLP_Normal
</styleUrl>
<Point>
<coordinates>
-98.9706345,17.1666393,1587.03
</coordinates>
</Point>
</Placemark>
<Placemark>
<name>
Fri Apr 16 12:01:55 2010 S=0.64 Km/hr
</name>
<styleUrl>
#styleMap_TLP_Normal
</styleUrl>
<Point>
<coordinates>
-98.9706650,17.1666908,1589.44
</coordinates>
</Point>
</Placemark>
<Placemark>
<name>
Fri Apr 16 12:02:05 2010 S=3.31 Km/hr
</name>
<styleUrl>
#styleMap_TLP_Normal
</styleUrl>
<Point>
<coordinates>
-98.9706268,17.1666641,1582.88
</coordinates>
</Point>
</Placemark>
<Placemark>
<name>
Fri Apr 16 12:02:15 2010 S=3.24 Km/hr
</name>
<styleUrl>
#styleMap_TLP_Normal
</styleUrl>
<Point>
<coordinates>
-98.9706039,17.1667042,1586.25
</coordinates>
</Point>
</Placemark>
<Placemark>
<name>
Fri Apr 16 12:02:25 2010 S=2.64 Km/hr
</name>
<styleUrl>
#styleMap_TLP_Normal
</styleUrl>
<Point>
<coordinates>
-98.9706421,17.1667881,1587.78
</coordinates>
</Point>
</Placemark>
<Placemark>
<name>
Fri Apr 16 12:02:35 2010 S=3.59 Km/hr
</name>
<styleUrl>
#styleMap_TLP_Normal
</styleUrl>
<Point>
<coordinates>
-98.9706650,17.1668701,1588.22
</coordinates>
</Point>
</Placemark>
<Placemark>
<name>
Fri Apr 16 12:02:45 2010 S=1.06 Km/hr
</name>
<styleUrl>
#styleMap_TLP_Normal
</styleUrl>
<Point>
<coordinates>
-98.9706802,17.1669483,1587.81
</coordinates>
</Point>
</Placemark>
<Placemark>
<name>
Fri Apr 16 12:02:55 2010 S=3.60 Km/hr
</name>
<styleUrl>
#styleMap_TLP_Normal
</styleUrl>
<Point>
<coordinates>
-98.9706726,17.1670208,1587.88
</coordinates>
</Point>
</Placemark>
<Placemark>
<name>
Fri Apr 16 12:03:05 2010 S=2.20 Km/hr
</name>
<styleUrl>
#styleMap_TLP_Normal
</styleUrl>
<Point>
<coordinates>
-98.9706726,17.1671181,1587.06
</coordinates>
</Point>
</Placemark>
<Placemark>
<name>
Fri Apr 16 12:03:15 2010 S=4.02 Km/hr
</name>
<styleUrl>
#styleMap_TLP_Normal
</styleUrl>
<Point>
<coordinates>
-98.9706802,17.1672249,1586.25
</coordinates>
</Point>
</Placemark>
<Placemark>
<name>
Fri Apr 16 12:03:25 2010 S=3.11 Km/hr
</name>
<styleUrl>
#styleMap_TLP_Normal
</styleUrl>
<Point>
<coordinates>
-98.9707336,17.1672821,1585.72
</coordinates>
</Point>
</Placemark>
<Placemark>
<name>
Fri Apr 16 12:03:35 2010 S=4.35 Km/hr
</name>
<styleUrl>
#styleMap_TLP_Normal
</styleUrl>
<Point>
<coordinates>
-98.9708405,17.1673374,1585.69
</coordinates>
</Point>
</Placemark>
<Placemark>
<name>
Fri Apr 16 12:03:45 2010 S=3.27 Km/hr
</name>
<styleUrl>
#styleMap_TLP_Normal
</styleUrl>
<Point>
<coordinates>
-98.9708939,17.1674042,1585.47
</coordinates>
</Point>
</Placemark>
<Placemark>
<name>
Fri Apr 16 12:03:55 2010 S=3.50 Km/hr
</name>
<styleUrl>
#styleMap_TLP_Normal
</styleUrl>
<Point>
<coordinates>
-98.9709625,17.1674614,1586.22
</coordinates>
</Point>
</Placemark>
<Placemark>
<name>
Fri Apr 16 12:04:05 2010 S=2.22 Km/hr
</name>
<styleUrl>
#styleMap_TLP_Normal
</styleUrl>
<Point>
<coordinates>
-98.9710312,17.1675148,1587.72
</coordinates>
</Point>
</Placemark>
<Placemark>
<name>
Fri Apr 16 12:04:15 2010 S=2.95 Km/hr
</name>
<styleUrl>
#styleMap_TLP_Normal
</styleUrl>
<Point>
<coordinates>
-98.9710999,17.1675606,1589.13
</coordinates>
</Point>
</Placemark>
<Placemark>
<name>
Fri Apr 16 12:04:25 2010 S=2.42 Km/hr
</name>
<styleUrl>
#styleMap_TLP_Normal
</styleUrl>
<Point>
<coordinates>
-98.9711914,17.1676121,1590.06
</coordinates>
</Point>
</Placemark>
<Placemark>
<name>
Fri Apr 16 12:04:35 2010 S=0.19 Km/hr
</name>
<styleUrl>
#styleMap_TLP_Normal
</styleUrl>
<Point>
<coordinates>
-98.9711838,17.1676235,1591.91
</coordinates>
</Point>
</Placemark>
<Placemark>
<name>
Fri Apr 16 12:04:45 2010 S=3.12 Km/hr
</name>
<styleUrl>
#styleMap_TLP_Normal
</styleUrl>
<Point>
<coordinates>
-98.9711685,17.1676655,1592.09
</coordinates>
</Point>
</Placemark>
<Placemark>
<name>
Fri Apr 16 12:04:55 2010 S=2.58 Km/hr
</name>
<styleUrl>
#styleMap_TLP_Normal
</styleUrl>
<Point>
<coordinates>
-98.9711456,17.1677437,1590.06
</coordinates>
</Point>
</Placemark>
<Placemark>
<name>
Fri Apr 16 12:05:05 2010 S=3.74 Km/hr
</name>
<styleUrl>
#styleMap_TLP_Normal
</styleUrl>
<Point>
<coordinates>
-98.9710770,17.1678219,1588.41
</coordinates>
</Point>
</Placemark>
<Placemark>
<name>
Fri Apr 16 12:05:15 2010 S=3.79 Km/hr
</name>
<styleUrl>
#styleMap_TLP_Normal
</styleUrl>
<Point>
<coordinates>
-98.9710083,17.1679020,1585.22
</coordinates>
</Point>
</Placemark>
<Placemark>
<name>
Fri Apr 16 12:05:25 2010 S=3.52 Km/hr
</name>
<styleUrl>
#styleMap_TLP_Normal
</styleUrl>
<Point>
<coordinates>
-98.9709625,17.1679859,1584.50
</coordinates>
</Point>
</Placemark>
<Placemark>
<name>
Fri Apr 16 12:05:35 2010 S=3.87 Km/hr
</name>
<styleUrl>
#styleMap_TLP_Normal
</styleUrl>
<Point>
<coordinates>
-98.9709396,17.1680794,1584.06
</coordinates>
</Point>
</Placemark>
<Placemark>
<name>
Fri Apr 16 12:05:45 2010 S=1.94 Km/hr
</name>
<styleUrl>
#styleMap_TLP_Normal
</styleUrl>
<Point>
<coordinates>
-98.9709396,17.1681595,1585.59
</coordinates>
</Point>
</Placemark>
<Placemark>
<name>
Fri Apr 16 12:05:55 2010 S=4.18 Km/hr
</name>
<styleUrl>
#styleMap_TLP_Normal
</styleUrl>
<Point>
<coordinates>
-98.9708939,17.1682453,1586.59
</coordinates>
</Point>
</Placemark>
<Placemark>
<name>
Fri Apr 16 12:06:05 2010 S=3.41 Km/hr
</name>
<styleUrl>
#styleMap_TLP_Normal
</styleUrl>
<Point>
<coordinates>
-98.9708328,17.1683483,1587.03
</coordinates>
</Point>
</Placemark>
<Placemark>
<name>
Fri Apr 16 12:06:15 2010 S=3.54 Km/hr
</name>
<styleUrl>
#styleMap_TLP_Normal
</styleUrl>
<Point>
<coordinates>
-98.9707870,17.1684265,1586.25
</coordinates>
</Point>
</Placemark>
<Placemark>
<name>
Fri Apr 16 12:06:25 2010 S=3.82 Km/hr
</name>
<styleUrl>
#styleMap_TLP_Normal
</styleUrl>
<Point>
<coordinates>
-98.9707413,17.1685371,1585.88
</coordinates>
</Point>
</Placemark>
<Placemark>
<name>
Fri Apr 16 12:06:35 2010 S=3.03 Km/hr
</name>
<styleUrl>
#styleMap_TLP_Normal
</styleUrl>
<Point>
<coordinates>
-98.9707031,17.1686058,1584.94
</coordinates>
</Point>
</Placemark>
<Placemark>
<name>
Fri Apr 16 12:06:45 2010 S=3.22 Km/hr
</name>
<styleUrl>
#styleMap_TLP_Normal
</styleUrl>
<Point>
<coordinates>
-98.9706573,17.1686764,1585.38
</coordinates>
</Point>
</Placemark>
<Placemark>
<name>
Fri Apr 16 12:06:55 2010 S=2.19 Km/hr
</name>
<styleUrl>
#styleMap_TLP_Normal
</styleUrl>
<Point>
<coordinates>
-98.9706192,17.1687546,1584.44
</coordinates>
</Point>
</Placemark>
<Placemark>
<name>
Fri Apr 16 12:07:05 2010 S=1.87 Km/hr
</name>
<styleUrl>
#styleMap_TLP_Normal
</styleUrl>
<Point>
<coordinates>
-98.9705658,17.1688652,1583.94
</coordinates>
</Point>
</Placemark>
<Placemark>
<name>
Fri Apr 16 12:07:15 2010 S=3.00 Km/hr
</name>
<styleUrl>
#styleMap_TLP_Normal
</styleUrl>
<Point>
<coordinates>
-98.9705353,17.1689587,1583.22
</coordinates>
</Point>
</Placemark>
<Placemark>
<name>
Fri Apr 16 12:07:25 2010 S=3.81 Km/hr
</name>
<styleUrl>
#styleMap_TLP_Normal
</styleUrl>
<Point>
<coordinates>
-98.9705048,17.1690788,1585.88
</coordinates>
</Point>
</Placemark>
<Placemark>
<name>
Fri Apr 16 12:07:35 2010 S=0.75 Km/hr
</name>
<styleUrl>
#styleMap_TLP_Normal
</styleUrl>
<Point>
<coordinates>
-98.9704819,17.1691341,1584.06
</coordinates>
</Point>
</Placemark>
<Placemark>
<name>
Fri Apr 16 12:07:45 2010 S=0.40 Km/hr
</name>
<styleUrl>
#styleMap_TLP_Normal
</styleUrl>
<Point>
<coordinates>
-98.9704819,17.1691456,1584.81
</coordinates>
</Point>
</Placemark>
<Placemark>
<name>
Fri Apr 16 12:07:55 2010 S=0.92 Km/hr
</name>
<styleUrl>
#styleMap_TLP_Normal
</styleUrl>
<Point>
<coordinates>
-98.9704819,17.1691513,1584.84
</coordinates>
</Point>
</Placemark>
<Placemark>
<name>
Fri Apr 16 12:08:05 2010 S=0.73 Km/hr
</name>
<styleUrl>
#styleMap_TLP_Normal
</styleUrl>
<Point>
<coordinates>
-98.9704819,17.1691551,1585.00
</coordinates>
</Point>
</Placemark>
<Placemark>
<name>
Fri Apr 16 12:08:15 2010 S=4.41 Km/hr
</name>
<styleUrl>
#styleMap_TLP_Normal
</styleUrl>
<Point>
<coordinates>
-98.9704819,17.1692505,1586.47
</coordinates>
</Point>
</Placemark>
<Placemark>
<name>
Fri Apr 16 12:08:25 2010 S=3.61 Km/hr
</name>
<styleUrl>
#styleMap_TLP_Normal
</styleUrl>
<Point>
<coordinates>
-98.9704819,17.1693497,1586.69
</coordinates>
</Point>
</Placemark>
<Placemark>
<name>
Fri Apr 16 12:08:35 2010 S=2.80 Km/hr
</name>
<styleUrl>
#styleMap_TLP_Normal
</styleUrl>
<Point>
<coordinates>
-98.9705048,17.1694355,1591.19
</coordinates>
</Point>
</Placemark>
<Placemark>
<name>
Fri Apr 16 12:08:45 2010 S=1.18 Km/hr
</name>
<styleUrl>
#styleMap_TLP_Normal
</styleUrl>
<Point>
<coordinates>
-98.9704971,17.1694374,1591.28
</coordinates>
</Point>
</Placemark>
<Placemark>
<name>
Fri Apr 16 12:08:55 2010 S=2.39 Km/hr
</name>
<styleUrl>
#styleMap_TLP_Normal
</styleUrl>
<Point>
<coordinates>
-98.9704742,17.1694908,1593.16
</coordinates>
</Point>
</Placemark>
<Placemark>
<name>
Fri Apr 16 12:09:05 2010 S=0.13 Km/hr
</name>
<styleUrl>
#styleMap_TLP_Normal
</styleUrl>
<Point>
<coordinates>
-98.9704666,17.1695213,1593.38
</coordinates>
</Point>
</Placemark>
<Placemark>
<name>
Fri Apr 16 12:09:15 2010 S=2.26 Km/hr
</name>
<styleUrl>
#styleMap_TLP_Normal
</styleUrl>
<Point>
<coordinates>
-98.9704361,17.1695652,1592.34
</coordinates>
</Point>
</Placemark>
<Placemark>
<name>
Fri Apr 16 12:09:25 2010 S=2.48 Km/hr
</name>
<styleUrl>
#styleMap_TLP_Normal
</styleUrl>
<Point>
<coordinates>
-98.9704437,17.1696472,1593.25
</coordinates>
</Point>
</Placemark>
<Placemark>
<name>
Fri Apr 16 12:09:35 2010 S=1.96 Km/hr
</name>
<styleUrl>
#styleMap_TLP_Normal
</styleUrl>
<Point>
<coordinates>
-98.9704208,17.1697083,1593.25
</coordinates>
</Point>
</Placemark>
<Placemark>
<name>
Fri Apr 16 12:09:45 2010 S=0.83 Km/hr
</name>
<styleUrl>
#styleMap_TLP_Normal
</styleUrl>
<Point>
<coordinates>
-98.9704132,17.1697598,1594.31
</coordinates>
</Point>
</Placemark>
<Placemark>
<name>
Fri Apr 16 12:09:55 2010 S=2.45 Km/hr
</name>
<styleUrl>
#styleMap_TLP_Normal
</styleUrl>
<Point>
<coordinates>
-98.9704132,17.1697788,1595.47
</coordinates>
</Point>
</Placemark>
<Placemark>
<name>
Fri Apr 16 12:10:05 2010 S=0.46 Km/hr
</name>
<styleUrl>
#styleMap_TLP_Normal
</styleUrl>
<Point>
<coordinates>
-98.9704056,17.1698208,1596.47
</coordinates>
</Point>
</Placemark>
<Placemark>
<name>
Fri Apr 16 12:10:15 2010 S=0.25 Km/hr
</name>
<styleUrl>
#styleMap_TLP_Normal
</styleUrl>
<Point>
<coordinates>
-98.9704056,17.1698322,1596.63
</coordinates>
</Point>
</Placemark>
<Placemark>
<name>
Fri Apr 16 12:10:25 2010 S=0.37 Km/hr
</name>
<styleUrl>
#styleMap_TLP_Normal
</styleUrl>
<Point>
<coordinates>
-98.9704132,17.1698399,1596.69
</coordinates>
</Point>
</Placemark>
<Placemark>
<name>
Fri Apr 16 12:10:35 2010 S=0.56 Km/hr
</name>
<styleUrl>
#styleMap_TLP_Normal
</styleUrl>
<Point>
<coordinates>
-98.9704132,17.1698494,1596.78
</coordinates>
</Point>
</Placemark>
<Placemark>
<name>
Fri Apr 16 12:10:45 2010 S=1.38 Km/hr
</name>
<styleUrl>
#styleMap_TLP_Normal
</styleUrl>
<Point>
<coordinates>
-98.9703827,17.1698532,1596.84
</coordinates>
</Point>
</Placemark>
<Placemark>
<name>
Fri Apr 16 12:10:55 2010 S=0.96 Km/hr
</name>
<styleUrl>
#styleMap_TLP_Normal
</styleUrl>
<Point>
<coordinates>
-98.9703598,17.1698456,1596.91
</coordinates>
</Point>
</Placemark>
<Placemark>
<name>
Fri Apr 16 12:11:05 2010 S=1.14 Km/hr
</name>
<styleUrl>
#styleMap_TLP_Normal
</styleUrl>
<Point>
<coordinates>
-98.9703751,17.1698551,1597.06
</coordinates>
</Point>
</Placemark>
<Placemark>
<name>
Fri Apr 16 12:11:15 2010 S=2.62 Km/hr
</name>
<styleUrl>
#styleMap_TLP_Normal
</styleUrl>
<Point>
<coordinates>
-98.9704056,17.1698761,1597.69
</coordinates>
</Point>
</Placemark>
<Placemark>
<name>
Fri Apr 16 12:11:25 2010 S=3.10 Km/hr
</name>
<styleUrl>
#styleMap_TLP_Normal
</styleUrl>
<Point>
<coordinates>
-98.9703979,17.1699505,1599.59
</coordinates>
</Point>
</Placemark>
<Placemark>
<name>
Fri Apr 16 12:11:35 2010 S=0.30 Km/hr
</name>
<styleUrl>
#styleMap_TLP_Normal
</styleUrl>
<Point>
<coordinates>
-98.9704208,17.1699867,1598.16
</coordinates>
</Point>
</Placemark>
<Placemark>
<name>
Fri Apr 16 12:11:45 2010 S=3.25 Km/hr
</name>
<styleUrl>
#styleMap_TLP_Normal
</styleUrl>
<Point>
<coordinates>
-98.9704208,17.1700134,1598.25
</coordinates>
</Point>
</Placemark>
<Placemark>
<name>
Fri Apr 16 12:11:55 2010 S=1.34 Km/hr
</name>
<styleUrl>
#styleMap_TLP_Normal
</styleUrl>
<Point>
<coordinates>
-98.9704361,17.1700764,1598.56
</coordinates>
</Point>
</Placemark>
<Placemark>
<name>
Fri Apr 16 12:12:05 2010 S=2.38 Km/hr
</name>
<styleUrl>
#styleMap_TLP_Normal
</styleUrl>
<Point>
<coordinates>
-98.9704590,17.1701355,1599.50
</coordinates>
</Point>
</Placemark>
<Placemark>
<name>
Fri Apr 16 12:12:15 2010 S=2.79 Km/hr
</name>
<styleUrl>
#styleMap_TLP_Normal
</styleUrl>
<Point>
<coordinates>
-98.9704666,17.1702099,1600.22
</coordinates>
</Point>
</Placemark>
<Placemark>
<name>
Fri Apr 16 12:12:25 2010 S=2.50 Km/hr
</name>
<styleUrl>
#styleMap_TLP_Normal
</styleUrl>
<Point>
<coordinates>
-98.9704437,17.1702690,1598.41
</coordinates>
</Point>
</Placemark>
<Placemark>
<name>
Fri Apr 16 12:12:35 2010 S=1.92 Km/hr
</name>
<styleUrl>
#styleMap_TLP_Normal
</styleUrl>
<Point>
<coordinates>
-98.9704361,17.1702747,1597.72
</coordinates>
</Point>
</Placemark>
<Placemark>
<name>
Fri Apr 16 12:12:45 2010 S=1.83 Km/hr
</name>
<styleUrl>
#styleMap_TLP_Normal
</styleUrl>
<Point>
<coordinates>
-98.9704590,17.1703339,1598.38
</coordinates>
</Point>
</Placemark>
<Placemark>
<name>
Fri Apr 16 12:12:55 2010 S=0.09 Km/hr
</name>
<styleUrl>
#styleMap_TLP_Normal
</styleUrl>
<Point>
<coordinates>
-98.9704666,17.1703396,1597.50
</coordinates>
</Point>
</Placemark>
<Placemark>
<name>
Fri Apr 16 12:13:05 2010 S=0.00 Km/hr
</name>
<styleUrl>
#styleMap_TLP_Normal
</styleUrl>
<Point>
<coordinates>
-98.9704666,17.1703396,1597.44
</coordinates>
</Point>
</Placemark>
<Placemark>
<name>
Fri Apr 16 12:13:15 2010 S=2.35 Km/hr
</name>
<styleUrl>
#styleMap_TLP_Normal
</styleUrl>
<Point>
<coordinates>
-98.9704819,17.1703453,1597.28
</coordinates>
</Point>
</Placemark>
<Placemark>
<name>
Fri Apr 16 12:13:25 2010 S=0.09 Km/hr
</name>
<styleUrl>
#styleMap_TLP_Normal
</styleUrl>
<Point>
<coordinates>
-98.9705429,17.1703644,1598.94
</coordinates>
</Point>
</Placemark>
<Placemark>
<name>
Fri Apr 16 12:13:35 2010 S=0.01 Km/hr
</name>
<styleUrl>
#styleMap_TLP_Normal
</styleUrl>
<Point>
<coordinates>
-98.9705429,17.1703644,1599.00
</coordinates>
</Point>
</Placemark>
<Placemark>
<name>
Fri Apr 16 12:13:45 2010 S=0.01 Km/hr
</name>
<styleUrl>
#styleMap_TLP_Normal
</styleUrl>
<Point>
<coordinates>
-98.9705429,17.1703644,1598.97
</coordinates>
</Point>
</Placemark>
<Placemark>
<name>
Fri Apr 16 12:13:55 2010 S=3.54 Km/hr
</name>
<styleUrl>
#styleMap_TLP_Normal
</styleUrl>
<Point>
<coordinates>
-98.9705963,17.1704178,1597.91
</coordinates>
</Point>
</Placemark>
<Placemark>
<name>
Fri Apr 16 12:14:05 2010 S=1.57 Km/hr
</name>
<styleUrl>
#styleMap_TLP_Normal
</styleUrl>
<Point>
<coordinates>
-98.9706192,17.1704597,1596.50
</coordinates>
</Point>
</Placemark>
<Placemark>
<name>
Fri Apr 16 12:14:15 2010 S=0.42 Km/hr
</name>
<styleUrl>
#styleMap_TLP_Normal
</styleUrl>
<Point>
<coordinates>
-98.9706192,17.1704636,1596.88
</coordinates>
</Point>
</Placemark>
<Placemark>
<name>
Fri Apr 16 12:14:25 2010 S=0.57 Km/hr
</name>
<styleUrl>
#styleMap_TLP_Normal
</styleUrl>
<Point>
<coordinates>
-98.9706039,17.1705208,1596.69
</coordinates>
</Point>
</Placemark>
<Placemark>
<name>
Fri Apr 16 12:14:35 2010 S=0.33 Km/hr
</name>
<styleUrl>
#styleMap_TLP_Normal
</styleUrl>
<Point>
<coordinates>
-98.9706039,17.1705341,1595.91
</coordinates>
</Point>
</Placemark>
<Placemark>
<name>
Fri Apr 16 12:14:45 2010 S=3.11 Km/hr
</name>
<styleUrl>
#styleMap_TLP_Normal
</styleUrl>
<Point>
<coordinates>
-98.9705963,17.1704960,1595.88
</coordinates>
</Point>
</Placemark>
<Placemark>
<name>
Fri Apr 16 12:14:55 2010 S=3.74 Km/hr
</name>
<styleUrl>
#styleMap_TLP_Normal
</styleUrl>
<Point>
<coordinates>
-98.9705734,17.1703739,1595.53
</coordinates>
</Point>
</Placemark>
<Placemark>
<name>
Fri Apr 16 12:15:05 2010 S=4.04 Km/hr
</name>
<styleUrl>
#styleMap_TLP_Normal
</styleUrl>
<Point>
<coordinates>
-98.9704971,17.1702805,1594.91
</coordinates>
</Point>
</Placemark>
<Placemark>
<name>
Fri Apr 16 12:15:15 2010 S=3.83 Km/hr
</name>
<styleUrl>
#styleMap_TLP_Normal
</styleUrl>
<Point>
<coordinates>
-98.9705048,17.1701775,1594.88
</coordinates>
</Point>
</Placemark>
<Placemark>
<name>
Fri Apr 16 12:15:25 2010 S=3.37 Km/hr
</name>
<styleUrl>
#styleMap_TLP_Normal
</styleUrl>
<Point>
<coordinates>
-98.9705124,17.1700687,1594.75
</coordinates>
</Point>
</Placemark>
<Placemark>
<name>
Fri Apr 16 12:15:35 2010 S=4.10 Km/hr
</name>
<styleUrl>
#styleMap_TLP_Normal
</styleUrl>
<Point>
<coordinates>
-98.9705276,17.1699562,1594.44
</coordinates>
</Point>
</Placemark>
<Placemark>
<name>
Fri Apr 16 12:15:45 2010 S=4.86 Km/hr
</name>
<styleUrl>
#styleMap_TLP_Normal
</styleUrl>
<Point>
<coordinates>
-98.9705353,17.1698132,1594.47
</coordinates>
</Point>
</Placemark>
<Placemark>
<name>
Fri Apr 16 12:15:55 2010 S=4.79 Km/hr
</name>
<styleUrl>
#styleMap_TLP_Normal
</styleUrl>
<Point>
<coordinates>
-98.9705353,17.1697140,1594.81
</coordinates>
</Point>
</Placemark>
<Placemark>
<name>
Fri Apr 16 12:16:05 2010 S=3.70 Km/hr
</name>
<styleUrl>
#styleMap_TLP_Normal
</styleUrl>
<Point>
<coordinates>
-98.9705124,17.1696091,1592.84
</coordinates>
</Point>
</Placemark>
<Placemark>
<name>
Fri Apr 16 12:16:15 2010 S=3.58 Km/hr
</name>
<styleUrl>
#styleMap_TLP_Normal
</styleUrl>
<Point>
<coordinates>
-98.9704819,17.1695175,1591.78
</coordinates>
</Point>
</Placemark>
<Placemark>
<name>
Fri Apr 16 12:16:25 2010 S=3.74 Km/hr
</name>
<styleUrl>
#styleMap_TLP_Normal
</styleUrl>
<Point>
<coordinates>
-98.9704590,17.1694031,1590.59
</coordinates>
</Point>
</Placemark>
<Placemark>
<name>
Fri Apr 16 12:16:35 2010 S=4.54 Km/hr
</name>
<styleUrl>
#styleMap_TLP_Normal
</styleUrl>
<Point>
<coordinates>
-98.9704437,17.1693020,1588.00
</coordinates>
</Point>
</Placemark>
<Placemark>
<name>
Fri Apr 16 12:16:45 2010 S=4.37 Km/hr
</name>
<styleUrl>
#styleMap_TLP_Normal
</styleUrl>
<Point>
<coordinates>
-98.9704437,17.1691990,1585.19
</coordinates>
</Point>
</Placemark>
<Placemark>
<name>
Fri Apr 16 12:16:55 2010 S=3.73 Km/hr
</name>
<styleUrl>
#styleMap_TLP_Normal
</styleUrl>
<Point>
<coordinates>
-98.9704514,17.1690655,1583.81
</coordinates>
</Point>
</Placemark>
<Placemark>
<name>
Fri Apr 16 12:17:05 2010 S=3.79 Km/hr
</name>
<styleUrl>
#styleMap_TLP_Normal
</styleUrl>
<Point>
<coordinates>
-98.9704666,17.1689682,1583.69
</coordinates>
</Point>
</Placemark>
<Placemark>
<name>
Fri Apr 16 12:17:15 2010 S=3.45 Km/hr
</name>
<styleUrl>
#styleMap_TLP_Normal
</styleUrl>
<Point>
<coordinates>
-98.9705048,17.1688786,1584.72
</coordinates>
</Point>
</Placemark>
<Placemark>
<name>
Fri Apr 16 12:17:25 2010 S=2.86 Km/hr
</name>
<styleUrl>
#styleMap_TLP_Normal
</styleUrl>
<Point>
<coordinates>
-98.9705276,17.1687756,1582.81
</coordinates>
</Point>
</Placemark>
<Placemark>
<name>
Fri Apr 16 12:17:35 2010 S=3.42 Km/hr
</name>
<styleUrl>
#styleMap_TLP_Normal
</styleUrl>
<Point>
<coordinates>
-98.9705811,17.1686764,1582.31
</coordinates>
</Point>
</Placemark>
<Placemark>
<name>
Fri Apr 16 12:17:45 2010 S=1.78 Km/hr
</name>
<styleUrl>
#styleMap_TLP_Normal
</styleUrl>
<Point>
<coordinates>
-98.9706345,17.1685905,1582.63
</coordinates>
</Point>
</Placemark>
<Placemark>
<name>
Fri Apr 16 12:17:55 2010 S=2.79 Km/hr
</name>
<styleUrl>
#styleMap_TLP_Normal
</styleUrl>
<Point>
<coordinates>
-98.9706726,17.1685162,1582.53
</coordinates>
</Point>
</Placemark>
<Placemark>
<name>
Fri Apr 16 12:18:05 2010 S=3.51 Km/hr
</name>
<styleUrl>
#styleMap_TLP_Normal
</styleUrl>
<Point>
<coordinates>
-98.9706497,17.1685257,1587.91
</coordinates>
</Point>
</Placemark>
<Placemark>
<name>
Fri Apr 16 12:18:15 2010 S=2.29 Km/hr
</name>
<styleUrl>
#styleMap_TLP_Normal
</styleUrl>
<Point>
<coordinates>
-98.9705963,17.1685715,1589.44
</coordinates>
</Point>
</Placemark>
<Placemark>
<name>
Fri Apr 16 12:18:25 2010 S=3.01 Km/hr
</name>
<styleUrl>
#styleMap_TLP_Normal
</styleUrl>
<Point>
<coordinates>
-98.9704971,17.1686039,1589.19
</coordinates>
</Point>
</Placemark>
<Placemark>
<name>
Fri Apr 16 12:18:35 2010 S=2.36 Km/hr
</name>
<styleUrl>
#styleMap_TLP_Normal
</styleUrl>
<Point>
<coordinates>
-98.9704437,17.1685333,1589.31
</coordinates>
</Point>
</Placemark>
<Placemark>
<name>
Fri Apr 16 12:18:45 2010 S=3.49 Km/hr
</name>
<styleUrl>
#styleMap_TLP_Normal
</styleUrl>
<Point>
<coordinates>
-98.9704056,17.1684284,1589.13
</coordinates>
</Point>
</Placemark>
<Placemark>
<name>
Fri Apr 16 12:18:55 2010 S=3.14 Km/hr
</name>
<styleUrl>
#styleMap_TLP_Normal
</styleUrl>
<Point>
<coordinates>
-98.9704285,17.1683102,1588.94
</coordinates>
</Point>
</Placemark>
<Placemark>
<name>
Fri Apr 16 12:19:05 2010 S=2.58 Km/hr
</name>
<styleUrl>
#styleMap_TLP_Normal
</styleUrl>
<Point>
<coordinates>
-98.9704361,17.1682301,1588.47
</coordinates>
</Point>
</Placemark>
<Placemark>
<name>
Fri Apr 16 12:19:15 2010 S=2.19 Km/hr
</name>
<styleUrl>
#styleMap_TLP_Normal
</styleUrl>
<Point>
<coordinates>
-98.9704132,17.1681538,1588.47
</coordinates>
</Point>
</Placemark>
<Placemark>
<name>
Fri Apr 16 12:19:25 2010 S=1.69 Km/hr
</name>
<styleUrl>
#styleMap_TLP_Normal
</styleUrl>
<Point>
<coordinates>
-98.9704361,17.1680851,1588.56
</coordinates>
</Point>
</Placemark>
<Placemark>
<name>
Fri Apr 16 12:19:35 2010 S=1.37 Km/hr
</name>
<styleUrl>
#styleMap_TLP_Normal
</styleUrl>
<Point>
<coordinates>
-98.9704437,17.1679783,1588.97
</coordinates>
</Point>
</Placemark>
<Placemark>
<name>
Fri Apr 16 12:19:45 2010 S=1.02 Km/hr
</name>
<styleUrl>
#styleMap_TLP_Normal
</styleUrl>
<Point>
<coordinates>
-98.9704208,17.1680069,1593.25
</coordinates>
</Point>
</Placemark>
<Placemark>
<name>
Fri Apr 16 12:19:55 2010 S=2.11 Km/hr
</name>
<styleUrl>
#styleMap_TLP_Normal
</styleUrl>
<Point>
<coordinates>
-98.9704895,17.1680050,1594.31
</coordinates>
</Point>
</Placemark>
<Placemark>
<name>
Fri Apr 16 12:20:05 2010 S=2.40 Km/hr
</name>
<styleUrl>
#styleMap_TLP_Normal
</styleUrl>
<Point>
<coordinates>
-98.9704895,17.1679382,1595.50
</coordinates>
</Point>
</Placemark>
<Placemark>
<name>
Fri Apr 16 12:20:15 2010 S=0.26 Km/hr
</name>
<styleUrl>
#styleMap_TLP_Normal
</styleUrl>
<Point>
<coordinates>
-98.9705429,17.1678925,1596.19
</coordinates>
</Point>
</Placemark>
<Placemark>
<name>
Fri Apr 16 12:20:25 2010 S=2.97 Km/hr
</name>
<styleUrl>
#styleMap_TLP_Normal
</styleUrl>
<Point>
<coordinates>
-98.9704971,17.1679058,1599.88
</coordinates>
</Point>
</Placemark>
<Placemark>
<name>
Fri Apr 16 12:20:35 2010 S=1.90 Km/hr
</name>
<styleUrl>
#styleMap_TLP_Normal
</styleUrl>
<Point>
<coordinates>
-98.9704666,17.1678257,1600.97
</coordinates>
</Point>
</Placemark>
<Placemark>
<name>
Fri Apr 16 12:20:45 2010 S=1.37 Km/hr
</name>
<styleUrl>
#styleMap_TLP_Normal
</styleUrl>
<Point>
<coordinates>
-98.9704666,17.1677513,1601.47
</coordinates>
</Point>
</Placemark>
<Placemark>
<name>
Fri Apr 16 12:20:55 2010 S=2.37 Km/hr
</name>
<styleUrl>
#styleMap_TLP_Normal
</styleUrl>
<Point>
<coordinates>
-98.9705124,17.1676846,1602.38
</coordinates>
</Point>
</Placemark>
<Placemark>
<name>
Fri Apr 16 12:21:05 2010 S=2.89 Km/hr
</name>
<styleUrl>
#styleMap_TLP_Normal
</styleUrl>
<Point>
<coordinates>
-98.9705963,17.1676846,1604.47
</coordinates>
</Point>
</Placemark>
<Placemark>
<name>
Fri Apr 16 12:21:15 2010 S=2.34 Km/hr
</name>
<styleUrl>
#styleMap_TLP_Normal
</styleUrl>
<Point>
<coordinates>
-98.9705887,17.1676483,1606.75
</coordinates>
</Point>
</Placemark>
<Placemark>
<name>
Fri Apr 16 12:21:25 2010 S=3.43 Km/hr
</name>
<styleUrl>
#styleMap_TLP_Normal
</styleUrl>
<Point>
<coordinates>
-98.9705353,17.1675720,1608.53
</coordinates>
</Point>
</Placemark>
<Placemark>
<name>
Fri Apr 16 12:21:35 2010 S=3.18 Km/hr
</name>
<styleUrl>
#styleMap_TLP_Normal
</styleUrl>
<Point>
<coordinates>
-98.9704971,17.1674843,1608.44
</coordinates>
</Point>
</Placemark>
<Placemark>
<name>
Fri Apr 16 12:21:45 2010 S=1.64 Km/hr
</name>
<styleUrl>
#styleMap_TLP_Normal
</styleUrl>
<Point>
<coordinates>
-98.9704514,17.1674137,1609.41
</coordinates>
</Point>
</Placemark>
<Placemark>
<name>
Fri Apr 16 12:21:55 2010 S=0.43 Km/hr
</name>
<styleUrl>
#styleMap_TLP_Normal
</styleUrl>
<Point>
<coordinates>
-98.9704437,17.1673985,1609.72
</coordinates>
</Point>
</Placemark>
<Placemark>
<name>
Fri Apr 16 12:22:05 2010 S=0.55 Km/hr
</name>
<styleUrl>
#styleMap_TLP_Normal
</styleUrl>
<Point>
<coordinates>
-98.9704437,17.1673889,1609.88
</coordinates>
</Point>
</Placemark>
<Placemark>
<name>
Fri Apr 16 12:22:15 2010 S=1.68 Km/hr
</name>
<styleUrl>
#styleMap_TLP_Normal
</styleUrl>
<Point>
<coordinates>
-98.9704437,17.1673908,1610.22
</coordinates>
</Point>
</Placemark>
<Placemark>
<name>
Fri Apr 16 12:22:25 2010 S=0.57 Km/hr
</name>
<styleUrl>
#styleMap_TLP_Normal
</styleUrl>
<Point>
<coordinates>
-98.9703903,17.1673813,1610.13
</coordinates>
</Point>
</Placemark>
<Placemark>
<name>
Fri Apr 16 12:22:35 2010 S=1.11 Km/hr
</name>
<styleUrl>
#styleMap_TLP_Normal
</styleUrl>
<Point>
<coordinates>
-98.9703979,17.1673832,1610.47
</coordinates>
</Point>
</Placemark>
<Placemark>
<name>
Fri Apr 16 12:22:45 2010 S=0.32 Km/hr
</name>
<styleUrl>
#styleMap_TLP_Normal
</styleUrl>
<Point>
<coordinates>
-98.9704361,17.1673851,1612.59
</coordinates>
</Point>
</Placemark>
<Placemark>
<name>
Fri Apr 16 12:22:55 2010 S=0.70 Km/hr
</name>
<styleUrl>
#styleMap_TLP_Normal
</styleUrl>
<Point>
<coordinates>
-98.9704590,17.1673965,1613.16
</coordinates>
</Point>
</Placemark>
<Placemark>
<name>
Fri Apr 16 12:23:05 2010 S=0.70 Km/hr
</name>
<styleUrl>
#styleMap_TLP_Normal
</styleUrl>
<Point>
<coordinates>
-98.9704361,17.1674213,1613.75
</coordinates>
</Point>
</Placemark>
<Placemark>
<name>
Fri Apr 16 12:23:15 2010 S=0.24 Km/hr
</name>
<styleUrl>
#styleMap_TLP_Normal
</styleUrl>
<Point>
<coordinates>
-98.9704208,17.1674213,1614.09
</coordinates>
</Point>
</Placemark>
<Placemark>
<name>
Fri Apr 16 12:23:25 2010 S=0.30 Km/hr
</name>
<styleUrl>
#styleMap_TLP_Normal
</styleUrl>
<Point>
<coordinates>
-98.9704132,17.1674232,1614.13
</coordinates>
</Point>
</Placemark>
<Placemark>
<name>
Fri Apr 16 12:23:35 2010 S=0.15 Km/hr
</name>
<styleUrl>
#styleMap_TLP_Normal
</styleUrl>
<Point>
<coordinates>
-98.9704132,17.1674232,1614.19
</coordinates>
</Point>
</Placemark>
<Placemark>
<name>
Fri Apr 16 12:23:45 2010 S=0.20 Km/hr
</name>
<styleUrl>
#styleMap_TLP_Normal
</styleUrl>
<Point>
<coordinates>
-98.9704132,17.1674232,1615.03
</coordinates>
</Point>
</Placemark>
<Placemark>
<name>
Fri Apr 16 12:23:55 2010 S=0.84 Km/hr
</name>
<styleUrl>
#styleMap_TLP_Normal
</styleUrl>
<Point>
<coordinates>
-98.9704056,17.1674175,1615.09
</coordinates>
</Point>
</Placemark>
<Placemark>
<name>
Fri Apr 16 12:24:05 2010 S=0.34 Km/hr
</name>
<styleUrl>
#styleMap_TLP_Normal
</styleUrl>
<Point>
<coordinates>
-98.9703979,17.1674137,1615.13
</coordinates>
</Point>
</Placemark>
<Placemark>
<name>
Fri Apr 16 12:24:15 2010 S=0.42 Km/hr
</name>
<styleUrl>
#styleMap_TLP_Normal
</styleUrl>
<Point>
<coordinates>
-98.9704132,17.1674156,1615.72
</coordinates>
</Point>
</Placemark>
<Placemark>
<name>
Fri Apr 16 12:24:25 2010 S=0.34 Km/hr
</name>
<styleUrl>
#styleMap_TLP_Normal
</styleUrl>
<Point>
<coordinates>
-98.9704208,17.1674118,1615.75
</coordinates>
</Point>
</Placemark>
<Placemark>
<name>
Fri Apr 16 12:24:35 2010 S=0.89 Km/hr
</name>
<styleUrl>
#styleMap_TLP_Normal
</styleUrl>
<Point>
<coordinates>
-98.9704132,17.1674080,1615.81
</coordinates>
</Point>
</Placemark>
<Placemark>
<name>
Fri Apr 16 12:24:45 2010 S=0.65 Km/hr
</name>
<styleUrl>
#styleMap_TLP_Normal
</styleUrl>
<Point>
<coordinates>
-98.9704056,17.1674118,1615.75
</coordinates>
</Point>
</Placemark>
<Placemark>
<name>
Fri Apr 16 12:24:55 2010 S=0.95 Km/hr
</name>
<styleUrl>
#styleMap_TLP_Normal
</styleUrl>
<Point>
<coordinates>
-98.9704132,17.1674213,1615.78
</coordinates>
</Point>
</Placemark>
<Placemark>
<name>
Fri Apr 16 12:25:05 2010 S=2.00 Km/hr
</name>
<styleUrl>
#styleMap_TLP_Normal
</styleUrl>
<Point>
<coordinates>
-98.9703522,17.1674461,1616.69
</coordinates>
</Point>
</Placemark>
<Placemark>
<name>
Fri Apr 16 12:25:15 2010 S=2.53 Km/hr
</name>
<styleUrl>
#styleMap_TLP_Normal
</styleUrl>
<Point>
<coordinates>
-98.9702759,17.1673889,1617.28
</coordinates>
</Point>
</Placemark>
<Placemark>
<name>
Fri Apr 16 12:25:25 2010 S=2.09 Km/hr
</name>
<styleUrl>
#styleMap_TLP_Normal
</styleUrl>
<Point>
<coordinates>
-98.9702148,17.1673298,1617.84
</coordinates>
</Point>
</Placemark>
<Placemark>
<name>
Fri Apr 16 12:25:35 2010 S=1.16 Km/hr
</name>
<styleUrl>
#styleMap_TLP_Normal
</styleUrl>
<Point>
<coordinates>
-98.9701691,17.1672859,1618.25
</coordinates>
</Point>
</Placemark>
<Placemark>
<name>
Fri Apr 16 12:25:45 2010 S=2.66 Km/hr
</name>
<styleUrl>
#styleMap_TLP_Normal
</styleUrl>
<Point>
<coordinates>
-98.9701767,17.1672077,1618.28
</coordinates>
</Point>
</Placemark>
<Placemark>
<name>
Fri Apr 16 12:25:55 2010 S=2.48 Km/hr
</name>
<styleUrl>
#styleMap_TLP_Normal
</styleUrl>
<Point>
<coordinates>
-98.9701538,17.1671848,1618.09
</coordinates>
</Point>
</Placemark>
<Placemark>
<name>
Fri Apr 16 12:26:05 2010 S=2.46 Km/hr
</name>
<styleUrl>
#styleMap_TLP_Normal
</styleUrl>
<Point>
<coordinates>
-98.9701462,17.1671047,1616.28
</coordinates>
</Point>
</Placemark>
<Placemark>
<name>
Fri Apr 16 12:26:15 2010 S=0.57 Km/hr
</name>
<styleUrl>
#styleMap_TLP_Normal
</styleUrl>
<Point>
<coordinates>
-98.9701080,17.1670570,1615.34
</coordinates>
</Point>
</Placemark>
<Placemark>
<name>
Fri Apr 16 12:26:25 2010 S=1.50 Km/hr
</name>
<styleUrl>
#styleMap_TLP_Normal
</styleUrl>
<Point>
<coordinates>
-98.9701309,17.1670914,1616.78
</coordinates>
</Point>
</Placemark>
<Placemark>
<name>
Fri Apr 16 12:26:35 2010 S=0.34 Km/hr
</name>
<styleUrl>
#styleMap_TLP_Normal
</styleUrl>
<Point>
<coordinates>
-98.9701385,17.1671352,1615.97
</coordinates>
</Point>
</Placemark>
<Placemark>
<name>
Fri Apr 16 12:26:45 2010 S=0.44 Km/hr
</name>
<styleUrl>
#styleMap_TLP_Normal
</styleUrl>
<Point>
<coordinates>
-98.9701385,17.1671257,1616.06
</coordinates>
</Point>
</Placemark>
<Placemark>
<name>
Fri Apr 16 12:26:55 2010 S=0.24 Km/hr
</name>
<styleUrl>
#styleMap_TLP_Normal
</styleUrl>
<Point>
<coordinates>
-98.9701309,17.1671314,1616.00
</coordinates>
</Point>
</Placemark>
<Placemark>
<name>
Fri Apr 16 12:27:05 2010 S=0.24 Km/hr
</name>
<styleUrl>
#styleMap_TLP_Normal
</styleUrl>
<Point>
<coordinates>
-98.9701309,17.1671371,1616.00
</coordinates>
</Point>
</Placemark>
<Placemark>
<name>
Fri Apr 16 12:27:15 2010 S=0.28 Km/hr
</name>
<styleUrl>
#styleMap_TLP_Normal
</styleUrl>
<Point>
<coordinates>
-98.9701233,17.1671391,1616.09
</coordinates>
</Point>
</Placemark>
<Placemark>
<name>
Fri Apr 16 12:27:25 2010 S=0.57 Km/hr
</name>
<styleUrl>
#styleMap_TLP_Normal
</styleUrl>
<Point>
<coordinates>
-98.9701157,17.1671371,1616.19
</coordinates>
</Point>
</Placemark>
<Placemark>
<name>
Fri Apr 16 12:27:35 2010 S=0.40 Km/hr
</name>
<styleUrl>
#styleMap_TLP_Normal
</styleUrl>
<Point>
<coordinates>
-98.9701157,17.1671391,1616.28
</coordinates>
</Point>
</Placemark>
<Placemark>
<name>
Fri Apr 16 12:27:45 2010 S=0.12 Km/hr
</name>
<styleUrl>
#styleMap_TLP_Normal
</styleUrl>
<Point>
<coordinates>
-98.9701080,17.1671429,1616.31
</coordinates>
</Point>
</Placemark>
<Placemark>
<name>
Fri Apr 16 12:27:55 2010 S=0.29 Km/hr
</name>
<styleUrl>
#styleMap_TLP_Normal
</styleUrl>
<Point>
<coordinates>
-98.9701004,17.1671410,1616.41
</coordinates>
</Point>
</Placemark>
<Placemark>
<name>
Fri Apr 16 12:28:05 2010 S=0.97 Km/hr
</name>
<styleUrl>
#styleMap_TLP_Normal
</styleUrl>
<Point>
<coordinates>
-98.9700928,17.1671429,1616.44
</coordinates>
</Point>
</Placemark>
<Placemark>
<name>
Fri Apr 16 12:28:15 2010 S=0.71 Km/hr
</name>
<styleUrl>
#styleMap_TLP_Normal
</styleUrl>
<Point>
<coordinates>
-98.9700851,17.1671448,1616.34
</coordinates>
</Point>
</Placemark>
<Placemark>
<name>
Fri Apr 16 12:28:25 2010 S=0.63 Km/hr
</name>
<styleUrl>
#styleMap_TLP_Normal
</styleUrl>
<Point>
<coordinates>
-98.9701004,17.1671391,1616.22
</coordinates>
</Point>
</Placemark>
<Placemark>
<name>
Fri Apr 16 12:28:35 2010 S=1.06 Km/hr
</name>
<styleUrl>
#styleMap_TLP_Normal
</styleUrl>
<Point>
<coordinates>
-98.9700851,17.1670704,1614.16
</coordinates>
</Point>
</Placemark>
<Placemark>
<name>
Fri Apr 16 12:28:45 2010 S=0.38 Km/hr
</name>
<styleUrl>
#styleMap_TLP_Normal
</styleUrl>
<Point>
<coordinates>
-98.9701004,17.1670742,1614.03
</coordinates>
</Point>
</Placemark>
<Placemark>
<name>
Fri Apr 16 12:28:55 2010 S=0.34 Km/hr
</name>
<styleUrl>
#styleMap_TLP_Normal
</styleUrl>
<Point>
<coordinates>
-98.9701004,17.1670723,1614.00
</coordinates>
</Point>
</Placemark>
<Placemark>
<name>
Fri Apr 16 12:29:05 2010 S=0.44 Km/hr
</name>
<styleUrl>
#styleMap_TLP_Normal
</styleUrl>
<Point>
<coordinates>
-98.9700928,17.1670666,1614.03
</coordinates>
</Point>
</Placemark>
<Placemark>
<name>
Fri Apr 16 12:29:15 2010 S=0.26 Km/hr
</name>
<styleUrl>
#styleMap_TLP_Normal
</styleUrl>
<Point>
<coordinates>
-98.9700928,17.1670609,1614.03
</coordinates>
</Point>
</Placemark>
<Placemark>
<name>
Fri Apr 16 12:29:25 2010 S=1.00 Km/hr
</name>
<styleUrl>
#styleMap_TLP_Normal
</styleUrl>
<Point>
<coordinates>
-98.9701080,17.1670532,1613.75
</coordinates>
</Point>
</Placemark>
<Placemark>
<name>
Fri Apr 16 12:29:35 2010 S=1.14 Km/hr
</name>
<styleUrl>
#styleMap_TLP_Normal
</styleUrl>
<Point>
<coordinates>
-98.9701080,17.1670437,1613.53
</coordinates>
</Point>
</Placemark>
<Placemark>
<name>
Fri Apr 16 12:29:45 2010 S=0.86 Km/hr
</name>
<styleUrl>
#styleMap_TLP_Normal
</styleUrl>
<Point>
<coordinates>
-98.9700699,17.1670456,1613.59
</coordinates>
</Point>
</Placemark>
<Placemark>
<name>
Fri Apr 16 12:29:55 2010 S=0.46 Km/hr
</name>
<styleUrl>
#styleMap_TLP_Normal
</styleUrl>
<Point>
<coordinates>
-98.9700546,17.1670551,1613.59
</coordinates>
</Point>
</Placemark>
<Placemark>
<name>
Fri Apr 16 12:30:05 2010 S=0.60 Km/hr
</name>
<styleUrl>
#styleMap_TLP_Normal
</styleUrl>
<Point>
<coordinates>
-98.9700623,17.1670532,1613.66
</coordinates>
</Point>
</Placemark>
<Placemark>
<name>
Fri Apr 16 12:30:15 2010 S=0.50 Km/hr
</name>
<styleUrl>
#styleMap_TLP_Normal
</styleUrl>
<Point>
<coordinates>
-98.9700699,17.1670418,1613.88
</coordinates>
</Point>
</Placemark>
<Placemark>
<name>
Fri Apr 16 12:30:25 2010 S=0.62 Km/hr
</name>
<styleUrl>
#styleMap_TLP_Normal
</styleUrl>
<Point>
<coordinates>
-98.9700851,17.1670341,1613.97
</coordinates>
</Point>
</Placemark>
<Placemark>
<name>
Fri Apr 16 12:30:35 2010 S=1.15 Km/hr
</name>
<styleUrl>
#styleMap_TLP_Normal
</styleUrl>
<Point>
<coordinates>
-98.9701157,17.1670361,1613.78
</coordinates>
</Point>
</Placemark>
<Placemark>
<name>
Fri Apr 16 12:30:45 2010 S=0.72 Km/hr
</name>
<styleUrl>
#styleMap_TLP_Normal
</styleUrl>
<Point>
<coordinates>
-98.9701691,17.1670437,1612.75
</coordinates>
</Point>
</Placemark>
<Placemark>
<name>
Fri Apr 16 12:30:55 2010 S=0.40 Km/hr
</name>
<styleUrl>
#styleMap_TLP_Normal
</styleUrl>
<Point>
<coordinates>
-98.9701843,17.1670456,1612.41
</coordinates>
</Point>
</Placemark>
<Placemark>
<name>
Fri Apr 16 12:31:05 2010 S=0.83 Km/hr
</name>
<styleUrl>
#styleMap_TLP_Normal
</styleUrl>
<Point>
<coordinates>
-98.9701767,17.1670551,1611.69
</coordinates>
</Point>
</Placemark>
<Placemark>
<name>
Fri Apr 16 12:31:15 2010 S=0.78 Km/hr
</name>
<styleUrl>
#styleMap_TLP_Normal
</styleUrl>
<Point>
<coordinates>
-98.9701462,17.1670837,1614.09
</coordinates>
</Point>
</Placemark>
<Placemark>
<name>
Fri Apr 16 12:31:25 2010 S=0.58 Km/hr
</name>
<styleUrl>
#styleMap_TLP_Normal
</styleUrl>
<Point>
<coordinates>
-98.9701309,17.1670895,1614.28
</coordinates>
</Point>
</Placemark>
<Placemark>
<name>
Fri Apr 16 12:31:35 2010 S=0.18 Km/hr
</name>
<styleUrl>
#styleMap_TLP_Normal
</styleUrl>
<Point>
<coordinates>
-98.9701233,17.1670914,1614.47
</coordinates>
</Point>
</Placemark>
<Placemark>
<name>
Fri Apr 16 12:31:45 2010 S=0.01 Km/hr
</name>
<styleUrl>
#styleMap_TLP_Normal
</styleUrl>
<Point>
<coordinates>
-98.9701157,17.1670933,1614.72
</coordinates>
</Point>
</Placemark>
<Placemark>
<name>
Fri Apr 16 12:31:55 2010 S=0.00 Km/hr
</name>
<styleUrl>
#styleMap_TLP_Normal
</styleUrl>
<Point>
<coordinates>
-98.9701233,17.1670933,1614.72
</coordinates>
</Point>
</Placemark>
<Placemark>
<name>
Fri Apr 16 12:32:05 2010 S=0.00 Km/hr
</name>
<styleUrl>
#styleMap_TLP_Normal
</styleUrl>
<Point>
<coordinates>
-98.9701233,17.1670914,1614.75
</coordinates>
</Point>
</Placemark>
<Placemark>
<name>
Fri Apr 16 12:32:15 2010 S=0.00 Km/hr
</name>
<styleUrl>
#styleMap_TLP_Normal
</styleUrl>
<Point>
<coordinates>
-98.9701233,17.1670914,1614.78
</coordinates>
</Point>
</Placemark>
<Placemark>
<name>
Fri Apr 16 12:32:25 2010 S=0.00 Km/hr
</name>
<styleUrl>
#styleMap_TLP_Normal
</styleUrl>
<Point>
<coordinates>
-98.9701233,17.1670914,1614.88
</coordinates>
</Point>
</Placemark>
<Placemark>
<name>
Fri Apr 16 12:32:35 2010 S=0.00 Km/hr
</name>
<styleUrl>
#styleMap_TLP_Normal
</styleUrl>
<Point>
<coordinates>
-98.9701233,17.1670914,1614.94
</coordinates>
</Point>
</Placemark>
<Placemark>
<name>
Fri Apr 16 12:32:45 2010 S=0.00 Km/hr
</name>
<styleUrl>
#styleMap_TLP_Normal
</styleUrl>
<Point>
<coordinates>
-98.9701233,17.1670895,1614.94
</coordinates>
</Point>
</Placemark>
<Placemark>
<name>
Fri Apr 16 12:32:55 2010 S=0.01 Km/hr
</name>
<styleUrl>
#styleMap_TLP_Normal
</styleUrl>
<Point>
<coordinates>
-98.9701233,17.1670895,1614.97
</coordinates>
</Point>
</Placemark>
<Placemark>
<name>
Fri Apr 16 12:33:05 2010 S=0.01 Km/hr
</name>
<styleUrl>
#styleMap_TLP_Normal
</styleUrl>
<Point>
<coordinates>
-98.9701233,17.1670876,1615.00
</coordinates>
</Point>
</Placemark>
<Placemark>
<name>
Fri Apr 16 12:33:15 2010 S=0.01 Km/hr
</name>
<styleUrl>
#styleMap_TLP_Normal
</styleUrl>
<Point>
<coordinates>
-98.9701233,17.1670876,1615.03
</coordinates>
</Point>
</Placemark>
<Placemark>
<name>
Fri Apr 16 12:33:25 2010 S=0.01 Km/hr
</name>
<styleUrl>
#styleMap_TLP_Normal
</styleUrl>
<Point>
<coordinates>
-98.9701233,17.1670856,1615.00
</coordinates>
</Point>
</Placemark>
<Placemark>
<name>
Fri Apr 16 12:33:35 2010 S=0.01 Km/hr
</name>
<styleUrl>
#styleMap_TLP_Normal
</styleUrl>
<Point>
<coordinates>
-98.9701157,17.1670837,1614.94
</coordinates>
</Point>
</Placemark>
<Placemark>
<name>
Fri Apr 16 12:33:45 2010 S=0.03 Km/hr
</name>
<styleUrl>
#styleMap_TLP_Normal
</styleUrl>
<Point>
<coordinates>
-98.9701157,17.1670837,1614.91
</coordinates>
</Point>
</Placemark>
<Placemark>
<name>
Fri Apr 16 12:33:55 2010 S=0.40 Km/hr
</name>
<styleUrl>
#styleMap_TLP_Normal
</styleUrl>
<Point>
<coordinates>
-98.9701157,17.1670818,1614.88
</coordinates>
</Point>
</Placemark>
<Placemark>
<name>
Fri Apr 16 12:34:05 2010 S=1.22 Km/hr
</name>
<styleUrl>
#styleMap_TLP_Normal
</styleUrl>
<Point>
<coordinates>
-98.9701233,17.1669521,1616.72
</coordinates>
</Point>
</Placemark>
<Placemark>
<name>
Fri Apr 16 12:34:15 2010 S=0.56 Km/hr
</name>
<styleUrl>
#styleMap_TLP_Normal
</styleUrl>
<Point>
<coordinates>
-98.9700699,17.1669350,1617.06
</coordinates>
</Point>
</Placemark>
<Placemark>
<name>
Fri Apr 16 12:34:25 2010 S=2.55 Km/hr
</name>
<styleUrl>
#styleMap_TLP_Normal
</styleUrl>
<Point>
<coordinates>
-98.9700623,17.1668854,1616.50
</coordinates>
</Point>
</Placemark>
<Placemark>
<name>
Fri Apr 16 12:34:35 2010 S=2.08 Km/hr
</name>
<styleUrl>
#styleMap_TLP_Normal
</styleUrl>
<Point>
<coordinates>
-98.9700470,17.1668053,1616.53
</coordinates>
</Point>
</Placemark>
<Placemark>
<name>
Fri Apr 16 12:34:45 2010 S=2.15 Km/hr
</name>
<styleUrl>
#styleMap_TLP_Normal
</styleUrl>
<Point>
<coordinates>
-98.9700394,17.1667118,1613.63
</coordinates>
</Point>
</Placemark>
<Placemark>
<name>
Fri Apr 16 12:34:55 2010 S=2.26 Km/hr
</name>
<styleUrl>
#styleMap_TLP_Normal
</styleUrl>
<Point>
<coordinates>
-98.9700775,17.1666393,1611.50
</coordinates>
</Point>
</Placemark>
<Placemark>
<name>
Fri Apr 16 12:35:05 2010 S=0.83 Km/hr
</name>
<styleUrl>
#styleMap_TLP_Normal
</styleUrl>
<Point>
<coordinates>
-98.9701157,17.1665916,1610.25
</coordinates>
</Point>
</Placemark>
<Placemark>
<name>
Fri Apr 16 12:35:15 2010 S=0.78 Km/hr
</name>
<styleUrl>
#styleMap_TLP_Normal
</styleUrl>
<Point>
<coordinates>
-98.9701309,17.1665688,1609.06
</coordinates>
</Point>
</Placemark>
<Placemark>
<name>
Fri Apr 16 12:35:25 2010 S=1.35 Km/hr
</name>
<styleUrl>
#styleMap_TLP_Normal
</styleUrl>
<Point>
<coordinates>
-98.9701385,17.1665134,1608.81
</coordinates>
</Point>
</Placemark>
<Placemark>
<name>
Fri Apr 16 12:35:35 2010 S=2.03 Km/hr
</name>
<styleUrl>
#styleMap_TLP_Normal
</styleUrl>
<Point>
<coordinates>
-98.9701538,17.1664543,1605.91
</coordinates>
</Point>
</Placemark>
<Placemark>
<name>
Fri Apr 16 12:35:45 2010 S=1.58 Km/hr
</name>
<styleUrl>
#styleMap_TLP_Normal
</styleUrl>
<Point>
<coordinates>
-98.9701538,17.1663933,1603.09
</coordinates>
</Point>
</Placemark>
<Placemark>
<name>
Fri Apr 16 12:35:55 2010 S=1.95 Km/hr
</name>
<styleUrl>
#styleMap_TLP_Normal
</styleUrl>
<Point>
<coordinates>
-98.9701920,17.1663361,1600.38
</coordinates>
</Point>
</Placemark>
<Placemark>
<name>
Fri Apr 16 12:36:05 2010 S=1.70 Km/hr
</name>
<styleUrl>
#styleMap_TLP_Normal
</styleUrl>
<Point>
<coordinates>
-98.9702759,17.1663132,1596.94
</coordinates>
</Point>
</Placemark>
<Placemark>
<name>
Fri Apr 16 12:36:15 2010 S=1.76 Km/hr
</name>
<styleUrl>
#styleMap_TLP_Normal
</styleUrl>
<Point>
<coordinates>
-98.9703217,17.1662312,1594.44
</coordinates>
</Point>
</Placemark>
<Placemark>
<name>
Fri Apr 16 12:36:25 2010 S=1.98 Km/hr
</name>
<styleUrl>
#styleMap_TLP_Normal
</styleUrl>
<Point>
<coordinates>
-98.9703979,17.1661644,1592.19
</coordinates>
</Point>
</Placemark>
<Placemark>
<name>
Fri Apr 16 12:36:35 2010 S=2.57 Km/hr
</name>
<styleUrl>
#styleMap_TLP_Normal
</styleUrl>
<Point>
<coordinates>
-98.9704742,17.1661110,1589.97
</coordinates>
</Point>
</Placemark>
<Placemark>
<name>
Fri Apr 16 12:36:45 2010 S=2.50 Km/hr
</name>
<styleUrl>
#styleMap_TLP_Normal
</styleUrl>
<Point>
<coordinates>
-98.9705276,17.1660385,1588.25
</coordinates>
</Point>
</Placemark>
<Placemark>
<name>
Fri Apr 16 12:36:55 2010 S=3.01 Km/hr
</name>
<styleUrl>
#styleMap_TLP_Normal
</styleUrl>
<Point>
<coordinates>
-98.9705658,17.1659603,1586.63
</coordinates>
</Point>
</Placemark>
<Placemark>
<name>
Fri Apr 16 12:37:05 2010 S=1.98 Km/hr
</name>
<styleUrl>
#styleMap_TLP_Normal
</styleUrl>
<Point>
<coordinates>
-98.9706116,17.1658764,1584.72
</coordinates>
</Point>
</Placemark>
<Placemark>
<name>
Fri Apr 16 12:37:15 2010 S=1.29 Km/hr
</name>
<styleUrl>
#styleMap_TLP_Normal
</styleUrl>
<Point>
<coordinates>
-98.9706955,17.1658401,1582.94
</coordinates>
</Point>
</Placemark>
<Placemark>
<name>
Fri Apr 16 12:37:25 2010 S=1.68 Km/hr
</name>
<styleUrl>
#styleMap_TLP_Normal
</styleUrl>
<Point>
<coordinates>
-98.9707489,17.1657791,1581.81
</coordinates>
</Point>
</Placemark>
<Placemark>
<name>
Fri Apr 16 12:37:35 2010 S=1.59 Km/hr
</name>
<styleUrl>
#styleMap_TLP_Normal
</styleUrl>
<Point>
<coordinates>
-98.9707336,17.1657543,1579.28
</coordinates>
</Point>
</Placemark>
<Placemark>
<name>
Fri Apr 16 12:37:45 2010 S=3.77 Km/hr
</name>
<styleUrl>
#styleMap_TLP_Normal
</styleUrl>
<Point>
<coordinates>
-98.9708023,17.1656723,1577.22
</coordinates>
</Point>
</Placemark>
<Placemark>
<name>
Fri Apr 16 12:37:55 2010 S=3.22 Km/hr
</name>
<styleUrl>
#styleMap_TLP_Normal
</styleUrl>
<Point>
<coordinates>
-98.9708710,17.1655922,1576.16
</coordinates>
</Point>
</Placemark>
<Placemark>
<name>
Fri Apr 16 12:38:05 2010 S=2.97 Km/hr
</name>
<styleUrl>
#styleMap_TLP_Normal
</styleUrl>
<Point>
<coordinates>
-98.9709015,17.1654873,1574.47
</coordinates>
</Point>
</Placemark>
<Placemark>
<name>
Fri Apr 16 12:38:15 2010 S=2.85 Km/hr
</name>
<styleUrl>
#styleMap_TLP_Normal
</styleUrl>
<Point>
<coordinates>
-98.9709091,17.1653976,1572.81
</coordinates>
</Point>
</Placemark>
<Placemark>
<name>
Fri Apr 16 12:38:25 2010 S=3.31 Km/hr
</name>
<styleUrl>
#styleMap_TLP_Normal
</styleUrl>
<Point>
<coordinates>
-98.9709167,17.1652908,1570.09
</coordinates>
</Point>
</Placemark>
<Placemark>
<name>
Fri Apr 16 12:38:35 2010 S=3.77 Km/hr
</name>
<styleUrl>
#styleMap_TLP_Normal
</styleUrl>
<Point>
<coordinates>
-98.9708939,17.1652088,1567.72
</coordinates>
</Point>
</Placemark>
<Placemark>
<name>
Fri Apr 16 12:38:45 2010 S=5.14 Km/hr
</name>
<styleUrl>
#styleMap_TLP_Normal
</styleUrl>
<Point>
<coordinates>
-98.9708481,17.1650753,1566.44
</coordinates>
</Point>
</Placemark>
<Placemark>
<name>
Fri Apr 16 12:38:55 2010 S=4.43 Km/hr
</name>
<styleUrl>
#styleMap_TLP_Normal
</styleUrl>
<Point>
<coordinates>
-98.9708023,17.1649742,1564.44
</coordinates>
</Point>
</Placemark>
<Placemark>
<name>
Fri Apr 16 12:39:05 2010 S=4.01 Km/hr
</name>
<styleUrl>
#styleMap_TLP_Normal
</styleUrl>
<Point>
<coordinates>
-98.9707794,17.1648731,1562.66
</coordinates>
</Point>
</Placemark>
<Placemark>
<name>
Fri Apr 16 12:39:15 2010 S=3.63 Km/hr
</name>
<styleUrl>
#styleMap_TLP_Normal
</styleUrl>
<Point>
<coordinates>
-98.9707413,17.1647491,1561.31
</coordinates>
</Point>
</Placemark>
<Placemark>
<name>
Fri Apr 16 12:39:25 2010 S=3.23 Km/hr
</name>
<styleUrl>
#styleMap_TLP_Normal
</styleUrl>
<Point>
<coordinates>
-98.9707336,17.1646729,1559.84
</coordinates>
</Point>
</Placemark>
<Placemark>
<name>
Fri Apr 16 12:39:35 2010 S=3.43 Km/hr
</name>
<styleUrl>
#styleMap_TLP_Normal
</styleUrl>
<Point>
<coordinates>
-98.9707565,17.1646061,1563.03
</coordinates>
</Point>
</Placemark>
<Placemark>
<name>
Fri Apr 16 12:39:45 2010 S=3.47 Km/hr
</name>
<styleUrl>
#styleMap_TLP_Normal
</styleUrl>
<Point>
<coordinates>
-98.9707260,17.1645069,1563.44
</coordinates>
</Point>
</Placemark>
<Placemark>
<name>
Fri Apr 16 12:39:55 2010 S=3.93 Km/hr
</name>
<styleUrl>
#styleMap_TLP_Normal
</styleUrl>
<Point>
<coordinates>
-98.9707413,17.1644115,1564.31
</coordinates>
</Point>
</Placemark>
<Placemark>
<name>
Fri Apr 16 12:40:05 2010 S=3.38 Km/hr
</name>
<styleUrl>
#styleMap_TLP_Normal
</styleUrl>
<Point>
<coordinates>
-98.9707260,17.1643181,1566.19
</coordinates>
</Point>
</Placemark>
<Placemark>
<name>
Fri Apr 16 12:40:15 2010 S=3.90 Km/hr
</name>
<styleUrl>
#styleMap_TLP_Normal
</styleUrl>
<Point>
<coordinates>
-98.9707184,17.1642113,1566.75
</coordinates>
</Point>
</Placemark>
<Placemark>
<name>
Fri Apr 16 12:40:25 2010 S=3.40 Km/hr
</name>
<styleUrl>
#styleMap_TLP_Normal
</styleUrl>
<Point>
<coordinates>
-98.9707031,17.1641026,1566.81
</coordinates>
</Point>
</Placemark>
<Placemark>
<name>
Fri Apr 16 12:40:35 2010 S=3.08 Km/hr
</name>
<styleUrl>
#styleMap_TLP_Normal
</styleUrl>
<Point>
<coordinates>
-98.9707031,17.1639919,1566.09
</coordinates>
</Point>
</Placemark>
<Placemark>
<name>
Fri Apr 16 12:40:45 2010 S=3.50 Km/hr
</name>
<styleUrl>
#styleMap_TLP_Normal
</styleUrl>
<Point>
<coordinates>
-98.9706650,17.1639080,1565.31
</coordinates>
</Point>
</Placemark>
<Placemark>
<name>
Fri Apr 16 12:40:55 2010 S=4.04 Km/hr
</name>
<styleUrl>
#styleMap_TLP_Normal
</styleUrl>
<Point>
<coordinates>
-98.9706497,17.1638165,1565.16
</coordinates>
</Point>
</Placemark>
<Placemark>
<name>
Fri Apr 16 12:41:05 2010 S=2.68 Km/hr
</name>
<styleUrl>
#styleMap_TLP_Normal
</styleUrl>
<Point>
<coordinates>
-98.9706345,17.1637421,1564.66
</coordinates>
</Point>
</Placemark>
<Placemark>
<name>
Fri Apr 16 12:41:15 2010 S=3.06 Km/hr
</name>
<styleUrl>
#styleMap_TLP_Normal
</styleUrl>
<Point>
<coordinates>
-98.9705505,17.1636581,1563.75
</coordinates>
</Point>
</Placemark>
<Placemark>
<name>
Fri Apr 16 12:41:25 2010 S=3.37 Km/hr
</name>
<styleUrl>
#styleMap_TLP_Normal
</styleUrl>
<Point>
<coordinates>
-98.9705276,17.1635857,1562.22
</coordinates>
</Point>
</Placemark>
<Placemark>
<name>
Fri Apr 16 12:41:35 2010 S=3.50 Km/hr
</name>
<styleUrl>
#styleMap_TLP_Normal
</styleUrl>
<Point>
<coordinates>
-98.9704819,17.1635017,1559.97
</coordinates>
</Point>
</Placemark>
<Placemark>
<name>
Fri Apr 16 12:41:45 2010 S=3.78 Km/hr
</name>
<styleUrl>
#styleMap_TLP_Normal
</styleUrl>
<Point>
<coordinates>
-98.9705124,17.1634045,1558.41
</coordinates>
</Point>
</Placemark>
<Placemark>
<name>
Fri Apr 16 12:41:55 2010 S=3.04 Km/hr
</name>
<styleUrl>
#styleMap_TLP_Normal
</styleUrl>
<Point>
<coordinates>
-98.9705505,17.1633129,1556.56
</coordinates>
</Point>
</Placemark>
<Placemark>
<name>
Fri Apr 16 12:42:05 2010 S=3.30 Km/hr
</name>
<styleUrl>
#styleMap_TLP_Normal
</styleUrl>
<Point>
<coordinates>
-98.9705811,17.1632118,1555.25
</coordinates>
</Point>
</Placemark>
<Placemark>
<name>
Fri Apr 16 12:42:15 2010 S=2.48 Km/hr
</name>
<styleUrl>
#styleMap_TLP_Normal
</styleUrl>
<Point>
<coordinates>
-98.9705963,17.1631107,1554.50
</coordinates>
</Point>
</Placemark>
<Placemark>
<name>
Fri Apr 16 12:42:25 2010 S=3.75 Km/hr
</name>
<styleUrl>
#styleMap_TLP_Normal
</styleUrl>
<Point>
<coordinates>
-98.9706879,17.1630707,1553.50
</coordinates>
</Point>
</Placemark>
<Placemark>
<name>
Fri Apr 16 12:42:35 2010 S=3.89 Km/hr
</name>
<styleUrl>
#styleMap_TLP_Normal
</styleUrl>
<Point>
<coordinates>
-98.9708099,17.1630383,1552.81
</coordinates>
</Point>
</Placemark>
<Placemark>
<name>
Fri Apr 16 12:42:45 2010 S=2.87 Km/hr
</name>
<styleUrl>
#styleMap_TLP_Normal
</styleUrl>
<Point>
<coordinates>
-98.9708862,17.1630459,1551.75
</coordinates>
</Point>
</Placemark>
<Placemark>
<name>
Fri Apr 16 12:42:55 2010 S=2.06 Km/hr
</name>
<styleUrl>
#styleMap_TLP_Normal
</styleUrl>
<Point>
<coordinates>
-98.9709549,17.1630325,1550.19
</coordinates>
</Point>
</Placemark>
<Placemark>
<name>
Fri Apr 16 12:43:05 2010 S=2.55 Km/hr
</name>
<styleUrl>
#styleMap_TLP_Normal
</styleUrl>
<Point>
<coordinates>
-98.9710312,17.1630192,1548.50
</coordinates>
</Point>
</Placemark>
<Placemark>
<name>
Fri Apr 16 12:43:15 2010 S=3.70 Km/hr
</name>
<styleUrl>
#styleMap_TLP_Normal
</styleUrl>
<Point>
<coordinates>
-98.9710999,17.1629639,1547.53
</coordinates>
</Point>
</Placemark>
<Placemark>
<name>
Fri Apr 16 12:43:25 2010 S=3.88 Km/hr
</name>
<styleUrl>
#styleMap_TLP_Normal
</styleUrl>
<Point>
<coordinates>
-98.9712143,17.1629524,1546.06
</coordinates>
</Point>
</Placemark>
<Placemark>
<name>
Fri Apr 16 12:43:35 2010 S=4.23 Km/hr
</name>
<styleUrl>
#styleMap_TLP_Normal
</styleUrl>
<Point>
<coordinates>
-98.9712830,17.1629829,1545.47
</coordinates>
</Point>
</Placemark>
<Placemark>
<name>
Fri Apr 16 12:43:45 2010 S=3.83 Km/hr
</name>
<styleUrl>
#styleMap_TLP_Normal
</styleUrl>
<Point>
<coordinates>
-98.9713745,17.1630573,1543.38
</coordinates>
</Point>
</Placemark>
<Placemark>
<name>
Fri Apr 16 12:43:55 2010 S=0.63 Km/hr
</name>
<styleUrl>
#styleMap_TLP_Normal
</styleUrl>
<Point>
<coordinates>
-98.9714050,17.1631069,1540.50
</coordinates>
</Point>
</Placemark>
<Placemark>
<name>
Fri Apr 16 12:44:05 2010 S=1.52 Km/hr
</name>
<styleUrl>
#styleMap_TLP_Normal
</styleUrl>
<Point>
<coordinates>
-98.9714355,17.1631031,1539.38
</coordinates>
</Point>
</Placemark>
<Placemark>
<name>
Fri Apr 16 12:44:15 2010 S=0.33 Km/hr
</name>
<styleUrl>
#styleMap_TLP_Normal
</styleUrl>
<Point>
<coordinates>
-98.9714355,17.1630840,1538.78
</coordinates>
</Point>
</Placemark>
<Placemark>
<name>
Fri Apr 16 12:44:25 2010 S=1.47 Km/hr
</name>
<styleUrl>
#styleMap_TLP_Normal
</styleUrl>
<Point>
<coordinates>
-98.9714432,17.1631107,1538.59
</coordinates>
</Point>
</Placemark>
<Placemark>
<name>
Fri Apr 16 12:44:35 2010 S=0.21 Km/hr
</name>
<styleUrl>
#styleMap_TLP_Normal
</styleUrl>
<Point>
<coordinates>
-98.9714279,17.1631413,1539.09
</coordinates>
</Point>
</Placemark>
<Placemark>
<name>
Fri Apr 16 12:44:45 2010 S=0.33 Km/hr
</name>
<styleUrl>
#styleMap_TLP_Normal
</styleUrl>
<Point>
<coordinates>
-98.9714279,17.1631470,1539.34
</coordinates>
</Point>
</Placemark>
<Placemark>
<name>
Fri Apr 16 12:44:55 2010 S=0.01 Km/hr
</name>
<styleUrl>
#styleMap_TLP_Normal
</styleUrl>
<Point>
<coordinates>
-98.9714279,17.1631470,1539.50
</coordinates>
</Point>
</Placemark>
<Placemark>
<name>
Fri Apr 16 12:45:05 2010 S=0.00 Km/hr
</name>
<styleUrl>
#styleMap_TLP_Normal
</styleUrl>
<Point>
<coordinates>
-98.9714203,17.1631489,1539.59
</coordinates>
</Point>
</Placemark>
<Placemark>
<name>
Fri Apr 16 12:45:15 2010 S=0.77 Km/hr
</name>
<styleUrl>
#styleMap_TLP_Normal
</styleUrl>
<Point>
<coordinates>
-98.9714508,17.1631222,1539.00
</coordinates>
</Point>
</Placemark>
<Placemark>
<name>
Fri Apr 16 12:45:25 2010 S=0.35 Km/hr
</name>
<styleUrl>
#styleMap_TLP_Normal
</styleUrl>
<Point>
<coordinates>
-98.9714584,17.1631241,1538.88
</coordinates>
</Point>
</Placemark>
<Placemark>
<name>
Fri Apr 16 12:45:35 2010 S=0.17 Km/hr
</name>
<styleUrl>
#styleMap_TLP_Normal
</styleUrl>
<Point>
<coordinates>
-98.9714584,17.1631279,1538.81
</coordinates>
</Point>
</Placemark>
<Placemark>
<name>
Fri Apr 16 12:45:45 2010 S=0.60 Km/hr
</name>
<styleUrl>
#styleMap_TLP_Finish
</styleUrl>
<Point>
<coordinates>
-98.9714508,17.1631241,1538.78
</coordinates>
</Point>
</Placemark>
</Folder>
</Document>
</kml>
