# Supplementary material for: Lévy foraging patterns of rural humans
Source: PLoS One. 2018 Jun 18;13(6):e0199099. doi: 10.1371/journal.pone.0199099 (PMC6005560; doi:10.1371/journal.pone.0199099)
Supplement: S6 File — (ZIP) [file pone.0199099.s006.zip › holux02/Holux002_M-241_Start_20100415-110156_Finish_20100415-121206.kml]

<?xml version="1.0" encoding="UTF-8"?>
<kml xmlns="http://earth.google.com/kml/2.1">
<Document>
<Style id="normalState_TLP_Start">
<IconStyle>
<scale>1.0</scale>
<Icon>
<href>http://maps.google.com/mapfiles/kml/pal4/icon15.png</href>
</Icon>
</IconStyle>
<LabelStyle>
<scale>1.0</scale>
</LabelStyle>
</Style>
<Style id="highlightState_TLP_Start">
<IconStyle>
<scale>1.1</scale>
<Icon>
<href>http://maps.google.com/mapfiles/kml/pal4/icon7.png</href>
</Icon>
</IconStyle>
<LabelStyle>
<scale>1.1</scale>
<color>ff0000ff</color>
</LabelStyle>
</Style>
<StyleMap id="styleMap_TLP_Start">
<Pair>
<key>normal</key>
<styleUrl>#normalState_TLP_Start</styleUrl>
</Pair>
<Pair>
<key>highlight</key>
<styleUrl>#highlightState_TLP_Start</styleUrl>
</Pair>
</StyleMap>
<Style id="normalState_TLP_Finish">
<IconStyle>
<scale>1.0</scale>
<Icon>
<href>http://maps.google.com/mapfiles/kml/pal4/icon15.png</href>
</Icon>
</IconStyle>
<LabelStyle>
<scale>1.0</scale>
</LabelStyle>
</Style>
<Style id="highlightState_TLP_Finish">
<IconStyle>
<scale>1.1</scale>
<Icon>
<href>http://maps.google.com/mapfiles/kml/pal4/icon7.png</href>
</Icon>
</IconStyle>
<LabelStyle>
<scale>1.1</scale>
<color>ff0000ff</color>
</LabelStyle>
</Style>
<StyleMap id="styleMap_TLP_Finish">
<Pair>
<key>normal</key>
<styleUrl>#normalState_TLP_Finish</styleUrl>
</Pair>
<Pair>
<key>highlight</key>
<styleUrl>#highlightState_TLP_Finish</styleUrl>
</Pair>
</StyleMap>
<Style id="normalState_TLP_Normal">
<IconStyle>
<scale>1.0</scale>
<Icon>
<href>http://maps.google.com/mapfiles/kml/pal4/icon31.png</href>
</Icon>
</IconStyle>
<LabelStyle>
<scale>1.0</scale>
</LabelStyle>
</Style>
<Style id="highlightState_TLP_Normal">
<IconStyle>
<scale>1.1</scale>
<Icon>
<href>http://maps.google.com/mapfiles/kml/pal4/icon23.png</href>
</Icon>
</IconStyle>
<LabelStyle>
<scale>1.1</scale>
<color>ff0000ff</color>
</LabelStyle>
</Style>
<StyleMap id="styleMap_TLP_Normal">
<Pair>
<key>normal</key>
<styleUrl>#normalState_TLP_Normal</styleUrl>
</Pair>
<Pair>
<key>highlight</key>
<styleUrl>#highlightState_TLP_Normal</styleUrl>
</Pair>
</StyleMap>
<Style id="normalState_TLP_Photo">
<IconStyle>
<scale>1.0</scale>
<Icon>
<href>http://maps.google.com/mapfiles/kml/pal4/icon46.png</href>
</Icon>
</IconStyle>
<LabelStyle>
<scale>1.0</scale>
</LabelStyle>
</Style>
<Style id="highlightState_TLP_Photo">
<IconStyle>
<scale>1.1</scale>
<Icon>
<href>http://maps.google.com/mapfiles/kml/pal4/icon38.png</href>
</Icon>
</IconStyle>
<LabelStyle>
<scale>1.1</scale>
<color>ff0000ff</color>
</LabelStyle>
</Style>
<StyleMap id="styleMap_TLP_Photo">
<Pair>
<key>normal</key>
<styleUrl>#normalState_TLP_Photo</styleUrl>
</Pair>
<Pair>
<key>highlight</key>
<styleUrl>#highlightState_TLP_Photo</styleUrl>
</Pair>
</StyleMap>
<Style id="roadStyle">
<LineStyle>
<color>ffffff00</color>
<width>6</width>
</LineStyle>
</Style>
<Open>1</Open>
<description>Route</description>
<name>Track Log</name>
<Placemark>
<name>Route</name>
<styleUrl>#roadStyle</styleUrl>
<MultiGeometry>
<LineString>
<coordinates>
-98.9714432,17.1631794,1538.97 -98.9714279,17.1631813,1539.75 -98.9714203,17.1631584,1539.88 -98.9714279,17.1631546,1539.84 -98.9714279,17.1631489,1539.84 -98.9714279,17.1631489,1539.84 -98.9714203,17.1631489,1539.78 -98.9714279,17.1631432,1539.66 -98.9714432,17.1631355,1539.78 -98.9714355,17.1631317,1539.78 -98.9714355,17.1631317,1539.78 -98.9714355,17.1631241,1539.81 -98.9714355,17.1631069,1540.81 -98.9714584,17.1630821,1540.91 -98.9714890,17.1630878,1541.09 -98.9714127,17.1631336,1539.56 -98.9713593,17.1631012,1539.00 -98.9713211,17.1630402,1539.56 -98.9712601,17.1630230,1538.53 -98.9712067,17.1630020,1538.53 -98.9711151,17.1630154,1539.56 -98.9710464,17.1630192,1538.03 -98.9710007,17.1630497,1537.91 -98.9709625,17.1630764,1538.22 -98.9709244,17.1630573,1538.59 -98.9708481,17.1630821,1540.66 -98.9707794,17.1630726,1544.16 -98.9707413,17.1630402,1545.06 -98.9707260,17.1630363,1545.91 -98.9706802,17.1630306,1545.38 -98.9706345,17.1630230,1545.09 -98.9706116,17.1630878,1546.13 -98.9705887,17.1631565,1548.41 -98.9705505,17.1632366,1548.88 -98.9704971,17.1633072,1550.09 -98.9704514,17.1633720,1553.06 -98.9704437,17.1634541,1554.75 -98.9704514,17.1635303,1553.97 -98.9704895,17.1635876,1554.69 -98.9705353,17.1636715,1555.72 -98.9705658,17.1637020,1556.19 -98.9705963,17.1637497,1557.34 -98.9706421,17.1638317,1559.81 -98.9706802,17.1639175,1561.16 -98.9707031,17.1639881,1562.38 -98.9707108,17.1640625,1564.66 -98.9707184,17.1641445,1565.44 -98.9706955,17.1642494,1565.41 -98.9706726,17.1643448,1565.19 -98.9706802,17.1644402,1564.03 -98.9707108,17.1645050,1563.69 -98.9707260,17.1645985,1570.59 -98.9707413,17.1646633,1572.91 -98.9707489,17.1647778,1574.09 -98.9707870,17.1648617,1571.34 -98.9707947,17.1649418,1568.38 -98.9708176,17.1650219,1571.69 -98.9708557,17.1651001,1570.06 -98.9708710,17.1651821,1570.19 -98.9708939,17.1652584,1567.59 -98.9709091,17.1653519,1568.09 -98.9709015,17.1654568,1571.22 -98.9709167,17.1655350,1572.88 -98.9709015,17.1656113,1578.16 -98.9708633,17.1656513,1578.19 -98.9708099,17.1656895,1580.38 -98.9707718,17.1657028,1580.53 -98.9707031,17.1657085,1579.88 -98.9706345,17.1657391,1580.19 -98.9705505,17.1657639,1580.53 -98.9704819,17.1657772,1580.66 -98.9704056,17.1657467,1580.25 -98.9703369,17.1657486,1580.38 -98.9702682,17.1657715,1580.13 -98.9702072,17.1658211,1579.56 -98.9701843,17.1658554,1578.63 -98.9701843,17.1658554,1578.34 -98.9701843,17.1658440,1578.41 -98.9701843,17.1658363,1578.34 -98.9702225,17.1658382,1578.19 -98.9702454,17.1658516,1577.81 -98.9702530,17.1658497,1577.78 -98.9702682,17.1658516,1576.84 -98.9702759,17.1658726,1576.53 -98.9702759,17.1658688,1576.50 -98.9702606,17.1658630,1576.47 -98.9702530,17.1658554,1576.38 -98.9702530,17.1658478,1576.44 -98.9702530,17.1658421,1576.41 -98.9702530,17.1658401,1576.41 -98.9702530,17.1658401,1576.44 -98.9702530,17.1658401,1576.38 -98.9702530,17.1658401,1576.25 -98.9702530,17.1658382,1576.06 -98.9702530,17.1658382,1575.91 -98.9702530,17.1658382,1575.75 -98.9702606,17.1658382,1575.56 -98.9702606,17.1658382,1575.53 -98.9702606,17.1658382,1575.53 -98.9702606,17.1658382,1575.72 -98.9702606,17.1658382,1575.72 -98.9702606,17.1658382,1575.59 -98.9702606,17.1658382,1575.50 -98.9702606,17.1658382,1575.44 -98.9702606,17.1658382,1575.22 -98.9702606,17.1658363,1575.09 -98.9702606,17.1658344,1575.00 -98.9702606,17.1658325,1575.03 -98.9702606,17.1658325,1575.16 -98.9702606,17.1658306,1575.22 -98.9702606,17.1658306,1575.25 -98.9702606,17.1658306,1575.28 -98.9702606,17.1658306,1575.31 -98.9702606,17.1658325,1575.31 -98.9702606,17.1658325,1575.28 -98.9702606,17.1658325,1575.28 -98.9702606,17.1658325,1575.38 -98.9702606,17.1658325,1575.50 -98.9702606,17.1658306,1575.53 -98.9702606,17.1658306,1575.59 -98.9702606,17.1658306,1575.63 -98.9702606,17.1658306,1575.59 -98.9702606,17.1658306,1575.56 -98.9702606,17.1658287,1575.59 -98.9702606,17.1658268,1575.66 -98.9702606,17.1658268,1575.72 -98.9702606,17.1658268,1575.72 -98.9702606,17.1658268,1575.81 -98.9702530,17.1658249,1575.78 -98.9702530,17.1658249,1575.72 -98.9702530,17.1658268,1575.63 -98.9702530,17.1658268,1575.50 -98.9702530,17.1658268,1575.41 -98.9702530,17.1658268,1575.38 -98.9702530,17.1658249,1575.34 -98.9702606,17.1658249,1575.31 -98.9702606,17.1658249,1575.31 -98.9702606,17.1658249,1575.31 -98.9702606,17.1658268,1575.19 -98.9702606,17.1658268,1575.16 -98.9702682,17.1658306,1575.13 -98.9702682,17.1658382,1575.06 -98.9702530,17.1658478,1574.91 -98.9702377,17.1658516,1574.16 -98.9702301,17.1658554,1572.84 -98.9702225,17.1658592,1571.22 -98.9702148,17.1658669,1569.00 -98.9702301,17.1658745,1566.50 -98.9702454,17.1658802,1564.28 -98.9702606,17.1658821,1562.44 -98.9702759,17.1658745,1560.91 -98.9702911,17.1658669,1559.31 -98.9703064,17.1658649,1558.00 -98.9703140,17.1658745,1556.94 -98.9703140,17.1658783,1556.03 -98.9703140,17.1658745,1555.19 -98.9703217,17.1658669,1554.16 -98.9703293,17.1658649,1552.84 -98.9703445,17.1658764,1551.59 -98.9703522,17.1658916,1550.94 -98.9703598,17.1658993,1550.69 -98.9703674,17.1659031,1550.75 -98.9703674,17.1659088,1551.09 -98.9703674,17.1659145,1551.69 -98.9703751,17.1659164,1552.19 -98.9703751,17.1659164,1552.19 -98.9703751,17.1659164,1552.16 -98.9703751,17.1659164,1552.19 -98.9703674,17.1659164,1552.25 -98.9703674,17.1659164,1552.28 -98.9703674,17.1659145,1552.31 -98.9703674,17.1659126,1552.31 -98.9703674,17.1659126,1552.38 -98.9703598,17.1659126,1552.47 -98.9703598,17.1659126,1552.63 -98.9703598,17.1659107,1552.78 -98.9703598,17.1659088,1552.94 -98.9703598,17.1659088,1553.06 -98.9703522,17.1659088,1553.19 -98.9703522,17.1659088,1553.34 -98.9703522,17.1659088,1553.47 -98.9703522,17.1659088,1553.63 -98.9703522,17.1658974,1554.09 -98.9703369,17.1658764,1554.09 -98.9703445,17.1658554,1554.72 -98.9703445,17.1658325,1556.66 -98.9703445,17.1658268,1558.25 -98.9703293,17.1658230,1560.97 -98.9703140,17.1658306,1564.34 -98.9703064,17.1658440,1567.75 -98.9703064,17.1658554,1569.94 -98.9703140,17.1658649,1571.81 -98.9703064,17.1658707,1573.19 -98.9703140,17.1658802,1573.81 -98.9703217,17.1658821,1573.69 -98.9703217,17.1658764,1572.53 -98.9703293,17.1658783,1570.78 -98.9703369,17.1658783,1568.47 -98.9703445,17.1658821,1566.59 -98.9703522,17.1658878,1564.84 -98.9703522,17.1658993,1563.19 -98.9703369,17.1659012,1562.25 -98.9703217,17.1658955,1562.59 -98.9703217,17.1658955,1563.75 -98.9703293,17.1659031,1565.00 -98.9703445,17.1659088,1566.63 -98.9703522,17.1659088,1568.50 -98.9703445,17.1659069,1570.22 -98.9703140,17.1659050,1571.06 -98.9702835,17.1659050,1573.06 -98.9702759,17.1659012,1574.41 -98.9702759,17.1658936,1575.28 -98.9702835,17.1658878,1575.44 -98.9702911,17.1658878,1574.81 -98.9702988,17.1658878,1573.88 -98.9702911,17.1658821,1573.22 -98.9702911,17.1658783,1572.78 -98.9702911,17.1658783,1572.63 -98.9702911,17.1658783,1572.59 -98.9702911,17.1658783,1572.50 -98.9702911,17.1658783,1572.47 -98.9702911,17.1658764,1572.50 -98.9702911,17.1658783,1572.50 -98.9702911,17.1658783,1572.41 -98.9702911,17.1658764,1572.41 -98.9702911,17.1658764,1572.41 -98.9702911,17.1658745,1572.34 -98.9702911,17.1658745,1572.25 -98.9702911,17.1658726,1572.25 -98.9702911,17.1658726,1572.22 -98.9702911,17.1658707,1572.22 -98.9702911,17.1658707,1572.19 -98.9702911,17.1658688,1572.19 -98.9702911,17.1658688,1572.22 -98.9702911,17.1658669,1572.28 -98.9702911,17.1658669,1572.34 -98.9702911,17.1658649,1572.34 -98.9702911,17.1658649,1572.34 -98.9702835,17.1658630,1572.19 -98.9702835,17.1658649,1572.03 -98.9702911,17.1658649,1572.03 -98.9702911,17.1658630,1571.94 -98.9702911,17.1658630,1571.78 -98.9702911,17.1658630,1571.66 -98.9702911,17.1658630,1571.53 -98.9702911,17.1658611,1571.41 -98.9702835,17.1658611,1571.34 -98.9702911,17.1658592,1571.28 -98.9702911,17.1658592,1571.19 -98.9702911,17.1658573,1571.19 -98.9702911,17.1658573,1571.19 -98.9702911,17.1658554,1571.19 -98.9702911,17.1658554,1571.16 -98.9702911,17.1658535,1571.19 -98.9702911,17.1658554,1571.19 -98.9702911,17.1658554,1571.28 -98.9702911,17.1658554,1571.31 -98.9702911,17.1658554,1571.34 -98.9702911,17.1658554,1571.38 -98.9702911,17.1658554,1571.31 -98.9702911,17.1658573,1571.31 -98.9702911,17.1658573,1571.38 -98.9702911,17.1658573,1571.34 -98.9702911,17.1658554,1571.34 -98.9702911,17.1658554,1571.34 -98.9702911,17.1658554,1571.34 -98.9702911,17.1658554,1571.31 -98.9702911,17.1658535,1571.31 -98.9702911,17.1658535,1571.31 -98.9702911,17.1658535,1571.19 -98.9702911,17.1658535,1571.22 -98.9702911,17.1658535,1571.28 -98.9702911,17.1658535,1571.38 -98.9702911,17.1658535,1571.44 -98.9702911,17.1658535,1571.47 -98.9702911,17.1658535,1571.53 -98.9702911,17.1658554,1571.50 -98.9702911,17.1658535,1571.59 -98.9702911,17.1658535,1571.69 -98.9702911,17.1658535,1571.78 -98.9702911,17.1658535,1571.84 -98.9702911,17.1658535,1571.81 -98.9702911,17.1658535,1571.78 -98.9702911,17.1658535,1571.75 -98.9702988,17.1658516,1571.81 -98.9702988,17.1658535,1571.78 -98.9702988,17.1658535,1571.75 -98.9702988,17.1658554,1571.75 -98.9702911,17.1658573,1571.75 -98.9702911,17.1658573,1571.75 -98.9702911,17.1658573,1571.72 -98.9702911,17.1658573,1571.78 -98.9702911,17.1658573,1571.84 -98.9702911,17.1658592,1571.88 -98.9702911,17.1658592,1571.88 -98.9702911,17.1658592,1571.88 -98.9702911,17.1658592,1571.91 -98.9702911,17.1658592,1571.94 -98.9702911,17.1658592,1571.94 -98.9702835,17.1658592,1571.84 -98.9702911,17.1658592,1571.78 -98.9702911,17.1658592,1571.81 -98.9702911,17.1658592,1571.78 -98.9702911,17.1658592,1571.81 -98.9702911,17.1658592,1571.88 -98.9702911,17.1658573,1571.97 -98.9702911,17.1658573,1571.94 -98.9702911,17.1658554,1571.91 -98.9702911,17.1658554,1571.91 -98.9702911,17.1658573,1571.91 -98.9702911,17.1658554,1571.88 -98.9702911,17.1658554,1571.84 -98.9702911,17.1658554,1571.78 -98.9702911,17.1658554,1571.78 -98.9702911,17.1658554,1571.78 -98.9702911,17.1658554,1571.75 -98.9702911,17.1658554,1571.75 -98.9702911,17.1658554,1571.75 -98.9702911,17.1658535,1571.81 -98.9702911,17.1658535,1571.88 -98.9702911,17.1658535,1571.91 -98.9702911,17.1658535,1571.97 -98.9702911,17.1658573,1572.00 -98.9702911,17.1658573,1571.97 -98.9702911,17.1658554,1571.97 -98.9702911,17.1658554,1571.97 -98.9702911,17.1658554,1571.97 -98.9702911,17.1658554,1571.94 -98.9702911,17.1658535,1571.94 -98.9702911,17.1658535,1571.94 -98.9702988,17.1658516,1571.97 -98.9702988,17.1658497,1572.03 -98.9703064,17.1658497,1572.03 -98.9704742,17.1658077,1571.44 -98.9706116,17.1657639,1573.03 -98.9706955,17.1657372,1572.56 -98.9707260,17.1657200,1573.22 -98.9707413,17.1657143,1576.50 -98.9707794,17.1656895,1577.94 -98.9708023,17.1656685,1579.41 -98.9708252,17.1656532,1579.91 -98.9708481,17.1656075,1581.72 -98.9708633,17.1655312,1580.63 -98.9708862,17.1654472,1580.94 -98.9708862,17.1653690,1580.97 -98.9709091,17.1652889,1581.25 -98.9709015,17.1652088,1581.34 -98.9708710,17.1651306,1580.22 -98.9708405,17.1650524,1579.50 -98.9707947,17.1649590,1577.84 -98.9707642,17.1648827,1577.69 -98.9707642,17.1647949,1577.50 -98.9707642,17.1647148,1576.81 -98.9707413,17.1646271,1576.28 -98.9707260,17.1645393,1575.72 -98.9707336,17.1644611,1574.56 -98.9707260,17.1643772,1573.69 -98.9707413,17.1642876,1573.31 -98.9707184,17.1642056,1572.81 -98.9706650,17.1641808,1572.50 -98.9706726,17.1641006,1572.06 -98.9706879,17.1640129,1571.91 -98.9706650,17.1639404,1571.31 -98.9706345,17.1638546,1570.81 -98.9705658,17.1637688,1570.31 -98.9705276,17.1636791,1569.38 -98.9704895,17.1636219,1568.53 -98.9704437,17.1635609,1567.53 -98.9704437,17.1635246,1566.59 -98.9704666,17.1634998,1565.81 -98.9705124,17.1634502,1565.09 -98.9704971,17.1633816,1564.47 -98.9705200,17.1632977,1563.94 -98.9705582,17.1632023,1563.25 -98.9706421,17.1631718,1562.56 -98.9706726,17.1631947,1561.88 -98.9707184,17.1631699,1561.63 -98.9707718,17.1631260,1561.53 -98.9707642,17.1631145,1561.47 -98.9707642,17.1631069,1561.63 -98.9708023,17.1630764,1562.13 -98.9707947,17.1630592,1561.16 -98.9707794,17.1630611,1560.06 -98.9707718,17.1630688,1559.97 -98.9708023,17.1630478,1557.69 -98.9708023,17.1630440,1557.63 -98.9707947,17.1630383,1557.50 -98.9707870,17.1630363,1557.50 -98.9707489,17.1630573,1557.31 -98.9707413,17.1630535,1557.38 -98.9707413,17.1630516,1557.34 -98.9707413,17.1630859,1557.34 -98.9708023,17.1631260,1557.16 -98.9708710,17.1631546,1557.63 -98.9709244,17.1631527,1557.38 -98.9709702,17.1631508,1557.47 -98.9710083,17.1631336,1557.31 -98.9710770,17.1631222,1557.00 -98.9711456,17.1630859,1556.81 -98.9711609,17.1630783,1555.78 -98.9712296,17.1630936,1554.66 -98.9712982,17.1630974,1553.88 -98.9713516,17.1631165,1552.72 -98.9713593,17.1631184,1551.34 -98.9713898,17.1631718,1550.84 -98.9714127,17.1631832,1548.88 -98.9714279,17.1631737,1546.81 -98.9714355,17.1631660,1546.19 -98.9714508,17.1631565,1545.50 -98.9714508,17.1631470,1544.94 -98.9714432,17.1631393,1544.38 -98.9714279,17.1631317,1543.81 -98.9714203,17.1631279,1543.25 -98.9714127,17.1631355,1542.69 -98.9714050,17.1631393,1542.13 -98.9714203,17.1631374,1542.03 -98.9714432,17.1631336,1542.06 -98.9714737,17.1632385,1542.56 -98.9714661,17.1632290,1542.75 -98.9714661,17.1632099,1542.91 -98.9714584,17.1631546,1542.22 -98.9714737,17.1631699,1541.22 </coordinates>
</LineString>
</MultiGeometry>
</Placemark>
<Folder>
<name>waypoints</name>
<Placemark>
<name>
Thu Apr 15 11:01:56 2010 S=1.27 Km/hr
</name>
<styleUrl>
#styleMap_TLP_Start
</styleUrl>
<Point>
<coordinates>
-98.9714432,17.1631794,1538.97
</coordinates>
</Point>
</Placemark>
<Placemark>
<name>
Thu Apr 15 11:02:06 2010 S=0.66 Km/hr
</name>
<styleUrl>
#styleMap_TLP_Normal
</styleUrl>
<Point>
<coordinates>
-98.9714279,17.1631813,1539.75
</coordinates>
</Point>
</Placemark>
<Placemark>
<name>
Thu Apr 15 11:02:16 2010 S=0.46 Km/hr
</name>
<styleUrl>
#styleMap_TLP_Normal
</styleUrl>
<Point>
<coordinates>
-98.9714203,17.1631584,1539.88
</coordinates>
</Point>
</Placemark>
<Placemark>
<name>
Thu Apr 15 11:02:26 2010 S=0.56 Km/hr
</name>
<styleUrl>
#styleMap_TLP_Normal
</styleUrl>
<Point>
<coordinates>
-98.9714279,17.1631546,1539.84
</coordinates>
</Point>
</Placemark>
<Placemark>
<name>
Thu Apr 15 11:02:36 2010 S=0.12 Km/hr
</name>
<styleUrl>
#styleMap_TLP_Normal
</styleUrl>
<Point>
<coordinates>
-98.9714279,17.1631489,1539.84
</coordinates>
</Point>
</Placemark>
<Placemark>
<name>
Thu Apr 15 11:02:46 2010 S=0.01 Km/hr
</name>
<styleUrl>
#styleMap_TLP_Normal
</styleUrl>
<Point>
<coordinates>
-98.9714279,17.1631489,1539.84
</coordinates>
</Point>
</Placemark>
<Placemark>
<name>
Thu Apr 15 11:02:56 2010 S=0.93 Km/hr
</name>
<styleUrl>
#styleMap_TLP_Normal
</styleUrl>
<Point>
<coordinates>
-98.9714203,17.1631489,1539.78
</coordinates>
</Point>
</Placemark>
<Placemark>
<name>
Thu Apr 15 11:03:06 2010 S=0.79 Km/hr
</name>
<styleUrl>
#styleMap_TLP_Normal
</styleUrl>
<Point>
<coordinates>
-98.9714279,17.1631432,1539.66
</coordinates>
</Point>
</Placemark>
<Placemark>
<name>
Thu Apr 15 11:03:16 2010 S=0.96 Km/hr
</name>
<styleUrl>
#styleMap_TLP_Normal
</styleUrl>
<Point>
<coordinates>
-98.9714432,17.1631355,1539.78
</coordinates>
</Point>
</Placemark>
<Placemark>
<name>
Thu Apr 15 11:03:26 2010 S=0.15 Km/hr
</name>
<styleUrl>
#styleMap_TLP_Normal
</styleUrl>
<Point>
<coordinates>
-98.9714355,17.1631317,1539.78
</coordinates>
</Point>
</Placemark>
<Placemark>
<name>
Thu Apr 15 11:03:36 2010 S=0.26 Km/hr
</name>
<styleUrl>
#styleMap_TLP_Normal
</styleUrl>
<Point>
<coordinates>
-98.9714355,17.1631317,1539.78
</coordinates>
</Point>
</Placemark>
<Placemark>
<name>
Thu Apr 15 11:03:46 2010 S=0.19 Km/hr
</name>
<styleUrl>
#styleMap_TLP_Normal
</styleUrl>
<Point>
<coordinates>
-98.9714355,17.1631241,1539.81
</coordinates>
</Point>
</Placemark>
<Placemark>
<name>
Thu Apr 15 11:03:56 2010 S=0.31 Km/hr
</name>
<styleUrl>
#styleMap_TLP_Normal
</styleUrl>
<Point>
<coordinates>
-98.9714355,17.1631069,1540.81
</coordinates>
</Point>
</Placemark>
<Placemark>
<name>
Thu Apr 15 11:04:06 2010 S=0.14 Km/hr
</name>
<styleUrl>
#styleMap_TLP_Normal
</styleUrl>
<Point>
<coordinates>
-98.9714584,17.1630821,1540.91
</coordinates>
</Point>
</Placemark>
<Placemark>
<name>
Thu Apr 15 11:04:16 2010 S=0.43 Km/hr
</name>
<styleUrl>
#styleMap_TLP_Normal
</styleUrl>
<Point>
<coordinates>
-98.9714890,17.1630878,1541.09
</coordinates>
</Point>
</Placemark>
<Placemark>
<name>
Thu Apr 15 11:04:26 2010 S=1.52 Km/hr
</name>
<styleUrl>
#styleMap_TLP_Normal
</styleUrl>
<Point>
<coordinates>
-98.9714127,17.1631336,1539.56
</coordinates>
</Point>
</Placemark>
<Placemark>
<name>
Thu Apr 15 11:04:36 2010 S=2.07 Km/hr
</name>
<styleUrl>
#styleMap_TLP_Normal
</styleUrl>
<Point>
<coordinates>
-98.9713593,17.1631012,1539.00
</coordinates>
</Point>
</Placemark>
<Placemark>
<name>
Thu Apr 15 11:04:46 2010 S=2.18 Km/hr
</name>
<styleUrl>
#styleMap_TLP_Normal
</styleUrl>
<Point>
<coordinates>
-98.9713211,17.1630402,1539.56
</coordinates>
</Point>
</Placemark>
<Placemark>
<name>
Thu Apr 15 11:04:56 2010 S=1.94 Km/hr
</name>
<styleUrl>
#styleMap_TLP_Normal
</styleUrl>
<Point>
<coordinates>
-98.9712601,17.1630230,1538.53
</coordinates>
</Point>
</Placemark>
<Placemark>
<name>
Thu Apr 15 11:05:06 2010 S=1.92 Km/hr
</name>
<styleUrl>
#styleMap_TLP_Normal
</styleUrl>
<Point>
<coordinates>
-98.9712067,17.1630020,1538.53
</coordinates>
</Point>
</Placemark>
<Placemark>
<name>
Thu Apr 15 11:05:16 2010 S=2.09 Km/hr
</name>
<styleUrl>
#styleMap_TLP_Normal
</styleUrl>
<Point>
<coordinates>
-98.9711151,17.1630154,1539.56
</coordinates>
</Point>
</Placemark>
<Placemark>
<name>
Thu Apr 15 11:05:26 2010 S=2.09 Km/hr
</name>
<styleUrl>
#styleMap_TLP_Normal
</styleUrl>
<Point>
<coordinates>
-98.9710464,17.1630192,1538.03
</coordinates>
</Point>
</Placemark>
<Placemark>
<name>
Thu Apr 15 11:05:36 2010 S=1.48 Km/hr
</name>
<styleUrl>
#styleMap_TLP_Normal
</styleUrl>
<Point>
<coordinates>
-98.9710007,17.1630497,1537.91
</coordinates>
</Point>
</Placemark>
<Placemark>
<name>
Thu Apr 15 11:05:46 2010 S=1.34 Km/hr
</name>
<styleUrl>
#styleMap_TLP_Normal
</styleUrl>
<Point>
<coordinates>
-98.9709625,17.1630764,1538.22
</coordinates>
</Point>
</Placemark>
<Placemark>
<name>
Thu Apr 15 11:05:56 2010 S=0.75 Km/hr
</name>
<styleUrl>
#styleMap_TLP_Normal
</styleUrl>
<Point>
<coordinates>
-98.9709244,17.1630573,1538.59
</coordinates>
</Point>
</Placemark>
<Placemark>
<name>
Thu Apr 15 11:06:06 2010 S=1.96 Km/hr
</name>
<styleUrl>
#styleMap_TLP_Normal
</styleUrl>
<Point>
<coordinates>
-98.9708481,17.1630821,1540.66
</coordinates>
</Point>
</Placemark>
<Placemark>
<name>
Thu Apr 15 11:06:16 2010 S=3.81 Km/hr
</name>
<styleUrl>
#styleMap_TLP_Normal
</styleUrl>
<Point>
<coordinates>
-98.9707794,17.1630726,1544.16
</coordinates>
</Point>
</Placemark>
<Placemark>
<name>
Thu Apr 15 11:06:26 2010 S=1.57 Km/hr
</name>
<styleUrl>
#styleMap_TLP_Normal
</styleUrl>
<Point>
<coordinates>
-98.9707413,17.1630402,1545.06
</coordinates>
</Point>
</Placemark>
<Placemark>
<name>
Thu Apr 15 11:06:36 2010 S=0.35 Km/hr
</name>
<styleUrl>
#styleMap_TLP_Normal
</styleUrl>
<Point>
<coordinates>
-98.9707260,17.1630363,1545.91
</coordinates>
</Point>
</Placemark>
<Placemark>
<name>
Thu Apr 15 11:06:46 2010 S=3.79 Km/hr
</name>
<styleUrl>
#styleMap_TLP_Normal
</styleUrl>
<Point>
<coordinates>
-98.9706802,17.1630306,1545.38
</coordinates>
</Point>
</Placemark>
<Placemark>
<name>
Thu Apr 15 11:06:56 2010 S=1.36 Km/hr
</name>
<styleUrl>
#styleMap_TLP_Normal
</styleUrl>
<Point>
<coordinates>
-98.9706345,17.1630230,1545.09
</coordinates>
</Point>
</Placemark>
<Placemark>
<name>
Thu Apr 15 11:07:06 2010 S=2.96 Km/hr
</name>
<styleUrl>
#styleMap_TLP_Normal
</styleUrl>
<Point>
<coordinates>
-98.9706116,17.1630878,1546.13
</coordinates>
</Point>
</Placemark>
<Placemark>
<name>
Thu Apr 15 11:07:16 2010 S=3.68 Km/hr
</name>
<styleUrl>
#styleMap_TLP_Normal
</styleUrl>
<Point>
<coordinates>
-98.9705887,17.1631565,1548.41
</coordinates>
</Point>
</Placemark>
<Placemark>
<name>
Thu Apr 15 11:07:26 2010 S=3.30 Km/hr
</name>
<styleUrl>
#styleMap_TLP_Normal
</styleUrl>
<Point>
<coordinates>
-98.9705505,17.1632366,1548.88
</coordinates>
</Point>
</Placemark>
<Placemark>
<name>
Thu Apr 15 11:07:36 2010 S=2.91 Km/hr
</name>
<styleUrl>
#styleMap_TLP_Normal
</styleUrl>
<Point>
<coordinates>
-98.9704971,17.1633072,1550.09
</coordinates>
</Point>
</Placemark>
<Placemark>
<name>
Thu Apr 15 11:07:46 2010 S=3.36 Km/hr
</name>
<styleUrl>
#styleMap_TLP_Normal
</styleUrl>
<Point>
<coordinates>
-98.9704514,17.1633720,1553.06
</coordinates>
</Point>
</Placemark>
<Placemark>
<name>
Thu Apr 15 11:07:56 2010 S=2.14 Km/hr
</name>
<styleUrl>
#styleMap_TLP_Normal
</styleUrl>
<Point>
<coordinates>
-98.9704437,17.1634541,1554.75
</coordinates>
</Point>
</Placemark>
<Placemark>
<name>
Thu Apr 15 11:08:06 2010 S=2.62 Km/hr
</name>
<styleUrl>
#styleMap_TLP_Normal
</styleUrl>
<Point>
<coordinates>
-98.9704514,17.1635303,1553.97
</coordinates>
</Point>
</Placemark>
<Placemark>
<name>
Thu Apr 15 11:08:16 2010 S=2.43 Km/hr
</name>
<styleUrl>
#styleMap_TLP_Normal
</styleUrl>
<Point>
<coordinates>
-98.9704895,17.1635876,1554.69
</coordinates>
</Point>
</Placemark>
<Placemark>
<name>
Thu Apr 15 11:08:26 2010 S=3.83 Km/hr
</name>
<styleUrl>
#styleMap_TLP_Normal
</styleUrl>
<Point>
<coordinates>
-98.9705353,17.1636715,1555.72
</coordinates>
</Point>
</Placemark>
<Placemark>
<name>
Thu Apr 15 11:08:36 2010 S=1.55 Km/hr
</name>
<styleUrl>
#styleMap_TLP_Normal
</styleUrl>
<Point>
<coordinates>
-98.9705658,17.1637020,1556.19
</coordinates>
</Point>
</Placemark>
<Placemark>
<name>
Thu Apr 15 11:08:46 2010 S=2.56 Km/hr
</name>
<styleUrl>
#styleMap_TLP_Normal
</styleUrl>
<Point>
<coordinates>
-98.9705963,17.1637497,1557.34
</coordinates>
</Point>
</Placemark>
<Placemark>
<name>
Thu Apr 15 11:08:56 2010 S=3.42 Km/hr
</name>
<styleUrl>
#styleMap_TLP_Normal
</styleUrl>
<Point>
<coordinates>
-98.9706421,17.1638317,1559.81
</coordinates>
</Point>
</Placemark>
<Placemark>
<name>
Thu Apr 15 11:09:06 2010 S=3.36 Km/hr
</name>
<styleUrl>
#styleMap_TLP_Normal
</styleUrl>
<Point>
<coordinates>
-98.9706802,17.1639175,1561.16
</coordinates>
</Point>
</Placemark>
<Placemark>
<name>
Thu Apr 15 11:09:16 2010 S=2.52 Km/hr
</name>
<styleUrl>
#styleMap_TLP_Normal
</styleUrl>
<Point>
<coordinates>
-98.9707031,17.1639881,1562.38
</coordinates>
</Point>
</Placemark>
<Placemark>
<name>
Thu Apr 15 11:09:26 2010 S=2.16 Km/hr
</name>
<styleUrl>
#styleMap_TLP_Normal
</styleUrl>
<Point>
<coordinates>
-98.9707108,17.1640625,1564.66
</coordinates>
</Point>
</Placemark>
<Placemark>
<name>
Thu Apr 15 11:09:36 2010 S=2.96 Km/hr
</name>
<styleUrl>
#styleMap_TLP_Normal
</styleUrl>
<Point>
<coordinates>
-98.9707184,17.1641445,1565.44
</coordinates>
</Point>
</Placemark>
<Placemark>
<name>
Thu Apr 15 11:09:46 2010 S=3.85 Km/hr
</name>
<styleUrl>
#styleMap_TLP_Normal
</styleUrl>
<Point>
<coordinates>
-98.9706955,17.1642494,1565.41
</coordinates>
</Point>
</Placemark>
<Placemark>
<name>
Thu Apr 15 11:09:56 2010 S=3.63 Km/hr
</name>
<styleUrl>
#styleMap_TLP_Normal
</styleUrl>
<Point>
<coordinates>
-98.9706726,17.1643448,1565.19
</coordinates>
</Point>
</Placemark>
<Placemark>
<name>
Thu Apr 15 11:10:06 2010 S=3.00 Km/hr
</name>
<styleUrl>
#styleMap_TLP_Normal
</styleUrl>
<Point>
<coordinates>
-98.9706802,17.1644402,1564.03
</coordinates>
</Point>
</Placemark>
<Placemark>
<name>
Thu Apr 15 11:10:16 2010 S=2.58 Km/hr
</name>
<styleUrl>
#styleMap_TLP_Normal
</styleUrl>
<Point>
<coordinates>
-98.9707108,17.1645050,1563.69
</coordinates>
</Point>
</Placemark>
<Placemark>
<name>
Thu Apr 15 11:10:26 2010 S=2.35 Km/hr
</name>
<styleUrl>
#styleMap_TLP_Normal
</styleUrl>
<Point>
<coordinates>
-98.9707260,17.1645985,1570.59
</coordinates>
</Point>
</Placemark>
<Placemark>
<name>
Thu Apr 15 11:10:36 2010 S=2.63 Km/hr
</name>
<styleUrl>
#styleMap_TLP_Normal
</styleUrl>
<Point>
<coordinates>
-98.9707413,17.1646633,1572.91
</coordinates>
</Point>
</Placemark>
<Placemark>
<name>
Thu Apr 15 11:10:46 2010 S=2.85 Km/hr
</name>
<styleUrl>
#styleMap_TLP_Normal
</styleUrl>
<Point>
<coordinates>
-98.9707489,17.1647778,1574.09
</coordinates>
</Point>
</Placemark>
<Placemark>
<name>
Thu Apr 15 11:10:56 2010 S=3.17 Km/hr
</name>
<styleUrl>
#styleMap_TLP_Normal
</styleUrl>
<Point>
<coordinates>
-98.9707870,17.1648617,1571.34
</coordinates>
</Point>
</Placemark>
<Placemark>
<name>
Thu Apr 15 11:11:06 2010 S=3.97 Km/hr
</name>
<styleUrl>
#styleMap_TLP_Normal
</styleUrl>
<Point>
<coordinates>
-98.9707947,17.1649418,1568.38
</coordinates>
</Point>
</Placemark>
<Placemark>
<name>
Thu Apr 15 11:11:16 2010 S=2.66 Km/hr
</name>
<styleUrl>
#styleMap_TLP_Normal
</styleUrl>
<Point>
<coordinates>
-98.9708176,17.1650219,1571.69
</coordinates>
</Point>
</Placemark>
<Placemark>
<name>
Thu Apr 15 11:11:26 2010 S=3.07 Km/hr
</name>
<styleUrl>
#styleMap_TLP_Normal
</styleUrl>
<Point>
<coordinates>
-98.9708557,17.1651001,1570.06
</coordinates>
</Point>
</Placemark>
<Placemark>
<name>
Thu Apr 15 11:11:36 2010 S=2.40 Km/hr
</name>
<styleUrl>
#styleMap_TLP_Normal
</styleUrl>
<Point>
<coordinates>
-98.9708710,17.1651821,1570.19
</coordinates>
</Point>
</Placemark>
<Placemark>
<name>
Thu Apr 15 11:11:46 2010 S=3.43 Km/hr
</name>
<styleUrl>
#styleMap_TLP_Normal
</styleUrl>
<Point>
<coordinates>
-98.9708939,17.1652584,1567.59
</coordinates>
</Point>
</Placemark>
<Placemark>
<name>
Thu Apr 15 11:11:56 2010 S=4.06 Km/hr
</name>
<styleUrl>
#styleMap_TLP_Normal
</styleUrl>
<Point>
<coordinates>
-98.9709091,17.1653519,1568.09
</coordinates>
</Point>
</Placemark>
<Placemark>
<name>
Thu Apr 15 11:12:06 2010 S=3.15 Km/hr
</name>
<styleUrl>
#styleMap_TLP_Normal
</styleUrl>
<Point>
<coordinates>
-98.9709015,17.1654568,1571.22
</coordinates>
</Point>
</Placemark>
<Placemark>
<name>
Thu Apr 15 11:12:16 2010 S=3.14 Km/hr
</name>
<styleUrl>
#styleMap_TLP_Normal
</styleUrl>
<Point>
<coordinates>
-98.9709167,17.1655350,1572.88
</coordinates>
</Point>
</Placemark>
<Placemark>
<name>
Thu Apr 15 11:12:26 2010 S=3.11 Km/hr
</name>
<styleUrl>
#styleMap_TLP_Normal
</styleUrl>
<Point>
<coordinates>
-98.9709015,17.1656113,1578.16
</coordinates>
</Point>
</Placemark>
<Placemark>
<name>
Thu Apr 15 11:12:36 2010 S=2.65 Km/hr
</name>
<styleUrl>
#styleMap_TLP_Normal
</styleUrl>
<Point>
<coordinates>
-98.9708633,17.1656513,1578.19
</coordinates>
</Point>
</Placemark>
<Placemark>
<name>
Thu Apr 15 11:12:46 2010 S=2.44 Km/hr
</name>
<styleUrl>
#styleMap_TLP_Normal
</styleUrl>
<Point>
<coordinates>
-98.9708099,17.1656895,1580.38
</coordinates>
</Point>
</Placemark>
<Placemark>
<name>
Thu Apr 15 11:12:56 2010 S=1.31 Km/hr
</name>
<styleUrl>
#styleMap_TLP_Normal
</styleUrl>
<Point>
<coordinates>
-98.9707718,17.1657028,1580.53
</coordinates>
</Point>
</Placemark>
<Placemark>
<name>
Thu Apr 15 11:13:06 2010 S=2.19 Km/hr
</name>
<styleUrl>
#styleMap_TLP_Normal
</styleUrl>
<Point>
<coordinates>
-98.9707031,17.1657085,1579.88
</coordinates>
</Point>
</Placemark>
<Placemark>
<name>
Thu Apr 15 11:13:16 2010 S=2.42 Km/hr
</name>
<styleUrl>
#styleMap_TLP_Normal
</styleUrl>
<Point>
<coordinates>
-98.9706345,17.1657391,1580.19
</coordinates>
</Point>
</Placemark>
<Placemark>
<name>
Thu Apr 15 11:13:26 2010 S=2.66 Km/hr
</name>
<styleUrl>
#styleMap_TLP_Normal
</styleUrl>
<Point>
<coordinates>
-98.9705505,17.1657639,1580.53
</coordinates>
</Point>
</Placemark>
<Placemark>
<name>
Thu Apr 15 11:13:36 2010 S=1.76 Km/hr
</name>
<styleUrl>
#styleMap_TLP_Normal
</styleUrl>
<Point>
<coordinates>
-98.9704819,17.1657772,1580.66
</coordinates>
</Point>
</Placemark>
<Placemark>
<name>
Thu Apr 15 11:13:46 2010 S=1.92 Km/hr
</name>
<styleUrl>
#styleMap_TLP_Normal
</styleUrl>
<Point>
<coordinates>
-98.9704056,17.1657467,1580.25
</coordinates>
</Point>
</Placemark>
<Placemark>
<name>
Thu Apr 15 11:13:56 2010 S=1.57 Km/hr
</name>
<styleUrl>
#styleMap_TLP_Normal
</styleUrl>
<Point>
<coordinates>
-98.9703369,17.1657486,1580.38
</coordinates>
</Point>
</Placemark>
<Placemark>
<name>
Thu Apr 15 11:14:06 2010 S=2.47 Km/hr
</name>
<styleUrl>
#styleMap_TLP_Normal
</styleUrl>
<Point>
<coordinates>
-98.9702682,17.1657715,1580.13
</coordinates>
</Point>
</Placemark>
<Placemark>
<name>
Thu Apr 15 11:14:16 2010 S=2.28 Km/hr
</name>
<styleUrl>
#styleMap_TLP_Normal
</styleUrl>
<Point>
<coordinates>
-98.9702072,17.1658211,1579.56
</coordinates>
</Point>
</Placemark>
<Placemark>
<name>
Thu Apr 15 11:14:26 2010 S=1.51 Km/hr
</name>
<styleUrl>
#styleMap_TLP_Normal
</styleUrl>
<Point>
<coordinates>
-98.9701843,17.1658554,1578.63
</coordinates>
</Point>
</Placemark>
<Placemark>
<name>
Thu Apr 15 11:14:36 2010 S=0.87 Km/hr
</name>
<styleUrl>
#styleMap_TLP_Normal
</styleUrl>
<Point>
<coordinates>
-98.9701843,17.1658554,1578.34
</coordinates>
</Point>
</Placemark>
<Placemark>
<name>
Thu Apr 15 11:14:46 2010 S=0.30 Km/hr
</name>
<styleUrl>
#styleMap_TLP_Normal
</styleUrl>
<Point>
<coordinates>
-98.9701843,17.1658440,1578.41
</coordinates>
</Point>
</Placemark>
<Placemark>
<name>
Thu Apr 15 11:14:56 2010 S=0.69 Km/hr
</name>
<styleUrl>
#styleMap_TLP_Normal
</styleUrl>
<Point>
<coordinates>
-98.9701843,17.1658363,1578.34
</coordinates>
</Point>
</Placemark>
<Placemark>
<name>
Thu Apr 15 11:15:06 2010 S=1.45 Km/hr
</name>
<styleUrl>
#styleMap_TLP_Normal
</styleUrl>
<Point>
<coordinates>
-98.9702225,17.1658382,1578.19
</coordinates>
</Point>
</Placemark>
<Placemark>
<name>
Thu Apr 15 11:15:16 2010 S=0.61 Km/hr
</name>
<styleUrl>
#styleMap_TLP_Normal
</styleUrl>
<Point>
<coordinates>
-98.9702454,17.1658516,1577.81
</coordinates>
</Point>
</Placemark>
<Placemark>
<name>
Thu Apr 15 11:15:26 2010 S=0.47 Km/hr
</name>
<styleUrl>
#styleMap_TLP_Normal
</styleUrl>
<Point>
<coordinates>
-98.9702530,17.1658497,1577.78
</coordinates>
</Point>
</Placemark>
<Placemark>
<name>
Thu Apr 15 11:15:36 2010 S=0.80 Km/hr
</name>
<styleUrl>
#styleMap_TLP_Normal
</styleUrl>
<Point>
<coordinates>
-98.9702682,17.1658516,1576.84
</coordinates>
</Point>
</Placemark>
<Placemark>
<name>
Thu Apr 15 11:15:46 2010 S=0.49 Km/hr
</name>
<styleUrl>
#styleMap_TLP_Normal
</styleUrl>
<Point>
<coordinates>
-98.9702759,17.1658726,1576.53
</coordinates>
</Point>
</Placemark>
<Placemark>
<name>
Thu Apr 15 11:15:56 2010 S=0.62 Km/hr
</name>
<styleUrl>
#styleMap_TLP_Normal
</styleUrl>
<Point>
<coordinates>
-98.9702759,17.1658688,1576.50
</coordinates>
</Point>
</Placemark>
<Placemark>
<name>
Thu Apr 15 11:16:06 2010 S=0.57 Km/hr
</name>
<styleUrl>
#styleMap_TLP_Normal
</styleUrl>
<Point>
<coordinates>
-98.9702606,17.1658630,1576.47
</coordinates>
</Point>
</Placemark>
<Placemark>
<name>
Thu Apr 15 11:16:16 2010 S=0.20 Km/hr
</name>
<styleUrl>
#styleMap_TLP_Normal
</styleUrl>
<Point>
<coordinates>
-98.9702530,17.1658554,1576.38
</coordinates>
</Point>
</Placemark>
<Placemark>
<name>
Thu Apr 15 11:16:26 2010 S=0.31 Km/hr
</name>
<styleUrl>
#styleMap_TLP_Normal
</styleUrl>
<Point>
<coordinates>
-98.9702530,17.1658478,1576.44
</coordinates>
</Point>
</Placemark>
<Placemark>
<name>
Thu Apr 15 11:16:36 2010 S=0.37 Km/hr
</name>
<styleUrl>
#styleMap_TLP_Normal
</styleUrl>
<Point>
<coordinates>
-98.9702530,17.1658421,1576.41
</coordinates>
</Point>
</Placemark>
<Placemark>
<name>
Thu Apr 15 11:16:46 2010 S=0.00 Km/hr
</name>
<styleUrl>
#styleMap_TLP_Normal
</styleUrl>
<Point>
<coordinates>
-98.9702530,17.1658401,1576.41
</coordinates>
</Point>
</Placemark>
<Placemark>
<name>
Thu Apr 15 11:16:56 2010 S=0.00 Km/hr
</name>
<styleUrl>
#styleMap_TLP_Normal
</styleUrl>
<Point>
<coordinates>
-98.9702530,17.1658401,1576.44
</coordinates>
</Point>
</Placemark>
<Placemark>
<name>
Thu Apr 15 11:17:06 2010 S=0.01 Km/hr
</name>
<styleUrl>
#styleMap_TLP_Normal
</styleUrl>
<Point>
<coordinates>
-98.9702530,17.1658401,1576.38
</coordinates>
</Point>
</Placemark>
<Placemark>
<name>
Thu Apr 15 11:17:16 2010 S=0.01 Km/hr
</name>
<styleUrl>
#styleMap_TLP_Normal
</styleUrl>
<Point>
<coordinates>
-98.9702530,17.1658401,1576.25
</coordinates>
</Point>
</Placemark>
<Placemark>
<name>
Thu Apr 15 11:17:26 2010 S=0.01 Km/hr
</name>
<styleUrl>
#styleMap_TLP_Normal
</styleUrl>
<Point>
<coordinates>
-98.9702530,17.1658382,1576.06
</coordinates>
</Point>
</Placemark>
<Placemark>
<name>
Thu Apr 15 11:17:36 2010 S=0.01 Km/hr
</name>
<styleUrl>
#styleMap_TLP_Normal
</styleUrl>
<Point>
<coordinates>
-98.9702530,17.1658382,1575.91
</coordinates>
</Point>
</Placemark>
<Placemark>
<name>
Thu Apr 15 11:17:46 2010 S=0.01 Km/hr
</name>
<styleUrl>
#styleMap_TLP_Normal
</styleUrl>
<Point>
<coordinates>
-98.9702530,17.1658382,1575.75
</coordinates>
</Point>
</Placemark>
<Placemark>
<name>
Thu Apr 15 11:17:56 2010 S=0.01 Km/hr
</name>
<styleUrl>
#styleMap_TLP_Normal
</styleUrl>
<Point>
<coordinates>
-98.9702606,17.1658382,1575.56
</coordinates>
</Point>
</Placemark>
<Placemark>
<name>
Thu Apr 15 11:18:06 2010 S=0.01 Km/hr
</name>
<styleUrl>
#styleMap_TLP_Normal
</styleUrl>
<Point>
<coordinates>
-98.9702606,17.1658382,1575.53
</coordinates>
</Point>
</Placemark>
<Placemark>
<name>
Thu Apr 15 11:18:16 2010 S=0.01 Km/hr
</name>
<styleUrl>
#styleMap_TLP_Normal
</styleUrl>
<Point>
<coordinates>
-98.9702606,17.1658382,1575.53
</coordinates>
</Point>
</Placemark>
<Placemark>
<name>
Thu Apr 15 11:18:26 2010 S=0.00 Km/hr
</name>
<styleUrl>
#styleMap_TLP_Normal
</styleUrl>
<Point>
<coordinates>
-98.9702606,17.1658382,1575.72
</coordinates>
</Point>
</Placemark>
<Placemark>
<name>
Thu Apr 15 11:18:36 2010 S=0.00 Km/hr
</name>
<styleUrl>
#styleMap_TLP_Normal
</styleUrl>
<Point>
<coordinates>
-98.9702606,17.1658382,1575.72
</coordinates>
</Point>
</Placemark>
<Placemark>
<name>
Thu Apr 15 11:18:46 2010 S=0.00 Km/hr
</name>
<styleUrl>
#styleMap_TLP_Normal
</styleUrl>
<Point>
<coordinates>
-98.9702606,17.1658382,1575.59
</coordinates>
</Point>
</Placemark>
<Placemark>
<name>
Thu Apr 15 11:18:56 2010 S=0.00 Km/hr
</name>
<styleUrl>
#styleMap_TLP_Normal
</styleUrl>
<Point>
<coordinates>
-98.9702606,17.1658382,1575.50
</coordinates>
</Point>
</Placemark>
<Placemark>
<name>
Thu Apr 15 11:19:06 2010 S=0.02 Km/hr
</name>
<styleUrl>
#styleMap_TLP_Normal
</styleUrl>
<Point>
<coordinates>
-98.9702606,17.1658382,1575.44
</coordinates>
</Point>
</Placemark>
<Placemark>
<name>
Thu Apr 15 11:19:16 2010 S=0.00 Km/hr
</name>
<styleUrl>
#styleMap_TLP_Normal
</styleUrl>
<Point>
<coordinates>
-98.9702606,17.1658382,1575.22
</coordinates>
</Point>
</Placemark>
<Placemark>
<name>
Thu Apr 15 11:19:26 2010 S=0.01 Km/hr
</name>
<styleUrl>
#styleMap_TLP_Normal
</styleUrl>
<Point>
<coordinates>
-98.9702606,17.1658363,1575.09
</coordinates>
</Point>
</Placemark>
<Placemark>
<name>
Thu Apr 15 11:19:36 2010 S=0.02 Km/hr
</name>
<styleUrl>
#styleMap_TLP_Normal
</styleUrl>
<Point>
<coordinates>
-98.9702606,17.1658344,1575.00
</coordinates>
</Point>
</Placemark>
<Placemark>
<name>
Thu Apr 15 11:19:46 2010 S=0.01 Km/hr
</name>
<styleUrl>
#styleMap_TLP_Normal
</styleUrl>
<Point>
<coordinates>
-98.9702606,17.1658325,1575.03
</coordinates>
</Point>
</Placemark>
<Placemark>
<name>
Thu Apr 15 11:19:56 2010 S=0.01 Km/hr
</name>
<styleUrl>
#styleMap_TLP_Normal
</styleUrl>
<Point>
<coordinates>
-98.9702606,17.1658325,1575.16
</coordinates>
</Point>
</Placemark>
<Placemark>
<name>
Thu Apr 15 11:20:06 2010 S=0.00 Km/hr
</name>
<styleUrl>
#styleMap_TLP_Normal
</styleUrl>
<Point>
<coordinates>
-98.9702606,17.1658306,1575.22
</coordinates>
</Point>
</Placemark>
<Placemark>
<name>
Thu Apr 15 11:20:16 2010 S=0.01 Km/hr
</name>
<styleUrl>
#styleMap_TLP_Normal
</styleUrl>
<Point>
<coordinates>
-98.9702606,17.1658306,1575.25
</coordinates>
</Point>
</Placemark>
<Placemark>
<name>
Thu Apr 15 11:20:26 2010 S=0.01 Km/hr
</name>
<styleUrl>
#styleMap_TLP_Normal
</styleUrl>
<Point>
<coordinates>
-98.9702606,17.1658306,1575.28
</coordinates>
</Point>
</Placemark>
<Placemark>
<name>
Thu Apr 15 11:20:36 2010 S=0.01 Km/hr
</name>
<styleUrl>
#styleMap_TLP_Normal
</styleUrl>
<Point>
<coordinates>
-98.9702606,17.1658306,1575.31
</coordinates>
</Point>
</Placemark>
<Placemark>
<name>
Thu Apr 15 11:20:46 2010 S=0.01 Km/hr
</name>
<styleUrl>
#styleMap_TLP_Normal
</styleUrl>
<Point>
<coordinates>
-98.9702606,17.1658325,1575.31
</coordinates>
</Point>
</Placemark>
<Placemark>
<name>
Thu Apr 15 11:20:56 2010 S=0.01 Km/hr
</name>
<styleUrl>
#styleMap_TLP_Normal
</styleUrl>
<Point>
<coordinates>
-98.9702606,17.1658325,1575.28
</coordinates>
</Point>
</Placemark>
<Placemark>
<name>
Thu Apr 15 11:21:06 2010 S=0.00 Km/hr
</name>
<styleUrl>
#styleMap_TLP_Normal
</styleUrl>
<Point>
<coordinates>
-98.9702606,17.1658325,1575.28
</coordinates>
</Point>
</Placemark>
<Placemark>
<name>
Thu Apr 15 11:21:16 2010 S=0.00 Km/hr
</name>
<styleUrl>
#styleMap_TLP_Normal
</styleUrl>
<Point>
<coordinates>
-98.9702606,17.1658325,1575.38
</coordinates>
</Point>
</Placemark>
<Placemark>
<name>
Thu Apr 15 11:21:26 2010 S=0.01 Km/hr
</name>
<styleUrl>
#styleMap_TLP_Normal
</styleUrl>
<Point>
<coordinates>
-98.9702606,17.1658325,1575.50
</coordinates>
</Point>
</Placemark>
<Placemark>
<name>
Thu Apr 15 11:21:36 2010 S=0.00 Km/hr
</name>
<styleUrl>
#styleMap_TLP_Normal
</styleUrl>
<Point>
<coordinates>
-98.9702606,17.1658306,1575.53
</coordinates>
</Point>
</Placemark>
<Placemark>
<name>
Thu Apr 15 11:21:46 2010 S=0.01 Km/hr
</name>
<styleUrl>
#styleMap_TLP_Normal
</styleUrl>
<Point>
<coordinates>
-98.9702606,17.1658306,1575.59
</coordinates>
</Point>
</Placemark>
<Placemark>
<name>
Thu Apr 15 11:21:56 2010 S=0.01 Km/hr
</name>
<styleUrl>
#styleMap_TLP_Normal
</styleUrl>
<Point>
<coordinates>
-98.9702606,17.1658306,1575.63
</coordinates>
</Point>
</Placemark>
<Placemark>
<name>
Thu Apr 15 11:22:06 2010 S=0.00 Km/hr
</name>
<styleUrl>
#styleMap_TLP_Normal
</styleUrl>
<Point>
<coordinates>
-98.9702606,17.1658306,1575.59
</coordinates>
</Point>
</Placemark>
<Placemark>
<name>
Thu Apr 15 11:22:16 2010 S=0.01 Km/hr
</name>
<styleUrl>
#styleMap_TLP_Normal
</styleUrl>
<Point>
<coordinates>
-98.9702606,17.1658306,1575.56
</coordinates>
</Point>
</Placemark>
<Placemark>
<name>
Thu Apr 15 11:22:26 2010 S=0.01 Km/hr
</name>
<styleUrl>
#styleMap_TLP_Normal
</styleUrl>
<Point>
<coordinates>
-98.9702606,17.1658287,1575.59
</coordinates>
</Point>
</Placemark>
<Placemark>
<name>
Thu Apr 15 11:22:36 2010 S=0.00 Km/hr
</name>
<styleUrl>
#styleMap_TLP_Normal
</styleUrl>
<Point>
<coordinates>
-98.9702606,17.1658268,1575.66
</coordinates>
</Point>
</Placemark>
<Placemark>
<name>
Thu Apr 15 11:22:46 2010 S=0.01 Km/hr
</name>
<styleUrl>
#styleMap_TLP_Normal
</styleUrl>
<Point>
<coordinates>
-98.9702606,17.1658268,1575.72
</coordinates>
</Point>
</Placemark>
<Placemark>
<name>
Thu Apr 15 11:22:56 2010 S=0.01 Km/hr
</name>
<styleUrl>
#styleMap_TLP_Normal
</styleUrl>
<Point>
<coordinates>
-98.9702606,17.1658268,1575.72
</coordinates>
</Point>
</Placemark>
<Placemark>
<name>
Thu Apr 15 11:23:06 2010 S=0.01 Km/hr
</name>
<styleUrl>
#styleMap_TLP_Normal
</styleUrl>
<Point>
<coordinates>
-98.9702606,17.1658268,1575.81
</coordinates>
</Point>
</Placemark>
<Placemark>
<name>
Thu Apr 15 11:23:16 2010 S=0.01 Km/hr
</name>
<styleUrl>
#styleMap_TLP_Normal
</styleUrl>
<Point>
<coordinates>
-98.9702530,17.1658249,1575.78
</coordinates>
</Point>
</Placemark>
<Placemark>
<name>
Thu Apr 15 11:23:26 2010 S=0.01 Km/hr
</name>
<styleUrl>
#styleMap_TLP_Normal
</styleUrl>
<Point>
<coordinates>
-98.9702530,17.1658249,1575.72
</coordinates>
</Point>
</Placemark>
<Placemark>
<name>
Thu Apr 15 11:23:36 2010 S=0.01 Km/hr
</name>
<styleUrl>
#styleMap_TLP_Normal
</styleUrl>
<Point>
<coordinates>
-98.9702530,17.1658268,1575.63
</coordinates>
</Point>
</Placemark>
<Placemark>
<name>
Thu Apr 15 11:23:46 2010 S=0.01 Km/hr
</name>
<styleUrl>
#styleMap_TLP_Normal
</styleUrl>
<Point>
<coordinates>
-98.9702530,17.1658268,1575.50
</coordinates>
</Point>
</Placemark>
<Placemark>
<name>
Thu Apr 15 11:23:56 2010 S=0.01 Km/hr
</name>
<styleUrl>
#styleMap_TLP_Normal
</styleUrl>
<Point>
<coordinates>
-98.9702530,17.1658268,1575.41
</coordinates>
</Point>
</Placemark>
<Placemark>
<name>
Thu Apr 15 11:24:06 2010 S=0.01 Km/hr
</name>
<styleUrl>
#styleMap_TLP_Normal
</styleUrl>
<Point>
<coordinates>
-98.9702530,17.1658268,1575.38
</coordinates>
</Point>
</Placemark>
<Placemark>
<name>
Thu Apr 15 11:24:16 2010 S=0.01 Km/hr
</name>
<styleUrl>
#styleMap_TLP_Normal
</styleUrl>
<Point>
<coordinates>
-98.9702530,17.1658249,1575.34
</coordinates>
</Point>
</Placemark>
<Placemark>
<name>
Thu Apr 15 11:24:26 2010 S=0.00 Km/hr
</name>
<styleUrl>
#styleMap_TLP_Normal
</styleUrl>
<Point>
<coordinates>
-98.9702606,17.1658249,1575.31
</coordinates>
</Point>
</Placemark>
<Placemark>
<name>
Thu Apr 15 11:24:36 2010 S=0.01 Km/hr
</name>
<styleUrl>
#styleMap_TLP_Normal
</styleUrl>
<Point>
<coordinates>
-98.9702606,17.1658249,1575.31
</coordinates>
</Point>
</Placemark>
<Placemark>
<name>
Thu Apr 15 11:24:46 2010 S=0.01 Km/hr
</name>
<styleUrl>
#styleMap_TLP_Normal
</styleUrl>
<Point>
<coordinates>
-98.9702606,17.1658249,1575.31
</coordinates>
</Point>
</Placemark>
<Placemark>
<name>
Thu Apr 15 11:24:56 2010 S=0.02 Km/hr
</name>
<styleUrl>
#styleMap_TLP_Normal
</styleUrl>
<Point>
<coordinates>
-98.9702606,17.1658268,1575.19
</coordinates>
</Point>
</Placemark>
<Placemark>
<name>
Thu Apr 15 11:25:06 2010 S=0.03 Km/hr
</name>
<styleUrl>
#styleMap_TLP_Normal
</styleUrl>
<Point>
<coordinates>
-98.9702606,17.1658268,1575.16
</coordinates>
</Point>
</Placemark>
<Placemark>
<name>
Thu Apr 15 11:25:16 2010 S=0.24 Km/hr
</name>
<styleUrl>
#styleMap_TLP_Normal
</styleUrl>
<Point>
<coordinates>
-98.9702682,17.1658306,1575.13
</coordinates>
</Point>
</Placemark>
<Placemark>
<name>
Thu Apr 15 11:25:26 2010 S=0.41 Km/hr
</name>
<styleUrl>
#styleMap_TLP_Normal
</styleUrl>
<Point>
<coordinates>
-98.9702682,17.1658382,1575.06
</coordinates>
</Point>
</Placemark>
<Placemark>
<name>
Thu Apr 15 11:25:36 2010 S=0.52 Km/hr
</name>
<styleUrl>
#styleMap_TLP_Normal
</styleUrl>
<Point>
<coordinates>
-98.9702530,17.1658478,1574.91
</coordinates>
</Point>
</Placemark>
<Placemark>
<name>
Thu Apr 15 11:25:46 2010 S=0.43 Km/hr
</name>
<styleUrl>
#styleMap_TLP_Normal
</styleUrl>
<Point>
<coordinates>
-98.9702377,17.1658516,1574.16
</coordinates>
</Point>
</Placemark>
<Placemark>
<name>
Thu Apr 15 11:25:56 2010 S=0.34 Km/hr
</name>
<styleUrl>
#styleMap_TLP_Normal
</styleUrl>
<Point>
<coordinates>
-98.9702301,17.1658554,1572.84
</coordinates>
</Point>
</Placemark>
<Placemark>
<name>
Thu Apr 15 11:26:06 2010 S=0.45 Km/hr
</name>
<styleUrl>
#styleMap_TLP_Normal
</styleUrl>
<Point>
<coordinates>
-98.9702225,17.1658592,1571.22
</coordinates>
</Point>
</Placemark>
<Placemark>
<name>
Thu Apr 15 11:26:16 2010 S=0.33 Km/hr
</name>
<styleUrl>
#styleMap_TLP_Normal
</styleUrl>
<Point>
<coordinates>
-98.9702148,17.1658669,1569.00
</coordinates>
</Point>
</Placemark>
<Placemark>
<name>
Thu Apr 15 11:26:26 2010 S=0.63 Km/hr
</name>
<styleUrl>
#styleMap_TLP_Normal
</styleUrl>
<Point>
<coordinates>
-98.9702301,17.1658745,1566.50
</coordinates>
</Point>
</Placemark>
<Placemark>
<name>
Thu Apr 15 11:26:36 2010 S=0.59 Km/hr
</name>
<styleUrl>
#styleMap_TLP_Normal
</styleUrl>
<Point>
<coordinates>
-98.9702454,17.1658802,1564.28
</coordinates>
</Point>
</Placemark>
<Placemark>
<name>
Thu Apr 15 11:26:46 2010 S=0.59 Km/hr
</name>
<styleUrl>
#styleMap_TLP_Normal
</styleUrl>
<Point>
<coordinates>
-98.9702606,17.1658821,1562.44
</coordinates>
</Point>
</Placemark>
<Placemark>
<name>
Thu Apr 15 11:26:56 2010 S=0.77 Km/hr
</name>
<styleUrl>
#styleMap_TLP_Normal
</styleUrl>
<Point>
<coordinates>
-98.9702759,17.1658745,1560.91
</coordinates>
</Point>
</Placemark>
<Placemark>
<name>
Thu Apr 15 11:27:06 2010 S=0.72 Km/hr
</name>
<styleUrl>
#styleMap_TLP_Normal
</styleUrl>
<Point>
<coordinates>
-98.9702911,17.1658669,1559.31
</coordinates>
</Point>
</Placemark>
<Placemark>
<name>
Thu Apr 15 11:27:16 2010 S=0.36 Km/hr
</name>
<styleUrl>
#styleMap_TLP_Normal
</styleUrl>
<Point>
<coordinates>
-98.9703064,17.1658649,1558.00
</coordinates>
</Point>
</Placemark>
<Placemark>
<name>
Thu Apr 15 11:27:26 2010 S=0.41 Km/hr
</name>
<styleUrl>
#styleMap_TLP_Normal
</styleUrl>
<Point>
<coordinates>
-98.9703140,17.1658745,1556.94
</coordinates>
</Point>
</Placemark>
<Placemark>
<name>
Thu Apr 15 11:27:36 2010 S=0.05 Km/hr
</name>
<styleUrl>
#styleMap_TLP_Normal
</styleUrl>
<Point>
<coordinates>
-98.9703140,17.1658783,1556.03
</coordinates>
</Point>
</Placemark>
<Placemark>
<name>
Thu Apr 15 11:27:46 2010 S=0.36 Km/hr
</name>
<styleUrl>
#styleMap_TLP_Normal
</styleUrl>
<Point>
<coordinates>
-98.9703140,17.1658745,1555.19
</coordinates>
</Point>
</Placemark>
<Placemark>
<name>
Thu Apr 15 11:27:56 2010 S=0.32 Km/hr
</name>
<styleUrl>
#styleMap_TLP_Normal
</styleUrl>
<Point>
<coordinates>
-98.9703217,17.1658669,1554.16
</coordinates>
</Point>
</Placemark>
<Placemark>
<name>
Thu Apr 15 11:28:06 2010 S=0.41 Km/hr
</name>
<styleUrl>
#styleMap_TLP_Normal
</styleUrl>
<Point>
<coordinates>
-98.9703293,17.1658649,1552.84
</coordinates>
</Point>
</Placemark>
<Placemark>
<name>
Thu Apr 15 11:28:16 2010 S=0.64 Km/hr
</name>
<styleUrl>
#styleMap_TLP_Normal
</styleUrl>
<Point>
<coordinates>
-98.9703445,17.1658764,1551.59
</coordinates>
</Point>
</Placemark>
<Placemark>
<name>
Thu Apr 15 11:28:26 2010 S=0.68 Km/hr
</name>
<styleUrl>
#styleMap_TLP_Normal
</styleUrl>
<Point>
<coordinates>
-98.9703522,17.1658916,1550.94
</coordinates>
</Point>
</Placemark>
<Placemark>
<name>
Thu Apr 15 11:28:36 2010 S=0.33 Km/hr
</name>
<styleUrl>
#styleMap_TLP_Normal
</styleUrl>
<Point>
<coordinates>
-98.9703598,17.1658993,1550.69
</coordinates>
</Point>
</Placemark>
<Placemark>
<name>
Thu Apr 15 11:28:46 2010 S=0.29 Km/hr
</name>
<styleUrl>
#styleMap_TLP_Normal
</styleUrl>
<Point>
<coordinates>
-98.9703674,17.1659031,1550.75
</coordinates>
</Point>
</Placemark>
<Placemark>
<name>
Thu Apr 15 11:28:56 2010 S=0.32 Km/hr
</name>
<styleUrl>
#styleMap_TLP_Normal
</styleUrl>
<Point>
<coordinates>
-98.9703674,17.1659088,1551.09
</coordinates>
</Point>
</Placemark>
<Placemark>
<name>
Thu Apr 15 11:29:06 2010 S=0.12 Km/hr
</name>
<styleUrl>
#styleMap_TLP_Normal
</styleUrl>
<Point>
<coordinates>
-98.9703674,17.1659145,1551.69
</coordinates>
</Point>
</Placemark>
<Placemark>
<name>
Thu Apr 15 11:29:16 2010 S=0.00 Km/hr
</name>
<styleUrl>
#styleMap_TLP_Normal
</styleUrl>
<Point>
<coordinates>
-98.9703751,17.1659164,1552.19
</coordinates>
</Point>
</Placemark>
<Placemark>
<name>
Thu Apr 15 11:29:26 2010 S=0.01 Km/hr
</name>
<styleUrl>
#styleMap_TLP_Normal
</styleUrl>
<Point>
<coordinates>
-98.9703751,17.1659164,1552.19
</coordinates>
</Point>
</Placemark>
<Placemark>
<name>
Thu Apr 15 11:29:36 2010 S=0.01 Km/hr
</name>
<styleUrl>
#styleMap_TLP_Normal
</styleUrl>
<Point>
<coordinates>
-98.9703751,17.1659164,1552.16
</coordinates>
</Point>
</Placemark>
<Placemark>
<name>
Thu Apr 15 11:29:46 2010 S=0.01 Km/hr
</name>
<styleUrl>
#styleMap_TLP_Normal
</styleUrl>
<Point>
<coordinates>
-98.9703751,17.1659164,1552.19
</coordinates>
</Point>
</Placemark>
<Placemark>
<name>
Thu Apr 15 11:29:56 2010 S=0.02 Km/hr
</name>
<styleUrl>
#styleMap_TLP_Normal
</styleUrl>
<Point>
<coordinates>
-98.9703674,17.1659164,1552.25
</coordinates>
</Point>
</Placemark>
<Placemark>
<name>
Thu Apr 15 11:30:06 2010 S=0.01 Km/hr
</name>
<styleUrl>
#styleMap_TLP_Normal
</styleUrl>
<Point>
<coordinates>
-98.9703674,17.1659164,1552.28
</coordinates>
</Point>
</Placemark>
<Placemark>
<name>
Thu Apr 15 11:30:16 2010 S=0.02 Km/hr
</name>
<styleUrl>
#styleMap_TLP_Normal
</styleUrl>
<Point>
<coordinates>
-98.9703674,17.1659145,1552.31
</coordinates>
</Point>
</Placemark>
<Placemark>
<name>
Thu Apr 15 11:30:26 2010 S=0.02 Km/hr
</name>
<styleUrl>
#styleMap_TLP_Normal
</styleUrl>
<Point>
<coordinates>
-98.9703674,17.1659126,1552.31
</coordinates>
</Point>
</Placemark>
<Placemark>
<name>
Thu Apr 15 11:30:36 2010 S=0.01 Km/hr
</name>
<styleUrl>
#styleMap_TLP_Normal
</styleUrl>
<Point>
<coordinates>
-98.9703674,17.1659126,1552.38
</coordinates>
</Point>
</Placemark>
<Placemark>
<name>
Thu Apr 15 11:30:46 2010 S=0.01 Km/hr
</name>
<styleUrl>
#styleMap_TLP_Normal
</styleUrl>
<Point>
<coordinates>
-98.9703598,17.1659126,1552.47
</coordinates>
</Point>
</Placemark>
<Placemark>
<name>
Thu Apr 15 11:30:56 2010 S=0.00 Km/hr
</name>
<styleUrl>
#styleMap_TLP_Normal
</styleUrl>
<Point>
<coordinates>
-98.9703598,17.1659126,1552.63
</coordinates>
</Point>
</Placemark>
<Placemark>
<name>
Thu Apr 15 11:31:06 2010 S=0.02 Km/hr
</name>
<styleUrl>
#styleMap_TLP_Normal
</styleUrl>
<Point>
<coordinates>
-98.9703598,17.1659107,1552.78
</coordinates>
</Point>
</Placemark>
<Placemark>
<name>
Thu Apr 15 11:31:16 2010 S=0.01 Km/hr
</name>
<styleUrl>
#styleMap_TLP_Normal
</styleUrl>
<Point>
<coordinates>
-98.9703598,17.1659088,1552.94
</coordinates>
</Point>
</Placemark>
<Placemark>
<name>
Thu Apr 15 11:31:26 2010 S=0.00 Km/hr
</name>
<styleUrl>
#styleMap_TLP_Normal
</styleUrl>
<Point>
<coordinates>
-98.9703598,17.1659088,1553.06
</coordinates>
</Point>
</Placemark>
<Placemark>
<name>
Thu Apr 15 11:31:36 2010 S=0.00 Km/hr
</name>
<styleUrl>
#styleMap_TLP_Normal
</styleUrl>
<Point>
<coordinates>
-98.9703522,17.1659088,1553.19
</coordinates>
</Point>
</Placemark>
<Placemark>
<name>
Thu Apr 15 11:31:46 2010 S=0.00 Km/hr
</name>
<styleUrl>
#styleMap_TLP_Normal
</styleUrl>
<Point>
<coordinates>
-98.9703522,17.1659088,1553.34
</coordinates>
</Point>
</Placemark>
<Placemark>
<name>
Thu Apr 15 11:31:56 2010 S=0.00 Km/hr
</name>
<styleUrl>
#styleMap_TLP_Normal
</styleUrl>
<Point>
<coordinates>
-98.9703522,17.1659088,1553.47
</coordinates>
</Point>
</Placemark>
<Placemark>
<name>
Thu Apr 15 11:32:06 2010 S=0.01 Km/hr
</name>
<styleUrl>
#styleMap_TLP_Normal
</styleUrl>
<Point>
<coordinates>
-98.9703522,17.1659088,1553.63
</coordinates>
</Point>
</Placemark>
<Placemark>
<name>
Thu Apr 15 11:32:16 2010 S=0.89 Km/hr
</name>
<styleUrl>
#styleMap_TLP_Normal
</styleUrl>
<Point>
<coordinates>
-98.9703522,17.1658974,1554.09
</coordinates>
</Point>
</Placemark>
<Placemark>
<name>
Thu Apr 15 11:32:26 2010 S=0.59 Km/hr
</name>
<styleUrl>
#styleMap_TLP_Normal
</styleUrl>
<Point>
<coordinates>
-98.9703369,17.1658764,1554.09
</coordinates>
</Point>
</Placemark>
<Placemark>
<name>
Thu Apr 15 11:32:36 2010 S=1.06 Km/hr
</name>
<styleUrl>
#styleMap_TLP_Normal
</styleUrl>
<Point>
<coordinates>
-98.9703445,17.1658554,1554.72
</coordinates>
</Point>
</Placemark>
<Placemark>
<name>
Thu Apr 15 11:32:46 2010 S=0.48 Km/hr
</name>
<styleUrl>
#styleMap_TLP_Normal
</styleUrl>
<Point>
<coordinates>
-98.9703445,17.1658325,1556.66
</coordinates>
</Point>
</Placemark>
<Placemark>
<name>
Thu Apr 15 11:32:56 2010 S=0.53 Km/hr
</name>
<styleUrl>
#styleMap_TLP_Normal
</styleUrl>
<Point>
<coordinates>
-98.9703445,17.1658268,1558.25
</coordinates>
</Point>
</Placemark>
<Placemark>
<name>
Thu Apr 15 11:33:06 2010 S=0.56 Km/hr
</name>
<styleUrl>
#styleMap_TLP_Normal
</styleUrl>
<Point>
<coordinates>
-98.9703293,17.1658230,1560.97
</coordinates>
</Point>
</Placemark>
<Placemark>
<name>
Thu Apr 15 11:33:16 2010 S=0.65 Km/hr
</name>
<styleUrl>
#styleMap_TLP_Normal
</styleUrl>
<Point>
<coordinates>
-98.9703140,17.1658306,1564.34
</coordinates>
</Point>
</Placemark>
<Placemark>
<name>
Thu Apr 15 11:33:26 2010 S=0.40 Km/hr
</name>
<styleUrl>
#styleMap_TLP_Normal
</styleUrl>
<Point>
<coordinates>
-98.9703064,17.1658440,1567.75
</coordinates>
</Point>
</Placemark>
<Placemark>
<name>
Thu Apr 15 11:33:36 2010 S=0.43 Km/hr
</name>
<styleUrl>
#styleMap_TLP_Normal
</styleUrl>
<Point>
<coordinates>
-98.9703064,17.1658554,1569.94
</coordinates>
</Point>
</Placemark>
<Placemark>
<name>
Thu Apr 15 11:33:46 2010 S=0.35 Km/hr
</name>
<styleUrl>
#styleMap_TLP_Normal
</styleUrl>
<Point>
<coordinates>
-98.9703140,17.1658649,1571.81
</coordinates>
</Point>
</Placemark>
<Placemark>
<name>
Thu Apr 15 11:33:56 2010 S=0.29 Km/hr
</name>
<styleUrl>
#styleMap_TLP_Normal
</styleUrl>
<Point>
<coordinates>
-98.9703064,17.1658707,1573.19
</coordinates>
</Point>
</Placemark>
<Placemark>
<name>
Thu Apr 15 11:34:06 2010 S=0.30 Km/hr
</name>
<styleUrl>
#styleMap_TLP_Normal
</styleUrl>
<Point>
<coordinates>
-98.9703140,17.1658802,1573.81
</coordinates>
</Point>
</Placemark>
<Placemark>
<name>
Thu Apr 15 11:34:16 2010 S=0.26 Km/hr
</name>
<styleUrl>
#styleMap_TLP_Normal
</styleUrl>
<Point>
<coordinates>
-98.9703217,17.1658821,1573.69
</coordinates>
</Point>
</Placemark>
<Placemark>
<name>
Thu Apr 15 11:34:26 2010 S=0.08 Km/hr
</name>
<styleUrl>
#styleMap_TLP_Normal
</styleUrl>
<Point>
<coordinates>
-98.9703217,17.1658764,1572.53
</coordinates>
</Point>
</Placemark>
<Placemark>
<name>
Thu Apr 15 11:34:36 2010 S=0.48 Km/hr
</name>
<styleUrl>
#styleMap_TLP_Normal
</styleUrl>
<Point>
<coordinates>
-98.9703293,17.1658783,1570.78
</coordinates>
</Point>
</Placemark>
<Placemark>
<name>
Thu Apr 15 11:34:46 2010 S=0.41 Km/hr
</name>
<styleUrl>
#styleMap_TLP_Normal
</styleUrl>
<Point>
<coordinates>
-98.9703369,17.1658783,1568.47
</coordinates>
</Point>
</Placemark>
<Placemark>
<name>
Thu Apr 15 11:34:56 2010 S=0.30 Km/hr
</name>
<styleUrl>
#styleMap_TLP_Normal
</styleUrl>
<Point>
<coordinates>
-98.9703445,17.1658821,1566.59
</coordinates>
</Point>
</Placemark>
<Placemark>
<name>
Thu Apr 15 11:35:06 2010 S=0.47 Km/hr
</name>
<styleUrl>
#styleMap_TLP_Normal
</styleUrl>
<Point>
<coordinates>
-98.9703522,17.1658878,1564.84
</coordinates>
</Point>
</Placemark>
<Placemark>
<name>
Thu Apr 15 11:35:16 2010 S=0.39 Km/hr
</name>
<styleUrl>
#styleMap_TLP_Normal
</styleUrl>
<Point>
<coordinates>
-98.9703522,17.1658993,1563.19
</coordinates>
</Point>
</Placemark>
<Placemark>
<name>
Thu Apr 15 11:35:26 2010 S=0.56 Km/hr
</name>
<styleUrl>
#styleMap_TLP_Normal
</styleUrl>
<Point>
<coordinates>
-98.9703369,17.1659012,1562.25
</coordinates>
</Point>
</Placemark>
<Placemark>
<name>
Thu Apr 15 11:35:36 2010 S=0.49 Km/hr
</name>
<styleUrl>
#styleMap_TLP_Normal
</styleUrl>
<Point>
<coordinates>
-98.9703217,17.1658955,1562.59
</coordinates>
</Point>
</Placemark>
<Placemark>
<name>
Thu Apr 15 11:35:46 2010 S=0.23 Km/hr
</name>
<styleUrl>
#styleMap_TLP_Normal
</styleUrl>
<Point>
<coordinates>
-98.9703217,17.1658955,1563.75
</coordinates>
</Point>
</Placemark>
<Placemark>
<name>
Thu Apr 15 11:35:56 2010 S=0.74 Km/hr
</name>
<styleUrl>
#styleMap_TLP_Normal
</styleUrl>
<Point>
<coordinates>
-98.9703293,17.1659031,1565.00
</coordinates>
</Point>
</Placemark>
<Placemark>
<name>
Thu Apr 15 11:36:06 2010 S=0.46 Km/hr
</name>
<styleUrl>
#styleMap_TLP_Normal
</styleUrl>
<Point>
<coordinates>
-98.9703445,17.1659088,1566.63
</coordinates>
</Point>
</Placemark>
<Placemark>
<name>
Thu Apr 15 11:36:16 2010 S=0.13 Km/hr
</name>
<styleUrl>
#styleMap_TLP_Normal
</styleUrl>
<Point>
<coordinates>
-98.9703522,17.1659088,1568.50
</coordinates>
</Point>
</Placemark>
<Placemark>
<name>
Thu Apr 15 11:36:26 2010 S=0.66 Km/hr
</name>
<styleUrl>
#styleMap_TLP_Normal
</styleUrl>
<Point>
<coordinates>
-98.9703445,17.1659069,1570.22
</coordinates>
</Point>
</Placemark>
<Placemark>
<name>
Thu Apr 15 11:36:36 2010 S=1.08 Km/hr
</name>
<styleUrl>
#styleMap_TLP_Normal
</styleUrl>
<Point>
<coordinates>
-98.9703140,17.1659050,1571.06
</coordinates>
</Point>
</Placemark>
<Placemark>
<name>
Thu Apr 15 11:36:46 2010 S=0.25 Km/hr
</name>
<styleUrl>
#styleMap_TLP_Normal
</styleUrl>
<Point>
<coordinates>
-98.9702835,17.1659050,1573.06
</coordinates>
</Point>
</Placemark>
<Placemark>
<name>
Thu Apr 15 11:36:56 2010 S=0.27 Km/hr
</name>
<styleUrl>
#styleMap_TLP_Normal
</styleUrl>
<Point>
<coordinates>
-98.9702759,17.1659012,1574.41
</coordinates>
</Point>
</Placemark>
<Placemark>
<name>
Thu Apr 15 11:37:06 2010 S=0.38 Km/hr
</name>
<styleUrl>
#styleMap_TLP_Normal
</styleUrl>
<Point>
<coordinates>
-98.9702759,17.1658936,1575.28
</coordinates>
</Point>
</Placemark>
<Placemark>
<name>
Thu Apr 15 11:37:16 2010 S=0.46 Km/hr
</name>
<styleUrl>
#styleMap_TLP_Normal
</styleUrl>
<Point>
<coordinates>
-98.9702835,17.1658878,1575.44
</coordinates>
</Point>
</Placemark>
<Placemark>
<name>
Thu Apr 15 11:37:26 2010 S=0.65 Km/hr
</name>
<styleUrl>
#styleMap_TLP_Normal
</styleUrl>
<Point>
<coordinates>
-98.9702911,17.1658878,1574.81
</coordinates>
</Point>
</Placemark>
<Placemark>
<name>
Thu Apr 15 11:37:36 2010 S=0.23 Km/hr
</name>
<styleUrl>
#styleMap_TLP_Normal
</styleUrl>
<Point>
<coordinates>
-98.9702988,17.1658878,1573.88
</coordinates>
</Point>
</Placemark>
<Placemark>
<name>
Thu Apr 15 11:37:46 2010 S=0.41 Km/hr
</name>
<styleUrl>
#styleMap_TLP_Normal
</styleUrl>
<Point>
<coordinates>
-98.9702911,17.1658821,1573.22
</coordinates>
</Point>
</Placemark>
<Placemark>
<name>
Thu Apr 15 11:37:56 2010 S=0.16 Km/hr
</name>
<styleUrl>
#styleMap_TLP_Normal
</styleUrl>
<Point>
<coordinates>
-98.9702911,17.1658783,1572.78
</coordinates>
</Point>
</Placemark>
<Placemark>
<name>
Thu Apr 15 11:38:06 2010 S=0.02 Km/hr
</name>
<styleUrl>
#styleMap_TLP_Normal
</styleUrl>
<Point>
<coordinates>
-98.9702911,17.1658783,1572.63
</coordinates>
</Point>
</Placemark>
<Placemark>
<name>
Thu Apr 15 11:38:16 2010 S=0.00 Km/hr
</name>
<styleUrl>
#styleMap_TLP_Normal
</styleUrl>
<Point>
<coordinates>
-98.9702911,17.1658783,1572.59
</coordinates>
</Point>
</Placemark>
<Placemark>
<name>
Thu Apr 15 11:38:26 2010 S=0.01 Km/hr
</name>
<styleUrl>
#styleMap_TLP_Normal
</styleUrl>
<Point>
<coordinates>
-98.9702911,17.1658783,1572.50
</coordinates>
</Point>
</Placemark>
<Placemark>
<name>
Thu Apr 15 11:38:36 2010 S=0.01 Km/hr
</name>
<styleUrl>
#styleMap_TLP_Normal
</styleUrl>
<Point>
<coordinates>
-98.9702911,17.1658783,1572.47
</coordinates>
</Point>
</Placemark>
<Placemark>
<name>
Thu Apr 15 11:38:46 2010 S=0.00 Km/hr
</name>
<styleUrl>
#styleMap_TLP_Normal
</styleUrl>
<Point>
<coordinates>
-98.9702911,17.1658764,1572.50
</coordinates>
</Point>
</Placemark>
<Placemark>
<name>
Thu Apr 15 11:38:56 2010 S=0.01 Km/hr
</name>
<styleUrl>
#styleMap_TLP_Normal
</styleUrl>
<Point>
<coordinates>
-98.9702911,17.1658783,1572.50
</coordinates>
</Point>
</Placemark>
<Placemark>
<name>
Thu Apr 15 11:39:06 2010 S=0.01 Km/hr
</name>
<styleUrl>
#styleMap_TLP_Normal
</styleUrl>
<Point>
<coordinates>
-98.9702911,17.1658783,1572.41
</coordinates>
</Point>
</Placemark>
<Placemark>
<name>
Thu Apr 15 11:39:16 2010 S=0.01 Km/hr
</name>
<styleUrl>
#styleMap_TLP_Normal
</styleUrl>
<Point>
<coordinates>
-98.9702911,17.1658764,1572.41
</coordinates>
</Point>
</Placemark>
<Placemark>
<name>
Thu Apr 15 11:39:26 2010 S=0.01 Km/hr
</name>
<styleUrl>
#styleMap_TLP_Normal
</styleUrl>
<Point>
<coordinates>
-98.9702911,17.1658764,1572.41
</coordinates>
</Point>
</Placemark>
<Placemark>
<name>
Thu Apr 15 11:39:36 2010 S=0.01 Km/hr
</name>
<styleUrl>
#styleMap_TLP_Normal
</styleUrl>
<Point>
<coordinates>
-98.9702911,17.1658745,1572.34
</coordinates>
</Point>
</Placemark>
<Placemark>
<name>
Thu Apr 15 11:39:46 2010 S=0.01 Km/hr
</name>
<styleUrl>
#styleMap_TLP_Normal
</styleUrl>
<Point>
<coordinates>
-98.9702911,17.1658745,1572.25
</coordinates>
</Point>
</Placemark>
<Placemark>
<name>
Thu Apr 15 11:39:56 2010 S=0.03 Km/hr
</name>
<styleUrl>
#styleMap_TLP_Normal
</styleUrl>
<Point>
<coordinates>
-98.9702911,17.1658726,1572.25
</coordinates>
</Point>
</Placemark>
<Placemark>
<name>
Thu Apr 15 11:40:06 2010 S=0.00 Km/hr
</name>
<styleUrl>
#styleMap_TLP_Normal
</styleUrl>
<Point>
<coordinates>
-98.9702911,17.1658726,1572.22
</coordinates>
</Point>
</Placemark>
<Placemark>
<name>
Thu Apr 15 11:40:16 2010 S=0.00 Km/hr
</name>
<styleUrl>
#styleMap_TLP_Normal
</styleUrl>
<Point>
<coordinates>
-98.9702911,17.1658707,1572.22
</coordinates>
</Point>
</Placemark>
<Placemark>
<name>
Thu Apr 15 11:40:26 2010 S=0.02 Km/hr
</name>
<styleUrl>
#styleMap_TLP_Normal
</styleUrl>
<Point>
<coordinates>
-98.9702911,17.1658707,1572.19
</coordinates>
</Point>
</Placemark>
<Placemark>
<name>
Thu Apr 15 11:40:36 2010 S=0.01 Km/hr
</name>
<styleUrl>
#styleMap_TLP_Normal
</styleUrl>
<Point>
<coordinates>
-98.9702911,17.1658688,1572.19
</coordinates>
</Point>
</Placemark>
<Placemark>
<name>
Thu Apr 15 11:40:46 2010 S=0.00 Km/hr
</name>
<styleUrl>
#styleMap_TLP_Normal
</styleUrl>
<Point>
<coordinates>
-98.9702911,17.1658688,1572.22
</coordinates>
</Point>
</Placemark>
<Placemark>
<name>
Thu Apr 15 11:40:56 2010 S=0.02 Km/hr
</name>
<styleUrl>
#styleMap_TLP_Normal
</styleUrl>
<Point>
<coordinates>
-98.9702911,17.1658669,1572.28
</coordinates>
</Point>
</Placemark>
<Placemark>
<name>
Thu Apr 15 11:41:06 2010 S=0.01 Km/hr
</name>
<styleUrl>
#styleMap_TLP_Normal
</styleUrl>
<Point>
<coordinates>
-98.9702911,17.1658669,1572.34
</coordinates>
</Point>
</Placemark>
<Placemark>
<name>
Thu Apr 15 11:41:16 2010 S=0.01 Km/hr
</name>
<styleUrl>
#styleMap_TLP_Normal
</styleUrl>
<Point>
<coordinates>
-98.9702911,17.1658649,1572.34
</coordinates>
</Point>
</Placemark>
<Placemark>
<name>
Thu Apr 15 11:41:26 2010 S=0.01 Km/hr
</name>
<styleUrl>
#styleMap_TLP_Normal
</styleUrl>
<Point>
<coordinates>
-98.9702911,17.1658649,1572.34
</coordinates>
</Point>
</Placemark>
<Placemark>
<name>
Thu Apr 15 11:41:36 2010 S=0.02 Km/hr
</name>
<styleUrl>
#styleMap_TLP_Normal
</styleUrl>
<Point>
<coordinates>
-98.9702835,17.1658630,1572.19
</coordinates>
</Point>
</Placemark>
<Placemark>
<name>
Thu Apr 15 11:41:46 2010 S=0.00 Km/hr
</name>
<styleUrl>
#styleMap_TLP_Normal
</styleUrl>
<Point>
<coordinates>
-98.9702835,17.1658649,1572.03
</coordinates>
</Point>
</Placemark>
<Placemark>
<name>
Thu Apr 15 11:41:56 2010 S=0.01 Km/hr
</name>
<styleUrl>
#styleMap_TLP_Normal
</styleUrl>
<Point>
<coordinates>
-98.9702911,17.1658649,1572.03
</coordinates>
</Point>
</Placemark>
<Placemark>
<name>
Thu Apr 15 11:42:06 2010 S=0.01 Km/hr
</name>
<styleUrl>
#styleMap_TLP_Normal
</styleUrl>
<Point>
<coordinates>
-98.9702911,17.1658630,1571.94
</coordinates>
</Point>
</Placemark>
<Placemark>
<name>
Thu Apr 15 11:42:16 2010 S=0.00 Km/hr
</name>
<styleUrl>
#styleMap_TLP_Normal
</styleUrl>
<Point>
<coordinates>
-98.9702911,17.1658630,1571.78
</coordinates>
</Point>
</Placemark>
<Placemark>
<name>
Thu Apr 15 11:42:26 2010 S=0.00 Km/hr
</name>
<styleUrl>
#styleMap_TLP_Normal
</styleUrl>
<Point>
<coordinates>
-98.9702911,17.1658630,1571.66
</coordinates>
</Point>
</Placemark>
<Placemark>
<name>
Thu Apr 15 11:42:36 2010 S=0.00 Km/hr
</name>
<styleUrl>
#styleMap_TLP_Normal
</styleUrl>
<Point>
<coordinates>
-98.9702911,17.1658630,1571.53
</coordinates>
</Point>
</Placemark>
<Placemark>
<name>
Thu Apr 15 11:42:46 2010 S=0.01 Km/hr
</name>
<styleUrl>
#styleMap_TLP_Normal
</styleUrl>
<Point>
<coordinates>
-98.9702911,17.1658611,1571.41
</coordinates>
</Point>
</Placemark>
<Placemark>
<name>
Thu Apr 15 11:42:56 2010 S=0.01 Km/hr
</name>
<styleUrl>
#styleMap_TLP_Normal
</styleUrl>
<Point>
<coordinates>
-98.9702835,17.1658611,1571.34
</coordinates>
</Point>
</Placemark>
<Placemark>
<name>
Thu Apr 15 11:43:06 2010 S=0.01 Km/hr
</name>
<styleUrl>
#styleMap_TLP_Normal
</styleUrl>
<Point>
<coordinates>
-98.9702911,17.1658592,1571.28
</coordinates>
</Point>
</Placemark>
<Placemark>
<name>
Thu Apr 15 11:43:16 2010 S=0.01 Km/hr
</name>
<styleUrl>
#styleMap_TLP_Normal
</styleUrl>
<Point>
<coordinates>
-98.9702911,17.1658592,1571.19
</coordinates>
</Point>
</Placemark>
<Placemark>
<name>
Thu Apr 15 11:43:26 2010 S=0.01 Km/hr
</name>
<styleUrl>
#styleMap_TLP_Normal
</styleUrl>
<Point>
<coordinates>
-98.9702911,17.1658573,1571.19
</coordinates>
</Point>
</Placemark>
<Placemark>
<name>
Thu Apr 15 11:43:36 2010 S=0.01 Km/hr
</name>
<styleUrl>
#styleMap_TLP_Normal
</styleUrl>
<Point>
<coordinates>
-98.9702911,17.1658573,1571.19
</coordinates>
</Point>
</Placemark>
<Placemark>
<name>
Thu Apr 15 11:43:46 2010 S=0.00 Km/hr
</name>
<styleUrl>
#styleMap_TLP_Normal
</styleUrl>
<Point>
<coordinates>
-98.9702911,17.1658554,1571.19
</coordinates>
</Point>
</Placemark>
<Placemark>
<name>
Thu Apr 15 11:43:56 2010 S=0.01 Km/hr
</name>
<styleUrl>
#styleMap_TLP_Normal
</styleUrl>
<Point>
<coordinates>
-98.9702911,17.1658554,1571.16
</coordinates>
</Point>
</Placemark>
<Placemark>
<name>
Thu Apr 15 11:44:06 2010 S=0.01 Km/hr
</name>
<styleUrl>
#styleMap_TLP_Normal
</styleUrl>
<Point>
<coordinates>
-98.9702911,17.1658535,1571.19
</coordinates>
</Point>
</Placemark>
<Placemark>
<name>
Thu Apr 15 11:44:16 2010 S=0.01 Km/hr
</name>
<styleUrl>
#styleMap_TLP_Normal
</styleUrl>
<Point>
<coordinates>
-98.9702911,17.1658554,1571.19
</coordinates>
</Point>
</Placemark>
<Placemark>
<name>
Thu Apr 15 11:44:26 2010 S=0.01 Km/hr
</name>
<styleUrl>
#styleMap_TLP_Normal
</styleUrl>
<Point>
<coordinates>
-98.9702911,17.1658554,1571.28
</coordinates>
</Point>
</Placemark>
<Placemark>
<name>
Thu Apr 15 11:44:36 2010 S=0.00 Km/hr
</name>
<styleUrl>
#styleMap_TLP_Normal
</styleUrl>
<Point>
<coordinates>
-98.9702911,17.1658554,1571.31
</coordinates>
</Point>
</Placemark>
<Placemark>
<name>
Thu Apr 15 11:44:46 2010 S=0.01 Km/hr
</name>
<styleUrl>
#styleMap_TLP_Normal
</styleUrl>
<Point>
<coordinates>
-98.9702911,17.1658554,1571.34
</coordinates>
</Point>
</Placemark>
<Placemark>
<name>
Thu Apr 15 11:44:56 2010 S=0.01 Km/hr
</name>
<styleUrl>
#styleMap_TLP_Normal
</styleUrl>
<Point>
<coordinates>
-98.9702911,17.1658554,1571.38
</coordinates>
</Point>
</Placemark>
<Placemark>
<name>
Thu Apr 15 11:45:06 2010 S=0.01 Km/hr
</name>
<styleUrl>
#styleMap_TLP_Normal
</styleUrl>
<Point>
<coordinates>
-98.9702911,17.1658554,1571.31
</coordinates>
</Point>
</Placemark>
<Placemark>
<name>
Thu Apr 15 11:45:16 2010 S=0.00 Km/hr
</name>
<styleUrl>
#styleMap_TLP_Normal
</styleUrl>
<Point>
<coordinates>
-98.9702911,17.1658573,1571.31
</coordinates>
</Point>
</Placemark>
<Placemark>
<name>
Thu Apr 15 11:45:26 2010 S=0.01 Km/hr
</name>
<styleUrl>
#styleMap_TLP_Normal
</styleUrl>
<Point>
<coordinates>
-98.9702911,17.1658573,1571.38
</coordinates>
</Point>
</Placemark>
<Placemark>
<name>
Thu Apr 15 11:45:36 2010 S=0.01 Km/hr
</name>
<styleUrl>
#styleMap_TLP_Normal
</styleUrl>
<Point>
<coordinates>
-98.9702911,17.1658573,1571.34
</coordinates>
</Point>
</Placemark>
<Placemark>
<name>
Thu Apr 15 11:45:46 2010 S=0.01 Km/hr
</name>
<styleUrl>
#styleMap_TLP_Normal
</styleUrl>
<Point>
<coordinates>
-98.9702911,17.1658554,1571.34
</coordinates>
</Point>
</Placemark>
<Placemark>
<name>
Thu Apr 15 11:45:56 2010 S=0.01 Km/hr
</name>
<styleUrl>
#styleMap_TLP_Normal
</styleUrl>
<Point>
<coordinates>
-98.9702911,17.1658554,1571.34
</coordinates>
</Point>
</Placemark>
<Placemark>
<name>
Thu Apr 15 11:46:06 2010 S=0.00 Km/hr
</name>
<styleUrl>
#styleMap_TLP_Normal
</styleUrl>
<Point>
<coordinates>
-98.9702911,17.1658554,1571.34
</coordinates>
</Point>
</Placemark>
<Placemark>
<name>
Thu Apr 15 11:46:16 2010 S=0.00 Km/hr
</name>
<styleUrl>
#styleMap_TLP_Normal
</styleUrl>
<Point>
<coordinates>
-98.9702911,17.1658554,1571.31
</coordinates>
</Point>
</Placemark>
<Placemark>
<name>
Thu Apr 15 11:46:26 2010 S=0.00 Km/hr
</name>
<styleUrl>
#styleMap_TLP_Normal
</styleUrl>
<Point>
<coordinates>
-98.9702911,17.1658535,1571.31
</coordinates>
</Point>
</Placemark>
<Placemark>
<name>
Thu Apr 15 11:46:36 2010 S=0.01 Km/hr
</name>
<styleUrl>
#styleMap_TLP_Normal
</styleUrl>
<Point>
<coordinates>
-98.9702911,17.1658535,1571.31
</coordinates>
</Point>
</Placemark>
<Placemark>
<name>
Thu Apr 15 11:46:46 2010 S=0.00 Km/hr
</name>
<styleUrl>
#styleMap_TLP_Normal
</styleUrl>
<Point>
<coordinates>
-98.9702911,17.1658535,1571.19
</coordinates>
</Point>
</Placemark>
<Placemark>
<name>
Thu Apr 15 11:46:56 2010 S=0.01 Km/hr
</name>
<styleUrl>
#styleMap_TLP_Normal
</styleUrl>
<Point>
<coordinates>
-98.9702911,17.1658535,1571.22
</coordinates>
</Point>
</Placemark>
<Placemark>
<name>
Thu Apr 15 11:47:06 2010 S=0.00 Km/hr
</name>
<styleUrl>
#styleMap_TLP_Normal
</styleUrl>
<Point>
<coordinates>
-98.9702911,17.1658535,1571.28
</coordinates>
</Point>
</Placemark>
<Placemark>
<name>
Thu Apr 15 11:47:16 2010 S=0.00 Km/hr
</name>
<styleUrl>
#styleMap_TLP_Normal
</styleUrl>
<Point>
<coordinates>
-98.9702911,17.1658535,1571.38
</coordinates>
</Point>
</Placemark>
<Placemark>
<name>
Thu Apr 15 11:47:26 2010 S=0.01 Km/hr
</name>
<styleUrl>
#styleMap_TLP_Normal
</styleUrl>
<Point>
<coordinates>
-98.9702911,17.1658535,1571.44
</coordinates>
</Point>
</Placemark>
<Placemark>
<name>
Thu Apr 15 11:47:36 2010 S=0.01 Km/hr
</name>
<styleUrl>
#styleMap_TLP_Normal
</styleUrl>
<Point>
<coordinates>
-98.9702911,17.1658535,1571.47
</coordinates>
</Point>
</Placemark>
<Placemark>
<name>
Thu Apr 15 11:47:46 2010 S=0.01 Km/hr
</name>
<styleUrl>
#styleMap_TLP_Normal
</styleUrl>
<Point>
<coordinates>
-98.9702911,17.1658535,1571.53
</coordinates>
</Point>
</Placemark>
<Placemark>
<name>
Thu Apr 15 11:47:56 2010 S=0.00 Km/hr
</name>
<styleUrl>
#styleMap_TLP_Normal
</styleUrl>
<Point>
<coordinates>
-98.9702911,17.1658554,1571.50
</coordinates>
</Point>
</Placemark>
<Placemark>
<name>
Thu Apr 15 11:48:06 2010 S=0.00 Km/hr
</name>
<styleUrl>
#styleMap_TLP_Normal
</styleUrl>
<Point>
<coordinates>
-98.9702911,17.1658535,1571.59
</coordinates>
</Point>
</Placemark>
<Placemark>
<name>
Thu Apr 15 11:48:16 2010 S=0.01 Km/hr
</name>
<styleUrl>
#styleMap_TLP_Normal
</styleUrl>
<Point>
<coordinates>
-98.9702911,17.1658535,1571.69
</coordinates>
</Point>
</Placemark>
<Placemark>
<name>
Thu Apr 15 11:48:26 2010 S=0.00 Km/hr
</name>
<styleUrl>
#styleMap_TLP_Normal
</styleUrl>
<Point>
<coordinates>
-98.9702911,17.1658535,1571.78
</coordinates>
</Point>
</Placemark>
<Placemark>
<name>
Thu Apr 15 11:48:36 2010 S=0.01 Km/hr
</name>
<styleUrl>
#styleMap_TLP_Normal
</styleUrl>
<Point>
<coordinates>
-98.9702911,17.1658535,1571.84
</coordinates>
</Point>
</Placemark>
<Placemark>
<name>
Thu Apr 15 11:48:46 2010 S=0.01 Km/hr
</name>
<styleUrl>
#styleMap_TLP_Normal
</styleUrl>
<Point>
<coordinates>
-98.9702911,17.1658535,1571.81
</coordinates>
</Point>
</Placemark>
<Placemark>
<name>
Thu Apr 15 11:48:56 2010 S=0.02 Km/hr
</name>
<styleUrl>
#styleMap_TLP_Normal
</styleUrl>
<Point>
<coordinates>
-98.9702911,17.1658535,1571.78
</coordinates>
</Point>
</Placemark>
<Placemark>
<name>
Thu Apr 15 11:49:06 2010 S=0.02 Km/hr
</name>
<styleUrl>
#styleMap_TLP_Normal
</styleUrl>
<Point>
<coordinates>
-98.9702911,17.1658535,1571.75
</coordinates>
</Point>
</Placemark>
<Placemark>
<name>
Thu Apr 15 11:49:16 2010 S=0.01 Km/hr
</name>
<styleUrl>
#styleMap_TLP_Normal
</styleUrl>
<Point>
<coordinates>
-98.9702988,17.1658516,1571.81
</coordinates>
</Point>
</Placemark>
<Placemark>
<name>
Thu Apr 15 11:49:26 2010 S=0.02 Km/hr
</name>
<styleUrl>
#styleMap_TLP_Normal
</styleUrl>
<Point>
<coordinates>
-98.9702988,17.1658535,1571.78
</coordinates>
</Point>
</Placemark>
<Placemark>
<name>
Thu Apr 15 11:49:36 2010 S=0.01 Km/hr
</name>
<styleUrl>
#styleMap_TLP_Normal
</styleUrl>
<Point>
<coordinates>
-98.9702988,17.1658535,1571.75
</coordinates>
</Point>
</Placemark>
<Placemark>
<name>
Thu Apr 15 11:49:46 2010 S=0.01 Km/hr
</name>
<styleUrl>
#styleMap_TLP_Normal
</styleUrl>
<Point>
<coordinates>
-98.9702988,17.1658554,1571.75
</coordinates>
</Point>
</Placemark>
<Placemark>
<name>
Thu Apr 15 11:49:56 2010 S=0.00 Km/hr
</name>
<styleUrl>
#styleMap_TLP_Normal
</styleUrl>
<Point>
<coordinates>
-98.9702911,17.1658573,1571.75
</coordinates>
</Point>
</Placemark>
<Placemark>
<name>
Thu Apr 15 11:50:06 2010 S=0.01 Km/hr
</name>
<styleUrl>
#styleMap_TLP_Normal
</styleUrl>
<Point>
<coordinates>
-98.9702911,17.1658573,1571.75
</coordinates>
</Point>
</Placemark>
<Placemark>
<name>
Thu Apr 15 11:50:16 2010 S=0.01 Km/hr
</name>
<styleUrl>
#styleMap_TLP_Normal
</styleUrl>
<Point>
<coordinates>
-98.9702911,17.1658573,1571.72
</coordinates>
</Point>
</Placemark>
<Placemark>
<name>
Thu Apr 15 11:50:26 2010 S=0.01 Km/hr
</name>
<styleUrl>
#styleMap_TLP_Normal
</styleUrl>
<Point>
<coordinates>
-98.9702911,17.1658573,1571.78
</coordinates>
</Point>
</Placemark>
<Placemark>
<name>
Thu Apr 15 11:50:36 2010 S=0.00 Km/hr
</name>
<styleUrl>
#styleMap_TLP_Normal
</styleUrl>
<Point>
<coordinates>
-98.9702911,17.1658573,1571.84
</coordinates>
</Point>
</Placemark>
<Placemark>
<name>
Thu Apr 15 11:50:46 2010 S=0.01 Km/hr
</name>
<styleUrl>
#styleMap_TLP_Normal
</styleUrl>
<Point>
<coordinates>
-98.9702911,17.1658592,1571.88
</coordinates>
</Point>
</Placemark>
<Placemark>
<name>
Thu Apr 15 11:50:56 2010 S=0.01 Km/hr
</name>
<styleUrl>
#styleMap_TLP_Normal
</styleUrl>
<Point>
<coordinates>
-98.9702911,17.1658592,1571.88
</coordinates>
</Point>
</Placemark>
<Placemark>
<name>
Thu Apr 15 11:51:06 2010 S=0.01 Km/hr
</name>
<styleUrl>
#styleMap_TLP_Normal
</styleUrl>
<Point>
<coordinates>
-98.9702911,17.1658592,1571.88
</coordinates>
</Point>
</Placemark>
<Placemark>
<name>
Thu Apr 15 11:51:16 2010 S=0.01 Km/hr
</name>
<styleUrl>
#styleMap_TLP_Normal
</styleUrl>
<Point>
<coordinates>
-98.9702911,17.1658592,1571.91
</coordinates>
</Point>
</Placemark>
<Placemark>
<name>
Thu Apr 15 11:51:26 2010 S=0.01 Km/hr
</name>
<styleUrl>
#styleMap_TLP_Normal
</styleUrl>
<Point>
<coordinates>
-98.9702911,17.1658592,1571.94
</coordinates>
</Point>
</Placemark>
<Placemark>
<name>
Thu Apr 15 11:51:36 2010 S=0.01 Km/hr
</name>
<styleUrl>
#styleMap_TLP_Normal
</styleUrl>
<Point>
<coordinates>
-98.9702911,17.1658592,1571.94
</coordinates>
</Point>
</Placemark>
<Placemark>
<name>
Thu Apr 15 11:51:46 2010 S=0.01 Km/hr
</name>
<styleUrl>
#styleMap_TLP_Normal
</styleUrl>
<Point>
<coordinates>
-98.9702835,17.1658592,1571.84
</coordinates>
</Point>
</Placemark>
<Placemark>
<name>
Thu Apr 15 11:51:56 2010 S=0.01 Km/hr
</name>
<styleUrl>
#styleMap_TLP_Normal
</styleUrl>
<Point>
<coordinates>
-98.9702911,17.1658592,1571.78
</coordinates>
</Point>
</Placemark>
<Placemark>
<name>
Thu Apr 15 11:52:06 2010 S=0.00 Km/hr
</name>
<styleUrl>
#styleMap_TLP_Normal
</styleUrl>
<Point>
<coordinates>
-98.9702911,17.1658592,1571.81
</coordinates>
</Point>
</Placemark>
<Placemark>
<name>
Thu Apr 15 11:52:16 2010 S=0.01 Km/hr
</name>
<styleUrl>
#styleMap_TLP_Normal
</styleUrl>
<Point>
<coordinates>
-98.9702911,17.1658592,1571.78
</coordinates>
</Point>
</Placemark>
<Placemark>
<name>
Thu Apr 15 11:52:26 2010 S=0.01 Km/hr
</name>
<styleUrl>
#styleMap_TLP_Normal
</styleUrl>
<Point>
<coordinates>
-98.9702911,17.1658592,1571.81
</coordinates>
</Point>
</Placemark>
<Placemark>
<name>
Thu Apr 15 11:52:36 2010 S=0.01 Km/hr
</name>
<styleUrl>
#styleMap_TLP_Normal
</styleUrl>
<Point>
<coordinates>
-98.9702911,17.1658592,1571.88
</coordinates>
</Point>
</Placemark>
<Placemark>
<name>
Thu Apr 15 11:52:46 2010 S=0.02 Km/hr
</name>
<styleUrl>
#styleMap_TLP_Normal
</styleUrl>
<Point>
<coordinates>
-98.9702911,17.1658573,1571.97
</coordinates>
</Point>
</Placemark>
<Placemark>
<name>
Thu Apr 15 11:52:56 2010 S=0.01 Km/hr
</name>
<styleUrl>
#styleMap_TLP_Normal
</styleUrl>
<Point>
<coordinates>
-98.9702911,17.1658573,1571.94
</coordinates>
</Point>
</Placemark>
<Placemark>
<name>
Thu Apr 15 11:53:06 2010 S=0.01 Km/hr
</name>
<styleUrl>
#styleMap_TLP_Normal
</styleUrl>
<Point>
<coordinates>
-98.9702911,17.1658554,1571.91
</coordinates>
</Point>
</Placemark>
<Placemark>
<name>
Thu Apr 15 11:53:16 2010 S=0.01 Km/hr
</name>
<styleUrl>
#styleMap_TLP_Normal
</styleUrl>
<Point>
<coordinates>
-98.9702911,17.1658554,1571.91
</coordinates>
</Point>
</Placemark>
<Placemark>
<name>
Thu Apr 15 11:53:26 2010 S=0.01 Km/hr
</name>
<styleUrl>
#styleMap_TLP_Normal
</styleUrl>
<Point>
<coordinates>
-98.9702911,17.1658573,1571.91
</coordinates>
</Point>
</Placemark>
<Placemark>
<name>
Thu Apr 15 11:53:36 2010 S=0.01 Km/hr
</name>
<styleUrl>
#styleMap_TLP_Normal
</styleUrl>
<Point>
<coordinates>
-98.9702911,17.1658554,1571.88
</coordinates>
</Point>
</Placemark>
<Placemark>
<name>
Thu Apr 15 11:53:46 2010 S=0.01 Km/hr
</name>
<styleUrl>
#styleMap_TLP_Normal
</styleUrl>
<Point>
<coordinates>
-98.9702911,17.1658554,1571.84
</coordinates>
</Point>
</Placemark>
<Placemark>
<name>
Thu Apr 15 11:53:56 2010 S=0.00 Km/hr
</name>
<styleUrl>
#styleMap_TLP_Normal
</styleUrl>
<Point>
<coordinates>
-98.9702911,17.1658554,1571.78
</coordinates>
</Point>
</Placemark>
<Placemark>
<name>
Thu Apr 15 11:54:06 2010 S=0.01 Km/hr
</name>
<styleUrl>
#styleMap_TLP_Normal
</styleUrl>
<Point>
<coordinates>
-98.9702911,17.1658554,1571.78
</coordinates>
</Point>
</Placemark>
<Placemark>
<name>
Thu Apr 15 11:54:16 2010 S=0.00 Km/hr
</name>
<styleUrl>
#styleMap_TLP_Normal
</styleUrl>
<Point>
<coordinates>
-98.9702911,17.1658554,1571.78
</coordinates>
</Point>
</Placemark>
<Placemark>
<name>
Thu Apr 15 11:54:26 2010 S=0.01 Km/hr
</name>
<styleUrl>
#styleMap_TLP_Normal
</styleUrl>
<Point>
<coordinates>
-98.9702911,17.1658554,1571.75
</coordinates>
</Point>
</Placemark>
<Placemark>
<name>
Thu Apr 15 11:54:36 2010 S=0.01 Km/hr
</name>
<styleUrl>
#styleMap_TLP_Normal
</styleUrl>
<Point>
<coordinates>
-98.9702911,17.1658554,1571.75
</coordinates>
</Point>
</Placemark>
<Placemark>
<name>
Thu Apr 15 11:54:46 2010 S=0.01 Km/hr
</name>
<styleUrl>
#styleMap_TLP_Normal
</styleUrl>
<Point>
<coordinates>
-98.9702911,17.1658554,1571.75
</coordinates>
</Point>
</Placemark>
<Placemark>
<name>
Thu Apr 15 11:54:56 2010 S=0.01 Km/hr
</name>
<styleUrl>
#styleMap_TLP_Normal
</styleUrl>
<Point>
<coordinates>
-98.9702911,17.1658535,1571.81
</coordinates>
</Point>
</Placemark>
<Placemark>
<name>
Thu Apr 15 11:55:06 2010 S=0.02 Km/hr
</name>
<styleUrl>
#styleMap_TLP_Normal
</styleUrl>
<Point>
<coordinates>
-98.9702911,17.1658535,1571.88
</coordinates>
</Point>
</Placemark>
<Placemark>
<name>
Thu Apr 15 11:55:16 2010 S=0.02 Km/hr
</name>
<styleUrl>
#styleMap_TLP_Normal
</styleUrl>
<Point>
<coordinates>
-98.9702911,17.1658535,1571.91
</coordinates>
</Point>
</Placemark>
<Placemark>
<name>
Thu Apr 15 11:55:26 2010 S=0.01 Km/hr
</name>
<styleUrl>
#styleMap_TLP_Normal
</styleUrl>
<Point>
<coordinates>
-98.9702911,17.1658535,1571.97
</coordinates>
</Point>
</Placemark>
<Placemark>
<name>
Thu Apr 15 11:55:36 2010 S=0.01 Km/hr
</name>
<styleUrl>
#styleMap_TLP_Normal
</styleUrl>
<Point>
<coordinates>
-98.9702911,17.1658573,1572.00
</coordinates>
</Point>
</Placemark>
<Placemark>
<name>
Thu Apr 15 11:55:46 2010 S=0.01 Km/hr
</name>
<styleUrl>
#styleMap_TLP_Normal
</styleUrl>
<Point>
<coordinates>
-98.9702911,17.1658573,1571.97
</coordinates>
</Point>
</Placemark>
<Placemark>
<name>
Thu Apr 15 11:55:56 2010 S=0.00 Km/hr
</name>
<styleUrl>
#styleMap_TLP_Normal
</styleUrl>
<Point>
<coordinates>
-98.9702911,17.1658554,1571.97
</coordinates>
</Point>
</Placemark>
<Placemark>
<name>
Thu Apr 15 11:56:06 2010 S=0.01 Km/hr
</name>
<styleUrl>
#styleMap_TLP_Normal
</styleUrl>
<Point>
<coordinates>
-98.9702911,17.1658554,1571.97
</coordinates>
</Point>
</Placemark>
<Placemark>
<name>
Thu Apr 15 11:56:16 2010 S=0.02 Km/hr
</name>
<styleUrl>
#styleMap_TLP_Normal
</styleUrl>
<Point>
<coordinates>
-98.9702911,17.1658554,1571.97
</coordinates>
</Point>
</Placemark>
<Placemark>
<name>
Thu Apr 15 11:56:26 2010 S=0.00 Km/hr
</name>
<styleUrl>
#styleMap_TLP_Normal
</styleUrl>
<Point>
<coordinates>
-98.9702911,17.1658554,1571.94
</coordinates>
</Point>
</Placemark>
<Placemark>
<name>
Thu Apr 15 11:56:36 2010 S=0.01 Km/hr
</name>
<styleUrl>
#styleMap_TLP_Normal
</styleUrl>
<Point>
<coordinates>
-98.9702911,17.1658535,1571.94
</coordinates>
</Point>
</Placemark>
<Placemark>
<name>
Thu Apr 15 11:56:46 2010 S=0.05 Km/hr
</name>
<styleUrl>
#styleMap_TLP_Normal
</styleUrl>
<Point>
<coordinates>
-98.9702911,17.1658535,1571.94
</coordinates>
</Point>
</Placemark>
<Placemark>
<name>
Thu Apr 15 11:56:56 2010 S=0.01 Km/hr
</name>
<styleUrl>
#styleMap_TLP_Normal
</styleUrl>
<Point>
<coordinates>
-98.9702988,17.1658516,1571.97
</coordinates>
</Point>
</Placemark>
<Placemark>
<name>
Thu Apr 15 11:57:06 2010 S=0.03 Km/hr
</name>
<styleUrl>
#styleMap_TLP_Normal
</styleUrl>
<Point>
<coordinates>
-98.9702988,17.1658497,1572.03
</coordinates>
</Point>
</Placemark>
<Placemark>
<name>
Thu Apr 15 11:57:16 2010 S=0.03 Km/hr
</name>
<styleUrl>
#styleMap_TLP_Normal
</styleUrl>
<Point>
<coordinates>
-98.9703064,17.1658497,1572.03
</coordinates>
</Point>
</Placemark>
<Placemark>
<name>
Thu Apr 15 11:57:26 2010 S=1.74 Km/hr
</name>
<styleUrl>
#styleMap_TLP_Normal
</styleUrl>
<Point>
<coordinates>
-98.9704742,17.1658077,1571.44
</coordinates>
</Point>
</Placemark>
<Placemark>
<name>
Thu Apr 15 11:57:36 2010 S=1.87 Km/hr
</name>
<styleUrl>
#styleMap_TLP_Normal
</styleUrl>
<Point>
<coordinates>
-98.9706116,17.1657639,1573.03
</coordinates>
</Point>
</Placemark>
<Placemark>
<name>
Thu Apr 15 11:57:46 2010 S=1.66 Km/hr
</name>
<styleUrl>
#styleMap_TLP_Normal
</styleUrl>
<Point>
<coordinates>
-98.9706955,17.1657372,1572.56
</coordinates>
</Point>
</Placemark>
<Placemark>
<name>
Thu Apr 15 11:57:56 2010 S=1.25 Km/hr
</name>
<styleUrl>
#styleMap_TLP_Normal
</styleUrl>
<Point>
<coordinates>
-98.9707260,17.1657200,1573.22
</coordinates>
</Point>
</Placemark>
<Placemark>
<name>
Thu Apr 15 11:58:06 2010 S=1.15 Km/hr
</name>
<styleUrl>
#styleMap_TLP_Normal
</styleUrl>
<Point>
<coordinates>
-98.9707413,17.1657143,1576.50
</coordinates>
</Point>
</Placemark>
<Placemark>
<name>
Thu Apr 15 11:58:16 2010 S=1.22 Km/hr
</name>
<styleUrl>
#styleMap_TLP_Normal
</styleUrl>
<Point>
<coordinates>
-98.9707794,17.1656895,1577.94
</coordinates>
</Point>
</Placemark>
<Placemark>
<name>
Thu Apr 15 11:58:26 2010 S=0.98 Km/hr
</name>
<styleUrl>
#styleMap_TLP_Normal
</styleUrl>
<Point>
<coordinates>
-98.9708023,17.1656685,1579.41
</coordinates>
</Point>
</Placemark>
<Placemark>
<name>
Thu Apr 15 11:58:36 2010 S=1.28 Km/hr
</name>
<styleUrl>
#styleMap_TLP_Normal
</styleUrl>
<Point>
<coordinates>
-98.9708252,17.1656532,1579.91
</coordinates>
</Point>
</Placemark>
<Placemark>
<name>
Thu Apr 15 11:58:46 2010 S=1.95 Km/hr
</name>
<styleUrl>
#styleMap_TLP_Normal
</styleUrl>
<Point>
<coordinates>
-98.9708481,17.1656075,1581.72
</coordinates>
</Point>
</Placemark>
<Placemark>
<name>
Thu Apr 15 11:58:56 2010 S=2.67 Km/hr
</name>
<styleUrl>
#styleMap_TLP_Normal
</styleUrl>
<Point>
<coordinates>
-98.9708633,17.1655312,1580.63
</coordinates>
</Point>
</Placemark>
<Placemark>
<name>
Thu Apr 15 11:59:06 2010 S=2.25 Km/hr
</name>
<styleUrl>
#styleMap_TLP_Normal
</styleUrl>
<Point>
<coordinates>
-98.9708862,17.1654472,1580.94
</coordinates>
</Point>
</Placemark>
<Placemark>
<name>
Thu Apr 15 11:59:16 2010 S=1.89 Km/hr
</name>
<styleUrl>
#styleMap_TLP_Normal
</styleUrl>
<Point>
<coordinates>
-98.9708862,17.1653690,1580.97
</coordinates>
</Point>
</Placemark>
<Placemark>
<name>
Thu Apr 15 11:59:26 2010 S=2.82 Km/hr
</name>
<styleUrl>
#styleMap_TLP_Normal
</styleUrl>
<Point>
<coordinates>
-98.9709091,17.1652889,1581.25
</coordinates>
</Point>
</Placemark>
<Placemark>
<name>
Thu Apr 15 11:59:36 2010 S=2.71 Km/hr
</name>
<styleUrl>
#styleMap_TLP_Normal
</styleUrl>
<Point>
<coordinates>
-98.9709015,17.1652088,1581.34
</coordinates>
</Point>
</Placemark>
<Placemark>
<name>
Thu Apr 15 11:59:46 2010 S=2.67 Km/hr
</name>
<styleUrl>
#styleMap_TLP_Normal
</styleUrl>
<Point>
<coordinates>
-98.9708710,17.1651306,1580.22
</coordinates>
</Point>
</Placemark>
<Placemark>
<name>
Thu Apr 15 11:59:56 2010 S=2.75 Km/hr
</name>
<styleUrl>
#styleMap_TLP_Normal
</styleUrl>
<Point>
<coordinates>
-98.9708405,17.1650524,1579.50
</coordinates>
</Point>
</Placemark>
<Placemark>
<name>
Thu Apr 15 12:00:06 2010 S=3.31 Km/hr
</name>
<styleUrl>
#styleMap_TLP_Normal
</styleUrl>
<Point>
<coordinates>
-98.9707947,17.1649590,1577.84
</coordinates>
</Point>
</Placemark>
<Placemark>
<name>
Thu Apr 15 12:00:16 2010 S=3.12 Km/hr
</name>
<styleUrl>
#styleMap_TLP_Normal
</styleUrl>
<Point>
<coordinates>
-98.9707642,17.1648827,1577.69
</coordinates>
</Point>
</Placemark>
<Placemark>
<name>
Thu Apr 15 12:00:26 2010 S=2.92 Km/hr
</name>
<styleUrl>
#styleMap_TLP_Normal
</styleUrl>
<Point>
<coordinates>
-98.9707642,17.1647949,1577.50
</coordinates>
</Point>
</Placemark>
<Placemark>
<name>
Thu Apr 15 12:00:36 2010 S=2.90 Km/hr
</name>
<styleUrl>
#styleMap_TLP_Normal
</styleUrl>
<Point>
<coordinates>
-98.9707642,17.1647148,1576.81
</coordinates>
</Point>
</Placemark>
<Placemark>
<name>
Thu Apr 15 12:00:46 2010 S=2.65 Km/hr
</name>
<styleUrl>
#styleMap_TLP_Normal
</styleUrl>
<Point>
<coordinates>
-98.9707413,17.1646271,1576.28
</coordinates>
</Point>
</Placemark>
<Placemark>
<name>
Thu Apr 15 12:00:56 2010 S=2.38 Km/hr
</name>
<styleUrl>
#styleMap_TLP_Normal
</styleUrl>
<Point>
<coordinates>
-98.9707260,17.1645393,1575.72
</coordinates>
</Point>
</Placemark>
<Placemark>
<name>
Thu Apr 15 12:01:06 2010 S=3.27 Km/hr
</name>
<styleUrl>
#styleMap_TLP_Normal
</styleUrl>
<Point>
<coordinates>
-98.9707336,17.1644611,1574.56
</coordinates>
</Point>
</Placemark>
<Placemark>
<name>
Thu Apr 15 12:01:16 2010 S=3.11 Km/hr
</name>
<styleUrl>
#styleMap_TLP_Normal
</styleUrl>
<Point>
<coordinates>
-98.9707260,17.1643772,1573.69
</coordinates>
</Point>
</Placemark>
<Placemark>
<name>
Thu Apr 15 12:01:26 2010 S=3.60 Km/hr
</name>
<styleUrl>
#styleMap_TLP_Normal
</styleUrl>
<Point>
<coordinates>
-98.9707413,17.1642876,1573.31
</coordinates>
</Point>
</Placemark>
<Placemark>
<name>
Thu Apr 15 12:01:36 2010 S=1.43 Km/hr
</name>
<styleUrl>
#styleMap_TLP_Normal
</styleUrl>
<Point>
<coordinates>
-98.9707184,17.1642056,1572.81
</coordinates>
</Point>
</Placemark>
<Placemark>
<name>
Thu Apr 15 12:01:46 2010 S=0.77 Km/hr
</name>
<styleUrl>
#styleMap_TLP_Normal
</styleUrl>
<Point>
<coordinates>
-98.9706650,17.1641808,1572.50
</coordinates>
</Point>
</Placemark>
<Placemark>
<name>
Thu Apr 15 12:01:56 2010 S=2.64 Km/hr
</name>
<styleUrl>
#styleMap_TLP_Normal
</styleUrl>
<Point>
<coordinates>
-98.9706726,17.1641006,1572.06
</coordinates>
</Point>
</Placemark>
<Placemark>
<name>
Thu Apr 15 12:02:06 2010 S=2.90 Km/hr
</name>
<styleUrl>
#styleMap_TLP_Normal
</styleUrl>
<Point>
<coordinates>
-98.9706879,17.1640129,1571.91
</coordinates>
</Point>
</Placemark>
<Placemark>
<name>
Thu Apr 15 12:02:16 2010 S=2.45 Km/hr
</name>
<styleUrl>
#styleMap_TLP_Normal
</styleUrl>
<Point>
<coordinates>
-98.9706650,17.1639404,1571.31
</coordinates>
</Point>
</Placemark>
<Placemark>
<name>
Thu Apr 15 12:02:26 2010 S=2.97 Km/hr
</name>
<styleUrl>
#styleMap_TLP_Normal
</styleUrl>
<Point>
<coordinates>
-98.9706345,17.1638546,1570.81
</coordinates>
</Point>
</Placemark>
<Placemark>
<name>
Thu Apr 15 12:02:36 2010 S=4.04 Km/hr
</name>
<styleUrl>
#styleMap_TLP_Normal
</styleUrl>
<Point>
<coordinates>
-98.9705658,17.1637688,1570.31
</coordinates>
</Point>
</Placemark>
<Placemark>
<name>
Thu Apr 15 12:02:46 2010 S=3.04 Km/hr
</name>
<styleUrl>
#styleMap_TLP_Normal
</styleUrl>
<Point>
<coordinates>
-98.9705276,17.1636791,1569.38
</coordinates>
</Point>
</Placemark>
<Placemark>
<name>
Thu Apr 15 12:02:56 2010 S=3.22 Km/hr
</name>
<styleUrl>
#styleMap_TLP_Normal
</styleUrl>
<Point>
<coordinates>
-98.9704895,17.1636219,1568.53
</coordinates>
</Point>
</Placemark>
<Placemark>
<name>
Thu Apr 15 12:03:06 2010 S=3.06 Km/hr
</name>
<styleUrl>
#styleMap_TLP_Normal
</styleUrl>
<Point>
<coordinates>
-98.9704437,17.1635609,1567.53
</coordinates>
</Point>
</Placemark>
<Placemark>
<name>
Thu Apr 15 12:03:16 2010 S=2.09 Km/hr
</name>
<styleUrl>
#styleMap_TLP_Normal
</styleUrl>
<Point>
<coordinates>
-98.9704437,17.1635246,1566.59
</coordinates>
</Point>
</Placemark>
<Placemark>
<name>
Thu Apr 15 12:03:26 2010 S=1.53 Km/hr
</name>
<styleUrl>
#styleMap_TLP_Normal
</styleUrl>
<Point>
<coordinates>
-98.9704666,17.1634998,1565.81
</coordinates>
</Point>
</Placemark>
<Placemark>
<name>
Thu Apr 15 12:03:36 2010 S=2.18 Km/hr
</name>
<styleUrl>
#styleMap_TLP_Normal
</styleUrl>
<Point>
<coordinates>
-98.9705124,17.1634502,1565.09
</coordinates>
</Point>
</Placemark>
<Placemark>
<name>
Thu Apr 15 12:03:46 2010 S=1.46 Km/hr
</name>
<styleUrl>
#styleMap_TLP_Normal
</styleUrl>
<Point>
<coordinates>
-98.9704971,17.1633816,1564.47
</coordinates>
</Point>
</Placemark>
<Placemark>
<name>
Thu Apr 15 12:03:56 2010 S=1.64 Km/hr
</name>
<styleUrl>
#styleMap_TLP_Normal
</styleUrl>
<Point>
<coordinates>
-98.9705200,17.1632977,1563.94
</coordinates>
</Point>
</Placemark>
<Placemark>
<name>
Thu Apr 15 12:04:06 2010 S=2.10 Km/hr
</name>
<styleUrl>
#styleMap_TLP_Normal
</styleUrl>
<Point>
<coordinates>
-98.9705582,17.1632023,1563.25
</coordinates>
</Point>
</Placemark>
<Placemark>
<name>
Thu Apr 15 12:04:16 2010 S=2.30 Km/hr
</name>
<styleUrl>
#styleMap_TLP_Normal
</styleUrl>
<Point>
<coordinates>
-98.9706421,17.1631718,1562.56
</coordinates>
</Point>
</Placemark>
<Placemark>
<name>
Thu Apr 15 12:04:26 2010 S=0.36 Km/hr
</name>
<styleUrl>
#styleMap_TLP_Normal
</styleUrl>
<Point>
<coordinates>
-98.9706726,17.1631947,1561.88
</coordinates>
</Point>
</Placemark>
<Placemark>
<name>
Thu Apr 15 12:04:36 2010 S=1.17 Km/hr
</name>
<styleUrl>
#styleMap_TLP_Normal
</styleUrl>
<Point>
<coordinates>
-98.9707184,17.1631699,1561.63
</coordinates>
</Point>
</Placemark>
<Placemark>
<name>
Thu Apr 15 12:04:46 2010 S=0.39 Km/hr
</name>
<styleUrl>
#styleMap_TLP_Normal
</styleUrl>
<Point>
<coordinates>
-98.9707718,17.1631260,1561.53
</coordinates>
</Point>
</Placemark>
<Placemark>
<name>
Thu Apr 15 12:04:56 2010 S=0.71 Km/hr
</name>
<styleUrl>
#styleMap_TLP_Normal
</styleUrl>
<Point>
<coordinates>
-98.9707642,17.1631145,1561.47
</coordinates>
</Point>
</Placemark>
<Placemark>
<name>
Thu Apr 15 12:05:06 2010 S=0.96 Km/hr
</name>
<styleUrl>
#styleMap_TLP_Normal
</styleUrl>
<Point>
<coordinates>
-98.9707642,17.1631069,1561.63
</coordinates>
</Point>
</Placemark>
<Placemark>
<name>
Thu Apr 15 12:05:16 2010 S=1.58 Km/hr
</name>
<styleUrl>
#styleMap_TLP_Normal
</styleUrl>
<Point>
<coordinates>
-98.9708023,17.1630764,1562.13
</coordinates>
</Point>
</Placemark>
<Placemark>
<name>
Thu Apr 15 12:05:26 2010 S=0.64 Km/hr
</name>
<styleUrl>
#styleMap_TLP_Normal
</styleUrl>
<Point>
<coordinates>
-98.9707947,17.1630592,1561.16
</coordinates>
</Point>
</Placemark>
<Placemark>
<name>
Thu Apr 15 12:05:36 2010 S=0.93 Km/hr
</name>
<styleUrl>
#styleMap_TLP_Normal
</styleUrl>
<Point>
<coordinates>
-98.9707794,17.1630611,1560.06
</coordinates>
</Point>
</Placemark>
<Placemark>
<name>
Thu Apr 15 12:05:46 2010 S=1.47 Km/hr
</name>
<styleUrl>
#styleMap_TLP_Normal
</styleUrl>
<Point>
<coordinates>
-98.9707718,17.1630688,1559.97
</coordinates>
</Point>
</Placemark>
<Placemark>
<name>
Thu Apr 15 12:05:56 2010 S=0.40 Km/hr
</name>
<styleUrl>
#styleMap_TLP_Normal
</styleUrl>
<Point>
<coordinates>
-98.9708023,17.1630478,1557.69
</coordinates>
</Point>
</Placemark>
<Placemark>
<name>
Thu Apr 15 12:06:06 2010 S=0.49 Km/hr
</name>
<styleUrl>
#styleMap_TLP_Normal
</styleUrl>
<Point>
<coordinates>
-98.9708023,17.1630440,1557.63
</coordinates>
</Point>
</Placemark>
<Placemark>
<name>
Thu Apr 15 12:06:16 2010 S=0.64 Km/hr
</name>
<styleUrl>
#styleMap_TLP_Normal
</styleUrl>
<Point>
<coordinates>
-98.9707947,17.1630383,1557.50
</coordinates>
</Point>
</Placemark>
<Placemark>
<name>
Thu Apr 15 12:06:26 2010 S=0.59 Km/hr
</name>
<styleUrl>
#styleMap_TLP_Normal
</styleUrl>
<Point>
<coordinates>
-98.9707870,17.1630363,1557.50
</coordinates>
</Point>
</Placemark>
<Placemark>
<name>
Thu Apr 15 12:06:36 2010 S=0.32 Km/hr
</name>
<styleUrl>
#styleMap_TLP_Normal
</styleUrl>
<Point>
<coordinates>
-98.9707489,17.1630573,1557.31
</coordinates>
</Point>
</Placemark>
<Placemark>
<name>
Thu Apr 15 12:06:46 2010 S=0.48 Km/hr
</name>
<styleUrl>
#styleMap_TLP_Normal
</styleUrl>
<Point>
<coordinates>
-98.9707413,17.1630535,1557.38
</coordinates>
</Point>
</Placemark>
<Placemark>
<name>
Thu Apr 15 12:06:56 2010 S=0.55 Km/hr
</name>
<styleUrl>
#styleMap_TLP_Normal
</styleUrl>
<Point>
<coordinates>
-98.9707413,17.1630516,1557.34
</coordinates>
</Point>
</Placemark>
<Placemark>
<name>
Thu Apr 15 12:07:06 2010 S=2.16 Km/hr
</name>
<styleUrl>
#styleMap_TLP_Normal
</styleUrl>
<Point>
<coordinates>
-98.9707413,17.1630859,1557.34
</coordinates>
</Point>
</Placemark>
<Placemark>
<name>
Thu Apr 15 12:07:16 2010 S=1.89 Km/hr
</name>
<styleUrl>
#styleMap_TLP_Normal
</styleUrl>
<Point>
<coordinates>
-98.9708023,17.1631260,1557.16
</coordinates>
</Point>
</Placemark>
<Placemark>
<name>
Thu Apr 15 12:07:26 2010 S=2.43 Km/hr
</name>
<styleUrl>
#styleMap_TLP_Normal
</styleUrl>
<Point>
<coordinates>
-98.9708710,17.1631546,1557.63
</coordinates>
</Point>
</Placemark>
<Placemark>
<name>
Thu Apr 15 12:07:36 2010 S=1.56 Km/hr
</name>
<styleUrl>
#styleMap_TLP_Normal
</styleUrl>
<Point>
<coordinates>
-98.9709244,17.1631527,1557.38
</coordinates>
</Point>
</Placemark>
<Placemark>
<name>
Thu Apr 15 12:07:46 2010 S=2.07 Km/hr
</name>
<styleUrl>
#styleMap_TLP_Normal
</styleUrl>
<Point>
<coordinates>
-98.9709702,17.1631508,1557.47
</coordinates>
</Point>
</Placemark>
<Placemark>
<name>
Thu Apr 15 12:07:56 2010 S=1.21 Km/hr
</name>
<styleUrl>
#styleMap_TLP_Normal
</styleUrl>
<Point>
<coordinates>
-98.9710083,17.1631336,1557.31
</coordinates>
</Point>
</Placemark>
<Placemark>
<name>
Thu Apr 15 12:08:06 2010 S=2.27 Km/hr
</name>
<styleUrl>
#styleMap_TLP_Normal
</styleUrl>
<Point>
<coordinates>
-98.9710770,17.1631222,1557.00
</coordinates>
</Point>
</Placemark>
<Placemark>
<name>
Thu Apr 15 12:08:16 2010 S=2.00 Km/hr
</name>
<styleUrl>
#styleMap_TLP_Normal
</styleUrl>
<Point>
<coordinates>
-98.9711456,17.1630859,1556.81
</coordinates>
</Point>
</Placemark>
<Placemark>
<name>
Thu Apr 15 12:08:26 2010 S=0.63 Km/hr
</name>
<styleUrl>
#styleMap_TLP_Normal
</styleUrl>
<Point>
<coordinates>
-98.9711609,17.1630783,1555.78
</coordinates>
</Point>
</Placemark>
<Placemark>
<name>
Thu Apr 15 12:08:36 2010 S=2.88 Km/hr
</name>
<styleUrl>
#styleMap_TLP_Normal
</styleUrl>
<Point>
<coordinates>
-98.9712296,17.1630936,1554.66
</coordinates>
</Point>
</Placemark>
<Placemark>
<name>
Thu Apr 15 12:08:46 2010 S=3.44 Km/hr
</name>
<styleUrl>
#styleMap_TLP_Normal
</styleUrl>
<Point>
<coordinates>
-98.9712982,17.1630974,1553.88
</coordinates>
</Point>
</Placemark>
<Placemark>
<name>
Thu Apr 15 12:08:56 2010 S=1.69 Km/hr
</name>
<styleUrl>
#styleMap_TLP_Normal
</styleUrl>
<Point>
<coordinates>
-98.9713516,17.1631165,1552.72
</coordinates>
</Point>
</Placemark>
<Placemark>
<name>
Thu Apr 15 12:09:06 2010 S=1.40 Km/hr
</name>
<styleUrl>
#styleMap_TLP_Normal
</styleUrl>
<Point>
<coordinates>
-98.9713593,17.1631184,1551.34
</coordinates>
</Point>
</Placemark>
<Placemark>
<name>
Thu Apr 15 12:09:16 2010 S=2.11 Km/hr
</name>
<styleUrl>
#styleMap_TLP_Normal
</styleUrl>
<Point>
<coordinates>
-98.9713898,17.1631718,1550.84
</coordinates>
</Point>
</Placemark>
<Placemark>
<name>
Thu Apr 15 12:09:26 2010 S=1.58 Km/hr
</name>
<styleUrl>
#styleMap_TLP_Normal
</styleUrl>
<Point>
<coordinates>
-98.9714127,17.1631832,1548.88
</coordinates>
</Point>
</Placemark>
<Placemark>
<name>
Thu Apr 15 12:09:36 2010 S=0.68 Km/hr
</name>
<styleUrl>
#styleMap_TLP_Normal
</styleUrl>
<Point>
<coordinates>
-98.9714279,17.1631737,1546.81
</coordinates>
</Point>
</Placemark>
<Placemark>
<name>
Thu Apr 15 12:09:46 2010 S=0.99 Km/hr
</name>
<styleUrl>
#styleMap_TLP_Normal
</styleUrl>
<Point>
<coordinates>
-98.9714355,17.1631660,1546.19
</coordinates>
</Point>
</Placemark>
<Placemark>
<name>
Thu Apr 15 12:09:56 2010 S=0.61 Km/hr
</name>
<styleUrl>
#styleMap_TLP_Normal
</styleUrl>
<Point>
<coordinates>
-98.9714508,17.1631565,1545.50
</coordinates>
</Point>
</Placemark>
<Placemark>
<name>
Thu Apr 15 12:10:06 2010 S=0.32 Km/hr
</name>
<styleUrl>
#styleMap_TLP_Normal
</styleUrl>
<Point>
<coordinates>
-98.9714508,17.1631470,1544.94
</coordinates>
</Point>
</Placemark>
<Placemark>
<name>
Thu Apr 15 12:10:16 2010 S=0.65 Km/hr
</name>
<styleUrl>
#styleMap_TLP_Normal
</styleUrl>
<Point>
<coordinates>
-98.9714432,17.1631393,1544.38
</coordinates>
</Point>
</Placemark>
<Placemark>
<name>
Thu Apr 15 12:10:26 2010 S=0.58 Km/hr
</name>
<styleUrl>
#styleMap_TLP_Normal
</styleUrl>
<Point>
<coordinates>
-98.9714279,17.1631317,1543.81
</coordinates>
</Point>
</Placemark>
<Placemark>
<name>
Thu Apr 15 12:10:36 2010 S=0.28 Km/hr
</name>
<styleUrl>
#styleMap_TLP_Normal
</styleUrl>
<Point>
<coordinates>
-98.9714203,17.1631279,1543.25
</coordinates>
</Point>
</Placemark>
<Placemark>
<name>
Thu Apr 15 12:10:46 2010 S=0.41 Km/hr
</name>
<styleUrl>
#styleMap_TLP_Normal
</styleUrl>
<Point>
<coordinates>
-98.9714127,17.1631355,1542.69
</coordinates>
</Point>
</Placemark>
<Placemark>
<name>
Thu Apr 15 12:10:56 2010 S=0.28 Km/hr
</name>
<styleUrl>
#styleMap_TLP_Normal
</styleUrl>
<Point>
<coordinates>
-98.9714050,17.1631393,1542.13
</coordinates>
</Point>
</Placemark>
<Placemark>
<name>
Thu Apr 15 12:11:06 2010 S=0.89 Km/hr
</name>
<styleUrl>
#styleMap_TLP_Normal
</styleUrl>
<Point>
<coordinates>
-98.9714203,17.1631374,1542.03
</coordinates>
</Point>
</Placemark>
<Placemark>
<name>
Thu Apr 15 12:11:16 2010 S=0.30 Km/hr
</name>
<styleUrl>
#styleMap_TLP_Normal
</styleUrl>
<Point>
<coordinates>
-98.9714432,17.1631336,1542.06
</coordinates>
</Point>
</Placemark>
<Placemark>
<name>
Thu Apr 15 12:11:26 2010 S=0.11 Km/hr
</name>
<styleUrl>
#styleMap_TLP_Normal
</styleUrl>
<Point>
<coordinates>
-98.9714737,17.1632385,1542.56
</coordinates>
</Point>
</Placemark>
<Placemark>
<name>
Thu Apr 15 12:11:36 2010 S=0.74 Km/hr
</name>
<styleUrl>
#styleMap_TLP_Normal
</styleUrl>
<Point>
<coordinates>
-98.9714661,17.1632290,1542.75
</coordinates>
</Point>
</Placemark>
<Placemark>
<name>
Thu Apr 15 12:11:46 2010 S=0.81 Km/hr
</name>
<styleUrl>
#styleMap_TLP_Normal
</styleUrl>
<Point>
<coordinates>
-98.9714661,17.1632099,1542.91
</coordinates>
</Point>
</Placemark>
<Placemark>
<name>
Thu Apr 15 12:11:56 2010 S=1.49 Km/hr
</name>
<styleUrl>
#styleMap_TLP_Normal
</styleUrl>
<Point>
<coordinates>
-98.9714584,17.1631546,1542.22
</coordinates>
</Point>
</Placemark>
<Placemark>
<name>
Thu Apr 15 12:12:06 2010 S=0.46 Km/hr
</name>
<styleUrl>
#styleMap_TLP_Finish
</styleUrl>
<Point>
<coordinates>
-98.9714737,17.1631699,1541.22
</coordinates>
</Point>
</Placemark>
</Folder>
</Document>
</kml>
