# Supplementary material for: Lévy foraging patterns of rural humans
Source: PLoS One. 2018 Jun 18;13(6):e0199099. doi: 10.1371/journal.pone.0199099 (PMC6005560; doi:10.1371/journal.pone.0199099)
Supplement: S6 File — (ZIP) [file pone.0199099.s006.zip › holux04/Holux004_M-241_Start_20100520-084647_Finish_20100520-110627.txt]

-99.0434799	17.1296940	169.92	Thu May 20 08:46:47 2010
-99.0433884	17.1296616	203.02	Thu May 20 08:46:57 2010
-99.0433884	17.1296711	206.63	Thu May 20 08:47:07 2010
-99.0433807	17.1296635	213.64	Thu May 20 08:47:17 2010
-99.0433807	17.1296635	213.67	Thu May 20 08:47:27 2010
-99.0433044	17.1296825	221.59	Thu May 20 08:47:37 2010
-99.0431061	17.1296635	245.77	Thu May 20 08:47:47 2010
-99.0431366	17.1296272	269.46	Thu May 20 08:47:57 2010
-99.0430832	17.1296463	287.72	Thu May 20 08:48:07 2010
-99.0431290	17.1296597	288.70	Thu May 20 08:48:17 2010
-99.0431366	17.1296539	288.89	Thu May 20 08:48:27 2010
-99.0431366	17.1296539	289.09	Thu May 20 08:48:37 2010
-99.0431366	17.1296520	289.15	Thu May 20 08:48:47 2010
-99.0431824	17.1296558	301.59	Thu May 20 08:48:57 2010
-99.0431824	17.1296616	302.31	Thu May 20 08:49:07 2010
-99.0431824	17.1296635	302.59	Thu May 20 08:49:17 2010
-99.0430222	17.1297646	318.84	Thu May 20 08:49:27 2010
-99.0431061	17.1297760	338.66	Thu May 20 08:49:37 2010
-99.0431061	17.1297550	341.52	Thu May 20 08:49:47 2010
-99.0430603	17.1297016	354.54	Thu May 20 08:49:57 2010
-99.0429382	17.1297188	399.80	Thu May 20 08:50:07 2010
-99.0429840	17.1297836	432.22	Thu May 20 08:50:17 2010
-99.0430603	17.1298332	437.08	Thu May 20 08:50:27 2010
-99.0431290	17.1299000	439.66	Thu May 20 08:50:37 2010
-99.0432968	17.1299706	441.30	Thu May 20 08:50:47 2010
-99.0433273	17.1299648	444.74	Thu May 20 08:50:57 2010
-99.0433350	17.1299591	445.02	Thu May 20 08:51:07 2010
-99.0433350	17.1299534	445.35	Thu May 20 08:51:17 2010
-99.0433197	17.1299572	450.42	Thu May 20 08:51:27 2010
-99.0433273	17.1299648	486.02	Thu May 20 08:51:37 2010
-99.0433884	17.1299438	499.29	Thu May 20 08:51:47 2010
-99.0434418	17.1299076	519.98	Thu May 20 08:51:57 2010
-99.0434952	17.1299000	539.91	Thu May 20 08:52:07 2010
-99.0435715	17.1298943	554.66	Thu May 20 08:52:17 2010
-99.0436401	17.1299038	572.39	Thu May 20 08:52:27 2010
-99.0437012	17.1299286	592.23	Thu May 20 08:52:37 2010
-99.0437393	17.1299648	615.44	Thu May 20 08:52:47 2010
-99.0436783	17.1300316	657.84	Thu May 20 08:52:57 2010
-99.0437012	17.1300983	675.98	Thu May 20 08:53:07 2010
-99.0437164	17.1301327	696.20	Thu May 20 08:53:17 2010
-99.0436630	17.1301746	717.31	Thu May 20 08:53:27 2010
-99.0435486	17.1302509	744.81	Thu May 20 08:53:37 2010
-99.0435028	17.1303043	755.58	Thu May 20 08:53:47 2010
-99.0434418	17.1303959	767.69	Thu May 20 08:53:57 2010
-99.0434418	17.1304951	775.09	Thu May 20 08:54:07 2010
-99.0434723	17.1305714	779.97	Thu May 20 08:54:17 2010
-99.0435257	17.1306400	784.05	Thu May 20 08:54:27 2010
-99.0435944	17.1306782	789.00	Thu May 20 08:54:37 2010
-99.0436783	17.1307087	792.22	Thu May 20 08:54:47 2010
-99.0437927	17.1307697	796.39	Thu May 20 08:54:57 2010
-99.0438843	17.1307869	799.50	Thu May 20 08:55:07 2010
-99.0439758	17.1308098	802.81	Thu May 20 08:55:17 2010
-99.0440445	17.1308231	805.14	Thu May 20 08:55:27 2010
-99.0440979	17.1308727	806.53	Thu May 20 08:55:37 2010
-99.0441284	17.1309299	806.69	Thu May 20 08:55:47 2010
-99.0441742	17.1309662	808.22	Thu May 20 08:55:57 2010
-99.0442276	17.1310005	809.61	Thu May 20 08:56:07 2010
-99.0442810	17.1310349	811.50	Thu May 20 08:56:17 2010
-99.0443726	17.1310654	812.84	Thu May 20 08:56:27 2010
-99.0444183	17.1310616	814.53	Thu May 20 08:56:37 2010
-99.0444641	17.1310425	815.72	Thu May 20 08:56:47 2010
-99.0445557	17.1310501	817.09	Thu May 20 08:56:57 2010
-99.0446625	17.1310425	818.19	Thu May 20 08:57:07 2010
-99.0447540	17.1310139	819.58	Thu May 20 08:57:17 2010
-99.0448227	17.1309948	820.89	Thu May 20 08:57:27 2010
-99.0448914	17.1309814	821.98	Thu May 20 08:57:37 2010
-99.0449600	17.1309605	823.11	Thu May 20 08:57:47 2010
-99.0450058	17.1309986	824.13	Thu May 20 08:57:57 2010
-99.0450745	17.1310120	824.59	Thu May 20 08:58:07 2010
-99.0451202	17.1309776	825.70	Thu May 20 08:58:17 2010
-99.0452194	17.1309719	826.86	Thu May 20 08:58:27 2010
-99.0452957	17.1309166	828.47	Thu May 20 08:58:37 2010
-99.0453949	17.1309090	828.80	Thu May 20 08:58:47 2010
-99.0455093	17.1309032	827.50	Thu May 20 08:58:57 2010
-99.0455704	17.1309071	827.20	Thu May 20 08:59:07 2010
-99.0455856	17.1309357	826.33	Thu May 20 08:59:17 2010
-99.0455627	17.1309643	826.64	Thu May 20 08:59:27 2010
-99.0455246	17.1310005	827.91	Thu May 20 08:59:37 2010
-99.0454788	17.1310577	828.83	Thu May 20 08:59:47 2010
-99.0454865	17.1311150	828.91	Thu May 20 08:59:57 2010
-99.0455017	17.1311951	829.84	Thu May 20 09:00:07 2010
-99.0455246	17.1312504	830.92	Thu May 20 09:00:17 2010
-99.0455627	17.1312943	832.28	Thu May 20 09:00:27 2010
-99.0456161	17.1313210	833.28	Thu May 20 09:00:37 2010
-99.0456543	17.1313457	834.19	Thu May 20 09:00:47 2010
-99.0456696	17.1313515	834.31	Thu May 20 09:00:57 2010
-99.0456848	17.1313477	834.39	Thu May 20 09:01:07 2010
-99.0457001	17.1313686	834.33	Thu May 20 09:01:17 2010
-99.0457458	17.1314163	834.70	Thu May 20 09:01:27 2010
-99.0457458	17.1314182	834.67	Thu May 20 09:01:37 2010
-99.0457611	17.1314087	834.77	Thu May 20 09:01:47 2010
-99.0457764	17.1313992	834.95	Thu May 20 09:01:57 2010
-99.0457993	17.1313896	835.17	Thu May 20 09:02:07 2010
-99.0458145	17.1313934	835.25	Thu May 20 09:02:17 2010
-99.0458069	17.1313972	835.41	Thu May 20 09:02:27 2010
-99.0458145	17.1313839	835.56	Thu May 20 09:02:37 2010
-99.0458221	17.1313820	835.70	Thu May 20 09:02:47 2010
-99.0458374	17.1313725	835.88	Thu May 20 09:02:57 2010
-99.0458527	17.1313572	836.16	Thu May 20 09:03:07 2010
-99.0458908	17.1313705	835.73	Thu May 20 09:03:17 2010
-99.0459366	17.1314106	837.61	Thu May 20 09:03:27 2010
-99.0459518	17.1314564	840.50	Thu May 20 09:03:37 2010
-99.0459747	17.1315727	841.14	Thu May 20 09:03:47 2010
-99.0460510	17.1316643	842.47	Thu May 20 09:03:57 2010
-99.0461273	17.1317291	844.33	Thu May 20 09:04:07 2010
-99.0462036	17.1317749	845.75	Thu May 20 09:04:17 2010
-99.0463028	17.1318035	846.77	Thu May 20 09:04:27 2010
-99.0463943	17.1318188	846.47	Thu May 20 09:04:37 2010
-99.0464401	17.1318378	848.27	Thu May 20 09:04:47 2010
-99.0464249	17.1318340	849.38	Thu May 20 09:04:57 2010
-99.0464554	17.1318302	850.23	Thu May 20 09:05:07 2010
-99.0465622	17.1319027	850.78	Thu May 20 09:05:17 2010
-99.0466309	17.1319466	850.61	Thu May 20 09:05:27 2010
-99.0467224	17.1319942	851.39	Thu May 20 09:05:37 2010
-99.0467377	17.1320324	851.44	Thu May 20 09:05:47 2010
-99.0467072	17.1321106	852.23	Thu May 20 09:05:57 2010
-99.0466766	17.1322002	854.44	Thu May 20 09:06:07 2010
-99.0466766	17.1322708	855.81	Thu May 20 09:06:17 2010
-99.0467300	17.1323719	857.61	Thu May 20 09:06:27 2010
-99.0468216	17.1324596	858.66	Thu May 20 09:06:37 2010
-99.0468979	17.1325188	857.89	Thu May 20 09:06:47 2010
-99.0469208	17.1326199	858.98	Thu May 20 09:06:57 2010
-99.0469666	17.1327171	858.44	Thu May 20 09:07:07 2010
-99.0470428	17.1327705	858.03	Thu May 20 09:07:17 2010
-99.0471268	17.1328030	856.42	Thu May 20 09:07:27 2010
-99.0471954	17.1328545	856.67	Thu May 20 09:07:37 2010
-99.0472488	17.1329250	856.30	Thu May 20 09:07:47 2010
-99.0473022	17.1329975	855.81	Thu May 20 09:07:57 2010
-99.0473709	17.1330643	857.45	Thu May 20 09:08:07 2010
-99.0474243	17.1330738	858.19	Thu May 20 09:08:17 2010
-99.0475388	17.1331005	858.58	Thu May 20 09:08:27 2010
-99.0476303	17.1331062	859.45	Thu May 20 09:08:37 2010
-99.0476837	17.1331120	859.94	Thu May 20 09:08:47 2010
-99.0477524	17.1331158	860.41	Thu May 20 09:08:57 2010
-99.0478134	17.1331100	860.88	Thu May 20 09:09:07 2010
-99.0478287	17.1331005	861.42	Thu May 20 09:09:17 2010
-99.0478287	17.1331234	861.63	Thu May 20 09:09:27 2010
-99.0478287	17.1331234	861.70	Thu May 20 09:09:37 2010
-99.0477905	17.1332111	863.95	Thu May 20 09:09:47 2010
-99.0478210	17.1332359	864.97	Thu May 20 09:09:57 2010
-99.0478516	17.1332188	865.17	Thu May 20 09:10:07 2010
-99.0478592	17.1332169	865.19	Thu May 20 09:10:17 2010
-99.0478516	17.1332035	865.20	Thu May 20 09:10:27 2010
-99.0478287	17.1332054	866.27	Thu May 20 09:10:37 2010
-99.0478516	17.1332455	867.17	Thu May 20 09:10:47 2010
-99.0478439	17.1332664	868.89	Thu May 20 09:10:57 2010
-99.0478058	17.1333122	871.45	Thu May 20 09:11:07 2010
-99.0478134	17.1333637	873.53	Thu May 20 09:11:17 2010
-99.0477905	17.1334190	875.70	Thu May 20 09:11:27 2010
-99.0477600	17.1334667	876.94	Thu May 20 09:11:37 2010
-99.0477371	17.1335182	879.03	Thu May 20 09:11:47 2010
-99.0477219	17.1335812	880.70	Thu May 20 09:11:57 2010
-99.0477219	17.1335907	883.42	Thu May 20 09:12:07 2010
-99.0477142	17.1336098	884.81	Thu May 20 09:12:17 2010
-99.0477066	17.1336651	886.47	Thu May 20 09:12:27 2010
-99.0476990	17.1337242	889.08	Thu May 20 09:12:37 2010
-99.0477066	17.1337357	890.69	Thu May 20 09:12:47 2010
-99.0477219	17.1337433	892.27	Thu May 20 09:12:57 2010
-99.0477219	17.1337509	894.02	Thu May 20 09:13:07 2010
-99.0477142	17.1337566	895.80	Thu May 20 09:13:17 2010
-99.0477219	17.1337910	896.66	Thu May 20 09:13:27 2010
-99.0477142	17.1338482	897.83	Thu May 20 09:13:37 2010
-99.0477295	17.1338902	898.94	Thu May 20 09:13:47 2010
-99.0477448	17.1339169	900.55	Thu May 20 09:13:57 2010
-99.0477676	17.1339569	902.89	Thu May 20 09:14:07 2010
-99.0477600	17.1339626	905.58	Thu May 20 09:14:17 2010
-99.0477753	17.1339760	907.11	Thu May 20 09:14:27 2010
-99.0478058	17.1340370	908.44	Thu May 20 09:14:37 2010
-99.0478516	17.1340904	909.11	Thu May 20 09:14:47 2010
-99.0478897	17.1341496	910.38	Thu May 20 09:14:57 2010
-99.0479507	17.1342239	910.11	Thu May 20 09:15:07 2010
-99.0480423	17.1342602	910.19	Thu May 20 09:15:17 2010
-99.0480957	17.1343136	910.45	Thu May 20 09:15:27 2010
-99.0481644	17.1343422	910.69	Thu May 20 09:15:37 2010
-99.0481949	17.1343689	912.03	Thu May 20 09:15:47 2010
-99.0482254	17.1344070	912.16	Thu May 20 09:15:57 2010
-99.0482635	17.1343441	912.88	Thu May 20 09:16:07 2010
-99.0483017	17.1343861	912.88	Thu May 20 09:16:17 2010
-99.0483398	17.1344166	913.02	Thu May 20 09:16:27 2010
-99.0483627	17.1344872	913.11	Thu May 20 09:16:37 2010
-99.0484390	17.1345062	913.59	Thu May 20 09:16:47 2010
-99.0485153	17.1344433	913.88	Thu May 20 09:16:57 2010
-99.0485535	17.1344490	914.70	Thu May 20 09:17:07 2010
-99.0485992	17.1344776	915.19	Thu May 20 09:17:17 2010
-99.0486221	17.1344872	915.94	Thu May 20 09:17:27 2010
-99.0486603	17.1345139	916.09	Thu May 20 09:17:37 2010
-99.0486908	17.1345501	916.23	Thu May 20 09:17:47 2010
-99.0486984	17.1345596	917.30	Thu May 20 09:17:57 2010
-99.0487137	17.1345634	917.34	Thu May 20 09:18:07 2010
-99.0487442	17.1345940	917.86	Thu May 20 09:18:17 2010
-99.0487518	17.1346340	918.92	Thu May 20 09:18:27 2010
-99.0487671	17.1346359	919.13	Thu May 20 09:18:37 2010
-99.0487976	17.1346455	919.66	Thu May 20 09:18:47 2010
-99.0488434	17.1346588	919.88	Thu May 20 09:18:57 2010
-99.0489044	17.1346722	920.23	Thu May 20 09:19:07 2010
-99.0489578	17.1346912	920.73	Thu May 20 09:19:17 2010
-99.0489807	17.1347389	921.09	Thu May 20 09:19:27 2010
-99.0489731	17.1347427	921.92	Thu May 20 09:19:37 2010
-99.0489731	17.1347599	923.84	Thu May 20 09:19:47 2010
-99.0489731	17.1347675	924.08	Thu May 20 09:19:57 2010
-99.0489883	17.1348000	926.88	Thu May 20 09:20:07 2010
-99.0489960	17.1348152	927.27	Thu May 20 09:20:17 2010
-99.0490265	17.1348591	928.41	Thu May 20 09:20:27 2010
-99.0490799	17.1349068	930.88	Thu May 20 09:20:37 2010
-99.0491104	17.1349277	932.98	Thu May 20 09:20:47 2010
-99.0491333	17.1349583	936.89	Thu May 20 09:20:57 2010
-99.0491562	17.1349812	941.30	Thu May 20 09:21:07 2010
-99.0491867	17.1350040	944.53	Thu May 20 09:21:17 2010
-99.0492325	17.1350574	945.98	Thu May 20 09:21:27 2010
-99.0492554	17.1350632	950.58	Thu May 20 09:21:37 2010
-99.0493088	17.1351547	953.20	Thu May 20 09:21:47 2010
-99.0493851	17.1352253	955.77	Thu May 20 09:21:57 2010
-99.0494385	17.1353321	958.33	Thu May 20 09:22:07 2010
-99.0494690	17.1353664	958.98	Thu May 20 09:22:17 2010
-99.0495148	17.1353550	959.73	Thu May 20 09:22:27 2010
-99.0495148	17.1353512	960.31	Thu May 20 09:22:37 2010
-99.0495300	17.1353474	960.34	Thu May 20 09:22:47 2010
-99.0495224	17.1353359	960.36	Thu May 20 09:22:57 2010
-99.0494919	17.1353073	959.86	Thu May 20 09:23:07 2010
-99.0494919	17.1353016	959.83	Thu May 20 09:23:17 2010
-99.0494919	17.1353054	959.80	Thu May 20 09:23:27 2010
-99.0494995	17.1353130	959.72	Thu May 20 09:23:37 2010
-99.0494995	17.1353111	959.70	Thu May 20 09:23:47 2010
-99.0494995	17.1353111	959.73	Thu May 20 09:23:57 2010
-99.0494995	17.1353111	959.81	Thu May 20 09:24:07 2010
-99.0494995	17.1353111	959.83	Thu May 20 09:24:17 2010
-99.0494995	17.1353111	959.92	Thu May 20 09:24:27 2010
-99.0494995	17.1353111	959.92	Thu May 20 09:24:37 2010
-99.0495071	17.1353111	960.13	Thu May 20 09:24:47 2010
-99.0495071	17.1353130	960.28	Thu May 20 09:24:57 2010
-99.0495071	17.1353130	960.42	Thu May 20 09:25:07 2010
-99.0495071	17.1353130	960.45	Thu May 20 09:25:17 2010
-99.0495071	17.1353149	960.50	Thu May 20 09:25:27 2010
-99.0495071	17.1353149	960.48	Thu May 20 09:25:37 2010
-99.0495071	17.1353168	960.53	Thu May 20 09:25:47 2010
-99.0495148	17.1353168	960.59	Thu May 20 09:25:57 2010
-99.0495148	17.1353168	960.63	Thu May 20 09:26:07 2010
-99.0495148	17.1353168	960.55	Thu May 20 09:26:17 2010
-99.0495148	17.1353168	960.59	Thu May 20 09:26:27 2010
-99.0495148	17.1353168	960.63	Thu May 20 09:26:37 2010
-99.0495148	17.1353168	960.72	Thu May 20 09:26:47 2010
-99.0495148	17.1353168	960.66	Thu May 20 09:26:57 2010
-99.0495148	17.1353168	960.61	Thu May 20 09:27:07 2010
-99.0495148	17.1353168	960.52	Thu May 20 09:27:17 2010
-99.0495148	17.1353168	960.44	Thu May 20 09:27:27 2010
-99.0495148	17.1353016	960.69	Thu May 20 09:27:37 2010
-99.0495071	17.1352882	960.80	Thu May 20 09:27:47 2010
-99.0494614	17.1352444	960.70	Thu May 20 09:27:57 2010
-99.0494843	17.1352329	960.94	Thu May 20 09:28:07 2010
-99.0494995	17.1352329	961.11	Thu May 20 09:28:17 2010
-99.0495071	17.1351910	961.78	Thu May 20 09:28:27 2010
-99.0494995	17.1351547	961.97	Thu May 20 09:28:37 2010
-99.0494690	17.1351109	962.39	Thu May 20 09:28:47 2010
-99.0494766	17.1351452	962.47	Thu May 20 09:28:57 2010
-99.0494766	17.1350784	963.02	Thu May 20 09:29:07 2010
-99.0494766	17.1350479	963.80	Thu May 20 09:29:17 2010
-99.0494843	17.1350250	964.98	Thu May 20 09:29:27 2010
-99.0494614	17.1350021	967.17	Thu May 20 09:29:37 2010
-99.0494156	17.1349831	968.86	Thu May 20 09:29:47 2010
-99.0494080	17.1349583	970.70	Thu May 20 09:29:57 2010
-99.0494003	17.1349449	971.83	Thu May 20 09:30:07 2010
-99.0493927	17.1349277	973.11	Thu May 20 09:30:17 2010
-99.0494003	17.1349106	974.48	Thu May 20 09:30:27 2010
-99.0494080	17.1348972	976.27	Thu May 20 09:30:37 2010
-99.0494232	17.1348839	978.36	Thu May 20 09:30:47 2010
-99.0494385	17.1348724	980.84	Thu May 20 09:30:57 2010
-99.0494690	17.1348743	981.64	Thu May 20 09:31:07 2010
-99.0494843	17.1348763	981.73	Thu May 20 09:31:17 2010
-99.0495071	17.1348858	981.91	Thu May 20 09:31:27 2010
-99.0495911	17.1349068	981.84	Thu May 20 09:31:37 2010
-99.0496063	17.1349106	982.20	Thu May 20 09:31:47 2010
-99.0496063	17.1349125	983.13	Thu May 20 09:31:57 2010
-99.0496063	17.1348972	983.59	Thu May 20 09:32:07 2010
-99.0496292	17.1348419	985.83	Thu May 20 09:32:17 2010
-99.0496368	17.1348171	986.88	Thu May 20 09:32:27 2010
-99.0496826	17.1348133	989.09	Thu May 20 09:32:37 2010
-99.0497208	17.1348095	990.19	Thu May 20 09:32:47 2010
-99.0497818	17.1348038	992.02	Thu May 20 09:32:57 2010
-99.0498199	17.1347790	994.75	Thu May 20 09:33:07 2010
-99.0498276	17.1347542	996.94	Thu May 20 09:33:17 2010
-99.0498276	17.1347542	997.03	Thu May 20 09:33:27 2010
-99.0498657	17.1347275	996.59	Thu May 20 09:33:37 2010
-99.0499496	17.1347313	997.45	Thu May 20 09:33:47 2010
-99.0499802	17.1347408	998.03	Thu May 20 09:33:57 2010
-99.0500031	17.1347599	998.30	Thu May 20 09:34:07 2010
-99.0499802	17.1347694	1000.98	Thu May 20 09:34:17 2010
-99.0499725	17.1347771	1001.42	Thu May 20 09:34:27 2010
-99.0499802	17.1347637	1001.92	Thu May 20 09:34:37 2010
-99.0499344	17.1347237	1002.66	Thu May 20 09:34:47 2010
-99.0499039	17.1347332	1002.81	Thu May 20 09:34:57 2010
-99.0498962	17.1347179	1002.84	Thu May 20 09:35:07 2010
-99.0498581	17.1347084	1003.30	Thu May 20 09:35:17 2010
-99.0498657	17.1347065	1003.34	Thu May 20 09:35:27 2010
-99.0498962	17.1347027	1003.64	Thu May 20 09:35:37 2010
-99.0498962	17.1347141	1003.70	Thu May 20 09:35:47 2010
-99.0498810	17.1347275	1003.78	Thu May 20 09:35:57 2010
-99.0498734	17.1347370	1003.86	Thu May 20 09:36:07 2010
-99.0498734	17.1347485	1003.83	Thu May 20 09:36:17 2010
-99.0498810	17.1347618	1003.63	Thu May 20 09:36:27 2010
-99.0498810	17.1347733	1003.16	Thu May 20 09:36:37 2010
-99.0498734	17.1347828	1002.20	Thu May 20 09:36:47 2010
-99.0498810	17.1347809	1001.39	Thu May 20 09:36:57 2010
-99.0498962	17.1347713	1000.45	Thu May 20 09:37:07 2010
-99.0499039	17.1347599	999.42	Thu May 20 09:37:17 2010
-99.0499039	17.1347313	1000.38	Thu May 20 09:37:27 2010
-99.0499191	17.1347046	1001.16	Thu May 20 09:37:37 2010
-99.0499191	17.1346912	1000.58	Thu May 20 09:37:47 2010
-99.0498886	17.1346760	1000.17	Thu May 20 09:37:57 2010
-99.0498886	17.1346664	1001.56	Thu May 20 09:38:07 2010
-99.0498810	17.1346588	1001.58	Thu May 20 09:38:17 2010
-99.0498962	17.1347027	999.44	Thu May 20 09:38:27 2010
-99.0498962	17.1347065	999.27	Thu May 20 09:38:37 2010
-99.0499115	17.1347103	999.13	Thu May 20 09:38:47 2010
-99.0499191	17.1347179	999.03	Thu May 20 09:38:57 2010
-99.0499115	17.1347198	999.03	Thu May 20 09:39:07 2010
-99.0499039	17.1347237	999.20	Thu May 20 09:39:17 2010
-99.0498962	17.1347237	999.47	Thu May 20 09:39:27 2010
-99.0498962	17.1347198	999.53	Thu May 20 09:39:37 2010
-99.0498962	17.1347198	999.58	Thu May 20 09:39:47 2010
-99.0498962	17.1347198	999.58	Thu May 20 09:39:57 2010
-99.0498962	17.1347198	999.59	Thu May 20 09:40:07 2010
-99.0498962	17.1347198	999.61	Thu May 20 09:40:17 2010
-99.0498962	17.1347198	999.64	Thu May 20 09:40:27 2010
-99.0498962	17.1347198	999.64	Thu May 20 09:40:37 2010
-99.0498962	17.1347218	999.64	Thu May 20 09:40:47 2010
-99.0498962	17.1347198	999.66	Thu May 20 09:40:57 2010
-99.0498962	17.1347218	999.64	Thu May 20 09:41:07 2010
-99.0499039	17.1347218	999.64	Thu May 20 09:41:17 2010
-99.0498962	17.1347218	999.66	Thu May 20 09:41:27 2010
-99.0499039	17.1347218	999.67	Thu May 20 09:41:37 2010
-99.0499039	17.1347218	999.78	Thu May 20 09:41:47 2010
-99.0499039	17.1347237	999.83	Thu May 20 09:41:57 2010
-99.0499039	17.1347237	999.91	Thu May 20 09:42:07 2010
-99.0499039	17.1347218	999.97	Thu May 20 09:42:17 2010
-99.0499039	17.1347218	999.97	Thu May 20 09:42:27 2010
-99.0499115	17.1347237	999.95	Thu May 20 09:42:37 2010
-99.0499115	17.1347237	999.91	Thu May 20 09:42:47 2010
-99.0499115	17.1347256	999.95	Thu May 20 09:42:57 2010
-99.0499115	17.1347256	1000.05	Thu May 20 09:43:07 2010
-99.0499115	17.1347275	1000.02	Thu May 20 09:43:17 2010
-99.0499115	17.1347275	1000.02	Thu May 20 09:43:27 2010
-99.0499115	17.1347275	1000.09	Thu May 20 09:43:37 2010
-99.0499039	17.1347275	1000.17	Thu May 20 09:43:47 2010
-99.0499039	17.1347275	1000.30	Thu May 20 09:43:57 2010
-99.0499268	17.1347370	999.77	Thu May 20 09:44:07 2010
-99.0499268	17.1347389	999.64	Thu May 20 09:44:17 2010
-99.0499191	17.1347427	999.70	Thu May 20 09:44:27 2010
-99.0499115	17.1347466	999.80	Thu May 20 09:44:37 2010
-99.0499115	17.1347485	999.84	Thu May 20 09:44:47 2010
-99.0499191	17.1347485	999.86	Thu May 20 09:44:57 2010
-99.0499191	17.1347332	999.92	Thu May 20 09:45:07 2010
-99.0499115	17.1347370	1000.02	Thu May 20 09:45:17 2010
-99.0499115	17.1347408	1000.13	Thu May 20 09:45:27 2010
-99.0499191	17.1347237	1000.16	Thu May 20 09:45:37 2010
-99.0498962	17.1347179	999.92	Thu May 20 09:45:47 2010
-99.0499115	17.1347198	999.91	Thu May 20 09:45:57 2010
-99.0499039	17.1347179	999.92	Thu May 20 09:46:07 2010
-99.0499115	17.1347160	999.95	Thu May 20 09:46:17 2010
-99.0499039	17.1347160	1000.02	Thu May 20 09:46:27 2010
-99.0499039	17.1347218	1000.09	Thu May 20 09:46:37 2010
-99.0499039	17.1347179	1000.13	Thu May 20 09:46:47 2010
-99.0498962	17.1347179	1001.19	Thu May 20 09:46:57 2010
-99.0498810	17.1347179	1001.56	Thu May 20 09:47:07 2010
-99.0498810	17.1347237	1001.59	Thu May 20 09:47:17 2010
-99.0498810	17.1347237	1001.64	Thu May 20 09:47:27 2010
-99.0498581	17.1347256	1001.73	Thu May 20 09:47:37 2010
-99.0498505	17.1347218	1001.77	Thu May 20 09:47:47 2010
-99.0499344	17.1347752	1002.39	Thu May 20 09:47:57 2010
-99.0499573	17.1347713	1003.06	Thu May 20 09:48:07 2010
-99.0498810	17.1347466	1003.77	Thu May 20 09:48:17 2010
-99.0498810	17.1347618	1003.70	Thu May 20 09:48:27 2010
-99.0498810	17.1347675	1003.25	Thu May 20 09:48:37 2010
-99.0498810	17.1347542	1003.00	Thu May 20 09:48:47 2010
-99.0498657	17.1347332	1002.88	Thu May 20 09:48:57 2010
-99.0498657	17.1347179	1002.78	Thu May 20 09:49:07 2010
-99.0498810	17.1347122	1002.73	Thu May 20 09:49:17 2010
-99.0498886	17.1347122	1002.78	Thu May 20 09:49:27 2010
-99.0498810	17.1347122	1002.92	Thu May 20 09:49:37 2010
-99.0498810	17.1347122	1002.97	Thu May 20 09:49:47 2010
-99.0498810	17.1347141	1002.95	Thu May 20 09:49:57 2010
-99.0498886	17.1347141	1002.95	Thu May 20 09:50:07 2010
-99.0498886	17.1347160	1002.95	Thu May 20 09:50:17 2010
-99.0498810	17.1347256	1002.91	Thu May 20 09:50:27 2010
-99.0498657	17.1347294	1002.92	Thu May 20 09:50:37 2010
-99.0498505	17.1347275	1002.94	Thu May 20 09:50:47 2010
-99.0498505	17.1347141	1003.02	Thu May 20 09:50:57 2010
-99.0498505	17.1346970	1003.14	Thu May 20 09:51:07 2010
-99.0498962	17.1347027	1003.91	Thu May 20 09:51:17 2010
-99.0499191	17.1347122	1004.30	Thu May 20 09:51:27 2010
-99.0499344	17.1347198	1004.61	Thu May 20 09:51:37 2010
-99.0499420	17.1347122	1005.20	Thu May 20 09:51:47 2010
-99.0499420	17.1347122	1005.97	Thu May 20 09:51:57 2010
-99.0499191	17.1347084	1006.89	Thu May 20 09:52:07 2010
-99.0499039	17.1346989	1008.00	Thu May 20 09:52:17 2010
-99.0498657	17.1346703	1008.97	Thu May 20 09:52:27 2010
-99.0498657	17.1346951	1010.45	Thu May 20 09:52:37 2010
-99.0498657	17.1346817	1011.70	Thu May 20 09:52:47 2010
-99.0498581	17.1347008	1013.08	Thu May 20 09:52:57 2010
-99.0498581	17.1347141	1014.56	Thu May 20 09:53:07 2010
-99.0498352	17.1347141	1016.19	Thu May 20 09:53:17 2010
-99.0498199	17.1347237	1017.33	Thu May 20 09:53:27 2010
-99.0498123	17.1347370	1017.98	Thu May 20 09:53:37 2010
-99.0497971	17.1347370	1018.05	Thu May 20 09:53:47 2010
-99.0497971	17.1347408	1017.58	Thu May 20 09:53:57 2010
-99.0497971	17.1347408	1017.39	Thu May 20 09:54:07 2010
-99.0497971	17.1347408	1017.31	Thu May 20 09:54:17 2010
-99.0497971	17.1347427	1017.23	Thu May 20 09:54:27 2010
-99.0497971	17.1347427	1017.17	Thu May 20 09:54:37 2010
-99.0497971	17.1347408	1017.08	Thu May 20 09:54:47 2010
-99.0497971	17.1347408	1017.05	Thu May 20 09:54:57 2010
-99.0497971	17.1347408	1016.81	Thu May 20 09:55:07 2010
-99.0497971	17.1347389	1016.84	Thu May 20 09:55:17 2010
-99.0497971	17.1347370	1016.83	Thu May 20 09:55:27 2010
-99.0497971	17.1347370	1016.78	Thu May 20 09:55:37 2010
-99.0497971	17.1347389	1016.72	Thu May 20 09:55:47 2010
-99.0498047	17.1347389	1016.69	Thu May 20 09:55:57 2010
-99.0498047	17.1347408	1016.69	Thu May 20 09:56:07 2010
-99.0498047	17.1347408	1016.67	Thu May 20 09:56:17 2010
-99.0498047	17.1347389	1016.64	Thu May 20 09:56:27 2010
-99.0498047	17.1347370	1016.66	Thu May 20 09:56:37 2010
-99.0498047	17.1347370	1016.64	Thu May 20 09:56:47 2010
-99.0498047	17.1347370	1016.63	Thu May 20 09:56:57 2010
-99.0498047	17.1347351	1016.61	Thu May 20 09:57:07 2010
-99.0498047	17.1347351	1016.58	Thu May 20 09:57:17 2010
-99.0498047	17.1347351	1016.56	Thu May 20 09:57:27 2010
-99.0498123	17.1347370	1016.56	Thu May 20 09:57:37 2010
-99.0498123	17.1347370	1016.56	Thu May 20 09:57:47 2010
-99.0498123	17.1347370	1016.55	Thu May 20 09:57:57 2010
-99.0498810	17.1347504	1016.09	Thu May 20 09:58:07 2010
-99.0498734	17.1347313	1014.81	Thu May 20 09:58:17 2010
-99.0498734	17.1347179	1014.39	Thu May 20 09:58:27 2010
-99.0498734	17.1347122	1013.97	Thu May 20 09:58:37 2010
-99.0498581	17.1347103	1013.19	Thu May 20 09:58:47 2010
-99.0498734	17.1347122	1012.14	Thu May 20 09:58:57 2010
-99.0498962	17.1347198	1010.92	Thu May 20 09:59:07 2010
-99.0499115	17.1347332	1009.77	Thu May 20 09:59:17 2010
-99.0499191	17.1347389	1008.67	Thu May 20 09:59:27 2010
-99.0499115	17.1347332	1007.56	Thu May 20 09:59:37 2010
-99.0499039	17.1347332	1006.63	Thu May 20 09:59:47 2010
-99.0499039	17.1347389	1005.72	Thu May 20 09:59:57 2010
-99.0499115	17.1347504	1004.91	Thu May 20 10:00:07 2010
-99.0499191	17.1347656	1004.34	Thu May 20 10:00:17 2010
-99.0499344	17.1347599	1003.22	Thu May 20 10:00:27 2010
-99.0499420	17.1347427	1001.13	Thu May 20 10:00:37 2010
-99.0499496	17.1347256	999.09	Thu May 20 10:00:47 2010
-99.0499420	17.1347122	997.55	Thu May 20 10:00:57 2010
-99.0499420	17.1347084	996.70	Thu May 20 10:01:07 2010
-99.0499420	17.1347065	996.23	Thu May 20 10:01:17 2010
-99.0499496	17.1347046	996.05	Thu May 20 10:01:27 2010
-99.0499573	17.1347008	996.28	Thu May 20 10:01:37 2010
-99.0499496	17.1347008	996.59	Thu May 20 10:01:47 2010
-99.0499496	17.1347008	996.67	Thu May 20 10:01:57 2010
-99.0499496	17.1347008	996.75	Thu May 20 10:02:07 2010
-99.0499496	17.1347008	996.77	Thu May 20 10:02:17 2010
-99.0499496	17.1347008	996.88	Thu May 20 10:02:27 2010
-99.0499496	17.1347008	996.95	Thu May 20 10:02:37 2010
-99.0499496	17.1347008	997.00	Thu May 20 10:02:47 2010
-99.0499496	17.1347008	997.00	Thu May 20 10:02:57 2010
-99.0499496	17.1347027	997.00	Thu May 20 10:03:07 2010
-99.0499496	17.1347008	997.00	Thu May 20 10:03:17 2010
-99.0499496	17.1347008	997.02	Thu May 20 10:03:27 2010
-99.0499496	17.1346989	997.02	Thu May 20 10:03:37 2010
-99.0499496	17.1346970	997.03	Thu May 20 10:03:47 2010
-99.0499496	17.1346912	997.03	Thu May 20 10:03:57 2010
-99.0499496	17.1346874	997.05	Thu May 20 10:04:07 2010
-99.0499496	17.1346836	997.08	Thu May 20 10:04:17 2010
-99.0499496	17.1346817	997.11	Thu May 20 10:04:27 2010
-99.0499496	17.1346798	997.17	Thu May 20 10:04:37 2010
-99.0499496	17.1346779	997.20	Thu May 20 10:04:47 2010
-99.0499496	17.1346741	997.23	Thu May 20 10:04:57 2010
-99.0499496	17.1346722	997.30	Thu May 20 10:05:07 2010
-99.0499496	17.1346722	997.42	Thu May 20 10:05:17 2010
-99.0499573	17.1346722	997.52	Thu May 20 10:05:27 2010
-99.0499802	17.1346207	999.69	Thu May 20 10:05:37 2010
-99.0499573	17.1345673	1003.20	Thu May 20 10:05:47 2010
-99.0499573	17.1345596	1004.34	Thu May 20 10:05:57 2010
-99.0499573	17.1345730	1005.11	Thu May 20 10:06:07 2010
-99.0499420	17.1345882	1005.89	Thu May 20 10:06:17 2010
-99.0499268	17.1345997	1006.67	Thu May 20 10:06:27 2010
-99.0499115	17.1345863	1007.27	Thu May 20 10:06:37 2010
-99.0499039	17.1345692	1007.50	Thu May 20 10:06:47 2010
-99.0499725	17.1345291	1007.98	Thu May 20 10:06:57 2010
-99.0499573	17.1345882	1007.06	Thu May 20 10:07:07 2010
-99.0499573	17.1345711	1006.88	Thu May 20 10:07:17 2010
-99.0499649	17.1345654	1006.88	Thu May 20 10:07:27 2010
-99.0499573	17.1345711	1006.88	Thu May 20 10:07:37 2010
-99.0499496	17.1345711	1007.09	Thu May 20 10:07:47 2010
-99.0499496	17.1345749	1007.38	Thu May 20 10:07:57 2010
-99.0499496	17.1345768	1007.36	Thu May 20 10:08:07 2010
-99.0499496	17.1345806	1007.39	Thu May 20 10:08:17 2010
-99.0499496	17.1345806	1007.42	Thu May 20 10:08:27 2010
-99.0499725	17.1345615	1007.53	Thu May 20 10:08:37 2010
-99.0499573	17.1345825	1007.59	Thu May 20 10:08:47 2010
-99.0499649	17.1345806	1007.58	Thu May 20 10:08:57 2010
-99.0499649	17.1345596	1007.56	Thu May 20 10:09:07 2010
-99.0499420	17.1345978	1006.84	Thu May 20 10:09:17 2010
-99.0498734	17.1346626	1006.13	Thu May 20 10:09:27 2010
-99.0498428	17.1346588	1006.03	Thu May 20 10:09:37 2010
-99.0498352	17.1346588	1006.00	Thu May 20 10:09:47 2010
-99.0498428	17.1346474	1005.95	Thu May 20 10:09:57 2010
-99.0498962	17.1346493	1005.75	Thu May 20 10:10:07 2010
-99.0499573	17.1346684	1006.78	Thu May 20 10:10:17 2010
-99.0499420	17.1346149	1007.13	Thu May 20 10:10:27 2010
-99.0499344	17.1345959	1007.16	Thu May 20 10:10:37 2010
-99.0499268	17.1345863	1007.17	Thu May 20 10:10:47 2010
-99.0499191	17.1346016	1007.20	Thu May 20 10:10:57 2010
-99.0499191	17.1346111	1007.27	Thu May 20 10:11:07 2010
-99.0498886	17.1346645	1006.50	Thu May 20 10:11:17 2010
-99.0499420	17.1346855	1005.53	Thu May 20 10:11:27 2010
-99.0499496	17.1346970	1005.42	Thu May 20 10:11:37 2010
-99.0499115	17.1347160	1004.23	Thu May 20 10:11:47 2010
-99.0499039	17.1347160	1004.28	Thu May 20 10:11:57 2010
-99.0499115	17.1347160	1004.73	Thu May 20 10:12:07 2010
-99.0499115	17.1347008	1004.88	Thu May 20 10:12:17 2010
-99.0499268	17.1346455	1004.45	Thu May 20 10:12:27 2010
-99.0499420	17.1345825	1004.58	Thu May 20 10:12:37 2010
-99.0499725	17.1344891	1004.63	Thu May 20 10:12:47 2010
-99.0499496	17.1344814	1004.63	Thu May 20 10:12:57 2010
-99.0499649	17.1344776	1004.83	Thu May 20 10:13:07 2010
-99.0498581	17.1346531	1005.22	Thu May 20 10:13:17 2010
-99.0498276	17.1346874	1005.53	Thu May 20 10:13:27 2010
-99.0499039	17.1347256	1006.70	Thu May 20 10:13:37 2010
-99.0498734	17.1347370	1006.22	Thu May 20 10:13:47 2010
-99.0498505	17.1347408	1006.00	Thu May 20 10:13:57 2010
-99.0498428	17.1347351	1004.95	Thu May 20 10:14:07 2010
-99.0498199	17.1347351	1004.72	Thu May 20 10:14:17 2010
-99.0497589	17.1348000	1006.09	Thu May 20 10:14:27 2010
-99.0497131	17.1347771	1004.44	Thu May 20 10:14:37 2010
-99.0497055	17.1347733	1002.11	Thu May 20 10:14:47 2010
-99.0496674	17.1347942	1002.50	Thu May 20 10:14:57 2010
-99.0496597	17.1348114	1000.52	Thu May 20 10:15:07 2010
-99.0496445	17.1348133	999.38	Thu May 20 10:15:17 2010
-99.0496292	17.1348133	998.34	Thu May 20 10:15:27 2010
-99.0496140	17.1348190	997.22	Thu May 20 10:15:37 2010
-99.0496063	17.1348152	996.02	Thu May 20 10:15:47 2010
-99.0495911	17.1348152	994.94	Thu May 20 10:15:57 2010
-99.0495834	17.1348190	993.86	Thu May 20 10:16:07 2010
-99.0495834	17.1348267	992.77	Thu May 20 10:16:17 2010
-99.0495758	17.1348438	991.70	Thu May 20 10:16:27 2010
-99.0495682	17.1348686	991.80	Thu May 20 10:16:37 2010
-99.0495682	17.1348877	991.66	Thu May 20 10:16:47 2010
-99.0495605	17.1349030	991.63	Thu May 20 10:16:57 2010
-99.0495605	17.1349049	991.92	Thu May 20 10:17:07 2010
-99.0495529	17.1349049	991.95	Thu May 20 10:17:17 2010
-99.0495300	17.1349010	991.78	Thu May 20 10:17:27 2010
-99.0494995	17.1348782	987.30	Thu May 20 10:17:37 2010
-99.0495453	17.1348724	986.22	Thu May 20 10:17:47 2010
-99.0495377	17.1348763	985.45	Thu May 20 10:17:57 2010
-99.0494995	17.1348743	984.48	Thu May 20 10:18:07 2010
-99.0494461	17.1348801	984.03	Thu May 20 10:18:17 2010
-99.0494232	17.1348667	982.31	Thu May 20 10:18:27 2010
-99.0494232	17.1348495	981.25	Thu May 20 10:18:37 2010
-99.0494232	17.1348457	980.50	Thu May 20 10:18:47 2010
-99.0494232	17.1348534	980.22	Thu May 20 10:18:57 2010
-99.0494080	17.1348763	980.38	Thu May 20 10:19:07 2010
-99.0494461	17.1348953	978.75	Thu May 20 10:19:17 2010
-99.0494385	17.1349144	978.58	Thu May 20 10:19:27 2010
-99.0494308	17.1349182	976.30	Thu May 20 10:19:37 2010
-99.0494308	17.1349335	975.98	Thu May 20 10:19:47 2010
-99.0494385	17.1349564	975.92	Thu May 20 10:19:57 2010
-99.0494461	17.1349945	976.16	Thu May 20 10:20:07 2010
-99.0494461	17.1350117	976.06	Thu May 20 10:20:17 2010
-99.0494614	17.1350327	975.83	Thu May 20 10:20:27 2010
-99.0494919	17.1350613	974.61	Thu May 20 10:20:37 2010
-99.0494843	17.1350765	973.92	Thu May 20 10:20:47 2010
-99.0494766	17.1350880	973.11	Thu May 20 10:20:57 2010
-99.0494843	17.1350937	972.25	Thu May 20 10:21:07 2010
-99.0494766	17.1350937	971.48	Thu May 20 10:21:17 2010
-99.0494766	17.1350918	971.14	Thu May 20 10:21:27 2010
-99.0494766	17.1350918	971.14	Thu May 20 10:21:37 2010
-99.0494766	17.1350937	971.14	Thu May 20 10:21:47 2010
-99.0494766	17.1350956	971.19	Thu May 20 10:21:57 2010
-99.0494766	17.1350994	971.22	Thu May 20 10:22:07 2010
-99.0494766	17.1351013	971.22	Thu May 20 10:22:17 2010
-99.0494766	17.1351051	971.25	Thu May 20 10:22:27 2010
-99.0494766	17.1351070	971.27	Thu May 20 10:22:37 2010
-99.0494766	17.1351128	971.30	Thu May 20 10:22:47 2010
-99.0494766	17.1351185	971.30	Thu May 20 10:22:57 2010
-99.0494766	17.1351204	971.31	Thu May 20 10:23:07 2010
-99.0494766	17.1351223	971.31	Thu May 20 10:23:17 2010
-99.0494766	17.1351242	971.28	Thu May 20 10:23:27 2010
-99.0494766	17.1351261	971.30	Thu May 20 10:23:37 2010
-99.0494766	17.1351280	971.28	Thu May 20 10:23:47 2010
-99.0494690	17.1351299	971.23	Thu May 20 10:23:57 2010
-99.0494690	17.1351318	971.16	Thu May 20 10:24:07 2010
-99.0493774	17.1351299	969.27	Thu May 20 10:24:17 2010
-99.0492783	17.1351051	966.64	Thu May 20 10:24:27 2010
-99.0492630	17.1351089	966.28	Thu May 20 10:24:37 2010
-99.0492249	17.1351013	966.02	Thu May 20 10:24:47 2010
-99.0491333	17.1350536	964.73	Thu May 20 10:24:57 2010
-99.0491180	17.1350021	963.81	Thu May 20 10:25:07 2010
-99.0491333	17.1350002	963.13	Thu May 20 10:25:17 2010
-99.0490265	17.1349411	962.06	Thu May 20 10:25:27 2010
-99.0489578	17.1349220	961.00	Thu May 20 10:25:37 2010
-99.0489273	17.1348724	959.75	Thu May 20 10:25:47 2010
-99.0488586	17.1348515	958.00	Thu May 20 10:25:57 2010
-99.0488052	17.1347942	957.64	Thu May 20 10:26:07 2010
-99.0487823	17.1347904	957.58	Thu May 20 10:26:17 2010
-99.0488129	17.1347427	956.56	Thu May 20 10:26:27 2010
-99.0488129	17.1347065	955.44	Thu May 20 10:26:37 2010
-99.0488586	17.1346779	953.67	Thu May 20 10:26:47 2010
-99.0488434	17.1346779	953.53	Thu May 20 10:26:57 2010
-99.0488968	17.1346817	952.97	Thu May 20 10:27:07 2010
-99.0489044	17.1346989	952.88	Thu May 20 10:27:17 2010
-99.0488663	17.1347198	952.03	Thu May 20 10:27:27 2010
-99.0488358	17.1346760	950.30	Thu May 20 10:27:37 2010
-99.0487366	17.1346645	948.11	Thu May 20 10:27:47 2010
-99.0486679	17.1346645	946.28	Thu May 20 10:27:57 2010
-99.0487289	17.1346645	943.83	Thu May 20 10:28:07 2010
-99.0487289	17.1346741	943.67	Thu May 20 10:28:17 2010
-99.0487213	17.1346798	943.56	Thu May 20 10:28:27 2010
-99.0487213	17.1346722	943.50	Thu May 20 10:28:37 2010
-99.0487061	17.1346760	943.47	Thu May 20 10:28:47 2010
-99.0486984	17.1346798	943.23	Thu May 20 10:28:57 2010
-99.0487061	17.1346798	943.09	Thu May 20 10:29:07 2010
-99.0487137	17.1346664	942.92	Thu May 20 10:29:17 2010
-99.0487137	17.1346703	942.47	Thu May 20 10:29:27 2010
-99.0486984	17.1346645	940.33	Thu May 20 10:29:37 2010
-99.0487061	17.1346626	940.36	Thu May 20 10:29:47 2010
-99.0487137	17.1346645	940.31	Thu May 20 10:29:57 2010
-99.0487137	17.1346645	940.30	Thu May 20 10:30:07 2010
-99.0487213	17.1346645	940.22	Thu May 20 10:30:17 2010
-99.0487213	17.1346645	940.20	Thu May 20 10:30:27 2010
-99.0487137	17.1346626	940.13	Thu May 20 10:30:37 2010
-99.0487137	17.1346607	940.03	Thu May 20 10:30:47 2010
-99.0487137	17.1346607	939.98	Thu May 20 10:30:57 2010
-99.0487061	17.1346588	939.97	Thu May 20 10:31:07 2010
-99.0486984	17.1346550	939.89	Thu May 20 10:31:17 2010
-99.0486984	17.1346531	939.83	Thu May 20 10:31:27 2010
-99.0486984	17.1346512	939.86	Thu May 20 10:31:37 2010
-99.0486984	17.1346512	939.84	Thu May 20 10:31:47 2010
-99.0486984	17.1346493	939.83	Thu May 20 10:31:57 2010
-99.0486908	17.1346493	939.83	Thu May 20 10:32:07 2010
-99.0485458	17.1346073	938.83	Thu May 20 10:32:17 2010
-99.0484314	17.1344528	931.75	Thu May 20 10:32:27 2010
-99.0483398	17.1344414	930.03	Thu May 20 10:32:37 2010
-99.0482483	17.1344414	926.53	Thu May 20 10:32:47 2010
-99.0482178	17.1344280	925.17	Thu May 20 10:32:57 2010
-99.0481796	17.1344166	922.41	Thu May 20 10:33:07 2010
-99.0482330	17.1343918	917.80	Thu May 20 10:33:17 2010
-99.0482407	17.1343994	916.75	Thu May 20 10:33:27 2010
-99.0482559	17.1344032	915.80	Thu May 20 10:33:37 2010
-99.0481873	17.1343784	917.72	Thu May 20 10:33:47 2010
-99.0481491	17.1343708	914.98	Thu May 20 10:33:57 2010
-99.0481415	17.1343784	913.88	Thu May 20 10:34:07 2010
-99.0481262	17.1343575	911.67	Thu May 20 10:34:17 2010
-99.0480652	17.1342926	910.63	Thu May 20 10:34:27 2010
-99.0480042	17.1342506	908.33	Thu May 20 10:34:37 2010
-99.0479736	17.1341972	907.70	Thu May 20 10:34:47 2010
-99.0479736	17.1341572	906.63	Thu May 20 10:34:57 2010
-99.0479355	17.1341171	905.72	Thu May 20 10:35:07 2010
-99.0478897	17.1340504	904.89	Thu May 20 10:35:17 2010
-99.0478592	17.1340122	905.06	Thu May 20 10:35:27 2010
-99.0478745	17.1340046	903.97	Thu May 20 10:35:37 2010
-99.0478821	17.1339760	903.64	Thu May 20 10:35:47 2010
-99.0477982	17.1339684	904.17	Thu May 20 10:35:57 2010
-99.0477524	17.1339340	903.31	Thu May 20 10:36:07 2010
-99.0477295	17.1339016	902.67	Thu May 20 10:36:17 2010
-99.0476990	17.1338558	901.72	Thu May 20 10:36:27 2010
-99.0476837	17.1338272	900.06	Thu May 20 10:36:37 2010
-99.0476685	17.1338100	899.16	Thu May 20 10:36:47 2010
-99.0476761	17.1338120	898.16	Thu May 20 10:36:57 2010
-99.0476837	17.1338177	896.95	Thu May 20 10:37:07 2010
-99.0476761	17.1338062	895.48	Thu May 20 10:37:17 2010
-99.0477066	17.1337624	893.13	Thu May 20 10:37:27 2010
-99.0477219	17.1337223	891.97	Thu May 20 10:37:37 2010
-99.0477295	17.1337185	891.33	Thu May 20 10:37:47 2010
-99.0477295	17.1337051	890.77	Thu May 20 10:37:57 2010
-99.0477219	17.1336784	889.59	Thu May 20 10:38:07 2010
-99.0477142	17.1336250	886.80	Thu May 20 10:38:17 2010
-99.0476990	17.1335850	885.05	Thu May 20 10:38:27 2010
-99.0476990	17.1335258	883.56	Thu May 20 10:38:37 2010
-99.0477142	17.1335125	881.03	Thu May 20 10:38:47 2010
-99.0477142	17.1334648	879.95	Thu May 20 10:38:57 2010
-99.0477676	17.1334190	879.33	Thu May 20 10:39:07 2010
-99.0477753	17.1333122	879.25	Thu May 20 10:39:17 2010
-99.0477905	17.1332912	876.97	Thu May 20 10:39:27 2010
-99.0477982	17.1332912	876.48	Thu May 20 10:39:37 2010
-99.0478134	17.1332817	875.14	Thu May 20 10:39:47 2010
-99.0478287	17.1332779	875.11	Thu May 20 10:39:57 2010
-99.0478134	17.1331978	875.75	Thu May 20 10:40:07 2010
-99.0478058	17.1332092	875.44	Thu May 20 10:40:17 2010
-99.0478058	17.1331615	875.53	Thu May 20 10:40:27 2010
-99.0478287	17.1331635	875.75	Thu May 20 10:40:37 2010
-99.0478287	17.1331692	875.66	Thu May 20 10:40:47 2010
-99.0478210	17.1331825	875.80	Thu May 20 10:40:57 2010
-99.0478134	17.1332016	875.42	Thu May 20 10:41:07 2010
-99.0478134	17.1332073	874.98	Thu May 20 10:41:17 2010
-99.0478058	17.1332035	875.16	Thu May 20 10:41:27 2010
-99.0477982	17.1331902	875.70	Thu May 20 10:41:37 2010
-99.0477524	17.1331387	875.83	Thu May 20 10:41:47 2010
-99.0477219	17.1331253	875.98	Thu May 20 10:41:57 2010
-99.0477219	17.1330967	876.22	Thu May 20 10:42:07 2010
-99.0477142	17.1330853	876.56	Thu May 20 10:42:17 2010
-99.0477142	17.1330795	874.44	Thu May 20 10:42:27 2010
-99.0476456	17.1330738	874.27	Thu May 20 10:42:37 2010
-99.0475769	17.1330700	873.02	Thu May 20 10:42:47 2010
-99.0474625	17.1330719	870.92	Thu May 20 10:42:57 2010
-99.0473785	17.1330681	870.61	Thu May 20 10:43:07 2010
-99.0473328	17.1330204	868.63	Thu May 20 10:43:17 2010
-99.0472488	17.1329594	864.95	Thu May 20 10:43:27 2010
-99.0471802	17.1328697	863.11	Thu May 20 10:43:37 2010
-99.0471039	17.1327705	861.66	Thu May 20 10:43:47 2010
-99.0470734	17.1327534	860.27	Thu May 20 10:43:57 2010
-99.0470123	17.1327000	858.94	Thu May 20 10:44:07 2010
-99.0469589	17.1326084	859.73	Thu May 20 10:44:17 2010
-99.0469131	17.1325569	859.72	Thu May 20 10:44:27 2010
-99.0468903	17.1325111	859.58	Thu May 20 10:44:37 2010
-99.0468521	17.1324406	861.13	Thu May 20 10:44:47 2010
-99.0467682	17.1323776	861.98	Thu May 20 10:44:57 2010
-99.0466766	17.1323013	862.77	Thu May 20 10:45:07 2010
-99.0466385	17.1322231	859.95	Thu May 20 10:45:17 2010
-99.0466537	17.1321907	860.06	Thu May 20 10:45:27 2010
-99.0466919	17.1321144	858.92	Thu May 20 10:45:37 2010
-99.0467453	17.1320534	857.97	Thu May 20 10:45:47 2010
-99.0466537	17.1319504	857.28	Thu May 20 10:45:57 2010
-99.0465698	17.1319103	858.05	Thu May 20 10:46:07 2010
-99.0465088	17.1318512	856.23	Thu May 20 10:46:17 2010
-99.0464478	17.1318111	855.22	Thu May 20 10:46:27 2010
-99.0463791	17.1317787	855.08	Thu May 20 10:46:37 2010
-99.0462952	17.1317654	854.39	Thu May 20 10:46:47 2010
-99.0461884	17.1317711	854.78	Thu May 20 10:46:57 2010
-99.0460892	17.1317329	853.55	Thu May 20 10:47:07 2010
-99.0460434	17.1316833	852.48	Thu May 20 10:47:17 2010
-99.0460129	17.1316299	852.47	Thu May 20 10:47:27 2010
-99.0460129	17.1315842	852.59	Thu May 20 10:47:37 2010
-99.0459366	17.1315079	852.91	Thu May 20 10:47:47 2010
-99.0459061	17.1314316	852.30	Thu May 20 10:47:57 2010
-99.0459213	17.1313934	853.00	Thu May 20 10:48:07 2010
-99.0459213	17.1313858	853.00	Thu May 20 10:48:17 2010
-99.0458679	17.1313572	853.72	Thu May 20 10:48:27 2010
-99.0458221	17.1313686	853.88	Thu May 20 10:48:37 2010
-99.0458069	17.1313744	853.73	Thu May 20 10:48:47 2010
-99.0457993	17.1313992	853.36	Thu May 20 10:48:57 2010
-99.0457230	17.1314163	851.97	Thu May 20 10:49:07 2010
-99.0456924	17.1314106	851.66	Thu May 20 10:49:17 2010
-99.0457077	17.1314068	850.63	Thu May 20 10:49:27 2010
-99.0456924	17.1313972	850.58	Thu May 20 10:49:37 2010
-99.0457001	17.1314049	850.69	Thu May 20 10:49:47 2010
-99.0457230	17.1314182	850.81	Thu May 20 10:49:57 2010
-99.0457306	17.1314201	850.66	Thu May 20 10:50:07 2010
-99.0457230	17.1314068	849.67	Thu May 20 10:50:17 2010
-99.0456696	17.1313782	846.30	Thu May 20 10:50:27 2010
-99.0456314	17.1313438	846.42	Thu May 20 10:50:37 2010
-99.0456161	17.1313229	845.50	Thu May 20 10:50:47 2010
-99.0456009	17.1313171	844.41	Thu May 20 10:50:57 2010
-99.0456085	17.1313210	843.31	Thu May 20 10:51:07 2010
-99.0456161	17.1313286	842.23	Thu May 20 10:51:17 2010
-99.0456085	17.1313324	841.56	Thu May 20 10:51:27 2010
-99.0456009	17.1313343	840.95	Thu May 20 10:51:37 2010
-99.0455933	17.1313343	840.47	Thu May 20 10:51:47 2010
-99.0455933	17.1313362	840.22	Thu May 20 10:51:57 2010
-99.0456009	17.1313362	840.16	Thu May 20 10:52:07 2010
-99.0455933	17.1313324	840.19	Thu May 20 10:52:17 2010
-99.0455551	17.1312447	840.42	Thu May 20 10:52:27 2010
-99.0455017	17.1311855	839.78	Thu May 20 10:52:37 2010
-99.0454865	17.1311169	839.42	Thu May 20 10:52:47 2010
-99.0454559	17.1310310	837.69	Thu May 20 10:52:57 2010
-99.0454636	17.1308880	838.25	Thu May 20 10:53:07 2010
-99.0455170	17.1308899	837.75	Thu May 20 10:53:17 2010
-99.0455627	17.1308880	836.89	Thu May 20 10:53:27 2010
-99.0455475	17.1308804	836.80	Thu May 20 10:53:37 2010
-99.0454712	17.1309223	833.89	Thu May 20 10:53:47 2010
-99.0453796	17.1309757	832.31	Thu May 20 10:53:57 2010
-99.0452805	17.1309776	831.36	Thu May 20 10:54:07 2010
-99.0451889	17.1310101	830.91	Thu May 20 10:54:17 2010
-99.0451126	17.1310272	830.44	Thu May 20 10:54:27 2010
-99.0450821	17.1310310	829.98	Thu May 20 10:54:37 2010
-99.0450668	17.1310596	829.31	Thu May 20 10:54:47 2010
-99.0450592	17.1310482	829.22	Thu May 20 10:54:57 2010
-99.0450668	17.1310406	829.19	Thu May 20 10:55:07 2010
-99.0450745	17.1310329	829.17	Thu May 20 10:55:17 2010
-99.0451126	17.1309910	829.19	Thu May 20 10:55:27 2010
-99.0450668	17.1309719	829.17	Thu May 20 10:55:37 2010
-99.0450745	17.1309681	829.17	Thu May 20 10:55:47 2010
-99.0450211	17.1309662	829.03	Thu May 20 10:55:57 2010
-99.0450134	17.1309452	828.83	Thu May 20 10:56:07 2010
-99.0450211	17.1309395	828.83	Thu May 20 10:56:17 2010
-99.0450287	17.1309242	828.83	Thu May 20 10:56:27 2010
-99.0450592	17.1309700	828.78	Thu May 20 10:56:37 2010
-99.0450668	17.1310158	828.77	Thu May 20 10:56:47 2010
-99.0450668	17.1310139	828.78	Thu May 20 10:56:57 2010
-99.0450134	17.1310139	828.81	Thu May 20 10:57:07 2010
-99.0449753	17.1310024	828.88	Thu May 20 10:57:17 2010
-99.0448837	17.1309853	828.78	Thu May 20 10:57:27 2010
-99.0447693	17.1309605	828.84	Thu May 20 10:57:37 2010
-99.0446625	17.1310101	828.94	Thu May 20 10:57:47 2010
-99.0445786	17.1310596	829.20	Thu May 20 10:57:57 2010
-99.0444794	17.1310806	829.31	Thu May 20 10:58:07 2010
-99.0444412	17.1310673	829.27	Thu May 20 10:58:17 2010
-99.0443954	17.1310024	828.75	Thu May 20 10:58:27 2010
-99.0442886	17.1309834	827.95	Thu May 20 10:58:37 2010
-99.0442047	17.1309795	827.58	Thu May 20 10:58:47 2010
-99.0441589	17.1309834	827.08	Thu May 20 10:58:57 2010
-99.0440903	17.1309586	826.30	Thu May 20 10:59:07 2010
-99.0440445	17.1309223	825.27	Thu May 20 10:59:17 2010
-99.0439758	17.1308708	824.58	Thu May 20 10:59:27 2010
-99.0439606	17.1308632	823.64	Thu May 20 10:59:37 2010
-99.0439301	17.1307964	822.50	Thu May 20 10:59:47 2010
-99.0438614	17.1307812	821.67	Thu May 20 10:59:57 2010
-99.0437775	17.1307564	821.05	Thu May 20 11:00:07 2010
-99.0436859	17.1307087	819.38	Thu May 20 11:00:17 2010
-99.0436172	17.1306820	817.77	Thu May 20 11:00:27 2010
-99.0435562	17.1306477	816.67	Thu May 20 11:00:37 2010
-99.0434875	17.1306419	815.20	Thu May 20 11:00:47 2010
-99.0434875	17.1306477	815.56	Thu May 20 11:00:57 2010
-99.0434647	17.1306267	815.19	Thu May 20 11:01:07 2010
-99.0433807	17.1305256	814.08	Thu May 20 11:01:17 2010
-99.0433578	17.1304169	812.30	Thu May 20 11:01:27 2010
-99.0433731	17.1303539	810.63	Thu May 20 11:01:37 2010
-99.0433731	17.1303482	809.45	Thu May 20 11:01:47 2010
-99.0434723	17.1302967	807.22	Thu May 20 11:01:57 2010
-99.0435181	17.1302338	807.59	Thu May 20 11:02:07 2010
-99.0435867	17.1301861	807.06	Thu May 20 11:02:17 2010
-99.0435562	17.1300430	803.67	Thu May 20 11:02:27 2010
-99.0435638	17.1299305	802.27	Thu May 20 11:02:37 2010
-99.0435715	17.1298847	800.55	Thu May 20 11:02:47 2010
-99.0434952	17.1298599	799.66	Thu May 20 11:02:57 2010
-99.0433578	17.1298141	799.22	Thu May 20 11:03:07 2010
-99.0432129	17.1298065	798.36	Thu May 20 11:03:17 2010
-99.0431137	17.1297798	796.53	Thu May 20 11:03:27 2010
-99.0429916	17.1297836	795.19	Thu May 20 11:03:37 2010
-99.0429001	17.1297169	793.70	Thu May 20 11:03:47 2010
-99.0428162	17.1296406	792.50	Thu May 20 11:03:57 2010
-99.0427246	17.1296005	791.81	Thu May 20 11:04:07 2010
-99.0426407	17.1295509	792.25	Thu May 20 11:04:17 2010
-99.0426559	17.1295204	791.16	Thu May 20 11:04:27 2010
-99.0427399	17.1295185	789.91	Thu May 20 11:04:37 2010
-99.0428009	17.1294994	789.88	Thu May 20 11:04:47 2010
-99.0428085	17.1295071	789.73	Thu May 20 11:04:57 2010
-99.0428009	17.1295052	789.59	Thu May 20 11:05:07 2010
-99.0428009	17.1294765	789.14	Thu May 20 11:05:17 2010
-99.0428162	17.1294651	788.86	Thu May 20 11:05:27 2010
-99.0428238	17.1294861	788.81	Thu May 20 11:05:37 2010
-99.0428162	17.1294861	788.66	Thu May 20 11:05:47 2010
-99.0428162	17.1294804	788.48	Thu May 20 11:05:57 2010
-99.0428543	17.1294823	788.42	Thu May 20 11:06:07 2010
-99.0428085	17.1294613	788.36	Thu May 20 11:06:17 2010
-99.0428009	17.1294689	788.16	Thu May 20 11:06:27 2010
