# Supplementary material for: Lévy foraging patterns of rural humans
Source: PLoS One. 2018 Jun 18;13(6):e0199099. doi: 10.1371/journal.pone.0199099 (PMC6005560; doi:10.1371/journal.pone.0199099)
Supplement: S6 File — (ZIP) [file pone.0199099.s006.zip › holux04/Holux004_M-241_Start_20101007-165413_Finish_20101007-174753.txt]

-99.0428162	17.1294384	775.00	Thu Oct 07 16:54:13 2010
-99.0428085	17.1294537	776.33	Thu Oct 07 16:54:23 2010
-99.0428162	17.1294708	776.52	Thu Oct 07 16:54:33 2010
-99.0428238	17.1294689	776.58	Thu Oct 07 16:54:43 2010
-99.0428162	17.1294613	776.59	Thu Oct 07 16:54:53 2010
-99.0428085	17.1294098	777.14	Thu Oct 07 16:55:03 2010
-99.0428238	17.1293793	777.11	Thu Oct 07 16:55:13 2010
-99.0427933	17.1293163	777.06	Thu Oct 07 16:55:23 2010
-99.0427551	17.1293449	776.58	Thu Oct 07 16:55:33 2010
-99.0426941	17.1293335	777.58	Thu Oct 07 16:55:43 2010
-99.0426788	17.1293411	777.77	Thu Oct 07 16:55:53 2010
-99.0426559	17.1293411	777.84	Thu Oct 07 16:56:03 2010
-99.0426407	17.1292534	778.05	Thu Oct 07 16:56:13 2010
-99.0425949	17.1291866	778.06	Thu Oct 07 16:56:23 2010
-99.0425873	17.1291504	779.59	Thu Oct 07 16:56:33 2010
-99.0426102	17.1291218	779.52	Thu Oct 07 16:56:43 2010
-99.0425720	17.1290474	779.89	Thu Oct 07 16:56:53 2010
-99.0425491	17.1289673	780.53	Thu Oct 07 16:57:03 2010
-99.0425644	17.1289463	780.25	Thu Oct 07 16:57:13 2010
-99.0425720	17.1289349	780.02	Thu Oct 07 16:57:23 2010
-99.0426025	17.1288700	779.95	Thu Oct 07 16:57:33 2010
-99.0426331	17.1287842	779.69	Thu Oct 07 16:57:43 2010
-99.0426483	17.1287384	779.34	Thu Oct 07 16:57:53 2010
-99.0426712	17.1287098	779.42	Thu Oct 07 16:58:03 2010
-99.0426636	17.1286793	779.50	Thu Oct 07 16:58:13 2010
-99.0426636	17.1286182	779.16	Thu Oct 07 16:58:23 2010
-99.0426407	17.1285553	778.77	Thu Oct 07 16:58:33 2010
-99.0426407	17.1284618	778.17	Thu Oct 07 16:58:43 2010
-99.0426865	17.1283855	777.67	Thu Oct 07 16:58:53 2010
-99.0427094	17.1283550	777.23	Thu Oct 07 16:59:03 2010
-99.0426788	17.1283150	776.31	Thu Oct 07 16:59:13 2010
-99.0425262	17.1282368	764.33	Thu Oct 07 16:59:23 2010
-99.0424042	17.1282406	757.00	Thu Oct 07 16:59:33 2010
-99.0423584	17.1282597	754.03	Thu Oct 07 16:59:43 2010
-99.0423508	17.1282673	752.48	Thu Oct 07 16:59:53 2010
-99.0423355	17.1282845	751.05	Thu Oct 07 17:00:03 2010
-99.0422974	17.1282349	749.80	Thu Oct 07 17:00:13 2010
-99.0422287	17.1281643	749.13	Thu Oct 07 17:00:23 2010
-99.0421371	17.1281109	744.91	Thu Oct 07 17:00:33 2010
-99.0420609	17.1281185	740.05	Thu Oct 07 17:00:43 2010
-99.0419846	17.1281319	736.44	Thu Oct 07 17:00:53 2010
-99.0419464	17.1281548	734.61	Thu Oct 07 17:01:03 2010
-99.0418854	17.1280937	732.67	Thu Oct 07 17:01:13 2010
-99.0418015	17.1280289	729.58	Thu Oct 07 17:01:23 2010
-99.0417328	17.1279621	727.02	Thu Oct 07 17:01:33 2010
-99.0416641	17.1278782	722.94	Thu Oct 07 17:01:43 2010
-99.0416107	17.1278114	720.27	Thu Oct 07 17:01:53 2010
-99.0415573	17.1277771	717.92	Thu Oct 07 17:02:03 2010
-99.0414810	17.1277714	715.03	Thu Oct 07 17:02:13 2010
-99.0414124	17.1277409	712.92	Thu Oct 07 17:02:23 2010
-99.0413666	17.1277733	711.08	Thu Oct 07 17:02:33 2010
-99.0413513	17.1277008	709.64	Thu Oct 07 17:02:43 2010
-99.0414352	17.1276493	708.13	Thu Oct 07 17:02:53 2010
-99.0414047	17.1275406	706.70	Thu Oct 07 17:03:03 2010
-99.0413589	17.1274796	707.38	Thu Oct 07 17:03:13 2010
-99.0413513	17.1274586	707.23	Thu Oct 07 17:03:23 2010
-99.0413284	17.1273975	704.34	Thu Oct 07 17:03:33 2010
-99.0413361	17.1273899	704.20	Thu Oct 07 17:03:43 2010
-99.0413208	17.1273785	703.16	Thu Oct 07 17:03:53 2010
-99.0413208	17.1273899	703.92	Thu Oct 07 17:04:03 2010
-99.0412979	17.1274223	704.47	Thu Oct 07 17:04:13 2010
-99.0412903	17.1274376	704.84	Thu Oct 07 17:04:23 2010
-99.0413055	17.1274242	704.55	Thu Oct 07 17:04:33 2010
-99.0413208	17.1273804	705.22	Thu Oct 07 17:04:43 2010
-99.0413055	17.1273594	705.72	Thu Oct 07 17:04:53 2010
-99.0412827	17.1273327	705.39	Thu Oct 07 17:05:03 2010
-99.0412674	17.1273212	705.56	Thu Oct 07 17:05:13 2010
-99.0412598	17.1273060	705.25	Thu Oct 07 17:05:23 2010
-99.0412827	17.1272659	709.03	Thu Oct 07 17:05:33 2010
-99.0412979	17.1272755	711.05	Thu Oct 07 17:05:43 2010
-99.0412827	17.1272736	711.13	Thu Oct 07 17:05:53 2010
-99.0412750	17.1272697	711.08	Thu Oct 07 17:06:03 2010
-99.0412750	17.1272717	710.84	Thu Oct 07 17:06:13 2010
-99.0412750	17.1272678	710.61	Thu Oct 07 17:06:23 2010
-99.0412750	17.1272678	710.58	Thu Oct 07 17:06:33 2010
-99.0412750	17.1272774	710.61	Thu Oct 07 17:06:43 2010
-99.0412827	17.1272774	710.42	Thu Oct 07 17:06:53 2010
-99.0412827	17.1272793	710.08	Thu Oct 07 17:07:03 2010
-99.0412827	17.1272774	710.14	Thu Oct 07 17:07:13 2010
-99.0412827	17.1272774	710.11	Thu Oct 07 17:07:23 2010
-99.0412827	17.1272793	710.09	Thu Oct 07 17:07:33 2010
-99.0412827	17.1272793	710.11	Thu Oct 07 17:07:43 2010
-99.0412827	17.1272793	710.06	Thu Oct 07 17:07:53 2010
-99.0412827	17.1272793	710.08	Thu Oct 07 17:08:03 2010
-99.0412827	17.1272793	710.05	Thu Oct 07 17:08:13 2010
-99.0412750	17.1272755	710.39	Thu Oct 07 17:08:23 2010
-99.0412750	17.1272717	709.94	Thu Oct 07 17:08:33 2010
-99.0412598	17.1272697	709.20	Thu Oct 07 17:08:43 2010
-99.0412598	17.1272755	708.64	Thu Oct 07 17:08:53 2010
-99.0412674	17.1272831	708.31	Thu Oct 07 17:09:03 2010
-99.0412674	17.1272793	708.31	Thu Oct 07 17:09:13 2010
-99.0412674	17.1272812	708.30	Thu Oct 07 17:09:23 2010
-99.0412598	17.1272812	708.20	Thu Oct 07 17:09:33 2010
-99.0412598	17.1272850	708.09	Thu Oct 07 17:09:43 2010
-99.0412521	17.1272888	707.92	Thu Oct 07 17:09:53 2010
-99.0412445	17.1272812	707.61	Thu Oct 07 17:10:03 2010
-99.0412369	17.1272736	707.25	Thu Oct 07 17:10:13 2010
-99.0412369	17.1272697	706.91	Thu Oct 07 17:10:23 2010
-99.0412292	17.1272678	706.63	Thu Oct 07 17:10:33 2010
-99.0412369	17.1272678	706.67	Thu Oct 07 17:10:43 2010
-99.0412369	17.1272678	706.66	Thu Oct 07 17:10:53 2010
-99.0412674	17.1272488	707.88	Thu Oct 07 17:11:03 2010
-99.0412750	17.1271858	709.56	Thu Oct 07 17:11:13 2010
-99.0412369	17.1271591	709.95	Thu Oct 07 17:11:23 2010
-99.0411835	17.1271992	708.28	Thu Oct 07 17:11:33 2010
-99.0411377	17.1272221	707.06	Thu Oct 07 17:11:43 2010
-99.0411148	17.1272469	705.25	Thu Oct 07 17:11:53 2010
-99.0410461	17.1272488	704.84	Thu Oct 07 17:12:03 2010
-99.0410080	17.1272354	705.08	Thu Oct 07 17:12:13 2010
-99.0410004	17.1272411	704.73	Thu Oct 07 17:12:23 2010
-99.0410004	17.1272678	704.09	Thu Oct 07 17:12:33 2010
-99.0410004	17.1272736	703.80	Thu Oct 07 17:12:43 2010
-99.0410309	17.1272907	702.98	Thu Oct 07 17:12:53 2010
-99.0410614	17.1273098	702.89	Thu Oct 07 17:13:03 2010
-99.0411453	17.1273575	702.97	Thu Oct 07 17:13:13 2010
-99.0412292	17.1273518	703.98	Thu Oct 07 17:13:23 2010
-99.0412445	17.1273441	706.08	Thu Oct 07 17:13:33 2010
-99.0412369	17.1273594	705.52	Thu Oct 07 17:13:43 2010
-99.0412369	17.1273613	705.45	Thu Oct 07 17:13:53 2010
-99.0412064	17.1273518	704.44	Thu Oct 07 17:14:03 2010
-99.0412140	17.1273499	704.44	Thu Oct 07 17:14:13 2010
-99.0412140	17.1273479	704.39	Thu Oct 07 17:14:23 2010
-99.0412216	17.1273537	704.41	Thu Oct 07 17:14:33 2010
-99.0412292	17.1273518	704.41	Thu Oct 07 17:14:43 2010
-99.0412369	17.1273594	704.41	Thu Oct 07 17:14:53 2010
-99.0412369	17.1273594	704.34	Thu Oct 07 17:15:03 2010
-99.0412445	17.1273842	704.05	Thu Oct 07 17:15:13 2010
-99.0412216	17.1273975	704.08	Thu Oct 07 17:15:23 2010
-99.0411987	17.1274052	704.45	Thu Oct 07 17:15:33 2010
-99.0411911	17.1273994	704.52	Thu Oct 07 17:15:43 2010
-99.0411911	17.1273975	704.61	Thu Oct 07 17:15:53 2010
-99.0411911	17.1273899	704.69	Thu Oct 07 17:16:03 2010
-99.0411987	17.1273918	704.78	Thu Oct 07 17:16:13 2010
-99.0411987	17.1273899	704.95	Thu Oct 07 17:16:23 2010
-99.0411987	17.1273937	705.25	Thu Oct 07 17:16:33 2010
-99.0412140	17.1273994	705.58	Thu Oct 07 17:16:43 2010
-99.0412140	17.1274014	705.77	Thu Oct 07 17:16:53 2010
-99.0412216	17.1274014	705.81	Thu Oct 07 17:17:03 2010
-99.0412216	17.1273975	705.47	Thu Oct 07 17:17:13 2010
-99.0412369	17.1274014	705.77	Thu Oct 07 17:17:23 2010
-99.0412292	17.1274090	705.77	Thu Oct 07 17:17:33 2010
-99.0412292	17.1274128	705.78	Thu Oct 07 17:17:43 2010
-99.0412216	17.1274109	705.77	Thu Oct 07 17:17:53 2010
-99.0412140	17.1273994	705.81	Thu Oct 07 17:18:03 2010
-99.0412064	17.1273861	705.88	Thu Oct 07 17:18:13 2010
-99.0411987	17.1273785	705.94	Thu Oct 07 17:18:23 2010
-99.0411911	17.1273766	705.78	Thu Oct 07 17:18:33 2010
-99.0412140	17.1273785	705.64	Thu Oct 07 17:18:43 2010
-99.0412216	17.1273556	707.86	Thu Oct 07 17:18:53 2010
-99.0412292	17.1273327	708.25	Thu Oct 07 17:19:03 2010
-99.0412369	17.1273327	708.56	Thu Oct 07 17:19:13 2010
-99.0412674	17.1272888	710.08	Thu Oct 07 17:19:23 2010
-99.0413132	17.1272640	710.08	Thu Oct 07 17:19:33 2010
-99.0413132	17.1272621	710.30	Thu Oct 07 17:19:43 2010
-99.0413132	17.1272564	710.36	Thu Oct 07 17:19:53 2010
-99.0413055	17.1272640	710.06	Thu Oct 07 17:20:03 2010
-99.0412979	17.1272621	710.05	Thu Oct 07 17:20:13 2010
-99.0412750	17.1272640	710.09	Thu Oct 07 17:20:23 2010
-99.0412674	17.1272507	710.00	Thu Oct 07 17:20:33 2010
-99.0412903	17.1272621	710.00	Thu Oct 07 17:20:43 2010
-99.0412903	17.1272640	709.89	Thu Oct 07 17:20:53 2010
-99.0412903	17.1272640	709.88	Thu Oct 07 17:21:03 2010
-99.0412979	17.1272640	709.88	Thu Oct 07 17:21:13 2010
-99.0412979	17.1272640	709.83	Thu Oct 07 17:21:23 2010
-99.0412979	17.1272640	709.83	Thu Oct 07 17:21:33 2010
-99.0412903	17.1272640	709.78	Thu Oct 07 17:21:43 2010
-99.0412903	17.1272640	709.75	Thu Oct 07 17:21:53 2010
-99.0412903	17.1272621	709.67	Thu Oct 07 17:22:03 2010
-99.0412903	17.1272621	709.63	Thu Oct 07 17:22:13 2010
-99.0412903	17.1272621	709.67	Thu Oct 07 17:22:23 2010
-99.0412903	17.1272621	709.66	Thu Oct 07 17:22:33 2010
-99.0412903	17.1272621	709.64	Thu Oct 07 17:22:43 2010
-99.0412903	17.1272621	709.59	Thu Oct 07 17:22:53 2010
-99.0412903	17.1272621	709.58	Thu Oct 07 17:23:03 2010
-99.0412903	17.1272602	709.55	Thu Oct 07 17:23:13 2010
-99.0412903	17.1272602	709.53	Thu Oct 07 17:23:23 2010
-99.0412903	17.1272621	709.53	Thu Oct 07 17:23:33 2010
-99.0412903	17.1272621	709.47	Thu Oct 07 17:23:43 2010
-99.0412903	17.1272640	709.45	Thu Oct 07 17:23:53 2010
-99.0412903	17.1272621	709.45	Thu Oct 07 17:24:03 2010
-99.0412903	17.1272640	709.47	Thu Oct 07 17:24:13 2010
-99.0412903	17.1272640	709.47	Thu Oct 07 17:24:23 2010
-99.0412903	17.1272621	709.47	Thu Oct 07 17:24:33 2010
-99.0412903	17.1272621	709.47	Thu Oct 07 17:24:43 2010
-99.0412903	17.1272621	709.45	Thu Oct 07 17:24:53 2010
-99.0412903	17.1272621	709.47	Thu Oct 07 17:25:03 2010
-99.0412903	17.1272621	709.45	Thu Oct 07 17:25:13 2010
-99.0412903	17.1272621	709.45	Thu Oct 07 17:25:23 2010
-99.0412903	17.1272621	709.45	Thu Oct 07 17:25:33 2010
-99.0412903	17.1272640	709.44	Thu Oct 07 17:25:43 2010
-99.0412903	17.1272659	709.39	Thu Oct 07 17:25:53 2010
-99.0412903	17.1272678	709.36	Thu Oct 07 17:26:03 2010
-99.0412903	17.1272678	709.38	Thu Oct 07 17:26:13 2010
-99.0412903	17.1272697	709.39	Thu Oct 07 17:26:23 2010
-99.0412903	17.1272717	709.41	Thu Oct 07 17:26:33 2010
-99.0412903	17.1272736	709.39	Thu Oct 07 17:26:43 2010
-99.0412903	17.1272774	709.39	Thu Oct 07 17:26:53 2010
-99.0412979	17.1272793	709.44	Thu Oct 07 17:27:03 2010
-99.0412979	17.1272831	709.45	Thu Oct 07 17:27:13 2010
-99.0412979	17.1272850	709.48	Thu Oct 07 17:27:23 2010
-99.0413208	17.1273460	710.63	Thu Oct 07 17:27:33 2010
-99.0413513	17.1274033	711.05	Thu Oct 07 17:27:43 2010
-99.0413666	17.1274223	711.86	Thu Oct 07 17:27:53 2010
-99.0413895	17.1274452	712.89	Thu Oct 07 17:28:03 2010
-99.0413818	17.1274796	714.83	Thu Oct 07 17:28:13 2010
-99.0413818	17.1274891	715.70	Thu Oct 07 17:28:23 2010
-99.0413971	17.1275043	716.19	Thu Oct 07 17:28:33 2010
-99.0414276	17.1275444	716.39	Thu Oct 07 17:28:43 2010
-99.0414581	17.1276226	717.19	Thu Oct 07 17:28:53 2010
-99.0414276	17.1276989	718.45	Thu Oct 07 17:29:03 2010
-99.0413742	17.1277523	718.27	Thu Oct 07 17:29:13 2010
-99.0413666	17.1277981	718.83	Thu Oct 07 17:29:23 2010
-99.0413895	17.1278114	719.31	Thu Oct 07 17:29:33 2010
-99.0414200	17.1278152	721.03	Thu Oct 07 17:29:43 2010
-99.0414505	17.1277885	722.63	Thu Oct 07 17:29:53 2010
-99.0415115	17.1277809	723.39	Thu Oct 07 17:30:03 2010
-99.0415573	17.1277771	722.98	Thu Oct 07 17:30:13 2010
-99.0416031	17.1277924	723.53	Thu Oct 07 17:30:23 2010
-99.0416183	17.1277885	723.88	Thu Oct 07 17:30:33 2010
-99.0416336	17.1277847	724.23	Thu Oct 07 17:30:43 2010
-99.0416336	17.1277752	724.64	Thu Oct 07 17:30:53 2010
-99.0416260	17.1277637	725.13	Thu Oct 07 17:31:03 2010
-99.0416336	17.1277504	725.70	Thu Oct 07 17:31:13 2010
-99.0416336	17.1277332	726.44	Thu Oct 07 17:31:23 2010
-99.0416412	17.1277180	727.33	Thu Oct 07 17:31:33 2010
-99.0416870	17.1278267	729.02	Thu Oct 07 17:31:43 2010
-99.0416718	17.1278343	729.67	Thu Oct 07 17:31:53 2010
-99.0416718	17.1278362	731.39	Thu Oct 07 17:32:03 2010
-99.0417023	17.1278763	732.34	Thu Oct 07 17:32:13 2010
-99.0417252	17.1279011	733.30	Thu Oct 07 17:32:23 2010
-99.0417557	17.1279278	735.00	Thu Oct 07 17:32:33 2010
-99.0417557	17.1279774	734.84	Thu Oct 07 17:32:43 2010
-99.0417557	17.1279869	735.28	Thu Oct 07 17:32:53 2010
-99.0417786	17.1280193	734.81	Thu Oct 07 17:33:03 2010
-99.0418320	17.1280384	734.63	Thu Oct 07 17:33:13 2010
-99.0418625	17.1280651	735.16	Thu Oct 07 17:33:23 2010
-99.0418930	17.1280727	736.17	Thu Oct 07 17:33:33 2010
-99.0418854	17.1280689	736.98	Thu Oct 07 17:33:43 2010
-99.0419083	17.1281204	738.34	Thu Oct 07 17:33:53 2010
-99.0419693	17.1281681	739.23	Thu Oct 07 17:34:03 2010
-99.0420074	17.1281395	737.83	Thu Oct 07 17:34:13 2010
-99.0420990	17.1281242	738.58	Thu Oct 07 17:34:23 2010
-99.0421906	17.1281433	739.89	Thu Oct 07 17:34:33 2010
-99.0422440	17.1281853	740.25	Thu Oct 07 17:34:43 2010
-99.0422974	17.1282310	739.83	Thu Oct 07 17:34:53 2010
-99.0423279	17.1282768	740.22	Thu Oct 07 17:35:03 2010
-99.0423813	17.1282883	740.91	Thu Oct 07 17:35:13 2010
-99.0424423	17.1282959	741.73	Thu Oct 07 17:35:23 2010
-99.0424728	17.1282597	742.48	Thu Oct 07 17:35:33 2010
-99.0425339	17.1282711	742.73	Thu Oct 07 17:35:43 2010
-99.0425873	17.1283016	743.11	Thu Oct 07 17:35:53 2010
-99.0426178	17.1283398	743.70	Thu Oct 07 17:36:03 2010
-99.0426254	17.1283913	743.95	Thu Oct 07 17:36:13 2010
-99.0426407	17.1284294	744.38	Thu Oct 07 17:36:23 2010
-99.0426025	17.1284676	744.88	Thu Oct 07 17:36:33 2010
-99.0425415	17.1285114	745.34	Thu Oct 07 17:36:43 2010
-99.0425491	17.1285877	745.98	Thu Oct 07 17:36:53 2010
-99.0425720	17.1286392	746.27	Thu Oct 07 17:37:03 2010
-99.0425644	17.1286449	746.28	Thu Oct 07 17:37:13 2010
-99.0425873	17.1286888	746.30	Thu Oct 07 17:37:23 2010
-99.0425720	17.1286945	746.30	Thu Oct 07 17:37:33 2010
-99.0425644	17.1287403	746.39	Thu Oct 07 17:37:43 2010
-99.0425720	17.1287460	746.42	Thu Oct 07 17:37:53 2010
-99.0425949	17.1287746	746.39	Thu Oct 07 17:38:03 2010
-99.0425797	17.1288052	746.45	Thu Oct 07 17:38:13 2010
-99.0425873	17.1288261	746.70	Thu Oct 07 17:38:23 2010
-99.0425797	17.1288357	746.80	Thu Oct 07 17:38:33 2010
-99.0425720	17.1288433	746.83	Thu Oct 07 17:38:43 2010
-99.0425720	17.1288414	746.83	Thu Oct 07 17:38:53 2010
-99.0425644	17.1288433	746.83	Thu Oct 07 17:39:03 2010
-99.0425797	17.1288757	746.83	Thu Oct 07 17:39:13 2010
-99.0425720	17.1288872	746.92	Thu Oct 07 17:39:23 2010
-99.0425644	17.1288948	746.80	Thu Oct 07 17:39:33 2010
-99.0425568	17.1288986	746.80	Thu Oct 07 17:39:43 2010
-99.0425720	17.1289120	746.83	Thu Oct 07 17:39:53 2010
-99.0425873	17.1289101	746.86	Thu Oct 07 17:40:03 2010
-99.0425720	17.1289063	747.13	Thu Oct 07 17:40:13 2010
-99.0425644	17.1289482	749.45	Thu Oct 07 17:40:23 2010
-99.0425568	17.1289635	750.00	Thu Oct 07 17:40:33 2010
-99.0425491	17.1289616	750.70	Thu Oct 07 17:40:43 2010
-99.0425339	17.1289558	752.02	Thu Oct 07 17:40:53 2010
-99.0425339	17.1289501	753.59	Thu Oct 07 17:41:03 2010
-99.0425110	17.1289692	756.52	Thu Oct 07 17:41:13 2010
-99.0425339	17.1289787	760.78	Thu Oct 07 17:41:23 2010
-99.0425491	17.1290054	763.48	Thu Oct 07 17:41:33 2010
-99.0425568	17.1290607	766.19	Thu Oct 07 17:41:43 2010
-99.0425568	17.1290741	769.64	Thu Oct 07 17:41:53 2010
-99.0425644	17.1290913	771.77	Thu Oct 07 17:42:03 2010
-99.0425644	17.1291256	772.66	Thu Oct 07 17:42:13 2010
-99.0425720	17.1291542	774.36	Thu Oct 07 17:42:23 2010
-99.0426178	17.1291847	774.44	Thu Oct 07 17:42:33 2010
-99.0426102	17.1292076	778.59	Thu Oct 07 17:42:43 2010
-99.0426178	17.1292191	779.98	Thu Oct 07 17:42:53 2010
-99.0426254	17.1292286	781.91	Thu Oct 07 17:43:03 2010
-99.0426483	17.1292591	782.94	Thu Oct 07 17:43:13 2010
-99.0426788	17.1292934	783.39	Thu Oct 07 17:43:23 2010
-99.0426865	17.1293201	785.56	Thu Oct 07 17:43:33 2010
-99.0427017	17.1293240	787.39	Thu Oct 07 17:43:43 2010
-99.0427017	17.1293182	789.22	Thu Oct 07 17:43:53 2010
-99.0427017	17.1293163	791.02	Thu Oct 07 17:44:03 2010
-99.0427094	17.1293392	790.78	Thu Oct 07 17:44:13 2010
-99.0427933	17.1293488	792.92	Thu Oct 07 17:44:23 2010
-99.0428467	17.1294022	793.17	Thu Oct 07 17:44:33 2010
-99.0428391	17.1294346	792.81	Thu Oct 07 17:44:43 2010
-99.0428543	17.1294441	792.45	Thu Oct 07 17:44:53 2010
-99.0428619	17.1294613	791.80	Thu Oct 07 17:45:03 2010
-99.0428619	17.1294708	791.86	Thu Oct 07 17:45:13 2010
-99.0428543	17.1294785	791.91	Thu Oct 07 17:45:23 2010
-99.0428467	17.1294823	791.88	Thu Oct 07 17:45:33 2010
-99.0428467	17.1294975	791.69	Thu Oct 07 17:45:43 2010
-99.0428543	17.1294956	791.33	Thu Oct 07 17:45:53 2010
-99.0428543	17.1294956	790.97	Thu Oct 07 17:46:03 2010
-99.0428543	17.1294956	790.86	Thu Oct 07 17:46:13 2010
-99.0428543	17.1294937	790.84	Thu Oct 07 17:46:23 2010
-99.0428543	17.1294937	790.83	Thu Oct 07 17:46:33 2010
-99.0428543	17.1294937	790.83	Thu Oct 07 17:46:43 2010
-99.0428543	17.1294937	790.84	Thu Oct 07 17:46:53 2010
-99.0428543	17.1294918	790.92	Thu Oct 07 17:47:03 2010
-99.0428543	17.1294918	791.06	Thu Oct 07 17:47:13 2010
-99.0428543	17.1294918	791.14	Thu Oct 07 17:47:23 2010
-99.0428543	17.1294918	791.25	Thu Oct 07 17:47:33 2010
-99.0428543	17.1294918	791.27	Thu Oct 07 17:47:43 2010
-99.0428543	17.1294918	791.34	Thu Oct 07 17:47:53 2010
