# Supplementary material for: Lévy foraging patterns of rural humans
Source: PLoS One. 2018 Jun 18;13(6):e0199099. doi: 10.1371/journal.pone.0199099 (PMC6005560; doi:10.1371/journal.pone.0199099)
Supplement: S6 File — (ZIP) [file pone.0199099.s006.zip › holux04/Holux004_M-241_Start_20101215-163547_Finish_20101215-174637.kml]

<?xml version="1.0" encoding="UTF-8"?>
<kml xmlns="http://earth.google.com/kml/2.1">
<Document>
<Style id="normalState_TLP_Start">
<IconStyle>
<scale>1.0</scale>
<Icon>
<href>http://maps.google.com/mapfiles/kml/pal4/icon15.png</href>
</Icon>
</IconStyle>
<LabelStyle>
<scale>1.0</scale>
</LabelStyle>
</Style>
<Style id="highlightState_TLP_Start">
<IconStyle>
<scale>1.1</scale>
<Icon>
<href>http://maps.google.com/mapfiles/kml/pal4/icon7.png</href>
</Icon>
</IconStyle>
<LabelStyle>
<scale>1.1</scale>
<color>ff0000ff</color>
</LabelStyle>
</Style>
<StyleMap id="styleMap_TLP_Start">
<Pair>
<key>normal</key>
<styleUrl>#normalState_TLP_Start</styleUrl>
</Pair>
<Pair>
<key>highlight</key>
<styleUrl>#highlightState_TLP_Start</styleUrl>
</Pair>
</StyleMap>
<Style id="normalState_TLP_Finish">
<IconStyle>
<scale>1.0</scale>
<Icon>
<href>http://maps.google.com/mapfiles/kml/pal4/icon15.png</href>
</Icon>
</IconStyle>
<LabelStyle>
<scale>1.0</scale>
</LabelStyle>
</Style>
<Style id="highlightState_TLP_Finish">
<IconStyle>
<scale>1.1</scale>
<Icon>
<href>http://maps.google.com/mapfiles/kml/pal4/icon7.png</href>
</Icon>
</IconStyle>
<LabelStyle>
<scale>1.1</scale>
<color>ff0000ff</color>
</LabelStyle>
</Style>
<StyleMap id="styleMap_TLP_Finish">
<Pair>
<key>normal</key>
<styleUrl>#normalState_TLP_Finish</styleUrl>
</Pair>
<Pair>
<key>highlight</key>
<styleUrl>#highlightState_TLP_Finish</styleUrl>
</Pair>
</StyleMap>
<Style id="normalState_TLP_Normal">
<IconStyle>
<scale>1.0</scale>
<Icon>
<href>http://maps.google.com/mapfiles/kml/pal4/icon31.png</href>
</Icon>
</IconStyle>
<LabelStyle>
<scale>1.0</scale>
</LabelStyle>
</Style>
<Style id="highlightState_TLP_Normal">
<IconStyle>
<scale>1.1</scale>
<Icon>
<href>http://maps.google.com/mapfiles/kml/pal4/icon23.png</href>
</Icon>
</IconStyle>
<LabelStyle>
<scale>1.1</scale>
<color>ff0000ff</color>
</LabelStyle>
</Style>
<StyleMap id="styleMap_TLP_Normal">
<Pair>
<key>normal</key>
<styleUrl>#normalState_TLP_Normal</styleUrl>
</Pair>
<Pair>
<key>highlight</key>
<styleUrl>#highlightState_TLP_Normal</styleUrl>
</Pair>
</StyleMap>
<Style id="normalState_TLP_Photo">
<IconStyle>
<scale>1.0</scale>
<Icon>
<href>http://maps.google.com/mapfiles/kml/pal4/icon46.png</href>
</Icon>
</IconStyle>
<LabelStyle>
<scale>1.0</scale>
</LabelStyle>
</Style>
<Style id="highlightState_TLP_Photo">
<IconStyle>
<scale>1.1</scale>
<Icon>
<href>http://maps.google.com/mapfiles/kml/pal4/icon38.png</href>
</Icon>
</IconStyle>
<LabelStyle>
<scale>1.1</scale>
<color>ff0000ff</color>
</LabelStyle>
</Style>
<StyleMap id="styleMap_TLP_Photo">
<Pair>
<key>normal</key>
<styleUrl>#normalState_TLP_Photo</styleUrl>
</Pair>
<Pair>
<key>highlight</key>
<styleUrl>#highlightState_TLP_Photo</styleUrl>
</Pair>
</StyleMap>
<Style id="roadStyle">
<LineStyle>
<color>ffffff00</color>
<width>6</width>
</LineStyle>
</Style>
<Open>1</Open>
<description>Route</description>
<name>Track Log</name>
<Placemark>
<name>Route</name>
<styleUrl>#roadStyle</styleUrl>
<MultiGeometry>
<LineString>
<coordinates>
-99.0491409,17.1346684,197.89 -99.0492706,17.1345215,201.86 -99.0492706,17.1345139,201.64 -99.0492706,17.1345196,198.32 -99.0492859,17.1344929,183.49 -99.0492554,17.1344585,172.24 -99.0493088,17.1344223,169.57 -99.0493240,17.1343994,162.87 -99.0493088,17.1343517,154.78 -99.0492935,17.1343117,141.73 -99.0493164,17.1342678,129.39 -99.0493469,17.1342754,119.25 -99.0494843,17.1341877,110.46 -99.0494995,17.1341953,104.41 -99.0494537,17.1341248,96.34 -99.0494156,17.1342030,93.57 -99.0494385,17.1341877,92.82 -99.0494385,17.1341877,92.04 -99.0491638,17.1342354,94.90 -99.0493011,17.1342621,98.05 -99.0492630,17.1342735,104.13 -99.0493088,17.1342697,101.31 -99.0522385,17.1346703,120.99 -99.0527725,17.1348000,125.81 -99.0528259,17.1348534,130.69 -99.0528412,17.1348515,131.01 -99.0531006,17.1348209,134.18 -99.0531082,17.1348228,134.29 -99.0530853,17.1349030,137.09 -99.0531540,17.1349297,139.49 -99.0531693,17.1349297,139.52 -99.0532455,17.1349106,140.05 -99.0532913,17.1348534,140.95 -99.0533066,17.1348343,141.25 -99.0533829,17.1348419,141.97 -99.0534439,17.1348801,143.95 -99.0534897,17.1348667,144.96 -99.0535431,17.1348171,145.80 -99.0535965,17.1347656,146.68 -99.0536041,17.1347523,146.69 -99.0535965,17.1347103,147.14 -99.0535889,17.1347084,147.96 -99.0535965,17.1346226,149.00 -99.0535889,17.1346321,151.85 -99.0535889,17.1346588,155.84 -99.0535583,17.1346092,158.70 -99.0535278,17.1345234,160.23 -99.0535049,17.1345100,161.31 -99.0535049,17.1345081,161.43 -99.0534363,17.1344032,162.51 -99.0534363,17.1344013,162.63 -99.0534592,17.1343956,164.10 -99.0534668,17.1343765,164.15 -99.0534668,17.1343861,165.20 -99.0530701,17.1345768,169.39 -99.0533600,17.1345158,172.22 -99.0533676,17.1345139,172.34 -99.0534286,17.1345081,172.88 -99.0534363,17.1345024,172.92 -99.0535126,17.1345196,173.32 -99.0533447,17.1346378,181.07 -99.0533371,17.1346836,186.05 -99.0533066,17.1346931,189.11 -99.0533066,17.1346817,189.32 -99.0533218,17.1346779,189.47 -99.0533218,17.1346855,191.56 -99.0533066,17.1347008,194.76 -99.0534210,17.1345749,196.30 -99.0534744,17.1345768,196.49 -99.0535049,17.1345768,196.91 -99.0535126,17.1345787,197.00 -99.0535126,17.1345787,197.64 -99.0535965,17.1346207,198.63 -99.0533371,17.1347370,201.91 -99.0532761,17.1348763,206.25 -99.0532150,17.1349201,210.32 -99.0532227,17.1349659,213.23 -99.0532608,17.1349831,214.53 -99.0533066,17.1350288,217.84 -99.0532303,17.1350937,220.35 -99.0532990,17.1350498,222.02 -99.0533371,17.1350269,223.25 -99.0534058,17.1349926,225.31 -99.0534592,17.1349850,227.48 -99.0534973,17.1349888,228.70 -99.0535049,17.1349792,229.43 -99.0535126,17.1349735,229.52 -99.0535126,17.1349640,229.66 -99.0535202,17.1349602,229.81 -99.0535202,17.1349545,231.13 -99.0535278,17.1349449,231.20 -99.0535202,17.1349354,231.63 -99.0534821,17.1349449,234.46 -99.0534973,17.1349392,236.44 -99.0534973,17.1349335,236.52 -99.0534897,17.1349373,238.36 -99.0534744,17.1349258,240.47 -99.0534515,17.1348763,242.50 -99.0534744,17.1348381,247.03 -99.0534439,17.1348457,252.92 -99.0534363,17.1348400,253.91 -99.0534439,17.1348248,254.24 -99.0534439,17.1347847,258.87 -99.0534363,17.1347675,260.80 -99.0534363,17.1347446,262.05 -99.0534210,17.1347351,262.75 -99.0534439,17.1347332,263.40 -99.0534363,17.1347389,264.06 -99.0533066,17.1347485,267.05 -99.0532379,17.1347656,271.13 -99.0532684,17.1347637,272.82 -99.0532837,17.1347046,275.20 -99.0532684,17.1346893,276.32 -99.0532455,17.1346817,277.00 -99.0532227,17.1346798,277.83 -99.0532074,17.1346779,278.80 -99.0531921,17.1346760,279.85 -99.0531693,17.1346779,281.01 -99.0531540,17.1346874,282.27 -99.0531158,17.1347027,284.20 -99.0530777,17.1347179,285.97 -99.0530624,17.1347198,287.47 -99.0530243,17.1347275,289.79 -99.0529709,17.1347256,291.63 -99.0529556,17.1346951,293.90 -99.0529556,17.1346798,295.26 -99.0529556,17.1346550,296.63 -99.0530014,17.1345940,299.11 -99.0530472,17.1345520,301.16 -99.0531693,17.1344738,303.64 -99.0532684,17.1344433,305.48 -99.0533066,17.1344528,307.07 -99.0530548,17.1347198,309.49 -99.0529785,17.1347542,310.73 -99.0529480,17.1347942,311.96 -99.0529404,17.1348057,313.20 -99.0529251,17.1348019,314.47 -99.0529251,17.1347980,315.72 -99.0529327,17.1347809,316.84 -99.0529327,17.1347752,318.14 -99.0529251,17.1347733,319.45 -99.0529251,17.1347771,320.78 -99.0529251,17.1347809,322.13 -99.0529251,17.1347828,323.48 -99.0529175,17.1347847,324.17 -99.0529175,17.1347828,324.17 -99.0529175,17.1347828,324.17 -99.0529175,17.1347828,324.17 -99.0529175,17.1347828,324.18 -99.0529175,17.1347847,324.18 -99.0529022,17.1347885,324.18 -99.0528564,17.1347752,324.92 -99.0522003,17.1343880,348.33 -99.0521698,17.1343822,349.52 -99.0521545,17.1343842,350.72 -99.0521240,17.1343746,351.84 -99.0519867,17.1344490,376.52 -99.0519867,17.1344547,376.99 -99.0519867,17.1344662,377.23 -99.0519714,17.1344738,377.52 -99.0519638,17.1344738,377.85 -99.0519638,17.1344776,378.28 -99.0518112,17.1344433,386.92 -99.0518036,17.1344414,387.32 -99.0517960,17.1344357,387.94 -99.0517807,17.1344337,388.23 -99.0516510,17.1344795,392.28 -99.0517044,17.1343765,408.48 -99.0516815,17.1343708,413.87 -99.0516815,17.1343689,414.66 -99.0516891,17.1343670,415.20 -99.0516891,17.1343670,415.41 -99.0516891,17.1343651,415.66 -99.0516891,17.1343651,415.87 -99.0516891,17.1343670,416.05 -99.0516891,17.1343708,416.42 -99.0516891,17.1343727,416.56 -99.0516815,17.1343727,416.78 -99.0516815,17.1343746,417.03 -99.0516815,17.1343765,417.32 -99.0516815,17.1343765,417.60 -99.0516815,17.1343803,417.98 -99.0516815,17.1343803,418.45 -99.0516739,17.1343803,418.96 -99.0516739,17.1343803,419.40 -99.0516739,17.1343803,419.71 -99.0516739,17.1343822,420.09 -99.0516739,17.1343822,420.48 -99.0516739,17.1343842,420.71 -99.0516739,17.1343861,420.92 -99.0516739,17.1343861,421.21 -99.0516663,17.1343861,421.53 -99.0516663,17.1343861,421.66 -99.0516586,17.1343842,421.70 -99.0516586,17.1343842,421.74 -99.0516586,17.1343861,421.90 -99.0516510,17.1343842,422.01 -99.0516510,17.1343822,422.22 -99.0516510,17.1343822,422.35 -99.0516434,17.1343803,422.43 -99.0516434,17.1343784,422.57 -99.0516357,17.1343727,422.63 -99.0516357,17.1343727,422.66 -99.0516434,17.1343746,422.77 -99.0516434,17.1343765,422.86 -99.0516357,17.1343784,423.05 -99.0516281,17.1343803,423.24 -99.0516205,17.1343803,423.45 -99.0516281,17.1343803,423.61 -99.0516052,17.1343803,423.84 -99.0514908,17.1343231,432.18 -99.0514755,17.1343269,432.75 -99.0514603,17.1343174,433.22 -99.0514450,17.1343136,433.73 -99.0514374,17.1343136,434.33 -99.0514374,17.1343079,435.01 -99.0514374,17.1343040,435.32 -99.0514450,17.1343002,435.50 -99.0514450,17.1343002,435.59 -99.0514450,17.1342945,435.84 -99.0514450,17.1342869,436.15 -99.0514374,17.1342869,436.31 -99.0514145,17.1342945,436.52 -99.0513916,17.1343060,436.94 -99.0513611,17.1343136,437.44 -99.0513458,17.1343269,437.86 -99.0513306,17.1343422,438.28 -99.0513077,17.1343231,444.27 -99.0512848,17.1343269,444.75 -99.0508728,17.1343575,447.65 -99.0508881,17.1342621,469.68 -99.0509796,17.1342297,485.99 -99.0509872,17.1342258,494.66 -99.0509796,17.1342010,508.02 -99.0509567,17.1341972,509.32 -99.0509491,17.1341934,510.76 -99.0507126,17.1344357,538.09 -99.0507050,17.1344013,566.09 -99.0506744,17.1343842,579.63 -99.0506516,17.1343842,581.48 -99.0506439,17.1343918,582.98 -99.0506363,17.1343899,584.55 -99.0505829,17.1343517,593.56 -99.0505600,17.1343250,597.42 -99.0503998,17.1343307,603.31 -99.0503845,17.1344204,606.89 -99.0503540,17.1345673,616.42 -99.0503311,17.1346111,626.56 -99.0503311,17.1346684,630.02 -99.0503464,17.1347198,632.45 -99.0503311,17.1347389,634.13 -99.0503387,17.1347504,635.88 -99.0503235,17.1348038,638.78 -99.0503387,17.1349220,641.77 -99.0503387,17.1349506,644.08 -99.0503387,17.1349430,649.94 -99.0503235,17.1349602,651.28 -99.0503006,17.1349564,653.05 -99.0502930,17.1349392,654.95 -99.0503082,17.1349621,657.86 -99.0502701,17.1348572,661.47 -99.0503082,17.1347179,664.83 -99.0503845,17.1345901,667.59 -99.0504837,17.1345310,669.36 -99.0506134,17.1344452,671.78 -99.0508957,17.1344929,676.45 -99.0509491,17.1344471,677.30 -99.0507660,17.1343079,679.42 -99.0507584,17.1343079,679.52 -99.0507431,17.1343060,679.84 -99.0506897,17.1343422,680.06 -99.0507050,17.1343288,680.22 -99.0507050,17.1342754,680.73 -99.0506668,17.1342068,681.22 -99.0505829,17.1341248,681.88 -99.0504684,17.1340923,682.88 -99.0504532,17.1340675,683.34 -99.0504456,17.1340141,683.67 -99.0503998,17.1340199,684.05 -99.0503845,17.1339874,685.44 -99.0503311,17.1339550,688.58 -99.0503082,17.1339321,692.30 -99.0502014,17.1339283,694.41 -99.0500793,17.1338978,697.63 -99.0499496,17.1339169,699.69 -99.0499191,17.1339188,699.88 -99.0498962,17.1338367,700.45 -99.0497971,17.1337719,701.69 -99.0497513,17.1337471,703.31 -99.0497360,17.1337204,705.70 -99.0496368,17.1337223,706.47 -99.0495453,17.1337166,707.45 -99.0494843,17.1336823,707.81 -99.0493927,17.1336288,708.19 -99.0492477,17.1336365,708.69 -99.0491638,17.1335716,709.27 -99.0490723,17.1334934,710.25 -99.0490036,17.1334667,710.64 -99.0488739,17.1334858,711.06 -99.0487976,17.1334305,711.41 -99.0487213,17.1334019,711.73 -99.0487289,17.1333675,712.42 -99.0487289,17.1332874,713.36 -99.0487289,17.1332111,713.78 -99.0487061,17.1331463,714.27 -99.0487061,17.1331177,714.59 -99.0486984,17.1330643,714.98 -99.0487061,17.1329937,715.28 -99.0486374,17.1330032,715.48 -99.0486221,17.1329536,715.61 -99.0486221,17.1329441,715.75 -99.0486450,17.1329136,715.72 -99.0486832,17.1328640,715.69 -99.0487442,17.1328201,715.42 -99.0486526,17.1327229,715.33 -99.0486526,17.1327152,715.91 -99.0486450,17.1326580,716.00 -99.0486221,17.1326180,716.03 -99.0484924,17.1326275,719.00 -99.0485153,17.1326084,719.28 -99.0485535,17.1325779,719.55 -99.0485535,17.1325512,719.78 -99.0486832,17.1325340,721.25 -99.0486069,17.1325226,723.27 -99.0485001,17.1325607,726.30 -99.0484085,17.1325207,728.25 -99.0483093,17.1324883,728.78 -99.0482101,17.1324348,728.94 -99.0481033,17.1323109,729.47 -99.0480042,17.1322689,730.33 -99.0479355,17.1322269,735.06 -99.0478058,17.1321850,737.28 -99.0477219,17.1321278,738.89 -99.0477066,17.1320534,740.33 -99.0476456,17.1319866,742.52 -99.0475769,17.1319180,745.84 -99.0474548,17.1318779,748.02 -99.0473862,17.1317711,749.91 -99.0473862,17.1317101,751.39 -99.0474396,17.1316051,752.63 -99.0474701,17.1315136,753.86 -99.0473480,17.1314907,755.17 -99.0472031,17.1314812,756.64 -99.0471039,17.1314735,758.02 -99.0470810,17.1313953,760.00 -99.0469437,17.1314011,761.75 -99.0467453,17.1314259,764.16 -99.0466614,17.1314144,766.73 -99.0465240,17.1314182,771.05 -99.0464706,17.1313572,772.81 -99.0464020,17.1313152,774.69 -99.0463181,17.1312656,776.77 -99.0462723,17.1312008,778.27 -99.0462494,17.1311340,779.84 -99.0461807,17.1311131,781.41 -99.0461197,17.1311150,782.95 -99.0460815,17.1311207,784.03 -99.0460663,17.1311226,785.22 -99.0459976,17.1311550,788.66 -99.0459442,17.1311836,790.84 -99.0458679,17.1312828,795.66 -99.0457764,17.1313438,800.86 -99.0456772,17.1313248,804.72 -99.0456009,17.1312943,807.59 -99.0455246,17.1312408,810.58 -99.0455170,17.1311703,813.50 -99.0454865,17.1310863,817.44 -99.0454712,17.1310482,818.81 -99.0455093,17.1309929,819.98 -99.0455933,17.1309261,820.56 -99.0455704,17.1308899,821.39 -99.0455017,17.1308861,821.22 -99.0454254,17.1308708,821.86 -99.0453339,17.1308804,822.41 -99.0452271,17.1309052,822.72 -99.0451355,17.1309490,822.89 -99.0451050,17.1309662,824.19 -99.0450134,17.1309814,824.86 -99.0449371,17.1309738,825.17 -99.0448685,17.1309547,825.63 -99.0447388,17.1310329,825.16 -99.0446167,17.1310825,825.39 -99.0445099,17.1310711,821.67 -99.0444183,17.1310482,819.81 -99.0444031,17.1310577,817.59 -99.0443954,17.1310577,816.02 -99.0443344,17.1310501,814.23 -99.0442505,17.1310368,814.05 -99.0441971,17.1309872,812.72 -99.0441742,17.1309566,811.00 -99.0441055,17.1308880,808.98 -99.0440445,17.1308327,808.61 -99.0439606,17.1308002,806.20 -99.0439072,17.1307430,805.14 -99.0438156,17.1307201,804.61 -99.0436935,17.1307144,804.05 -99.0436478,17.1306629,803.48 -99.0435410,17.1306648,803.42 -99.0435104,17.1306190,801.92 -99.0434494,17.1305580,801.86 -99.0433884,17.1305141,802.25 -99.0433502,17.1304550,802.88 -99.0433655,17.1303654,802.72 -99.0434265,17.1303177,802.48 -99.0435181,17.1302204,802.20 -99.0436020,17.1301517,801.78 -99.0436172,17.1300526,801.47 -99.0435867,17.1299400,802.98 -99.0436172,17.1298866,801.86 -99.0435333,17.1298504,799.73 -99.0434113,17.1298580,796.14 -99.0432892,17.1298466,796.09 -99.0431747,17.1298180,793.80 -99.0430603,17.1297970,796.22 -99.0429688,17.1297436,796.09 -99.0428543,17.1296539,798.13 -99.0428085,17.1295738,799.47 -99.0427933,17.1295643,798.95 -99.0427856,17.1295300,801.56 -99.0427704,17.1295147,801.88 -99.0427628,17.1295109,801.17 -99.0427704,17.1294975,801.14 -99.0427780,17.1294823,800.95 -99.0428238,17.1294518,799.81 -99.0428696,17.1294403,797.38 -99.0428314,17.1294327,796.63 </coordinates>
</LineString>
</MultiGeometry>
</Placemark>
<Folder>
<name>waypoints</name>
<Placemark>
<name>
Wed Dec 15 16:35:47 2010 S=0.99 Km/hr
</name>
<styleUrl>
#styleMap_TLP_Start
</styleUrl>
<Point>
<coordinates>
-99.0491409,17.1346684,197.89
</coordinates>
</Point>
</Placemark>
<Placemark>
<name>
Wed Dec 15 16:35:57 2010 S=0.89 Km/hr
</name>
<styleUrl>
#styleMap_TLP_Normal
</styleUrl>
<Point>
<coordinates>
-99.0492706,17.1345215,201.86
</coordinates>
</Point>
</Placemark>
<Placemark>
<name>
Wed Dec 15 16:36:07 2010 S=0.25 Km/hr
</name>
<styleUrl>
#styleMap_TLP_Normal
</styleUrl>
<Point>
<coordinates>
-99.0492706,17.1345139,201.64
</coordinates>
</Point>
</Placemark>
<Placemark>
<name>
Wed Dec 15 16:36:17 2010 S=1.15 Km/hr
</name>
<styleUrl>
#styleMap_TLP_Normal
</styleUrl>
<Point>
<coordinates>
-99.0492706,17.1345196,198.32
</coordinates>
</Point>
</Placemark>
<Placemark>
<name>
Wed Dec 15 16:36:27 2010 S=1.31 Km/hr
</name>
<styleUrl>
#styleMap_TLP_Normal
</styleUrl>
<Point>
<coordinates>
-99.0492859,17.1344929,183.49
</coordinates>
</Point>
</Placemark>
<Placemark>
<name>
Wed Dec 15 16:36:37 2010 S=1.03 Km/hr
</name>
<styleUrl>
#styleMap_TLP_Normal
</styleUrl>
<Point>
<coordinates>
-99.0492554,17.1344585,172.24
</coordinates>
</Point>
</Placemark>
<Placemark>
<name>
Wed Dec 15 16:36:47 2010 S=1.26 Km/hr
</name>
<styleUrl>
#styleMap_TLP_Normal
</styleUrl>
<Point>
<coordinates>
-99.0493088,17.1344223,169.57
</coordinates>
</Point>
</Placemark>
<Placemark>
<name>
Wed Dec 15 16:36:57 2010 S=1.22 Km/hr
</name>
<styleUrl>
#styleMap_TLP_Normal
</styleUrl>
<Point>
<coordinates>
-99.0493240,17.1343994,162.87
</coordinates>
</Point>
</Placemark>
<Placemark>
<name>
Wed Dec 15 16:37:07 2010 S=0.73 Km/hr
</name>
<styleUrl>
#styleMap_TLP_Normal
</styleUrl>
<Point>
<coordinates>
-99.0493088,17.1343517,154.78
</coordinates>
</Point>
</Placemark>
<Placemark>
<name>
Wed Dec 15 16:37:17 2010 S=1.01 Km/hr
</name>
<styleUrl>
#styleMap_TLP_Normal
</styleUrl>
<Point>
<coordinates>
-99.0492935,17.1343117,141.73
</coordinates>
</Point>
</Placemark>
<Placemark>
<name>
Wed Dec 15 16:37:27 2010 S=2.27 Km/hr
</name>
<styleUrl>
#styleMap_TLP_Normal
</styleUrl>
<Point>
<coordinates>
-99.0493164,17.1342678,129.39
</coordinates>
</Point>
</Placemark>
<Placemark>
<name>
Wed Dec 15 16:37:37 2010 S=0.79 Km/hr
</name>
<styleUrl>
#styleMap_TLP_Normal
</styleUrl>
<Point>
<coordinates>
-99.0493469,17.1342754,119.25
</coordinates>
</Point>
</Placemark>
<Placemark>
<name>
Wed Dec 15 16:37:47 2010 S=1.06 Km/hr
</name>
<styleUrl>
#styleMap_TLP_Normal
</styleUrl>
<Point>
<coordinates>
-99.0494843,17.1341877,110.46
</coordinates>
</Point>
</Placemark>
<Placemark>
<name>
Wed Dec 15 16:37:57 2010 S=1.53 Km/hr
</name>
<styleUrl>
#styleMap_TLP_Normal
</styleUrl>
<Point>
<coordinates>
-99.0494995,17.1341953,104.41
</coordinates>
</Point>
</Placemark>
<Placemark>
<name>
Wed Dec 15 16:38:07 2010 S=1.47 Km/hr
</name>
<styleUrl>
#styleMap_TLP_Normal
</styleUrl>
<Point>
<coordinates>
-99.0494537,17.1341248,96.34
</coordinates>
</Point>
</Placemark>
<Placemark>
<name>
Wed Dec 15 16:38:17 2010 S=0.93 Km/hr
</name>
<styleUrl>
#styleMap_TLP_Normal
</styleUrl>
<Point>
<coordinates>
-99.0494156,17.1342030,93.57
</coordinates>
</Point>
</Placemark>
<Placemark>
<name>
Wed Dec 15 16:38:27 2010 S=0.69 Km/hr
</name>
<styleUrl>
#styleMap_TLP_Normal
</styleUrl>
<Point>
<coordinates>
-99.0494385,17.1341877,92.82
</coordinates>
</Point>
</Placemark>
<Placemark>
<name>
Wed Dec 15 16:38:37 2010 S=0.45 Km/hr
</name>
<styleUrl>
#styleMap_TLP_Normal
</styleUrl>
<Point>
<coordinates>
-99.0494385,17.1341877,92.04
</coordinates>
</Point>
</Placemark>
<Placemark>
<name>
Wed Dec 15 16:38:47 2010 S=1.09 Km/hr
</name>
<styleUrl>
#styleMap_TLP_Normal
</styleUrl>
<Point>
<coordinates>
-99.0491638,17.1342354,94.90
</coordinates>
</Point>
</Placemark>
<Placemark>
<name>
Wed Dec 15 16:38:57 2010 S=1.54 Km/hr
</name>
<styleUrl>
#styleMap_TLP_Normal
</styleUrl>
<Point>
<coordinates>
-99.0493011,17.1342621,98.05
</coordinates>
</Point>
</Placemark>
<Placemark>
<name>
Wed Dec 15 16:39:07 2010 S=1.18 Km/hr
</name>
<styleUrl>
#styleMap_TLP_Normal
</styleUrl>
<Point>
<coordinates>
-99.0492630,17.1342735,104.13
</coordinates>
</Point>
</Placemark>
<Placemark>
<name>
Wed Dec 15 16:39:17 2010 S=1.26 Km/hr
</name>
<styleUrl>
#styleMap_TLP_Normal
</styleUrl>
<Point>
<coordinates>
-99.0493088,17.1342697,101.31
</coordinates>
</Point>
</Placemark>
<Placemark>
<name>
Wed Dec 15 16:39:27 2010 S=1.97 Km/hr
</name>
<styleUrl>
#styleMap_TLP_Normal
</styleUrl>
<Point>
<coordinates>
-99.0522385,17.1346703,120.99
</coordinates>
</Point>
</Placemark>
<Placemark>
<name>
Wed Dec 15 16:39:37 2010 S=1.49 Km/hr
</name>
<styleUrl>
#styleMap_TLP_Normal
</styleUrl>
<Point>
<coordinates>
-99.0527725,17.1348000,125.81
</coordinates>
</Point>
</Placemark>
<Placemark>
<name>
Wed Dec 15 16:39:47 2010 S=0.11 Km/hr
</name>
<styleUrl>
#styleMap_TLP_Normal
</styleUrl>
<Point>
<coordinates>
-99.0528259,17.1348534,130.69
</coordinates>
</Point>
</Placemark>
<Placemark>
<name>
Wed Dec 15 16:39:57 2010 S=0.65 Km/hr
</name>
<styleUrl>
#styleMap_TLP_Normal
</styleUrl>
<Point>
<coordinates>
-99.0528412,17.1348515,131.01
</coordinates>
</Point>
</Placemark>
<Placemark>
<name>
Wed Dec 15 16:40:07 2010 S=0.35 Km/hr
</name>
<styleUrl>
#styleMap_TLP_Normal
</styleUrl>
<Point>
<coordinates>
-99.0531006,17.1348209,134.18
</coordinates>
</Point>
</Placemark>
<Placemark>
<name>
Wed Dec 15 16:40:17 2010 S=0.55 Km/hr
</name>
<styleUrl>
#styleMap_TLP_Normal
</styleUrl>
<Point>
<coordinates>
-99.0531082,17.1348228,134.29
</coordinates>
</Point>
</Placemark>
<Placemark>
<name>
Wed Dec 15 16:40:27 2010 S=1.70 Km/hr
</name>
<styleUrl>
#styleMap_TLP_Normal
</styleUrl>
<Point>
<coordinates>
-99.0530853,17.1349030,137.09
</coordinates>
</Point>
</Placemark>
<Placemark>
<name>
Wed Dec 15 16:40:37 2010 S=0.68 Km/hr
</name>
<styleUrl>
#styleMap_TLP_Normal
</styleUrl>
<Point>
<coordinates>
-99.0531540,17.1349297,139.49
</coordinates>
</Point>
</Placemark>
<Placemark>
<name>
Wed Dec 15 16:40:47 2010 S=0.61 Km/hr
</name>
<styleUrl>
#styleMap_TLP_Normal
</styleUrl>
<Point>
<coordinates>
-99.0531693,17.1349297,139.52
</coordinates>
</Point>
</Placemark>
<Placemark>
<name>
Wed Dec 15 16:40:57 2010 S=1.36 Km/hr
</name>
<styleUrl>
#styleMap_TLP_Normal
</styleUrl>
<Point>
<coordinates>
-99.0532455,17.1349106,140.05
</coordinates>
</Point>
</Placemark>
<Placemark>
<name>
Wed Dec 15 16:41:07 2010 S=0.59 Km/hr
</name>
<styleUrl>
#styleMap_TLP_Normal
</styleUrl>
<Point>
<coordinates>
-99.0532913,17.1348534,140.95
</coordinates>
</Point>
</Placemark>
<Placemark>
<name>
Wed Dec 15 16:41:17 2010 S=0.35 Km/hr
</name>
<styleUrl>
#styleMap_TLP_Normal
</styleUrl>
<Point>
<coordinates>
-99.0533066,17.1348343,141.25
</coordinates>
</Point>
</Placemark>
<Placemark>
<name>
Wed Dec 15 16:41:27 2010 S=0.92 Km/hr
</name>
<styleUrl>
#styleMap_TLP_Normal
</styleUrl>
<Point>
<coordinates>
-99.0533829,17.1348419,141.97
</coordinates>
</Point>
</Placemark>
<Placemark>
<name>
Wed Dec 15 16:41:37 2010 S=0.91 Km/hr
</name>
<styleUrl>
#styleMap_TLP_Normal
</styleUrl>
<Point>
<coordinates>
-99.0534439,17.1348801,143.95
</coordinates>
</Point>
</Placemark>
<Placemark>
<name>
Wed Dec 15 16:41:47 2010 S=0.37 Km/hr
</name>
<styleUrl>
#styleMap_TLP_Normal
</styleUrl>
<Point>
<coordinates>
-99.0534897,17.1348667,144.96
</coordinates>
</Point>
</Placemark>
<Placemark>
<name>
Wed Dec 15 16:41:57 2010 S=1.00 Km/hr
</name>
<styleUrl>
#styleMap_TLP_Normal
</styleUrl>
<Point>
<coordinates>
-99.0535431,17.1348171,145.80
</coordinates>
</Point>
</Placemark>
<Placemark>
<name>
Wed Dec 15 16:42:07 2010 S=0.45 Km/hr
</name>
<styleUrl>
#styleMap_TLP_Normal
</styleUrl>
<Point>
<coordinates>
-99.0535965,17.1347656,146.68
</coordinates>
</Point>
</Placemark>
<Placemark>
<name>
Wed Dec 15 16:42:17 2010 S=0.77 Km/hr
</name>
<styleUrl>
#styleMap_TLP_Normal
</styleUrl>
<Point>
<coordinates>
-99.0536041,17.1347523,146.69
</coordinates>
</Point>
</Placemark>
<Placemark>
<name>
Wed Dec 15 16:42:27 2010 S=1.36 Km/hr
</name>
<styleUrl>
#styleMap_TLP_Normal
</styleUrl>
<Point>
<coordinates>
-99.0535965,17.1347103,147.14
</coordinates>
</Point>
</Placemark>
<Placemark>
<name>
Wed Dec 15 16:42:37 2010 S=0.99 Km/hr
</name>
<styleUrl>
#styleMap_TLP_Normal
</styleUrl>
<Point>
<coordinates>
-99.0535889,17.1347084,147.96
</coordinates>
</Point>
</Placemark>
<Placemark>
<name>
Wed Dec 15 16:42:47 2010 S=1.66 Km/hr
</name>
<styleUrl>
#styleMap_TLP_Normal
</styleUrl>
<Point>
<coordinates>
-99.0535965,17.1346226,149.00
</coordinates>
</Point>
</Placemark>
<Placemark>
<name>
Wed Dec 15 16:42:57 2010 S=1.43 Km/hr
</name>
<styleUrl>
#styleMap_TLP_Normal
</styleUrl>
<Point>
<coordinates>
-99.0535889,17.1346321,151.85
</coordinates>
</Point>
</Placemark>
<Placemark>
<name>
Wed Dec 15 16:43:07 2010 S=2.10 Km/hr
</name>
<styleUrl>
#styleMap_TLP_Normal
</styleUrl>
<Point>
<coordinates>
-99.0535889,17.1346588,155.84
</coordinates>
</Point>
</Placemark>
<Placemark>
<name>
Wed Dec 15 16:43:17 2010 S=1.37 Km/hr
</name>
<styleUrl>
#styleMap_TLP_Normal
</styleUrl>
<Point>
<coordinates>
-99.0535583,17.1346092,158.70
</coordinates>
</Point>
</Placemark>
<Placemark>
<name>
Wed Dec 15 16:43:27 2010 S=1.06 Km/hr
</name>
<styleUrl>
#styleMap_TLP_Normal
</styleUrl>
<Point>
<coordinates>
-99.0535278,17.1345234,160.23
</coordinates>
</Point>
</Placemark>
<Placemark>
<name>
Wed Dec 15 16:43:37 2010 S=0.85 Km/hr
</name>
<styleUrl>
#styleMap_TLP_Normal
</styleUrl>
<Point>
<coordinates>
-99.0535049,17.1345100,161.31
</coordinates>
</Point>
</Placemark>
<Placemark>
<name>
Wed Dec 15 16:43:47 2010 S=1.09 Km/hr
</name>
<styleUrl>
#styleMap_TLP_Normal
</styleUrl>
<Point>
<coordinates>
-99.0535049,17.1345081,161.43
</coordinates>
</Point>
</Placemark>
<Placemark>
<name>
Wed Dec 15 16:43:57 2010 S=0.26 Km/hr
</name>
<styleUrl>
#styleMap_TLP_Normal
</styleUrl>
<Point>
<coordinates>
-99.0534363,17.1344032,162.51
</coordinates>
</Point>
</Placemark>
<Placemark>
<name>
Wed Dec 15 16:44:07 2010 S=0.83 Km/hr
</name>
<styleUrl>
#styleMap_TLP_Normal
</styleUrl>
<Point>
<coordinates>
-99.0534363,17.1344013,162.63
</coordinates>
</Point>
</Placemark>
<Placemark>
<name>
Wed Dec 15 16:44:17 2010 S=0.55 Km/hr
</name>
<styleUrl>
#styleMap_TLP_Normal
</styleUrl>
<Point>
<coordinates>
-99.0534592,17.1343956,164.10
</coordinates>
</Point>
</Placemark>
<Placemark>
<name>
Wed Dec 15 16:44:27 2010 S=0.91 Km/hr
</name>
<styleUrl>
#styleMap_TLP_Normal
</styleUrl>
<Point>
<coordinates>
-99.0534668,17.1343765,164.15
</coordinates>
</Point>
</Placemark>
<Placemark>
<name>
Wed Dec 15 16:44:37 2010 S=1.28 Km/hr
</name>
<styleUrl>
#styleMap_TLP_Normal
</styleUrl>
<Point>
<coordinates>
-99.0534668,17.1343861,165.20
</coordinates>
</Point>
</Placemark>
<Placemark>
<name>
Wed Dec 15 16:44:47 2010 S=1.46 Km/hr
</name>
<styleUrl>
#styleMap_TLP_Normal
</styleUrl>
<Point>
<coordinates>
-99.0530701,17.1345768,169.39
</coordinates>
</Point>
</Placemark>
<Placemark>
<name>
Wed Dec 15 16:44:57 2010 S=0.56 Km/hr
</name>
<styleUrl>
#styleMap_TLP_Normal
</styleUrl>
<Point>
<coordinates>
-99.0533600,17.1345158,172.22
</coordinates>
</Point>
</Placemark>
<Placemark>
<name>
Wed Dec 15 16:45:07 2010 S=0.63 Km/hr
</name>
<styleUrl>
#styleMap_TLP_Normal
</styleUrl>
<Point>
<coordinates>
-99.0533676,17.1345139,172.34
</coordinates>
</Point>
</Placemark>
<Placemark>
<name>
Wed Dec 15 16:45:17 2010 S=0.47 Km/hr
</name>
<styleUrl>
#styleMap_TLP_Normal
</styleUrl>
<Point>
<coordinates>
-99.0534286,17.1345081,172.88
</coordinates>
</Point>
</Placemark>
<Placemark>
<name>
Wed Dec 15 16:45:27 2010 S=0.31 Km/hr
</name>
<styleUrl>
#styleMap_TLP_Normal
</styleUrl>
<Point>
<coordinates>
-99.0534363,17.1345024,172.92
</coordinates>
</Point>
</Placemark>
<Placemark>
<name>
Wed Dec 15 16:45:37 2010 S=1.13 Km/hr
</name>
<styleUrl>
#styleMap_TLP_Normal
</styleUrl>
<Point>
<coordinates>
-99.0535126,17.1345196,173.32
</coordinates>
</Point>
</Placemark>
<Placemark>
<name>
Wed Dec 15 16:45:47 2010 S=1.80 Km/hr
</name>
<styleUrl>
#styleMap_TLP_Normal
</styleUrl>
<Point>
<coordinates>
-99.0533447,17.1346378,181.07
</coordinates>
</Point>
</Placemark>
<Placemark>
<name>
Wed Dec 15 16:45:57 2010 S=1.49 Km/hr
</name>
<styleUrl>
#styleMap_TLP_Normal
</styleUrl>
<Point>
<coordinates>
-99.0533371,17.1346836,186.05
</coordinates>
</Point>
</Placemark>
<Placemark>
<name>
Wed Dec 15 16:46:07 2010 S=0.61 Km/hr
</name>
<styleUrl>
#styleMap_TLP_Normal
</styleUrl>
<Point>
<coordinates>
-99.0533066,17.1346931,189.11
</coordinates>
</Point>
</Placemark>
<Placemark>
<name>
Wed Dec 15 16:46:17 2010 S=0.63 Km/hr
</name>
<styleUrl>
#styleMap_TLP_Normal
</styleUrl>
<Point>
<coordinates>
-99.0533066,17.1346817,189.32
</coordinates>
</Point>
</Placemark>
<Placemark>
<name>
Wed Dec 15 16:46:27 2010 S=0.39 Km/hr
</name>
<styleUrl>
#styleMap_TLP_Normal
</styleUrl>
<Point>
<coordinates>
-99.0533218,17.1346779,189.47
</coordinates>
</Point>
</Placemark>
<Placemark>
<name>
Wed Dec 15 16:46:37 2010 S=0.99 Km/hr
</name>
<styleUrl>
#styleMap_TLP_Normal
</styleUrl>
<Point>
<coordinates>
-99.0533218,17.1346855,191.56
</coordinates>
</Point>
</Placemark>
<Placemark>
<name>
Wed Dec 15 16:46:47 2010 S=1.87 Km/hr
</name>
<styleUrl>
#styleMap_TLP_Normal
</styleUrl>
<Point>
<coordinates>
-99.0533066,17.1347008,194.76
</coordinates>
</Point>
</Placemark>
<Placemark>
<name>
Wed Dec 15 16:46:57 2010 S=1.11 Km/hr
</name>
<styleUrl>
#styleMap_TLP_Normal
</styleUrl>
<Point>
<coordinates>
-99.0534210,17.1345749,196.30
</coordinates>
</Point>
</Placemark>
<Placemark>
<name>
Wed Dec 15 16:47:07 2010 S=1.02 Km/hr
</name>
<styleUrl>
#styleMap_TLP_Normal
</styleUrl>
<Point>
<coordinates>
-99.0534744,17.1345768,196.49
</coordinates>
</Point>
</Placemark>
<Placemark>
<name>
Wed Dec 15 16:47:17 2010 S=0.26 Km/hr
</name>
<styleUrl>
#styleMap_TLP_Normal
</styleUrl>
<Point>
<coordinates>
-99.0535049,17.1345768,196.91
</coordinates>
</Point>
</Placemark>
<Placemark>
<name>
Wed Dec 15 16:47:27 2010 S=1.15 Km/hr
</name>
<styleUrl>
#styleMap_TLP_Normal
</styleUrl>
<Point>
<coordinates>
-99.0535126,17.1345787,197.00
</coordinates>
</Point>
</Placemark>
<Placemark>
<name>
Wed Dec 15 16:47:37 2010 S=0.14 Km/hr
</name>
<styleUrl>
#styleMap_TLP_Normal
</styleUrl>
<Point>
<coordinates>
-99.0535126,17.1345787,197.64
</coordinates>
</Point>
</Placemark>
<Placemark>
<name>
Wed Dec 15 16:47:47 2010 S=1.01 Km/hr
</name>
<styleUrl>
#styleMap_TLP_Normal
</styleUrl>
<Point>
<coordinates>
-99.0535965,17.1346207,198.63
</coordinates>
</Point>
</Placemark>
<Placemark>
<name>
Wed Dec 15 16:47:57 2010 S=0.73 Km/hr
</name>
<styleUrl>
#styleMap_TLP_Normal
</styleUrl>
<Point>
<coordinates>
-99.0533371,17.1347370,201.91
</coordinates>
</Point>
</Placemark>
<Placemark>
<name>
Wed Dec 15 16:48:07 2010 S=1.15 Km/hr
</name>
<styleUrl>
#styleMap_TLP_Normal
</styleUrl>
<Point>
<coordinates>
-99.0532761,17.1348763,206.25
</coordinates>
</Point>
</Placemark>
<Placemark>
<name>
Wed Dec 15 16:48:17 2010 S=0.77 Km/hr
</name>
<styleUrl>
#styleMap_TLP_Normal
</styleUrl>
<Point>
<coordinates>
-99.0532150,17.1349201,210.32
</coordinates>
</Point>
</Placemark>
<Placemark>
<name>
Wed Dec 15 16:48:27 2010 S=0.41 Km/hr
</name>
<styleUrl>
#styleMap_TLP_Normal
</styleUrl>
<Point>
<coordinates>
-99.0532227,17.1349659,213.23
</coordinates>
</Point>
</Placemark>
<Placemark>
<name>
Wed Dec 15 16:48:37 2010 S=1.30 Km/hr
</name>
<styleUrl>
#styleMap_TLP_Normal
</styleUrl>
<Point>
<coordinates>
-99.0532608,17.1349831,214.53
</coordinates>
</Point>
</Placemark>
<Placemark>
<name>
Wed Dec 15 16:48:47 2010 S=0.53 Km/hr
</name>
<styleUrl>
#styleMap_TLP_Normal
</styleUrl>
<Point>
<coordinates>
-99.0533066,17.1350288,217.84
</coordinates>
</Point>
</Placemark>
<Placemark>
<name>
Wed Dec 15 16:48:57 2010 S=0.69 Km/hr
</name>
<styleUrl>
#styleMap_TLP_Normal
</styleUrl>
<Point>
<coordinates>
-99.0532303,17.1350937,220.35
</coordinates>
</Point>
</Placemark>
<Placemark>
<name>
Wed Dec 15 16:49:07 2010 S=2.20 Km/hr
</name>
<styleUrl>
#styleMap_TLP_Normal
</styleUrl>
<Point>
<coordinates>
-99.0532990,17.1350498,222.02
</coordinates>
</Point>
</Placemark>
<Placemark>
<name>
Wed Dec 15 16:49:17 2010 S=0.65 Km/hr
</name>
<styleUrl>
#styleMap_TLP_Normal
</styleUrl>
<Point>
<coordinates>
-99.0533371,17.1350269,223.25
</coordinates>
</Point>
</Placemark>
<Placemark>
<name>
Wed Dec 15 16:49:27 2010 S=0.88 Km/hr
</name>
<styleUrl>
#styleMap_TLP_Normal
</styleUrl>
<Point>
<coordinates>
-99.0534058,17.1349926,225.31
</coordinates>
</Point>
</Placemark>
<Placemark>
<name>
Wed Dec 15 16:49:37 2010 S=0.36 Km/hr
</name>
<styleUrl>
#styleMap_TLP_Normal
</styleUrl>
<Point>
<coordinates>
-99.0534592,17.1349850,227.48
</coordinates>
</Point>
</Placemark>
<Placemark>
<name>
Wed Dec 15 16:49:47 2010 S=0.97 Km/hr
</name>
<styleUrl>
#styleMap_TLP_Normal
</styleUrl>
<Point>
<coordinates>
-99.0534973,17.1349888,228.70
</coordinates>
</Point>
</Placemark>
<Placemark>
<name>
Wed Dec 15 16:49:57 2010 S=0.52 Km/hr
</name>
<styleUrl>
#styleMap_TLP_Normal
</styleUrl>
<Point>
<coordinates>
-99.0535049,17.1349792,229.43
</coordinates>
</Point>
</Placemark>
<Placemark>
<name>
Wed Dec 15 16:50:07 2010 S=0.77 Km/hr
</name>
<styleUrl>
#styleMap_TLP_Normal
</styleUrl>
<Point>
<coordinates>
-99.0535126,17.1349735,229.52
</coordinates>
</Point>
</Placemark>
<Placemark>
<name>
Wed Dec 15 16:50:17 2010 S=0.37 Km/hr
</name>
<styleUrl>
#styleMap_TLP_Normal
</styleUrl>
<Point>
<coordinates>
-99.0535126,17.1349640,229.66
</coordinates>
</Point>
</Placemark>
<Placemark>
<name>
Wed Dec 15 16:50:27 2010 S=0.72 Km/hr
</name>
<styleUrl>
#styleMap_TLP_Normal
</styleUrl>
<Point>
<coordinates>
-99.0535202,17.1349602,229.81
</coordinates>
</Point>
</Placemark>
<Placemark>
<name>
Wed Dec 15 16:50:37 2010 S=0.38 Km/hr
</name>
<styleUrl>
#styleMap_TLP_Normal
</styleUrl>
<Point>
<coordinates>
-99.0535202,17.1349545,231.13
</coordinates>
</Point>
</Placemark>
<Placemark>
<name>
Wed Dec 15 16:50:47 2010 S=0.53 Km/hr
</name>
<styleUrl>
#styleMap_TLP_Normal
</styleUrl>
<Point>
<coordinates>
-99.0535278,17.1349449,231.20
</coordinates>
</Point>
</Placemark>
<Placemark>
<name>
Wed Dec 15 16:50:57 2010 S=1.20 Km/hr
</name>
<styleUrl>
#styleMap_TLP_Normal
</styleUrl>
<Point>
<coordinates>
-99.0535202,17.1349354,231.63
</coordinates>
</Point>
</Placemark>
<Placemark>
<name>
Wed Dec 15 16:51:07 2010 S=1.14 Km/hr
</name>
<styleUrl>
#styleMap_TLP_Normal
</styleUrl>
<Point>
<coordinates>
-99.0534821,17.1349449,234.46
</coordinates>
</Point>
</Placemark>
<Placemark>
<name>
Wed Dec 15 16:51:17 2010 S=0.12 Km/hr
</name>
<styleUrl>
#styleMap_TLP_Normal
</styleUrl>
<Point>
<coordinates>
-99.0534973,17.1349392,236.44
</coordinates>
</Point>
</Placemark>
<Placemark>
<name>
Wed Dec 15 16:51:27 2010 S=0.41 Km/hr
</name>
<styleUrl>
#styleMap_TLP_Normal
</styleUrl>
<Point>
<coordinates>
-99.0534973,17.1349335,236.52
</coordinates>
</Point>
</Placemark>
<Placemark>
<name>
Wed Dec 15 16:51:37 2010 S=0.23 Km/hr
</name>
<styleUrl>
#styleMap_TLP_Normal
</styleUrl>
<Point>
<coordinates>
-99.0534897,17.1349373,238.36
</coordinates>
</Point>
</Placemark>
<Placemark>
<name>
Wed Dec 15 16:51:47 2010 S=0.43 Km/hr
</name>
<styleUrl>
#styleMap_TLP_Normal
</styleUrl>
<Point>
<coordinates>
-99.0534744,17.1349258,240.47
</coordinates>
</Point>
</Placemark>
<Placemark>
<name>
Wed Dec 15 16:51:57 2010 S=0.54 Km/hr
</name>
<styleUrl>
#styleMap_TLP_Normal
</styleUrl>
<Point>
<coordinates>
-99.0534515,17.1348763,242.50
</coordinates>
</Point>
</Placemark>
<Placemark>
<name>
Wed Dec 15 16:52:07 2010 S=0.94 Km/hr
</name>
<styleUrl>
#styleMap_TLP_Normal
</styleUrl>
<Point>
<coordinates>
-99.0534744,17.1348381,247.03
</coordinates>
</Point>
</Placemark>
<Placemark>
<name>
Wed Dec 15 16:52:17 2010 S=0.30 Km/hr
</name>
<styleUrl>
#styleMap_TLP_Normal
</styleUrl>
<Point>
<coordinates>
-99.0534439,17.1348457,252.92
</coordinates>
</Point>
</Placemark>
<Placemark>
<name>
Wed Dec 15 16:52:27 2010 S=0.57 Km/hr
</name>
<styleUrl>
#styleMap_TLP_Normal
</styleUrl>
<Point>
<coordinates>
-99.0534363,17.1348400,253.91
</coordinates>
</Point>
</Placemark>
<Placemark>
<name>
Wed Dec 15 16:52:37 2010 S=0.65 Km/hr
</name>
<styleUrl>
#styleMap_TLP_Normal
</styleUrl>
<Point>
<coordinates>
-99.0534439,17.1348248,254.24
</coordinates>
</Point>
</Placemark>
<Placemark>
<name>
Wed Dec 15 16:52:47 2010 S=0.59 Km/hr
</name>
<styleUrl>
#styleMap_TLP_Normal
</styleUrl>
<Point>
<coordinates>
-99.0534439,17.1347847,258.87
</coordinates>
</Point>
</Placemark>
<Placemark>
<name>
Wed Dec 15 16:52:57 2010 S=0.90 Km/hr
</name>
<styleUrl>
#styleMap_TLP_Normal
</styleUrl>
<Point>
<coordinates>
-99.0534363,17.1347675,260.80
</coordinates>
</Point>
</Placemark>
<Placemark>
<name>
Wed Dec 15 16:53:07 2010 S=0.53 Km/hr
</name>
<styleUrl>
#styleMap_TLP_Normal
</styleUrl>
<Point>
<coordinates>
-99.0534363,17.1347446,262.05
</coordinates>
</Point>
</Placemark>
<Placemark>
<name>
Wed Dec 15 16:53:17 2010 S=0.45 Km/hr
</name>
<styleUrl>
#styleMap_TLP_Normal
</styleUrl>
<Point>
<coordinates>
-99.0534210,17.1347351,262.75
</coordinates>
</Point>
</Placemark>
<Placemark>
<name>
Wed Dec 15 16:53:27 2010 S=0.24 Km/hr
</name>
<styleUrl>
#styleMap_TLP_Normal
</styleUrl>
<Point>
<coordinates>
-99.0534439,17.1347332,263.40
</coordinates>
</Point>
</Placemark>
<Placemark>
<name>
Wed Dec 15 16:53:37 2010 S=0.51 Km/hr
</name>
<styleUrl>
#styleMap_TLP_Normal
</styleUrl>
<Point>
<coordinates>
-99.0534363,17.1347389,264.06
</coordinates>
</Point>
</Placemark>
<Placemark>
<name>
Wed Dec 15 16:53:47 2010 S=1.36 Km/hr
</name>
<styleUrl>
#styleMap_TLP_Normal
</styleUrl>
<Point>
<coordinates>
-99.0533066,17.1347485,267.05
</coordinates>
</Point>
</Placemark>
<Placemark>
<name>
Wed Dec 15 16:53:57 2010 S=0.35 Km/hr
</name>
<styleUrl>
#styleMap_TLP_Normal
</styleUrl>
<Point>
<coordinates>
-99.0532379,17.1347656,271.13
</coordinates>
</Point>
</Placemark>
<Placemark>
<name>
Wed Dec 15 16:54:07 2010 S=1.10 Km/hr
</name>
<styleUrl>
#styleMap_TLP_Normal
</styleUrl>
<Point>
<coordinates>
-99.0532684,17.1347637,272.82
</coordinates>
</Point>
</Placemark>
<Placemark>
<name>
Wed Dec 15 16:54:17 2010 S=1.03 Km/hr
</name>
<styleUrl>
#styleMap_TLP_Normal
</styleUrl>
<Point>
<coordinates>
-99.0532837,17.1347046,275.20
</coordinates>
</Point>
</Placemark>
<Placemark>
<name>
Wed Dec 15 16:54:27 2010 S=0.64 Km/hr
</name>
<styleUrl>
#styleMap_TLP_Normal
</styleUrl>
<Point>
<coordinates>
-99.0532684,17.1346893,276.32
</coordinates>
</Point>
</Placemark>
<Placemark>
<name>
Wed Dec 15 16:54:37 2010 S=0.90 Km/hr
</name>
<styleUrl>
#styleMap_TLP_Normal
</styleUrl>
<Point>
<coordinates>
-99.0532455,17.1346817,277.00
</coordinates>
</Point>
</Placemark>
<Placemark>
<name>
Wed Dec 15 16:54:47 2010 S=0.80 Km/hr
</name>
<styleUrl>
#styleMap_TLP_Normal
</styleUrl>
<Point>
<coordinates>
-99.0532227,17.1346798,277.83
</coordinates>
</Point>
</Placemark>
<Placemark>
<name>
Wed Dec 15 16:54:57 2010 S=0.49 Km/hr
</name>
<styleUrl>
#styleMap_TLP_Normal
</styleUrl>
<Point>
<coordinates>
-99.0532074,17.1346779,278.80
</coordinates>
</Point>
</Placemark>
<Placemark>
<name>
Wed Dec 15 16:55:07 2010 S=0.64 Km/hr
</name>
<styleUrl>
#styleMap_TLP_Normal
</styleUrl>
<Point>
<coordinates>
-99.0531921,17.1346760,279.85
</coordinates>
</Point>
</Placemark>
<Placemark>
<name>
Wed Dec 15 16:55:17 2010 S=0.83 Km/hr
</name>
<styleUrl>
#styleMap_TLP_Normal
</styleUrl>
<Point>
<coordinates>
-99.0531693,17.1346779,281.01
</coordinates>
</Point>
</Placemark>
<Placemark>
<name>
Wed Dec 15 16:55:27 2010 S=0.58 Km/hr
</name>
<styleUrl>
#styleMap_TLP_Normal
</styleUrl>
<Point>
<coordinates>
-99.0531540,17.1346874,282.27
</coordinates>
</Point>
</Placemark>
<Placemark>
<name>
Wed Dec 15 16:55:37 2010 S=0.99 Km/hr
</name>
<styleUrl>
#styleMap_TLP_Normal
</styleUrl>
<Point>
<coordinates>
-99.0531158,17.1347027,284.20
</coordinates>
</Point>
</Placemark>
<Placemark>
<name>
Wed Dec 15 16:55:47 2010 S=1.01 Km/hr
</name>
<styleUrl>
#styleMap_TLP_Normal
</styleUrl>
<Point>
<coordinates>
-99.0530777,17.1347179,285.97
</coordinates>
</Point>
</Placemark>
<Placemark>
<name>
Wed Dec 15 16:55:57 2010 S=1.13 Km/hr
</name>
<styleUrl>
#styleMap_TLP_Normal
</styleUrl>
<Point>
<coordinates>
-99.0530624,17.1347198,287.47
</coordinates>
</Point>
</Placemark>
<Placemark>
<name>
Wed Dec 15 16:56:07 2010 S=0.99 Km/hr
</name>
<styleUrl>
#styleMap_TLP_Normal
</styleUrl>
<Point>
<coordinates>
-99.0530243,17.1347275,289.79
</coordinates>
</Point>
</Placemark>
<Placemark>
<name>
Wed Dec 15 16:56:17 2010 S=1.33 Km/hr
</name>
<styleUrl>
#styleMap_TLP_Normal
</styleUrl>
<Point>
<coordinates>
-99.0529709,17.1347256,291.63
</coordinates>
</Point>
</Placemark>
<Placemark>
<name>
Wed Dec 15 16:56:27 2010 S=0.98 Km/hr
</name>
<styleUrl>
#styleMap_TLP_Normal
</styleUrl>
<Point>
<coordinates>
-99.0529556,17.1346951,293.90
</coordinates>
</Point>
</Placemark>
<Placemark>
<name>
Wed Dec 15 16:56:37 2010 S=1.07 Km/hr
</name>
<styleUrl>
#styleMap_TLP_Normal
</styleUrl>
<Point>
<coordinates>
-99.0529556,17.1346798,295.26
</coordinates>
</Point>
</Placemark>
<Placemark>
<name>
Wed Dec 15 16:56:47 2010 S=1.14 Km/hr
</name>
<styleUrl>
#styleMap_TLP_Normal
</styleUrl>
<Point>
<coordinates>
-99.0529556,17.1346550,296.63
</coordinates>
</Point>
</Placemark>
<Placemark>
<name>
Wed Dec 15 16:56:57 2010 S=1.33 Km/hr
</name>
<styleUrl>
#styleMap_TLP_Normal
</styleUrl>
<Point>
<coordinates>
-99.0530014,17.1345940,299.11
</coordinates>
</Point>
</Placemark>
<Placemark>
<name>
Wed Dec 15 16:57:07 2010 S=0.80 Km/hr
</name>
<styleUrl>
#styleMap_TLP_Normal
</styleUrl>
<Point>
<coordinates>
-99.0530472,17.1345520,301.16
</coordinates>
</Point>
</Placemark>
<Placemark>
<name>
Wed Dec 15 16:57:17 2010 S=1.25 Km/hr
</name>
<styleUrl>
#styleMap_TLP_Normal
</styleUrl>
<Point>
<coordinates>
-99.0531693,17.1344738,303.64
</coordinates>
</Point>
</Placemark>
<Placemark>
<name>
Wed Dec 15 16:57:27 2010 S=1.00 Km/hr
</name>
<styleUrl>
#styleMap_TLP_Normal
</styleUrl>
<Point>
<coordinates>
-99.0532684,17.1344433,305.48
</coordinates>
</Point>
</Placemark>
<Placemark>
<name>
Wed Dec 15 16:57:37 2010 S=1.86 Km/hr
</name>
<styleUrl>
#styleMap_TLP_Normal
</styleUrl>
<Point>
<coordinates>
-99.0533066,17.1344528,307.07
</coordinates>
</Point>
</Placemark>
<Placemark>
<name>
Wed Dec 15 16:57:47 2010 S=1.05 Km/hr
</name>
<styleUrl>
#styleMap_TLP_Normal
</styleUrl>
<Point>
<coordinates>
-99.0530548,17.1347198,309.49
</coordinates>
</Point>
</Placemark>
<Placemark>
<name>
Wed Dec 15 16:57:57 2010 S=1.22 Km/hr
</name>
<styleUrl>
#styleMap_TLP_Normal
</styleUrl>
<Point>
<coordinates>
-99.0529785,17.1347542,310.73
</coordinates>
</Point>
</Placemark>
<Placemark>
<name>
Wed Dec 15 16:58:07 2010 S=1.16 Km/hr
</name>
<styleUrl>
#styleMap_TLP_Normal
</styleUrl>
<Point>
<coordinates>
-99.0529480,17.1347942,311.96
</coordinates>
</Point>
</Placemark>
<Placemark>
<name>
Wed Dec 15 16:58:17 2010 S=0.41 Km/hr
</name>
<styleUrl>
#styleMap_TLP_Normal
</styleUrl>
<Point>
<coordinates>
-99.0529404,17.1348057,313.20
</coordinates>
</Point>
</Placemark>
<Placemark>
<name>
Wed Dec 15 16:58:27 2010 S=0.34 Km/hr
</name>
<styleUrl>
#styleMap_TLP_Normal
</styleUrl>
<Point>
<coordinates>
-99.0529251,17.1348019,314.47
</coordinates>
</Point>
</Placemark>
<Placemark>
<name>
Wed Dec 15 16:58:37 2010 S=0.89 Km/hr
</name>
<styleUrl>
#styleMap_TLP_Normal
</styleUrl>
<Point>
<coordinates>
-99.0529251,17.1347980,315.72
</coordinates>
</Point>
</Placemark>
<Placemark>
<name>
Wed Dec 15 16:58:47 2010 S=0.63 Km/hr
</name>
<styleUrl>
#styleMap_TLP_Normal
</styleUrl>
<Point>
<coordinates>
-99.0529327,17.1347809,316.84
</coordinates>
</Point>
</Placemark>
<Placemark>
<name>
Wed Dec 15 16:58:57 2010 S=0.74 Km/hr
</name>
<styleUrl>
#styleMap_TLP_Normal
</styleUrl>
<Point>
<coordinates>
-99.0529327,17.1347752,318.14
</coordinates>
</Point>
</Placemark>
<Placemark>
<name>
Wed Dec 15 16:59:07 2010 S=0.26 Km/hr
</name>
<styleUrl>
#styleMap_TLP_Normal
</styleUrl>
<Point>
<coordinates>
-99.0529251,17.1347733,319.45
</coordinates>
</Point>
</Placemark>
<Placemark>
<name>
Wed Dec 15 16:59:17 2010 S=0.30 Km/hr
</name>
<styleUrl>
#styleMap_TLP_Normal
</styleUrl>
<Point>
<coordinates>
-99.0529251,17.1347771,320.78
</coordinates>
</Point>
</Placemark>
<Placemark>
<name>
Wed Dec 15 16:59:27 2010 S=0.03 Km/hr
</name>
<styleUrl>
#styleMap_TLP_Normal
</styleUrl>
<Point>
<coordinates>
-99.0529251,17.1347809,322.13
</coordinates>
</Point>
</Placemark>
<Placemark>
<name>
Wed Dec 15 16:59:37 2010 S=0.20 Km/hr
</name>
<styleUrl>
#styleMap_TLP_Normal
</styleUrl>
<Point>
<coordinates>
-99.0529251,17.1347828,323.48
</coordinates>
</Point>
</Placemark>
<Placemark>
<name>
Wed Dec 15 16:59:47 2010 S=0.01 Km/hr
</name>
<styleUrl>
#styleMap_TLP_Normal
</styleUrl>
<Point>
<coordinates>
-99.0529175,17.1347847,324.17
</coordinates>
</Point>
</Placemark>
<Placemark>
<name>
Wed Dec 15 16:59:57 2010 S=0.01 Km/hr
</name>
<styleUrl>
#styleMap_TLP_Normal
</styleUrl>
<Point>
<coordinates>
-99.0529175,17.1347828,324.17
</coordinates>
</Point>
</Placemark>
<Placemark>
<name>
Wed Dec 15 17:00:07 2010 S=0.02 Km/hr
</name>
<styleUrl>
#styleMap_TLP_Normal
</styleUrl>
<Point>
<coordinates>
-99.0529175,17.1347828,324.17
</coordinates>
</Point>
</Placemark>
<Placemark>
<name>
Wed Dec 15 17:00:17 2010 S=0.01 Km/hr
</name>
<styleUrl>
#styleMap_TLP_Normal
</styleUrl>
<Point>
<coordinates>
-99.0529175,17.1347828,324.17
</coordinates>
</Point>
</Placemark>
<Placemark>
<name>
Wed Dec 15 17:00:27 2010 S=0.00 Km/hr
</name>
<styleUrl>
#styleMap_TLP_Normal
</styleUrl>
<Point>
<coordinates>
-99.0529175,17.1347828,324.18
</coordinates>
</Point>
</Placemark>
<Placemark>
<name>
Wed Dec 15 17:00:37 2010 S=0.58 Km/hr
</name>
<styleUrl>
#styleMap_TLP_Normal
</styleUrl>
<Point>
<coordinates>
-99.0529175,17.1347847,324.18
</coordinates>
</Point>
</Placemark>
<Placemark>
<name>
Wed Dec 15 17:00:47 2010 S=0.41 Km/hr
</name>
<styleUrl>
#styleMap_TLP_Normal
</styleUrl>
<Point>
<coordinates>
-99.0529022,17.1347885,324.18
</coordinates>
</Point>
</Placemark>
<Placemark>
<name>
Wed Dec 15 17:00:57 2010 S=0.45 Km/hr
</name>
<styleUrl>
#styleMap_TLP_Normal
</styleUrl>
<Point>
<coordinates>
-99.0528564,17.1347752,324.92
</coordinates>
</Point>
</Placemark>
<Placemark>
<name>
Wed Dec 15 17:01:07 2010 S=0.46 Km/hr
</name>
<styleUrl>
#styleMap_TLP_Normal
</styleUrl>
<Point>
<coordinates>
-99.0522003,17.1343880,348.33
</coordinates>
</Point>
</Placemark>
<Placemark>
<name>
Wed Dec 15 17:01:17 2010 S=0.59 Km/hr
</name>
<styleUrl>
#styleMap_TLP_Normal
</styleUrl>
<Point>
<coordinates>
-99.0521698,17.1343822,349.52
</coordinates>
</Point>
</Placemark>
<Placemark>
<name>
Wed Dec 15 17:01:27 2010 S=0.30 Km/hr
</name>
<styleUrl>
#styleMap_TLP_Normal
</styleUrl>
<Point>
<coordinates>
-99.0521545,17.1343842,350.72
</coordinates>
</Point>
</Placemark>
<Placemark>
<name>
Wed Dec 15 17:01:37 2010 S=1.12 Km/hr
</name>
<styleUrl>
#styleMap_TLP_Normal
</styleUrl>
<Point>
<coordinates>
-99.0521240,17.1343746,351.84
</coordinates>
</Point>
</Placemark>
<Placemark>
<name>
Wed Dec 15 17:01:47 2010 S=0.33 Km/hr
</name>
<styleUrl>
#styleMap_TLP_Normal
</styleUrl>
<Point>
<coordinates>
-99.0519867,17.1344490,376.52
</coordinates>
</Point>
</Placemark>
<Placemark>
<name>
Wed Dec 15 17:01:57 2010 S=0.28 Km/hr
</name>
<styleUrl>
#styleMap_TLP_Normal
</styleUrl>
<Point>
<coordinates>
-99.0519867,17.1344547,376.99
</coordinates>
</Point>
</Placemark>
<Placemark>
<name>
Wed Dec 15 17:02:07 2010 S=0.43 Km/hr
</name>
<styleUrl>
#styleMap_TLP_Normal
</styleUrl>
<Point>
<coordinates>
-99.0519867,17.1344662,377.23
</coordinates>
</Point>
</Placemark>
<Placemark>
<name>
Wed Dec 15 17:02:17 2010 S=0.41 Km/hr
</name>
<styleUrl>
#styleMap_TLP_Normal
</styleUrl>
<Point>
<coordinates>
-99.0519714,17.1344738,377.52
</coordinates>
</Point>
</Placemark>
<Placemark>
<name>
Wed Dec 15 17:02:27 2010 S=0.85 Km/hr
</name>
<styleUrl>
#styleMap_TLP_Normal
</styleUrl>
<Point>
<coordinates>
-99.0519638,17.1344738,377.85
</coordinates>
</Point>
</Placemark>
<Placemark>
<name>
Wed Dec 15 17:02:37 2010 S=0.34 Km/hr
</name>
<styleUrl>
#styleMap_TLP_Normal
</styleUrl>
<Point>
<coordinates>
-99.0519638,17.1344776,378.28
</coordinates>
</Point>
</Placemark>
<Placemark>
<name>
Wed Dec 15 17:02:47 2010 S=0.13 Km/hr
</name>
<styleUrl>
#styleMap_TLP_Normal
</styleUrl>
<Point>
<coordinates>
-99.0518112,17.1344433,386.92
</coordinates>
</Point>
</Placemark>
<Placemark>
<name>
Wed Dec 15 17:02:57 2010 S=0.15 Km/hr
</name>
<styleUrl>
#styleMap_TLP_Normal
</styleUrl>
<Point>
<coordinates>
-99.0518036,17.1344414,387.32
</coordinates>
</Point>
</Placemark>
<Placemark>
<name>
Wed Dec 15 17:03:07 2010 S=1.06 Km/hr
</name>
<styleUrl>
#styleMap_TLP_Normal
</styleUrl>
<Point>
<coordinates>
-99.0517960,17.1344357,387.94
</coordinates>
</Point>
</Placemark>
<Placemark>
<name>
Wed Dec 15 17:03:17 2010 S=0.66 Km/hr
</name>
<styleUrl>
#styleMap_TLP_Normal
</styleUrl>
<Point>
<coordinates>
-99.0517807,17.1344337,388.23
</coordinates>
</Point>
</Placemark>
<Placemark>
<name>
Wed Dec 15 17:03:27 2010 S=1.35 Km/hr
</name>
<styleUrl>
#styleMap_TLP_Normal
</styleUrl>
<Point>
<coordinates>
-99.0516510,17.1344795,392.28
</coordinates>
</Point>
</Placemark>
<Placemark>
<name>
Wed Dec 15 17:03:37 2010 S=0.81 Km/hr
</name>
<styleUrl>
#styleMap_TLP_Normal
</styleUrl>
<Point>
<coordinates>
-99.0517044,17.1343765,408.48
</coordinates>
</Point>
</Placemark>
<Placemark>
<name>
Wed Dec 15 17:03:47 2010 S=0.20 Km/hr
</name>
<styleUrl>
#styleMap_TLP_Normal
</styleUrl>
<Point>
<coordinates>
-99.0516815,17.1343708,413.87
</coordinates>
</Point>
</Placemark>
<Placemark>
<name>
Wed Dec 15 17:03:57 2010 S=0.18 Km/hr
</name>
<styleUrl>
#styleMap_TLP_Normal
</styleUrl>
<Point>
<coordinates>
-99.0516815,17.1343689,414.66
</coordinates>
</Point>
</Placemark>
<Placemark>
<name>
Wed Dec 15 17:04:07 2010 S=0.06 Km/hr
</name>
<styleUrl>
#styleMap_TLP_Normal
</styleUrl>
<Point>
<coordinates>
-99.0516891,17.1343670,415.20
</coordinates>
</Point>
</Placemark>
<Placemark>
<name>
Wed Dec 15 17:04:17 2010 S=0.00 Km/hr
</name>
<styleUrl>
#styleMap_TLP_Normal
</styleUrl>
<Point>
<coordinates>
-99.0516891,17.1343670,415.41
</coordinates>
</Point>
</Placemark>
<Placemark>
<name>
Wed Dec 15 17:04:27 2010 S=0.02 Km/hr
</name>
<styleUrl>
#styleMap_TLP_Normal
</styleUrl>
<Point>
<coordinates>
-99.0516891,17.1343651,415.66
</coordinates>
</Point>
</Placemark>
<Placemark>
<name>
Wed Dec 15 17:04:37 2010 S=0.01 Km/hr
</name>
<styleUrl>
#styleMap_TLP_Normal
</styleUrl>
<Point>
<coordinates>
-99.0516891,17.1343651,415.87
</coordinates>
</Point>
</Placemark>
<Placemark>
<name>
Wed Dec 15 17:04:47 2010 S=0.26 Km/hr
</name>
<styleUrl>
#styleMap_TLP_Normal
</styleUrl>
<Point>
<coordinates>
-99.0516891,17.1343670,416.05
</coordinates>
</Point>
</Placemark>
<Placemark>
<name>
Wed Dec 15 17:04:57 2010 S=0.01 Km/hr
</name>
<styleUrl>
#styleMap_TLP_Normal
</styleUrl>
<Point>
<coordinates>
-99.0516891,17.1343708,416.42
</coordinates>
</Point>
</Placemark>
<Placemark>
<name>
Wed Dec 15 17:05:07 2010 S=0.00 Km/hr
</name>
<styleUrl>
#styleMap_TLP_Normal
</styleUrl>
<Point>
<coordinates>
-99.0516891,17.1343727,416.56
</coordinates>
</Point>
</Placemark>
<Placemark>
<name>
Wed Dec 15 17:05:17 2010 S=0.00 Km/hr
</name>
<styleUrl>
#styleMap_TLP_Normal
</styleUrl>
<Point>
<coordinates>
-99.0516815,17.1343727,416.78
</coordinates>
</Point>
</Placemark>
<Placemark>
<name>
Wed Dec 15 17:05:27 2010 S=0.00 Km/hr
</name>
<styleUrl>
#styleMap_TLP_Normal
</styleUrl>
<Point>
<coordinates>
-99.0516815,17.1343746,417.03
</coordinates>
</Point>
</Placemark>
<Placemark>
<name>
Wed Dec 15 17:05:37 2010 S=0.01 Km/hr
</name>
<styleUrl>
#styleMap_TLP_Normal
</styleUrl>
<Point>
<coordinates>
-99.0516815,17.1343765,417.32
</coordinates>
</Point>
</Placemark>
<Placemark>
<name>
Wed Dec 15 17:05:47 2010 S=0.01 Km/hr
</name>
<styleUrl>
#styleMap_TLP_Normal
</styleUrl>
<Point>
<coordinates>
-99.0516815,17.1343765,417.60
</coordinates>
</Point>
</Placemark>
<Placemark>
<name>
Wed Dec 15 17:05:57 2010 S=0.03 Km/hr
</name>
<styleUrl>
#styleMap_TLP_Normal
</styleUrl>
<Point>
<coordinates>
-99.0516815,17.1343803,417.98
</coordinates>
</Point>
</Placemark>
<Placemark>
<name>
Wed Dec 15 17:06:07 2010 S=0.07 Km/hr
</name>
<styleUrl>
#styleMap_TLP_Normal
</styleUrl>
<Point>
<coordinates>
-99.0516815,17.1343803,418.45
</coordinates>
</Point>
</Placemark>
<Placemark>
<name>
Wed Dec 15 17:06:17 2010 S=0.01 Km/hr
</name>
<styleUrl>
#styleMap_TLP_Normal
</styleUrl>
<Point>
<coordinates>
-99.0516739,17.1343803,418.96
</coordinates>
</Point>
</Placemark>
<Placemark>
<name>
Wed Dec 15 17:06:27 2010 S=0.01 Km/hr
</name>
<styleUrl>
#styleMap_TLP_Normal
</styleUrl>
<Point>
<coordinates>
-99.0516739,17.1343803,419.40
</coordinates>
</Point>
</Placemark>
<Placemark>
<name>
Wed Dec 15 17:06:37 2010 S=0.00 Km/hr
</name>
<styleUrl>
#styleMap_TLP_Normal
</styleUrl>
<Point>
<coordinates>
-99.0516739,17.1343803,419.71
</coordinates>
</Point>
</Placemark>
<Placemark>
<name>
Wed Dec 15 17:06:47 2010 S=0.00 Km/hr
</name>
<styleUrl>
#styleMap_TLP_Normal
</styleUrl>
<Point>
<coordinates>
-99.0516739,17.1343822,420.09
</coordinates>
</Point>
</Placemark>
<Placemark>
<name>
Wed Dec 15 17:06:57 2010 S=0.00 Km/hr
</name>
<styleUrl>
#styleMap_TLP_Normal
</styleUrl>
<Point>
<coordinates>
-99.0516739,17.1343822,420.48
</coordinates>
</Point>
</Placemark>
<Placemark>
<name>
Wed Dec 15 17:07:07 2010 S=0.02 Km/hr
</name>
<styleUrl>
#styleMap_TLP_Normal
</styleUrl>
<Point>
<coordinates>
-99.0516739,17.1343842,420.71
</coordinates>
</Point>
</Placemark>
<Placemark>
<name>
Wed Dec 15 17:07:17 2010 S=0.01 Km/hr
</name>
<styleUrl>
#styleMap_TLP_Normal
</styleUrl>
<Point>
<coordinates>
-99.0516739,17.1343861,420.92
</coordinates>
</Point>
</Placemark>
<Placemark>
<name>
Wed Dec 15 17:07:27 2010 S=0.01 Km/hr
</name>
<styleUrl>
#styleMap_TLP_Normal
</styleUrl>
<Point>
<coordinates>
-99.0516739,17.1343861,421.21
</coordinates>
</Point>
</Placemark>
<Placemark>
<name>
Wed Dec 15 17:07:37 2010 S=0.00 Km/hr
</name>
<styleUrl>
#styleMap_TLP_Normal
</styleUrl>
<Point>
<coordinates>
-99.0516663,17.1343861,421.53
</coordinates>
</Point>
</Placemark>
<Placemark>
<name>
Wed Dec 15 17:07:47 2010 S=0.01 Km/hr
</name>
<styleUrl>
#styleMap_TLP_Normal
</styleUrl>
<Point>
<coordinates>
-99.0516663,17.1343861,421.66
</coordinates>
</Point>
</Placemark>
<Placemark>
<name>
Wed Dec 15 17:07:57 2010 S=0.00 Km/hr
</name>
<styleUrl>
#styleMap_TLP_Normal
</styleUrl>
<Point>
<coordinates>
-99.0516586,17.1343842,421.70
</coordinates>
</Point>
</Placemark>
<Placemark>
<name>
Wed Dec 15 17:08:07 2010 S=0.00 Km/hr
</name>
<styleUrl>
#styleMap_TLP_Normal
</styleUrl>
<Point>
<coordinates>
-99.0516586,17.1343842,421.74
</coordinates>
</Point>
</Placemark>
<Placemark>
<name>
Wed Dec 15 17:08:17 2010 S=0.01 Km/hr
</name>
<styleUrl>
#styleMap_TLP_Normal
</styleUrl>
<Point>
<coordinates>
-99.0516586,17.1343861,421.90
</coordinates>
</Point>
</Placemark>
<Placemark>
<name>
Wed Dec 15 17:08:27 2010 S=0.02 Km/hr
</name>
<styleUrl>
#styleMap_TLP_Normal
</styleUrl>
<Point>
<coordinates>
-99.0516510,17.1343842,422.01
</coordinates>
</Point>
</Placemark>
<Placemark>
<name>
Wed Dec 15 17:08:37 2010 S=0.01 Km/hr
</name>
<styleUrl>
#styleMap_TLP_Normal
</styleUrl>
<Point>
<coordinates>
-99.0516510,17.1343822,422.22
</coordinates>
</Point>
</Placemark>
<Placemark>
<name>
Wed Dec 15 17:08:47 2010 S=0.01 Km/hr
</name>
<styleUrl>
#styleMap_TLP_Normal
</styleUrl>
<Point>
<coordinates>
-99.0516510,17.1343822,422.35
</coordinates>
</Point>
</Placemark>
<Placemark>
<name>
Wed Dec 15 17:08:57 2010 S=0.02 Km/hr
</name>
<styleUrl>
#styleMap_TLP_Normal
</styleUrl>
<Point>
<coordinates>
-99.0516434,17.1343803,422.43
</coordinates>
</Point>
</Placemark>
<Placemark>
<name>
Wed Dec 15 17:09:07 2010 S=0.01 Km/hr
</name>
<styleUrl>
#styleMap_TLP_Normal
</styleUrl>
<Point>
<coordinates>
-99.0516434,17.1343784,422.57
</coordinates>
</Point>
</Placemark>
<Placemark>
<name>
Wed Dec 15 17:09:17 2010 S=0.00 Km/hr
</name>
<styleUrl>
#styleMap_TLP_Normal
</styleUrl>
<Point>
<coordinates>
-99.0516357,17.1343727,422.63
</coordinates>
</Point>
</Placemark>
<Placemark>
<name>
Wed Dec 15 17:09:27 2010 S=0.00 Km/hr
</name>
<styleUrl>
#styleMap_TLP_Normal
</styleUrl>
<Point>
<coordinates>
-99.0516357,17.1343727,422.66
</coordinates>
</Point>
</Placemark>
<Placemark>
<name>
Wed Dec 15 17:09:37 2010 S=0.00 Km/hr
</name>
<styleUrl>
#styleMap_TLP_Normal
</styleUrl>
<Point>
<coordinates>
-99.0516434,17.1343746,422.77
</coordinates>
</Point>
</Placemark>
<Placemark>
<name>
Wed Dec 15 17:09:47 2010 S=0.33 Km/hr
</name>
<styleUrl>
#styleMap_TLP_Normal
</styleUrl>
<Point>
<coordinates>
-99.0516434,17.1343765,422.86
</coordinates>
</Point>
</Placemark>
<Placemark>
<name>
Wed Dec 15 17:09:57 2010 S=0.51 Km/hr
</name>
<styleUrl>
#styleMap_TLP_Normal
</styleUrl>
<Point>
<coordinates>
-99.0516357,17.1343784,423.05
</coordinates>
</Point>
</Placemark>
<Placemark>
<name>
Wed Dec 15 17:10:07 2010 S=0.24 Km/hr
</name>
<styleUrl>
#styleMap_TLP_Normal
</styleUrl>
<Point>
<coordinates>
-99.0516281,17.1343803,423.24
</coordinates>
</Point>
</Placemark>
<Placemark>
<name>
Wed Dec 15 17:10:17 2010 S=0.25 Km/hr
</name>
<styleUrl>
#styleMap_TLP_Normal
</styleUrl>
<Point>
<coordinates>
-99.0516205,17.1343803,423.45
</coordinates>
</Point>
</Placemark>
<Placemark>
<name>
Wed Dec 15 17:10:27 2010 S=0.29 Km/hr
</name>
<styleUrl>
#styleMap_TLP_Normal
</styleUrl>
<Point>
<coordinates>
-99.0516281,17.1343803,423.61
</coordinates>
</Point>
</Placemark>
<Placemark>
<name>
Wed Dec 15 17:10:37 2010 S=1.29 Km/hr
</name>
<styleUrl>
#styleMap_TLP_Normal
</styleUrl>
<Point>
<coordinates>
-99.0516052,17.1343803,423.84
</coordinates>
</Point>
</Placemark>
<Placemark>
<name>
Wed Dec 15 17:10:47 2010 S=1.08 Km/hr
</name>
<styleUrl>
#styleMap_TLP_Normal
</styleUrl>
<Point>
<coordinates>
-99.0514908,17.1343231,432.18
</coordinates>
</Point>
</Placemark>
<Placemark>
<name>
Wed Dec 15 17:10:57 2010 S=0.87 Km/hr
</name>
<styleUrl>
#styleMap_TLP_Normal
</styleUrl>
<Point>
<coordinates>
-99.0514755,17.1343269,432.75
</coordinates>
</Point>
</Placemark>
<Placemark>
<name>
Wed Dec 15 17:11:07 2010 S=0.61 Km/hr
</name>
<styleUrl>
#styleMap_TLP_Normal
</styleUrl>
<Point>
<coordinates>
-99.0514603,17.1343174,433.22
</coordinates>
</Point>
</Placemark>
<Placemark>
<name>
Wed Dec 15 17:11:17 2010 S=0.32 Km/hr
</name>
<styleUrl>
#styleMap_TLP_Normal
</styleUrl>
<Point>
<coordinates>
-99.0514450,17.1343136,433.73
</coordinates>
</Point>
</Placemark>
<Placemark>
<name>
Wed Dec 15 17:11:27 2010 S=0.17 Km/hr
</name>
<styleUrl>
#styleMap_TLP_Normal
</styleUrl>
<Point>
<coordinates>
-99.0514374,17.1343136,434.33
</coordinates>
</Point>
</Placemark>
<Placemark>
<name>
Wed Dec 15 17:11:37 2010 S=0.02 Km/hr
</name>
<styleUrl>
#styleMap_TLP_Normal
</styleUrl>
<Point>
<coordinates>
-99.0514374,17.1343079,435.01
</coordinates>
</Point>
</Placemark>
<Placemark>
<name>
Wed Dec 15 17:11:47 2010 S=0.01 Km/hr
</name>
<styleUrl>
#styleMap_TLP_Normal
</styleUrl>
<Point>
<coordinates>
-99.0514374,17.1343040,435.32
</coordinates>
</Point>
</Placemark>
<Placemark>
<name>
Wed Dec 15 17:11:57 2010 S=0.01 Km/hr
</name>
<styleUrl>
#styleMap_TLP_Normal
</styleUrl>
<Point>
<coordinates>
-99.0514450,17.1343002,435.50
</coordinates>
</Point>
</Placemark>
<Placemark>
<name>
Wed Dec 15 17:12:07 2010 S=0.00 Km/hr
</name>
<styleUrl>
#styleMap_TLP_Normal
</styleUrl>
<Point>
<coordinates>
-99.0514450,17.1343002,435.59
</coordinates>
</Point>
</Placemark>
<Placemark>
<name>
Wed Dec 15 17:12:17 2010 S=0.01 Km/hr
</name>
<styleUrl>
#styleMap_TLP_Normal
</styleUrl>
<Point>
<coordinates>
-99.0514450,17.1342945,435.84
</coordinates>
</Point>
</Placemark>
<Placemark>
<name>
Wed Dec 15 17:12:27 2010 S=0.02 Km/hr
</name>
<styleUrl>
#styleMap_TLP_Normal
</styleUrl>
<Point>
<coordinates>
-99.0514450,17.1342869,436.15
</coordinates>
</Point>
</Placemark>
<Placemark>
<name>
Wed Dec 15 17:12:37 2010 S=0.42 Km/hr
</name>
<styleUrl>
#styleMap_TLP_Normal
</styleUrl>
<Point>
<coordinates>
-99.0514374,17.1342869,436.31
</coordinates>
</Point>
</Placemark>
<Placemark>
<name>
Wed Dec 15 17:12:47 2010 S=0.92 Km/hr
</name>
<styleUrl>
#styleMap_TLP_Normal
</styleUrl>
<Point>
<coordinates>
-99.0514145,17.1342945,436.52
</coordinates>
</Point>
</Placemark>
<Placemark>
<name>
Wed Dec 15 17:12:57 2010 S=0.72 Km/hr
</name>
<styleUrl>
#styleMap_TLP_Normal
</styleUrl>
<Point>
<coordinates>
-99.0513916,17.1343060,436.94
</coordinates>
</Point>
</Placemark>
<Placemark>
<name>
Wed Dec 15 17:13:07 2010 S=0.82 Km/hr
</name>
<styleUrl>
#styleMap_TLP_Normal
</styleUrl>
<Point>
<coordinates>
-99.0513611,17.1343136,437.44
</coordinates>
</Point>
</Placemark>
<Placemark>
<name>
Wed Dec 15 17:13:17 2010 S=0.76 Km/hr
</name>
<styleUrl>
#styleMap_TLP_Normal
</styleUrl>
<Point>
<coordinates>
-99.0513458,17.1343269,437.86
</coordinates>
</Point>
</Placemark>
<Placemark>
<name>
Wed Dec 15 17:13:27 2010 S=0.96 Km/hr
</name>
<styleUrl>
#styleMap_TLP_Normal
</styleUrl>
<Point>
<coordinates>
-99.0513306,17.1343422,438.28
</coordinates>
</Point>
</Placemark>
<Placemark>
<name>
Wed Dec 15 17:13:37 2010 S=0.67 Km/hr
</name>
<styleUrl>
#styleMap_TLP_Normal
</styleUrl>
<Point>
<coordinates>
-99.0513077,17.1343231,444.27
</coordinates>
</Point>
</Placemark>
<Placemark>
<name>
Wed Dec 15 17:13:47 2010 S=0.66 Km/hr
</name>
<styleUrl>
#styleMap_TLP_Normal
</styleUrl>
<Point>
<coordinates>
-99.0512848,17.1343269,444.75
</coordinates>
</Point>
</Placemark>
<Placemark>
<name>
Wed Dec 15 17:13:57 2010 S=1.54 Km/hr
</name>
<styleUrl>
#styleMap_TLP_Normal
</styleUrl>
<Point>
<coordinates>
-99.0508728,17.1343575,447.65
</coordinates>
</Point>
</Placemark>
<Placemark>
<name>
Wed Dec 15 17:14:07 2010 S=0.92 Km/hr
</name>
<styleUrl>
#styleMap_TLP_Normal
</styleUrl>
<Point>
<coordinates>
-99.0508881,17.1342621,469.68
</coordinates>
</Point>
</Placemark>
<Placemark>
<name>
Wed Dec 15 17:14:17 2010 S=1.15 Km/hr
</name>
<styleUrl>
#styleMap_TLP_Normal
</styleUrl>
<Point>
<coordinates>
-99.0509796,17.1342297,485.99
</coordinates>
</Point>
</Placemark>
<Placemark>
<name>
Wed Dec 15 17:14:27 2010 S=0.64 Km/hr
</name>
<styleUrl>
#styleMap_TLP_Normal
</styleUrl>
<Point>
<coordinates>
-99.0509872,17.1342258,494.66
</coordinates>
</Point>
</Placemark>
<Placemark>
<name>
Wed Dec 15 17:14:37 2010 S=0.89 Km/hr
</name>
<styleUrl>
#styleMap_TLP_Normal
</styleUrl>
<Point>
<coordinates>
-99.0509796,17.1342010,508.02
</coordinates>
</Point>
</Placemark>
<Placemark>
<name>
Wed Dec 15 17:14:47 2010 S=0.59 Km/hr
</name>
<styleUrl>
#styleMap_TLP_Normal
</styleUrl>
<Point>
<coordinates>
-99.0509567,17.1341972,509.32
</coordinates>
</Point>
</Placemark>
<Placemark>
<name>
Wed Dec 15 17:14:57 2010 S=0.62 Km/hr
</name>
<styleUrl>
#styleMap_TLP_Normal
</styleUrl>
<Point>
<coordinates>
-99.0509491,17.1341934,510.76
</coordinates>
</Point>
</Placemark>
<Placemark>
<name>
Wed Dec 15 17:15:07 2010 S=1.51 Km/hr
</name>
<styleUrl>
#styleMap_TLP_Normal
</styleUrl>
<Point>
<coordinates>
-99.0507126,17.1344357,538.09
</coordinates>
</Point>
</Placemark>
<Placemark>
<name>
Wed Dec 15 17:15:17 2010 S=1.56 Km/hr
</name>
<styleUrl>
#styleMap_TLP_Normal
</styleUrl>
<Point>
<coordinates>
-99.0507050,17.1344013,566.09
</coordinates>
</Point>
</Placemark>
<Placemark>
<name>
Wed Dec 15 17:15:27 2010 S=0.62 Km/hr
</name>
<styleUrl>
#styleMap_TLP_Normal
</styleUrl>
<Point>
<coordinates>
-99.0506744,17.1343842,579.63
</coordinates>
</Point>
</Placemark>
<Placemark>
<name>
Wed Dec 15 17:15:37 2010 S=0.41 Km/hr
</name>
<styleUrl>
#styleMap_TLP_Normal
</styleUrl>
<Point>
<coordinates>
-99.0506516,17.1343842,581.48
</coordinates>
</Point>
</Placemark>
<Placemark>
<name>
Wed Dec 15 17:15:47 2010 S=0.29 Km/hr
</name>
<styleUrl>
#styleMap_TLP_Normal
</styleUrl>
<Point>
<coordinates>
-99.0506439,17.1343918,582.98
</coordinates>
</Point>
</Placemark>
<Placemark>
<name>
Wed Dec 15 17:15:57 2010 S=0.93 Km/hr
</name>
<styleUrl>
#styleMap_TLP_Normal
</styleUrl>
<Point>
<coordinates>
-99.0506363,17.1343899,584.55
</coordinates>
</Point>
</Placemark>
<Placemark>
<name>
Wed Dec 15 17:16:07 2010 S=0.71 Km/hr
</name>
<styleUrl>
#styleMap_TLP_Normal
</styleUrl>
<Point>
<coordinates>
-99.0505829,17.1343517,593.56
</coordinates>
</Point>
</Placemark>
<Placemark>
<name>
Wed Dec 15 17:16:17 2010 S=1.09 Km/hr
</name>
<styleUrl>
#styleMap_TLP_Normal
</styleUrl>
<Point>
<coordinates>
-99.0505600,17.1343250,597.42
</coordinates>
</Point>
</Placemark>
<Placemark>
<name>
Wed Dec 15 17:16:27 2010 S=1.02 Km/hr
</name>
<styleUrl>
#styleMap_TLP_Normal
</styleUrl>
<Point>
<coordinates>
-99.0503998,17.1343307,603.31
</coordinates>
</Point>
</Placemark>
<Placemark>
<name>
Wed Dec 15 17:16:37 2010 S=1.00 Km/hr
</name>
<styleUrl>
#styleMap_TLP_Normal
</styleUrl>
<Point>
<coordinates>
-99.0503845,17.1344204,606.89
</coordinates>
</Point>
</Placemark>
<Placemark>
<name>
Wed Dec 15 17:16:47 2010 S=1.04 Km/hr
</name>
<styleUrl>
#styleMap_TLP_Normal
</styleUrl>
<Point>
<coordinates>
-99.0503540,17.1345673,616.42
</coordinates>
</Point>
</Placemark>
<Placemark>
<name>
Wed Dec 15 17:16:57 2010 S=0.54 Km/hr
</name>
<styleUrl>
#styleMap_TLP_Normal
</styleUrl>
<Point>
<coordinates>
-99.0503311,17.1346111,626.56
</coordinates>
</Point>
</Placemark>
<Placemark>
<name>
Wed Dec 15 17:17:07 2010 S=1.08 Km/hr
</name>
<styleUrl>
#styleMap_TLP_Normal
</styleUrl>
<Point>
<coordinates>
-99.0503311,17.1346684,630.02
</coordinates>
</Point>
</Placemark>
<Placemark>
<name>
Wed Dec 15 17:17:17 2010 S=0.67 Km/hr
</name>
<styleUrl>
#styleMap_TLP_Normal
</styleUrl>
<Point>
<coordinates>
-99.0503464,17.1347198,632.45
</coordinates>
</Point>
</Placemark>
<Placemark>
<name>
Wed Dec 15 17:17:27 2010 S=0.59 Km/hr
</name>
<styleUrl>
#styleMap_TLP_Normal
</styleUrl>
<Point>
<coordinates>
-99.0503311,17.1347389,634.13
</coordinates>
</Point>
</Placemark>
<Placemark>
<name>
Wed Dec 15 17:17:37 2010 S=0.94 Km/hr
</name>
<styleUrl>
#styleMap_TLP_Normal
</styleUrl>
<Point>
<coordinates>
-99.0503387,17.1347504,635.88
</coordinates>
</Point>
</Placemark>
<Placemark>
<name>
Wed Dec 15 17:17:47 2010 S=1.07 Km/hr
</name>
<styleUrl>
#styleMap_TLP_Normal
</styleUrl>
<Point>
<coordinates>
-99.0503235,17.1348038,638.78
</coordinates>
</Point>
</Placemark>
<Placemark>
<name>
Wed Dec 15 17:17:57 2010 S=1.71 Km/hr
</name>
<styleUrl>
#styleMap_TLP_Normal
</styleUrl>
<Point>
<coordinates>
-99.0503387,17.1349220,641.77
</coordinates>
</Point>
</Placemark>
<Placemark>
<name>
Wed Dec 15 17:18:07 2010 S=0.50 Km/hr
</name>
<styleUrl>
#styleMap_TLP_Normal
</styleUrl>
<Point>
<coordinates>
-99.0503387,17.1349506,644.08
</coordinates>
</Point>
</Placemark>
<Placemark>
<name>
Wed Dec 15 17:18:17 2010 S=0.41 Km/hr
</name>
<styleUrl>
#styleMap_TLP_Normal
</styleUrl>
<Point>
<coordinates>
-99.0503387,17.1349430,649.94
</coordinates>
</Point>
</Placemark>
<Placemark>
<name>
Wed Dec 15 17:18:27 2010 S=1.04 Km/hr
</name>
<styleUrl>
#styleMap_TLP_Normal
</styleUrl>
<Point>
<coordinates>
-99.0503235,17.1349602,651.28
</coordinates>
</Point>
</Placemark>
<Placemark>
<name>
Wed Dec 15 17:18:37 2010 S=0.93 Km/hr
</name>
<styleUrl>
#styleMap_TLP_Normal
</styleUrl>
<Point>
<coordinates>
-99.0503006,17.1349564,653.05
</coordinates>
</Point>
</Placemark>
<Placemark>
<name>
Wed Dec 15 17:18:47 2010 S=0.60 Km/hr
</name>
<styleUrl>
#styleMap_TLP_Normal
</styleUrl>
<Point>
<coordinates>
-99.0502930,17.1349392,654.95
</coordinates>
</Point>
</Placemark>
<Placemark>
<name>
Wed Dec 15 17:18:57 2010 S=1.00 Km/hr
</name>
<styleUrl>
#styleMap_TLP_Normal
</styleUrl>
<Point>
<coordinates>
-99.0503082,17.1349621,657.86
</coordinates>
</Point>
</Placemark>
<Placemark>
<name>
Wed Dec 15 17:19:07 2010 S=0.87 Km/hr
</name>
<styleUrl>
#styleMap_TLP_Normal
</styleUrl>
<Point>
<coordinates>
-99.0502701,17.1348572,661.47
</coordinates>
</Point>
</Placemark>
<Placemark>
<name>
Wed Dec 15 17:19:17 2010 S=3.70 Km/hr
</name>
<styleUrl>
#styleMap_TLP_Normal
</styleUrl>
<Point>
<coordinates>
-99.0503082,17.1347179,664.83
</coordinates>
</Point>
</Placemark>
<Placemark>
<name>
Wed Dec 15 17:19:27 2010 S=2.71 Km/hr
</name>
<styleUrl>
#styleMap_TLP_Normal
</styleUrl>
<Point>
<coordinates>
-99.0503845,17.1345901,667.59
</coordinates>
</Point>
</Placemark>
<Placemark>
<name>
Wed Dec 15 17:19:37 2010 S=2.41 Km/hr
</name>
<styleUrl>
#styleMap_TLP_Normal
</styleUrl>
<Point>
<coordinates>
-99.0504837,17.1345310,669.36
</coordinates>
</Point>
</Placemark>
<Placemark>
<name>
Wed Dec 15 17:19:47 2010 S=0.96 Km/hr
</name>
<styleUrl>
#styleMap_TLP_Normal
</styleUrl>
<Point>
<coordinates>
-99.0506134,17.1344452,671.78
</coordinates>
</Point>
</Placemark>
<Placemark>
<name>
Wed Dec 15 17:19:57 2010 S=1.21 Km/hr
</name>
<styleUrl>
#styleMap_TLP_Normal
</styleUrl>
<Point>
<coordinates>
-99.0508957,17.1344929,676.45
</coordinates>
</Point>
</Placemark>
<Placemark>
<name>
Wed Dec 15 17:20:07 2010 S=1.35 Km/hr
</name>
<styleUrl>
#styleMap_TLP_Normal
</styleUrl>
<Point>
<coordinates>
-99.0509491,17.1344471,677.30
</coordinates>
</Point>
</Placemark>
<Placemark>
<name>
Wed Dec 15 17:20:17 2010 S=0.34 Km/hr
</name>
<styleUrl>
#styleMap_TLP_Normal
</styleUrl>
<Point>
<coordinates>
-99.0507660,17.1343079,679.42
</coordinates>
</Point>
</Placemark>
<Placemark>
<name>
Wed Dec 15 17:20:27 2010 S=0.33 Km/hr
</name>
<styleUrl>
#styleMap_TLP_Normal
</styleUrl>
<Point>
<coordinates>
-99.0507584,17.1343079,679.52
</coordinates>
</Point>
</Placemark>
<Placemark>
<name>
Wed Dec 15 17:20:37 2010 S=0.74 Km/hr
</name>
<styleUrl>
#styleMap_TLP_Normal
</styleUrl>
<Point>
<coordinates>
-99.0507431,17.1343060,679.84
</coordinates>
</Point>
</Placemark>
<Placemark>
<name>
Wed Dec 15 17:20:47 2010 S=0.88 Km/hr
</name>
<styleUrl>
#styleMap_TLP_Normal
</styleUrl>
<Point>
<coordinates>
-99.0506897,17.1343422,680.06
</coordinates>
</Point>
</Placemark>
<Placemark>
<name>
Wed Dec 15 17:20:57 2010 S=0.61 Km/hr
</name>
<styleUrl>
#styleMap_TLP_Normal
</styleUrl>
<Point>
<coordinates>
-99.0507050,17.1343288,680.22
</coordinates>
</Point>
</Placemark>
<Placemark>
<name>
Wed Dec 15 17:21:07 2010 S=3.73 Km/hr
</name>
<styleUrl>
#styleMap_TLP_Normal
</styleUrl>
<Point>
<coordinates>
-99.0507050,17.1342754,680.73
</coordinates>
</Point>
</Placemark>
<Placemark>
<name>
Wed Dec 15 17:21:17 2010 S=2.80 Km/hr
</name>
<styleUrl>
#styleMap_TLP_Normal
</styleUrl>
<Point>
<coordinates>
-99.0506668,17.1342068,681.22
</coordinates>
</Point>
</Placemark>
<Placemark>
<name>
Wed Dec 15 17:21:27 2010 S=3.49 Km/hr
</name>
<styleUrl>
#styleMap_TLP_Normal
</styleUrl>
<Point>
<coordinates>
-99.0505829,17.1341248,681.88
</coordinates>
</Point>
</Placemark>
<Placemark>
<name>
Wed Dec 15 17:21:37 2010 S=3.78 Km/hr
</name>
<styleUrl>
#styleMap_TLP_Normal
</styleUrl>
<Point>
<coordinates>
-99.0504684,17.1340923,682.88
</coordinates>
</Point>
</Placemark>
<Placemark>
<name>
Wed Dec 15 17:21:47 2010 S=1.97 Km/hr
</name>
<styleUrl>
#styleMap_TLP_Normal
</styleUrl>
<Point>
<coordinates>
-99.0504532,17.1340675,683.34
</coordinates>
</Point>
</Placemark>
<Placemark>
<name>
Wed Dec 15 17:21:57 2010 S=0.33 Km/hr
</name>
<styleUrl>
#styleMap_TLP_Normal
</styleUrl>
<Point>
<coordinates>
-99.0504456,17.1340141,683.67
</coordinates>
</Point>
</Placemark>
<Placemark>
<name>
Wed Dec 15 17:22:07 2010 S=1.37 Km/hr
</name>
<styleUrl>
#styleMap_TLP_Normal
</styleUrl>
<Point>
<coordinates>
-99.0503998,17.1340199,684.05
</coordinates>
</Point>
</Placemark>
<Placemark>
<name>
Wed Dec 15 17:22:17 2010 S=0.93 Km/hr
</name>
<styleUrl>
#styleMap_TLP_Normal
</styleUrl>
<Point>
<coordinates>
-99.0503845,17.1339874,685.44
</coordinates>
</Point>
</Placemark>
<Placemark>
<name>
Wed Dec 15 17:22:27 2010 S=2.41 Km/hr
</name>
<styleUrl>
#styleMap_TLP_Normal
</styleUrl>
<Point>
<coordinates>
-99.0503311,17.1339550,688.58
</coordinates>
</Point>
</Placemark>
<Placemark>
<name>
Wed Dec 15 17:22:37 2010 S=2.24 Km/hr
</name>
<styleUrl>
#styleMap_TLP_Normal
</styleUrl>
<Point>
<coordinates>
-99.0503082,17.1339321,692.30
</coordinates>
</Point>
</Placemark>
<Placemark>
<name>
Wed Dec 15 17:22:47 2010 S=1.06 Km/hr
</name>
<styleUrl>
#styleMap_TLP_Normal
</styleUrl>
<Point>
<coordinates>
-99.0502014,17.1339283,694.41
</coordinates>
</Point>
</Placemark>
<Placemark>
<name>
Wed Dec 15 17:22:57 2010 S=1.83 Km/hr
</name>
<styleUrl>
#styleMap_TLP_Normal
</styleUrl>
<Point>
<coordinates>
-99.0500793,17.1338978,697.63
</coordinates>
</Point>
</Placemark>
<Placemark>
<name>
Wed Dec 15 17:23:07 2010 S=1.15 Km/hr
</name>
<styleUrl>
#styleMap_TLP_Normal
</styleUrl>
<Point>
<coordinates>
-99.0499496,17.1339169,699.69
</coordinates>
</Point>
</Placemark>
<Placemark>
<name>
Wed Dec 15 17:23:17 2010 S=1.50 Km/hr
</name>
<styleUrl>
#styleMap_TLP_Normal
</styleUrl>
<Point>
<coordinates>
-99.0499191,17.1339188,699.88
</coordinates>
</Point>
</Placemark>
<Placemark>
<name>
Wed Dec 15 17:23:27 2010 S=2.17 Km/hr
</name>
<styleUrl>
#styleMap_TLP_Normal
</styleUrl>
<Point>
<coordinates>
-99.0498962,17.1338367,700.45
</coordinates>
</Point>
</Placemark>
<Placemark>
<name>
Wed Dec 15 17:23:37 2010 S=2.31 Km/hr
</name>
<styleUrl>
#styleMap_TLP_Normal
</styleUrl>
<Point>
<coordinates>
-99.0497971,17.1337719,701.69
</coordinates>
</Point>
</Placemark>
<Placemark>
<name>
Wed Dec 15 17:23:47 2010 S=1.80 Km/hr
</name>
<styleUrl>
#styleMap_TLP_Normal
</styleUrl>
<Point>
<coordinates>
-99.0497513,17.1337471,703.31
</coordinates>
</Point>
</Placemark>
<Placemark>
<name>
Wed Dec 15 17:23:57 2010 S=1.43 Km/hr
</name>
<styleUrl>
#styleMap_TLP_Normal
</styleUrl>
<Point>
<coordinates>
-99.0497360,17.1337204,705.70
</coordinates>
</Point>
</Placemark>
<Placemark>
<name>
Wed Dec 15 17:24:07 2010 S=2.12 Km/hr
</name>
<styleUrl>
#styleMap_TLP_Normal
</styleUrl>
<Point>
<coordinates>
-99.0496368,17.1337223,706.47
</coordinates>
</Point>
</Placemark>
<Placemark>
<name>
Wed Dec 15 17:24:17 2010 S=1.64 Km/hr
</name>
<styleUrl>
#styleMap_TLP_Normal
</styleUrl>
<Point>
<coordinates>
-99.0495453,17.1337166,707.45
</coordinates>
</Point>
</Placemark>
<Placemark>
<name>
Wed Dec 15 17:24:27 2010 S=2.22 Km/hr
</name>
<styleUrl>
#styleMap_TLP_Normal
</styleUrl>
<Point>
<coordinates>
-99.0494843,17.1336823,707.81
</coordinates>
</Point>
</Placemark>
<Placemark>
<name>
Wed Dec 15 17:24:37 2010 S=1.89 Km/hr
</name>
<styleUrl>
#styleMap_TLP_Normal
</styleUrl>
<Point>
<coordinates>
-99.0493927,17.1336288,708.19
</coordinates>
</Point>
</Placemark>
<Placemark>
<name>
Wed Dec 15 17:24:47 2010 S=3.30 Km/hr
</name>
<styleUrl>
#styleMap_TLP_Normal
</styleUrl>
<Point>
<coordinates>
-99.0492477,17.1336365,708.69
</coordinates>
</Point>
</Placemark>
<Placemark>
<name>
Wed Dec 15 17:24:57 2010 S=3.60 Km/hr
</name>
<styleUrl>
#styleMap_TLP_Normal
</styleUrl>
<Point>
<coordinates>
-99.0491638,17.1335716,709.27
</coordinates>
</Point>
</Placemark>
<Placemark>
<name>
Wed Dec 15 17:25:07 2010 S=3.70 Km/hr
</name>
<styleUrl>
#styleMap_TLP_Normal
</styleUrl>
<Point>
<coordinates>
-99.0490723,17.1334934,710.25
</coordinates>
</Point>
</Placemark>
<Placemark>
<name>
Wed Dec 15 17:25:17 2010 S=2.74 Km/hr
</name>
<styleUrl>
#styleMap_TLP_Normal
</styleUrl>
<Point>
<coordinates>
-99.0490036,17.1334667,710.64
</coordinates>
</Point>
</Placemark>
<Placemark>
<name>
Wed Dec 15 17:25:27 2010 S=2.43 Km/hr
</name>
<styleUrl>
#styleMap_TLP_Normal
</styleUrl>
<Point>
<coordinates>
-99.0488739,17.1334858,711.06
</coordinates>
</Point>
</Placemark>
<Placemark>
<name>
Wed Dec 15 17:25:37 2010 S=3.46 Km/hr
</name>
<styleUrl>
#styleMap_TLP_Normal
</styleUrl>
<Point>
<coordinates>
-99.0487976,17.1334305,711.41
</coordinates>
</Point>
</Placemark>
<Placemark>
<name>
Wed Dec 15 17:25:47 2010 S=1.54 Km/hr
</name>
<styleUrl>
#styleMap_TLP_Normal
</styleUrl>
<Point>
<coordinates>
-99.0487213,17.1334019,711.73
</coordinates>
</Point>
</Placemark>
<Placemark>
<name>
Wed Dec 15 17:25:57 2010 S=1.81 Km/hr
</name>
<styleUrl>
#styleMap_TLP_Normal
</styleUrl>
<Point>
<coordinates>
-99.0487289,17.1333675,712.42
</coordinates>
</Point>
</Placemark>
<Placemark>
<name>
Wed Dec 15 17:26:07 2010 S=2.57 Km/hr
</name>
<styleUrl>
#styleMap_TLP_Normal
</styleUrl>
<Point>
<coordinates>
-99.0487289,17.1332874,713.36
</coordinates>
</Point>
</Placemark>
<Placemark>
<name>
Wed Dec 15 17:26:17 2010 S=2.55 Km/hr
</name>
<styleUrl>
#styleMap_TLP_Normal
</styleUrl>
<Point>
<coordinates>
-99.0487289,17.1332111,713.78
</coordinates>
</Point>
</Placemark>
<Placemark>
<name>
Wed Dec 15 17:26:27 2010 S=2.55 Km/hr
</name>
<styleUrl>
#styleMap_TLP_Normal
</styleUrl>
<Point>
<coordinates>
-99.0487061,17.1331463,714.27
</coordinates>
</Point>
</Placemark>
<Placemark>
<name>
Wed Dec 15 17:26:37 2010 S=1.47 Km/hr
</name>
<styleUrl>
#styleMap_TLP_Normal
</styleUrl>
<Point>
<coordinates>
-99.0487061,17.1331177,714.59
</coordinates>
</Point>
</Placemark>
<Placemark>
<name>
Wed Dec 15 17:26:47 2010 S=1.75 Km/hr
</name>
<styleUrl>
#styleMap_TLP_Normal
</styleUrl>
<Point>
<coordinates>
-99.0486984,17.1330643,714.98
</coordinates>
</Point>
</Placemark>
<Placemark>
<name>
Wed Dec 15 17:26:57 2010 S=1.92 Km/hr
</name>
<styleUrl>
#styleMap_TLP_Normal
</styleUrl>
<Point>
<coordinates>
-99.0487061,17.1329937,715.28
</coordinates>
</Point>
</Placemark>
<Placemark>
<name>
Wed Dec 15 17:27:07 2010 S=1.11 Km/hr
</name>
<styleUrl>
#styleMap_TLP_Normal
</styleUrl>
<Point>
<coordinates>
-99.0486374,17.1330032,715.48
</coordinates>
</Point>
</Placemark>
<Placemark>
<name>
Wed Dec 15 17:27:17 2010 S=1.05 Km/hr
</name>
<styleUrl>
#styleMap_TLP_Normal
</styleUrl>
<Point>
<coordinates>
-99.0486221,17.1329536,715.61
</coordinates>
</Point>
</Placemark>
<Placemark>
<name>
Wed Dec 15 17:27:27 2010 S=0.08 Km/hr
</name>
<styleUrl>
#styleMap_TLP_Normal
</styleUrl>
<Point>
<coordinates>
-99.0486221,17.1329441,715.75
</coordinates>
</Point>
</Placemark>
<Placemark>
<name>
Wed Dec 15 17:27:37 2010 S=2.30 Km/hr
</name>
<styleUrl>
#styleMap_TLP_Normal
</styleUrl>
<Point>
<coordinates>
-99.0486450,17.1329136,715.72
</coordinates>
</Point>
</Placemark>
<Placemark>
<name>
Wed Dec 15 17:27:47 2010 S=3.14 Km/hr
</name>
<styleUrl>
#styleMap_TLP_Normal
</styleUrl>
<Point>
<coordinates>
-99.0486832,17.1328640,715.69
</coordinates>
</Point>
</Placemark>
<Placemark>
<name>
Wed Dec 15 17:27:57 2010 S=3.60 Km/hr
</name>
<styleUrl>
#styleMap_TLP_Normal
</styleUrl>
<Point>
<coordinates>
-99.0487442,17.1328201,715.42
</coordinates>
</Point>
</Placemark>
<Placemark>
<name>
Wed Dec 15 17:28:07 2010 S=1.59 Km/hr
</name>
<styleUrl>
#styleMap_TLP_Normal
</styleUrl>
<Point>
<coordinates>
-99.0486526,17.1327229,715.33
</coordinates>
</Point>
</Placemark>
<Placemark>
<name>
Wed Dec 15 17:28:17 2010 S=0.89 Km/hr
</name>
<styleUrl>
#styleMap_TLP_Normal
</styleUrl>
<Point>
<coordinates>
-99.0486526,17.1327152,715.91
</coordinates>
</Point>
</Placemark>
<Placemark>
<name>
Wed Dec 15 17:28:27 2010 S=1.26 Km/hr
</name>
<styleUrl>
#styleMap_TLP_Normal
</styleUrl>
<Point>
<coordinates>
-99.0486450,17.1326580,716.00
</coordinates>
</Point>
</Placemark>
<Placemark>
<name>
Wed Dec 15 17:28:37 2010 S=1.22 Km/hr
</name>
<styleUrl>
#styleMap_TLP_Normal
</styleUrl>
<Point>
<coordinates>
-99.0486221,17.1326180,716.03
</coordinates>
</Point>
</Placemark>
<Placemark>
<name>
Wed Dec 15 17:28:47 2010 S=1.83 Km/hr
</name>
<styleUrl>
#styleMap_TLP_Normal
</styleUrl>
<Point>
<coordinates>
-99.0484924,17.1326275,719.00
</coordinates>
</Point>
</Placemark>
<Placemark>
<name>
Wed Dec 15 17:28:57 2010 S=1.58 Km/hr
</name>
<styleUrl>
#styleMap_TLP_Normal
</styleUrl>
<Point>
<coordinates>
-99.0485153,17.1326084,719.28
</coordinates>
</Point>
</Placemark>
<Placemark>
<name>
Wed Dec 15 17:29:07 2010 S=1.01 Km/hr
</name>
<styleUrl>
#styleMap_TLP_Normal
</styleUrl>
<Point>
<coordinates>
-99.0485535,17.1325779,719.55
</coordinates>
</Point>
</Placemark>
<Placemark>
<name>
Wed Dec 15 17:29:17 2010 S=1.78 Km/hr
</name>
<styleUrl>
#styleMap_TLP_Normal
</styleUrl>
<Point>
<coordinates>
-99.0485535,17.1325512,719.78
</coordinates>
</Point>
</Placemark>
<Placemark>
<name>
Wed Dec 15 17:29:27 2010 S=1.82 Km/hr
</name>
<styleUrl>
#styleMap_TLP_Normal
</styleUrl>
<Point>
<coordinates>
-99.0486832,17.1325340,721.25
</coordinates>
</Point>
</Placemark>
<Placemark>
<name>
Wed Dec 15 17:29:37 2010 S=3.72 Km/hr
</name>
<styleUrl>
#styleMap_TLP_Normal
</styleUrl>
<Point>
<coordinates>
-99.0486069,17.1325226,723.27
</coordinates>
</Point>
</Placemark>
<Placemark>
<name>
Wed Dec 15 17:29:47 2010 S=4.64 Km/hr
</name>
<styleUrl>
#styleMap_TLP_Normal
</styleUrl>
<Point>
<coordinates>
-99.0485001,17.1325607,726.30
</coordinates>
</Point>
</Placemark>
<Placemark>
<name>
Wed Dec 15 17:29:57 2010 S=4.18 Km/hr
</name>
<styleUrl>
#styleMap_TLP_Normal
</styleUrl>
<Point>
<coordinates>
-99.0484085,17.1325207,728.25
</coordinates>
</Point>
</Placemark>
<Placemark>
<name>
Wed Dec 15 17:30:07 2010 S=4.23 Km/hr
</name>
<styleUrl>
#styleMap_TLP_Normal
</styleUrl>
<Point>
<coordinates>
-99.0483093,17.1324883,728.78
</coordinates>
</Point>
</Placemark>
<Placemark>
<name>
Wed Dec 15 17:30:17 2010 S=4.38 Km/hr
</name>
<styleUrl>
#styleMap_TLP_Normal
</styleUrl>
<Point>
<coordinates>
-99.0482101,17.1324348,728.94
</coordinates>
</Point>
</Placemark>
<Placemark>
<name>
Wed Dec 15 17:30:27 2010 S=6.19 Km/hr
</name>
<styleUrl>
#styleMap_TLP_Normal
</styleUrl>
<Point>
<coordinates>
-99.0481033,17.1323109,729.47
</coordinates>
</Point>
</Placemark>
<Placemark>
<name>
Wed Dec 15 17:30:37 2010 S=4.31 Km/hr
</name>
<styleUrl>
#styleMap_TLP_Normal
</styleUrl>
<Point>
<coordinates>
-99.0480042,17.1322689,730.33
</coordinates>
</Point>
</Placemark>
<Placemark>
<name>
Wed Dec 15 17:30:47 2010 S=3.84 Km/hr
</name>
<styleUrl>
#styleMap_TLP_Normal
</styleUrl>
<Point>
<coordinates>
-99.0479355,17.1322269,735.06
</coordinates>
</Point>
</Placemark>
<Placemark>
<name>
Wed Dec 15 17:30:57 2010 S=3.85 Km/hr
</name>
<styleUrl>
#styleMap_TLP_Normal
</styleUrl>
<Point>
<coordinates>
-99.0478058,17.1321850,737.28
</coordinates>
</Point>
</Placemark>
<Placemark>
<name>
Wed Dec 15 17:31:07 2010 S=3.25 Km/hr
</name>
<styleUrl>
#styleMap_TLP_Normal
</styleUrl>
<Point>
<coordinates>
-99.0477219,17.1321278,738.89
</coordinates>
</Point>
</Placemark>
<Placemark>
<name>
Wed Dec 15 17:31:17 2010 S=2.43 Km/hr
</name>
<styleUrl>
#styleMap_TLP_Normal
</styleUrl>
<Point>
<coordinates>
-99.0477066,17.1320534,740.33
</coordinates>
</Point>
</Placemark>
<Placemark>
<name>
Wed Dec 15 17:31:27 2010 S=2.36 Km/hr
</name>
<styleUrl>
#styleMap_TLP_Normal
</styleUrl>
<Point>
<coordinates>
-99.0476456,17.1319866,742.52
</coordinates>
</Point>
</Placemark>
<Placemark>
<name>
Wed Dec 15 17:31:37 2010 S=3.63 Km/hr
</name>
<styleUrl>
#styleMap_TLP_Normal
</styleUrl>
<Point>
<coordinates>
-99.0475769,17.1319180,745.84
</coordinates>
</Point>
</Placemark>
<Placemark>
<name>
Wed Dec 15 17:31:47 2010 S=3.10 Km/hr
</name>
<styleUrl>
#styleMap_TLP_Normal
</styleUrl>
<Point>
<coordinates>
-99.0474548,17.1318779,748.02
</coordinates>
</Point>
</Placemark>
<Placemark>
<name>
Wed Dec 15 17:31:57 2010 S=3.74 Km/hr
</name>
<styleUrl>
#styleMap_TLP_Normal
</styleUrl>
<Point>
<coordinates>
-99.0473862,17.1317711,749.91
</coordinates>
</Point>
</Placemark>
<Placemark>
<name>
Wed Dec 15 17:32:07 2010 S=3.00 Km/hr
</name>
<styleUrl>
#styleMap_TLP_Normal
</styleUrl>
<Point>
<coordinates>
-99.0473862,17.1317101,751.39
</coordinates>
</Point>
</Placemark>
<Placemark>
<name>
Wed Dec 15 17:32:17 2010 S=3.69 Km/hr
</name>
<styleUrl>
#styleMap_TLP_Normal
</styleUrl>
<Point>
<coordinates>
-99.0474396,17.1316051,752.63
</coordinates>
</Point>
</Placemark>
<Placemark>
<name>
Wed Dec 15 17:32:27 2010 S=3.15 Km/hr
</name>
<styleUrl>
#styleMap_TLP_Normal
</styleUrl>
<Point>
<coordinates>
-99.0474701,17.1315136,753.86
</coordinates>
</Point>
</Placemark>
<Placemark>
<name>
Wed Dec 15 17:32:37 2010 S=3.09 Km/hr
</name>
<styleUrl>
#styleMap_TLP_Normal
</styleUrl>
<Point>
<coordinates>
-99.0473480,17.1314907,755.17
</coordinates>
</Point>
</Placemark>
<Placemark>
<name>
Wed Dec 15 17:32:47 2010 S=3.38 Km/hr
</name>
<styleUrl>
#styleMap_TLP_Normal
</styleUrl>
<Point>
<coordinates>
-99.0472031,17.1314812,756.64
</coordinates>
</Point>
</Placemark>
<Placemark>
<name>
Wed Dec 15 17:32:57 2010 S=3.36 Km/hr
</name>
<styleUrl>
#styleMap_TLP_Normal
</styleUrl>
<Point>
<coordinates>
-99.0471039,17.1314735,758.02
</coordinates>
</Point>
</Placemark>
<Placemark>
<name>
Wed Dec 15 17:33:07 2010 S=2.07 Km/hr
</name>
<styleUrl>
#styleMap_TLP_Normal
</styleUrl>
<Point>
<coordinates>
-99.0470810,17.1313953,760.00
</coordinates>
</Point>
</Placemark>
<Placemark>
<name>
Wed Dec 15 17:33:17 2010 S=3.23 Km/hr
</name>
<styleUrl>
#styleMap_TLP_Normal
</styleUrl>
<Point>
<coordinates>
-99.0469437,17.1314011,761.75
</coordinates>
</Point>
</Placemark>
<Placemark>
<name>
Wed Dec 15 17:33:27 2010 S=3.69 Km/hr
</name>
<styleUrl>
#styleMap_TLP_Normal
</styleUrl>
<Point>
<coordinates>
-99.0467453,17.1314259,764.16
</coordinates>
</Point>
</Placemark>
<Placemark>
<name>
Wed Dec 15 17:33:37 2010 S=2.40 Km/hr
</name>
<styleUrl>
#styleMap_TLP_Normal
</styleUrl>
<Point>
<coordinates>
-99.0466614,17.1314144,766.73
</coordinates>
</Point>
</Placemark>
<Placemark>
<name>
Wed Dec 15 17:33:47 2010 S=3.23 Km/hr
</name>
<styleUrl>
#styleMap_TLP_Normal
</styleUrl>
<Point>
<coordinates>
-99.0465240,17.1314182,771.05
</coordinates>
</Point>
</Placemark>
<Placemark>
<name>
Wed Dec 15 17:33:57 2010 S=2.67 Km/hr
</name>
<styleUrl>
#styleMap_TLP_Normal
</styleUrl>
<Point>
<coordinates>
-99.0464706,17.1313572,772.81
</coordinates>
</Point>
</Placemark>
<Placemark>
<name>
Wed Dec 15 17:34:07 2010 S=2.09 Km/hr
</name>
<styleUrl>
#styleMap_TLP_Normal
</styleUrl>
<Point>
<coordinates>
-99.0464020,17.1313152,774.69
</coordinates>
</Point>
</Placemark>
<Placemark>
<name>
Wed Dec 15 17:34:17 2010 S=2.72 Km/hr
</name>
<styleUrl>
#styleMap_TLP_Normal
</styleUrl>
<Point>
<coordinates>
-99.0463181,17.1312656,776.77
</coordinates>
</Point>
</Placemark>
<Placemark>
<name>
Wed Dec 15 17:34:27 2010 S=1.95 Km/hr
</name>
<styleUrl>
#styleMap_TLP_Normal
</styleUrl>
<Point>
<coordinates>
-99.0462723,17.1312008,778.27
</coordinates>
</Point>
</Placemark>
<Placemark>
<name>
Wed Dec 15 17:34:37 2010 S=0.96 Km/hr
</name>
<styleUrl>
#styleMap_TLP_Normal
</styleUrl>
<Point>
<coordinates>
-99.0462494,17.1311340,779.84
</coordinates>
</Point>
</Placemark>
<Placemark>
<name>
Wed Dec 15 17:34:47 2010 S=1.88 Km/hr
</name>
<styleUrl>
#styleMap_TLP_Normal
</styleUrl>
<Point>
<coordinates>
-99.0461807,17.1311131,781.41
</coordinates>
</Point>
</Placemark>
<Placemark>
<name>
Wed Dec 15 17:34:57 2010 S=0.64 Km/hr
</name>
<styleUrl>
#styleMap_TLP_Normal
</styleUrl>
<Point>
<coordinates>
-99.0461197,17.1311150,782.95
</coordinates>
</Point>
</Placemark>
<Placemark>
<name>
Wed Dec 15 17:35:07 2010 S=0.47 Km/hr
</name>
<styleUrl>
#styleMap_TLP_Normal
</styleUrl>
<Point>
<coordinates>
-99.0460815,17.1311207,784.03
</coordinates>
</Point>
</Placemark>
<Placemark>
<name>
Wed Dec 15 17:35:17 2010 S=0.92 Km/hr
</name>
<styleUrl>
#styleMap_TLP_Normal
</styleUrl>
<Point>
<coordinates>
-99.0460663,17.1311226,785.22
</coordinates>
</Point>
</Placemark>
<Placemark>
<name>
Wed Dec 15 17:35:27 2010 S=1.10 Km/hr
</name>
<styleUrl>
#styleMap_TLP_Normal
</styleUrl>
<Point>
<coordinates>
-99.0459976,17.1311550,788.66
</coordinates>
</Point>
</Placemark>
<Placemark>
<name>
Wed Dec 15 17:35:37 2010 S=1.21 Km/hr
</name>
<styleUrl>
#styleMap_TLP_Normal
</styleUrl>
<Point>
<coordinates>
-99.0459442,17.1311836,790.84
</coordinates>
</Point>
</Placemark>
<Placemark>
<name>
Wed Dec 15 17:35:47 2010 S=0.22 Km/hr
</name>
<styleUrl>
#styleMap_TLP_Normal
</styleUrl>
<Point>
<coordinates>
-99.0458679,17.1312828,795.66
</coordinates>
</Point>
</Placemark>
<Placemark>
<name>
Wed Dec 15 17:35:57 2010 S=2.31 Km/hr
</name>
<styleUrl>
#styleMap_TLP_Normal
</styleUrl>
<Point>
<coordinates>
-99.0457764,17.1313438,800.86
</coordinates>
</Point>
</Placemark>
<Placemark>
<name>
Wed Dec 15 17:36:07 2010 S=1.92 Km/hr
</name>
<styleUrl>
#styleMap_TLP_Normal
</styleUrl>
<Point>
<coordinates>
-99.0456772,17.1313248,804.72
</coordinates>
</Point>
</Placemark>
<Placemark>
<name>
Wed Dec 15 17:36:17 2010 S=2.39 Km/hr
</name>
<styleUrl>
#styleMap_TLP_Normal
</styleUrl>
<Point>
<coordinates>
-99.0456009,17.1312943,807.59
</coordinates>
</Point>
</Placemark>
<Placemark>
<name>
Wed Dec 15 17:36:27 2010 S=2.79 Km/hr
</name>
<styleUrl>
#styleMap_TLP_Normal
</styleUrl>
<Point>
<coordinates>
-99.0455246,17.1312408,810.58
</coordinates>
</Point>
</Placemark>
<Placemark>
<name>
Wed Dec 15 17:36:37 2010 S=2.12 Km/hr
</name>
<styleUrl>
#styleMap_TLP_Normal
</styleUrl>
<Point>
<coordinates>
-99.0455170,17.1311703,813.50
</coordinates>
</Point>
</Placemark>
<Placemark>
<name>
Wed Dec 15 17:36:47 2010 S=2.39 Km/hr
</name>
<styleUrl>
#styleMap_TLP_Normal
</styleUrl>
<Point>
<coordinates>
-99.0454865,17.1310863,817.44
</coordinates>
</Point>
</Placemark>
<Placemark>
<name>
Wed Dec 15 17:36:57 2010 S=1.18 Km/hr
</name>
<styleUrl>
#styleMap_TLP_Normal
</styleUrl>
<Point>
<coordinates>
-99.0454712,17.1310482,818.81
</coordinates>
</Point>
</Placemark>
<Placemark>
<name>
Wed Dec 15 17:37:07 2010 S=1.77 Km/hr
</name>
<styleUrl>
#styleMap_TLP_Normal
</styleUrl>
<Point>
<coordinates>
-99.0455093,17.1309929,819.98
</coordinates>
</Point>
</Placemark>
<Placemark>
<name>
Wed Dec 15 17:37:17 2010 S=1.09 Km/hr
</name>
<styleUrl>
#styleMap_TLP_Normal
</styleUrl>
<Point>
<coordinates>
-99.0455933,17.1309261,820.56
</coordinates>
</Point>
</Placemark>
<Placemark>
<name>
Wed Dec 15 17:37:27 2010 S=1.27 Km/hr
</name>
<styleUrl>
#styleMap_TLP_Normal
</styleUrl>
<Point>
<coordinates>
-99.0455704,17.1308899,821.39
</coordinates>
</Point>
</Placemark>
<Placemark>
<name>
Wed Dec 15 17:37:37 2010 S=3.37 Km/hr
</name>
<styleUrl>
#styleMap_TLP_Normal
</styleUrl>
<Point>
<coordinates>
-99.0455017,17.1308861,821.22
</coordinates>
</Point>
</Placemark>
<Placemark>
<name>
Wed Dec 15 17:37:47 2010 S=4.20 Km/hr
</name>
<styleUrl>
#styleMap_TLP_Normal
</styleUrl>
<Point>
<coordinates>
-99.0454254,17.1308708,821.86
</coordinates>
</Point>
</Placemark>
<Placemark>
<name>
Wed Dec 15 17:37:57 2010 S=3.74 Km/hr
</name>
<styleUrl>
#styleMap_TLP_Normal
</styleUrl>
<Point>
<coordinates>
-99.0453339,17.1308804,822.41
</coordinates>
</Point>
</Placemark>
<Placemark>
<name>
Wed Dec 15 17:38:07 2010 S=2.76 Km/hr
</name>
<styleUrl>
#styleMap_TLP_Normal
</styleUrl>
<Point>
<coordinates>
-99.0452271,17.1309052,822.72
</coordinates>
</Point>
</Placemark>
<Placemark>
<name>
Wed Dec 15 17:38:17 2010 S=2.43 Km/hr
</name>
<styleUrl>
#styleMap_TLP_Normal
</styleUrl>
<Point>
<coordinates>
-99.0451355,17.1309490,822.89
</coordinates>
</Point>
</Placemark>
<Placemark>
<name>
Wed Dec 15 17:38:27 2010 S=2.59 Km/hr
</name>
<styleUrl>
#styleMap_TLP_Normal
</styleUrl>
<Point>
<coordinates>
-99.0451050,17.1309662,824.19
</coordinates>
</Point>
</Placemark>
<Placemark>
<name>
Wed Dec 15 17:38:37 2010 S=3.07 Km/hr
</name>
<styleUrl>
#styleMap_TLP_Normal
</styleUrl>
<Point>
<coordinates>
-99.0450134,17.1309814,824.86
</coordinates>
</Point>
</Placemark>
<Placemark>
<name>
Wed Dec 15 17:38:47 2010 S=3.63 Km/hr
</name>
<styleUrl>
#styleMap_TLP_Normal
</styleUrl>
<Point>
<coordinates>
-99.0449371,17.1309738,825.17
</coordinates>
</Point>
</Placemark>
<Placemark>
<name>
Wed Dec 15 17:38:57 2010 S=2.41 Km/hr
</name>
<styleUrl>
#styleMap_TLP_Normal
</styleUrl>
<Point>
<coordinates>
-99.0448685,17.1309547,825.63
</coordinates>
</Point>
</Placemark>
<Placemark>
<name>
Wed Dec 15 17:39:07 2010 S=3.58 Km/hr
</name>
<styleUrl>
#styleMap_TLP_Normal
</styleUrl>
<Point>
<coordinates>
-99.0447388,17.1310329,825.16
</coordinates>
</Point>
</Placemark>
<Placemark>
<name>
Wed Dec 15 17:39:17 2010 S=4.17 Km/hr
</name>
<styleUrl>
#styleMap_TLP_Normal
</styleUrl>
<Point>
<coordinates>
-99.0446167,17.1310825,825.39
</coordinates>
</Point>
</Placemark>
<Placemark>
<name>
Wed Dec 15 17:39:27 2010 S=3.50 Km/hr
</name>
<styleUrl>
#styleMap_TLP_Normal
</styleUrl>
<Point>
<coordinates>
-99.0445099,17.1310711,821.67
</coordinates>
</Point>
</Placemark>
<Placemark>
<name>
Wed Dec 15 17:39:37 2010 S=1.35 Km/hr
</name>
<styleUrl>
#styleMap_TLP_Normal
</styleUrl>
<Point>
<coordinates>
-99.0444183,17.1310482,819.81
</coordinates>
</Point>
</Placemark>
<Placemark>
<name>
Wed Dec 15 17:39:47 2010 S=0.12 Km/hr
</name>
<styleUrl>
#styleMap_TLP_Normal
</styleUrl>
<Point>
<coordinates>
-99.0444031,17.1310577,817.59
</coordinates>
</Point>
</Placemark>
<Placemark>
<name>
Wed Dec 15 17:39:57 2010 S=0.73 Km/hr
</name>
<styleUrl>
#styleMap_TLP_Normal
</styleUrl>
<Point>
<coordinates>
-99.0443954,17.1310577,816.02
</coordinates>
</Point>
</Placemark>
<Placemark>
<name>
Wed Dec 15 17:40:07 2010 S=1.98 Km/hr
</name>
<styleUrl>
#styleMap_TLP_Normal
</styleUrl>
<Point>
<coordinates>
-99.0443344,17.1310501,814.23
</coordinates>
</Point>
</Placemark>
<Placemark>
<name>
Wed Dec 15 17:40:17 2010 S=3.17 Km/hr
</name>
<styleUrl>
#styleMap_TLP_Normal
</styleUrl>
<Point>
<coordinates>
-99.0442505,17.1310368,814.05
</coordinates>
</Point>
</Placemark>
<Placemark>
<name>
Wed Dec 15 17:40:27 2010 S=2.42 Km/hr
</name>
<styleUrl>
#styleMap_TLP_Normal
</styleUrl>
<Point>
<coordinates>
-99.0441971,17.1309872,812.72
</coordinates>
</Point>
</Placemark>
<Placemark>
<name>
Wed Dec 15 17:40:37 2010 S=2.76 Km/hr
</name>
<styleUrl>
#styleMap_TLP_Normal
</styleUrl>
<Point>
<coordinates>
-99.0441742,17.1309566,811.00
</coordinates>
</Point>
</Placemark>
<Placemark>
<name>
Wed Dec 15 17:40:47 2010 S=2.81 Km/hr
</name>
<styleUrl>
#styleMap_TLP_Normal
</styleUrl>
<Point>
<coordinates>
-99.0441055,17.1308880,808.98
</coordinates>
</Point>
</Placemark>
<Placemark>
<name>
Wed Dec 15 17:40:57 2010 S=1.57 Km/hr
</name>
<styleUrl>
#styleMap_TLP_Normal
</styleUrl>
<Point>
<coordinates>
-99.0440445,17.1308327,808.61
</coordinates>
</Point>
</Placemark>
<Placemark>
<name>
Wed Dec 15 17:41:07 2010 S=3.32 Km/hr
</name>
<styleUrl>
#styleMap_TLP_Normal
</styleUrl>
<Point>
<coordinates>
-99.0439606,17.1308002,806.20
</coordinates>
</Point>
</Placemark>
<Placemark>
<name>
Wed Dec 15 17:41:17 2010 S=2.16 Km/hr
</name>
<styleUrl>
#styleMap_TLP_Normal
</styleUrl>
<Point>
<coordinates>
-99.0439072,17.1307430,805.14
</coordinates>
</Point>
</Placemark>
<Placemark>
<name>
Wed Dec 15 17:41:27 2010 S=2.55 Km/hr
</name>
<styleUrl>
#styleMap_TLP_Normal
</styleUrl>
<Point>
<coordinates>
-99.0438156,17.1307201,804.61
</coordinates>
</Point>
</Placemark>
<Placemark>
<name>
Wed Dec 15 17:41:37 2010 S=2.13 Km/hr
</name>
<styleUrl>
#styleMap_TLP_Normal
</styleUrl>
<Point>
<coordinates>
-99.0436935,17.1307144,804.05
</coordinates>
</Point>
</Placemark>
<Placemark>
<name>
Wed Dec 15 17:41:47 2010 S=2.52 Km/hr
</name>
<styleUrl>
#styleMap_TLP_Normal
</styleUrl>
<Point>
<coordinates>
-99.0436478,17.1306629,803.48
</coordinates>
</Point>
</Placemark>
<Placemark>
<name>
Wed Dec 15 17:41:57 2010 S=3.29 Km/hr
</name>
<styleUrl>
#styleMap_TLP_Normal
</styleUrl>
<Point>
<coordinates>
-99.0435410,17.1306648,803.42
</coordinates>
</Point>
</Placemark>
<Placemark>
<name>
Wed Dec 15 17:42:07 2010 S=3.08 Km/hr
</name>
<styleUrl>
#styleMap_TLP_Normal
</styleUrl>
<Point>
<coordinates>
-99.0435104,17.1306190,801.92
</coordinates>
</Point>
</Placemark>
<Placemark>
<name>
Wed Dec 15 17:42:17 2010 S=2.42 Km/hr
</name>
<styleUrl>
#styleMap_TLP_Normal
</styleUrl>
<Point>
<coordinates>
-99.0434494,17.1305580,801.86
</coordinates>
</Point>
</Placemark>
<Placemark>
<name>
Wed Dec 15 17:42:27 2010 S=0.90 Km/hr
</name>
<styleUrl>
#styleMap_TLP_Normal
</styleUrl>
<Point>
<coordinates>
-99.0433884,17.1305141,802.25
</coordinates>
</Point>
</Placemark>
<Placemark>
<name>
Wed Dec 15 17:42:37 2010 S=3.53 Km/hr
</name>
<styleUrl>
#styleMap_TLP_Normal
</styleUrl>
<Point>
<coordinates>
-99.0433502,17.1304550,802.88
</coordinates>
</Point>
</Placemark>
<Placemark>
<name>
Wed Dec 15 17:42:47 2010 S=3.19 Km/hr
</name>
<styleUrl>
#styleMap_TLP_Normal
</styleUrl>
<Point>
<coordinates>
-99.0433655,17.1303654,802.72
</coordinates>
</Point>
</Placemark>
<Placemark>
<name>
Wed Dec 15 17:42:57 2010 S=2.56 Km/hr
</name>
<styleUrl>
#styleMap_TLP_Normal
</styleUrl>
<Point>
<coordinates>
-99.0434265,17.1303177,802.48
</coordinates>
</Point>
</Placemark>
<Placemark>
<name>
Wed Dec 15 17:43:07 2010 S=2.36 Km/hr
</name>
<styleUrl>
#styleMap_TLP_Normal
</styleUrl>
<Point>
<coordinates>
-99.0435181,17.1302204,802.20
</coordinates>
</Point>
</Placemark>
<Placemark>
<name>
Wed Dec 15 17:43:17 2010 S=2.15 Km/hr
</name>
<styleUrl>
#styleMap_TLP_Normal
</styleUrl>
<Point>
<coordinates>
-99.0436020,17.1301517,801.78
</coordinates>
</Point>
</Placemark>
<Placemark>
<name>
Wed Dec 15 17:43:27 2010 S=3.60 Km/hr
</name>
<styleUrl>
#styleMap_TLP_Normal
</styleUrl>
<Point>
<coordinates>
-99.0436172,17.1300526,801.47
</coordinates>
</Point>
</Placemark>
<Placemark>
<name>
Wed Dec 15 17:43:37 2010 S=2.78 Km/hr
</name>
<styleUrl>
#styleMap_TLP_Normal
</styleUrl>
<Point>
<coordinates>
-99.0435867,17.1299400,802.98
</coordinates>
</Point>
</Placemark>
<Placemark>
<name>
Wed Dec 15 17:43:47 2010 S=1.73 Km/hr
</name>
<styleUrl>
#styleMap_TLP_Normal
</styleUrl>
<Point>
<coordinates>
-99.0436172,17.1298866,801.86
</coordinates>
</Point>
</Placemark>
<Placemark>
<name>
Wed Dec 15 17:43:57 2010 S=4.80 Km/hr
</name>
<styleUrl>
#styleMap_TLP_Normal
</styleUrl>
<Point>
<coordinates>
-99.0435333,17.1298504,799.73
</coordinates>
</Point>
</Placemark>
<Placemark>
<name>
Wed Dec 15 17:44:07 2010 S=4.09 Km/hr
</name>
<styleUrl>
#styleMap_TLP_Normal
</styleUrl>
<Point>
<coordinates>
-99.0434113,17.1298580,796.14
</coordinates>
</Point>
</Placemark>
<Placemark>
<name>
Wed Dec 15 17:44:17 2010 S=5.04 Km/hr
</name>
<styleUrl>
#styleMap_TLP_Normal
</styleUrl>
<Point>
<coordinates>
-99.0432892,17.1298466,796.09
</coordinates>
</Point>
</Placemark>
<Placemark>
<name>
Wed Dec 15 17:44:27 2010 S=5.23 Km/hr
</name>
<styleUrl>
#styleMap_TLP_Normal
</styleUrl>
<Point>
<coordinates>
-99.0431747,17.1298180,793.80
</coordinates>
</Point>
</Placemark>
<Placemark>
<name>
Wed Dec 15 17:44:37 2010 S=4.58 Km/hr
</name>
<styleUrl>
#styleMap_TLP_Normal
</styleUrl>
<Point>
<coordinates>
-99.0430603,17.1297970,796.22
</coordinates>
</Point>
</Placemark>
<Placemark>
<name>
Wed Dec 15 17:44:47 2010 S=4.68 Km/hr
</name>
<styleUrl>
#styleMap_TLP_Normal
</styleUrl>
<Point>
<coordinates>
-99.0429688,17.1297436,796.09
</coordinates>
</Point>
</Placemark>
<Placemark>
<name>
Wed Dec 15 17:44:57 2010 S=4.08 Km/hr
</name>
<styleUrl>
#styleMap_TLP_Normal
</styleUrl>
<Point>
<coordinates>
-99.0428543,17.1296539,798.13
</coordinates>
</Point>
</Placemark>
<Placemark>
<name>
Wed Dec 15 17:45:07 2010 S=0.55 Km/hr
</name>
<styleUrl>
#styleMap_TLP_Normal
</styleUrl>
<Point>
<coordinates>
-99.0428085,17.1295738,799.47
</coordinates>
</Point>
</Placemark>
<Placemark>
<name>
Wed Dec 15 17:45:17 2010 S=1.28 Km/hr
</name>
<styleUrl>
#styleMap_TLP_Normal
</styleUrl>
<Point>
<coordinates>
-99.0427933,17.1295643,798.95
</coordinates>
</Point>
</Placemark>
<Placemark>
<name>
Wed Dec 15 17:45:27 2010 S=0.89 Km/hr
</name>
<styleUrl>
#styleMap_TLP_Normal
</styleUrl>
<Point>
<coordinates>
-99.0427856,17.1295300,801.56
</coordinates>
</Point>
</Placemark>
<Placemark>
<name>
Wed Dec 15 17:45:37 2010 S=0.50 Km/hr
</name>
<styleUrl>
#styleMap_TLP_Normal
</styleUrl>
<Point>
<coordinates>
-99.0427704,17.1295147,801.88
</coordinates>
</Point>
</Placemark>
<Placemark>
<name>
Wed Dec 15 17:45:47 2010 S=0.50 Km/hr
</name>
<styleUrl>
#styleMap_TLP_Normal
</styleUrl>
<Point>
<coordinates>
-99.0427628,17.1295109,801.17
</coordinates>
</Point>
</Placemark>
<Placemark>
<name>
Wed Dec 15 17:45:57 2010 S=0.96 Km/hr
</name>
<styleUrl>
#styleMap_TLP_Normal
</styleUrl>
<Point>
<coordinates>
-99.0427704,17.1294975,801.14
</coordinates>
</Point>
</Placemark>
<Placemark>
<name>
Wed Dec 15 17:46:07 2010 S=0.49 Km/hr
</name>
<styleUrl>
#styleMap_TLP_Normal
</styleUrl>
<Point>
<coordinates>
-99.0427780,17.1294823,800.95
</coordinates>
</Point>
</Placemark>
<Placemark>
<name>
Wed Dec 15 17:46:17 2010 S=1.32 Km/hr
</name>
<styleUrl>
#styleMap_TLP_Normal
</styleUrl>
<Point>
<coordinates>
-99.0428238,17.1294518,799.81
</coordinates>
</Point>
</Placemark>
<Placemark>
<name>
Wed Dec 15 17:46:27 2010 S=1.02 Km/hr
</name>
<styleUrl>
#styleMap_TLP_Normal
</styleUrl>
<Point>
<coordinates>
-99.0428696,17.1294403,797.38
</coordinates>
</Point>
</Placemark>
<Placemark>
<name>
Wed Dec 15 17:46:37 2010 S=0.42 Km/hr
</name>
<styleUrl>
#styleMap_TLP_Finish
</styleUrl>
<Point>
<coordinates>
-99.0428314,17.1294327,796.63
</coordinates>
</Point>
</Placemark>
</Folder>
</Document>
</kml>
