# Supplementary material for: Lévy foraging patterns of rural humans
Source: PLoS One. 2018 Jun 18;13(6):e0199099. doi: 10.1371/journal.pone.0199099 (PMC6005560; doi:10.1371/journal.pone.0199099)
Supplement: S6 File — (ZIP) [file pone.0199099.s006.zip › holux04/Holux004_M-241_Start_20101215-163547_Finish_20101215-174637.txt]

-99.0491409	17.1346684	197.89	Wed Dec 15 16:35:47 2010
-99.0492706	17.1345215	201.86	Wed Dec 15 16:35:57 2010
-99.0492706	17.1345139	201.64	Wed Dec 15 16:36:07 2010
-99.0492706	17.1345196	198.32	Wed Dec 15 16:36:17 2010
-99.0492859	17.1344929	183.49	Wed Dec 15 16:36:27 2010
-99.0492554	17.1344585	172.24	Wed Dec 15 16:36:37 2010
-99.0493088	17.1344223	169.57	Wed Dec 15 16:36:47 2010
-99.0493240	17.1343994	162.87	Wed Dec 15 16:36:57 2010
-99.0493088	17.1343517	154.78	Wed Dec 15 16:37:07 2010
-99.0492935	17.1343117	141.73	Wed Dec 15 16:37:17 2010
-99.0493164	17.1342678	129.39	Wed Dec 15 16:37:27 2010
-99.0493469	17.1342754	119.25	Wed Dec 15 16:37:37 2010
-99.0494843	17.1341877	110.46	Wed Dec 15 16:37:47 2010
-99.0494995	17.1341953	104.41	Wed Dec 15 16:37:57 2010
-99.0494537	17.1341248	96.34	Wed Dec 15 16:38:07 2010
-99.0494156	17.1342030	93.57	Wed Dec 15 16:38:17 2010
-99.0494385	17.1341877	92.82	Wed Dec 15 16:38:27 2010
-99.0494385	17.1341877	92.04	Wed Dec 15 16:38:37 2010
-99.0491638	17.1342354	94.90	Wed Dec 15 16:38:47 2010
-99.0493011	17.1342621	98.05	Wed Dec 15 16:38:57 2010
-99.0492630	17.1342735	104.13	Wed Dec 15 16:39:07 2010
-99.0493088	17.1342697	101.31	Wed Dec 15 16:39:17 2010
-99.0522385	17.1346703	120.99	Wed Dec 15 16:39:27 2010
-99.0527725	17.1348000	125.81	Wed Dec 15 16:39:37 2010
-99.0528259	17.1348534	130.69	Wed Dec 15 16:39:47 2010
-99.0528412	17.1348515	131.01	Wed Dec 15 16:39:57 2010
-99.0531006	17.1348209	134.18	Wed Dec 15 16:40:07 2010
-99.0531082	17.1348228	134.29	Wed Dec 15 16:40:17 2010
-99.0530853	17.1349030	137.09	Wed Dec 15 16:40:27 2010
-99.0531540	17.1349297	139.49	Wed Dec 15 16:40:37 2010
-99.0531693	17.1349297	139.52	Wed Dec 15 16:40:47 2010
-99.0532455	17.1349106	140.05	Wed Dec 15 16:40:57 2010
-99.0532913	17.1348534	140.95	Wed Dec 15 16:41:07 2010
-99.0533066	17.1348343	141.25	Wed Dec 15 16:41:17 2010
-99.0533829	17.1348419	141.97	Wed Dec 15 16:41:27 2010
-99.0534439	17.1348801	143.95	Wed Dec 15 16:41:37 2010
-99.0534897	17.1348667	144.96	Wed Dec 15 16:41:47 2010
-99.0535431	17.1348171	145.80	Wed Dec 15 16:41:57 2010
-99.0535965	17.1347656	146.68	Wed Dec 15 16:42:07 2010
-99.0536041	17.1347523	146.69	Wed Dec 15 16:42:17 2010
-99.0535965	17.1347103	147.14	Wed Dec 15 16:42:27 2010
-99.0535889	17.1347084	147.96	Wed Dec 15 16:42:37 2010
-99.0535965	17.1346226	149.00	Wed Dec 15 16:42:47 2010
-99.0535889	17.1346321	151.85	Wed Dec 15 16:42:57 2010
-99.0535889	17.1346588	155.84	Wed Dec 15 16:43:07 2010
-99.0535583	17.1346092	158.70	Wed Dec 15 16:43:17 2010
-99.0535278	17.1345234	160.23	Wed Dec 15 16:43:27 2010
-99.0535049	17.1345100	161.31	Wed Dec 15 16:43:37 2010
-99.0535049	17.1345081	161.43	Wed Dec 15 16:43:47 2010
-99.0534363	17.1344032	162.51	Wed Dec 15 16:43:57 2010
-99.0534363	17.1344013	162.63	Wed Dec 15 16:44:07 2010
-99.0534592	17.1343956	164.10	Wed Dec 15 16:44:17 2010
-99.0534668	17.1343765	164.15	Wed Dec 15 16:44:27 2010
-99.0534668	17.1343861	165.20	Wed Dec 15 16:44:37 2010
-99.0530701	17.1345768	169.39	Wed Dec 15 16:44:47 2010
-99.0533600	17.1345158	172.22	Wed Dec 15 16:44:57 2010
-99.0533676	17.1345139	172.34	Wed Dec 15 16:45:07 2010
-99.0534286	17.1345081	172.88	Wed Dec 15 16:45:17 2010
-99.0534363	17.1345024	172.92	Wed Dec 15 16:45:27 2010
-99.0535126	17.1345196	173.32	Wed Dec 15 16:45:37 2010
-99.0533447	17.1346378	181.07	Wed Dec 15 16:45:47 2010
-99.0533371	17.1346836	186.05	Wed Dec 15 16:45:57 2010
-99.0533066	17.1346931	189.11	Wed Dec 15 16:46:07 2010
-99.0533066	17.1346817	189.32	Wed Dec 15 16:46:17 2010
-99.0533218	17.1346779	189.47	Wed Dec 15 16:46:27 2010
-99.0533218	17.1346855	191.56	Wed Dec 15 16:46:37 2010
-99.0533066	17.1347008	194.76	Wed Dec 15 16:46:47 2010
-99.0534210	17.1345749	196.30	Wed Dec 15 16:46:57 2010
-99.0534744	17.1345768	196.49	Wed Dec 15 16:47:07 2010
-99.0535049	17.1345768	196.91	Wed Dec 15 16:47:17 2010
-99.0535126	17.1345787	197.00	Wed Dec 15 16:47:27 2010
-99.0535126	17.1345787	197.64	Wed Dec 15 16:47:37 2010
-99.0535965	17.1346207	198.63	Wed Dec 15 16:47:47 2010
-99.0533371	17.1347370	201.91	Wed Dec 15 16:47:57 2010
-99.0532761	17.1348763	206.25	Wed Dec 15 16:48:07 2010
-99.0532150	17.1349201	210.32	Wed Dec 15 16:48:17 2010
-99.0532227	17.1349659	213.23	Wed Dec 15 16:48:27 2010
-99.0532608	17.1349831	214.53	Wed Dec 15 16:48:37 2010
-99.0533066	17.1350288	217.84	Wed Dec 15 16:48:47 2010
-99.0532303	17.1350937	220.35	Wed Dec 15 16:48:57 2010
-99.0532990	17.1350498	222.02	Wed Dec 15 16:49:07 2010
-99.0533371	17.1350269	223.25	Wed Dec 15 16:49:17 2010
-99.0534058	17.1349926	225.31	Wed Dec 15 16:49:27 2010
-99.0534592	17.1349850	227.48	Wed Dec 15 16:49:37 2010
-99.0534973	17.1349888	228.70	Wed Dec 15 16:49:47 2010
-99.0535049	17.1349792	229.43	Wed Dec 15 16:49:57 2010
-99.0535126	17.1349735	229.52	Wed Dec 15 16:50:07 2010
-99.0535126	17.1349640	229.66	Wed Dec 15 16:50:17 2010
-99.0535202	17.1349602	229.81	Wed Dec 15 16:50:27 2010
-99.0535202	17.1349545	231.13	Wed Dec 15 16:50:37 2010
-99.0535278	17.1349449	231.20	Wed Dec 15 16:50:47 2010
-99.0535202	17.1349354	231.63	Wed Dec 15 16:50:57 2010
-99.0534821	17.1349449	234.46	Wed Dec 15 16:51:07 2010
-99.0534973	17.1349392	236.44	Wed Dec 15 16:51:17 2010
-99.0534973	17.1349335	236.52	Wed Dec 15 16:51:27 2010
-99.0534897	17.1349373	238.36	Wed Dec 15 16:51:37 2010
-99.0534744	17.1349258	240.47	Wed Dec 15 16:51:47 2010
-99.0534515	17.1348763	242.50	Wed Dec 15 16:51:57 2010
-99.0534744	17.1348381	247.03	Wed Dec 15 16:52:07 2010
-99.0534439	17.1348457	252.92	Wed Dec 15 16:52:17 2010
-99.0534363	17.1348400	253.91	Wed Dec 15 16:52:27 2010
-99.0534439	17.1348248	254.24	Wed Dec 15 16:52:37 2010
-99.0534439	17.1347847	258.87	Wed Dec 15 16:52:47 2010
-99.0534363	17.1347675	260.80	Wed Dec 15 16:52:57 2010
-99.0534363	17.1347446	262.05	Wed Dec 15 16:53:07 2010
-99.0534210	17.1347351	262.75	Wed Dec 15 16:53:17 2010
-99.0534439	17.1347332	263.40	Wed Dec 15 16:53:27 2010
-99.0534363	17.1347389	264.06	Wed Dec 15 16:53:37 2010
-99.0533066	17.1347485	267.05	Wed Dec 15 16:53:47 2010
-99.0532379	17.1347656	271.13	Wed Dec 15 16:53:57 2010
-99.0532684	17.1347637	272.82	Wed Dec 15 16:54:07 2010
-99.0532837	17.1347046	275.20	Wed Dec 15 16:54:17 2010
-99.0532684	17.1346893	276.32	Wed Dec 15 16:54:27 2010
-99.0532455	17.1346817	277.00	Wed Dec 15 16:54:37 2010
-99.0532227	17.1346798	277.83	Wed Dec 15 16:54:47 2010
-99.0532074	17.1346779	278.80	Wed Dec 15 16:54:57 2010
-99.0531921	17.1346760	279.85	Wed Dec 15 16:55:07 2010
-99.0531693	17.1346779	281.01	Wed Dec 15 16:55:17 2010
-99.0531540	17.1346874	282.27	Wed Dec 15 16:55:27 2010
-99.0531158	17.1347027	284.20	Wed Dec 15 16:55:37 2010
-99.0530777	17.1347179	285.97	Wed Dec 15 16:55:47 2010
-99.0530624	17.1347198	287.47	Wed Dec 15 16:55:57 2010
-99.0530243	17.1347275	289.79	Wed Dec 15 16:56:07 2010
-99.0529709	17.1347256	291.63	Wed Dec 15 16:56:17 2010
-99.0529556	17.1346951	293.90	Wed Dec 15 16:56:27 2010
-99.0529556	17.1346798	295.26	Wed Dec 15 16:56:37 2010
-99.0529556	17.1346550	296.63	Wed Dec 15 16:56:47 2010
-99.0530014	17.1345940	299.11	Wed Dec 15 16:56:57 2010
-99.0530472	17.1345520	301.16	Wed Dec 15 16:57:07 2010
-99.0531693	17.1344738	303.64	Wed Dec 15 16:57:17 2010
-99.0532684	17.1344433	305.48	Wed Dec 15 16:57:27 2010
-99.0533066	17.1344528	307.07	Wed Dec 15 16:57:37 2010
-99.0530548	17.1347198	309.49	Wed Dec 15 16:57:47 2010
-99.0529785	17.1347542	310.73	Wed Dec 15 16:57:57 2010
-99.0529480	17.1347942	311.96	Wed Dec 15 16:58:07 2010
-99.0529404	17.1348057	313.20	Wed Dec 15 16:58:17 2010
-99.0529251	17.1348019	314.47	Wed Dec 15 16:58:27 2010
-99.0529251	17.1347980	315.72	Wed Dec 15 16:58:37 2010
-99.0529327	17.1347809	316.84	Wed Dec 15 16:58:47 2010
-99.0529327	17.1347752	318.14	Wed Dec 15 16:58:57 2010
-99.0529251	17.1347733	319.45	Wed Dec 15 16:59:07 2010
-99.0529251	17.1347771	320.78	Wed Dec 15 16:59:17 2010
-99.0529251	17.1347809	322.13	Wed Dec 15 16:59:27 2010
-99.0529251	17.1347828	323.48	Wed Dec 15 16:59:37 2010
-99.0529175	17.1347847	324.17	Wed Dec 15 16:59:47 2010
-99.0529175	17.1347828	324.17	Wed Dec 15 16:59:57 2010
-99.0529175	17.1347828	324.17	Wed Dec 15 17:00:07 2010
-99.0529175	17.1347828	324.17	Wed Dec 15 17:00:17 2010
-99.0529175	17.1347828	324.18	Wed Dec 15 17:00:27 2010
-99.0529175	17.1347847	324.18	Wed Dec 15 17:00:37 2010
-99.0529022	17.1347885	324.18	Wed Dec 15 17:00:47 2010
-99.0528564	17.1347752	324.92	Wed Dec 15 17:00:57 2010
-99.0522003	17.1343880	348.33	Wed Dec 15 17:01:07 2010
-99.0521698	17.1343822	349.52	Wed Dec 15 17:01:17 2010
-99.0521545	17.1343842	350.72	Wed Dec 15 17:01:27 2010
-99.0521240	17.1343746	351.84	Wed Dec 15 17:01:37 2010
-99.0519867	17.1344490	376.52	Wed Dec 15 17:01:47 2010
-99.0519867	17.1344547	376.99	Wed Dec 15 17:01:57 2010
-99.0519867	17.1344662	377.23	Wed Dec 15 17:02:07 2010
-99.0519714	17.1344738	377.52	Wed Dec 15 17:02:17 2010
-99.0519638	17.1344738	377.85	Wed Dec 15 17:02:27 2010
-99.0519638	17.1344776	378.28	Wed Dec 15 17:02:37 2010
-99.0518112	17.1344433	386.92	Wed Dec 15 17:02:47 2010
-99.0518036	17.1344414	387.32	Wed Dec 15 17:02:57 2010
-99.0517960	17.1344357	387.94	Wed Dec 15 17:03:07 2010
-99.0517807	17.1344337	388.23	Wed Dec 15 17:03:17 2010
-99.0516510	17.1344795	392.28	Wed Dec 15 17:03:27 2010
-99.0517044	17.1343765	408.48	Wed Dec 15 17:03:37 2010
-99.0516815	17.1343708	413.87	Wed Dec 15 17:03:47 2010
-99.0516815	17.1343689	414.66	Wed Dec 15 17:03:57 2010
-99.0516891	17.1343670	415.20	Wed Dec 15 17:04:07 2010
-99.0516891	17.1343670	415.41	Wed Dec 15 17:04:17 2010
-99.0516891	17.1343651	415.66	Wed Dec 15 17:04:27 2010
-99.0516891	17.1343651	415.87	Wed Dec 15 17:04:37 2010
-99.0516891	17.1343670	416.05	Wed Dec 15 17:04:47 2010
-99.0516891	17.1343708	416.42	Wed Dec 15 17:04:57 2010
-99.0516891	17.1343727	416.56	Wed Dec 15 17:05:07 2010
-99.0516815	17.1343727	416.78	Wed Dec 15 17:05:17 2010
-99.0516815	17.1343746	417.03	Wed Dec 15 17:05:27 2010
-99.0516815	17.1343765	417.32	Wed Dec 15 17:05:37 2010
-99.0516815	17.1343765	417.60	Wed Dec 15 17:05:47 2010
-99.0516815	17.1343803	417.98	Wed Dec 15 17:05:57 2010
-99.0516815	17.1343803	418.45	Wed Dec 15 17:06:07 2010
-99.0516739	17.1343803	418.96	Wed Dec 15 17:06:17 2010
-99.0516739	17.1343803	419.40	Wed Dec 15 17:06:27 2010
-99.0516739	17.1343803	419.71	Wed Dec 15 17:06:37 2010
-99.0516739	17.1343822	420.09	Wed Dec 15 17:06:47 2010
-99.0516739	17.1343822	420.48	Wed Dec 15 17:06:57 2010
-99.0516739	17.1343842	420.71	Wed Dec 15 17:07:07 2010
-99.0516739	17.1343861	420.92	Wed Dec 15 17:07:17 2010
-99.0516739	17.1343861	421.21	Wed Dec 15 17:07:27 2010
-99.0516663	17.1343861	421.53	Wed Dec 15 17:07:37 2010
-99.0516663	17.1343861	421.66	Wed Dec 15 17:07:47 2010
-99.0516586	17.1343842	421.70	Wed Dec 15 17:07:57 2010
-99.0516586	17.1343842	421.74	Wed Dec 15 17:08:07 2010
-99.0516586	17.1343861	421.90	Wed Dec 15 17:08:17 2010
-99.0516510	17.1343842	422.01	Wed Dec 15 17:08:27 2010
-99.0516510	17.1343822	422.22	Wed Dec 15 17:08:37 2010
-99.0516510	17.1343822	422.35	Wed Dec 15 17:08:47 2010
-99.0516434	17.1343803	422.43	Wed Dec 15 17:08:57 2010
-99.0516434	17.1343784	422.57	Wed Dec 15 17:09:07 2010
-99.0516357	17.1343727	422.63	Wed Dec 15 17:09:17 2010
-99.0516357	17.1343727	422.66	Wed Dec 15 17:09:27 2010
-99.0516434	17.1343746	422.77	Wed Dec 15 17:09:37 2010
-99.0516434	17.1343765	422.86	Wed Dec 15 17:09:47 2010
-99.0516357	17.1343784	423.05	Wed Dec 15 17:09:57 2010
-99.0516281	17.1343803	423.24	Wed Dec 15 17:10:07 2010
-99.0516205	17.1343803	423.45	Wed Dec 15 17:10:17 2010
-99.0516281	17.1343803	423.61	Wed Dec 15 17:10:27 2010
-99.0516052	17.1343803	423.84	Wed Dec 15 17:10:37 2010
-99.0514908	17.1343231	432.18	Wed Dec 15 17:10:47 2010
-99.0514755	17.1343269	432.75	Wed Dec 15 17:10:57 2010
-99.0514603	17.1343174	433.22	Wed Dec 15 17:11:07 2010
-99.0514450	17.1343136	433.73	Wed Dec 15 17:11:17 2010
-99.0514374	17.1343136	434.33	Wed Dec 15 17:11:27 2010
-99.0514374	17.1343079	435.01	Wed Dec 15 17:11:37 2010
-99.0514374	17.1343040	435.32	Wed Dec 15 17:11:47 2010
-99.0514450	17.1343002	435.50	Wed Dec 15 17:11:57 2010
-99.0514450	17.1343002	435.59	Wed Dec 15 17:12:07 2010
-99.0514450	17.1342945	435.84	Wed Dec 15 17:12:17 2010
-99.0514450	17.1342869	436.15	Wed Dec 15 17:12:27 2010
-99.0514374	17.1342869	436.31	Wed Dec 15 17:12:37 2010
-99.0514145	17.1342945	436.52	Wed Dec 15 17:12:47 2010
-99.0513916	17.1343060	436.94	Wed Dec 15 17:12:57 2010
-99.0513611	17.1343136	437.44	Wed Dec 15 17:13:07 2010
-99.0513458	17.1343269	437.86	Wed Dec 15 17:13:17 2010
-99.0513306	17.1343422	438.28	Wed Dec 15 17:13:27 2010
-99.0513077	17.1343231	444.27	Wed Dec 15 17:13:37 2010
-99.0512848	17.1343269	444.75	Wed Dec 15 17:13:47 2010
-99.0508728	17.1343575	447.65	Wed Dec 15 17:13:57 2010
-99.0508881	17.1342621	469.68	Wed Dec 15 17:14:07 2010
-99.0509796	17.1342297	485.99	Wed Dec 15 17:14:17 2010
-99.0509872	17.1342258	494.66	Wed Dec 15 17:14:27 2010
-99.0509796	17.1342010	508.02	Wed Dec 15 17:14:37 2010
-99.0509567	17.1341972	509.32	Wed Dec 15 17:14:47 2010
-99.0509491	17.1341934	510.76	Wed Dec 15 17:14:57 2010
-99.0507126	17.1344357	538.09	Wed Dec 15 17:15:07 2010
-99.0507050	17.1344013	566.09	Wed Dec 15 17:15:17 2010
-99.0506744	17.1343842	579.63	Wed Dec 15 17:15:27 2010
-99.0506516	17.1343842	581.48	Wed Dec 15 17:15:37 2010
-99.0506439	17.1343918	582.98	Wed Dec 15 17:15:47 2010
-99.0506363	17.1343899	584.55	Wed Dec 15 17:15:57 2010
-99.0505829	17.1343517	593.56	Wed Dec 15 17:16:07 2010
-99.0505600	17.1343250	597.42	Wed Dec 15 17:16:17 2010
-99.0503998	17.1343307	603.31	Wed Dec 15 17:16:27 2010
-99.0503845	17.1344204	606.89	Wed Dec 15 17:16:37 2010
-99.0503540	17.1345673	616.42	Wed Dec 15 17:16:47 2010
-99.0503311	17.1346111	626.56	Wed Dec 15 17:16:57 2010
-99.0503311	17.1346684	630.02	Wed Dec 15 17:17:07 2010
-99.0503464	17.1347198	632.45	Wed Dec 15 17:17:17 2010
-99.0503311	17.1347389	634.13	Wed Dec 15 17:17:27 2010
-99.0503387	17.1347504	635.88	Wed Dec 15 17:17:37 2010
-99.0503235	17.1348038	638.78	Wed Dec 15 17:17:47 2010
-99.0503387	17.1349220	641.77	Wed Dec 15 17:17:57 2010
-99.0503387	17.1349506	644.08	Wed Dec 15 17:18:07 2010
-99.0503387	17.1349430	649.94	Wed Dec 15 17:18:17 2010
-99.0503235	17.1349602	651.28	Wed Dec 15 17:18:27 2010
-99.0503006	17.1349564	653.05	Wed Dec 15 17:18:37 2010
-99.0502930	17.1349392	654.95	Wed Dec 15 17:18:47 2010
-99.0503082	17.1349621	657.86	Wed Dec 15 17:18:57 2010
-99.0502701	17.1348572	661.47	Wed Dec 15 17:19:07 2010
-99.0503082	17.1347179	664.83	Wed Dec 15 17:19:17 2010
-99.0503845	17.1345901	667.59	Wed Dec 15 17:19:27 2010
-99.0504837	17.1345310	669.36	Wed Dec 15 17:19:37 2010
-99.0506134	17.1344452	671.78	Wed Dec 15 17:19:47 2010
-99.0508957	17.1344929	676.45	Wed Dec 15 17:19:57 2010
-99.0509491	17.1344471	677.30	Wed Dec 15 17:20:07 2010
-99.0507660	17.1343079	679.42	Wed Dec 15 17:20:17 2010
-99.0507584	17.1343079	679.52	Wed Dec 15 17:20:27 2010
-99.0507431	17.1343060	679.84	Wed Dec 15 17:20:37 2010
-99.0506897	17.1343422	680.06	Wed Dec 15 17:20:47 2010
-99.0507050	17.1343288	680.22	Wed Dec 15 17:20:57 2010
-99.0507050	17.1342754	680.73	Wed Dec 15 17:21:07 2010
-99.0506668	17.1342068	681.22	Wed Dec 15 17:21:17 2010
-99.0505829	17.1341248	681.88	Wed Dec 15 17:21:27 2010
-99.0504684	17.1340923	682.88	Wed Dec 15 17:21:37 2010
-99.0504532	17.1340675	683.34	Wed Dec 15 17:21:47 2010
-99.0504456	17.1340141	683.67	Wed Dec 15 17:21:57 2010
-99.0503998	17.1340199	684.05	Wed Dec 15 17:22:07 2010
-99.0503845	17.1339874	685.44	Wed Dec 15 17:22:17 2010
-99.0503311	17.1339550	688.58	Wed Dec 15 17:22:27 2010
-99.0503082	17.1339321	692.30	Wed Dec 15 17:22:37 2010
-99.0502014	17.1339283	694.41	Wed Dec 15 17:22:47 2010
-99.0500793	17.1338978	697.63	Wed Dec 15 17:22:57 2010
-99.0499496	17.1339169	699.69	Wed Dec 15 17:23:07 2010
-99.0499191	17.1339188	699.88	Wed Dec 15 17:23:17 2010
-99.0498962	17.1338367	700.45	Wed Dec 15 17:23:27 2010
-99.0497971	17.1337719	701.69	Wed Dec 15 17:23:37 2010
-99.0497513	17.1337471	703.31	Wed Dec 15 17:23:47 2010
-99.0497360	17.1337204	705.70	Wed Dec 15 17:23:57 2010
-99.0496368	17.1337223	706.47	Wed Dec 15 17:24:07 2010
-99.0495453	17.1337166	707.45	Wed Dec 15 17:24:17 2010
-99.0494843	17.1336823	707.81	Wed Dec 15 17:24:27 2010
-99.0493927	17.1336288	708.19	Wed Dec 15 17:24:37 2010
-99.0492477	17.1336365	708.69	Wed Dec 15 17:24:47 2010
-99.0491638	17.1335716	709.27	Wed Dec 15 17:24:57 2010
-99.0490723	17.1334934	710.25	Wed Dec 15 17:25:07 2010
-99.0490036	17.1334667	710.64	Wed Dec 15 17:25:17 2010
-99.0488739	17.1334858	711.06	Wed Dec 15 17:25:27 2010
-99.0487976	17.1334305	711.41	Wed Dec 15 17:25:37 2010
-99.0487213	17.1334019	711.73	Wed Dec 15 17:25:47 2010
-99.0487289	17.1333675	712.42	Wed Dec 15 17:25:57 2010
-99.0487289	17.1332874	713.36	Wed Dec 15 17:26:07 2010
-99.0487289	17.1332111	713.78	Wed Dec 15 17:26:17 2010
-99.0487061	17.1331463	714.27	Wed Dec 15 17:26:27 2010
-99.0487061	17.1331177	714.59	Wed Dec 15 17:26:37 2010
-99.0486984	17.1330643	714.98	Wed Dec 15 17:26:47 2010
-99.0487061	17.1329937	715.28	Wed Dec 15 17:26:57 2010
-99.0486374	17.1330032	715.48	Wed Dec 15 17:27:07 2010
-99.0486221	17.1329536	715.61	Wed Dec 15 17:27:17 2010
-99.0486221	17.1329441	715.75	Wed Dec 15 17:27:27 2010
-99.0486450	17.1329136	715.72	Wed Dec 15 17:27:37 2010
-99.0486832	17.1328640	715.69	Wed Dec 15 17:27:47 2010
-99.0487442	17.1328201	715.42	Wed Dec 15 17:27:57 2010
-99.0486526	17.1327229	715.33	Wed Dec 15 17:28:07 2010
-99.0486526	17.1327152	715.91	Wed Dec 15 17:28:17 2010
-99.0486450	17.1326580	716.00	Wed Dec 15 17:28:27 2010
-99.0486221	17.1326180	716.03	Wed Dec 15 17:28:37 2010
-99.0484924	17.1326275	719.00	Wed Dec 15 17:28:47 2010
-99.0485153	17.1326084	719.28	Wed Dec 15 17:28:57 2010
-99.0485535	17.1325779	719.55	Wed Dec 15 17:29:07 2010
-99.0485535	17.1325512	719.78	Wed Dec 15 17:29:17 2010
-99.0486832	17.1325340	721.25	Wed Dec 15 17:29:27 2010
-99.0486069	17.1325226	723.27	Wed Dec 15 17:29:37 2010
-99.0485001	17.1325607	726.30	Wed Dec 15 17:29:47 2010
-99.0484085	17.1325207	728.25	Wed Dec 15 17:29:57 2010
-99.0483093	17.1324883	728.78	Wed Dec 15 17:30:07 2010
-99.0482101	17.1324348	728.94	Wed Dec 15 17:30:17 2010
-99.0481033	17.1323109	729.47	Wed Dec 15 17:30:27 2010
-99.0480042	17.1322689	730.33	Wed Dec 15 17:30:37 2010
-99.0479355	17.1322269	735.06	Wed Dec 15 17:30:47 2010
-99.0478058	17.1321850	737.28	Wed Dec 15 17:30:57 2010
-99.0477219	17.1321278	738.89	Wed Dec 15 17:31:07 2010
-99.0477066	17.1320534	740.33	Wed Dec 15 17:31:17 2010
-99.0476456	17.1319866	742.52	Wed Dec 15 17:31:27 2010
-99.0475769	17.1319180	745.84	Wed Dec 15 17:31:37 2010
-99.0474548	17.1318779	748.02	Wed Dec 15 17:31:47 2010
-99.0473862	17.1317711	749.91	Wed Dec 15 17:31:57 2010
-99.0473862	17.1317101	751.39	Wed Dec 15 17:32:07 2010
-99.0474396	17.1316051	752.63	Wed Dec 15 17:32:17 2010
-99.0474701	17.1315136	753.86	Wed Dec 15 17:32:27 2010
-99.0473480	17.1314907	755.17	Wed Dec 15 17:32:37 2010
-99.0472031	17.1314812	756.64	Wed Dec 15 17:32:47 2010
-99.0471039	17.1314735	758.02	Wed Dec 15 17:32:57 2010
-99.0470810	17.1313953	760.00	Wed Dec 15 17:33:07 2010
-99.0469437	17.1314011	761.75	Wed Dec 15 17:33:17 2010
-99.0467453	17.1314259	764.16	Wed Dec 15 17:33:27 2010
-99.0466614	17.1314144	766.73	Wed Dec 15 17:33:37 2010
-99.0465240	17.1314182	771.05	Wed Dec 15 17:33:47 2010
-99.0464706	17.1313572	772.81	Wed Dec 15 17:33:57 2010
-99.0464020	17.1313152	774.69	Wed Dec 15 17:34:07 2010
-99.0463181	17.1312656	776.77	Wed Dec 15 17:34:17 2010
-99.0462723	17.1312008	778.27	Wed Dec 15 17:34:27 2010
-99.0462494	17.1311340	779.84	Wed Dec 15 17:34:37 2010
-99.0461807	17.1311131	781.41	Wed Dec 15 17:34:47 2010
-99.0461197	17.1311150	782.95	Wed Dec 15 17:34:57 2010
-99.0460815	17.1311207	784.03	Wed Dec 15 17:35:07 2010
-99.0460663	17.1311226	785.22	Wed Dec 15 17:35:17 2010
-99.0459976	17.1311550	788.66	Wed Dec 15 17:35:27 2010
-99.0459442	17.1311836	790.84	Wed Dec 15 17:35:37 2010
-99.0458679	17.1312828	795.66	Wed Dec 15 17:35:47 2010
-99.0457764	17.1313438	800.86	Wed Dec 15 17:35:57 2010
-99.0456772	17.1313248	804.72	Wed Dec 15 17:36:07 2010
-99.0456009	17.1312943	807.59	Wed Dec 15 17:36:17 2010
-99.0455246	17.1312408	810.58	Wed Dec 15 17:36:27 2010
-99.0455170	17.1311703	813.50	Wed Dec 15 17:36:37 2010
-99.0454865	17.1310863	817.44	Wed Dec 15 17:36:47 2010
-99.0454712	17.1310482	818.81	Wed Dec 15 17:36:57 2010
-99.0455093	17.1309929	819.98	Wed Dec 15 17:37:07 2010
-99.0455933	17.1309261	820.56	Wed Dec 15 17:37:17 2010
-99.0455704	17.1308899	821.39	Wed Dec 15 17:37:27 2010
-99.0455017	17.1308861	821.22	Wed Dec 15 17:37:37 2010
-99.0454254	17.1308708	821.86	Wed Dec 15 17:37:47 2010
-99.0453339	17.1308804	822.41	Wed Dec 15 17:37:57 2010
-99.0452271	17.1309052	822.72	Wed Dec 15 17:38:07 2010
-99.0451355	17.1309490	822.89	Wed Dec 15 17:38:17 2010
-99.0451050	17.1309662	824.19	Wed Dec 15 17:38:27 2010
-99.0450134	17.1309814	824.86	Wed Dec 15 17:38:37 2010
-99.0449371	17.1309738	825.17	Wed Dec 15 17:38:47 2010
-99.0448685	17.1309547	825.63	Wed Dec 15 17:38:57 2010
-99.0447388	17.1310329	825.16	Wed Dec 15 17:39:07 2010
-99.0446167	17.1310825	825.39	Wed Dec 15 17:39:17 2010
-99.0445099	17.1310711	821.67	Wed Dec 15 17:39:27 2010
-99.0444183	17.1310482	819.81	Wed Dec 15 17:39:37 2010
-99.0444031	17.1310577	817.59	Wed Dec 15 17:39:47 2010
-99.0443954	17.1310577	816.02	Wed Dec 15 17:39:57 2010
-99.0443344	17.1310501	814.23	Wed Dec 15 17:40:07 2010
-99.0442505	17.1310368	814.05	Wed Dec 15 17:40:17 2010
-99.0441971	17.1309872	812.72	Wed Dec 15 17:40:27 2010
-99.0441742	17.1309566	811.00	Wed Dec 15 17:40:37 2010
-99.0441055	17.1308880	808.98	Wed Dec 15 17:40:47 2010
-99.0440445	17.1308327	808.61	Wed Dec 15 17:40:57 2010
-99.0439606	17.1308002	806.20	Wed Dec 15 17:41:07 2010
-99.0439072	17.1307430	805.14	Wed Dec 15 17:41:17 2010
-99.0438156	17.1307201	804.61	Wed Dec 15 17:41:27 2010
-99.0436935	17.1307144	804.05	Wed Dec 15 17:41:37 2010
-99.0436478	17.1306629	803.48	Wed Dec 15 17:41:47 2010
-99.0435410	17.1306648	803.42	Wed Dec 15 17:41:57 2010
-99.0435104	17.1306190	801.92	Wed Dec 15 17:42:07 2010
-99.0434494	17.1305580	801.86	Wed Dec 15 17:42:17 2010
-99.0433884	17.1305141	802.25	Wed Dec 15 17:42:27 2010
-99.0433502	17.1304550	802.88	Wed Dec 15 17:42:37 2010
-99.0433655	17.1303654	802.72	Wed Dec 15 17:42:47 2010
-99.0434265	17.1303177	802.48	Wed Dec 15 17:42:57 2010
-99.0435181	17.1302204	802.20	Wed Dec 15 17:43:07 2010
-99.0436020	17.1301517	801.78	Wed Dec 15 17:43:17 2010
-99.0436172	17.1300526	801.47	Wed Dec 15 17:43:27 2010
-99.0435867	17.1299400	802.98	Wed Dec 15 17:43:37 2010
-99.0436172	17.1298866	801.86	Wed Dec 15 17:43:47 2010
-99.0435333	17.1298504	799.73	Wed Dec 15 17:43:57 2010
-99.0434113	17.1298580	796.14	Wed Dec 15 17:44:07 2010
-99.0432892	17.1298466	796.09	Wed Dec 15 17:44:17 2010
-99.0431747	17.1298180	793.80	Wed Dec 15 17:44:27 2010
-99.0430603	17.1297970	796.22	Wed Dec 15 17:44:37 2010
-99.0429688	17.1297436	796.09	Wed Dec 15 17:44:47 2010
-99.0428543	17.1296539	798.13	Wed Dec 15 17:44:57 2010
-99.0428085	17.1295738	799.47	Wed Dec 15 17:45:07 2010
-99.0427933	17.1295643	798.95	Wed Dec 15 17:45:17 2010
-99.0427856	17.1295300	801.56	Wed Dec 15 17:45:27 2010
-99.0427704	17.1295147	801.88	Wed Dec 15 17:45:37 2010
-99.0427628	17.1295109	801.17	Wed Dec 15 17:45:47 2010
-99.0427704	17.1294975	801.14	Wed Dec 15 17:45:57 2010
-99.0427780	17.1294823	800.95	Wed Dec 15 17:46:07 2010
-99.0428238	17.1294518	799.81	Wed Dec 15 17:46:17 2010
-99.0428696	17.1294403	797.38	Wed Dec 15 17:46:27 2010
-99.0428314	17.1294327	796.63	Wed Dec 15 17:46:37 2010
