# Supplementary material for: Lévy foraging patterns of rural humans
Source: PLoS One. 2018 Jun 18;13(6):e0199099. doi: 10.1371/journal.pone.0199099 (PMC6005560; doi:10.1371/journal.pone.0199099)
Supplement: S6 File — (ZIP) [file pone.0199099.s006.zip › holux04/Holux004_M-241_Start_20100514-094921_Finish_20100514-121902.txt]

-99.0426483	17.1294861	814.94	Fri May 14 09:49:21 2010
-99.0425797	17.1294537	789.20	Fri May 14 09:49:32 2010
-99.0425873	17.1294765	785.75	Fri May 14 09:49:42 2010
-99.0425797	17.1294537	784.64	Fri May 14 09:49:52 2010
-99.0425797	17.1294498	784.69	Fri May 14 09:50:02 2010
-99.0426636	17.1295185	785.66	Fri May 14 09:50:12 2010
-99.0427399	17.1295834	786.34	Fri May 14 09:50:22 2010
-99.0428162	17.1296520	786.91	Fri May 14 09:50:32 2010
-99.0428848	17.1297207	787.52	Fri May 14 09:50:42 2010
-99.0429459	17.1297512	787.88	Fri May 14 09:50:52 2010
-99.0430374	17.1297798	788.23	Fri May 14 09:51:02 2010
-99.0431442	17.1297741	788.69	Fri May 14 09:51:12 2010
-99.0432587	17.1298084	788.56	Fri May 14 09:51:22 2010
-99.0433502	17.1298256	788.66	Fri May 14 09:51:32 2010
-99.0434418	17.1298656	788.44	Fri May 14 09:51:42 2010
-99.0435410	17.1298809	789.09	Fri May 14 09:51:52 2010
-99.0435944	17.1298752	789.13	Fri May 14 09:52:02 2010
-99.0435791	17.1299400	788.78	Fri May 14 09:52:12 2010
-99.0435944	17.1300373	788.52	Fri May 14 09:52:22 2010
-99.0436096	17.1300755	789.92	Fri May 14 09:52:32 2010
-99.0435867	17.1301098	789.61	Fri May 14 09:52:42 2010
-99.0435333	17.1301613	790.58	Fri May 14 09:52:52 2010
-99.0434494	17.1302052	790.77	Fri May 14 09:53:02 2010
-99.0434189	17.1302624	794.25	Fri May 14 09:53:12 2010
-99.0433578	17.1303520	797.91	Fri May 14 09:53:22 2010
-99.0433655	17.1304512	802.47	Fri May 14 09:53:32 2010
-99.0433807	17.1304893	804.73	Fri May 14 09:53:42 2010
-99.0434723	17.1305637	807.52	Fri May 14 09:53:52 2010
-99.0435715	17.1305866	809.55	Fri May 14 09:54:02 2010
-99.0436783	17.1306705	811.95	Fri May 14 09:54:12 2010
-99.0437851	17.1307411	814.27	Fri May 14 09:54:22 2010
-99.0438690	17.1307793	815.88	Fri May 14 09:54:32 2010
-99.0439377	17.1308250	815.94	Fri May 14 09:54:42 2010
-99.0439911	17.1308002	816.53	Fri May 14 09:54:52 2010
-99.0440292	17.1308498	818.08	Fri May 14 09:55:02 2010
-99.0440521	17.1308651	817.98	Fri May 14 09:55:12 2010
-99.0440903	17.1309280	817.34	Fri May 14 09:55:22 2010
-99.0441360	17.1310349	817.70	Fri May 14 09:55:32 2010
-99.0441742	17.1310940	817.56	Fri May 14 09:55:42 2010
-99.0442810	17.1311779	816.08	Fri May 14 09:55:52 2010
-99.0443039	17.1312084	816.45	Fri May 14 09:56:02 2010
-99.0444107	17.1312256	816.84	Fri May 14 09:56:12 2010
-99.0445099	17.1312218	816.45	Fri May 14 09:56:22 2010
-99.0446014	17.1312504	818.33	Fri May 14 09:56:32 2010
-99.0446777	17.1312447	818.34	Fri May 14 09:56:42 2010
-99.0447388	17.1312523	817.72	Fri May 14 09:56:52 2010
-99.0448074	17.1312313	818.09	Fri May 14 09:57:02 2010
-99.0448532	17.1312675	817.58	Fri May 14 09:57:12 2010
-99.0448914	17.1313133	813.53	Fri May 14 09:57:22 2010
-99.0449524	17.1313839	814.05	Fri May 14 09:57:32 2010
-99.0449982	17.1314487	814.38	Fri May 14 09:57:42 2010
-99.0449677	17.1314907	813.03	Fri May 14 09:57:52 2010
-99.0449982	17.1316013	812.16	Fri May 14 09:58:02 2010
-99.0450974	17.1316528	811.47	Fri May 14 09:58:12 2010
-99.0451965	17.1317329	809.05	Fri May 14 09:58:22 2010
-99.0452118	17.1318359	808.00	Fri May 14 09:58:32 2010
-99.0452194	17.1319008	805.73	Fri May 14 09:58:42 2010
-99.0451660	17.1319675	803.20	Fri May 14 09:58:52 2010
-99.0451508	17.1319790	802.39	Fri May 14 09:59:02 2010
-99.0451126	17.1320133	801.02	Fri May 14 09:59:12 2010
-99.0450668	17.1320400	800.34	Fri May 14 09:59:22 2010
-99.0450058	17.1320229	800.36	Fri May 14 09:59:32 2010
-99.0449142	17.1320438	800.53	Fri May 14 09:59:42 2010
-99.0448227	17.1320782	801.97	Fri May 14 09:59:52 2010
-99.0447540	17.1320934	804.09	Fri May 14 10:00:02 2010
-99.0447464	17.1321697	804.30	Fri May 14 10:00:12 2010
-99.0447922	17.1322308	804.89	Fri May 14 10:00:22 2010
-99.0447998	17.1322823	804.16	Fri May 14 10:00:32 2010
-99.0448151	17.1323090	804.30	Fri May 14 10:00:42 2010
-99.0448380	17.1323853	805.45	Fri May 14 10:00:52 2010
-99.0448990	17.1323910	805.98	Fri May 14 10:01:02 2010
-99.0449448	17.1324387	806.66	Fri May 14 10:01:12 2010
-99.0449829	17.1325169	805.25	Fri May 14 10:01:22 2010
-99.0449829	17.1325703	803.95	Fri May 14 10:01:32 2010
-99.0449753	17.1326447	802.58	Fri May 14 10:01:42 2010
-99.0449905	17.1327381	802.55	Fri May 14 10:01:52 2010
-99.0450058	17.1328392	802.61	Fri May 14 10:02:02 2010
-99.0450058	17.1329079	801.27	Fri May 14 10:02:12 2010
-99.0451050	17.1329842	799.48	Fri May 14 10:02:22 2010
-99.0450745	17.1329613	797.66	Fri May 14 10:02:32 2010
-99.0450745	17.1329498	797.55	Fri May 14 10:02:42 2010
-99.0450668	17.1329403	797.50	Fri May 14 10:02:52 2010
-99.0451126	17.1329651	795.28	Fri May 14 10:03:02 2010
-99.0451126	17.1329517	795.70	Fri May 14 10:03:12 2010
-99.0451508	17.1329479	796.64	Fri May 14 10:03:22 2010
-99.0451813	17.1329670	796.59	Fri May 14 10:03:32 2010
-99.0451965	17.1330338	796.31	Fri May 14 10:03:42 2010
-99.0452042	17.1331081	796.05	Fri May 14 10:03:52 2010
-99.0452042	17.1330585	795.77	Fri May 14 10:04:02 2010
-99.0452728	17.1331215	795.77	Fri May 14 10:04:12 2010
-99.0452652	17.1331234	796.03	Fri May 14 10:04:22 2010
-99.0452499	17.1331062	795.95	Fri May 14 10:04:32 2010
-99.0452118	17.1331081	796.08	Fri May 14 10:04:42 2010
-99.0451965	17.1331844	795.14	Fri May 14 10:04:52 2010
-99.0452042	17.1331425	795.02	Fri May 14 10:05:02 2010
-99.0452347	17.1332188	791.91	Fri May 14 10:05:12 2010
-99.0452423	17.1332436	788.03	Fri May 14 10:05:22 2010
-99.0452499	17.1332626	787.67	Fri May 14 10:05:32 2010
-99.0453033	17.1333714	787.20	Fri May 14 10:05:42 2010
-99.0453415	17.1334343	786.83	Fri May 14 10:05:52 2010
-99.0453186	17.1334400	786.64	Fri May 14 10:06:02 2010
-99.0452957	17.1334572	786.59	Fri May 14 10:06:12 2010
-99.0452347	17.1335144	786.36	Fri May 14 10:06:22 2010
-99.0452805	17.1336174	784.64	Fri May 14 10:06:32 2010
-99.0453033	17.1336632	784.34	Fri May 14 10:06:42 2010
-99.0453110	17.1337490	783.34	Fri May 14 10:06:52 2010
-99.0453110	17.1338043	781.88	Fri May 14 10:07:02 2010
-99.0452805	17.1338329	781.09	Fri May 14 10:07:12 2010
-99.0452423	17.1337910	780.05	Fri May 14 10:07:22 2010
-99.0452271	17.1337929	780.00	Fri May 14 10:07:32 2010
-99.0452194	17.1338043	780.00	Fri May 14 10:07:42 2010
-99.0451889	17.1338768	779.97	Fri May 14 10:07:52 2010
-99.0451584	17.1339111	779.92	Fri May 14 10:08:02 2010
-99.0451508	17.1339111	779.92	Fri May 14 10:08:12 2010
-99.0451431	17.1338997	779.92	Fri May 14 10:08:22 2010
-99.0451431	17.1338997	779.94	Fri May 14 10:08:32 2010
-99.0451279	17.1339664	779.59	Fri May 14 10:08:42 2010
-99.0451202	17.1340199	779.02	Fri May 14 10:08:52 2010
-99.0450745	17.1339855	778.83	Fri May 14 10:09:02 2010
-99.0450516	17.1339664	778.86	Fri May 14 10:09:12 2010
-99.0450516	17.1339550	778.41	Fri May 14 10:09:22 2010
-99.0450897	17.1339836	777.42	Fri May 14 10:09:32 2010
-99.0450821	17.1339893	777.39	Fri May 14 10:09:42 2010
-99.0450287	17.1340370	777.08	Fri May 14 10:09:52 2010
-99.0450821	17.1340733	777.17	Fri May 14 10:10:02 2010
-99.0450897	17.1340752	777.19	Fri May 14 10:10:12 2010
-99.0450668	17.1340351	777.20	Fri May 14 10:10:22 2010
-99.0450211	17.1339798	777.66	Fri May 14 10:10:32 2010
-99.0450287	17.1339855	777.67	Fri May 14 10:10:42 2010
-99.0450211	17.1339817	777.66	Fri May 14 10:10:52 2010
-99.0450363	17.1339741	777.48	Fri May 14 10:11:02 2010
-99.0450211	17.1339760	777.39	Fri May 14 10:11:12 2010
-99.0450211	17.1339664	777.78	Fri May 14 10:11:22 2010
-99.0450745	17.1340370	777.98	Fri May 14 10:11:32 2010
-99.0450668	17.1340446	777.13	Fri May 14 10:11:42 2010
-99.0450211	17.1340218	777.05	Fri May 14 10:11:52 2010
-99.0450211	17.1340199	776.28	Fri May 14 10:12:02 2010
-99.0450134	17.1340294	776.25	Fri May 14 10:12:12 2010
-99.0450058	17.1340561	776.27	Fri May 14 10:12:22 2010
-99.0449753	17.1340866	776.16	Fri May 14 10:12:32 2010
-99.0449905	17.1340866	775.98	Fri May 14 10:12:42 2010
-99.0449982	17.1340790	776.61	Fri May 14 10:12:52 2010
-99.0449982	17.1341896	775.67	Fri May 14 10:13:02 2010
-99.0449677	17.1342392	775.06	Fri May 14 10:13:12 2010
-99.0449677	17.1342621	776.48	Fri May 14 10:13:22 2010
-99.0449905	17.1342869	777.09	Fri May 14 10:13:32 2010
-99.0449524	17.1342258	777.34	Fri May 14 10:13:42 2010
-99.0449524	17.1342392	777.39	Fri May 14 10:13:52 2010
-99.0449677	17.1342392	777.38	Fri May 14 10:14:02 2010
-99.0449677	17.1342220	777.39	Fri May 14 10:14:12 2010
-99.0449677	17.1342163	777.39	Fri May 14 10:14:22 2010
-99.0449524	17.1342812	777.64	Fri May 14 10:14:32 2010
-99.0449677	17.1342869	777.77	Fri May 14 10:14:42 2010
-99.0449829	17.1342850	777.78	Fri May 14 10:14:52 2010
-99.0449677	17.1342468	777.88	Fri May 14 10:15:02 2010
-99.0449905	17.1341858	778.17	Fri May 14 10:15:12 2010
-99.0450058	17.1341572	778.36	Fri May 14 10:15:22 2010
-99.0449982	17.1341152	778.47	Fri May 14 10:15:32 2010
-99.0450058	17.1341152	778.66	Fri May 14 10:15:42 2010
-99.0450287	17.1341648	778.64	Fri May 14 10:15:52 2010
-99.0450058	17.1341724	778.30	Fri May 14 10:16:02 2010
-99.0449982	17.1341476	778.14	Fri May 14 10:16:12 2010
-99.0450058	17.1341572	778.17	Fri May 14 10:16:22 2010
-99.0450134	17.1341591	778.22	Fri May 14 10:16:32 2010
-99.0449677	17.1341114	778.19	Fri May 14 10:16:42 2010
-99.0449295	17.1341305	778.23	Fri May 14 10:16:52 2010
-99.0449066	17.1341419	778.27	Fri May 14 10:17:02 2010
-99.0448914	17.1341419	778.25	Fri May 14 10:17:12 2010
-99.0449905	17.1341515	778.30	Fri May 14 10:17:22 2010
-99.0450134	17.1341534	778.23	Fri May 14 10:17:32 2010
-99.0450287	17.1341572	778.34	Fri May 14 10:17:42 2010
-99.0450363	17.1341381	778.31	Fri May 14 10:17:52 2010
-99.0450363	17.1341381	778.34	Fri May 14 10:18:02 2010
-99.0450516	17.1341419	778.36	Fri May 14 10:18:12 2010
-99.0450287	17.1341362	778.34	Fri May 14 10:18:22 2010
-99.0450211	17.1341305	778.36	Fri May 14 10:18:32 2010
-99.0450058	17.1341362	778.36	Fri May 14 10:18:42 2010
-99.0450211	17.1341381	778.39	Fri May 14 10:18:52 2010
-99.0450287	17.1341534	778.42	Fri May 14 10:19:02 2010
-99.0450363	17.1341629	778.42	Fri May 14 10:19:12 2010
-99.0450745	17.1341705	778.52	Fri May 14 10:19:22 2010
-99.0450745	17.1341763	778.50	Fri May 14 10:19:32 2010
-99.0450668	17.1341858	778.52	Fri May 14 10:19:42 2010
-99.0449982	17.1341743	778.59	Fri May 14 10:19:52 2010
-99.0449905	17.1342087	778.48	Fri May 14 10:20:02 2010
-99.0450439	17.1342182	778.48	Fri May 14 10:20:12 2010
-99.0450668	17.1342430	778.52	Fri May 14 10:20:22 2010
-99.0450821	17.1342411	778.55	Fri May 14 10:20:32 2010
-99.0450974	17.1342411	778.58	Fri May 14 10:20:42 2010
-99.0450745	17.1342144	778.64	Fri May 14 10:20:52 2010
-99.0450745	17.1342163	778.66	Fri May 14 10:21:02 2010
-99.0450592	17.1342125	778.69	Fri May 14 10:21:12 2010
-99.0450439	17.1342068	778.56	Fri May 14 10:21:22 2010
-99.0450439	17.1342239	778.28	Fri May 14 10:21:32 2010
-99.0450439	17.1342106	778.38	Fri May 14 10:21:42 2010
-99.0450287	17.1342163	778.38	Fri May 14 10:21:52 2010
-99.0450287	17.1342297	778.34	Fri May 14 10:22:02 2010
-99.0450363	17.1342373	778.34	Fri May 14 10:22:12 2010
-99.0450211	17.1342468	778.39	Fri May 14 10:22:22 2010
-99.0450058	17.1342564	778.41	Fri May 14 10:22:32 2010
-99.0449753	17.1342506	778.50	Fri May 14 10:22:42 2010
-99.0449524	17.1342278	778.56	Fri May 14 10:22:52 2010
-99.0449600	17.1342449	778.61	Fri May 14 10:23:02 2010
-99.0449295	17.1342735	778.63	Fri May 14 10:23:12 2010
-99.0449295	17.1342831	778.63	Fri May 14 10:23:22 2010
-99.0449219	17.1342926	778.67	Fri May 14 10:23:32 2010
-99.0448990	17.1342869	778.61	Fri May 14 10:23:42 2010
-99.0449142	17.1343403	778.72	Fri May 14 10:23:52 2010
-99.0449066	17.1343479	778.72	Fri May 14 10:24:02 2010
-99.0448761	17.1343365	778.89	Fri May 14 10:24:12 2010
-99.0448685	17.1343536	778.97	Fri May 14 10:24:22 2010
-99.0448914	17.1343651	778.70	Fri May 14 10:24:32 2010
-99.0449371	17.1344070	778.64	Fri May 14 10:24:42 2010
-99.0449524	17.1344681	778.86	Fri May 14 10:24:52 2010
-99.0448914	17.1344509	779.23	Fri May 14 10:25:02 2010
-99.0448761	17.1344528	779.41	Fri May 14 10:25:12 2010
-99.0448608	17.1344471	779.63	Fri May 14 10:25:22 2010
-99.0448685	17.1344967	779.98	Fri May 14 10:25:32 2010
-99.0448532	17.1344891	779.61	Fri May 14 10:25:42 2010
-99.0448456	17.1345062	779.64	Fri May 14 10:25:52 2010
-99.0448608	17.1345291	779.73	Fri May 14 10:26:02 2010
-99.0448608	17.1345406	779.72	Fri May 14 10:26:12 2010
-99.0448685	17.1345463	779.70	Fri May 14 10:26:22 2010
-99.0448685	17.1345539	779.73	Fri May 14 10:26:32 2010
-99.0448456	17.1345444	779.77	Fri May 14 10:26:42 2010
-99.0448380	17.1345234	779.86	Fri May 14 10:26:52 2010
-99.0448303	17.1345272	780.00	Fri May 14 10:27:02 2010
-99.0446548	17.1345158	782.16	Fri May 14 10:27:12 2010
-99.0448303	17.1345863	785.94	Fri May 14 10:27:22 2010
-99.0448608	17.1346550	788.31	Fri May 14 10:27:32 2010
-99.0449142	17.1346493	789.45	Fri May 14 10:27:42 2010
-99.0449142	17.1346531	790.03	Fri May 14 10:27:52 2010
-99.0449371	17.1346951	790.75	Fri May 14 10:28:02 2010
-99.0449600	17.1347733	792.17	Fri May 14 10:28:12 2010
-99.0449905	17.1347656	794.66	Fri May 14 10:28:22 2010
-99.0449600	17.1348019	795.53	Fri May 14 10:28:32 2010
-99.0449448	17.1347694	797.31	Fri May 14 10:28:42 2010
-99.0449219	17.1347656	798.53	Fri May 14 10:28:52 2010
-99.0449448	17.1348591	799.69	Fri May 14 10:29:02 2010
-99.0449677	17.1348991	800.41	Fri May 14 10:29:12 2010
-99.0449753	17.1349907	801.28	Fri May 14 10:29:22 2010
-99.0449677	17.1350307	801.94	Fri May 14 10:29:32 2010
-99.0449677	17.1350365	802.27	Fri May 14 10:29:42 2010
-99.0449753	17.1350346	802.34	Fri May 14 10:29:52 2010
-99.0449753	17.1350536	803.05	Fri May 14 10:30:02 2010
-99.0449982	17.1351185	803.78	Fri May 14 10:30:12 2010
-99.0450287	17.1351528	804.25	Fri May 14 10:30:22 2010
-99.0450287	17.1351852	804.36	Fri May 14 10:30:32 2010
-99.0450439	17.1351910	804.45	Fri May 14 10:30:42 2010
-99.0450592	17.1352005	804.55	Fri May 14 10:30:52 2010
-99.0450592	17.1352406	804.83	Fri May 14 10:31:02 2010
-99.0450897	17.1352882	805.00	Fri May 14 10:31:12 2010
-99.0451279	17.1353035	805.44	Fri May 14 10:31:22 2010
-99.0451126	17.1353111	808.77	Fri May 14 10:31:32 2010
-99.0450516	17.1353016	809.89	Fri May 14 10:31:42 2010
-99.0450439	17.1352882	810.11	Fri May 14 10:31:52 2010
-99.0450134	17.1353016	810.55	Fri May 14 10:32:02 2010
-99.0449829	17.1353893	811.89	Fri May 14 10:32:12 2010
-99.0450211	17.1354160	812.44	Fri May 14 10:32:22 2010
-99.0450211	17.1354275	812.48	Fri May 14 10:32:32 2010
-99.0450134	17.1354427	812.59	Fri May 14 10:32:42 2010
-99.0449982	17.1354332	812.75	Fri May 14 10:32:52 2010
-99.0450058	17.1354256	812.81	Fri May 14 10:33:02 2010
-99.0449829	17.1354675	812.97	Fri May 14 10:33:12 2010
-99.0449905	17.1355095	813.23	Fri May 14 10:33:22 2010
-99.0449677	17.1355267	813.39	Fri May 14 10:33:32 2010
-99.0449448	17.1355457	813.67	Fri May 14 10:33:42 2010
-99.0449524	17.1355553	813.78	Fri May 14 10:33:52 2010
-99.0449524	17.1355572	813.81	Fri May 14 10:34:02 2010
-99.0449448	17.1355629	813.81	Fri May 14 10:34:12 2010
-99.0449371	17.1355705	813.81	Fri May 14 10:34:22 2010
-99.0449371	17.1355782	813.86	Fri May 14 10:34:32 2010
-99.0449524	17.1355896	813.91	Fri May 14 10:34:42 2010
-99.0449982	17.1355972	814.02	Fri May 14 10:34:52 2010
-99.0450134	17.1356030	814.05	Fri May 14 10:35:02 2010
-99.0450134	17.1356125	814.16	Fri May 14 10:35:12 2010
-99.0450134	17.1356125	814.30	Fri May 14 10:35:22 2010
-99.0450058	17.1356239	814.33	Fri May 14 10:35:32 2010
-99.0449905	17.1356220	814.50	Fri May 14 10:35:42 2010
-99.0449753	17.1356163	814.64	Fri May 14 10:35:52 2010
-99.0449905	17.1356182	814.72	Fri May 14 10:36:02 2010
-99.0449677	17.1356010	814.94	Fri May 14 10:36:12 2010
-99.0449677	17.1356297	815.20	Fri May 14 10:36:22 2010
-99.0449600	17.1356049	815.36	Fri May 14 10:36:32 2010
-99.0448990	17.1355953	815.72	Fri May 14 10:36:42 2010
-99.0448685	17.1355476	815.95	Fri May 14 10:36:52 2010
-99.0449066	17.1354713	816.17	Fri May 14 10:37:02 2010
-99.0449295	17.1354809	816.16	Fri May 14 10:37:12 2010
-99.0449295	17.1354923	816.14	Fri May 14 10:37:22 2010
-99.0449295	17.1355114	816.09	Fri May 14 10:37:32 2010
-99.0449371	17.1355381	816.09	Fri May 14 10:37:42 2010
-99.0449448	17.1355286	816.08	Fri May 14 10:37:52 2010
-99.0449982	17.1355019	816.11	Fri May 14 10:38:02 2010
-99.0450058	17.1355114	816.13	Fri May 14 10:38:12 2010
-99.0449982	17.1355877	816.36	Fri May 14 10:38:22 2010
-99.0449600	17.1356068	816.55	Fri May 14 10:38:32 2010
-99.0449524	17.1356106	816.56	Fri May 14 10:38:42 2010
-99.0449219	17.1355991	816.69	Fri May 14 10:38:52 2010
-99.0448837	17.1355801	816.69	Fri May 14 10:39:02 2010
-99.0448685	17.1356430	816.84	Fri May 14 10:39:12 2010
-99.0449066	17.1356602	817.05	Fri May 14 10:39:22 2010
-99.0449524	17.1356735	817.30	Fri May 14 10:39:32 2010
-99.0449295	17.1357059	818.05	Fri May 14 10:39:42 2010
-99.0449905	17.1357021	818.45	Fri May 14 10:39:52 2010
-99.0449753	17.1356869	820.03	Fri May 14 10:40:02 2010
-99.0449524	17.1356735	820.94	Fri May 14 10:40:12 2010
-99.0449295	17.1356773	821.73	Fri May 14 10:40:22 2010
-99.0448990	17.1356506	823.14	Fri May 14 10:40:32 2010
-99.0448990	17.1356659	823.20	Fri May 14 10:40:42 2010
-99.0450134	17.1357327	824.05	Fri May 14 10:40:52 2010
-99.0450211	17.1357632	824.80	Fri May 14 10:41:02 2010
-99.0450363	17.1357841	825.34	Fri May 14 10:41:12 2010
-99.0450439	17.1357994	825.45	Fri May 14 10:41:22 2010
-99.0450592	17.1358585	825.36	Fri May 14 10:41:32 2010
-99.0450745	17.1359234	827.05	Fri May 14 10:41:42 2010
-99.0450287	17.1359234	829.03	Fri May 14 10:41:52 2010
-99.0450134	17.1359386	829.88	Fri May 14 10:42:02 2010
-99.0448990	17.1359081	832.66	Fri May 14 10:42:12 2010
-99.0448532	17.1358509	833.08	Fri May 14 10:42:22 2010
-99.0447998	17.1358128	834.42	Fri May 14 10:42:32 2010
-99.0447083	17.1357708	835.48	Fri May 14 10:42:42 2010
-99.0446854	17.1356487	839.52	Fri May 14 10:42:52 2010
-99.0446243	17.1355934	840.83	Fri May 14 10:43:02 2010
-99.0446320	17.1355324	841.92	Fri May 14 10:43:12 2010
-99.0446167	17.1354828	843.44	Fri May 14 10:43:22 2010
-99.0445404	17.1353855	845.52	Fri May 14 10:43:32 2010
-99.0444336	17.1353397	847.08	Fri May 14 10:43:42 2010
-99.0443878	17.1353893	848.77	Fri May 14 10:43:52 2010
-99.0443573	17.1353378	849.47	Fri May 14 10:44:02 2010
-99.0443268	17.1353283	850.14	Fri May 14 10:44:12 2010
-99.0443115	17.1353035	850.50	Fri May 14 10:44:22 2010
-99.0442276	17.1352673	851.63	Fri May 14 10:44:32 2010
-99.0442429	17.1351700	851.89	Fri May 14 10:44:42 2010
-99.0442505	17.1351223	852.09	Fri May 14 10:44:52 2010
-99.0442047	17.1350288	851.48	Fri May 14 10:45:02 2010
-99.0442352	17.1350136	851.55	Fri May 14 10:45:12 2010
-99.0442123	17.1349621	851.20	Fri May 14 10:45:22 2010
-99.0442200	17.1348877	850.88	Fri May 14 10:45:32 2010
-99.0442352	17.1348133	851.22	Fri May 14 10:45:42 2010
-99.0442429	17.1348019	851.02	Fri May 14 10:45:52 2010
-99.0441895	17.1348228	849.45	Fri May 14 10:46:02 2010
-99.0441360	17.1348686	849.06	Fri May 14 10:46:12 2010
-99.0440369	17.1349373	848.19	Fri May 14 10:46:22 2010
-99.0439987	17.1349049	846.64	Fri May 14 10:46:32 2010
-99.0439072	17.1348610	844.92	Fri May 14 10:46:42 2010
-99.0438232	17.1348419	844.77	Fri May 14 10:46:52 2010
-99.0437698	17.1348095	843.63	Fri May 14 10:47:02 2010
-99.0437241	17.1347866	843.22	Fri May 14 10:47:12 2010
-99.0436478	17.1347542	842.78	Fri May 14 10:47:22 2010
-99.0435486	17.1347275	842.58	Fri May 14 10:47:32 2010
-99.0434494	17.1347141	842.44	Fri May 14 10:47:42 2010
-99.0433655	17.1347332	841.39	Fri May 14 10:47:52 2010
-99.0433197	17.1348095	841.47	Fri May 14 10:48:02 2010
-99.0432968	17.1348591	841.45	Fri May 14 10:48:12 2010
-99.0432816	17.1349506	841.19	Fri May 14 10:48:22 2010
-99.0432129	17.1350269	840.69	Fri May 14 10:48:32 2010
-99.0431976	17.1350479	840.23	Fri May 14 10:48:42 2010
-99.0431824	17.1350098	840.14	Fri May 14 10:48:52 2010
-99.0431442	17.1349354	840.98	Fri May 14 10:49:02 2010
-99.0430756	17.1349049	840.77	Fri May 14 10:49:12 2010
-99.0430679	17.1349068	840.72	Fri May 14 10:49:22 2010
-99.0430603	17.1349640	840.06	Fri May 14 10:49:32 2010
-99.0430374	17.1349659	840.05	Fri May 14 10:49:42 2010
-99.0430145	17.1349812	839.77	Fri May 14 10:49:52 2010
-99.0429306	17.1349316	839.16	Fri May 14 10:50:02 2010
-99.0428772	17.1348820	840.80	Fri May 14 10:50:12 2010
-99.0428162	17.1348190	840.45	Fri May 14 10:50:22 2010
-99.0427856	17.1347408	840.75	Fri May 14 10:50:32 2010
-99.0427246	17.1347542	841.64	Fri May 14 10:50:42 2010
-99.0426483	17.1347389	842.70	Fri May 14 10:50:52 2010
-99.0425415	17.1347427	843.48	Fri May 14 10:51:02 2010
-99.0425262	17.1347504	844.02	Fri May 14 10:51:12 2010
-99.0425339	17.1347542	844.28	Fri May 14 10:51:22 2010
-99.0425339	17.1347542	844.39	Fri May 14 10:51:32 2010
-99.0425339	17.1347561	844.39	Fri May 14 10:51:42 2010
-99.0424500	17.1347275	844.31	Fri May 14 10:51:52 2010
-99.0424194	17.1347370	845.20	Fri May 14 10:52:02 2010
-99.0423431	17.1347828	844.33	Fri May 14 10:52:12 2010
-99.0422668	17.1347752	843.48	Fri May 14 10:52:22 2010
-99.0421982	17.1347866	843.67	Fri May 14 10:52:32 2010
-99.0421600	17.1347523	841.72	Fri May 14 10:52:42 2010
-99.0421677	17.1347408	840.58	Fri May 14 10:52:52 2010
-99.0421982	17.1347313	839.08	Fri May 14 10:53:02 2010
-99.0421753	17.1347237	838.72	Fri May 14 10:53:12 2010
-99.0421600	17.1347198	838.00	Fri May 14 10:53:22 2010
-99.0421600	17.1347237	838.19	Fri May 14 10:53:32 2010
-99.0421753	17.1347160	839.20	Fri May 14 10:53:42 2010
-99.0421677	17.1347065	839.53	Fri May 14 10:53:52 2010
-99.0421600	17.1346989	839.78	Fri May 14 10:54:02 2010
-99.0421448	17.1346989	839.81	Fri May 14 10:54:12 2010
-99.0421524	17.1347065	839.47	Fri May 14 10:54:22 2010
-99.0421600	17.1347179	838.84	Fri May 14 10:54:32 2010
-99.0421600	17.1347198	837.61	Fri May 14 10:54:42 2010
-99.0421753	17.1347141	836.23	Fri May 14 10:54:52 2010
-99.0421906	17.1347160	834.66	Fri May 14 10:55:02 2010
-99.0421982	17.1347198	833.25	Fri May 14 10:55:12 2010
-99.0421982	17.1347198	832.97	Fri May 14 10:55:22 2010
-99.0422058	17.1347237	833.16	Fri May 14 10:55:32 2010
-99.0421829	17.1347008	833.27	Fri May 14 10:55:42 2010
-99.0421753	17.1347065	833.27	Fri May 14 10:55:52 2010
-99.0421829	17.1346931	833.80	Fri May 14 10:56:02 2010
-99.0421982	17.1346836	834.09	Fri May 14 10:56:12 2010
-99.0421906	17.1346798	834.13	Fri May 14 10:56:22 2010
-99.0421982	17.1346817	834.17	Fri May 14 10:56:32 2010
-99.0422058	17.1346931	834.39	Fri May 14 10:56:42 2010
-99.0422058	17.1346951	834.34	Fri May 14 10:56:52 2010
-99.0421371	17.1346779	835.45	Fri May 14 10:57:02 2010
-99.0421295	17.1346645	835.58	Fri May 14 10:57:12 2010
-99.0421524	17.1346035	834.55	Fri May 14 10:57:22 2010
-99.0422058	17.1345787	833.67	Fri May 14 10:57:32 2010
-99.0421829	17.1345978	832.73	Fri May 14 10:57:42 2010
-99.0420837	17.1345921	831.34	Fri May 14 10:57:52 2010
-99.0419998	17.1346188	831.47	Fri May 14 10:58:02 2010
-99.0419388	17.1346550	830.81	Fri May 14 10:58:12 2010
-99.0418701	17.1346512	829.73	Fri May 14 10:58:22 2010
-99.0418243	17.1346512	829.23	Fri May 14 10:58:32 2010
-99.0418396	17.1346092	827.88	Fri May 14 10:58:42 2010
-99.0418396	17.1345463	826.28	Fri May 14 10:58:52 2010
-99.0418091	17.1344757	823.31	Fri May 14 10:59:02 2010
-99.0418472	17.1344128	821.44	Fri May 14 10:59:12 2010
-99.0419083	17.1343670	819.52	Fri May 14 10:59:22 2010
-99.0419159	17.1343231	816.75	Fri May 14 10:59:32 2010
-99.0419235	17.1343021	815.83	Fri May 14 10:59:42 2010
-99.0419388	17.1342831	815.38	Fri May 14 10:59:52 2010
-99.0419312	17.1342754	814.84	Fri May 14 11:00:02 2010
-99.0418854	17.1342201	814.09	Fri May 14 11:00:12 2010
-99.0418930	17.1342239	813.56	Fri May 14 11:00:22 2010
-99.0418243	17.1342354	813.06	Fri May 14 11:00:32 2010
-99.0417404	17.1342297	812.42	Fri May 14 11:00:42 2010
-99.0417557	17.1342316	813.05	Fri May 14 11:00:52 2010
-99.0417404	17.1342335	812.92	Fri May 14 11:01:02 2010
-99.0417099	17.1342640	812.72	Fri May 14 11:01:12 2010
-99.0416870	17.1343079	811.98	Fri May 14 11:01:22 2010
-99.0417328	17.1342907	812.67	Fri May 14 11:01:32 2010
-99.0417862	17.1342278	811.86	Fri May 14 11:01:42 2010
-99.0418015	17.1342449	811.64	Fri May 14 11:01:52 2010
-99.0417862	17.1342392	810.98	Fri May 14 11:02:02 2010
-99.0417633	17.1342030	809.72	Fri May 14 11:02:12 2010
-99.0416946	17.1341801	808.84	Fri May 14 11:02:22 2010
-99.0416565	17.1341419	807.06	Fri May 14 11:02:32 2010
-99.0416565	17.1340828	805.30	Fri May 14 11:02:42 2010
-99.0416260	17.1340637	804.14	Fri May 14 11:02:52 2010
-99.0415421	17.1340237	802.61	Fri May 14 11:03:02 2010
-99.0415344	17.1339855	800.73	Fri May 14 11:03:12 2010
-99.0414886	17.1339817	799.53	Fri May 14 11:03:22 2010
-99.0414352	17.1339569	798.75	Fri May 14 11:03:32 2010
-99.0414200	17.1339092	797.97	Fri May 14 11:03:42 2010
-99.0414276	17.1338921	797.14	Fri May 14 11:03:52 2010
-99.0414352	17.1338348	795.39	Fri May 14 11:04:02 2010
-99.0414734	17.1337681	793.73	Fri May 14 11:04:12 2010
-99.0415039	17.1337872	792.34	Fri May 14 11:04:22 2010
-99.0415726	17.1338234	791.20	Fri May 14 11:04:32 2010
-99.0416565	17.1338882	790.11	Fri May 14 11:04:42 2010
-99.0417328	17.1339016	788.78	Fri May 14 11:04:52 2010
-99.0418167	17.1339149	787.83	Fri May 14 11:05:02 2010
-99.0418167	17.1339264	787.08	Fri May 14 11:05:12 2010
-99.0418472	17.1339111	786.36	Fri May 14 11:05:22 2010
-99.0419083	17.1339531	787.39	Fri May 14 11:05:32 2010
-99.0419998	17.1339569	788.16	Fri May 14 11:05:42 2010
-99.0419922	17.1339664	788.27	Fri May 14 11:05:52 2010
-99.0419693	17.1339760	787.66	Fri May 14 11:06:02 2010
-99.0418701	17.1339340	787.95	Fri May 14 11:06:12 2010
-99.0418091	17.1339149	787.39	Fri May 14 11:06:22 2010
-99.0417557	17.1339054	787.14	Fri May 14 11:06:32 2010
-99.0416794	17.1338787	788.36	Fri May 14 11:06:42 2010
-99.0416183	17.1338444	788.14	Fri May 14 11:06:52 2010
-99.0415878	17.1338081	787.69	Fri May 14 11:07:02 2010
-99.0415344	17.1337795	787.25	Fri May 14 11:07:12 2010
-99.0415039	17.1337719	787.86	Fri May 14 11:07:22 2010
-99.0415039	17.1337757	787.70	Fri May 14 11:07:32 2010
-99.0414734	17.1337605	787.67	Fri May 14 11:07:42 2010
-99.0413666	17.1337070	788.23	Fri May 14 11:07:52 2010
-99.0413055	17.1336727	787.66	Fri May 14 11:08:02 2010
-99.0412369	17.1336403	786.30	Fri May 14 11:08:12 2010
-99.0411530	17.1336098	784.50	Fri May 14 11:08:22 2010
-99.0411377	17.1336002	783.86	Fri May 14 11:08:32 2010
-99.0411606	17.1336308	783.17	Fri May 14 11:08:42 2010
-99.0411224	17.1336823	783.73	Fri May 14 11:08:52 2010
-99.0411453	17.1337261	783.48	Fri May 14 11:09:02 2010
-99.0411377	17.1337509	783.53	Fri May 14 11:09:12 2010
-99.0411453	17.1337395	784.02	Fri May 14 11:09:22 2010
-99.0411453	17.1337280	784.03	Fri May 14 11:09:32 2010
-99.0411453	17.1337070	784.14	Fri May 14 11:09:42 2010
-99.0411301	17.1336994	784.36	Fri May 14 11:09:52 2010
-99.0411224	17.1337032	784.55	Fri May 14 11:10:02 2010
-99.0411301	17.1337147	784.45	Fri May 14 11:10:12 2010
-99.0410995	17.1337223	782.80	Fri May 14 11:10:22 2010
-99.0410767	17.1337090	782.30	Fri May 14 11:10:32 2010
-99.0410614	17.1337013	781.64	Fri May 14 11:10:42 2010
-99.0410080	17.1336708	778.50	Fri May 14 11:10:52 2010
-99.0409393	17.1336040	776.80	Fri May 14 11:11:02 2010
-99.0408859	17.1336422	774.88	Fri May 14 11:11:12 2010
-99.0408325	17.1335945	773.38	Fri May 14 11:11:22 2010
-99.0408554	17.1336308	772.69	Fri May 14 11:11:32 2010
-99.0408478	17.1336498	772.05	Fri May 14 11:11:42 2010
-99.0408249	17.1336613	771.58	Fri May 14 11:11:52 2010
-99.0408173	17.1336555	771.88	Fri May 14 11:12:02 2010
-99.0408096	17.1336575	772.14	Fri May 14 11:12:12 2010
-99.0408173	17.1336670	772.70	Fri May 14 11:12:22 2010
-99.0408401	17.1336651	773.27	Fri May 14 11:12:32 2010
-99.0408478	17.1336517	773.75	Fri May 14 11:12:42 2010
-99.0408478	17.1336365	774.11	Fri May 14 11:12:52 2010
-99.0408401	17.1336193	774.41	Fri May 14 11:13:02 2010
-99.0408401	17.1336155	774.36	Fri May 14 11:13:12 2010
-99.0408325	17.1336250	773.98	Fri May 14 11:13:22 2010
-99.0408173	17.1336441	773.72	Fri May 14 11:13:32 2010
-99.0408096	17.1336498	773.58	Fri May 14 11:13:42 2010
-99.0408020	17.1336498	773.44	Fri May 14 11:13:52 2010
-99.0407944	17.1336460	773.08	Fri May 14 11:14:02 2010
-99.0407944	17.1336384	772.50	Fri May 14 11:14:12 2010
-99.0408020	17.1336403	771.61	Fri May 14 11:14:22 2010
-99.0408173	17.1336479	770.63	Fri May 14 11:14:32 2010
-99.0408249	17.1336994	770.08	Fri May 14 11:14:42 2010
-99.0408249	17.1337128	771.80	Fri May 14 11:14:52 2010
-99.0408325	17.1337051	770.53	Fri May 14 11:15:02 2010
-99.0408325	17.1337128	769.89	Fri May 14 11:15:12 2010
-99.0408478	17.1337242	769.23	Fri May 14 11:15:22 2010
-99.0408478	17.1337204	768.63	Fri May 14 11:15:32 2010
-99.0408401	17.1337109	768.00	Fri May 14 11:15:42 2010
-99.0408325	17.1337051	767.39	Fri May 14 11:15:52 2010
-99.0408325	17.1336994	766.77	Fri May 14 11:16:02 2010
-99.0408401	17.1337090	766.16	Fri May 14 11:16:12 2010
-99.0408554	17.1337166	765.55	Fri May 14 11:16:22 2010
-99.0408630	17.1337223	764.95	Fri May 14 11:16:32 2010
-99.0408554	17.1337242	764.39	Fri May 14 11:16:42 2010
-99.0408554	17.1337242	764.30	Fri May 14 11:16:52 2010
-99.0408554	17.1337242	764.30	Fri May 14 11:17:02 2010
-99.0408554	17.1337261	764.30	Fri May 14 11:17:12 2010
-99.0408554	17.1337261	764.28	Fri May 14 11:17:22 2010
-99.0408554	17.1337261	764.28	Fri May 14 11:17:32 2010
-99.0408554	17.1337242	764.28	Fri May 14 11:17:42 2010
-99.0408554	17.1337242	764.30	Fri May 14 11:17:52 2010
-99.0408554	17.1337223	764.30	Fri May 14 11:18:02 2010
-99.0408554	17.1337223	764.30	Fri May 14 11:18:12 2010
-99.0408554	17.1337204	764.33	Fri May 14 11:18:22 2010
-99.0408554	17.1337204	764.33	Fri May 14 11:18:32 2010
-99.0408554	17.1337204	764.33	Fri May 14 11:18:42 2010
-99.0408554	17.1337204	764.33	Fri May 14 11:18:52 2010
-99.0408554	17.1337185	764.34	Fri May 14 11:19:02 2010
-99.0408478	17.1337185	764.34	Fri May 14 11:19:12 2010
-99.0408478	17.1337185	764.36	Fri May 14 11:19:22 2010
-99.0408478	17.1337166	764.34	Fri May 14 11:19:32 2010
-99.0408478	17.1337166	764.36	Fri May 14 11:19:42 2010
-99.0408478	17.1337166	764.38	Fri May 14 11:19:52 2010
-99.0408478	17.1337166	764.41	Fri May 14 11:20:02 2010
-99.0408478	17.1337147	764.42	Fri May 14 11:20:12 2010
-99.0408478	17.1337128	764.45	Fri May 14 11:20:22 2010
-99.0408401	17.1337128	764.47	Fri May 14 11:20:32 2010
-99.0408325	17.1337147	764.50	Fri May 14 11:20:42 2010
-99.0408249	17.1337166	764.53	Fri May 14 11:20:52 2010
-99.0407944	17.1337147	764.45	Fri May 14 11:21:02 2010
-99.0407791	17.1337051	764.44	Fri May 14 11:21:12 2010
-99.0407791	17.1337032	764.45	Fri May 14 11:21:22 2010
-99.0407867	17.1337051	764.48	Fri May 14 11:21:32 2010
-99.0407867	17.1337051	764.50	Fri May 14 11:21:42 2010
-99.0407867	17.1337070	764.50	Fri May 14 11:21:52 2010
-99.0407867	17.1337070	764.50	Fri May 14 11:22:02 2010
-99.0407867	17.1337070	764.52	Fri May 14 11:22:12 2010
-99.0407867	17.1337070	764.53	Fri May 14 11:22:22 2010
-99.0407867	17.1337070	764.52	Fri May 14 11:22:32 2010
-99.0407867	17.1337051	764.52	Fri May 14 11:22:42 2010
-99.0407867	17.1337051	764.52	Fri May 14 11:22:52 2010
-99.0407867	17.1337051	764.52	Fri May 14 11:23:02 2010
-99.0407867	17.1337051	764.52	Fri May 14 11:23:12 2010
-99.0407944	17.1337070	764.52	Fri May 14 11:23:22 2010
-99.0407944	17.1337090	764.52	Fri May 14 11:23:32 2010
-99.0407944	17.1337090	764.50	Fri May 14 11:23:42 2010
-99.0408020	17.1337166	764.55	Fri May 14 11:23:52 2010
-99.0408173	17.1337070	764.59	Fri May 14 11:24:02 2010
-99.0408249	17.1337090	764.78	Fri May 14 11:24:12 2010
-99.0408325	17.1336880	764.95	Fri May 14 11:24:22 2010
-99.0408401	17.1336651	765.09	Fri May 14 11:24:32 2010
-99.0408401	17.1336460	765.02	Fri May 14 11:24:42 2010
-99.0408478	17.1336594	764.84	Fri May 14 11:24:52 2010
-99.0408401	17.1336765	764.89	Fri May 14 11:25:02 2010
-99.0408401	17.1336823	764.98	Fri May 14 11:25:12 2010
-99.0408249	17.1336651	766.95	Fri May 14 11:25:22 2010
-99.0408173	17.1336460	766.56	Fri May 14 11:25:32 2010
-99.0408096	17.1336288	766.58	Fri May 14 11:25:42 2010
-99.0408173	17.1336555	765.59	Fri May 14 11:25:52 2010
-99.0408249	17.1336613	765.22	Fri May 14 11:26:02 2010
-99.0408249	17.1336575	764.58	Fri May 14 11:26:12 2010
-99.0408096	17.1336536	763.50	Fri May 14 11:26:22 2010
-99.0408020	17.1336422	762.42	Fri May 14 11:26:32 2010
-99.0408096	17.1336346	761.42	Fri May 14 11:26:42 2010
-99.0408249	17.1336479	760.52	Fri May 14 11:26:52 2010
-99.0408630	17.1336803	760.36	Fri May 14 11:27:02 2010
-99.0408707	17.1336937	761.11	Fri May 14 11:27:12 2010
-99.0408554	17.1336708	760.70	Fri May 14 11:27:22 2010
-99.0408707	17.1336670	760.14	Fri May 14 11:27:32 2010
-99.0408707	17.1336613	759.86	Fri May 14 11:27:42 2010
-99.0408707	17.1336575	759.92	Fri May 14 11:27:52 2010
-99.0408630	17.1336422	760.05	Fri May 14 11:28:02 2010
-99.0408554	17.1336288	760.25	Fri May 14 11:28:12 2010
-99.0408478	17.1336136	760.63	Fri May 14 11:28:22 2010
-99.0408478	17.1335983	761.17	Fri May 14 11:28:32 2010
-99.0408401	17.1336079	761.73	Fri May 14 11:28:42 2010
-99.0408325	17.1336079	762.23	Fri May 14 11:28:52 2010
-99.0408249	17.1336060	762.77	Fri May 14 11:29:02 2010
-99.0408401	17.1336060	763.31	Fri May 14 11:29:12 2010
-99.0408401	17.1336079	763.84	Fri May 14 11:29:22 2010
-99.0408325	17.1336098	764.34	Fri May 14 11:29:32 2010
-99.0408096	17.1336060	764.80	Fri May 14 11:29:42 2010
-99.0408096	17.1336040	765.33	Fri May 14 11:29:52 2010
-99.0408249	17.1336155	765.80	Fri May 14 11:30:02 2010
-99.0408401	17.1336288	766.25	Fri May 14 11:30:12 2010
-99.0408478	17.1336441	766.67	Fri May 14 11:30:22 2010
-99.0408478	17.1336517	767.08	Fri May 14 11:30:32 2010
-99.0408859	17.1336842	767.53	Fri May 14 11:30:42 2010
-99.0408859	17.1336937	768.03	Fri May 14 11:30:52 2010
-99.0408630	17.1336708	767.11	Fri May 14 11:31:02 2010
-99.0408707	17.1336517	766.78	Fri May 14 11:31:12 2010
-99.0408859	17.1336384	768.22	Fri May 14 11:31:22 2010
-99.0408783	17.1336231	768.44	Fri May 14 11:31:32 2010
-99.0408707	17.1336136	768.63	Fri May 14 11:31:42 2010
-99.0408478	17.1336079	768.77	Fri May 14 11:31:52 2010
-99.0408401	17.1336021	768.89	Fri May 14 11:32:02 2010
-99.0408478	17.1336117	768.81	Fri May 14 11:32:12 2010
-99.0408554	17.1336060	768.89	Fri May 14 11:32:22 2010
-99.0408630	17.1336117	768.95	Fri May 14 11:32:32 2010
-99.0408554	17.1336193	768.98	Fri May 14 11:32:42 2010
-99.0408554	17.1336269	769.02	Fri May 14 11:32:52 2010
-99.0408554	17.1336403	769.02	Fri May 14 11:33:02 2010
-99.0408554	17.1336479	769.02	Fri May 14 11:33:12 2010
-99.0408630	17.1336517	769.02	Fri May 14 11:33:22 2010
-99.0408783	17.1336403	769.06	Fri May 14 11:33:32 2010
-99.0408783	17.1336441	769.02	Fri May 14 11:33:42 2010
-99.0408707	17.1336384	769.02	Fri May 14 11:33:52 2010
-99.0408554	17.1336384	768.72	Fri May 14 11:34:02 2010
-99.0408478	17.1336174	768.58	Fri May 14 11:34:12 2010
-99.0408478	17.1336193	768.58	Fri May 14 11:34:22 2010
-99.0408173	17.1335888	767.69	Fri May 14 11:34:32 2010
-99.0407639	17.1335449	767.14	Fri May 14 11:34:42 2010
-99.0407639	17.1335125	766.19	Fri May 14 11:34:52 2010
-99.0407715	17.1334915	765.89	Fri May 14 11:35:02 2010
-99.0407944	17.1334553	765.42	Fri May 14 11:35:12 2010
-99.0408325	17.1334286	765.08	Fri May 14 11:35:22 2010
-99.0409012	17.1334152	764.48	Fri May 14 11:35:32 2010
-99.0408936	17.1333714	764.53	Fri May 14 11:35:42 2010
-99.0408859	17.1332836	764.17	Fri May 14 11:35:52 2010
-99.0409164	17.1332474	764.06	Fri May 14 11:36:02 2010
-99.0409241	17.1331978	763.16	Fri May 14 11:36:12 2010
-99.0409698	17.1332130	762.97	Fri May 14 11:36:22 2010
-99.0410080	17.1331730	763.09	Fri May 14 11:36:32 2010
-99.0410614	17.1331444	763.98	Fri May 14 11:36:42 2010
-99.0411148	17.1331310	764.16	Fri May 14 11:36:52 2010
-99.0411758	17.1331406	764.08	Fri May 14 11:37:02 2010
-99.0411530	17.1331196	764.03	Fri May 14 11:37:12 2010
-99.0410538	17.1331539	762.94	Fri May 14 11:37:22 2010
-99.0410156	17.1331444	763.02	Fri May 14 11:37:32 2010
-99.0410004	17.1331291	763.19	Fri May 14 11:37:42 2010
-99.0409622	17.1331215	763.52	Fri May 14 11:37:52 2010
-99.0409241	17.1331062	761.78	Fri May 14 11:38:02 2010
-99.0409241	17.1330967	760.80	Fri May 14 11:38:12 2010
-99.0409622	17.1330414	758.94	Fri May 14 11:38:22 2010
-99.0409622	17.1330013	755.52	Fri May 14 11:38:32 2010
-99.0409546	17.1329460	753.08	Fri May 14 11:38:42 2010
-99.0409775	17.1329403	749.58	Fri May 14 11:38:52 2010
-99.0409775	17.1329155	746.11	Fri May 14 11:39:02 2010
-99.0409622	17.1328468	744.00	Fri May 14 11:39:12 2010
-99.0409851	17.1328125	740.34	Fri May 14 11:39:22 2010
-99.0409927	17.1328182	738.98	Fri May 14 11:39:32 2010
-99.0409470	17.1327801	737.95	Fri May 14 11:39:42 2010
-99.0409698	17.1327381	737.28	Fri May 14 11:39:52 2010
-99.0409546	17.1327095	737.14	Fri May 14 11:40:02 2010
-99.0409775	17.1326962	735.98	Fri May 14 11:40:12 2010
-99.0410004	17.1326008	735.09	Fri May 14 11:40:22 2010
-99.0410004	17.1325550	733.47	Fri May 14 11:40:32 2010
-99.0409698	17.1324768	734.55	Fri May 14 11:40:42 2010
-99.0409775	17.1324673	733.97	Fri May 14 11:40:52 2010
-99.0409851	17.1324654	733.22	Fri May 14 11:41:02 2010
-99.0409775	17.1324806	732.88	Fri May 14 11:41:12 2010
-99.0409775	17.1325073	732.30	Fri May 14 11:41:22 2010
-99.0409851	17.1325226	731.81	Fri May 14 11:41:32 2010
-99.0409927	17.1325092	731.80	Fri May 14 11:41:42 2010
-99.0410080	17.1324425	731.11	Fri May 14 11:41:52 2010
-99.0410233	17.1324310	728.27	Fri May 14 11:42:02 2010
-99.0410538	17.1324368	727.27	Fri May 14 11:42:12 2010
-99.0410843	17.1323833	725.34	Fri May 14 11:42:22 2010
-99.0411148	17.1323166	724.88	Fri May 14 11:42:32 2010
-99.0411453	17.1323013	723.73	Fri May 14 11:42:42 2010
-99.0411530	17.1323013	722.97	Fri May 14 11:42:52 2010
-99.0411453	17.1323242	722.77	Fri May 14 11:43:02 2010
-99.0411606	17.1324177	722.22	Fri May 14 11:43:12 2010
-99.0411682	17.1324825	721.64	Fri May 14 11:43:22 2010
-99.0411530	17.1325588	721.00	Fri May 14 11:43:32 2010
-99.0411682	17.1326313	720.34	Fri May 14 11:43:42 2010
-99.0412369	17.1326733	719.69	Fri May 14 11:43:52 2010
-99.0413208	17.1327000	719.11	Fri May 14 11:44:02 2010
-99.0413666	17.1327019	718.53	Fri May 14 11:44:12 2010
-99.0413437	17.1326542	717.11	Fri May 14 11:44:22 2010
-99.0413818	17.1326008	716.47	Fri May 14 11:44:32 2010
-99.0414276	17.1325417	715.45	Fri May 14 11:44:42 2010
-99.0415039	17.1325016	715.64	Fri May 14 11:44:52 2010
-99.0415726	17.1325111	714.50	Fri May 14 11:45:02 2010
-99.0416489	17.1324959	714.44	Fri May 14 11:45:12 2010
-99.0416565	17.1324539	714.00	Fri May 14 11:45:22 2010
-99.0416794	17.1324310	712.61	Fri May 14 11:45:32 2010
-99.0416946	17.1324272	712.56	Fri May 14 11:45:42 2010
-99.0416794	17.1324215	711.23	Fri May 14 11:45:52 2010
-99.0416260	17.1324139	710.56	Fri May 14 11:46:02 2010
-99.0415878	17.1323624	709.45	Fri May 14 11:46:12 2010
-99.0415649	17.1323433	707.95	Fri May 14 11:46:22 2010
-99.0415497	17.1323090	706.44	Fri May 14 11:46:32 2010
-99.0415192	17.1322556	706.08	Fri May 14 11:46:42 2010
-99.0415421	17.1322174	704.53	Fri May 14 11:46:52 2010
-99.0415649	17.1321583	703.98	Fri May 14 11:47:02 2010
-99.0415573	17.1321030	703.25	Fri May 14 11:47:12 2010
-99.0415421	17.1320648	702.95	Fri May 14 11:47:22 2010
-99.0414963	17.1320705	703.00	Fri May 14 11:47:32 2010
-99.0414810	17.1320686	702.88	Fri May 14 11:47:42 2010
-99.0414963	17.1320477	702.75	Fri May 14 11:47:52 2010
-99.0416260	17.1320286	702.09	Fri May 14 11:48:02 2010
-99.0416794	17.1319923	701.64	Fri May 14 11:48:12 2010
-99.0417099	17.1319218	700.64	Fri May 14 11:48:22 2010
-99.0417557	17.1318665	700.56	Fri May 14 11:48:32 2010
-99.0418167	17.1318092	700.25	Fri May 14 11:48:42 2010
-99.0418472	17.1318130	699.73	Fri May 14 11:48:52 2010
-99.0418167	17.1317692	699.11	Fri May 14 11:49:02 2010
-99.0418243	17.1317635	699.11	Fri May 14 11:49:12 2010
-99.0418396	17.1317577	699.11	Fri May 14 11:49:22 2010
-99.0417252	17.1317921	698.69	Fri May 14 11:49:32 2010
-99.0416260	17.1317940	697.88	Fri May 14 11:49:42 2010
-99.0416489	17.1318264	697.63	Fri May 14 11:49:52 2010
-99.0416336	17.1318245	697.66	Fri May 14 11:50:02 2010
-99.0416183	17.1318283	697.64	Fri May 14 11:50:12 2010
-99.0416260	17.1318398	697.67	Fri May 14 11:50:22 2010
-99.0416336	17.1318359	697.70	Fri May 14 11:50:32 2010
-99.0416412	17.1318398	697.72	Fri May 14 11:50:42 2010
-99.0416489	17.1318531	697.05	Fri May 14 11:50:52 2010
-99.0416718	17.1319199	696.94	Fri May 14 11:51:02 2010
-99.0416412	17.1318722	696.95	Fri May 14 11:51:12 2010
-99.0416336	17.1318512	697.13	Fri May 14 11:51:22 2010
-99.0416565	17.1318245	697.16	Fri May 14 11:51:32 2010
-99.0417099	17.1318092	697.25	Fri May 14 11:51:42 2010
-99.0416946	17.1317844	697.42	Fri May 14 11:51:52 2010
-99.0417480	17.1317940	697.28	Fri May 14 11:52:02 2010
-99.0418091	17.1317844	697.38	Fri May 14 11:52:12 2010
-99.0418472	17.1317959	697.44	Fri May 14 11:52:22 2010
-99.0418625	17.1317997	697.42	Fri May 14 11:52:32 2010
-99.0418701	17.1317959	697.41	Fri May 14 11:52:42 2010
-99.0418625	17.1317673	697.34	Fri May 14 11:52:52 2010
-99.0418472	17.1317596	697.33	Fri May 14 11:53:02 2010
-99.0418320	17.1317654	697.33	Fri May 14 11:53:12 2010
-99.0418243	17.1317616	697.33	Fri May 14 11:53:22 2010
-99.0418320	17.1317577	697.33	Fri May 14 11:53:32 2010
-99.0418472	17.1317635	697.31	Fri May 14 11:53:42 2010
-99.0418472	17.1317654	697.31	Fri May 14 11:53:52 2010
-99.0418396	17.1317730	697.31	Fri May 14 11:54:02 2010
-99.0418396	17.1317787	697.31	Fri May 14 11:54:12 2010
-99.0417862	17.1317539	696.94	Fri May 14 11:54:22 2010
-99.0416946	17.1317253	696.08	Fri May 14 11:54:32 2010
-99.0416260	17.1317196	695.89	Fri May 14 11:54:42 2010
-99.0415955	17.1317081	696.17	Fri May 14 11:54:52 2010
-99.0416031	17.1316757	696.25	Fri May 14 11:55:02 2010
-99.0416489	17.1316776	696.38	Fri May 14 11:55:12 2010
-99.0417709	17.1316414	696.59	Fri May 14 11:55:22 2010
-99.0418015	17.1316357	696.61	Fri May 14 11:55:32 2010
-99.0418625	17.1316509	696.66	Fri May 14 11:55:42 2010
-99.0418777	17.1316471	696.67	Fri May 14 11:55:52 2010
-99.0418930	17.1316433	696.69	Fri May 14 11:56:02 2010
-99.0419617	17.1316490	696.64	Fri May 14 11:56:12 2010
-99.0418854	17.1316338	696.77	Fri May 14 11:56:22 2010
-99.0418777	17.1316357	696.39	Fri May 14 11:56:32 2010
-99.0418549	17.1316338	696.19	Fri May 14 11:56:42 2010
-99.0418549	17.1316204	696.23	Fri May 14 11:56:52 2010
-99.0418777	17.1315689	695.98	Fri May 14 11:57:02 2010
-99.0418701	17.1315594	696.25	Fri May 14 11:57:12 2010
-99.0418320	17.1315823	696.00	Fri May 14 11:57:22 2010
-99.0417557	17.1315613	696.20	Fri May 14 11:57:32 2010
-99.0417175	17.1315441	696.80	Fri May 14 11:57:42 2010
-99.0417252	17.1315403	697.66	Fri May 14 11:57:52 2010
-99.0417175	17.1314945	698.02	Fri May 14 11:58:02 2010
-99.0417709	17.1314831	698.25	Fri May 14 11:58:12 2010
-99.0418243	17.1314373	698.42	Fri May 14 11:58:22 2010
-99.0418777	17.1314316	698.97	Fri May 14 11:58:32 2010
-99.0419159	17.1314144	699.22	Fri May 14 11:58:42 2010
-99.0419769	17.1313953	699.47	Fri May 14 11:58:52 2010
-99.0420074	17.1313953	699.77	Fri May 14 11:59:02 2010
-99.0420380	17.1314125	700.36	Fri May 14 11:59:12 2010
-99.0420532	17.1313705	700.52	Fri May 14 11:59:22 2010
-99.0421295	17.1313400	700.66	Fri May 14 11:59:32 2010
-99.0421066	17.1313515	700.86	Fri May 14 11:59:42 2010
-99.0421677	17.1313400	701.28	Fri May 14 11:59:52 2010
-99.0421143	17.1313457	701.98	Fri May 14 12:00:02 2010
-99.0421448	17.1312790	701.83	Fri May 14 12:00:12 2010
-99.0421600	17.1312637	702.03	Fri May 14 12:00:22 2010
-99.0421600	17.1312561	702.11	Fri May 14 12:00:32 2010
-99.0421600	17.1312523	702.13	Fri May 14 12:00:42 2010
-99.0421753	17.1312504	702.13	Fri May 14 12:00:52 2010
-99.0421906	17.1312923	702.13	Fri May 14 12:01:02 2010
-99.0422211	17.1313572	702.13	Fri May 14 12:01:12 2010
-99.0421448	17.1313648	701.95	Fri May 14 12:01:22 2010
-99.0421371	17.1313763	701.86	Fri May 14 12:01:32 2010
-99.0421143	17.1314011	701.77	Fri May 14 12:01:42 2010
-99.0421677	17.1313210	701.73	Fri May 14 12:01:52 2010
-99.0422897	17.1312866	701.80	Fri May 14 12:02:02 2010
-99.0421906	17.1312695	702.59	Fri May 14 12:02:12 2010
-99.0421753	17.1312790	703.31	Fri May 14 12:02:22 2010
-99.0421524	17.1312408	704.48	Fri May 14 12:02:32 2010
-99.0421448	17.1312351	706.34	Fri May 14 12:02:42 2010
-99.0420990	17.1312313	707.61	Fri May 14 12:02:52 2010
-99.0420837	17.1311970	708.61	Fri May 14 12:03:02 2010
-99.0420685	17.1311855	709.31	Fri May 14 12:03:12 2010
-99.0420761	17.1311417	709.77	Fri May 14 12:03:22 2010
-99.0421448	17.1311417	709.81	Fri May 14 12:03:32 2010
-99.0421677	17.1311302	709.94	Fri May 14 12:03:42 2010
-99.0421600	17.1311302	710.13	Fri May 14 12:03:52 2010
-99.0421600	17.1311035	711.47	Fri May 14 12:04:02 2010
-99.0421753	17.1310654	711.58	Fri May 14 12:04:12 2010
-99.0422440	17.1310463	713.13	Fri May 14 12:04:22 2010
-99.0422363	17.1310539	713.36	Fri May 14 12:04:32 2010
-99.0422211	17.1310616	713.39	Fri May 14 12:04:42 2010
-99.0422287	17.1310635	713.42	Fri May 14 12:04:52 2010
-99.0422897	17.1310921	714.31	Fri May 14 12:05:02 2010
-99.0422440	17.1310711	716.16	Fri May 14 12:05:12 2010
-99.0422058	17.1310577	718.64	Fri May 14 12:05:22 2010
-99.0422058	17.1310387	721.02	Fri May 14 12:05:32 2010
-99.0422058	17.1309929	722.42	Fri May 14 12:05:42 2010
-99.0422211	17.1309929	723.14	Fri May 14 12:05:52 2010
-99.0422897	17.1309967	724.63	Fri May 14 12:06:02 2010
-99.0423355	17.1309490	727.19	Fri May 14 12:06:12 2010
-99.0423050	17.1309605	730.67	Fri May 14 12:06:22 2010
-99.0423126	17.1309681	730.86	Fri May 14 12:06:32 2010
-99.0423203	17.1309757	730.92	Fri May 14 12:06:42 2010
-99.0423355	17.1309967	731.02	Fri May 14 12:06:52 2010
-99.0423584	17.1309795	731.69	Fri May 14 12:07:02 2010
-99.0424194	17.1309280	731.78	Fri May 14 12:07:12 2010
-99.0424728	17.1308498	732.39	Fri May 14 12:07:22 2010
-99.0425644	17.1308346	732.48	Fri May 14 12:07:32 2010
-99.0425720	17.1308174	732.33	Fri May 14 12:07:42 2010
-99.0425797	17.1307735	734.45	Fri May 14 12:07:52 2010
-99.0426102	17.1306934	735.02	Fri May 14 12:08:02 2010
-99.0426712	17.1305599	736.13	Fri May 14 12:08:12 2010
-99.0427017	17.1305542	736.95	Fri May 14 12:08:22 2010
-99.0427246	17.1305294	736.97	Fri May 14 12:08:32 2010
-99.0426331	17.1305351	737.47	Fri May 14 12:08:42 2010
-99.0425797	17.1304836	738.17	Fri May 14 12:08:52 2010
-99.0425415	17.1304379	738.81	Fri May 14 12:09:02 2010
-99.0425186	17.1304646	738.91	Fri May 14 12:09:12 2010
-99.0425262	17.1304455	738.98	Fri May 14 12:09:22 2010
-99.0425034	17.1304455	739.06	Fri May 14 12:09:32 2010
-99.0424881	17.1304531	739.28	Fri May 14 12:09:42 2010
-99.0425110	17.1304531	739.56	Fri May 14 12:09:52 2010
-99.0424652	17.1304283	739.94	Fri May 14 12:10:02 2010
-99.0424423	17.1304092	740.44	Fri May 14 12:10:12 2010
-99.0424423	17.1303844	741.16	Fri May 14 12:10:22 2010
-99.0424271	17.1303730	741.83	Fri May 14 12:10:32 2010
-99.0424118	17.1303749	742.00	Fri May 14 12:10:42 2010
-99.0423965	17.1303387	742.00	Fri May 14 12:10:52 2010
-99.0423660	17.1303215	742.27	Fri May 14 12:11:02 2010
-99.0423431	17.1302738	742.78	Fri May 14 12:11:12 2010
-99.0423126	17.1302624	743.80	Fri May 14 12:11:22 2010
-99.0423355	17.1302662	744.00	Fri May 14 12:11:32 2010
-99.0424271	17.1302433	744.11	Fri May 14 12:11:42 2010
-99.0424500	17.1302261	744.14	Fri May 14 12:11:52 2010
-99.0425034	17.1302052	744.22	Fri May 14 12:12:02 2010
-99.0425186	17.1301899	744.30	Fri May 14 12:12:12 2010
-99.0425644	17.1301994	744.33	Fri May 14 12:12:22 2010
-99.0426483	17.1301785	744.50	Fri May 14 12:12:32 2010
-99.0427246	17.1301651	744.69	Fri May 14 12:12:42 2010
-99.0427704	17.1301556	745.11	Fri May 14 12:12:52 2010
-99.0427551	17.1301575	745.41	Fri May 14 12:13:02 2010
-99.0428009	17.1301231	745.98	Fri May 14 12:13:12 2010
-99.0428162	17.1301041	746.09	Fri May 14 12:13:22 2010
-99.0427399	17.1300411	746.42	Fri May 14 12:13:32 2010
-99.0427399	17.1300354	746.44	Fri May 14 12:13:42 2010
-99.0427399	17.1300278	746.47	Fri May 14 12:13:52 2010
-99.0427704	17.1299953	746.98	Fri May 14 12:14:02 2010
-99.0428085	17.1299629	747.36	Fri May 14 12:14:12 2010
-99.0427170	17.1299286	747.92	Fri May 14 12:14:22 2010
-99.0427246	17.1299438	748.69	Fri May 14 12:14:32 2010
-99.0427475	17.1299133	750.52	Fri May 14 12:14:42 2010
-99.0427933	17.1298904	751.11	Fri May 14 12:14:52 2010
-99.0429382	17.1298904	752.06	Fri May 14 12:15:02 2010
-99.0429993	17.1298103	752.61	Fri May 14 12:15:12 2010
-99.0431519	17.1298904	753.83	Fri May 14 12:15:22 2010
-99.0431747	17.1299000	755.92	Fri May 14 12:15:32 2010
-99.0431137	17.1298447	757.31	Fri May 14 12:15:42 2010
-99.0430069	17.1297894	758.27	Fri May 14 12:15:52 2010
-99.0428848	17.1296692	758.91	Fri May 14 12:16:02 2010
-99.0429077	17.1296635	760.89	Fri May 14 12:16:12 2010
-99.0429916	17.1296158	761.03	Fri May 14 12:16:22 2010
-99.0429993	17.1296005	762.08	Fri May 14 12:16:32 2010
-99.0430069	17.1295929	762.09	Fri May 14 12:16:42 2010
-99.0430069	17.1295662	762.70	Fri May 14 12:16:52 2010
-99.0429382	17.1295376	764.94	Fri May 14 12:17:02 2010
-99.0429382	17.1295319	765.53	Fri May 14 12:17:12 2010
-99.0429306	17.1294918	766.63	Fri May 14 12:17:22 2010
-99.0429153	17.1294880	766.92	Fri May 14 12:17:32 2010
-99.0428543	17.1294880	768.77	Fri May 14 12:17:42 2010
-99.0428467	17.1294956	769.13	Fri May 14 12:17:52 2010
-99.0428619	17.1294785	770.42	Fri May 14 12:18:02 2010
-99.0428696	17.1294632	770.64	Fri May 14 12:18:12 2010
-99.0428848	17.1294537	770.92	Fri May 14 12:18:22 2010
-99.0429230	17.1294518	771.27	Fri May 14 12:18:32 2010
-99.0429153	17.1295528	772.52	Fri May 14 12:18:42 2010
-99.0429153	17.1295185	773.53	Fri May 14 12:18:52 2010
-99.0428925	17.1295280	770.91	Fri May 14 12:19:02 2010
