# Supplementary material for: Lévy foraging patterns of rural humans
Source: PLoS One. 2018 Jun 18;13(6):e0199099. doi: 10.1371/journal.pone.0199099 (PMC6005560; doi:10.1371/journal.pone.0199099)
Supplement: S6 File — (ZIP) [file pone.0199099.s006.zip › holux04/Holux004_M-241_Start_20101230-165539_Finish_20101230-175939.kml]

<?xml version="1.0" encoding="UTF-8"?>
<kml xmlns="http://earth.google.com/kml/2.1">
<Document>
<Style id="normalState_TLP_Start">
<IconStyle>
<scale>1.0</scale>
<Icon>
<href>http://maps.google.com/mapfiles/kml/pal4/icon15.png</href>
</Icon>
</IconStyle>
<LabelStyle>
<scale>1.0</scale>
</LabelStyle>
</Style>
<Style id="highlightState_TLP_Start">
<IconStyle>
<scale>1.1</scale>
<Icon>
<href>http://maps.google.com/mapfiles/kml/pal4/icon7.png</href>
</Icon>
</IconStyle>
<LabelStyle>
<scale>1.1</scale>
<color>ff0000ff</color>
</LabelStyle>
</Style>
<StyleMap id="styleMap_TLP_Start">
<Pair>
<key>normal</key>
<styleUrl>#normalState_TLP_Start</styleUrl>
</Pair>
<Pair>
<key>highlight</key>
<styleUrl>#highlightState_TLP_Start</styleUrl>
</Pair>
</StyleMap>
<Style id="normalState_TLP_Finish">
<IconStyle>
<scale>1.0</scale>
<Icon>
<href>http://maps.google.com/mapfiles/kml/pal4/icon15.png</href>
</Icon>
</IconStyle>
<LabelStyle>
<scale>1.0</scale>
</LabelStyle>
</Style>
<Style id="highlightState_TLP_Finish">
<IconStyle>
<scale>1.1</scale>
<Icon>
<href>http://maps.google.com/mapfiles/kml/pal4/icon7.png</href>
</Icon>
</IconStyle>
<LabelStyle>
<scale>1.1</scale>
<color>ff0000ff</color>
</LabelStyle>
</Style>
<StyleMap id="styleMap_TLP_Finish">
<Pair>
<key>normal</key>
<styleUrl>#normalState_TLP_Finish</styleUrl>
</Pair>
<Pair>
<key>highlight</key>
<styleUrl>#highlightState_TLP_Finish</styleUrl>
</Pair>
</StyleMap>
<Style id="normalState_TLP_Normal">
<IconStyle>
<scale>1.0</scale>
<Icon>
<href>http://maps.google.com/mapfiles/kml/pal4/icon31.png</href>
</Icon>
</IconStyle>
<LabelStyle>
<scale>1.0</scale>
</LabelStyle>
</Style>
<Style id="highlightState_TLP_Normal">
<IconStyle>
<scale>1.1</scale>
<Icon>
<href>http://maps.google.com/mapfiles/kml/pal4/icon23.png</href>
</Icon>
</IconStyle>
<LabelStyle>
<scale>1.1</scale>
<color>ff0000ff</color>
</LabelStyle>
</Style>
<StyleMap id="styleMap_TLP_Normal">
<Pair>
<key>normal</key>
<styleUrl>#normalState_TLP_Normal</styleUrl>
</Pair>
<Pair>
<key>highlight</key>
<styleUrl>#highlightState_TLP_Normal</styleUrl>
</Pair>
</StyleMap>
<Style id="normalState_TLP_Photo">
<IconStyle>
<scale>1.0</scale>
<Icon>
<href>http://maps.google.com/mapfiles/kml/pal4/icon46.png</href>
</Icon>
</IconStyle>
<LabelStyle>
<scale>1.0</scale>
</LabelStyle>
</Style>
<Style id="highlightState_TLP_Photo">
<IconStyle>
<scale>1.1</scale>
<Icon>
<href>http://maps.google.com/mapfiles/kml/pal4/icon38.png</href>
</Icon>
</IconStyle>
<LabelStyle>
<scale>1.1</scale>
<color>ff0000ff</color>
</LabelStyle>
</Style>
<StyleMap id="styleMap_TLP_Photo">
<Pair>
<key>normal</key>
<styleUrl>#normalState_TLP_Photo</styleUrl>
</Pair>
<Pair>
<key>highlight</key>
<styleUrl>#highlightState_TLP_Photo</styleUrl>
</Pair>
</StyleMap>
<Style id="roadStyle">
<LineStyle>
<color>ffffff00</color>
<width>6</width>
</LineStyle>
</Style>
<Open>1</Open>
<description>Route</description>
<name>Track Log</name>
<Placemark>
<name>Route</name>
<styleUrl>#roadStyle</styleUrl>
<MultiGeometry>
<LineString>
<coordinates>
-99.0428314,17.1294994,775.42 -99.0428543,17.1295090,774.05 -99.0428696,17.1294689,774.30 -99.0428391,17.1294174,774.41 -99.0428391,17.1293716,775.09 -99.0428085,17.1293392,774.98 -99.0427246,17.1293106,776.06 -99.0426712,17.1292572,774.77 -99.0426483,17.1291790,774.58 -99.0426025,17.1291637,774.17 -99.0425873,17.1291237,773.98 -99.0425873,17.1291046,773.53 -99.0425720,17.1290302,771.92 -99.0425644,17.1289787,771.70 -99.0425415,17.1289482,769.61 -99.0425339,17.1288929,768.25 -99.0425262,17.1288147,766.88 -99.0425797,17.1287746,764.67 -99.0425720,17.1287212,763.30 -99.0425873,17.1286812,760.44 -99.0425644,17.1285839,758.75 -99.0425568,17.1285114,758.42 -99.0425415,17.1284428,757.53 -99.0425949,17.1284046,756.52 -99.0426102,17.1283169,754.53 -99.0425491,17.1282349,753.22 -99.0424652,17.1281776,751.95 -99.0423584,17.1282082,749.39 -99.0423126,17.1281700,746.41 -99.0422821,17.1281185,744.09 -99.0421829,17.1281090,742.22 -99.0420990,17.1280994,740.38 -99.0419998,17.1280937,738.73 -99.0419464,17.1280842,737.61 -99.0418625,17.1280327,736.08 -99.0417938,17.1279831,734.31 -99.0417175,17.1279163,732.80 -99.0416565,17.1278419,730.31 -99.0416183,17.1278076,727.89 -99.0415649,17.1277580,724.77 -99.0414886,17.1277351,721.80 -99.0414429,17.1277657,719.97 -99.0414276,17.1277714,719.39 -99.0413818,17.1277809,719.28 -99.0413437,17.1277351,718.58 -99.0413361,17.1276913,716.84 -99.0414124,17.1276417,715.00 -99.0414124,17.1275291,712.58 -99.0413818,17.1274796,711.53 -99.0413895,17.1274834,710.50 -99.0413895,17.1274586,710.30 -99.0413666,17.1274300,708.95 -99.0413513,17.1274033,709.19 -99.0413284,17.1273518,709.11 -99.0413361,17.1273289,708.73 -99.0412827,17.1272984,705.94 -99.0412750,17.1272755,703.16 -99.0412674,17.1272602,701.95 -99.0412750,17.1271801,699.97 -99.0412674,17.1270962,698.58 -99.0412064,17.1270142,696.19 -99.0411301,17.1269321,693.78 -99.0411301,17.1268845,691.98 -99.0411224,17.1268291,689.28 -99.0410690,17.1267796,686.63 -99.0410843,17.1267471,684.94 -99.0410767,17.1266670,682.95 -99.0410690,17.1265697,682.56 -99.0410919,17.1265621,681.59 -99.0410614,17.1265450,681.39 -99.0409698,17.1264973,680.53 -99.0409164,17.1265202,679.69 -99.0409241,17.1265335,678.88 -99.0409164,17.1265297,678.75 -99.0409164,17.1265297,678.78 -99.0409164,17.1265316,678.80 -99.0409164,17.1265316,678.77 -99.0409164,17.1265335,678.77 -99.0409164,17.1265335,678.78 -99.0409088,17.1265106,678.22 -99.0409012,17.1265373,676.81 -99.0408936,17.1265469,676.59 -99.0408859,17.1265945,675.48 -99.0408707,17.1265850,675.69 -99.0408783,17.1265774,675.58 -99.0408707,17.1265736,675.55 -99.0408859,17.1265697,675.61 -99.0409012,17.1265678,675.64 -99.0409012,17.1265697,675.69 -99.0409012,17.1265697,675.69 -99.0408936,17.1266174,675.09 -99.0408401,17.1266556,674.52 -99.0408249,17.1266460,675.84 -99.0408173,17.1266441,676.27 -99.0408173,17.1266441,676.36 -99.0407867,17.1266727,677.13 -99.0406876,17.1267700,675.20 -99.0406647,17.1267471,675.11 -99.0406494,17.1267147,675.50 -99.0406342,17.1266975,675.19 -99.0406418,17.1266937,674.92 -99.0406570,17.1266956,674.56 -99.0406570,17.1267147,674.17 -99.0406570,17.1267872,673.42 -99.0406570,17.1267910,673.28 -99.0406418,17.1267967,673.28 -99.0406342,17.1267986,673.30 -99.0406265,17.1267967,673.30 -99.0406113,17.1267929,673.20 -99.0406189,17.1267853,673.19 -99.0406113,17.1267853,673.22 -99.0406189,17.1267834,673.25 -99.0406189,17.1267815,673.31 -99.0406189,17.1267853,673.33 -99.0406189,17.1267853,673.33 -99.0406189,17.1267872,673.33 -99.0406189,17.1267910,673.36 -99.0406265,17.1268177,673.47 -99.0406570,17.1268749,673.92 -99.0406647,17.1269226,674.30 -99.0406647,17.1269684,675.02 -99.0407028,17.1269779,675.23 -99.0407410,17.1269894,675.59 -99.0407486,17.1270218,676.34 -99.0408173,17.1270847,676.97 -99.0408249,17.1270962,678.41 -99.0408249,17.1271000,678.98 -99.0408325,17.1271305,680.56 -99.0408401,17.1271915,681.38 -99.0408478,17.1272068,682.56 -99.0408325,17.1272507,684.31 -99.0408401,17.1272583,684.97 -99.0408401,17.1272526,686.13 -99.0408401,17.1272507,687.13 -99.0408478,17.1272469,687.77 -99.0408630,17.1272297,687.58 -99.0408707,17.1272278,687.73 -99.0408707,17.1272259,688.03 -99.0408707,17.1272259,688.05 -99.0408707,17.1272259,688.05 -99.0408707,17.1272259,688.00 -99.0408630,17.1272259,688.03 -99.0408630,17.1272259,688.06 -99.0408630,17.1272259,688.06 -99.0408630,17.1272259,688.09 -99.0408630,17.1272259,688.13 -99.0408630,17.1272259,688.14 -99.0408630,17.1272259,688.16 -99.0408630,17.1272259,688.19 -99.0408630,17.1272278,688.17 -99.0408630,17.1272278,688.19 -99.0408630,17.1272278,688.19 -99.0408630,17.1272278,688.25 -99.0408630,17.1272278,688.31 -99.0408630,17.1272297,688.33 -99.0408630,17.1272297,688.38 -99.0408630,17.1272297,688.38 -99.0408630,17.1272297,688.38 -99.0408630,17.1272297,688.38 -99.0408630,17.1272316,688.41 -99.0408630,17.1272316,688.42 -99.0408630,17.1272316,688.44 -99.0408630,17.1272316,688.44 -99.0408630,17.1272316,688.42 -99.0408630,17.1272335,688.44 -99.0408630,17.1272335,688.45 -99.0408630,17.1272335,688.45 -99.0408630,17.1272335,688.45 -99.0408630,17.1272335,688.45 -99.0408630,17.1272354,688.47 -99.0408630,17.1272354,688.47 -99.0408630,17.1272354,688.45 -99.0408630,17.1272354,688.48 -99.0408630,17.1272392,688.53 -99.0408630,17.1272392,688.56 -99.0408630,17.1272392,688.61 -99.0408630,17.1272392,688.61 -99.0408707,17.1272392,688.63 -99.0408707,17.1272392,688.70 -99.0408707,17.1272392,688.75 -99.0408707,17.1272392,688.81 -99.0408707,17.1272392,688.88 -99.0408707,17.1272392,688.92 -99.0408707,17.1272392,688.94 -99.0408707,17.1272392,688.94 -99.0408707,17.1272411,688.94 -99.0408707,17.1272411,688.95 -99.0408707,17.1272430,689.00 -99.0408630,17.1272411,689.02 -99.0408630,17.1272411,689.08 -99.0408630,17.1272430,689.09 -99.0408630,17.1272430,689.14 -99.0408630,17.1272430,689.17 -99.0408630,17.1272430,689.19 -99.0408630,17.1272430,689.20 -99.0408630,17.1272430,689.22 -99.0408630,17.1272449,689.23 -99.0408630,17.1272449,689.25 -99.0408630,17.1272449,689.23 -99.0408630,17.1272469,689.25 -99.0408630,17.1272469,689.25 -99.0408630,17.1272469,689.25 -99.0408630,17.1272488,689.27 -99.0408630,17.1272488,689.27 -99.0408630,17.1272488,689.27 -99.0408630,17.1272507,689.25 -99.0408630,17.1272507,689.25 -99.0408630,17.1272507,689.25 -99.0408630,17.1272507,689.25 -99.0408630,17.1272526,689.25 -99.0408630,17.1272526,689.23 -99.0408630,17.1272526,689.25 -99.0408630,17.1272526,689.30 -99.0408630,17.1272526,689.28 -99.0408630,17.1272526,689.30 -99.0408630,17.1272526,689.38 -99.0408630,17.1272526,689.39 -99.0408630,17.1272545,689.44 -99.0408630,17.1272545,689.48 -99.0408630,17.1272545,689.50 -99.0408630,17.1272545,689.52 -99.0408630,17.1272564,689.53 -99.0408630,17.1272545,689.50 -99.0408630,17.1272545,689.52 -99.0408630,17.1272545,689.55 -99.0408630,17.1272545,689.59 -99.0408630,17.1272545,689.59 -99.0408630,17.1272545,689.59 -99.0408630,17.1272545,689.59 -99.0408630,17.1272545,689.59 -99.0408630,17.1272545,689.61 -99.0408630,17.1272564,689.63 -99.0408630,17.1272583,689.66 -99.0408630,17.1272602,689.70 -99.0408630,17.1272697,689.66 -99.0408707,17.1272984,689.14 -99.0408554,17.1272869,689.47 -99.0408478,17.1272850,689.52 -99.0408554,17.1272850,689.59 -99.0408554,17.1272907,689.67 -99.0408554,17.1272907,689.72 -99.0408554,17.1272984,689.73 -99.0408478,17.1273003,689.72 -99.0408478,17.1272907,689.66 -99.0408554,17.1272888,689.53 -99.0408478,17.1272869,689.39 -99.0408478,17.1272850,689.39 -99.0408478,17.1272850,689.39 -99.0408478,17.1272850,689.36 -99.0408478,17.1272850,689.34 -99.0408478,17.1272831,689.31 -99.0408478,17.1272850,689.33 -99.0408478,17.1272850,689.34 -99.0408478,17.1272831,689.31 -99.0408478,17.1272831,689.27 -99.0408478,17.1272812,689.27 -99.0408478,17.1272812,689.27 -99.0408478,17.1272812,689.27 -99.0408554,17.1272793,689.27 -99.0408478,17.1272774,689.27 -99.0408478,17.1272774,689.27 -99.0408554,17.1272736,689.25 -99.0408554,17.1272717,689.23 -99.0408554,17.1272697,689.23 -99.0408554,17.1272697,689.25 -99.0408554,17.1272678,689.23 -99.0408554,17.1272678,689.23 -99.0408554,17.1272678,689.23 -99.0408554,17.1272678,689.22 -99.0408554,17.1272697,689.22 -99.0408554,17.1272697,689.20 -99.0408554,17.1272697,689.17 -99.0408554,17.1272697,689.16 -99.0408554,17.1272697,689.14 -99.0408630,17.1272697,689.11 -99.0408630,17.1272678,689.13 -99.0408630,17.1272659,689.17 -99.0408630,17.1272640,689.14 -99.0409622,17.1272049,689.05 -99.0409622,17.1271858,688.92 -99.0409851,17.1271324,689.55 -99.0409927,17.1271248,689.67 -99.0409927,17.1271381,690.03 -99.0410004,17.1272507,690.45 -99.0410156,17.1272736,691.36 -99.0410156,17.1272717,691.16 -99.0410156,17.1272774,690.81 -99.0410385,17.1273155,690.91 -99.0410538,17.1273365,691.53 -99.0410690,17.1273499,692.73 -99.0410767,17.1273613,693.03 -99.0410767,17.1274033,693.31 -99.0411377,17.1274300,694.98 -99.0411682,17.1274490,695.75 -99.0411911,17.1274490,696.70 -99.0411987,17.1274319,696.67 -99.0412140,17.1274204,697.52 -99.0412140,17.1274223,698.28 -99.0412674,17.1273937,699.63 -99.0413284,17.1273956,702.45 -99.0413361,17.1274109,704.59 -99.0413513,17.1274433,707.16 -99.0413818,17.1275177,709.22 -99.0413971,17.1275501,710.55 -99.0414200,17.1276398,711.06 -99.0413818,17.1276894,711.20 -99.0413589,17.1277542,711.95 -99.0413513,17.1277657,711.88 -99.0413513,17.1277828,712.22 -99.0413589,17.1277866,712.39 -99.0413742,17.1277370,711.69 -99.0414352,17.1277275,711.67 -99.0414429,17.1277218,711.75 -99.0414352,17.1277103,711.80 -99.0414276,17.1277103,711.86 -99.0414200,17.1277103,711.89 -99.0414810,17.1277542,714.02 -99.0415421,17.1277771,714.11 -99.0415802,17.1277905,715.33 -99.0416412,17.1277943,716.27 -99.0416641,17.1278133,717.14 -99.0416718,17.1278553,717.70 -99.0417175,17.1279373,718.91 -99.0417328,17.1279697,719.56 -99.0417786,17.1279984,720.08 -99.0417328,17.1279793,720.91 -99.0417633,17.1279984,721.59 -99.0417938,17.1280422,722.61 -99.0418167,17.1281071,723.67 -99.0418625,17.1280956,724.48 -99.0419312,17.1280899,726.44 -99.0420380,17.1280994,727.53 -99.0421143,17.1281204,728.31 -99.0422134,17.1281700,728.88 -99.0422440,17.1282177,729.47 -99.0422745,17.1282501,730.59 -99.0423508,17.1282539,729.34 -99.0423737,17.1282196,729.50 -99.0424347,17.1282330,731.31 -99.0424728,17.1282825,732.16 -99.0425339,17.1283340,733.55 -99.0425644,17.1283779,735.31 -99.0425873,17.1284122,736.16 -99.0425262,17.1284752,736.77 -99.0425339,17.1285591,737.42 -99.0425339,17.1285992,738.36 -99.0425873,17.1286850,738.64 -99.0425949,17.1287193,738.77 -99.0426102,17.1287155,738.84 -99.0426178,17.1287346,738.81 -99.0425797,17.1287479,738.97 -99.0425644,17.1287518,739.02 -99.0425491,17.1288090,739.53 -99.0425339,17.1288204,739.88 -99.0425186,17.1288414,740.11 -99.0425186,17.1288490,740.17 -99.0425339,17.1289139,740.23 -99.0425491,17.1289768,741.70 -99.0425568,17.1289806,741.77 -99.0425568,17.1289940,741.91 -99.0425568,17.1290150,742.14 -99.0425644,17.1290417,742.58 -99.0425720,17.1290874,743.59 -99.0425797,17.1291218,745.17 -99.0425644,17.1291409,745.80 -99.0425720,17.1291599,746.39 -99.0425873,17.1291637,747.30 -99.0426178,17.1291885,748.81 -99.0426178,17.1292057,749.95 -99.0426254,17.1292152,751.08 -99.0426178,17.1292095,752.47 -99.0425797,17.1292038,754.44 -99.0425797,17.1292114,756.19 -99.0426559,17.1292782,757.47 -99.0427170,17.1293335,759.14 -99.0427856,17.1293545,760.58 -99.0428085,17.1293812,761.83 -99.0428009,17.1294041,763.50 -99.0428085,17.1294250,763.41 -99.0428314,17.1294575,765.52 -99.0428467,17.1294880,766.56 -99.0428391,17.1294956,767.59 -99.0428467,17.1294880,768.08 -99.0428085,17.1294823,768.63 -99.0427780,17.1294765,768.69 </coordinates>
</LineString>
</MultiGeometry>
</Placemark>
<Folder>
<name>waypoints</name>
<Placemark>
<name>
Thu Dec 30 16:55:39 2010 S=0.25 Km/hr
</name>
<styleUrl>
#styleMap_TLP_Start
</styleUrl>
<Point>
<coordinates>
-99.0428314,17.1294994,775.42
</coordinates>
</Point>
</Placemark>
<Placemark>
<name>
Thu Dec 30 16:55:49 2010 S=0.66 Km/hr
</name>
<styleUrl>
#styleMap_TLP_Normal
</styleUrl>
<Point>
<coordinates>
-99.0428543,17.1295090,774.05
</coordinates>
</Point>
</Placemark>
<Placemark>
<name>
Thu Dec 30 16:55:59 2010 S=1.29 Km/hr
</name>
<styleUrl>
#styleMap_TLP_Normal
</styleUrl>
<Point>
<coordinates>
-99.0428696,17.1294689,774.30
</coordinates>
</Point>
</Placemark>
<Placemark>
<name>
Thu Dec 30 16:56:09 2010 S=1.47 Km/hr
</name>
<styleUrl>
#styleMap_TLP_Normal
</styleUrl>
<Point>
<coordinates>
-99.0428391,17.1294174,774.41
</coordinates>
</Point>
</Placemark>
<Placemark>
<name>
Thu Dec 30 16:56:19 2010 S=2.21 Km/hr
</name>
<styleUrl>
#styleMap_TLP_Normal
</styleUrl>
<Point>
<coordinates>
-99.0428391,17.1293716,775.09
</coordinates>
</Point>
</Placemark>
<Placemark>
<name>
Thu Dec 30 16:56:29 2010 S=1.67 Km/hr
</name>
<styleUrl>
#styleMap_TLP_Normal
</styleUrl>
<Point>
<coordinates>
-99.0428085,17.1293392,774.98
</coordinates>
</Point>
</Placemark>
<Placemark>
<name>
Thu Dec 30 16:56:39 2010 S=3.97 Km/hr
</name>
<styleUrl>
#styleMap_TLP_Normal
</styleUrl>
<Point>
<coordinates>
-99.0427246,17.1293106,776.06
</coordinates>
</Point>
</Placemark>
<Placemark>
<name>
Thu Dec 30 16:56:49 2010 S=3.04 Km/hr
</name>
<styleUrl>
#styleMap_TLP_Normal
</styleUrl>
<Point>
<coordinates>
-99.0426712,17.1292572,774.77
</coordinates>
</Point>
</Placemark>
<Placemark>
<name>
Thu Dec 30 16:56:59 2010 S=2.21 Km/hr
</name>
<styleUrl>
#styleMap_TLP_Normal
</styleUrl>
<Point>
<coordinates>
-99.0426483,17.1291790,774.58
</coordinates>
</Point>
</Placemark>
<Placemark>
<name>
Thu Dec 30 16:57:09 2010 S=0.92 Km/hr
</name>
<styleUrl>
#styleMap_TLP_Normal
</styleUrl>
<Point>
<coordinates>
-99.0426025,17.1291637,774.17
</coordinates>
</Point>
</Placemark>
<Placemark>
<name>
Thu Dec 30 16:57:19 2010 S=0.80 Km/hr
</name>
<styleUrl>
#styleMap_TLP_Normal
</styleUrl>
<Point>
<coordinates>
-99.0425873,17.1291237,773.98
</coordinates>
</Point>
</Placemark>
<Placemark>
<name>
Thu Dec 30 16:57:29 2010 S=1.89 Km/hr
</name>
<styleUrl>
#styleMap_TLP_Normal
</styleUrl>
<Point>
<coordinates>
-99.0425873,17.1291046,773.53
</coordinates>
</Point>
</Placemark>
<Placemark>
<name>
Thu Dec 30 16:57:39 2010 S=1.53 Km/hr
</name>
<styleUrl>
#styleMap_TLP_Normal
</styleUrl>
<Point>
<coordinates>
-99.0425720,17.1290302,771.92
</coordinates>
</Point>
</Placemark>
<Placemark>
<name>
Thu Dec 30 16:57:49 2010 S=2.40 Km/hr
</name>
<styleUrl>
#styleMap_TLP_Normal
</styleUrl>
<Point>
<coordinates>
-99.0425644,17.1289787,771.70
</coordinates>
</Point>
</Placemark>
<Placemark>
<name>
Thu Dec 30 16:57:59 2010 S=1.68 Km/hr
</name>
<styleUrl>
#styleMap_TLP_Normal
</styleUrl>
<Point>
<coordinates>
-99.0425415,17.1289482,769.61
</coordinates>
</Point>
</Placemark>
<Placemark>
<name>
Thu Dec 30 16:58:09 2010 S=1.74 Km/hr
</name>
<styleUrl>
#styleMap_TLP_Normal
</styleUrl>
<Point>
<coordinates>
-99.0425339,17.1288929,768.25
</coordinates>
</Point>
</Placemark>
<Placemark>
<name>
Thu Dec 30 16:58:19 2010 S=3.22 Km/hr
</name>
<styleUrl>
#styleMap_TLP_Normal
</styleUrl>
<Point>
<coordinates>
-99.0425262,17.1288147,766.88
</coordinates>
</Point>
</Placemark>
<Placemark>
<name>
Thu Dec 30 16:58:29 2010 S=1.80 Km/hr
</name>
<styleUrl>
#styleMap_TLP_Normal
</styleUrl>
<Point>
<coordinates>
-99.0425797,17.1287746,764.67
</coordinates>
</Point>
</Placemark>
<Placemark>
<name>
Thu Dec 30 16:58:39 2010 S=1.11 Km/hr
</name>
<styleUrl>
#styleMap_TLP_Normal
</styleUrl>
<Point>
<coordinates>
-99.0425720,17.1287212,763.30
</coordinates>
</Point>
</Placemark>
<Placemark>
<name>
Thu Dec 30 16:58:49 2010 S=1.69 Km/hr
</name>
<styleUrl>
#styleMap_TLP_Normal
</styleUrl>
<Point>
<coordinates>
-99.0425873,17.1286812,760.44
</coordinates>
</Point>
</Placemark>
<Placemark>
<name>
Thu Dec 30 16:58:59 2010 S=2.43 Km/hr
</name>
<styleUrl>
#styleMap_TLP_Normal
</styleUrl>
<Point>
<coordinates>
-99.0425644,17.1285839,758.75
</coordinates>
</Point>
</Placemark>
<Placemark>
<name>
Thu Dec 30 16:59:09 2010 S=2.41 Km/hr
</name>
<styleUrl>
#styleMap_TLP_Normal
</styleUrl>
<Point>
<coordinates>
-99.0425568,17.1285114,758.42
</coordinates>
</Point>
</Placemark>
<Placemark>
<name>
Thu Dec 30 16:59:19 2010 S=3.54 Km/hr
</name>
<styleUrl>
#styleMap_TLP_Normal
</styleUrl>
<Point>
<coordinates>
-99.0425415,17.1284428,757.53
</coordinates>
</Point>
</Placemark>
<Placemark>
<name>
Thu Dec 30 16:59:29 2010 S=3.15 Km/hr
</name>
<styleUrl>
#styleMap_TLP_Normal
</styleUrl>
<Point>
<coordinates>
-99.0425949,17.1284046,756.52
</coordinates>
</Point>
</Placemark>
<Placemark>
<name>
Thu Dec 30 16:59:39 2010 S=2.02 Km/hr
</name>
<styleUrl>
#styleMap_TLP_Normal
</styleUrl>
<Point>
<coordinates>
-99.0426102,17.1283169,754.53
</coordinates>
</Point>
</Placemark>
<Placemark>
<name>
Thu Dec 30 16:59:49 2010 S=2.93 Km/hr
</name>
<styleUrl>
#styleMap_TLP_Normal
</styleUrl>
<Point>
<coordinates>
-99.0425491,17.1282349,753.22
</coordinates>
</Point>
</Placemark>
<Placemark>
<name>
Thu Dec 30 16:59:59 2010 S=3.82 Km/hr
</name>
<styleUrl>
#styleMap_TLP_Normal
</styleUrl>
<Point>
<coordinates>
-99.0424652,17.1281776,751.95
</coordinates>
</Point>
</Placemark>
<Placemark>
<name>
Thu Dec 30 17:00:09 2010 S=2.02 Km/hr
</name>
<styleUrl>
#styleMap_TLP_Normal
</styleUrl>
<Point>
<coordinates>
-99.0423584,17.1282082,749.39
</coordinates>
</Point>
</Placemark>
<Placemark>
<name>
Thu Dec 30 17:00:19 2010 S=2.83 Km/hr
</name>
<styleUrl>
#styleMap_TLP_Normal
</styleUrl>
<Point>
<coordinates>
-99.0423126,17.1281700,746.41
</coordinates>
</Point>
</Placemark>
<Placemark>
<name>
Thu Dec 30 17:00:29 2010 S=2.53 Km/hr
</name>
<styleUrl>
#styleMap_TLP_Normal
</styleUrl>
<Point>
<coordinates>
-99.0422821,17.1281185,744.09
</coordinates>
</Point>
</Placemark>
<Placemark>
<name>
Thu Dec 30 17:00:39 2010 S=3.24 Km/hr
</name>
<styleUrl>
#styleMap_TLP_Normal
</styleUrl>
<Point>
<coordinates>
-99.0421829,17.1281090,742.22
</coordinates>
</Point>
</Placemark>
<Placemark>
<name>
Thu Dec 30 17:00:49 2010 S=3.12 Km/hr
</name>
<styleUrl>
#styleMap_TLP_Normal
</styleUrl>
<Point>
<coordinates>
-99.0420990,17.1280994,740.38
</coordinates>
</Point>
</Placemark>
<Placemark>
<name>
Thu Dec 30 17:00:59 2010 S=3.41 Km/hr
</name>
<styleUrl>
#styleMap_TLP_Normal
</styleUrl>
<Point>
<coordinates>
-99.0419998,17.1280937,738.73
</coordinates>
</Point>
</Placemark>
<Placemark>
<name>
Thu Dec 30 17:01:09 2010 S=2.35 Km/hr
</name>
<styleUrl>
#styleMap_TLP_Normal
</styleUrl>
<Point>
<coordinates>
-99.0419464,17.1280842,737.61
</coordinates>
</Point>
</Placemark>
<Placemark>
<name>
Thu Dec 30 17:01:19 2010 S=2.55 Km/hr
</name>
<styleUrl>
#styleMap_TLP_Normal
</styleUrl>
<Point>
<coordinates>
-99.0418625,17.1280327,736.08
</coordinates>
</Point>
</Placemark>
<Placemark>
<name>
Thu Dec 30 17:01:29 2010 S=2.71 Km/hr
</name>
<styleUrl>
#styleMap_TLP_Normal
</styleUrl>
<Point>
<coordinates>
-99.0417938,17.1279831,734.31
</coordinates>
</Point>
</Placemark>
<Placemark>
<name>
Thu Dec 30 17:01:39 2010 S=3.19 Km/hr
</name>
<styleUrl>
#styleMap_TLP_Normal
</styleUrl>
<Point>
<coordinates>
-99.0417175,17.1279163,732.80
</coordinates>
</Point>
</Placemark>
<Placemark>
<name>
Thu Dec 30 17:01:49 2010 S=2.87 Km/hr
</name>
<styleUrl>
#styleMap_TLP_Normal
</styleUrl>
<Point>
<coordinates>
-99.0416565,17.1278419,730.31
</coordinates>
</Point>
</Placemark>
<Placemark>
<name>
Thu Dec 30 17:01:59 2010 S=2.04 Km/hr
</name>
<styleUrl>
#styleMap_TLP_Normal
</styleUrl>
<Point>
<coordinates>
-99.0416183,17.1278076,727.89
</coordinates>
</Point>
</Placemark>
<Placemark>
<name>
Thu Dec 30 17:02:09 2010 S=2.70 Km/hr
</name>
<styleUrl>
#styleMap_TLP_Normal
</styleUrl>
<Point>
<coordinates>
-99.0415649,17.1277580,724.77
</coordinates>
</Point>
</Placemark>
<Placemark>
<name>
Thu Dec 30 17:02:19 2010 S=3.32 Km/hr
</name>
<styleUrl>
#styleMap_TLP_Normal
</styleUrl>
<Point>
<coordinates>
-99.0414886,17.1277351,721.80
</coordinates>
</Point>
</Placemark>
<Placemark>
<name>
Thu Dec 30 17:02:29 2010 S=2.44 Km/hr
</name>
<styleUrl>
#styleMap_TLP_Normal
</styleUrl>
<Point>
<coordinates>
-99.0414429,17.1277657,719.97
</coordinates>
</Point>
</Placemark>
<Placemark>
<name>
Thu Dec 30 17:02:39 2010 S=0.40 Km/hr
</name>
<styleUrl>
#styleMap_TLP_Normal
</styleUrl>
<Point>
<coordinates>
-99.0414276,17.1277714,719.39
</coordinates>
</Point>
</Placemark>
<Placemark>
<name>
Thu Dec 30 17:02:49 2010 S=1.52 Km/hr
</name>
<styleUrl>
#styleMap_TLP_Normal
</styleUrl>
<Point>
<coordinates>
-99.0413818,17.1277809,719.28
</coordinates>
</Point>
</Placemark>
<Placemark>
<name>
Thu Dec 30 17:02:59 2010 S=3.71 Km/hr
</name>
<styleUrl>
#styleMap_TLP_Normal
</styleUrl>
<Point>
<coordinates>
-99.0413437,17.1277351,718.58
</coordinates>
</Point>
</Placemark>
<Placemark>
<name>
Thu Dec 30 17:03:09 2010 S=1.80 Km/hr
</name>
<styleUrl>
#styleMap_TLP_Normal
</styleUrl>
<Point>
<coordinates>
-99.0413361,17.1276913,716.84
</coordinates>
</Point>
</Placemark>
<Placemark>
<name>
Thu Dec 30 17:03:19 2010 S=3.18 Km/hr
</name>
<styleUrl>
#styleMap_TLP_Normal
</styleUrl>
<Point>
<coordinates>
-99.0414124,17.1276417,715.00
</coordinates>
</Point>
</Placemark>
<Placemark>
<name>
Thu Dec 30 17:03:29 2010 S=3.56 Km/hr
</name>
<styleUrl>
#styleMap_TLP_Normal
</styleUrl>
<Point>
<coordinates>
-99.0414124,17.1275291,712.58
</coordinates>
</Point>
</Placemark>
<Placemark>
<name>
Thu Dec 30 17:03:39 2010 S=2.52 Km/hr
</name>
<styleUrl>
#styleMap_TLP_Normal
</styleUrl>
<Point>
<coordinates>
-99.0413818,17.1274796,711.53
</coordinates>
</Point>
</Placemark>
<Placemark>
<name>
Thu Dec 30 17:03:49 2010 S=0.43 Km/hr
</name>
<styleUrl>
#styleMap_TLP_Normal
</styleUrl>
<Point>
<coordinates>
-99.0413895,17.1274834,710.50
</coordinates>
</Point>
</Placemark>
<Placemark>
<name>
Thu Dec 30 17:03:59 2010 S=1.95 Km/hr
</name>
<styleUrl>
#styleMap_TLP_Normal
</styleUrl>
<Point>
<coordinates>
-99.0413895,17.1274586,710.30
</coordinates>
</Point>
</Placemark>
<Placemark>
<name>
Thu Dec 30 17:04:09 2010 S=0.68 Km/hr
</name>
<styleUrl>
#styleMap_TLP_Normal
</styleUrl>
<Point>
<coordinates>
-99.0413666,17.1274300,708.95
</coordinates>
</Point>
</Placemark>
<Placemark>
<name>
Thu Dec 30 17:04:19 2010 S=2.28 Km/hr
</name>
<styleUrl>
#styleMap_TLP_Normal
</styleUrl>
<Point>
<coordinates>
-99.0413513,17.1274033,709.19
</coordinates>
</Point>
</Placemark>
<Placemark>
<name>
Thu Dec 30 17:04:29 2010 S=2.27 Km/hr
</name>
<styleUrl>
#styleMap_TLP_Normal
</styleUrl>
<Point>
<coordinates>
-99.0413284,17.1273518,709.11
</coordinates>
</Point>
</Placemark>
<Placemark>
<name>
Thu Dec 30 17:04:39 2010 S=0.49 Km/hr
</name>
<styleUrl>
#styleMap_TLP_Normal
</styleUrl>
<Point>
<coordinates>
-99.0413361,17.1273289,708.73
</coordinates>
</Point>
</Placemark>
<Placemark>
<name>
Thu Dec 30 17:04:49 2010 S=1.31 Km/hr
</name>
<styleUrl>
#styleMap_TLP_Normal
</styleUrl>
<Point>
<coordinates>
-99.0412827,17.1272984,705.94
</coordinates>
</Point>
</Placemark>
<Placemark>
<name>
Thu Dec 30 17:04:59 2010 S=0.98 Km/hr
</name>
<styleUrl>
#styleMap_TLP_Normal
</styleUrl>
<Point>
<coordinates>
-99.0412750,17.1272755,703.16
</coordinates>
</Point>
</Placemark>
<Placemark>
<name>
Thu Dec 30 17:05:09 2010 S=1.80 Km/hr
</name>
<styleUrl>
#styleMap_TLP_Normal
</styleUrl>
<Point>
<coordinates>
-99.0412674,17.1272602,701.95
</coordinates>
</Point>
</Placemark>
<Placemark>
<name>
Thu Dec 30 17:05:19 2010 S=2.42 Km/hr
</name>
<styleUrl>
#styleMap_TLP_Normal
</styleUrl>
<Point>
<coordinates>
-99.0412750,17.1271801,699.97
</coordinates>
</Point>
</Placemark>
<Placemark>
<name>
Thu Dec 30 17:05:29 2010 S=2.19 Km/hr
</name>
<styleUrl>
#styleMap_TLP_Normal
</styleUrl>
<Point>
<coordinates>
-99.0412674,17.1270962,698.58
</coordinates>
</Point>
</Placemark>
<Placemark>
<name>
Thu Dec 30 17:05:39 2010 S=3.34 Km/hr
</name>
<styleUrl>
#styleMap_TLP_Normal
</styleUrl>
<Point>
<coordinates>
-99.0412064,17.1270142,696.19
</coordinates>
</Point>
</Placemark>
<Placemark>
<name>
Thu Dec 30 17:05:49 2010 S=1.80 Km/hr
</name>
<styleUrl>
#styleMap_TLP_Normal
</styleUrl>
<Point>
<coordinates>
-99.0411301,17.1269321,693.78
</coordinates>
</Point>
</Placemark>
<Placemark>
<name>
Thu Dec 30 17:05:59 2010 S=2.10 Km/hr
</name>
<styleUrl>
#styleMap_TLP_Normal
</styleUrl>
<Point>
<coordinates>
-99.0411301,17.1268845,691.98
</coordinates>
</Point>
</Placemark>
<Placemark>
<name>
Thu Dec 30 17:06:09 2010 S=0.55 Km/hr
</name>
<styleUrl>
#styleMap_TLP_Normal
</styleUrl>
<Point>
<coordinates>
-99.0411224,17.1268291,689.28
</coordinates>
</Point>
</Placemark>
<Placemark>
<name>
Thu Dec 30 17:06:19 2010 S=2.01 Km/hr
</name>
<styleUrl>
#styleMap_TLP_Normal
</styleUrl>
<Point>
<coordinates>
-99.0410690,17.1267796,686.63
</coordinates>
</Point>
</Placemark>
<Placemark>
<name>
Thu Dec 30 17:06:29 2010 S=2.31 Km/hr
</name>
<styleUrl>
#styleMap_TLP_Normal
</styleUrl>
<Point>
<coordinates>
-99.0410843,17.1267471,684.94
</coordinates>
</Point>
</Placemark>
<Placemark>
<name>
Thu Dec 30 17:06:39 2010 S=3.05 Km/hr
</name>
<styleUrl>
#styleMap_TLP_Normal
</styleUrl>
<Point>
<coordinates>
-99.0410767,17.1266670,682.95
</coordinates>
</Point>
</Placemark>
<Placemark>
<name>
Thu Dec 30 17:06:49 2010 S=1.73 Km/hr
</name>
<styleUrl>
#styleMap_TLP_Normal
</styleUrl>
<Point>
<coordinates>
-99.0410690,17.1265697,682.56
</coordinates>
</Point>
</Placemark>
<Placemark>
<name>
Thu Dec 30 17:06:59 2010 S=0.09 Km/hr
</name>
<styleUrl>
#styleMap_TLP_Normal
</styleUrl>
<Point>
<coordinates>
-99.0410919,17.1265621,681.59
</coordinates>
</Point>
</Placemark>
<Placemark>
<name>
Thu Dec 30 17:07:09 2010 S=2.37 Km/hr
</name>
<styleUrl>
#styleMap_TLP_Normal
</styleUrl>
<Point>
<coordinates>
-99.0410614,17.1265450,681.39
</coordinates>
</Point>
</Placemark>
<Placemark>
<name>
Thu Dec 30 17:07:19 2010 S=3.76 Km/hr
</name>
<styleUrl>
#styleMap_TLP_Normal
</styleUrl>
<Point>
<coordinates>
-99.0409698,17.1264973,680.53
</coordinates>
</Point>
</Placemark>
<Placemark>
<name>
Thu Dec 30 17:07:29 2010 S=1.34 Km/hr
</name>
<styleUrl>
#styleMap_TLP_Normal
</styleUrl>
<Point>
<coordinates>
-99.0409164,17.1265202,679.69
</coordinates>
</Point>
</Placemark>
<Placemark>
<name>
Thu Dec 30 17:07:39 2010 S=0.35 Km/hr
</name>
<styleUrl>
#styleMap_TLP_Normal
</styleUrl>
<Point>
<coordinates>
-99.0409241,17.1265335,678.88
</coordinates>
</Point>
</Placemark>
<Placemark>
<name>
Thu Dec 30 17:07:49 2010 S=0.16 Km/hr
</name>
<styleUrl>
#styleMap_TLP_Normal
</styleUrl>
<Point>
<coordinates>
-99.0409164,17.1265297,678.75
</coordinates>
</Point>
</Placemark>
<Placemark>
<name>
Thu Dec 30 17:07:59 2010 S=0.55 Km/hr
</name>
<styleUrl>
#styleMap_TLP_Normal
</styleUrl>
<Point>
<coordinates>
-99.0409164,17.1265297,678.78
</coordinates>
</Point>
</Placemark>
<Placemark>
<name>
Thu Dec 30 17:08:09 2010 S=0.02 Km/hr
</name>
<styleUrl>
#styleMap_TLP_Normal
</styleUrl>
<Point>
<coordinates>
-99.0409164,17.1265316,678.80
</coordinates>
</Point>
</Placemark>
<Placemark>
<name>
Thu Dec 30 17:08:19 2010 S=0.01 Km/hr
</name>
<styleUrl>
#styleMap_TLP_Normal
</styleUrl>
<Point>
<coordinates>
-99.0409164,17.1265316,678.77
</coordinates>
</Point>
</Placemark>
<Placemark>
<name>
Thu Dec 30 17:08:29 2010 S=0.01 Km/hr
</name>
<styleUrl>
#styleMap_TLP_Normal
</styleUrl>
<Point>
<coordinates>
-99.0409164,17.1265335,678.77
</coordinates>
</Point>
</Placemark>
<Placemark>
<name>
Thu Dec 30 17:08:39 2010 S=0.08 Km/hr
</name>
<styleUrl>
#styleMap_TLP_Normal
</styleUrl>
<Point>
<coordinates>
-99.0409164,17.1265335,678.78
</coordinates>
</Point>
</Placemark>
<Placemark>
<name>
Thu Dec 30 17:08:49 2010 S=2.06 Km/hr
</name>
<styleUrl>
#styleMap_TLP_Normal
</styleUrl>
<Point>
<coordinates>
-99.0409088,17.1265106,678.22
</coordinates>
</Point>
</Placemark>
<Placemark>
<name>
Thu Dec 30 17:08:59 2010 S=0.64 Km/hr
</name>
<styleUrl>
#styleMap_TLP_Normal
</styleUrl>
<Point>
<coordinates>
-99.0409012,17.1265373,676.81
</coordinates>
</Point>
</Placemark>
<Placemark>
<name>
Thu Dec 30 17:09:09 2010 S=0.94 Km/hr
</name>
<styleUrl>
#styleMap_TLP_Normal
</styleUrl>
<Point>
<coordinates>
-99.0408936,17.1265469,676.59
</coordinates>
</Point>
</Placemark>
<Placemark>
<name>
Thu Dec 30 17:09:19 2010 S=1.40 Km/hr
</name>
<styleUrl>
#styleMap_TLP_Normal
</styleUrl>
<Point>
<coordinates>
-99.0408859,17.1265945,675.48
</coordinates>
</Point>
</Placemark>
<Placemark>
<name>
Thu Dec 30 17:09:29 2010 S=0.88 Km/hr
</name>
<styleUrl>
#styleMap_TLP_Normal
</styleUrl>
<Point>
<coordinates>
-99.0408707,17.1265850,675.69
</coordinates>
</Point>
</Placemark>
<Placemark>
<name>
Thu Dec 30 17:09:39 2010 S=0.44 Km/hr
</name>
<styleUrl>
#styleMap_TLP_Normal
</styleUrl>
<Point>
<coordinates>
-99.0408783,17.1265774,675.58
</coordinates>
</Point>
</Placemark>
<Placemark>
<name>
Thu Dec 30 17:09:49 2010 S=0.46 Km/hr
</name>
<styleUrl>
#styleMap_TLP_Normal
</styleUrl>
<Point>
<coordinates>
-99.0408707,17.1265736,675.55
</coordinates>
</Point>
</Placemark>
<Placemark>
<name>
Thu Dec 30 17:09:59 2010 S=0.50 Km/hr
</name>
<styleUrl>
#styleMap_TLP_Normal
</styleUrl>
<Point>
<coordinates>
-99.0408859,17.1265697,675.61
</coordinates>
</Point>
</Placemark>
<Placemark>
<name>
Thu Dec 30 17:10:09 2010 S=0.33 Km/hr
</name>
<styleUrl>
#styleMap_TLP_Normal
</styleUrl>
<Point>
<coordinates>
-99.0409012,17.1265678,675.64
</coordinates>
</Point>
</Placemark>
<Placemark>
<name>
Thu Dec 30 17:10:19 2010 S=0.01 Km/hr
</name>
<styleUrl>
#styleMap_TLP_Normal
</styleUrl>
<Point>
<coordinates>
-99.0409012,17.1265697,675.69
</coordinates>
</Point>
</Placemark>
<Placemark>
<name>
Thu Dec 30 17:10:29 2010 S=0.44 Km/hr
</name>
<styleUrl>
#styleMap_TLP_Normal
</styleUrl>
<Point>
<coordinates>
-99.0409012,17.1265697,675.69
</coordinates>
</Point>
</Placemark>
<Placemark>
<name>
Thu Dec 30 17:10:39 2010 S=1.33 Km/hr
</name>
<styleUrl>
#styleMap_TLP_Normal
</styleUrl>
<Point>
<coordinates>
-99.0408936,17.1266174,675.09
</coordinates>
</Point>
</Placemark>
<Placemark>
<name>
Thu Dec 30 17:10:49 2010 S=1.34 Km/hr
</name>
<styleUrl>
#styleMap_TLP_Normal
</styleUrl>
<Point>
<coordinates>
-99.0408401,17.1266556,674.52
</coordinates>
</Point>
</Placemark>
<Placemark>
<name>
Thu Dec 30 17:10:59 2010 S=0.11 Km/hr
</name>
<styleUrl>
#styleMap_TLP_Normal
</styleUrl>
<Point>
<coordinates>
-99.0408249,17.1266460,675.84
</coordinates>
</Point>
</Placemark>
<Placemark>
<name>
Thu Dec 30 17:11:09 2010 S=0.33 Km/hr
</name>
<styleUrl>
#styleMap_TLP_Normal
</styleUrl>
<Point>
<coordinates>
-99.0408173,17.1266441,676.27
</coordinates>
</Point>
</Placemark>
<Placemark>
<name>
Thu Dec 30 17:11:19 2010 S=0.01 Km/hr
</name>
<styleUrl>
#styleMap_TLP_Normal
</styleUrl>
<Point>
<coordinates>
-99.0408173,17.1266441,676.36
</coordinates>
</Point>
</Placemark>
<Placemark>
<name>
Thu Dec 30 17:11:29 2010 S=1.65 Km/hr
</name>
<styleUrl>
#styleMap_TLP_Normal
</styleUrl>
<Point>
<coordinates>
-99.0407867,17.1266727,677.13
</coordinates>
</Point>
</Placemark>
<Placemark>
<name>
Thu Dec 30 17:11:39 2010 S=2.05 Km/hr
</name>
<styleUrl>
#styleMap_TLP_Normal
</styleUrl>
<Point>
<coordinates>
-99.0406876,17.1267700,675.20
</coordinates>
</Point>
</Placemark>
<Placemark>
<name>
Thu Dec 30 17:11:49 2010 S=2.08 Km/hr
</name>
<styleUrl>
#styleMap_TLP_Normal
</styleUrl>
<Point>
<coordinates>
-99.0406647,17.1267471,675.11
</coordinates>
</Point>
</Placemark>
<Placemark>
<name>
Thu Dec 30 17:11:59 2010 S=1.10 Km/hr
</name>
<styleUrl>
#styleMap_TLP_Normal
</styleUrl>
<Point>
<coordinates>
-99.0406494,17.1267147,675.50
</coordinates>
</Point>
</Placemark>
<Placemark>
<name>
Thu Dec 30 17:12:09 2010 S=0.23 Km/hr
</name>
<styleUrl>
#styleMap_TLP_Normal
</styleUrl>
<Point>
<coordinates>
-99.0406342,17.1266975,675.19
</coordinates>
</Point>
</Placemark>
<Placemark>
<name>
Thu Dec 30 17:12:19 2010 S=0.47 Km/hr
</name>
<styleUrl>
#styleMap_TLP_Normal
</styleUrl>
<Point>
<coordinates>
-99.0406418,17.1266937,674.92
</coordinates>
</Point>
</Placemark>
<Placemark>
<name>
Thu Dec 30 17:12:29 2010 S=0.78 Km/hr
</name>
<styleUrl>
#styleMap_TLP_Normal
</styleUrl>
<Point>
<coordinates>
-99.0406570,17.1266956,674.56
</coordinates>
</Point>
</Placemark>
<Placemark>
<name>
Thu Dec 30 17:12:39 2010 S=1.69 Km/hr
</name>
<styleUrl>
#styleMap_TLP_Normal
</styleUrl>
<Point>
<coordinates>
-99.0406570,17.1267147,674.17
</coordinates>
</Point>
</Placemark>
<Placemark>
<name>
Thu Dec 30 17:12:49 2010 S=0.37 Km/hr
</name>
<styleUrl>
#styleMap_TLP_Normal
</styleUrl>
<Point>
<coordinates>
-99.0406570,17.1267872,673.42
</coordinates>
</Point>
</Placemark>
<Placemark>
<name>
Thu Dec 30 17:12:59 2010 S=0.34 Km/hr
</name>
<styleUrl>
#styleMap_TLP_Normal
</styleUrl>
<Point>
<coordinates>
-99.0406570,17.1267910,673.28
</coordinates>
</Point>
</Placemark>
<Placemark>
<name>
Thu Dec 30 17:13:09 2010 S=0.31 Km/hr
</name>
<styleUrl>
#styleMap_TLP_Normal
</styleUrl>
<Point>
<coordinates>
-99.0406418,17.1267967,673.28
</coordinates>
</Point>
</Placemark>
<Placemark>
<name>
Thu Dec 30 17:13:19 2010 S=0.16 Km/hr
</name>
<styleUrl>
#styleMap_TLP_Normal
</styleUrl>
<Point>
<coordinates>
-99.0406342,17.1267986,673.30
</coordinates>
</Point>
</Placemark>
<Placemark>
<name>
Thu Dec 30 17:13:29 2010 S=0.33 Km/hr
</name>
<styleUrl>
#styleMap_TLP_Normal
</styleUrl>
<Point>
<coordinates>
-99.0406265,17.1267967,673.30
</coordinates>
</Point>
</Placemark>
<Placemark>
<name>
Thu Dec 30 17:13:39 2010 S=0.56 Km/hr
</name>
<styleUrl>
#styleMap_TLP_Normal
</styleUrl>
<Point>
<coordinates>
-99.0406113,17.1267929,673.20
</coordinates>
</Point>
</Placemark>
<Placemark>
<name>
Thu Dec 30 17:13:49 2010 S=0.47 Km/hr
</name>
<styleUrl>
#styleMap_TLP_Normal
</styleUrl>
<Point>
<coordinates>
-99.0406189,17.1267853,673.19
</coordinates>
</Point>
</Placemark>
<Placemark>
<name>
Thu Dec 30 17:13:59 2010 S=0.16 Km/hr
</name>
<styleUrl>
#styleMap_TLP_Normal
</styleUrl>
<Point>
<coordinates>
-99.0406113,17.1267853,673.22
</coordinates>
</Point>
</Placemark>
<Placemark>
<name>
Thu Dec 30 17:14:09 2010 S=0.37 Km/hr
</name>
<styleUrl>
#styleMap_TLP_Normal
</styleUrl>
<Point>
<coordinates>
-99.0406189,17.1267834,673.25
</coordinates>
</Point>
</Placemark>
<Placemark>
<name>
Thu Dec 30 17:14:19 2010 S=0.06 Km/hr
</name>
<styleUrl>
#styleMap_TLP_Normal
</styleUrl>
<Point>
<coordinates>
-99.0406189,17.1267815,673.31
</coordinates>
</Point>
</Placemark>
<Placemark>
<name>
Thu Dec 30 17:14:29 2010 S=0.02 Km/hr
</name>
<styleUrl>
#styleMap_TLP_Normal
</styleUrl>
<Point>
<coordinates>
-99.0406189,17.1267853,673.33
</coordinates>
</Point>
</Placemark>
<Placemark>
<name>
Thu Dec 30 17:14:39 2010 S=0.02 Km/hr
</name>
<styleUrl>
#styleMap_TLP_Normal
</styleUrl>
<Point>
<coordinates>
-99.0406189,17.1267853,673.33
</coordinates>
</Point>
</Placemark>
<Placemark>
<name>
Thu Dec 30 17:14:49 2010 S=0.02 Km/hr
</name>
<styleUrl>
#styleMap_TLP_Normal
</styleUrl>
<Point>
<coordinates>
-99.0406189,17.1267872,673.33
</coordinates>
</Point>
</Placemark>
<Placemark>
<name>
Thu Dec 30 17:14:59 2010 S=0.50 Km/hr
</name>
<styleUrl>
#styleMap_TLP_Normal
</styleUrl>
<Point>
<coordinates>
-99.0406189,17.1267910,673.36
</coordinates>
</Point>
</Placemark>
<Placemark>
<name>
Thu Dec 30 17:15:09 2010 S=1.52 Km/hr
</name>
<styleUrl>
#styleMap_TLP_Normal
</styleUrl>
<Point>
<coordinates>
-99.0406265,17.1268177,673.47
</coordinates>
</Point>
</Placemark>
<Placemark>
<name>
Thu Dec 30 17:15:19 2010 S=1.61 Km/hr
</name>
<styleUrl>
#styleMap_TLP_Normal
</styleUrl>
<Point>
<coordinates>
-99.0406570,17.1268749,673.92
</coordinates>
</Point>
</Placemark>
<Placemark>
<name>
Thu Dec 30 17:15:29 2010 S=1.28 Km/hr
</name>
<styleUrl>
#styleMap_TLP_Normal
</styleUrl>
<Point>
<coordinates>
-99.0406647,17.1269226,674.30
</coordinates>
</Point>
</Placemark>
<Placemark>
<name>
Thu Dec 30 17:15:39 2010 S=0.97 Km/hr
</name>
<styleUrl>
#styleMap_TLP_Normal
</styleUrl>
<Point>
<coordinates>
-99.0406647,17.1269684,675.02
</coordinates>
</Point>
</Placemark>
<Placemark>
<name>
Thu Dec 30 17:15:49 2010 S=1.07 Km/hr
</name>
<styleUrl>
#styleMap_TLP_Normal
</styleUrl>
<Point>
<coordinates>
-99.0407028,17.1269779,675.23
</coordinates>
</Point>
</Placemark>
<Placemark>
<name>
Thu Dec 30 17:15:59 2010 S=1.16 Km/hr
</name>
<styleUrl>
#styleMap_TLP_Normal
</styleUrl>
<Point>
<coordinates>
-99.0407410,17.1269894,675.59
</coordinates>
</Point>
</Placemark>
<Placemark>
<name>
Thu Dec 30 17:16:09 2010 S=0.63 Km/hr
</name>
<styleUrl>
#styleMap_TLP_Normal
</styleUrl>
<Point>
<coordinates>
-99.0407486,17.1270218,676.34
</coordinates>
</Point>
</Placemark>
<Placemark>
<name>
Thu Dec 30 17:16:19 2010 S=1.41 Km/hr
</name>
<styleUrl>
#styleMap_TLP_Normal
</styleUrl>
<Point>
<coordinates>
-99.0408173,17.1270847,676.97
</coordinates>
</Point>
</Placemark>
<Placemark>
<name>
Thu Dec 30 17:16:29 2010 S=0.17 Km/hr
</name>
<styleUrl>
#styleMap_TLP_Normal
</styleUrl>
<Point>
<coordinates>
-99.0408249,17.1270962,678.41
</coordinates>
</Point>
</Placemark>
<Placemark>
<name>
Thu Dec 30 17:16:39 2010 S=1.02 Km/hr
</name>
<styleUrl>
#styleMap_TLP_Normal
</styleUrl>
<Point>
<coordinates>
-99.0408249,17.1271000,678.98
</coordinates>
</Point>
</Placemark>
<Placemark>
<name>
Thu Dec 30 17:16:49 2010 S=1.32 Km/hr
</name>
<styleUrl>
#styleMap_TLP_Normal
</styleUrl>
<Point>
<coordinates>
-99.0408325,17.1271305,680.56
</coordinates>
</Point>
</Placemark>
<Placemark>
<name>
Thu Dec 30 17:16:59 2010 S=1.77 Km/hr
</name>
<styleUrl>
#styleMap_TLP_Normal
</styleUrl>
<Point>
<coordinates>
-99.0408401,17.1271915,681.38
</coordinates>
</Point>
</Placemark>
<Placemark>
<name>
Thu Dec 30 17:17:09 2010 S=1.33 Km/hr
</name>
<styleUrl>
#styleMap_TLP_Normal
</styleUrl>
<Point>
<coordinates>
-99.0408478,17.1272068,682.56
</coordinates>
</Point>
</Placemark>
<Placemark>
<name>
Thu Dec 30 17:17:19 2010 S=1.60 Km/hr
</name>
<styleUrl>
#styleMap_TLP_Normal
</styleUrl>
<Point>
<coordinates>
-99.0408325,17.1272507,684.31
</coordinates>
</Point>
</Placemark>
<Placemark>
<name>
Thu Dec 30 17:17:29 2010 S=0.21 Km/hr
</name>
<styleUrl>
#styleMap_TLP_Normal
</styleUrl>
<Point>
<coordinates>
-99.0408401,17.1272583,684.97
</coordinates>
</Point>
</Placemark>
<Placemark>
<name>
Thu Dec 30 17:17:39 2010 S=0.42 Km/hr
</name>
<styleUrl>
#styleMap_TLP_Normal
</styleUrl>
<Point>
<coordinates>
-99.0408401,17.1272526,686.13
</coordinates>
</Point>
</Placemark>
<Placemark>
<name>
Thu Dec 30 17:17:49 2010 S=0.12 Km/hr
</name>
<styleUrl>
#styleMap_TLP_Normal
</styleUrl>
<Point>
<coordinates>
-99.0408401,17.1272507,687.13
</coordinates>
</Point>
</Placemark>
<Placemark>
<name>
Thu Dec 30 17:17:59 2010 S=0.81 Km/hr
</name>
<styleUrl>
#styleMap_TLP_Normal
</styleUrl>
<Point>
<coordinates>
-99.0408478,17.1272469,687.77
</coordinates>
</Point>
</Placemark>
<Placemark>
<name>
Thu Dec 30 17:18:09 2010 S=0.73 Km/hr
</name>
<styleUrl>
#styleMap_TLP_Normal
</styleUrl>
<Point>
<coordinates>
-99.0408630,17.1272297,687.58
</coordinates>
</Point>
</Placemark>
<Placemark>
<name>
Thu Dec 30 17:18:19 2010 S=0.25 Km/hr
</name>
<styleUrl>
#styleMap_TLP_Normal
</styleUrl>
<Point>
<coordinates>
-99.0408707,17.1272278,687.73
</coordinates>
</Point>
</Placemark>
<Placemark>
<name>
Thu Dec 30 17:18:29 2010 S=0.06 Km/hr
</name>
<styleUrl>
#styleMap_TLP_Normal
</styleUrl>
<Point>
<coordinates>
-99.0408707,17.1272259,688.03
</coordinates>
</Point>
</Placemark>
<Placemark>
<name>
Thu Dec 30 17:18:39 2010 S=0.01 Km/hr
</name>
<styleUrl>
#styleMap_TLP_Normal
</styleUrl>
<Point>
<coordinates>
-99.0408707,17.1272259,688.05
</coordinates>
</Point>
</Placemark>
<Placemark>
<name>
Thu Dec 30 17:18:49 2010 S=0.01 Km/hr
</name>
<styleUrl>
#styleMap_TLP_Normal
</styleUrl>
<Point>
<coordinates>
-99.0408707,17.1272259,688.05
</coordinates>
</Point>
</Placemark>
<Placemark>
<name>
Thu Dec 30 17:18:59 2010 S=0.00 Km/hr
</name>
<styleUrl>
#styleMap_TLP_Normal
</styleUrl>
<Point>
<coordinates>
-99.0408707,17.1272259,688.00
</coordinates>
</Point>
</Placemark>
<Placemark>
<name>
Thu Dec 30 17:19:09 2010 S=0.02 Km/hr
</name>
<styleUrl>
#styleMap_TLP_Normal
</styleUrl>
<Point>
<coordinates>
-99.0408630,17.1272259,688.03
</coordinates>
</Point>
</Placemark>
<Placemark>
<name>
Thu Dec 30 17:19:19 2010 S=0.02 Km/hr
</name>
<styleUrl>
#styleMap_TLP_Normal
</styleUrl>
<Point>
<coordinates>
-99.0408630,17.1272259,688.06
</coordinates>
</Point>
</Placemark>
<Placemark>
<name>
Thu Dec 30 17:19:29 2010 S=0.01 Km/hr
</name>
<styleUrl>
#styleMap_TLP_Normal
</styleUrl>
<Point>
<coordinates>
-99.0408630,17.1272259,688.06
</coordinates>
</Point>
</Placemark>
<Placemark>
<name>
Thu Dec 30 17:19:39 2010 S=0.01 Km/hr
</name>
<styleUrl>
#styleMap_TLP_Normal
</styleUrl>
<Point>
<coordinates>
-99.0408630,17.1272259,688.09
</coordinates>
</Point>
</Placemark>
<Placemark>
<name>
Thu Dec 30 17:19:49 2010 S=0.01 Km/hr
</name>
<styleUrl>
#styleMap_TLP_Normal
</styleUrl>
<Point>
<coordinates>
-99.0408630,17.1272259,688.13
</coordinates>
</Point>
</Placemark>
<Placemark>
<name>
Thu Dec 30 17:19:59 2010 S=0.01 Km/hr
</name>
<styleUrl>
#styleMap_TLP_Normal
</styleUrl>
<Point>
<coordinates>
-99.0408630,17.1272259,688.14
</coordinates>
</Point>
</Placemark>
<Placemark>
<name>
Thu Dec 30 17:20:09 2010 S=0.01 Km/hr
</name>
<styleUrl>
#styleMap_TLP_Normal
</styleUrl>
<Point>
<coordinates>
-99.0408630,17.1272259,688.16
</coordinates>
</Point>
</Placemark>
<Placemark>
<name>
Thu Dec 30 17:20:19 2010 S=0.02 Km/hr
</name>
<styleUrl>
#styleMap_TLP_Normal
</styleUrl>
<Point>
<coordinates>
-99.0408630,17.1272259,688.19
</coordinates>
</Point>
</Placemark>
<Placemark>
<name>
Thu Dec 30 17:20:29 2010 S=0.00 Km/hr
</name>
<styleUrl>
#styleMap_TLP_Normal
</styleUrl>
<Point>
<coordinates>
-99.0408630,17.1272278,688.17
</coordinates>
</Point>
</Placemark>
<Placemark>
<name>
Thu Dec 30 17:20:39 2010 S=0.01 Km/hr
</name>
<styleUrl>
#styleMap_TLP_Normal
</styleUrl>
<Point>
<coordinates>
-99.0408630,17.1272278,688.19
</coordinates>
</Point>
</Placemark>
<Placemark>
<name>
Thu Dec 30 17:20:49 2010 S=0.01 Km/hr
</name>
<styleUrl>
#styleMap_TLP_Normal
</styleUrl>
<Point>
<coordinates>
-99.0408630,17.1272278,688.19
</coordinates>
</Point>
</Placemark>
<Placemark>
<name>
Thu Dec 30 17:20:59 2010 S=0.01 Km/hr
</name>
<styleUrl>
#styleMap_TLP_Normal
</styleUrl>
<Point>
<coordinates>
-99.0408630,17.1272278,688.25
</coordinates>
</Point>
</Placemark>
<Placemark>
<name>
Thu Dec 30 17:21:09 2010 S=0.00 Km/hr
</name>
<styleUrl>
#styleMap_TLP_Normal
</styleUrl>
<Point>
<coordinates>
-99.0408630,17.1272278,688.31
</coordinates>
</Point>
</Placemark>
<Placemark>
<name>
Thu Dec 30 17:21:19 2010 S=0.00 Km/hr
</name>
<styleUrl>
#styleMap_TLP_Normal
</styleUrl>
<Point>
<coordinates>
-99.0408630,17.1272297,688.33
</coordinates>
</Point>
</Placemark>
<Placemark>
<name>
Thu Dec 30 17:21:29 2010 S=0.02 Km/hr
</name>
<styleUrl>
#styleMap_TLP_Normal
</styleUrl>
<Point>
<coordinates>
-99.0408630,17.1272297,688.38
</coordinates>
</Point>
</Placemark>
<Placemark>
<name>
Thu Dec 30 17:21:39 2010 S=0.01 Km/hr
</name>
<styleUrl>
#styleMap_TLP_Normal
</styleUrl>
<Point>
<coordinates>
-99.0408630,17.1272297,688.38
</coordinates>
</Point>
</Placemark>
<Placemark>
<name>
Thu Dec 30 17:21:49 2010 S=0.01 Km/hr
</name>
<styleUrl>
#styleMap_TLP_Normal
</styleUrl>
<Point>
<coordinates>
-99.0408630,17.1272297,688.38
</coordinates>
</Point>
</Placemark>
<Placemark>
<name>
Thu Dec 30 17:21:59 2010 S=0.00 Km/hr
</name>
<styleUrl>
#styleMap_TLP_Normal
</styleUrl>
<Point>
<coordinates>
-99.0408630,17.1272297,688.38
</coordinates>
</Point>
</Placemark>
<Placemark>
<name>
Thu Dec 30 17:22:09 2010 S=0.01 Km/hr
</name>
<styleUrl>
#styleMap_TLP_Normal
</styleUrl>
<Point>
<coordinates>
-99.0408630,17.1272316,688.41
</coordinates>
</Point>
</Placemark>
<Placemark>
<name>
Thu Dec 30 17:22:19 2010 S=0.01 Km/hr
</name>
<styleUrl>
#styleMap_TLP_Normal
</styleUrl>
<Point>
<coordinates>
-99.0408630,17.1272316,688.42
</coordinates>
</Point>
</Placemark>
<Placemark>
<name>
Thu Dec 30 17:22:29 2010 S=0.01 Km/hr
</name>
<styleUrl>
#styleMap_TLP_Normal
</styleUrl>
<Point>
<coordinates>
-99.0408630,17.1272316,688.44
</coordinates>
</Point>
</Placemark>
<Placemark>
<name>
Thu Dec 30 17:22:39 2010 S=0.01 Km/hr
</name>
<styleUrl>
#styleMap_TLP_Normal
</styleUrl>
<Point>
<coordinates>
-99.0408630,17.1272316,688.44
</coordinates>
</Point>
</Placemark>
<Placemark>
<name>
Thu Dec 30 17:22:49 2010 S=0.00 Km/hr
</name>
<styleUrl>
#styleMap_TLP_Normal
</styleUrl>
<Point>
<coordinates>
-99.0408630,17.1272316,688.42
</coordinates>
</Point>
</Placemark>
<Placemark>
<name>
Thu Dec 30 17:22:59 2010 S=0.01 Km/hr
</name>
<styleUrl>
#styleMap_TLP_Normal
</styleUrl>
<Point>
<coordinates>
-99.0408630,17.1272335,688.44
</coordinates>
</Point>
</Placemark>
<Placemark>
<name>
Thu Dec 30 17:23:09 2010 S=0.01 Km/hr
</name>
<styleUrl>
#styleMap_TLP_Normal
</styleUrl>
<Point>
<coordinates>
-99.0408630,17.1272335,688.45
</coordinates>
</Point>
</Placemark>
<Placemark>
<name>
Thu Dec 30 17:23:19 2010 S=0.01 Km/hr
</name>
<styleUrl>
#styleMap_TLP_Normal
</styleUrl>
<Point>
<coordinates>
-99.0408630,17.1272335,688.45
</coordinates>
</Point>
</Placemark>
<Placemark>
<name>
Thu Dec 30 17:23:29 2010 S=0.00 Km/hr
</name>
<styleUrl>
#styleMap_TLP_Normal
</styleUrl>
<Point>
<coordinates>
-99.0408630,17.1272335,688.45
</coordinates>
</Point>
</Placemark>
<Placemark>
<name>
Thu Dec 30 17:23:39 2010 S=0.01 Km/hr
</name>
<styleUrl>
#styleMap_TLP_Normal
</styleUrl>
<Point>
<coordinates>
-99.0408630,17.1272335,688.45
</coordinates>
</Point>
</Placemark>
<Placemark>
<name>
Thu Dec 30 17:23:49 2010 S=0.00 Km/hr
</name>
<styleUrl>
#styleMap_TLP_Normal
</styleUrl>
<Point>
<coordinates>
-99.0408630,17.1272354,688.47
</coordinates>
</Point>
</Placemark>
<Placemark>
<name>
Thu Dec 30 17:23:59 2010 S=0.01 Km/hr
</name>
<styleUrl>
#styleMap_TLP_Normal
</styleUrl>
<Point>
<coordinates>
-99.0408630,17.1272354,688.47
</coordinates>
</Point>
</Placemark>
<Placemark>
<name>
Thu Dec 30 17:24:09 2010 S=0.01 Km/hr
</name>
<styleUrl>
#styleMap_TLP_Normal
</styleUrl>
<Point>
<coordinates>
-99.0408630,17.1272354,688.45
</coordinates>
</Point>
</Placemark>
<Placemark>
<name>
Thu Dec 30 17:24:19 2010 S=0.16 Km/hr
</name>
<styleUrl>
#styleMap_TLP_Normal
</styleUrl>
<Point>
<coordinates>
-99.0408630,17.1272354,688.48
</coordinates>
</Point>
</Placemark>
<Placemark>
<name>
Thu Dec 30 17:24:29 2010 S=0.01 Km/hr
</name>
<styleUrl>
#styleMap_TLP_Normal
</styleUrl>
<Point>
<coordinates>
-99.0408630,17.1272392,688.53
</coordinates>
</Point>
</Placemark>
<Placemark>
<name>
Thu Dec 30 17:24:39 2010 S=0.01 Km/hr
</name>
<styleUrl>
#styleMap_TLP_Normal
</styleUrl>
<Point>
<coordinates>
-99.0408630,17.1272392,688.56
</coordinates>
</Point>
</Placemark>
<Placemark>
<name>
Thu Dec 30 17:24:49 2010 S=0.01 Km/hr
</name>
<styleUrl>
#styleMap_TLP_Normal
</styleUrl>
<Point>
<coordinates>
-99.0408630,17.1272392,688.61
</coordinates>
</Point>
</Placemark>
<Placemark>
<name>
Thu Dec 30 17:24:59 2010 S=0.01 Km/hr
</name>
<styleUrl>
#styleMap_TLP_Normal
</styleUrl>
<Point>
<coordinates>
-99.0408630,17.1272392,688.61
</coordinates>
</Point>
</Placemark>
<Placemark>
<name>
Thu Dec 30 17:25:09 2010 S=0.01 Km/hr
</name>
<styleUrl>
#styleMap_TLP_Normal
</styleUrl>
<Point>
<coordinates>
-99.0408707,17.1272392,688.63
</coordinates>
</Point>
</Placemark>
<Placemark>
<name>
Thu Dec 30 17:25:19 2010 S=0.00 Km/hr
</name>
<styleUrl>
#styleMap_TLP_Normal
</styleUrl>
<Point>
<coordinates>
-99.0408707,17.1272392,688.70
</coordinates>
</Point>
</Placemark>
<Placemark>
<name>
Thu Dec 30 17:25:29 2010 S=0.00 Km/hr
</name>
<styleUrl>
#styleMap_TLP_Normal
</styleUrl>
<Point>
<coordinates>
-99.0408707,17.1272392,688.75
</coordinates>
</Point>
</Placemark>
<Placemark>
<name>
Thu Dec 30 17:25:39 2010 S=0.01 Km/hr
</name>
<styleUrl>
#styleMap_TLP_Normal
</styleUrl>
<Point>
<coordinates>
-99.0408707,17.1272392,688.81
</coordinates>
</Point>
</Placemark>
<Placemark>
<name>
Thu Dec 30 17:25:49 2010 S=0.01 Km/hr
</name>
<styleUrl>
#styleMap_TLP_Normal
</styleUrl>
<Point>
<coordinates>
-99.0408707,17.1272392,688.88
</coordinates>
</Point>
</Placemark>
<Placemark>
<name>
Thu Dec 30 17:25:59 2010 S=0.01 Km/hr
</name>
<styleUrl>
#styleMap_TLP_Normal
</styleUrl>
<Point>
<coordinates>
-99.0408707,17.1272392,688.92
</coordinates>
</Point>
</Placemark>
<Placemark>
<name>
Thu Dec 30 17:26:09 2010 S=0.00 Km/hr
</name>
<styleUrl>
#styleMap_TLP_Normal
</styleUrl>
<Point>
<coordinates>
-99.0408707,17.1272392,688.94
</coordinates>
</Point>
</Placemark>
<Placemark>
<name>
Thu Dec 30 17:26:19 2010 S=0.01 Km/hr
</name>
<styleUrl>
#styleMap_TLP_Normal
</styleUrl>
<Point>
<coordinates>
-99.0408707,17.1272392,688.94
</coordinates>
</Point>
</Placemark>
<Placemark>
<name>
Thu Dec 30 17:26:29 2010 S=0.01 Km/hr
</name>
<styleUrl>
#styleMap_TLP_Normal
</styleUrl>
<Point>
<coordinates>
-99.0408707,17.1272411,688.94
</coordinates>
</Point>
</Placemark>
<Placemark>
<name>
Thu Dec 30 17:26:39 2010 S=0.00 Km/hr
</name>
<styleUrl>
#styleMap_TLP_Normal
</styleUrl>
<Point>
<coordinates>
-99.0408707,17.1272411,688.95
</coordinates>
</Point>
</Placemark>
<Placemark>
<name>
Thu Dec 30 17:26:49 2010 S=0.02 Km/hr
</name>
<styleUrl>
#styleMap_TLP_Normal
</styleUrl>
<Point>
<coordinates>
-99.0408707,17.1272430,689.00
</coordinates>
</Point>
</Placemark>
<Placemark>
<name>
Thu Dec 30 17:26:59 2010 S=0.02 Km/hr
</name>
<styleUrl>
#styleMap_TLP_Normal
</styleUrl>
<Point>
<coordinates>
-99.0408630,17.1272411,689.02
</coordinates>
</Point>
</Placemark>
<Placemark>
<name>
Thu Dec 30 17:27:09 2010 S=0.01 Km/hr
</name>
<styleUrl>
#styleMap_TLP_Normal
</styleUrl>
<Point>
<coordinates>
-99.0408630,17.1272411,689.08
</coordinates>
</Point>
</Placemark>
<Placemark>
<name>
Thu Dec 30 17:27:19 2010 S=0.01 Km/hr
</name>
<styleUrl>
#styleMap_TLP_Normal
</styleUrl>
<Point>
<coordinates>
-99.0408630,17.1272430,689.09
</coordinates>
</Point>
</Placemark>
<Placemark>
<name>
Thu Dec 30 17:27:29 2010 S=0.00 Km/hr
</name>
<styleUrl>
#styleMap_TLP_Normal
</styleUrl>
<Point>
<coordinates>
-99.0408630,17.1272430,689.14
</coordinates>
</Point>
</Placemark>
<Placemark>
<name>
Thu Dec 30 17:27:39 2010 S=0.01 Km/hr
</name>
<styleUrl>
#styleMap_TLP_Normal
</styleUrl>
<Point>
<coordinates>
-99.0408630,17.1272430,689.17
</coordinates>
</Point>
</Placemark>
<Placemark>
<name>
Thu Dec 30 17:27:49 2010 S=0.01 Km/hr
</name>
<styleUrl>
#styleMap_TLP_Normal
</styleUrl>
<Point>
<coordinates>
-99.0408630,17.1272430,689.19
</coordinates>
</Point>
</Placemark>
<Placemark>
<name>
Thu Dec 30 17:27:59 2010 S=0.01 Km/hr
</name>
<styleUrl>
#styleMap_TLP_Normal
</styleUrl>
<Point>
<coordinates>
-99.0408630,17.1272430,689.20
</coordinates>
</Point>
</Placemark>
<Placemark>
<name>
Thu Dec 30 17:28:09 2010 S=0.00 Km/hr
</name>
<styleUrl>
#styleMap_TLP_Normal
</styleUrl>
<Point>
<coordinates>
-99.0408630,17.1272430,689.22
</coordinates>
</Point>
</Placemark>
<Placemark>
<name>
Thu Dec 30 17:28:19 2010 S=0.00 Km/hr
</name>
<styleUrl>
#styleMap_TLP_Normal
</styleUrl>
<Point>
<coordinates>
-99.0408630,17.1272449,689.23
</coordinates>
</Point>
</Placemark>
<Placemark>
<name>
Thu Dec 30 17:28:29 2010 S=0.02 Km/hr
</name>
<styleUrl>
#styleMap_TLP_Normal
</styleUrl>
<Point>
<coordinates>
-99.0408630,17.1272449,689.25
</coordinates>
</Point>
</Placemark>
<Placemark>
<name>
Thu Dec 30 17:28:39 2010 S=0.01 Km/hr
</name>
<styleUrl>
#styleMap_TLP_Normal
</styleUrl>
<Point>
<coordinates>
-99.0408630,17.1272449,689.23
</coordinates>
</Point>
</Placemark>
<Placemark>
<name>
Thu Dec 30 17:28:49 2010 S=0.02 Km/hr
</name>
<styleUrl>
#styleMap_TLP_Normal
</styleUrl>
<Point>
<coordinates>
-99.0408630,17.1272469,689.25
</coordinates>
</Point>
</Placemark>
<Placemark>
<name>
Thu Dec 30 17:28:59 2010 S=0.00 Km/hr
</name>
<styleUrl>
#styleMap_TLP_Normal
</styleUrl>
<Point>
<coordinates>
-99.0408630,17.1272469,689.25
</coordinates>
</Point>
</Placemark>
<Placemark>
<name>
Thu Dec 30 17:29:09 2010 S=0.00 Km/hr
</name>
<styleUrl>
#styleMap_TLP_Normal
</styleUrl>
<Point>
<coordinates>
-99.0408630,17.1272469,689.25
</coordinates>
</Point>
</Placemark>
<Placemark>
<name>
Thu Dec 30 17:29:19 2010 S=0.00 Km/hr
</name>
<styleUrl>
#styleMap_TLP_Normal
</styleUrl>
<Point>
<coordinates>
-99.0408630,17.1272488,689.27
</coordinates>
</Point>
</Placemark>
<Placemark>
<name>
Thu Dec 30 17:29:29 2010 S=0.01 Km/hr
</name>
<styleUrl>
#styleMap_TLP_Normal
</styleUrl>
<Point>
<coordinates>
-99.0408630,17.1272488,689.27
</coordinates>
</Point>
</Placemark>
<Placemark>
<name>
Thu Dec 30 17:29:39 2010 S=0.00 Km/hr
</name>
<styleUrl>
#styleMap_TLP_Normal
</styleUrl>
<Point>
<coordinates>
-99.0408630,17.1272488,689.27
</coordinates>
</Point>
</Placemark>
<Placemark>
<name>
Thu Dec 30 17:29:49 2010 S=0.01 Km/hr
</name>
<styleUrl>
#styleMap_TLP_Normal
</styleUrl>
<Point>
<coordinates>
-99.0408630,17.1272507,689.25
</coordinates>
</Point>
</Placemark>
<Placemark>
<name>
Thu Dec 30 17:29:59 2010 S=0.00 Km/hr
</name>
<styleUrl>
#styleMap_TLP_Normal
</styleUrl>
<Point>
<coordinates>
-99.0408630,17.1272507,689.25
</coordinates>
</Point>
</Placemark>
<Placemark>
<name>
Thu Dec 30 17:30:09 2010 S=0.01 Km/hr
</name>
<styleUrl>
#styleMap_TLP_Normal
</styleUrl>
<Point>
<coordinates>
-99.0408630,17.1272507,689.25
</coordinates>
</Point>
</Placemark>
<Placemark>
<name>
Thu Dec 30 17:30:19 2010 S=0.01 Km/hr
</name>
<styleUrl>
#styleMap_TLP_Normal
</styleUrl>
<Point>
<coordinates>
-99.0408630,17.1272507,689.25
</coordinates>
</Point>
</Placemark>
<Placemark>
<name>
Thu Dec 30 17:30:29 2010 S=0.00 Km/hr
</name>
<styleUrl>
#styleMap_TLP_Normal
</styleUrl>
<Point>
<coordinates>
-99.0408630,17.1272526,689.25
</coordinates>
</Point>
</Placemark>
<Placemark>
<name>
Thu Dec 30 17:30:39 2010 S=0.02 Km/hr
</name>
<styleUrl>
#styleMap_TLP_Normal
</styleUrl>
<Point>
<coordinates>
-99.0408630,17.1272526,689.23
</coordinates>
</Point>
</Placemark>
<Placemark>
<name>
Thu Dec 30 17:30:49 2010 S=0.00 Km/hr
</name>
<styleUrl>
#styleMap_TLP_Normal
</styleUrl>
<Point>
<coordinates>
-99.0408630,17.1272526,689.25
</coordinates>
</Point>
</Placemark>
<Placemark>
<name>
Thu Dec 30 17:30:59 2010 S=0.01 Km/hr
</name>
<styleUrl>
#styleMap_TLP_Normal
</styleUrl>
<Point>
<coordinates>
-99.0408630,17.1272526,689.30
</coordinates>
</Point>
</Placemark>
<Placemark>
<name>
Thu Dec 30 17:31:09 2010 S=0.01 Km/hr
</name>
<styleUrl>
#styleMap_TLP_Normal
</styleUrl>
<Point>
<coordinates>
-99.0408630,17.1272526,689.28
</coordinates>
</Point>
</Placemark>
<Placemark>
<name>
Thu Dec 30 17:31:19 2010 S=0.00 Km/hr
</name>
<styleUrl>
#styleMap_TLP_Normal
</styleUrl>
<Point>
<coordinates>
-99.0408630,17.1272526,689.30
</coordinates>
</Point>
</Placemark>
<Placemark>
<name>
Thu Dec 30 17:31:29 2010 S=0.01 Km/hr
</name>
<styleUrl>
#styleMap_TLP_Normal
</styleUrl>
<Point>
<coordinates>
-99.0408630,17.1272526,689.38
</coordinates>
</Point>
</Placemark>
<Placemark>
<name>
Thu Dec 30 17:31:39 2010 S=0.02 Km/hr
</name>
<styleUrl>
#styleMap_TLP_Normal
</styleUrl>
<Point>
<coordinates>
-99.0408630,17.1272526,689.39
</coordinates>
</Point>
</Placemark>
<Placemark>
<name>
Thu Dec 30 17:31:49 2010 S=0.01 Km/hr
</name>
<styleUrl>
#styleMap_TLP_Normal
</styleUrl>
<Point>
<coordinates>
-99.0408630,17.1272545,689.44
</coordinates>
</Point>
</Placemark>
<Placemark>
<name>
Thu Dec 30 17:31:59 2010 S=0.01 Km/hr
</name>
<styleUrl>
#styleMap_TLP_Normal
</styleUrl>
<Point>
<coordinates>
-99.0408630,17.1272545,689.48
</coordinates>
</Point>
</Placemark>
<Placemark>
<name>
Thu Dec 30 17:32:09 2010 S=0.00 Km/hr
</name>
<styleUrl>
#styleMap_TLP_Normal
</styleUrl>
<Point>
<coordinates>
-99.0408630,17.1272545,689.50
</coordinates>
</Point>
</Placemark>
<Placemark>
<name>
Thu Dec 30 17:32:19 2010 S=0.00 Km/hr
</name>
<styleUrl>
#styleMap_TLP_Normal
</styleUrl>
<Point>
<coordinates>
-99.0408630,17.1272545,689.52
</coordinates>
</Point>
</Placemark>
<Placemark>
<name>
Thu Dec 30 17:32:29 2010 S=0.01 Km/hr
</name>
<styleUrl>
#styleMap_TLP_Normal
</styleUrl>
<Point>
<coordinates>
-99.0408630,17.1272564,689.53
</coordinates>
</Point>
</Placemark>
<Placemark>
<name>
Thu Dec 30 17:32:39 2010 S=0.01 Km/hr
</name>
<styleUrl>
#styleMap_TLP_Normal
</styleUrl>
<Point>
<coordinates>
-99.0408630,17.1272545,689.50
</coordinates>
</Point>
</Placemark>
<Placemark>
<name>
Thu Dec 30 17:32:49 2010 S=0.00 Km/hr
</name>
<styleUrl>
#styleMap_TLP_Normal
</styleUrl>
<Point>
<coordinates>
-99.0408630,17.1272545,689.52
</coordinates>
</Point>
</Placemark>
<Placemark>
<name>
Thu Dec 30 17:32:59 2010 S=0.00 Km/hr
</name>
<styleUrl>
#styleMap_TLP_Normal
</styleUrl>
<Point>
<coordinates>
-99.0408630,17.1272545,689.55
</coordinates>
</Point>
</Placemark>
<Placemark>
<name>
Thu Dec 30 17:33:09 2010 S=0.00 Km/hr
</name>
<styleUrl>
#styleMap_TLP_Normal
</styleUrl>
<Point>
<coordinates>
-99.0408630,17.1272545,689.59
</coordinates>
</Point>
</Placemark>
<Placemark>
<name>
Thu Dec 30 17:33:19 2010 S=0.00 Km/hr
</name>
<styleUrl>
#styleMap_TLP_Normal
</styleUrl>
<Point>
<coordinates>
-99.0408630,17.1272545,689.59
</coordinates>
</Point>
</Placemark>
<Placemark>
<name>
Thu Dec 30 17:33:29 2010 S=0.00 Km/hr
</name>
<styleUrl>
#styleMap_TLP_Normal
</styleUrl>
<Point>
<coordinates>
-99.0408630,17.1272545,689.59
</coordinates>
</Point>
</Placemark>
<Placemark>
<name>
Thu Dec 30 17:33:39 2010 S=0.00 Km/hr
</name>
<styleUrl>
#styleMap_TLP_Normal
</styleUrl>
<Point>
<coordinates>
-99.0408630,17.1272545,689.59
</coordinates>
</Point>
</Placemark>
<Placemark>
<name>
Thu Dec 30 17:33:49 2010 S=0.01 Km/hr
</name>
<styleUrl>
#styleMap_TLP_Normal
</styleUrl>
<Point>
<coordinates>
-99.0408630,17.1272545,689.59
</coordinates>
</Point>
</Placemark>
<Placemark>
<name>
Thu Dec 30 17:33:59 2010 S=0.04 Km/hr
</name>
<styleUrl>
#styleMap_TLP_Normal
</styleUrl>
<Point>
<coordinates>
-99.0408630,17.1272545,689.61
</coordinates>
</Point>
</Placemark>
<Placemark>
<name>
Thu Dec 30 17:34:09 2010 S=0.03 Km/hr
</name>
<styleUrl>
#styleMap_TLP_Normal
</styleUrl>
<Point>
<coordinates>
-99.0408630,17.1272564,689.63
</coordinates>
</Point>
</Placemark>
<Placemark>
<name>
Thu Dec 30 17:34:19 2010 S=0.01 Km/hr
</name>
<styleUrl>
#styleMap_TLP_Normal
</styleUrl>
<Point>
<coordinates>
-99.0408630,17.1272583,689.66
</coordinates>
</Point>
</Placemark>
<Placemark>
<name>
Thu Dec 30 17:34:29 2010 S=0.00 Km/hr
</name>
<styleUrl>
#styleMap_TLP_Normal
</styleUrl>
<Point>
<coordinates>
-99.0408630,17.1272602,689.70
</coordinates>
</Point>
</Placemark>
<Placemark>
<name>
Thu Dec 30 17:34:39 2010 S=1.19 Km/hr
</name>
<styleUrl>
#styleMap_TLP_Normal
</styleUrl>
<Point>
<coordinates>
-99.0408630,17.1272697,689.66
</coordinates>
</Point>
</Placemark>
<Placemark>
<name>
Thu Dec 30 17:34:49 2010 S=0.93 Km/hr
</name>
<styleUrl>
#styleMap_TLP_Normal
</styleUrl>
<Point>
<coordinates>
-99.0408707,17.1272984,689.14
</coordinates>
</Point>
</Placemark>
<Placemark>
<name>
Thu Dec 30 17:34:59 2010 S=0.18 Km/hr
</name>
<styleUrl>
#styleMap_TLP_Normal
</styleUrl>
<Point>
<coordinates>
-99.0408554,17.1272869,689.47
</coordinates>
</Point>
</Placemark>
<Placemark>
<name>
Thu Dec 30 17:35:09 2010 S=0.28 Km/hr
</name>
<styleUrl>
#styleMap_TLP_Normal
</styleUrl>
<Point>
<coordinates>
-99.0408478,17.1272850,689.52
</coordinates>
</Point>
</Placemark>
<Placemark>
<name>
Thu Dec 30 17:35:19 2010 S=0.29 Km/hr
</name>
<styleUrl>
#styleMap_TLP_Normal
</styleUrl>
<Point>
<coordinates>
-99.0408554,17.1272850,689.59
</coordinates>
</Point>
</Placemark>
<Placemark>
<name>
Thu Dec 30 17:35:29 2010 S=0.28 Km/hr
</name>
<styleUrl>
#styleMap_TLP_Normal
</styleUrl>
<Point>
<coordinates>
-99.0408554,17.1272907,689.67
</coordinates>
</Point>
</Placemark>
<Placemark>
<name>
Thu Dec 30 17:35:39 2010 S=0.24 Km/hr
</name>
<styleUrl>
#styleMap_TLP_Normal
</styleUrl>
<Point>
<coordinates>
-99.0408554,17.1272907,689.72
</coordinates>
</Point>
</Placemark>
<Placemark>
<name>
Thu Dec 30 17:35:49 2010 S=0.50 Km/hr
</name>
<styleUrl>
#styleMap_TLP_Normal
</styleUrl>
<Point>
<coordinates>
-99.0408554,17.1272984,689.73
</coordinates>
</Point>
</Placemark>
<Placemark>
<name>
Thu Dec 30 17:35:59 2010 S=0.92 Km/hr
</name>
<styleUrl>
#styleMap_TLP_Normal
</styleUrl>
<Point>
<coordinates>
-99.0408478,17.1273003,689.72
</coordinates>
</Point>
</Placemark>
<Placemark>
<name>
Thu Dec 30 17:36:09 2010 S=0.09 Km/hr
</name>
<styleUrl>
#styleMap_TLP_Normal
</styleUrl>
<Point>
<coordinates>
-99.0408478,17.1272907,689.66
</coordinates>
</Point>
</Placemark>
<Placemark>
<name>
Thu Dec 30 17:36:19 2010 S=0.40 Km/hr
</name>
<styleUrl>
#styleMap_TLP_Normal
</styleUrl>
<Point>
<coordinates>
-99.0408554,17.1272888,689.53
</coordinates>
</Point>
</Placemark>
<Placemark>
<name>
Thu Dec 30 17:36:29 2010 S=0.01 Km/hr
</name>
<styleUrl>
#styleMap_TLP_Normal
</styleUrl>
<Point>
<coordinates>
-99.0408478,17.1272869,689.39
</coordinates>
</Point>
</Placemark>
<Placemark>
<name>
Thu Dec 30 17:36:39 2010 S=0.03 Km/hr
</name>
<styleUrl>
#styleMap_TLP_Normal
</styleUrl>
<Point>
<coordinates>
-99.0408478,17.1272850,689.39
</coordinates>
</Point>
</Placemark>
<Placemark>
<name>
Thu Dec 30 17:36:49 2010 S=0.01 Km/hr
</name>
<styleUrl>
#styleMap_TLP_Normal
</styleUrl>
<Point>
<coordinates>
-99.0408478,17.1272850,689.39
</coordinates>
</Point>
</Placemark>
<Placemark>
<name>
Thu Dec 30 17:36:59 2010 S=0.01 Km/hr
</name>
<styleUrl>
#styleMap_TLP_Normal
</styleUrl>
<Point>
<coordinates>
-99.0408478,17.1272850,689.36
</coordinates>
</Point>
</Placemark>
<Placemark>
<name>
Thu Dec 30 17:37:09 2010 S=0.00 Km/hr
</name>
<styleUrl>
#styleMap_TLP_Normal
</styleUrl>
<Point>
<coordinates>
-99.0408478,17.1272850,689.34
</coordinates>
</Point>
</Placemark>
<Placemark>
<name>
Thu Dec 30 17:37:19 2010 S=0.00 Km/hr
</name>
<styleUrl>
#styleMap_TLP_Normal
</styleUrl>
<Point>
<coordinates>
-99.0408478,17.1272831,689.31
</coordinates>
</Point>
</Placemark>
<Placemark>
<name>
Thu Dec 30 17:37:29 2010 S=0.01 Km/hr
</name>
<styleUrl>
#styleMap_TLP_Normal
</styleUrl>
<Point>
<coordinates>
-99.0408478,17.1272850,689.33
</coordinates>
</Point>
</Placemark>
<Placemark>
<name>
Thu Dec 30 17:37:39 2010 S=0.00 Km/hr
</name>
<styleUrl>
#styleMap_TLP_Normal
</styleUrl>
<Point>
<coordinates>
-99.0408478,17.1272850,689.34
</coordinates>
</Point>
</Placemark>
<Placemark>
<name>
Thu Dec 30 17:37:49 2010 S=0.02 Km/hr
</name>
<styleUrl>
#styleMap_TLP_Normal
</styleUrl>
<Point>
<coordinates>
-99.0408478,17.1272831,689.31
</coordinates>
</Point>
</Placemark>
<Placemark>
<name>
Thu Dec 30 17:37:59 2010 S=0.02 Km/hr
</name>
<styleUrl>
#styleMap_TLP_Normal
</styleUrl>
<Point>
<coordinates>
-99.0408478,17.1272831,689.27
</coordinates>
</Point>
</Placemark>
<Placemark>
<name>
Thu Dec 30 17:38:09 2010 S=0.01 Km/hr
</name>
<styleUrl>
#styleMap_TLP_Normal
</styleUrl>
<Point>
<coordinates>
-99.0408478,17.1272812,689.27
</coordinates>
</Point>
</Placemark>
<Placemark>
<name>
Thu Dec 30 17:38:19 2010 S=0.01 Km/hr
</name>
<styleUrl>
#styleMap_TLP_Normal
</styleUrl>
<Point>
<coordinates>
-99.0408478,17.1272812,689.27
</coordinates>
</Point>
</Placemark>
<Placemark>
<name>
Thu Dec 30 17:38:29 2010 S=0.00 Km/hr
</name>
<styleUrl>
#styleMap_TLP_Normal
</styleUrl>
<Point>
<coordinates>
-99.0408478,17.1272812,689.27
</coordinates>
</Point>
</Placemark>
<Placemark>
<name>
Thu Dec 30 17:38:39 2010 S=0.01 Km/hr
</name>
<styleUrl>
#styleMap_TLP_Normal
</styleUrl>
<Point>
<coordinates>
-99.0408554,17.1272793,689.27
</coordinates>
</Point>
</Placemark>
<Placemark>
<name>
Thu Dec 30 17:38:49 2010 S=0.02 Km/hr
</name>
<styleUrl>
#styleMap_TLP_Normal
</styleUrl>
<Point>
<coordinates>
-99.0408478,17.1272774,689.27
</coordinates>
</Point>
</Placemark>
<Placemark>
<name>
Thu Dec 30 17:38:59 2010 S=0.00 Km/hr
</name>
<styleUrl>
#styleMap_TLP_Normal
</styleUrl>
<Point>
<coordinates>
-99.0408478,17.1272774,689.27
</coordinates>
</Point>
</Placemark>
<Placemark>
<name>
Thu Dec 30 17:39:09 2010 S=0.01 Km/hr
</name>
<styleUrl>
#styleMap_TLP_Normal
</styleUrl>
<Point>
<coordinates>
-99.0408554,17.1272736,689.25
</coordinates>
</Point>
</Placemark>
<Placemark>
<name>
Thu Dec 30 17:39:19 2010 S=0.02 Km/hr
</name>
<styleUrl>
#styleMap_TLP_Normal
</styleUrl>
<Point>
<coordinates>
-99.0408554,17.1272717,689.23
</coordinates>
</Point>
</Placemark>
<Placemark>
<name>
Thu Dec 30 17:39:29 2010 S=0.01 Km/hr
</name>
<styleUrl>
#styleMap_TLP_Normal
</styleUrl>
<Point>
<coordinates>
-99.0408554,17.1272697,689.23
</coordinates>
</Point>
</Placemark>
<Placemark>
<name>
Thu Dec 30 17:39:39 2010 S=0.01 Km/hr
</name>
<styleUrl>
#styleMap_TLP_Normal
</styleUrl>
<Point>
<coordinates>
-99.0408554,17.1272697,689.25
</coordinates>
</Point>
</Placemark>
<Placemark>
<name>
Thu Dec 30 17:39:49 2010 S=0.00 Km/hr
</name>
<styleUrl>
#styleMap_TLP_Normal
</styleUrl>
<Point>
<coordinates>
-99.0408554,17.1272678,689.23
</coordinates>
</Point>
</Placemark>
<Placemark>
<name>
Thu Dec 30 17:39:59 2010 S=0.01 Km/hr
</name>
<styleUrl>
#styleMap_TLP_Normal
</styleUrl>
<Point>
<coordinates>
-99.0408554,17.1272678,689.23
</coordinates>
</Point>
</Placemark>
<Placemark>
<name>
Thu Dec 30 17:40:09 2010 S=0.04 Km/hr
</name>
<styleUrl>
#styleMap_TLP_Normal
</styleUrl>
<Point>
<coordinates>
-99.0408554,17.1272678,689.23
</coordinates>
</Point>
</Placemark>
<Placemark>
<name>
Thu Dec 30 17:40:19 2010 S=0.00 Km/hr
</name>
<styleUrl>
#styleMap_TLP_Normal
</styleUrl>
<Point>
<coordinates>
-99.0408554,17.1272678,689.22
</coordinates>
</Point>
</Placemark>
<Placemark>
<name>
Thu Dec 30 17:40:29 2010 S=0.00 Km/hr
</name>
<styleUrl>
#styleMap_TLP_Normal
</styleUrl>
<Point>
<coordinates>
-99.0408554,17.1272697,689.22
</coordinates>
</Point>
</Placemark>
<Placemark>
<name>
Thu Dec 30 17:40:39 2010 S=0.01 Km/hr
</name>
<styleUrl>
#styleMap_TLP_Normal
</styleUrl>
<Point>
<coordinates>
-99.0408554,17.1272697,689.20
</coordinates>
</Point>
</Placemark>
<Placemark>
<name>
Thu Dec 30 17:40:49 2010 S=0.01 Km/hr
</name>
<styleUrl>
#styleMap_TLP_Normal
</styleUrl>
<Point>
<coordinates>
-99.0408554,17.1272697,689.17
</coordinates>
</Point>
</Placemark>
<Placemark>
<name>
Thu Dec 30 17:40:59 2010 S=0.01 Km/hr
</name>
<styleUrl>
#styleMap_TLP_Normal
</styleUrl>
<Point>
<coordinates>
-99.0408554,17.1272697,689.16
</coordinates>
</Point>
</Placemark>
<Placemark>
<name>
Thu Dec 30 17:41:09 2010 S=0.01 Km/hr
</name>
<styleUrl>
#styleMap_TLP_Normal
</styleUrl>
<Point>
<coordinates>
-99.0408554,17.1272697,689.14
</coordinates>
</Point>
</Placemark>
<Placemark>
<name>
Thu Dec 30 17:41:19 2010 S=0.03 Km/hr
</name>
<styleUrl>
#styleMap_TLP_Normal
</styleUrl>
<Point>
<coordinates>
-99.0408630,17.1272697,689.11
</coordinates>
</Point>
</Placemark>
<Placemark>
<name>
Thu Dec 30 17:41:29 2010 S=0.03 Km/hr
</name>
<styleUrl>
#styleMap_TLP_Normal
</styleUrl>
<Point>
<coordinates>
-99.0408630,17.1272678,689.13
</coordinates>
</Point>
</Placemark>
<Placemark>
<name>
Thu Dec 30 17:41:39 2010 S=0.02 Km/hr
</name>
<styleUrl>
#styleMap_TLP_Normal
</styleUrl>
<Point>
<coordinates>
-99.0408630,17.1272659,689.17
</coordinates>
</Point>
</Placemark>
<Placemark>
<name>
Thu Dec 30 17:41:49 2010 S=0.34 Km/hr
</name>
<styleUrl>
#styleMap_TLP_Normal
</styleUrl>
<Point>
<coordinates>
-99.0408630,17.1272640,689.14
</coordinates>
</Point>
</Placemark>
<Placemark>
<name>
Thu Dec 30 17:41:59 2010 S=1.00 Km/hr
</name>
<styleUrl>
#styleMap_TLP_Normal
</styleUrl>
<Point>
<coordinates>
-99.0409622,17.1272049,689.05
</coordinates>
</Point>
</Placemark>
<Placemark>
<name>
Thu Dec 30 17:42:09 2010 S=0.72 Km/hr
</name>
<styleUrl>
#styleMap_TLP_Normal
</styleUrl>
<Point>
<coordinates>
-99.0409622,17.1271858,688.92
</coordinates>
</Point>
</Placemark>
<Placemark>
<name>
Thu Dec 30 17:42:19 2010 S=0.45 Km/hr
</name>
<styleUrl>
#styleMap_TLP_Normal
</styleUrl>
<Point>
<coordinates>
-99.0409851,17.1271324,689.55
</coordinates>
</Point>
</Placemark>
<Placemark>
<name>
Thu Dec 30 17:42:29 2010 S=0.65 Km/hr
</name>
<styleUrl>
#styleMap_TLP_Normal
</styleUrl>
<Point>
<coordinates>
-99.0409927,17.1271248,689.67
</coordinates>
</Point>
</Placemark>
<Placemark>
<name>
Thu Dec 30 17:42:39 2010 S=1.74 Km/hr
</name>
<styleUrl>
#styleMap_TLP_Normal
</styleUrl>
<Point>
<coordinates>
-99.0409927,17.1271381,690.03
</coordinates>
</Point>
</Placemark>
<Placemark>
<name>
Thu Dec 30 17:42:49 2010 S=1.67 Km/hr
</name>
<styleUrl>
#styleMap_TLP_Normal
</styleUrl>
<Point>
<coordinates>
-99.0410004,17.1272507,690.45
</coordinates>
</Point>
</Placemark>
<Placemark>
<name>
Thu Dec 30 17:42:59 2010 S=0.97 Km/hr
</name>
<styleUrl>
#styleMap_TLP_Normal
</styleUrl>
<Point>
<coordinates>
-99.0410156,17.1272736,691.36
</coordinates>
</Point>
</Placemark>
<Placemark>
<name>
Thu Dec 30 17:43:09 2010 S=0.16 Km/hr
</name>
<styleUrl>
#styleMap_TLP_Normal
</styleUrl>
<Point>
<coordinates>
-99.0410156,17.1272717,691.16
</coordinates>
</Point>
</Placemark>
<Placemark>
<name>
Thu Dec 30 17:43:19 2010 S=0.99 Km/hr
</name>
<styleUrl>
#styleMap_TLP_Normal
</styleUrl>
<Point>
<coordinates>
-99.0410156,17.1272774,690.81
</coordinates>
</Point>
</Placemark>
<Placemark>
<name>
Thu Dec 30 17:43:29 2010 S=1.67 Km/hr
</name>
<styleUrl>
#styleMap_TLP_Normal
</styleUrl>
<Point>
<coordinates>
-99.0410385,17.1273155,690.91
</coordinates>
</Point>
</Placemark>
<Placemark>
<name>
Thu Dec 30 17:43:39 2010 S=1.51 Km/hr
</name>
<styleUrl>
#styleMap_TLP_Normal
</styleUrl>
<Point>
<coordinates>
-99.0410538,17.1273365,691.53
</coordinates>
</Point>
</Placemark>
<Placemark>
<name>
Thu Dec 30 17:43:49 2010 S=0.84 Km/hr
</name>
<styleUrl>
#styleMap_TLP_Normal
</styleUrl>
<Point>
<coordinates>
-99.0410690,17.1273499,692.73
</coordinates>
</Point>
</Placemark>
<Placemark>
<name>
Thu Dec 30 17:43:59 2010 S=1.11 Km/hr
</name>
<styleUrl>
#styleMap_TLP_Normal
</styleUrl>
<Point>
<coordinates>
-99.0410767,17.1273613,693.03
</coordinates>
</Point>
</Placemark>
<Placemark>
<name>
Thu Dec 30 17:44:09 2010 S=1.08 Km/hr
</name>
<styleUrl>
#styleMap_TLP_Normal
</styleUrl>
<Point>
<coordinates>
-99.0410767,17.1274033,693.31
</coordinates>
</Point>
</Placemark>
<Placemark>
<name>
Thu Dec 30 17:44:19 2010 S=1.72 Km/hr
</name>
<styleUrl>
#styleMap_TLP_Normal
</styleUrl>
<Point>
<coordinates>
-99.0411377,17.1274300,694.98
</coordinates>
</Point>
</Placemark>
<Placemark>
<name>
Thu Dec 30 17:44:29 2010 S=1.01 Km/hr
</name>
<styleUrl>
#styleMap_TLP_Normal
</styleUrl>
<Point>
<coordinates>
-99.0411682,17.1274490,695.75
</coordinates>
</Point>
</Placemark>
<Placemark>
<name>
Thu Dec 30 17:44:39 2010 S=0.85 Km/hr
</name>
<styleUrl>
#styleMap_TLP_Normal
</styleUrl>
<Point>
<coordinates>
-99.0411911,17.1274490,696.70
</coordinates>
</Point>
</Placemark>
<Placemark>
<name>
Thu Dec 30 17:44:49 2010 S=1.02 Km/hr
</name>
<styleUrl>
#styleMap_TLP_Normal
</styleUrl>
<Point>
<coordinates>
-99.0411987,17.1274319,696.67
</coordinates>
</Point>
</Placemark>
<Placemark>
<name>
Thu Dec 30 17:44:59 2010 S=0.23 Km/hr
</name>
<styleUrl>
#styleMap_TLP_Normal
</styleUrl>
<Point>
<coordinates>
-99.0412140,17.1274204,697.52
</coordinates>
</Point>
</Placemark>
<Placemark>
<name>
Thu Dec 30 17:45:09 2010 S=0.85 Km/hr
</name>
<styleUrl>
#styleMap_TLP_Normal
</styleUrl>
<Point>
<coordinates>
-99.0412140,17.1274223,698.28
</coordinates>
</Point>
</Placemark>
<Placemark>
<name>
Thu Dec 30 17:45:19 2010 S=1.80 Km/hr
</name>
<styleUrl>
#styleMap_TLP_Normal
</styleUrl>
<Point>
<coordinates>
-99.0412674,17.1273937,699.63
</coordinates>
</Point>
</Placemark>
<Placemark>
<name>
Thu Dec 30 17:45:29 2010 S=0.95 Km/hr
</name>
<styleUrl>
#styleMap_TLP_Normal
</styleUrl>
<Point>
<coordinates>
-99.0413284,17.1273956,702.45
</coordinates>
</Point>
</Placemark>
<Placemark>
<name>
Thu Dec 30 17:45:39 2010 S=0.22 Km/hr
</name>
<styleUrl>
#styleMap_TLP_Normal
</styleUrl>
<Point>
<coordinates>
-99.0413361,17.1274109,704.59
</coordinates>
</Point>
</Placemark>
<Placemark>
<name>
Thu Dec 30 17:45:49 2010 S=1.26 Km/hr
</name>
<styleUrl>
#styleMap_TLP_Normal
</styleUrl>
<Point>
<coordinates>
-99.0413513,17.1274433,707.16
</coordinates>
</Point>
</Placemark>
<Placemark>
<name>
Thu Dec 30 17:45:59 2010 S=2.82 Km/hr
</name>
<styleUrl>
#styleMap_TLP_Normal
</styleUrl>
<Point>
<coordinates>
-99.0413818,17.1275177,709.22
</coordinates>
</Point>
</Placemark>
<Placemark>
<name>
Thu Dec 30 17:46:09 2010 S=2.51 Km/hr
</name>
<styleUrl>
#styleMap_TLP_Normal
</styleUrl>
<Point>
<coordinates>
-99.0413971,17.1275501,710.55
</coordinates>
</Point>
</Placemark>
<Placemark>
<name>
Thu Dec 30 17:46:19 2010 S=3.37 Km/hr
</name>
<styleUrl>
#styleMap_TLP_Normal
</styleUrl>
<Point>
<coordinates>
-99.0414200,17.1276398,711.06
</coordinates>
</Point>
</Placemark>
<Placemark>
<name>
Thu Dec 30 17:46:29 2010 S=2.94 Km/hr
</name>
<styleUrl>
#styleMap_TLP_Normal
</styleUrl>
<Point>
<coordinates>
-99.0413818,17.1276894,711.20
</coordinates>
</Point>
</Placemark>
<Placemark>
<name>
Thu Dec 30 17:46:39 2010 S=1.77 Km/hr
</name>
<styleUrl>
#styleMap_TLP_Normal
</styleUrl>
<Point>
<coordinates>
-99.0413589,17.1277542,711.95
</coordinates>
</Point>
</Placemark>
<Placemark>
<name>
Thu Dec 30 17:46:49 2010 S=0.54 Km/hr
</name>
<styleUrl>
#styleMap_TLP_Normal
</styleUrl>
<Point>
<coordinates>
-99.0413513,17.1277657,711.88
</coordinates>
</Point>
</Placemark>
<Placemark>
<name>
Thu Dec 30 17:46:59 2010 S=0.50 Km/hr
</name>
<styleUrl>
#styleMap_TLP_Normal
</styleUrl>
<Point>
<coordinates>
-99.0413513,17.1277828,712.22
</coordinates>
</Point>
</Placemark>
<Placemark>
<name>
Thu Dec 30 17:47:09 2010 S=0.47 Km/hr
</name>
<styleUrl>
#styleMap_TLP_Normal
</styleUrl>
<Point>
<coordinates>
-99.0413589,17.1277866,712.39
</coordinates>
</Point>
</Placemark>
<Placemark>
<name>
Thu Dec 30 17:47:19 2010 S=1.29 Km/hr
</name>
<styleUrl>
#styleMap_TLP_Normal
</styleUrl>
<Point>
<coordinates>
-99.0413742,17.1277370,711.69
</coordinates>
</Point>
</Placemark>
<Placemark>
<name>
Thu Dec 30 17:47:29 2010 S=0.90 Km/hr
</name>
<styleUrl>
#styleMap_TLP_Normal
</styleUrl>
<Point>
<coordinates>
-99.0414352,17.1277275,711.67
</coordinates>
</Point>
</Placemark>
<Placemark>
<name>
Thu Dec 30 17:47:39 2010 S=0.41 Km/hr
</name>
<styleUrl>
#styleMap_TLP_Normal
</styleUrl>
<Point>
<coordinates>
-99.0414429,17.1277218,711.75
</coordinates>
</Point>
</Placemark>
<Placemark>
<name>
Thu Dec 30 17:47:49 2010 S=0.19 Km/hr
</name>
<styleUrl>
#styleMap_TLP_Normal
</styleUrl>
<Point>
<coordinates>
-99.0414352,17.1277103,711.80
</coordinates>
</Point>
</Placemark>
<Placemark>
<name>
Thu Dec 30 17:47:59 2010 S=0.36 Km/hr
</name>
<styleUrl>
#styleMap_TLP_Normal
</styleUrl>
<Point>
<coordinates>
-99.0414276,17.1277103,711.86
</coordinates>
</Point>
</Placemark>
<Placemark>
<name>
Thu Dec 30 17:48:09 2010 S=0.24 Km/hr
</name>
<styleUrl>
#styleMap_TLP_Normal
</styleUrl>
<Point>
<coordinates>
-99.0414200,17.1277103,711.89
</coordinates>
</Point>
</Placemark>
<Placemark>
<name>
Thu Dec 30 17:48:19 2010 S=2.95 Km/hr
</name>
<styleUrl>
#styleMap_TLP_Normal
</styleUrl>
<Point>
<coordinates>
-99.0414810,17.1277542,714.02
</coordinates>
</Point>
</Placemark>
<Placemark>
<name>
Thu Dec 30 17:48:29 2010 S=1.83 Km/hr
</name>
<styleUrl>
#styleMap_TLP_Normal
</styleUrl>
<Point>
<coordinates>
-99.0415421,17.1277771,714.11
</coordinates>
</Point>
</Placemark>
<Placemark>
<name>
Thu Dec 30 17:48:39 2010 S=1.31 Km/hr
</name>
<styleUrl>
#styleMap_TLP_Normal
</styleUrl>
<Point>
<coordinates>
-99.0415802,17.1277905,715.33
</coordinates>
</Point>
</Placemark>
<Placemark>
<name>
Thu Dec 30 17:48:49 2010 S=1.56 Km/hr
</name>
<styleUrl>
#styleMap_TLP_Normal
</styleUrl>
<Point>
<coordinates>
-99.0416412,17.1277943,716.27
</coordinates>
</Point>
</Placemark>
<Placemark>
<name>
Thu Dec 30 17:48:59 2010 S=1.20 Km/hr
</name>
<styleUrl>
#styleMap_TLP_Normal
</styleUrl>
<Point>
<coordinates>
-99.0416641,17.1278133,717.14
</coordinates>
</Point>
</Placemark>
<Placemark>
<name>
Thu Dec 30 17:49:09 2010 S=1.36 Km/hr
</name>
<styleUrl>
#styleMap_TLP_Normal
</styleUrl>
<Point>
<coordinates>
-99.0416718,17.1278553,717.70
</coordinates>
</Point>
</Placemark>
<Placemark>
<name>
Thu Dec 30 17:49:19 2010 S=2.33 Km/hr
</name>
<styleUrl>
#styleMap_TLP_Normal
</styleUrl>
<Point>
<coordinates>
-99.0417175,17.1279373,718.91
</coordinates>
</Point>
</Placemark>
<Placemark>
<name>
Thu Dec 30 17:49:29 2010 S=1.60 Km/hr
</name>
<styleUrl>
#styleMap_TLP_Normal
</styleUrl>
<Point>
<coordinates>
-99.0417328,17.1279697,719.56
</coordinates>
</Point>
</Placemark>
<Placemark>
<name>
Thu Dec 30 17:49:39 2010 S=1.76 Km/hr
</name>
<styleUrl>
#styleMap_TLP_Normal
</styleUrl>
<Point>
<coordinates>
-99.0417786,17.1279984,720.08
</coordinates>
</Point>
</Placemark>
<Placemark>
<name>
Thu Dec 30 17:49:49 2010 S=0.23 Km/hr
</name>
<styleUrl>
#styleMap_TLP_Normal
</styleUrl>
<Point>
<coordinates>
-99.0417328,17.1279793,720.91
</coordinates>
</Point>
</Placemark>
<Placemark>
<name>
Thu Dec 30 17:49:59 2010 S=2.38 Km/hr
</name>
<styleUrl>
#styleMap_TLP_Normal
</styleUrl>
<Point>
<coordinates>
-99.0417633,17.1279984,721.59
</coordinates>
</Point>
</Placemark>
<Placemark>
<name>
Thu Dec 30 17:50:09 2010 S=1.72 Km/hr
</name>
<styleUrl>
#styleMap_TLP_Normal
</styleUrl>
<Point>
<coordinates>
-99.0417938,17.1280422,722.61
</coordinates>
</Point>
</Placemark>
<Placemark>
<name>
Thu Dec 30 17:50:19 2010 S=2.34 Km/hr
</name>
<styleUrl>
#styleMap_TLP_Normal
</styleUrl>
<Point>
<coordinates>
-99.0418167,17.1281071,723.67
</coordinates>
</Point>
</Placemark>
<Placemark>
<name>
Thu Dec 30 17:50:29 2010 S=1.53 Km/hr
</name>
<styleUrl>
#styleMap_TLP_Normal
</styleUrl>
<Point>
<coordinates>
-99.0418625,17.1280956,724.48
</coordinates>
</Point>
</Placemark>
<Placemark>
<name>
Thu Dec 30 17:50:39 2010 S=2.77 Km/hr
</name>
<styleUrl>
#styleMap_TLP_Normal
</styleUrl>
<Point>
<coordinates>
-99.0419312,17.1280899,726.44
</coordinates>
</Point>
</Placemark>
<Placemark>
<name>
Thu Dec 30 17:50:49 2010 S=2.99 Km/hr
</name>
<styleUrl>
#styleMap_TLP_Normal
</styleUrl>
<Point>
<coordinates>
-99.0420380,17.1280994,727.53
</coordinates>
</Point>
</Placemark>
<Placemark>
<name>
Thu Dec 30 17:50:59 2010 S=2.57 Km/hr
</name>
<styleUrl>
#styleMap_TLP_Normal
</styleUrl>
<Point>
<coordinates>
-99.0421143,17.1281204,728.31
</coordinates>
</Point>
</Placemark>
<Placemark>
<name>
Thu Dec 30 17:51:09 2010 S=2.26 Km/hr
</name>
<styleUrl>
#styleMap_TLP_Normal
</styleUrl>
<Point>
<coordinates>
-99.0422134,17.1281700,728.88
</coordinates>
</Point>
</Placemark>
<Placemark>
<name>
Thu Dec 30 17:51:19 2010 S=1.73 Km/hr
</name>
<styleUrl>
#styleMap_TLP_Normal
</styleUrl>
<Point>
<coordinates>
-99.0422440,17.1282177,729.47
</coordinates>
</Point>
</Placemark>
<Placemark>
<name>
Thu Dec 30 17:51:29 2010 S=1.78 Km/hr
</name>
<styleUrl>
#styleMap_TLP_Normal
</styleUrl>
<Point>
<coordinates>
-99.0422745,17.1282501,730.59
</coordinates>
</Point>
</Placemark>
<Placemark>
<name>
Thu Dec 30 17:51:39 2010 S=1.45 Km/hr
</name>
<styleUrl>
#styleMap_TLP_Normal
</styleUrl>
<Point>
<coordinates>
-99.0423508,17.1282539,729.34
</coordinates>
</Point>
</Placemark>
<Placemark>
<name>
Thu Dec 30 17:51:49 2010 S=1.62 Km/hr
</name>
<styleUrl>
#styleMap_TLP_Normal
</styleUrl>
<Point>
<coordinates>
-99.0423737,17.1282196,729.50
</coordinates>
</Point>
</Placemark>
<Placemark>
<name>
Thu Dec 30 17:51:59 2010 S=2.81 Km/hr
</name>
<styleUrl>
#styleMap_TLP_Normal
</styleUrl>
<Point>
<coordinates>
-99.0424347,17.1282330,731.31
</coordinates>
</Point>
</Placemark>
<Placemark>
<name>
Thu Dec 30 17:52:09 2010 S=1.95 Km/hr
</name>
<styleUrl>
#styleMap_TLP_Normal
</styleUrl>
<Point>
<coordinates>
-99.0424728,17.1282825,732.16
</coordinates>
</Point>
</Placemark>
<Placemark>
<name>
Thu Dec 30 17:52:19 2010 S=1.84 Km/hr
</name>
<styleUrl>
#styleMap_TLP_Normal
</styleUrl>
<Point>
<coordinates>
-99.0425339,17.1283340,733.55
</coordinates>
</Point>
</Placemark>
<Placemark>
<name>
Thu Dec 30 17:52:29 2010 S=1.63 Km/hr
</name>
<styleUrl>
#styleMap_TLP_Normal
</styleUrl>
<Point>
<coordinates>
-99.0425644,17.1283779,735.31
</coordinates>
</Point>
</Placemark>
<Placemark>
<name>
Thu Dec 30 17:52:39 2010 S=0.98 Km/hr
</name>
<styleUrl>
#styleMap_TLP_Normal
</styleUrl>
<Point>
<coordinates>
-99.0425873,17.1284122,736.16
</coordinates>
</Point>
</Placemark>
<Placemark>
<name>
Thu Dec 30 17:52:49 2010 S=2.18 Km/hr
</name>
<styleUrl>
#styleMap_TLP_Normal
</styleUrl>
<Point>
<coordinates>
-99.0425262,17.1284752,736.77
</coordinates>
</Point>
</Placemark>
<Placemark>
<name>
Thu Dec 30 17:52:59 2010 S=2.80 Km/hr
</name>
<styleUrl>
#styleMap_TLP_Normal
</styleUrl>
<Point>
<coordinates>
-99.0425339,17.1285591,737.42
</coordinates>
</Point>
</Placemark>
<Placemark>
<name>
Thu Dec 30 17:53:09 2010 S=1.17 Km/hr
</name>
<styleUrl>
#styleMap_TLP_Normal
</styleUrl>
<Point>
<coordinates>
-99.0425339,17.1285992,738.36
</coordinates>
</Point>
</Placemark>
<Placemark>
<name>
Thu Dec 30 17:53:19 2010 S=1.60 Km/hr
</name>
<styleUrl>
#styleMap_TLP_Normal
</styleUrl>
<Point>
<coordinates>
-99.0425873,17.1286850,738.64
</coordinates>
</Point>
</Placemark>
<Placemark>
<name>
Thu Dec 30 17:53:29 2010 S=1.46 Km/hr
</name>
<styleUrl>
#styleMap_TLP_Normal
</styleUrl>
<Point>
<coordinates>
-99.0425949,17.1287193,738.77
</coordinates>
</Point>
</Placemark>
<Placemark>
<name>
Thu Dec 30 17:53:39 2010 S=0.50 Km/hr
</name>
<styleUrl>
#styleMap_TLP_Normal
</styleUrl>
<Point>
<coordinates>
-99.0426102,17.1287155,738.84
</coordinates>
</Point>
</Placemark>
<Placemark>
<name>
Thu Dec 30 17:53:49 2010 S=1.45 Km/hr
</name>
<styleUrl>
#styleMap_TLP_Normal
</styleUrl>
<Point>
<coordinates>
-99.0426178,17.1287346,738.81
</coordinates>
</Point>
</Placemark>
<Placemark>
<name>
Thu Dec 30 17:53:59 2010 S=0.60 Km/hr
</name>
<styleUrl>
#styleMap_TLP_Normal
</styleUrl>
<Point>
<coordinates>
-99.0425797,17.1287479,738.97
</coordinates>
</Point>
</Placemark>
<Placemark>
<name>
Thu Dec 30 17:54:09 2010 S=0.58 Km/hr
</name>
<styleUrl>
#styleMap_TLP_Normal
</styleUrl>
<Point>
<coordinates>
-99.0425644,17.1287518,739.02
</coordinates>
</Point>
</Placemark>
<Placemark>
<name>
Thu Dec 30 17:54:19 2010 S=0.35 Km/hr
</name>
<styleUrl>
#styleMap_TLP_Normal
</styleUrl>
<Point>
<coordinates>
-99.0425491,17.1288090,739.53
</coordinates>
</Point>
</Placemark>
<Placemark>
<name>
Thu Dec 30 17:54:29 2010 S=1.35 Km/hr
</name>
<styleUrl>
#styleMap_TLP_Normal
</styleUrl>
<Point>
<coordinates>
-99.0425339,17.1288204,739.88
</coordinates>
</Point>
</Placemark>
<Placemark>
<name>
Thu Dec 30 17:54:39 2010 S=0.35 Km/hr
</name>
<styleUrl>
#styleMap_TLP_Normal
</styleUrl>
<Point>
<coordinates>
-99.0425186,17.1288414,740.11
</coordinates>
</Point>
</Placemark>
<Placemark>
<name>
Thu Dec 30 17:54:49 2010 S=0.66 Km/hr
</name>
<styleUrl>
#styleMap_TLP_Normal
</styleUrl>
<Point>
<coordinates>
-99.0425186,17.1288490,740.17
</coordinates>
</Point>
</Placemark>
<Placemark>
<name>
Thu Dec 30 17:54:59 2010 S=1.53 Km/hr
</name>
<styleUrl>
#styleMap_TLP_Normal
</styleUrl>
<Point>
<coordinates>
-99.0425339,17.1289139,740.23
</coordinates>
</Point>
</Placemark>
<Placemark>
<name>
Thu Dec 30 17:55:09 2010 S=1.31 Km/hr
</name>
<styleUrl>
#styleMap_TLP_Normal
</styleUrl>
<Point>
<coordinates>
-99.0425491,17.1289768,741.70
</coordinates>
</Point>
</Placemark>
<Placemark>
<name>
Thu Dec 30 17:55:19 2010 S=0.69 Km/hr
</name>
<styleUrl>
#styleMap_TLP_Normal
</styleUrl>
<Point>
<coordinates>
-99.0425568,17.1289806,741.77
</coordinates>
</Point>
</Placemark>
<Placemark>
<name>
Thu Dec 30 17:55:29 2010 S=0.88 Km/hr
</name>
<styleUrl>
#styleMap_TLP_Normal
</styleUrl>
<Point>
<coordinates>
-99.0425568,17.1289940,741.91
</coordinates>
</Point>
</Placemark>
<Placemark>
<name>
Thu Dec 30 17:55:39 2010 S=1.01 Km/hr
</name>
<styleUrl>
#styleMap_TLP_Normal
</styleUrl>
<Point>
<coordinates>
-99.0425568,17.1290150,742.14
</coordinates>
</Point>
</Placemark>
<Placemark>
<name>
Thu Dec 30 17:55:49 2010 S=1.50 Km/hr
</name>
<styleUrl>
#styleMap_TLP_Normal
</styleUrl>
<Point>
<coordinates>
-99.0425644,17.1290417,742.58
</coordinates>
</Point>
</Placemark>
<Placemark>
<name>
Thu Dec 30 17:55:59 2010 S=1.99 Km/hr
</name>
<styleUrl>
#styleMap_TLP_Normal
</styleUrl>
<Point>
<coordinates>
-99.0425720,17.1290874,743.59
</coordinates>
</Point>
</Placemark>
<Placemark>
<name>
Thu Dec 30 17:56:09 2010 S=1.15 Km/hr
</name>
<styleUrl>
#styleMap_TLP_Normal
</styleUrl>
<Point>
<coordinates>
-99.0425797,17.1291218,745.17
</coordinates>
</Point>
</Placemark>
<Placemark>
<name>
Thu Dec 30 17:56:19 2010 S=0.91 Km/hr
</name>
<styleUrl>
#styleMap_TLP_Normal
</styleUrl>
<Point>
<coordinates>
-99.0425644,17.1291409,745.80
</coordinates>
</Point>
</Placemark>
<Placemark>
<name>
Thu Dec 30 17:56:29 2010 S=0.77 Km/hr
</name>
<styleUrl>
#styleMap_TLP_Normal
</styleUrl>
<Point>
<coordinates>
-99.0425720,17.1291599,746.39
</coordinates>
</Point>
</Placemark>
<Placemark>
<name>
Thu Dec 30 17:56:39 2010 S=1.02 Km/hr
</name>
<styleUrl>
#styleMap_TLP_Normal
</styleUrl>
<Point>
<coordinates>
-99.0425873,17.1291637,747.30
</coordinates>
</Point>
</Placemark>
<Placemark>
<name>
Thu Dec 30 17:56:49 2010 S=0.83 Km/hr
</name>
<styleUrl>
#styleMap_TLP_Normal
</styleUrl>
<Point>
<coordinates>
-99.0426178,17.1291885,748.81
</coordinates>
</Point>
</Placemark>
<Placemark>
<name>
Thu Dec 30 17:56:59 2010 S=0.81 Km/hr
</name>
<styleUrl>
#styleMap_TLP_Normal
</styleUrl>
<Point>
<coordinates>
-99.0426178,17.1292057,749.95
</coordinates>
</Point>
</Placemark>
<Placemark>
<name>
Thu Dec 30 17:57:09 2010 S=0.15 Km/hr
</name>
<styleUrl>
#styleMap_TLP_Normal
</styleUrl>
<Point>
<coordinates>
-99.0426254,17.1292152,751.08
</coordinates>
</Point>
</Placemark>
<Placemark>
<name>
Thu Dec 30 17:57:19 2010 S=0.92 Km/hr
</name>
<styleUrl>
#styleMap_TLP_Normal
</styleUrl>
<Point>
<coordinates>
-99.0426178,17.1292095,752.47
</coordinates>
</Point>
</Placemark>
<Placemark>
<name>
Thu Dec 30 17:57:29 2010 S=0.44 Km/hr
</name>
<styleUrl>
#styleMap_TLP_Normal
</styleUrl>
<Point>
<coordinates>
-99.0425797,17.1292038,754.44
</coordinates>
</Point>
</Placemark>
<Placemark>
<name>
Thu Dec 30 17:57:39 2010 S=1.38 Km/hr
</name>
<styleUrl>
#styleMap_TLP_Normal
</styleUrl>
<Point>
<coordinates>
-99.0425797,17.1292114,756.19
</coordinates>
</Point>
</Placemark>
<Placemark>
<name>
Thu Dec 30 17:57:49 2010 S=1.73 Km/hr
</name>
<styleUrl>
#styleMap_TLP_Normal
</styleUrl>
<Point>
<coordinates>
-99.0426559,17.1292782,757.47
</coordinates>
</Point>
</Placemark>
<Placemark>
<name>
Thu Dec 30 17:57:59 2010 S=2.65 Km/hr
</name>
<styleUrl>
#styleMap_TLP_Normal
</styleUrl>
<Point>
<coordinates>
-99.0427170,17.1293335,759.14
</coordinates>
</Point>
</Placemark>
<Placemark>
<name>
Thu Dec 30 17:58:09 2010 S=3.64 Km/hr
</name>
<styleUrl>
#styleMap_TLP_Normal
</styleUrl>
<Point>
<coordinates>
-99.0427856,17.1293545,760.58
</coordinates>
</Point>
</Placemark>
<Placemark>
<name>
Thu Dec 30 17:58:19 2010 S=1.15 Km/hr
</name>
<styleUrl>
#styleMap_TLP_Normal
</styleUrl>
<Point>
<coordinates>
-99.0428085,17.1293812,761.83
</coordinates>
</Point>
</Placemark>
<Placemark>
<name>
Thu Dec 30 17:58:29 2010 S=1.06 Km/hr
</name>
<styleUrl>
#styleMap_TLP_Normal
</styleUrl>
<Point>
<coordinates>
-99.0428009,17.1294041,763.50
</coordinates>
</Point>
</Placemark>
<Placemark>
<name>
Thu Dec 30 17:58:39 2010 S=1.59 Km/hr
</name>
<styleUrl>
#styleMap_TLP_Normal
</styleUrl>
<Point>
<coordinates>
-99.0428085,17.1294250,763.41
</coordinates>
</Point>
</Placemark>
<Placemark>
<name>
Thu Dec 30 17:58:49 2010 S=1.27 Km/hr
</name>
<styleUrl>
#styleMap_TLP_Normal
</styleUrl>
<Point>
<coordinates>
-99.0428314,17.1294575,765.52
</coordinates>
</Point>
</Placemark>
<Placemark>
<name>
Thu Dec 30 17:58:59 2010 S=1.01 Km/hr
</name>
<styleUrl>
#styleMap_TLP_Normal
</styleUrl>
<Point>
<coordinates>
-99.0428467,17.1294880,766.56
</coordinates>
</Point>
</Placemark>
<Placemark>
<name>
Thu Dec 30 17:59:09 2010 S=0.28 Km/hr
</name>
<styleUrl>
#styleMap_TLP_Normal
</styleUrl>
<Point>
<coordinates>
-99.0428391,17.1294956,767.59
</coordinates>
</Point>
</Placemark>
<Placemark>
<name>
Thu Dec 30 17:59:19 2010 S=0.93 Km/hr
</name>
<styleUrl>
#styleMap_TLP_Normal
</styleUrl>
<Point>
<coordinates>
-99.0428467,17.1294880,768.08
</coordinates>
</Point>
</Placemark>
<Placemark>
<name>
Thu Dec 30 17:59:29 2010 S=0.66 Km/hr
</name>
<styleUrl>
#styleMap_TLP_Normal
</styleUrl>
<Point>
<coordinates>
-99.0428085,17.1294823,768.63
</coordinates>
</Point>
</Placemark>
<Placemark>
<name>
Thu Dec 30 17:59:39 2010 S=1.34 Km/hr
</name>
<styleUrl>
#styleMap_TLP_Finish
</styleUrl>
<Point>
<coordinates>
-99.0427780,17.1294765,768.69
</coordinates>
</Point>
</Placemark>
</Folder>
</Document>
</kml>
