# Supplementary material for: Lévy foraging patterns of rural humans
Source: PLoS One. 2018 Jun 18;13(6):e0199099. doi: 10.1371/journal.pone.0199099 (PMC6005560; doi:10.1371/journal.pone.0199099)
Supplement: S6 File — (ZIP) [file pone.0199099.s006.zip › holux04/Holux004_M-241_Start_20100514-094921_Finish_20100514-121902.kml]

<?xml version="1.0" encoding="UTF-8"?>
<kml xmlns="http://earth.google.com/kml/2.1">
<Document>
<Style id="normalState_TLP_Start">
<IconStyle>
<scale>1.0</scale>
<Icon>
<href>http://maps.google.com/mapfiles/kml/pal4/icon15.png</href>
</Icon>
</IconStyle>
<LabelStyle>
<scale>1.0</scale>
</LabelStyle>
</Style>
<Style id="highlightState_TLP_Start">
<IconStyle>
<scale>1.1</scale>
<Icon>
<href>http://maps.google.com/mapfiles/kml/pal4/icon7.png</href>
</Icon>
</IconStyle>
<LabelStyle>
<scale>1.1</scale>
<color>ff0000ff</color>
</LabelStyle>
</Style>
<StyleMap id="styleMap_TLP_Start">
<Pair>
<key>normal</key>
<styleUrl>#normalState_TLP_Start</styleUrl>
</Pair>
<Pair>
<key>highlight</key>
<styleUrl>#highlightState_TLP_Start</styleUrl>
</Pair>
</StyleMap>
<Style id="normalState_TLP_Finish">
<IconStyle>
<scale>1.0</scale>
<Icon>
<href>http://maps.google.com/mapfiles/kml/pal4/icon15.png</href>
</Icon>
</IconStyle>
<LabelStyle>
<scale>1.0</scale>
</LabelStyle>
</Style>
<Style id="highlightState_TLP_Finish">
<IconStyle>
<scale>1.1</scale>
<Icon>
<href>http://maps.google.com/mapfiles/kml/pal4/icon7.png</href>
</Icon>
</IconStyle>
<LabelStyle>
<scale>1.1</scale>
<color>ff0000ff</color>
</LabelStyle>
</Style>
<StyleMap id="styleMap_TLP_Finish">
<Pair>
<key>normal</key>
<styleUrl>#normalState_TLP_Finish</styleUrl>
</Pair>
<Pair>
<key>highlight</key>
<styleUrl>#highlightState_TLP_Finish</styleUrl>
</Pair>
</StyleMap>
<Style id="normalState_TLP_Normal">
<IconStyle>
<scale>1.0</scale>
<Icon>
<href>http://maps.google.com/mapfiles/kml/pal4/icon31.png</href>
</Icon>
</IconStyle>
<LabelStyle>
<scale>1.0</scale>
</LabelStyle>
</Style>
<Style id="highlightState_TLP_Normal">
<IconStyle>
<scale>1.1</scale>
<Icon>
<href>http://maps.google.com/mapfiles/kml/pal4/icon23.png</href>
</Icon>
</IconStyle>
<LabelStyle>
<scale>1.1</scale>
<color>ff0000ff</color>
</LabelStyle>
</Style>
<StyleMap id="styleMap_TLP_Normal">
<Pair>
<key>normal</key>
<styleUrl>#normalState_TLP_Normal</styleUrl>
</Pair>
<Pair>
<key>highlight</key>
<styleUrl>#highlightState_TLP_Normal</styleUrl>
</Pair>
</StyleMap>
<Style id="normalState_TLP_Photo">
<IconStyle>
<scale>1.0</scale>
<Icon>
<href>http://maps.google.com/mapfiles/kml/pal4/icon46.png</href>
</Icon>
</IconStyle>
<LabelStyle>
<scale>1.0</scale>
</LabelStyle>
</Style>
<Style id="highlightState_TLP_Photo">
<IconStyle>
<scale>1.1</scale>
<Icon>
<href>http://maps.google.com/mapfiles/kml/pal4/icon38.png</href>
</Icon>
</IconStyle>
<LabelStyle>
<scale>1.1</scale>
<color>ff0000ff</color>
</LabelStyle>
</Style>
<StyleMap id="styleMap_TLP_Photo">
<Pair>
<key>normal</key>
<styleUrl>#normalState_TLP_Photo</styleUrl>
</Pair>
<Pair>
<key>highlight</key>
<styleUrl>#highlightState_TLP_Photo</styleUrl>
</Pair>
</StyleMap>
<Style id="roadStyle">
<LineStyle>
<color>ffffff00</color>
<width>6</width>
</LineStyle>
</Style>
<Open>1</Open>
<description>Route</description>
<name>Track Log</name>
<Placemark>
<name>Route</name>
<styleUrl>#roadStyle</styleUrl>
<MultiGeometry>
<LineString>
<coordinates>
-99.0426483,17.1294861,814.94 -99.0425797,17.1294537,789.20 -99.0425873,17.1294765,785.75 -99.0425797,17.1294537,784.64 -99.0425797,17.1294498,784.69 -99.0426636,17.1295185,785.66 -99.0427399,17.1295834,786.34 -99.0428162,17.1296520,786.91 -99.0428848,17.1297207,787.52 -99.0429459,17.1297512,787.88 -99.0430374,17.1297798,788.23 -99.0431442,17.1297741,788.69 -99.0432587,17.1298084,788.56 -99.0433502,17.1298256,788.66 -99.0434418,17.1298656,788.44 -99.0435410,17.1298809,789.09 -99.0435944,17.1298752,789.13 -99.0435791,17.1299400,788.78 -99.0435944,17.1300373,788.52 -99.0436096,17.1300755,789.92 -99.0435867,17.1301098,789.61 -99.0435333,17.1301613,790.58 -99.0434494,17.1302052,790.77 -99.0434189,17.1302624,794.25 -99.0433578,17.1303520,797.91 -99.0433655,17.1304512,802.47 -99.0433807,17.1304893,804.73 -99.0434723,17.1305637,807.52 -99.0435715,17.1305866,809.55 -99.0436783,17.1306705,811.95 -99.0437851,17.1307411,814.27 -99.0438690,17.1307793,815.88 -99.0439377,17.1308250,815.94 -99.0439911,17.1308002,816.53 -99.0440292,17.1308498,818.08 -99.0440521,17.1308651,817.98 -99.0440903,17.1309280,817.34 -99.0441360,17.1310349,817.70 -99.0441742,17.1310940,817.56 -99.0442810,17.1311779,816.08 -99.0443039,17.1312084,816.45 -99.0444107,17.1312256,816.84 -99.0445099,17.1312218,816.45 -99.0446014,17.1312504,818.33 -99.0446777,17.1312447,818.34 -99.0447388,17.1312523,817.72 -99.0448074,17.1312313,818.09 -99.0448532,17.1312675,817.58 -99.0448914,17.1313133,813.53 -99.0449524,17.1313839,814.05 -99.0449982,17.1314487,814.38 -99.0449677,17.1314907,813.03 -99.0449982,17.1316013,812.16 -99.0450974,17.1316528,811.47 -99.0451965,17.1317329,809.05 -99.0452118,17.1318359,808.00 -99.0452194,17.1319008,805.73 -99.0451660,17.1319675,803.20 -99.0451508,17.1319790,802.39 -99.0451126,17.1320133,801.02 -99.0450668,17.1320400,800.34 -99.0450058,17.1320229,800.36 -99.0449142,17.1320438,800.53 -99.0448227,17.1320782,801.97 -99.0447540,17.1320934,804.09 -99.0447464,17.1321697,804.30 -99.0447922,17.1322308,804.89 -99.0447998,17.1322823,804.16 -99.0448151,17.1323090,804.30 -99.0448380,17.1323853,805.45 -99.0448990,17.1323910,805.98 -99.0449448,17.1324387,806.66 -99.0449829,17.1325169,805.25 -99.0449829,17.1325703,803.95 -99.0449753,17.1326447,802.58 -99.0449905,17.1327381,802.55 -99.0450058,17.1328392,802.61 -99.0450058,17.1329079,801.27 -99.0451050,17.1329842,799.48 -99.0450745,17.1329613,797.66 -99.0450745,17.1329498,797.55 -99.0450668,17.1329403,797.50 -99.0451126,17.1329651,795.28 -99.0451126,17.1329517,795.70 -99.0451508,17.1329479,796.64 -99.0451813,17.1329670,796.59 -99.0451965,17.1330338,796.31 -99.0452042,17.1331081,796.05 -99.0452042,17.1330585,795.77 -99.0452728,17.1331215,795.77 -99.0452652,17.1331234,796.03 -99.0452499,17.1331062,795.95 -99.0452118,17.1331081,796.08 -99.0451965,17.1331844,795.14 -99.0452042,17.1331425,795.02 -99.0452347,17.1332188,791.91 -99.0452423,17.1332436,788.03 -99.0452499,17.1332626,787.67 -99.0453033,17.1333714,787.20 -99.0453415,17.1334343,786.83 -99.0453186,17.1334400,786.64 -99.0452957,17.1334572,786.59 -99.0452347,17.1335144,786.36 -99.0452805,17.1336174,784.64 -99.0453033,17.1336632,784.34 -99.0453110,17.1337490,783.34 -99.0453110,17.1338043,781.88 -99.0452805,17.1338329,781.09 -99.0452423,17.1337910,780.05 -99.0452271,17.1337929,780.00 -99.0452194,17.1338043,780.00 -99.0451889,17.1338768,779.97 -99.0451584,17.1339111,779.92 -99.0451508,17.1339111,779.92 -99.0451431,17.1338997,779.92 -99.0451431,17.1338997,779.94 -99.0451279,17.1339664,779.59 -99.0451202,17.1340199,779.02 -99.0450745,17.1339855,778.83 -99.0450516,17.1339664,778.86 -99.0450516,17.1339550,778.41 -99.0450897,17.1339836,777.42 -99.0450821,17.1339893,777.39 -99.0450287,17.1340370,777.08 -99.0450821,17.1340733,777.17 -99.0450897,17.1340752,777.19 -99.0450668,17.1340351,777.20 -99.0450211,17.1339798,777.66 -99.0450287,17.1339855,777.67 -99.0450211,17.1339817,777.66 -99.0450363,17.1339741,777.48 -99.0450211,17.1339760,777.39 -99.0450211,17.1339664,777.78 -99.0450745,17.1340370,777.98 -99.0450668,17.1340446,777.13 -99.0450211,17.1340218,777.05 -99.0450211,17.1340199,776.28 -99.0450134,17.1340294,776.25 -99.0450058,17.1340561,776.27 -99.0449753,17.1340866,776.16 -99.0449905,17.1340866,775.98 -99.0449982,17.1340790,776.61 -99.0449982,17.1341896,775.67 -99.0449677,17.1342392,775.06 -99.0449677,17.1342621,776.48 -99.0449905,17.1342869,777.09 -99.0449524,17.1342258,777.34 -99.0449524,17.1342392,777.39 -99.0449677,17.1342392,777.38 -99.0449677,17.1342220,777.39 -99.0449677,17.1342163,777.39 -99.0449524,17.1342812,777.64 -99.0449677,17.1342869,777.77 -99.0449829,17.1342850,777.78 -99.0449677,17.1342468,777.88 -99.0449905,17.1341858,778.17 -99.0450058,17.1341572,778.36 -99.0449982,17.1341152,778.47 -99.0450058,17.1341152,778.66 -99.0450287,17.1341648,778.64 -99.0450058,17.1341724,778.30 -99.0449982,17.1341476,778.14 -99.0450058,17.1341572,778.17 -99.0450134,17.1341591,778.22 -99.0449677,17.1341114,778.19 -99.0449295,17.1341305,778.23 -99.0449066,17.1341419,778.27 -99.0448914,17.1341419,778.25 -99.0449905,17.1341515,778.30 -99.0450134,17.1341534,778.23 -99.0450287,17.1341572,778.34 -99.0450363,17.1341381,778.31 -99.0450363,17.1341381,778.34 -99.0450516,17.1341419,778.36 -99.0450287,17.1341362,778.34 -99.0450211,17.1341305,778.36 -99.0450058,17.1341362,778.36 -99.0450211,17.1341381,778.39 -99.0450287,17.1341534,778.42 -99.0450363,17.1341629,778.42 -99.0450745,17.1341705,778.52 -99.0450745,17.1341763,778.50 -99.0450668,17.1341858,778.52 -99.0449982,17.1341743,778.59 -99.0449905,17.1342087,778.48 -99.0450439,17.1342182,778.48 -99.0450668,17.1342430,778.52 -99.0450821,17.1342411,778.55 -99.0450974,17.1342411,778.58 -99.0450745,17.1342144,778.64 -99.0450745,17.1342163,778.66 -99.0450592,17.1342125,778.69 -99.0450439,17.1342068,778.56 -99.0450439,17.1342239,778.28 -99.0450439,17.1342106,778.38 -99.0450287,17.1342163,778.38 -99.0450287,17.1342297,778.34 -99.0450363,17.1342373,778.34 -99.0450211,17.1342468,778.39 -99.0450058,17.1342564,778.41 -99.0449753,17.1342506,778.50 -99.0449524,17.1342278,778.56 -99.0449600,17.1342449,778.61 -99.0449295,17.1342735,778.63 -99.0449295,17.1342831,778.63 -99.0449219,17.1342926,778.67 -99.0448990,17.1342869,778.61 -99.0449142,17.1343403,778.72 -99.0449066,17.1343479,778.72 -99.0448761,17.1343365,778.89 -99.0448685,17.1343536,778.97 -99.0448914,17.1343651,778.70 -99.0449371,17.1344070,778.64 -99.0449524,17.1344681,778.86 -99.0448914,17.1344509,779.23 -99.0448761,17.1344528,779.41 -99.0448608,17.1344471,779.63 -99.0448685,17.1344967,779.98 -99.0448532,17.1344891,779.61 -99.0448456,17.1345062,779.64 -99.0448608,17.1345291,779.73 -99.0448608,17.1345406,779.72 -99.0448685,17.1345463,779.70 -99.0448685,17.1345539,779.73 -99.0448456,17.1345444,779.77 -99.0448380,17.1345234,779.86 -99.0448303,17.1345272,780.00 -99.0446548,17.1345158,782.16 -99.0448303,17.1345863,785.94 -99.0448608,17.1346550,788.31 -99.0449142,17.1346493,789.45 -99.0449142,17.1346531,790.03 -99.0449371,17.1346951,790.75 -99.0449600,17.1347733,792.17 -99.0449905,17.1347656,794.66 -99.0449600,17.1348019,795.53 -99.0449448,17.1347694,797.31 -99.0449219,17.1347656,798.53 -99.0449448,17.1348591,799.69 -99.0449677,17.1348991,800.41 -99.0449753,17.1349907,801.28 -99.0449677,17.1350307,801.94 -99.0449677,17.1350365,802.27 -99.0449753,17.1350346,802.34 -99.0449753,17.1350536,803.05 -99.0449982,17.1351185,803.78 -99.0450287,17.1351528,804.25 -99.0450287,17.1351852,804.36 -99.0450439,17.1351910,804.45 -99.0450592,17.1352005,804.55 -99.0450592,17.1352406,804.83 -99.0450897,17.1352882,805.00 -99.0451279,17.1353035,805.44 -99.0451126,17.1353111,808.77 -99.0450516,17.1353016,809.89 -99.0450439,17.1352882,810.11 -99.0450134,17.1353016,810.55 -99.0449829,17.1353893,811.89 -99.0450211,17.1354160,812.44 -99.0450211,17.1354275,812.48 -99.0450134,17.1354427,812.59 -99.0449982,17.1354332,812.75 -99.0450058,17.1354256,812.81 -99.0449829,17.1354675,812.97 -99.0449905,17.1355095,813.23 -99.0449677,17.1355267,813.39 -99.0449448,17.1355457,813.67 -99.0449524,17.1355553,813.78 -99.0449524,17.1355572,813.81 -99.0449448,17.1355629,813.81 -99.0449371,17.1355705,813.81 -99.0449371,17.1355782,813.86 -99.0449524,17.1355896,813.91 -99.0449982,17.1355972,814.02 -99.0450134,17.1356030,814.05 -99.0450134,17.1356125,814.16 -99.0450134,17.1356125,814.30 -99.0450058,17.1356239,814.33 -99.0449905,17.1356220,814.50 -99.0449753,17.1356163,814.64 -99.0449905,17.1356182,814.72 -99.0449677,17.1356010,814.94 -99.0449677,17.1356297,815.20 -99.0449600,17.1356049,815.36 -99.0448990,17.1355953,815.72 -99.0448685,17.1355476,815.95 -99.0449066,17.1354713,816.17 -99.0449295,17.1354809,816.16 -99.0449295,17.1354923,816.14 -99.0449295,17.1355114,816.09 -99.0449371,17.1355381,816.09 -99.0449448,17.1355286,816.08 -99.0449982,17.1355019,816.11 -99.0450058,17.1355114,816.13 -99.0449982,17.1355877,816.36 -99.0449600,17.1356068,816.55 -99.0449524,17.1356106,816.56 -99.0449219,17.1355991,816.69 -99.0448837,17.1355801,816.69 -99.0448685,17.1356430,816.84 -99.0449066,17.1356602,817.05 -99.0449524,17.1356735,817.30 -99.0449295,17.1357059,818.05 -99.0449905,17.1357021,818.45 -99.0449753,17.1356869,820.03 -99.0449524,17.1356735,820.94 -99.0449295,17.1356773,821.73 -99.0448990,17.1356506,823.14 -99.0448990,17.1356659,823.20 -99.0450134,17.1357327,824.05 -99.0450211,17.1357632,824.80 -99.0450363,17.1357841,825.34 -99.0450439,17.1357994,825.45 -99.0450592,17.1358585,825.36 -99.0450745,17.1359234,827.05 -99.0450287,17.1359234,829.03 -99.0450134,17.1359386,829.88 -99.0448990,17.1359081,832.66 -99.0448532,17.1358509,833.08 -99.0447998,17.1358128,834.42 -99.0447083,17.1357708,835.48 -99.0446854,17.1356487,839.52 -99.0446243,17.1355934,840.83 -99.0446320,17.1355324,841.92 -99.0446167,17.1354828,843.44 -99.0445404,17.1353855,845.52 -99.0444336,17.1353397,847.08 -99.0443878,17.1353893,848.77 -99.0443573,17.1353378,849.47 -99.0443268,17.1353283,850.14 -99.0443115,17.1353035,850.50 -99.0442276,17.1352673,851.63 -99.0442429,17.1351700,851.89 -99.0442505,17.1351223,852.09 -99.0442047,17.1350288,851.48 -99.0442352,17.1350136,851.55 -99.0442123,17.1349621,851.20 -99.0442200,17.1348877,850.88 -99.0442352,17.1348133,851.22 -99.0442429,17.1348019,851.02 -99.0441895,17.1348228,849.45 -99.0441360,17.1348686,849.06 -99.0440369,17.1349373,848.19 -99.0439987,17.1349049,846.64 -99.0439072,17.1348610,844.92 -99.0438232,17.1348419,844.77 -99.0437698,17.1348095,843.63 -99.0437241,17.1347866,843.22 -99.0436478,17.1347542,842.78 -99.0435486,17.1347275,842.58 -99.0434494,17.1347141,842.44 -99.0433655,17.1347332,841.39 -99.0433197,17.1348095,841.47 -99.0432968,17.1348591,841.45 -99.0432816,17.1349506,841.19 -99.0432129,17.1350269,840.69 -99.0431976,17.1350479,840.23 -99.0431824,17.1350098,840.14 -99.0431442,17.1349354,840.98 -99.0430756,17.1349049,840.77 -99.0430679,17.1349068,840.72 -99.0430603,17.1349640,840.06 -99.0430374,17.1349659,840.05 -99.0430145,17.1349812,839.77 -99.0429306,17.1349316,839.16 -99.0428772,17.1348820,840.80 -99.0428162,17.1348190,840.45 -99.0427856,17.1347408,840.75 -99.0427246,17.1347542,841.64 -99.0426483,17.1347389,842.70 -99.0425415,17.1347427,843.48 -99.0425262,17.1347504,844.02 -99.0425339,17.1347542,844.28 -99.0425339,17.1347542,844.39 -99.0425339,17.1347561,844.39 -99.0424500,17.1347275,844.31 -99.0424194,17.1347370,845.20 -99.0423431,17.1347828,844.33 -99.0422668,17.1347752,843.48 -99.0421982,17.1347866,843.67 -99.0421600,17.1347523,841.72 -99.0421677,17.1347408,840.58 -99.0421982,17.1347313,839.08 -99.0421753,17.1347237,838.72 -99.0421600,17.1347198,838.00 -99.0421600,17.1347237,838.19 -99.0421753,17.1347160,839.20 -99.0421677,17.1347065,839.53 -99.0421600,17.1346989,839.78 -99.0421448,17.1346989,839.81 -99.0421524,17.1347065,839.47 -99.0421600,17.1347179,838.84 -99.0421600,17.1347198,837.61 -99.0421753,17.1347141,836.23 -99.0421906,17.1347160,834.66 -99.0421982,17.1347198,833.25 -99.0421982,17.1347198,832.97 -99.0422058,17.1347237,833.16 -99.0421829,17.1347008,833.27 -99.0421753,17.1347065,833.27 -99.0421829,17.1346931,833.80 -99.0421982,17.1346836,834.09 -99.0421906,17.1346798,834.13 -99.0421982,17.1346817,834.17 -99.0422058,17.1346931,834.39 -99.0422058,17.1346951,834.34 -99.0421371,17.1346779,835.45 -99.0421295,17.1346645,835.58 -99.0421524,17.1346035,834.55 -99.0422058,17.1345787,833.67 -99.0421829,17.1345978,832.73 -99.0420837,17.1345921,831.34 -99.0419998,17.1346188,831.47 -99.0419388,17.1346550,830.81 -99.0418701,17.1346512,829.73 -99.0418243,17.1346512,829.23 -99.0418396,17.1346092,827.88 -99.0418396,17.1345463,826.28 -99.0418091,17.1344757,823.31 -99.0418472,17.1344128,821.44 -99.0419083,17.1343670,819.52 -99.0419159,17.1343231,816.75 -99.0419235,17.1343021,815.83 -99.0419388,17.1342831,815.38 -99.0419312,17.1342754,814.84 -99.0418854,17.1342201,814.09 -99.0418930,17.1342239,813.56 -99.0418243,17.1342354,813.06 -99.0417404,17.1342297,812.42 -99.0417557,17.1342316,813.05 -99.0417404,17.1342335,812.92 -99.0417099,17.1342640,812.72 -99.0416870,17.1343079,811.98 -99.0417328,17.1342907,812.67 -99.0417862,17.1342278,811.86 -99.0418015,17.1342449,811.64 -99.0417862,17.1342392,810.98 -99.0417633,17.1342030,809.72 -99.0416946,17.1341801,808.84 -99.0416565,17.1341419,807.06 -99.0416565,17.1340828,805.30 -99.0416260,17.1340637,804.14 -99.0415421,17.1340237,802.61 -99.0415344,17.1339855,800.73 -99.0414886,17.1339817,799.53 -99.0414352,17.1339569,798.75 -99.0414200,17.1339092,797.97 -99.0414276,17.1338921,797.14 -99.0414352,17.1338348,795.39 -99.0414734,17.1337681,793.73 -99.0415039,17.1337872,792.34 -99.0415726,17.1338234,791.20 -99.0416565,17.1338882,790.11 -99.0417328,17.1339016,788.78 -99.0418167,17.1339149,787.83 -99.0418167,17.1339264,787.08 -99.0418472,17.1339111,786.36 -99.0419083,17.1339531,787.39 -99.0419998,17.1339569,788.16 -99.0419922,17.1339664,788.27 -99.0419693,17.1339760,787.66 -99.0418701,17.1339340,787.95 -99.0418091,17.1339149,787.39 -99.0417557,17.1339054,787.14 -99.0416794,17.1338787,788.36 -99.0416183,17.1338444,788.14 -99.0415878,17.1338081,787.69 -99.0415344,17.1337795,787.25 -99.0415039,17.1337719,787.86 -99.0415039,17.1337757,787.70 -99.0414734,17.1337605,787.67 -99.0413666,17.1337070,788.23 -99.0413055,17.1336727,787.66 -99.0412369,17.1336403,786.30 -99.0411530,17.1336098,784.50 -99.0411377,17.1336002,783.86 -99.0411606,17.1336308,783.17 -99.0411224,17.1336823,783.73 -99.0411453,17.1337261,783.48 -99.0411377,17.1337509,783.53 -99.0411453,17.1337395,784.02 -99.0411453,17.1337280,784.03 -99.0411453,17.1337070,784.14 -99.0411301,17.1336994,784.36 -99.0411224,17.1337032,784.55 -99.0411301,17.1337147,784.45 -99.0410995,17.1337223,782.80 -99.0410767,17.1337090,782.30 -99.0410614,17.1337013,781.64 -99.0410080,17.1336708,778.50 -99.0409393,17.1336040,776.80 -99.0408859,17.1336422,774.88 -99.0408325,17.1335945,773.38 -99.0408554,17.1336308,772.69 -99.0408478,17.1336498,772.05 -99.0408249,17.1336613,771.58 -99.0408173,17.1336555,771.88 -99.0408096,17.1336575,772.14 -99.0408173,17.1336670,772.70 -99.0408401,17.1336651,773.27 -99.0408478,17.1336517,773.75 -99.0408478,17.1336365,774.11 -99.0408401,17.1336193,774.41 -99.0408401,17.1336155,774.36 -99.0408325,17.1336250,773.98 -99.0408173,17.1336441,773.72 -99.0408096,17.1336498,773.58 -99.0408020,17.1336498,773.44 -99.0407944,17.1336460,773.08 -99.0407944,17.1336384,772.50 -99.0408020,17.1336403,771.61 -99.0408173,17.1336479,770.63 -99.0408249,17.1336994,770.08 -99.0408249,17.1337128,771.80 -99.0408325,17.1337051,770.53 -99.0408325,17.1337128,769.89 -99.0408478,17.1337242,769.23 -99.0408478,17.1337204,768.63 -99.0408401,17.1337109,768.00 -99.0408325,17.1337051,767.39 -99.0408325,17.1336994,766.77 -99.0408401,17.1337090,766.16 -99.0408554,17.1337166,765.55 -99.0408630,17.1337223,764.95 -99.0408554,17.1337242,764.39 -99.0408554,17.1337242,764.30 -99.0408554,17.1337242,764.30 -99.0408554,17.1337261,764.30 -99.0408554,17.1337261,764.28 -99.0408554,17.1337261,764.28 -99.0408554,17.1337242,764.28 -99.0408554,17.1337242,764.30 -99.0408554,17.1337223,764.30 -99.0408554,17.1337223,764.30 -99.0408554,17.1337204,764.33 -99.0408554,17.1337204,764.33 -99.0408554,17.1337204,764.33 -99.0408554,17.1337204,764.33 -99.0408554,17.1337185,764.34 -99.0408478,17.1337185,764.34 -99.0408478,17.1337185,764.36 -99.0408478,17.1337166,764.34 -99.0408478,17.1337166,764.36 -99.0408478,17.1337166,764.38 -99.0408478,17.1337166,764.41 -99.0408478,17.1337147,764.42 -99.0408478,17.1337128,764.45 -99.0408401,17.1337128,764.47 -99.0408325,17.1337147,764.50 -99.0408249,17.1337166,764.53 -99.0407944,17.1337147,764.45 -99.0407791,17.1337051,764.44 -99.0407791,17.1337032,764.45 -99.0407867,17.1337051,764.48 -99.0407867,17.1337051,764.50 -99.0407867,17.1337070,764.50 -99.0407867,17.1337070,764.50 -99.0407867,17.1337070,764.52 -99.0407867,17.1337070,764.53 -99.0407867,17.1337070,764.52 -99.0407867,17.1337051,764.52 -99.0407867,17.1337051,764.52 -99.0407867,17.1337051,764.52 -99.0407867,17.1337051,764.52 -99.0407944,17.1337070,764.52 -99.0407944,17.1337090,764.52 -99.0407944,17.1337090,764.50 -99.0408020,17.1337166,764.55 -99.0408173,17.1337070,764.59 -99.0408249,17.1337090,764.78 -99.0408325,17.1336880,764.95 -99.0408401,17.1336651,765.09 -99.0408401,17.1336460,765.02 -99.0408478,17.1336594,764.84 -99.0408401,17.1336765,764.89 -99.0408401,17.1336823,764.98 -99.0408249,17.1336651,766.95 -99.0408173,17.1336460,766.56 -99.0408096,17.1336288,766.58 -99.0408173,17.1336555,765.59 -99.0408249,17.1336613,765.22 -99.0408249,17.1336575,764.58 -99.0408096,17.1336536,763.50 -99.0408020,17.1336422,762.42 -99.0408096,17.1336346,761.42 -99.0408249,17.1336479,760.52 -99.0408630,17.1336803,760.36 -99.0408707,17.1336937,761.11 -99.0408554,17.1336708,760.70 -99.0408707,17.1336670,760.14 -99.0408707,17.1336613,759.86 -99.0408707,17.1336575,759.92 -99.0408630,17.1336422,760.05 -99.0408554,17.1336288,760.25 -99.0408478,17.1336136,760.63 -99.0408478,17.1335983,761.17 -99.0408401,17.1336079,761.73 -99.0408325,17.1336079,762.23 -99.0408249,17.1336060,762.77 -99.0408401,17.1336060,763.31 -99.0408401,17.1336079,763.84 -99.0408325,17.1336098,764.34 -99.0408096,17.1336060,764.80 -99.0408096,17.1336040,765.33 -99.0408249,17.1336155,765.80 -99.0408401,17.1336288,766.25 -99.0408478,17.1336441,766.67 -99.0408478,17.1336517,767.08 -99.0408859,17.1336842,767.53 -99.0408859,17.1336937,768.03 -99.0408630,17.1336708,767.11 -99.0408707,17.1336517,766.78 -99.0408859,17.1336384,768.22 -99.0408783,17.1336231,768.44 -99.0408707,17.1336136,768.63 -99.0408478,17.1336079,768.77 -99.0408401,17.1336021,768.89 -99.0408478,17.1336117,768.81 -99.0408554,17.1336060,768.89 -99.0408630,17.1336117,768.95 -99.0408554,17.1336193,768.98 -99.0408554,17.1336269,769.02 -99.0408554,17.1336403,769.02 -99.0408554,17.1336479,769.02 -99.0408630,17.1336517,769.02 -99.0408783,17.1336403,769.06 -99.0408783,17.1336441,769.02 -99.0408707,17.1336384,769.02 -99.0408554,17.1336384,768.72 -99.0408478,17.1336174,768.58 -99.0408478,17.1336193,768.58 -99.0408173,17.1335888,767.69 -99.0407639,17.1335449,767.14 -99.0407639,17.1335125,766.19 -99.0407715,17.1334915,765.89 -99.0407944,17.1334553,765.42 -99.0408325,17.1334286,765.08 -99.0409012,17.1334152,764.48 -99.0408936,17.1333714,764.53 -99.0408859,17.1332836,764.17 -99.0409164,17.1332474,764.06 -99.0409241,17.1331978,763.16 -99.0409698,17.1332130,762.97 -99.0410080,17.1331730,763.09 -99.0410614,17.1331444,763.98 -99.0411148,17.1331310,764.16 -99.0411758,17.1331406,764.08 -99.0411530,17.1331196,764.03 -99.0410538,17.1331539,762.94 -99.0410156,17.1331444,763.02 -99.0410004,17.1331291,763.19 -99.0409622,17.1331215,763.52 -99.0409241,17.1331062,761.78 -99.0409241,17.1330967,760.80 -99.0409622,17.1330414,758.94 -99.0409622,17.1330013,755.52 -99.0409546,17.1329460,753.08 -99.0409775,17.1329403,749.58 -99.0409775,17.1329155,746.11 -99.0409622,17.1328468,744.00 -99.0409851,17.1328125,740.34 -99.0409927,17.1328182,738.98 -99.0409470,17.1327801,737.95 -99.0409698,17.1327381,737.28 -99.0409546,17.1327095,737.14 -99.0409775,17.1326962,735.98 -99.0410004,17.1326008,735.09 -99.0410004,17.1325550,733.47 -99.0409698,17.1324768,734.55 -99.0409775,17.1324673,733.97 -99.0409851,17.1324654,733.22 -99.0409775,17.1324806,732.88 -99.0409775,17.1325073,732.30 -99.0409851,17.1325226,731.81 -99.0409927,17.1325092,731.80 -99.0410080,17.1324425,731.11 -99.0410233,17.1324310,728.27 -99.0410538,17.1324368,727.27 -99.0410843,17.1323833,725.34 -99.0411148,17.1323166,724.88 -99.0411453,17.1323013,723.73 -99.0411530,17.1323013,722.97 -99.0411453,17.1323242,722.77 -99.0411606,17.1324177,722.22 -99.0411682,17.1324825,721.64 -99.0411530,17.1325588,721.00 -99.0411682,17.1326313,720.34 -99.0412369,17.1326733,719.69 -99.0413208,17.1327000,719.11 -99.0413666,17.1327019,718.53 -99.0413437,17.1326542,717.11 -99.0413818,17.1326008,716.47 -99.0414276,17.1325417,715.45 -99.0415039,17.1325016,715.64 -99.0415726,17.1325111,714.50 -99.0416489,17.1324959,714.44 -99.0416565,17.1324539,714.00 -99.0416794,17.1324310,712.61 -99.0416946,17.1324272,712.56 -99.0416794,17.1324215,711.23 -99.0416260,17.1324139,710.56 -99.0415878,17.1323624,709.45 -99.0415649,17.1323433,707.95 -99.0415497,17.1323090,706.44 -99.0415192,17.1322556,706.08 -99.0415421,17.1322174,704.53 -99.0415649,17.1321583,703.98 -99.0415573,17.1321030,703.25 -99.0415421,17.1320648,702.95 -99.0414963,17.1320705,703.00 -99.0414810,17.1320686,702.88 -99.0414963,17.1320477,702.75 -99.0416260,17.1320286,702.09 -99.0416794,17.1319923,701.64 -99.0417099,17.1319218,700.64 -99.0417557,17.1318665,700.56 -99.0418167,17.1318092,700.25 -99.0418472,17.1318130,699.73 -99.0418167,17.1317692,699.11 -99.0418243,17.1317635,699.11 -99.0418396,17.1317577,699.11 -99.0417252,17.1317921,698.69 -99.0416260,17.1317940,697.88 -99.0416489,17.1318264,697.63 -99.0416336,17.1318245,697.66 -99.0416183,17.1318283,697.64 -99.0416260,17.1318398,697.67 -99.0416336,17.1318359,697.70 -99.0416412,17.1318398,697.72 -99.0416489,17.1318531,697.05 -99.0416718,17.1319199,696.94 -99.0416412,17.1318722,696.95 -99.0416336,17.1318512,697.13 -99.0416565,17.1318245,697.16 -99.0417099,17.1318092,697.25 -99.0416946,17.1317844,697.42 -99.0417480,17.1317940,697.28 -99.0418091,17.1317844,697.38 -99.0418472,17.1317959,697.44 -99.0418625,17.1317997,697.42 -99.0418701,17.1317959,697.41 -99.0418625,17.1317673,697.34 -99.0418472,17.1317596,697.33 -99.0418320,17.1317654,697.33 -99.0418243,17.1317616,697.33 -99.0418320,17.1317577,697.33 -99.0418472,17.1317635,697.31 -99.0418472,17.1317654,697.31 -99.0418396,17.1317730,697.31 -99.0418396,17.1317787,697.31 -99.0417862,17.1317539,696.94 -99.0416946,17.1317253,696.08 -99.0416260,17.1317196,695.89 -99.0415955,17.1317081,696.17 -99.0416031,17.1316757,696.25 -99.0416489,17.1316776,696.38 -99.0417709,17.1316414,696.59 -99.0418015,17.1316357,696.61 -99.0418625,17.1316509,696.66 -99.0418777,17.1316471,696.67 -99.0418930,17.1316433,696.69 -99.0419617,17.1316490,696.64 -99.0418854,17.1316338,696.77 -99.0418777,17.1316357,696.39 -99.0418549,17.1316338,696.19 -99.0418549,17.1316204,696.23 -99.0418777,17.1315689,695.98 -99.0418701,17.1315594,696.25 -99.0418320,17.1315823,696.00 -99.0417557,17.1315613,696.20 -99.0417175,17.1315441,696.80 -99.0417252,17.1315403,697.66 -99.0417175,17.1314945,698.02 -99.0417709,17.1314831,698.25 -99.0418243,17.1314373,698.42 -99.0418777,17.1314316,698.97 -99.0419159,17.1314144,699.22 -99.0419769,17.1313953,699.47 -99.0420074,17.1313953,699.77 -99.0420380,17.1314125,700.36 -99.0420532,17.1313705,700.52 -99.0421295,17.1313400,700.66 -99.0421066,17.1313515,700.86 -99.0421677,17.1313400,701.28 -99.0421143,17.1313457,701.98 -99.0421448,17.1312790,701.83 -99.0421600,17.1312637,702.03 -99.0421600,17.1312561,702.11 -99.0421600,17.1312523,702.13 -99.0421753,17.1312504,702.13 -99.0421906,17.1312923,702.13 -99.0422211,17.1313572,702.13 -99.0421448,17.1313648,701.95 -99.0421371,17.1313763,701.86 -99.0421143,17.1314011,701.77 -99.0421677,17.1313210,701.73 -99.0422897,17.1312866,701.80 -99.0421906,17.1312695,702.59 -99.0421753,17.1312790,703.31 -99.0421524,17.1312408,704.48 -99.0421448,17.1312351,706.34 -99.0420990,17.1312313,707.61 -99.0420837,17.1311970,708.61 -99.0420685,17.1311855,709.31 -99.0420761,17.1311417,709.77 -99.0421448,17.1311417,709.81 -99.0421677,17.1311302,709.94 -99.0421600,17.1311302,710.13 -99.0421600,17.1311035,711.47 -99.0421753,17.1310654,711.58 -99.0422440,17.1310463,713.13 -99.0422363,17.1310539,713.36 -99.0422211,17.1310616,713.39 -99.0422287,17.1310635,713.42 -99.0422897,17.1310921,714.31 -99.0422440,17.1310711,716.16 -99.0422058,17.1310577,718.64 -99.0422058,17.1310387,721.02 -99.0422058,17.1309929,722.42 -99.0422211,17.1309929,723.14 -99.0422897,17.1309967,724.63 -99.0423355,17.1309490,727.19 -99.0423050,17.1309605,730.67 -99.0423126,17.1309681,730.86 -99.0423203,17.1309757,730.92 -99.0423355,17.1309967,731.02 -99.0423584,17.1309795,731.69 -99.0424194,17.1309280,731.78 -99.0424728,17.1308498,732.39 -99.0425644,17.1308346,732.48 -99.0425720,17.1308174,732.33 -99.0425797,17.1307735,734.45 -99.0426102,17.1306934,735.02 -99.0426712,17.1305599,736.13 -99.0427017,17.1305542,736.95 -99.0427246,17.1305294,736.97 -99.0426331,17.1305351,737.47 -99.0425797,17.1304836,738.17 -99.0425415,17.1304379,738.81 -99.0425186,17.1304646,738.91 -99.0425262,17.1304455,738.98 -99.0425034,17.1304455,739.06 -99.0424881,17.1304531,739.28 -99.0425110,17.1304531,739.56 -99.0424652,17.1304283,739.94 -99.0424423,17.1304092,740.44 -99.0424423,17.1303844,741.16 -99.0424271,17.1303730,741.83 -99.0424118,17.1303749,742.00 -99.0423965,17.1303387,742.00 -99.0423660,17.1303215,742.27 -99.0423431,17.1302738,742.78 -99.0423126,17.1302624,743.80 -99.0423355,17.1302662,744.00 -99.0424271,17.1302433,744.11 -99.0424500,17.1302261,744.14 -99.0425034,17.1302052,744.22 -99.0425186,17.1301899,744.30 -99.0425644,17.1301994,744.33 -99.0426483,17.1301785,744.50 -99.0427246,17.1301651,744.69 -99.0427704,17.1301556,745.11 -99.0427551,17.1301575,745.41 -99.0428009,17.1301231,745.98 -99.0428162,17.1301041,746.09 -99.0427399,17.1300411,746.42 -99.0427399,17.1300354,746.44 -99.0427399,17.1300278,746.47 -99.0427704,17.1299953,746.98 -99.0428085,17.1299629,747.36 -99.0427170,17.1299286,747.92 -99.0427246,17.1299438,748.69 -99.0427475,17.1299133,750.52 -99.0427933,17.1298904,751.11 -99.0429382,17.1298904,752.06 -99.0429993,17.1298103,752.61 -99.0431519,17.1298904,753.83 -99.0431747,17.1299000,755.92 -99.0431137,17.1298447,757.31 -99.0430069,17.1297894,758.27 -99.0428848,17.1296692,758.91 -99.0429077,17.1296635,760.89 -99.0429916,17.1296158,761.03 -99.0429993,17.1296005,762.08 -99.0430069,17.1295929,762.09 -99.0430069,17.1295662,762.70 -99.0429382,17.1295376,764.94 -99.0429382,17.1295319,765.53 -99.0429306,17.1294918,766.63 -99.0429153,17.1294880,766.92 -99.0428543,17.1294880,768.77 -99.0428467,17.1294956,769.13 -99.0428619,17.1294785,770.42 -99.0428696,17.1294632,770.64 -99.0428848,17.1294537,770.92 -99.0429230,17.1294518,771.27 -99.0429153,17.1295528,772.52 -99.0429153,17.1295185,773.53 -99.0428925,17.1295280,770.91 </coordinates>
</LineString>
</MultiGeometry>
</Placemark>
<Folder>
<name>waypoints</name>
<Placemark>
<name>
Fri May 14 09:49:21 2010 S=0.25 Km/hr
</name>
<styleUrl>
#styleMap_TLP_Start
</styleUrl>
<Point>
<coordinates>
-99.0426483,17.1294861,814.94
</coordinates>
</Point>
</Placemark>
<Placemark>
<name>
Fri May 14 09:49:32 2010 S=0.06 Km/hr
</name>
<styleUrl>
#styleMap_TLP_Normal
</styleUrl>
<Point>
<coordinates>
-99.0425797,17.1294537,789.20
</coordinates>
</Point>
</Placemark>
<Placemark>
<name>
Fri May 14 09:49:42 2010 S=0.33 Km/hr
</name>
<styleUrl>
#styleMap_TLP_Normal
</styleUrl>
<Point>
<coordinates>
-99.0425873,17.1294765,785.75
</coordinates>
</Point>
</Placemark>
<Placemark>
<name>
Fri May 14 09:49:52 2010 S=0.46 Km/hr
</name>
<styleUrl>
#styleMap_TLP_Normal
</styleUrl>
<Point>
<coordinates>
-99.0425797,17.1294537,784.64
</coordinates>
</Point>
</Placemark>
<Placemark>
<name>
Fri May 14 09:50:02 2010 S=0.93 Km/hr
</name>
<styleUrl>
#styleMap_TLP_Normal
</styleUrl>
<Point>
<coordinates>
-99.0425797,17.1294498,784.69
</coordinates>
</Point>
</Placemark>
<Placemark>
<name>
Fri May 14 09:50:12 2010 S=3.40 Km/hr
</name>
<styleUrl>
#styleMap_TLP_Normal
</styleUrl>
<Point>
<coordinates>
-99.0426636,17.1295185,785.66
</coordinates>
</Point>
</Placemark>
<Placemark>
<name>
Fri May 14 09:50:22 2010 S=2.99 Km/hr
</name>
<styleUrl>
#styleMap_TLP_Normal
</styleUrl>
<Point>
<coordinates>
-99.0427399,17.1295834,786.34
</coordinates>
</Point>
</Placemark>
<Placemark>
<name>
Fri May 14 09:50:32 2010 S=3.33 Km/hr
</name>
<styleUrl>
#styleMap_TLP_Normal
</styleUrl>
<Point>
<coordinates>
-99.0428162,17.1296520,786.91
</coordinates>
</Point>
</Placemark>
<Placemark>
<name>
Fri May 14 09:50:42 2010 S=3.45 Km/hr
</name>
<styleUrl>
#styleMap_TLP_Normal
</styleUrl>
<Point>
<coordinates>
-99.0428848,17.1297207,787.52
</coordinates>
</Point>
</Placemark>
<Placemark>
<name>
Fri May 14 09:50:52 2010 S=2.78 Km/hr
</name>
<styleUrl>
#styleMap_TLP_Normal
</styleUrl>
<Point>
<coordinates>
-99.0429459,17.1297512,787.88
</coordinates>
</Point>
</Placemark>
<Placemark>
<name>
Fri May 14 09:51:02 2010 S=3.61 Km/hr
</name>
<styleUrl>
#styleMap_TLP_Normal
</styleUrl>
<Point>
<coordinates>
-99.0430374,17.1297798,788.23
</coordinates>
</Point>
</Placemark>
<Placemark>
<name>
Fri May 14 09:51:12 2010 S=4.22 Km/hr
</name>
<styleUrl>
#styleMap_TLP_Normal
</styleUrl>
<Point>
<coordinates>
-99.0431442,17.1297741,788.69
</coordinates>
</Point>
</Placemark>
<Placemark>
<name>
Fri May 14 09:51:22 2010 S=3.71 Km/hr
</name>
<styleUrl>
#styleMap_TLP_Normal
</styleUrl>
<Point>
<coordinates>
-99.0432587,17.1298084,788.56
</coordinates>
</Point>
</Placemark>
<Placemark>
<name>
Fri May 14 09:51:32 2010 S=3.95 Km/hr
</name>
<styleUrl>
#styleMap_TLP_Normal
</styleUrl>
<Point>
<coordinates>
-99.0433502,17.1298256,788.66
</coordinates>
</Point>
</Placemark>
<Placemark>
<name>
Fri May 14 09:51:42 2010 S=3.23 Km/hr
</name>
<styleUrl>
#styleMap_TLP_Normal
</styleUrl>
<Point>
<coordinates>
-99.0434418,17.1298656,788.44
</coordinates>
</Point>
</Placemark>
<Placemark>
<name>
Fri May 14 09:51:52 2010 S=3.56 Km/hr
</name>
<styleUrl>
#styleMap_TLP_Normal
</styleUrl>
<Point>
<coordinates>
-99.0435410,17.1298809,789.09
</coordinates>
</Point>
</Placemark>
<Placemark>
<name>
Fri May 14 09:52:02 2010 S=3.69 Km/hr
</name>
<styleUrl>
#styleMap_TLP_Normal
</styleUrl>
<Point>
<coordinates>
-99.0435944,17.1298752,789.13
</coordinates>
</Point>
</Placemark>
<Placemark>
<name>
Fri May 14 09:52:12 2010 S=3.10 Km/hr
</name>
<styleUrl>
#styleMap_TLP_Normal
</styleUrl>
<Point>
<coordinates>
-99.0435791,17.1299400,788.78
</coordinates>
</Point>
</Placemark>
<Placemark>
<name>
Fri May 14 09:52:22 2010 S=1.96 Km/hr
</name>
<styleUrl>
#styleMap_TLP_Normal
</styleUrl>
<Point>
<coordinates>
-99.0435944,17.1300373,788.52
</coordinates>
</Point>
</Placemark>
<Placemark>
<name>
Fri May 14 09:52:32 2010 S=1.14 Km/hr
</name>
<styleUrl>
#styleMap_TLP_Normal
</styleUrl>
<Point>
<coordinates>
-99.0436096,17.1300755,789.92
</coordinates>
</Point>
</Placemark>
<Placemark>
<name>
Fri May 14 09:52:42 2010 S=2.15 Km/hr
</name>
<styleUrl>
#styleMap_TLP_Normal
</styleUrl>
<Point>
<coordinates>
-99.0435867,17.1301098,789.61
</coordinates>
</Point>
</Placemark>
<Placemark>
<name>
Fri May 14 09:52:52 2010 S=2.82 Km/hr
</name>
<styleUrl>
#styleMap_TLP_Normal
</styleUrl>
<Point>
<coordinates>
-99.0435333,17.1301613,790.58
</coordinates>
</Point>
</Placemark>
<Placemark>
<name>
Fri May 14 09:53:02 2010 S=2.77 Km/hr
</name>
<styleUrl>
#styleMap_TLP_Normal
</styleUrl>
<Point>
<coordinates>
-99.0434494,17.1302052,790.77
</coordinates>
</Point>
</Placemark>
<Placemark>
<name>
Fri May 14 09:53:12 2010 S=3.42 Km/hr
</name>
<styleUrl>
#styleMap_TLP_Normal
</styleUrl>
<Point>
<coordinates>
-99.0434189,17.1302624,794.25
</coordinates>
</Point>
</Placemark>
<Placemark>
<name>
Fri May 14 09:53:22 2010 S=2.29 Km/hr
</name>
<styleUrl>
#styleMap_TLP_Normal
</styleUrl>
<Point>
<coordinates>
-99.0433578,17.1303520,797.91
</coordinates>
</Point>
</Placemark>
<Placemark>
<name>
Fri May 14 09:53:32 2010 S=1.85 Km/hr
</name>
<styleUrl>
#styleMap_TLP_Normal
</styleUrl>
<Point>
<coordinates>
-99.0433655,17.1304512,802.47
</coordinates>
</Point>
</Placemark>
<Placemark>
<name>
Fri May 14 09:53:42 2010 S=1.80 Km/hr
</name>
<styleUrl>
#styleMap_TLP_Normal
</styleUrl>
<Point>
<coordinates>
-99.0433807,17.1304893,804.73
</coordinates>
</Point>
</Placemark>
<Placemark>
<name>
Fri May 14 09:53:52 2010 S=3.11 Km/hr
</name>
<styleUrl>
#styleMap_TLP_Normal
</styleUrl>
<Point>
<coordinates>
-99.0434723,17.1305637,807.52
</coordinates>
</Point>
</Placemark>
<Placemark>
<name>
Fri May 14 09:54:02 2010 S=3.16 Km/hr
</name>
<styleUrl>
#styleMap_TLP_Normal
</styleUrl>
<Point>
<coordinates>
-99.0435715,17.1305866,809.55
</coordinates>
</Point>
</Placemark>
<Placemark>
<name>
Fri May 14 09:54:12 2010 S=2.98 Km/hr
</name>
<styleUrl>
#styleMap_TLP_Normal
</styleUrl>
<Point>
<coordinates>
-99.0436783,17.1306705,811.95
</coordinates>
</Point>
</Placemark>
<Placemark>
<name>
Fri May 14 09:54:22 2010 S=3.26 Km/hr
</name>
<styleUrl>
#styleMap_TLP_Normal
</styleUrl>
<Point>
<coordinates>
-99.0437851,17.1307411,814.27
</coordinates>
</Point>
</Placemark>
<Placemark>
<name>
Fri May 14 09:54:32 2010 S=0.84 Km/hr
</name>
<styleUrl>
#styleMap_TLP_Normal
</styleUrl>
<Point>
<coordinates>
-99.0438690,17.1307793,815.88
</coordinates>
</Point>
</Placemark>
<Placemark>
<name>
Fri May 14 09:54:42 2010 S=2.45 Km/hr
</name>
<styleUrl>
#styleMap_TLP_Normal
</styleUrl>
<Point>
<coordinates>
-99.0439377,17.1308250,815.94
</coordinates>
</Point>
</Placemark>
<Placemark>
<name>
Fri May 14 09:54:52 2010 S=1.47 Km/hr
</name>
<styleUrl>
#styleMap_TLP_Normal
</styleUrl>
<Point>
<coordinates>
-99.0439911,17.1308002,816.53
</coordinates>
</Point>
</Placemark>
<Placemark>
<name>
Fri May 14 09:55:02 2010 S=1.56 Km/hr
</name>
<styleUrl>
#styleMap_TLP_Normal
</styleUrl>
<Point>
<coordinates>
-99.0440292,17.1308498,818.08
</coordinates>
</Point>
</Placemark>
<Placemark>
<name>
Fri May 14 09:55:12 2010 S=0.59 Km/hr
</name>
<styleUrl>
#styleMap_TLP_Normal
</styleUrl>
<Point>
<coordinates>
-99.0440521,17.1308651,817.98
</coordinates>
</Point>
</Placemark>
<Placemark>
<name>
Fri May 14 09:55:22 2010 S=3.28 Km/hr
</name>
<styleUrl>
#styleMap_TLP_Normal
</styleUrl>
<Point>
<coordinates>
-99.0440903,17.1309280,817.34
</coordinates>
</Point>
</Placemark>
<Placemark>
<name>
Fri May 14 09:55:32 2010 S=3.22 Km/hr
</name>
<styleUrl>
#styleMap_TLP_Normal
</styleUrl>
<Point>
<coordinates>
-99.0441360,17.1310349,817.70
</coordinates>
</Point>
</Placemark>
<Placemark>
<name>
Fri May 14 09:55:42 2010 S=2.45 Km/hr
</name>
<styleUrl>
#styleMap_TLP_Normal
</styleUrl>
<Point>
<coordinates>
-99.0441742,17.1310940,817.56
</coordinates>
</Point>
</Placemark>
<Placemark>
<name>
Fri May 14 09:55:52 2010 S=3.69 Km/hr
</name>
<styleUrl>
#styleMap_TLP_Normal
</styleUrl>
<Point>
<coordinates>
-99.0442810,17.1311779,816.08
</coordinates>
</Point>
</Placemark>
<Placemark>
<name>
Fri May 14 09:56:02 2010 S=2.58 Km/hr
</name>
<styleUrl>
#styleMap_TLP_Normal
</styleUrl>
<Point>
<coordinates>
-99.0443039,17.1312084,816.45
</coordinates>
</Point>
</Placemark>
<Placemark>
<name>
Fri May 14 09:56:12 2010 S=3.68 Km/hr
</name>
<styleUrl>
#styleMap_TLP_Normal
</styleUrl>
<Point>
<coordinates>
-99.0444107,17.1312256,816.84
</coordinates>
</Point>
</Placemark>
<Placemark>
<name>
Fri May 14 09:56:22 2010 S=3.08 Km/hr
</name>
<styleUrl>
#styleMap_TLP_Normal
</styleUrl>
<Point>
<coordinates>
-99.0445099,17.1312218,816.45
</coordinates>
</Point>
</Placemark>
<Placemark>
<name>
Fri May 14 09:56:32 2010 S=3.35 Km/hr
</name>
<styleUrl>
#styleMap_TLP_Normal
</styleUrl>
<Point>
<coordinates>
-99.0446014,17.1312504,818.33
</coordinates>
</Point>
</Placemark>
<Placemark>
<name>
Fri May 14 09:56:42 2010 S=3.97 Km/hr
</name>
<styleUrl>
#styleMap_TLP_Normal
</styleUrl>
<Point>
<coordinates>
-99.0446777,17.1312447,818.34
</coordinates>
</Point>
</Placemark>
<Placemark>
<name>
Fri May 14 09:56:52 2010 S=3.31 Km/hr
</name>
<styleUrl>
#styleMap_TLP_Normal
</styleUrl>
<Point>
<coordinates>
-99.0447388,17.1312523,817.72
</coordinates>
</Point>
</Placemark>
<Placemark>
<name>
Fri May 14 09:57:02 2010 S=2.78 Km/hr
</name>
<styleUrl>
#styleMap_TLP_Normal
</styleUrl>
<Point>
<coordinates>
-99.0448074,17.1312313,818.09
</coordinates>
</Point>
</Placemark>
<Placemark>
<name>
Fri May 14 09:57:12 2010 S=2.47 Km/hr
</name>
<styleUrl>
#styleMap_TLP_Normal
</styleUrl>
<Point>
<coordinates>
-99.0448532,17.1312675,817.58
</coordinates>
</Point>
</Placemark>
<Placemark>
<name>
Fri May 14 09:57:22 2010 S=2.70 Km/hr
</name>
<styleUrl>
#styleMap_TLP_Normal
</styleUrl>
<Point>
<coordinates>
-99.0448914,17.1313133,813.53
</coordinates>
</Point>
</Placemark>
<Placemark>
<name>
Fri May 14 09:57:32 2010 S=3.08 Km/hr
</name>
<styleUrl>
#styleMap_TLP_Normal
</styleUrl>
<Point>
<coordinates>
-99.0449524,17.1313839,814.05
</coordinates>
</Point>
</Placemark>
<Placemark>
<name>
Fri May 14 09:57:42 2010 S=1.57 Km/hr
</name>
<styleUrl>
#styleMap_TLP_Normal
</styleUrl>
<Point>
<coordinates>
-99.0449982,17.1314487,814.38
</coordinates>
</Point>
</Placemark>
<Placemark>
<name>
Fri May 14 09:57:52 2010 S=2.29 Km/hr
</name>
<styleUrl>
#styleMap_TLP_Normal
</styleUrl>
<Point>
<coordinates>
-99.0449677,17.1314907,813.03
</coordinates>
</Point>
</Placemark>
<Placemark>
<name>
Fri May 14 09:58:02 2010 S=3.07 Km/hr
</name>
<styleUrl>
#styleMap_TLP_Normal
</styleUrl>
<Point>
<coordinates>
-99.0449982,17.1316013,812.16
</coordinates>
</Point>
</Placemark>
<Placemark>
<name>
Fri May 14 09:58:12 2010 S=3.62 Km/hr
</name>
<styleUrl>
#styleMap_TLP_Normal
</styleUrl>
<Point>
<coordinates>
-99.0450974,17.1316528,811.47
</coordinates>
</Point>
</Placemark>
<Placemark>
<name>
Fri May 14 09:58:22 2010 S=3.49 Km/hr
</name>
<styleUrl>
#styleMap_TLP_Normal
</styleUrl>
<Point>
<coordinates>
-99.0451965,17.1317329,809.05
</coordinates>
</Point>
</Placemark>
<Placemark>
<name>
Fri May 14 09:58:32 2010 S=2.85 Km/hr
</name>
<styleUrl>
#styleMap_TLP_Normal
</styleUrl>
<Point>
<coordinates>
-99.0452118,17.1318359,808.00
</coordinates>
</Point>
</Placemark>
<Placemark>
<name>
Fri May 14 09:58:42 2010 S=2.29 Km/hr
</name>
<styleUrl>
#styleMap_TLP_Normal
</styleUrl>
<Point>
<coordinates>
-99.0452194,17.1319008,805.73
</coordinates>
</Point>
</Placemark>
<Placemark>
<name>
Fri May 14 09:58:52 2010 S=2.09 Km/hr
</name>
<styleUrl>
#styleMap_TLP_Normal
</styleUrl>
<Point>
<coordinates>
-99.0451660,17.1319675,803.20
</coordinates>
</Point>
</Placemark>
<Placemark>
<name>
Fri May 14 09:59:02 2010 S=0.91 Km/hr
</name>
<styleUrl>
#styleMap_TLP_Normal
</styleUrl>
<Point>
<coordinates>
-99.0451508,17.1319790,802.39
</coordinates>
</Point>
</Placemark>
<Placemark>
<name>
Fri May 14 09:59:12 2010 S=1.77 Km/hr
</name>
<styleUrl>
#styleMap_TLP_Normal
</styleUrl>
<Point>
<coordinates>
-99.0451126,17.1320133,801.02
</coordinates>
</Point>
</Placemark>
<Placemark>
<name>
Fri May 14 09:59:22 2010 S=2.66 Km/hr
</name>
<styleUrl>
#styleMap_TLP_Normal
</styleUrl>
<Point>
<coordinates>
-99.0450668,17.1320400,800.34
</coordinates>
</Point>
</Placemark>
<Placemark>
<name>
Fri May 14 09:59:32 2010 S=3.31 Km/hr
</name>
<styleUrl>
#styleMap_TLP_Normal
</styleUrl>
<Point>
<coordinates>
-99.0450058,17.1320229,800.36
</coordinates>
</Point>
</Placemark>
<Placemark>
<name>
Fri May 14 09:59:42 2010 S=3.45 Km/hr
</name>
<styleUrl>
#styleMap_TLP_Normal
</styleUrl>
<Point>
<coordinates>
-99.0449142,17.1320438,800.53
</coordinates>
</Point>
</Placemark>
<Placemark>
<name>
Fri May 14 09:59:52 2010 S=3.04 Km/hr
</name>
<styleUrl>
#styleMap_TLP_Normal
</styleUrl>
<Point>
<coordinates>
-99.0448227,17.1320782,801.97
</coordinates>
</Point>
</Placemark>
<Placemark>
<name>
Fri May 14 10:00:02 2010 S=3.12 Km/hr
</name>
<styleUrl>
#styleMap_TLP_Normal
</styleUrl>
<Point>
<coordinates>
-99.0447540,17.1320934,804.09
</coordinates>
</Point>
</Placemark>
<Placemark>
<name>
Fri May 14 10:00:12 2010 S=2.68 Km/hr
</name>
<styleUrl>
#styleMap_TLP_Normal
</styleUrl>
<Point>
<coordinates>
-99.0447464,17.1321697,804.30
</coordinates>
</Point>
</Placemark>
<Placemark>
<name>
Fri May 14 10:00:22 2010 S=2.98 Km/hr
</name>
<styleUrl>
#styleMap_TLP_Normal
</styleUrl>
<Point>
<coordinates>
-99.0447922,17.1322308,804.89
</coordinates>
</Point>
</Placemark>
<Placemark>
<name>
Fri May 14 10:00:32 2010 S=0.77 Km/hr
</name>
<styleUrl>
#styleMap_TLP_Normal
</styleUrl>
<Point>
<coordinates>
-99.0447998,17.1322823,804.16
</coordinates>
</Point>
</Placemark>
<Placemark>
<name>
Fri May 14 10:00:42 2010 S=2.85 Km/hr
</name>
<styleUrl>
#styleMap_TLP_Normal
</styleUrl>
<Point>
<coordinates>
-99.0448151,17.1323090,804.30
</coordinates>
</Point>
</Placemark>
<Placemark>
<name>
Fri May 14 10:00:52 2010 S=3.12 Km/hr
</name>
<styleUrl>
#styleMap_TLP_Normal
</styleUrl>
<Point>
<coordinates>
-99.0448380,17.1323853,805.45
</coordinates>
</Point>
</Placemark>
<Placemark>
<name>
Fri May 14 10:01:02 2010 S=1.96 Km/hr
</name>
<styleUrl>
#styleMap_TLP_Normal
</styleUrl>
<Point>
<coordinates>
-99.0448990,17.1323910,805.98
</coordinates>
</Point>
</Placemark>
<Placemark>
<name>
Fri May 14 10:01:12 2010 S=2.60 Km/hr
</name>
<styleUrl>
#styleMap_TLP_Normal
</styleUrl>
<Point>
<coordinates>
-99.0449448,17.1324387,806.66
</coordinates>
</Point>
</Placemark>
<Placemark>
<name>
Fri May 14 10:01:22 2010 S=2.49 Km/hr
</name>
<styleUrl>
#styleMap_TLP_Normal
</styleUrl>
<Point>
<coordinates>
-99.0449829,17.1325169,805.25
</coordinates>
</Point>
</Placemark>
<Placemark>
<name>
Fri May 14 10:01:32 2010 S=2.47 Km/hr
</name>
<styleUrl>
#styleMap_TLP_Normal
</styleUrl>
<Point>
<coordinates>
-99.0449829,17.1325703,803.95
</coordinates>
</Point>
</Placemark>
<Placemark>
<name>
Fri May 14 10:01:42 2010 S=2.35 Km/hr
</name>
<styleUrl>
#styleMap_TLP_Normal
</styleUrl>
<Point>
<coordinates>
-99.0449753,17.1326447,802.58
</coordinates>
</Point>
</Placemark>
<Placemark>
<name>
Fri May 14 10:01:52 2010 S=2.80 Km/hr
</name>
<styleUrl>
#styleMap_TLP_Normal
</styleUrl>
<Point>
<coordinates>
-99.0449905,17.1327381,802.55
</coordinates>
</Point>
</Placemark>
<Placemark>
<name>
Fri May 14 10:02:02 2010 S=3.65 Km/hr
</name>
<styleUrl>
#styleMap_TLP_Normal
</styleUrl>
<Point>
<coordinates>
-99.0450058,17.1328392,802.61
</coordinates>
</Point>
</Placemark>
<Placemark>
<name>
Fri May 14 10:02:12 2010 S=2.44 Km/hr
</name>
<styleUrl>
#styleMap_TLP_Normal
</styleUrl>
<Point>
<coordinates>
-99.0450058,17.1329079,801.27
</coordinates>
</Point>
</Placemark>
<Placemark>
<name>
Fri May 14 10:02:22 2010 S=3.10 Km/hr
</name>
<styleUrl>
#styleMap_TLP_Normal
</styleUrl>
<Point>
<coordinates>
-99.0451050,17.1329842,799.48
</coordinates>
</Point>
</Placemark>
<Placemark>
<name>
Fri May 14 10:02:32 2010 S=0.36 Km/hr
</name>
<styleUrl>
#styleMap_TLP_Normal
</styleUrl>
<Point>
<coordinates>
-99.0450745,17.1329613,797.66
</coordinates>
</Point>
</Placemark>
<Placemark>
<name>
Fri May 14 10:02:42 2010 S=0.65 Km/hr
</name>
<styleUrl>
#styleMap_TLP_Normal
</styleUrl>
<Point>
<coordinates>
-99.0450745,17.1329498,797.55
</coordinates>
</Point>
</Placemark>
<Placemark>
<name>
Fri May 14 10:02:52 2010 S=0.39 Km/hr
</name>
<styleUrl>
#styleMap_TLP_Normal
</styleUrl>
<Point>
<coordinates>
-99.0450668,17.1329403,797.50
</coordinates>
</Point>
</Placemark>
<Placemark>
<name>
Fri May 14 10:03:02 2010 S=1.65 Km/hr
</name>
<styleUrl>
#styleMap_TLP_Normal
</styleUrl>
<Point>
<coordinates>
-99.0451126,17.1329651,795.28
</coordinates>
</Point>
</Placemark>
<Placemark>
<name>
Fri May 14 10:03:12 2010 S=0.43 Km/hr
</name>
<styleUrl>
#styleMap_TLP_Normal
</styleUrl>
<Point>
<coordinates>
-99.0451126,17.1329517,795.70
</coordinates>
</Point>
</Placemark>
<Placemark>
<name>
Fri May 14 10:03:22 2010 S=1.20 Km/hr
</name>
<styleUrl>
#styleMap_TLP_Normal
</styleUrl>
<Point>
<coordinates>
-99.0451508,17.1329479,796.64
</coordinates>
</Point>
</Placemark>
<Placemark>
<name>
Fri May 14 10:03:32 2010 S=1.15 Km/hr
</name>
<styleUrl>
#styleMap_TLP_Normal
</styleUrl>
<Point>
<coordinates>
-99.0451813,17.1329670,796.59
</coordinates>
</Point>
</Placemark>
<Placemark>
<name>
Fri May 14 10:03:42 2010 S=2.54 Km/hr
</name>
<styleUrl>
#styleMap_TLP_Normal
</styleUrl>
<Point>
<coordinates>
-99.0451965,17.1330338,796.31
</coordinates>
</Point>
</Placemark>
<Placemark>
<name>
Fri May 14 10:03:52 2010 S=1.50 Km/hr
</name>
<styleUrl>
#styleMap_TLP_Normal
</styleUrl>
<Point>
<coordinates>
-99.0452042,17.1331081,796.05
</coordinates>
</Point>
</Placemark>
<Placemark>
<name>
Fri May 14 10:04:02 2010 S=0.73 Km/hr
</name>
<styleUrl>
#styleMap_TLP_Normal
</styleUrl>
<Point>
<coordinates>
-99.0452042,17.1330585,795.77
</coordinates>
</Point>
</Placemark>
<Placemark>
<name>
Fri May 14 10:04:12 2010 S=2.87 Km/hr
</name>
<styleUrl>
#styleMap_TLP_Normal
</styleUrl>
<Point>
<coordinates>
-99.0452728,17.1331215,795.77
</coordinates>
</Point>
</Placemark>
<Placemark>
<name>
Fri May 14 10:04:22 2010 S=0.32 Km/hr
</name>
<styleUrl>
#styleMap_TLP_Normal
</styleUrl>
<Point>
<coordinates>
-99.0452652,17.1331234,796.03
</coordinates>
</Point>
</Placemark>
<Placemark>
<name>
Fri May 14 10:04:32 2010 S=2.13 Km/hr
</name>
<styleUrl>
#styleMap_TLP_Normal
</styleUrl>
<Point>
<coordinates>
-99.0452499,17.1331062,795.95
</coordinates>
</Point>
</Placemark>
<Placemark>
<name>
Fri May 14 10:04:42 2010 S=1.29 Km/hr
</name>
<styleUrl>
#styleMap_TLP_Normal
</styleUrl>
<Point>
<coordinates>
-99.0452118,17.1331081,796.08
</coordinates>
</Point>
</Placemark>
<Placemark>
<name>
Fri May 14 10:04:52 2010 S=2.09 Km/hr
</name>
<styleUrl>
#styleMap_TLP_Normal
</styleUrl>
<Point>
<coordinates>
-99.0451965,17.1331844,795.14
</coordinates>
</Point>
</Placemark>
<Placemark>
<name>
Fri May 14 10:05:02 2010 S=0.51 Km/hr
</name>
<styleUrl>
#styleMap_TLP_Normal
</styleUrl>
<Point>
<coordinates>
-99.0452042,17.1331425,795.02
</coordinates>
</Point>
</Placemark>
<Placemark>
<name>
Fri May 14 10:05:12 2010 S=3.20 Km/hr
</name>
<styleUrl>
#styleMap_TLP_Normal
</styleUrl>
<Point>
<coordinates>
-99.0452347,17.1332188,791.91
</coordinates>
</Point>
</Placemark>
<Placemark>
<name>
Fri May 14 10:05:22 2010 S=1.07 Km/hr
</name>
<styleUrl>
#styleMap_TLP_Normal
</styleUrl>
<Point>
<coordinates>
-99.0452423,17.1332436,788.03
</coordinates>
</Point>
</Placemark>
<Placemark>
<name>
Fri May 14 10:05:32 2010 S=0.52 Km/hr
</name>
<styleUrl>
#styleMap_TLP_Normal
</styleUrl>
<Point>
<coordinates>
-99.0452499,17.1332626,787.67
</coordinates>
</Point>
</Placemark>
<Placemark>
<name>
Fri May 14 10:05:42 2010 S=2.60 Km/hr
</name>
<styleUrl>
#styleMap_TLP_Normal
</styleUrl>
<Point>
<coordinates>
-99.0453033,17.1333714,787.20
</coordinates>
</Point>
</Placemark>
<Placemark>
<name>
Fri May 14 10:05:52 2010 S=2.40 Km/hr
</name>
<styleUrl>
#styleMap_TLP_Normal
</styleUrl>
<Point>
<coordinates>
-99.0453415,17.1334343,786.83
</coordinates>
</Point>
</Placemark>
<Placemark>
<name>
Fri May 14 10:06:02 2010 S=1.38 Km/hr
</name>
<styleUrl>
#styleMap_TLP_Normal
</styleUrl>
<Point>
<coordinates>
-99.0453186,17.1334400,786.64
</coordinates>
</Point>
</Placemark>
<Placemark>
<name>
Fri May 14 10:06:12 2010 S=1.01 Km/hr
</name>
<styleUrl>
#styleMap_TLP_Normal
</styleUrl>
<Point>
<coordinates>
-99.0452957,17.1334572,786.59
</coordinates>
</Point>
</Placemark>
<Placemark>
<name>
Fri May 14 10:06:22 2010 S=2.67 Km/hr
</name>
<styleUrl>
#styleMap_TLP_Normal
</styleUrl>
<Point>
<coordinates>
-99.0452347,17.1335144,786.36
</coordinates>
</Point>
</Placemark>
<Placemark>
<name>
Fri May 14 10:06:32 2010 S=2.99 Km/hr
</name>
<styleUrl>
#styleMap_TLP_Normal
</styleUrl>
<Point>
<coordinates>
-99.0452805,17.1336174,784.64
</coordinates>
</Point>
</Placemark>
<Placemark>
<name>
Fri May 14 10:06:42 2010 S=2.46 Km/hr
</name>
<styleUrl>
#styleMap_TLP_Normal
</styleUrl>
<Point>
<coordinates>
-99.0453033,17.1336632,784.34
</coordinates>
</Point>
</Placemark>
<Placemark>
<name>
Fri May 14 10:06:52 2010 S=1.58 Km/hr
</name>
<styleUrl>
#styleMap_TLP_Normal
</styleUrl>
<Point>
<coordinates>
-99.0453110,17.1337490,783.34
</coordinates>
</Point>
</Placemark>
<Placemark>
<name>
Fri May 14 10:07:02 2010 S=1.52 Km/hr
</name>
<styleUrl>
#styleMap_TLP_Normal
</styleUrl>
<Point>
<coordinates>
-99.0453110,17.1338043,781.88
</coordinates>
</Point>
</Placemark>
<Placemark>
<name>
Fri May 14 10:07:12 2010 S=1.68 Km/hr
</name>
<styleUrl>
#styleMap_TLP_Normal
</styleUrl>
<Point>
<coordinates>
-99.0452805,17.1338329,781.09
</coordinates>
</Point>
</Placemark>
<Placemark>
<name>
Fri May 14 10:07:22 2010 S=0.29 Km/hr
</name>
<styleUrl>
#styleMap_TLP_Normal
</styleUrl>
<Point>
<coordinates>
-99.0452423,17.1337910,780.05
</coordinates>
</Point>
</Placemark>
<Placemark>
<name>
Fri May 14 10:07:32 2010 S=0.60 Km/hr
</name>
<styleUrl>
#styleMap_TLP_Normal
</styleUrl>
<Point>
<coordinates>
-99.0452271,17.1337929,780.00
</coordinates>
</Point>
</Placemark>
<Placemark>
<name>
Fri May 14 10:07:42 2010 S=0.63 Km/hr
</name>
<styleUrl>
#styleMap_TLP_Normal
</styleUrl>
<Point>
<coordinates>
-99.0452194,17.1338043,780.00
</coordinates>
</Point>
</Placemark>
<Placemark>
<name>
Fri May 14 10:07:52 2010 S=1.62 Km/hr
</name>
<styleUrl>
#styleMap_TLP_Normal
</styleUrl>
<Point>
<coordinates>
-99.0451889,17.1338768,779.97
</coordinates>
</Point>
</Placemark>
<Placemark>
<name>
Fri May 14 10:08:02 2010 S=0.45 Km/hr
</name>
<styleUrl>
#styleMap_TLP_Normal
</styleUrl>
<Point>
<coordinates>
-99.0451584,17.1339111,779.92
</coordinates>
</Point>
</Placemark>
<Placemark>
<name>
Fri May 14 10:08:12 2010 S=0.20 Km/hr
</name>
<styleUrl>
#styleMap_TLP_Normal
</styleUrl>
<Point>
<coordinates>
-99.0451508,17.1339111,779.92
</coordinates>
</Point>
</Placemark>
<Placemark>
<name>
Fri May 14 10:08:22 2010 S=0.44 Km/hr
</name>
<styleUrl>
#styleMap_TLP_Normal
</styleUrl>
<Point>
<coordinates>
-99.0451431,17.1338997,779.92
</coordinates>
</Point>
</Placemark>
<Placemark>
<name>
Fri May 14 10:08:32 2010 S=0.59 Km/hr
</name>
<styleUrl>
#styleMap_TLP_Normal
</styleUrl>
<Point>
<coordinates>
-99.0451431,17.1338997,779.94
</coordinates>
</Point>
</Placemark>
<Placemark>
<name>
Fri May 14 10:08:42 2010 S=1.03 Km/hr
</name>
<styleUrl>
#styleMap_TLP_Normal
</styleUrl>
<Point>
<coordinates>
-99.0451279,17.1339664,779.59
</coordinates>
</Point>
</Placemark>
<Placemark>
<name>
Fri May 14 10:08:52 2010 S=0.66 Km/hr
</name>
<styleUrl>
#styleMap_TLP_Normal
</styleUrl>
<Point>
<coordinates>
-99.0451202,17.1340199,779.02
</coordinates>
</Point>
</Placemark>
<Placemark>
<name>
Fri May 14 10:09:02 2010 S=1.50 Km/hr
</name>
<styleUrl>
#styleMap_TLP_Normal
</styleUrl>
<Point>
<coordinates>
-99.0450745,17.1339855,778.83
</coordinates>
</Point>
</Placemark>
<Placemark>
<name>
Fri May 14 10:09:12 2010 S=0.49 Km/hr
</name>
<styleUrl>
#styleMap_TLP_Normal
</styleUrl>
<Point>
<coordinates>
-99.0450516,17.1339664,778.86
</coordinates>
</Point>
</Placemark>
<Placemark>
<name>
Fri May 14 10:09:22 2010 S=1.50 Km/hr
</name>
<styleUrl>
#styleMap_TLP_Normal
</styleUrl>
<Point>
<coordinates>
-99.0450516,17.1339550,778.41
</coordinates>
</Point>
</Placemark>
<Placemark>
<name>
Fri May 14 10:09:32 2010 S=0.98 Km/hr
</name>
<styleUrl>
#styleMap_TLP_Normal
</styleUrl>
<Point>
<coordinates>
-99.0450897,17.1339836,777.42
</coordinates>
</Point>
</Placemark>
<Placemark>
<name>
Fri May 14 10:09:42 2010 S=1.23 Km/hr
</name>
<styleUrl>
#styleMap_TLP_Normal
</styleUrl>
<Point>
<coordinates>
-99.0450821,17.1339893,777.39
</coordinates>
</Point>
</Placemark>
<Placemark>
<name>
Fri May 14 10:09:52 2010 S=1.97 Km/hr
</name>
<styleUrl>
#styleMap_TLP_Normal
</styleUrl>
<Point>
<coordinates>
-99.0450287,17.1340370,777.08
</coordinates>
</Point>
</Placemark>
<Placemark>
<name>
Fri May 14 10:10:02 2010 S=0.38 Km/hr
</name>
<styleUrl>
#styleMap_TLP_Normal
</styleUrl>
<Point>
<coordinates>
-99.0450821,17.1340733,777.17
</coordinates>
</Point>
</Placemark>
<Placemark>
<name>
Fri May 14 10:10:12 2010 S=0.94 Km/hr
</name>
<styleUrl>
#styleMap_TLP_Normal
</styleUrl>
<Point>
<coordinates>
-99.0450897,17.1340752,777.19
</coordinates>
</Point>
</Placemark>
<Placemark>
<name>
Fri May 14 10:10:22 2010 S=0.35 Km/hr
</name>
<styleUrl>
#styleMap_TLP_Normal
</styleUrl>
<Point>
<coordinates>
-99.0450668,17.1340351,777.20
</coordinates>
</Point>
</Placemark>
<Placemark>
<name>
Fri May 14 10:10:32 2010 S=2.04 Km/hr
</name>
<styleUrl>
#styleMap_TLP_Normal
</styleUrl>
<Point>
<coordinates>
-99.0450211,17.1339798,777.66
</coordinates>
</Point>
</Placemark>
<Placemark>
<name>
Fri May 14 10:10:42 2010 S=0.26 Km/hr
</name>
<styleUrl>
#styleMap_TLP_Normal
</styleUrl>
<Point>
<coordinates>
-99.0450287,17.1339855,777.67
</coordinates>
</Point>
</Placemark>
<Placemark>
<name>
Fri May 14 10:10:52 2010 S=0.25 Km/hr
</name>
<styleUrl>
#styleMap_TLP_Normal
</styleUrl>
<Point>
<coordinates>
-99.0450211,17.1339817,777.66
</coordinates>
</Point>
</Placemark>
<Placemark>
<name>
Fri May 14 10:11:02 2010 S=1.37 Km/hr
</name>
<styleUrl>
#styleMap_TLP_Normal
</styleUrl>
<Point>
<coordinates>
-99.0450363,17.1339741,777.48
</coordinates>
</Point>
</Placemark>
<Placemark>
<name>
Fri May 14 10:11:12 2010 S=0.82 Km/hr
</name>
<styleUrl>
#styleMap_TLP_Normal
</styleUrl>
<Point>
<coordinates>
-99.0450211,17.1339760,777.39
</coordinates>
</Point>
</Placemark>
<Placemark>
<name>
Fri May 14 10:11:22 2010 S=0.59 Km/hr
</name>
<styleUrl>
#styleMap_TLP_Normal
</styleUrl>
<Point>
<coordinates>
-99.0450211,17.1339664,777.78
</coordinates>
</Point>
</Placemark>
<Placemark>
<name>
Fri May 14 10:11:32 2010 S=0.73 Km/hr
</name>
<styleUrl>
#styleMap_TLP_Normal
</styleUrl>
<Point>
<coordinates>
-99.0450745,17.1340370,777.98
</coordinates>
</Point>
</Placemark>
<Placemark>
<name>
Fri May 14 10:11:42 2010 S=0.31 Km/hr
</name>
<styleUrl>
#styleMap_TLP_Normal
</styleUrl>
<Point>
<coordinates>
-99.0450668,17.1340446,777.13
</coordinates>
</Point>
</Placemark>
<Placemark>
<name>
Fri May 14 10:11:52 2010 S=1.42 Km/hr
</name>
<styleUrl>
#styleMap_TLP_Normal
</styleUrl>
<Point>
<coordinates>
-99.0450211,17.1340218,777.05
</coordinates>
</Point>
</Placemark>
<Placemark>
<name>
Fri May 14 10:12:02 2010 S=0.06 Km/hr
</name>
<styleUrl>
#styleMap_TLP_Normal
</styleUrl>
<Point>
<coordinates>
-99.0450211,17.1340199,776.28
</coordinates>
</Point>
</Placemark>
<Placemark>
<name>
Fri May 14 10:12:12 2010 S=1.09 Km/hr
</name>
<styleUrl>
#styleMap_TLP_Normal
</styleUrl>
<Point>
<coordinates>
-99.0450134,17.1340294,776.25
</coordinates>
</Point>
</Placemark>
<Placemark>
<name>
Fri May 14 10:12:22 2010 S=0.83 Km/hr
</name>
<styleUrl>
#styleMap_TLP_Normal
</styleUrl>
<Point>
<coordinates>
-99.0450058,17.1340561,776.27
</coordinates>
</Point>
</Placemark>
<Placemark>
<name>
Fri May 14 10:12:32 2010 S=1.53 Km/hr
</name>
<styleUrl>
#styleMap_TLP_Normal
</styleUrl>
<Point>
<coordinates>
-99.0449753,17.1340866,776.16
</coordinates>
</Point>
</Placemark>
<Placemark>
<name>
Fri May 14 10:12:42 2010 S=0.56 Km/hr
</name>
<styleUrl>
#styleMap_TLP_Normal
</styleUrl>
<Point>
<coordinates>
-99.0449905,17.1340866,775.98
</coordinates>
</Point>
</Placemark>
<Placemark>
<name>
Fri May 14 10:12:52 2010 S=1.76 Km/hr
</name>
<styleUrl>
#styleMap_TLP_Normal
</styleUrl>
<Point>
<coordinates>
-99.0449982,17.1340790,776.61
</coordinates>
</Point>
</Placemark>
<Placemark>
<name>
Fri May 14 10:13:02 2010 S=2.13 Km/hr
</name>
<styleUrl>
#styleMap_TLP_Normal
</styleUrl>
<Point>
<coordinates>
-99.0449982,17.1341896,775.67
</coordinates>
</Point>
</Placemark>
<Placemark>
<name>
Fri May 14 10:13:12 2010 S=1.62 Km/hr
</name>
<styleUrl>
#styleMap_TLP_Normal
</styleUrl>
<Point>
<coordinates>
-99.0449677,17.1342392,775.06
</coordinates>
</Point>
</Placemark>
<Placemark>
<name>
Fri May 14 10:13:22 2010 S=2.53 Km/hr
</name>
<styleUrl>
#styleMap_TLP_Normal
</styleUrl>
<Point>
<coordinates>
-99.0449677,17.1342621,776.48
</coordinates>
</Point>
</Placemark>
<Placemark>
<name>
Fri May 14 10:13:32 2010 S=1.77 Km/hr
</name>
<styleUrl>
#styleMap_TLP_Normal
</styleUrl>
<Point>
<coordinates>
-99.0449905,17.1342869,777.09
</coordinates>
</Point>
</Placemark>
<Placemark>
<name>
Fri May 14 10:13:42 2010 S=0.46 Km/hr
</name>
<styleUrl>
#styleMap_TLP_Normal
</styleUrl>
<Point>
<coordinates>
-99.0449524,17.1342258,777.34
</coordinates>
</Point>
</Placemark>
<Placemark>
<name>
Fri May 14 10:13:52 2010 S=0.97 Km/hr
</name>
<styleUrl>
#styleMap_TLP_Normal
</styleUrl>
<Point>
<coordinates>
-99.0449524,17.1342392,777.39
</coordinates>
</Point>
</Placemark>
<Placemark>
<name>
Fri May 14 10:14:02 2010 S=0.71 Km/hr
</name>
<styleUrl>
#styleMap_TLP_Normal
</styleUrl>
<Point>
<coordinates>
-99.0449677,17.1342392,777.38
</coordinates>
</Point>
</Placemark>
<Placemark>
<name>
Fri May 14 10:14:12 2010 S=0.92 Km/hr
</name>
<styleUrl>
#styleMap_TLP_Normal
</styleUrl>
<Point>
<coordinates>
-99.0449677,17.1342220,777.39
</coordinates>
</Point>
</Placemark>
<Placemark>
<name>
Fri May 14 10:14:22 2010 S=0.31 Km/hr
</name>
<styleUrl>
#styleMap_TLP_Normal
</styleUrl>
<Point>
<coordinates>
-99.0449677,17.1342163,777.39
</coordinates>
</Point>
</Placemark>
<Placemark>
<name>
Fri May 14 10:14:32 2010 S=0.89 Km/hr
</name>
<styleUrl>
#styleMap_TLP_Normal
</styleUrl>
<Point>
<coordinates>
-99.0449524,17.1342812,777.64
</coordinates>
</Point>
</Placemark>
<Placemark>
<name>
Fri May 14 10:14:42 2010 S=0.50 Km/hr
</name>
<styleUrl>
#styleMap_TLP_Normal
</styleUrl>
<Point>
<coordinates>
-99.0449677,17.1342869,777.77
</coordinates>
</Point>
</Placemark>
<Placemark>
<name>
Fri May 14 10:14:52 2010 S=0.70 Km/hr
</name>
<styleUrl>
#styleMap_TLP_Normal
</styleUrl>
<Point>
<coordinates>
-99.0449829,17.1342850,777.78
</coordinates>
</Point>
</Placemark>
<Placemark>
<name>
Fri May 14 10:15:02 2010 S=0.66 Km/hr
</name>
<styleUrl>
#styleMap_TLP_Normal
</styleUrl>
<Point>
<coordinates>
-99.0449677,17.1342468,777.88
</coordinates>
</Point>
</Placemark>
<Placemark>
<name>
Fri May 14 10:15:12 2010 S=0.65 Km/hr
</name>
<styleUrl>
#styleMap_TLP_Normal
</styleUrl>
<Point>
<coordinates>
-99.0449905,17.1341858,778.17
</coordinates>
</Point>
</Placemark>
<Placemark>
<name>
Fri May 14 10:15:22 2010 S=1.79 Km/hr
</name>
<styleUrl>
#styleMap_TLP_Normal
</styleUrl>
<Point>
<coordinates>
-99.0450058,17.1341572,778.36
</coordinates>
</Point>
</Placemark>
<Placemark>
<name>
Fri May 14 10:15:32 2010 S=1.56 Km/hr
</name>
<styleUrl>
#styleMap_TLP_Normal
</styleUrl>
<Point>
<coordinates>
-99.0449982,17.1341152,778.47
</coordinates>
</Point>
</Placemark>
<Placemark>
<name>
Fri May 14 10:15:42 2010 S=1.62 Km/hr
</name>
<styleUrl>
#styleMap_TLP_Normal
</styleUrl>
<Point>
<coordinates>
-99.0450058,17.1341152,778.66
</coordinates>
</Point>
</Placemark>
<Placemark>
<name>
Fri May 14 10:15:52 2010 S=1.32 Km/hr
</name>
<styleUrl>
#styleMap_TLP_Normal
</styleUrl>
<Point>
<coordinates>
-99.0450287,17.1341648,778.64
</coordinates>
</Point>
</Placemark>
<Placemark>
<name>
Fri May 14 10:16:02 2010 S=0.53 Km/hr
</name>
<styleUrl>
#styleMap_TLP_Normal
</styleUrl>
<Point>
<coordinates>
-99.0450058,17.1341724,778.30
</coordinates>
</Point>
</Placemark>
<Placemark>
<name>
Fri May 14 10:16:12 2010 S=0.82 Km/hr
</name>
<styleUrl>
#styleMap_TLP_Normal
</styleUrl>
<Point>
<coordinates>
-99.0449982,17.1341476,778.14
</coordinates>
</Point>
</Placemark>
<Placemark>
<name>
Fri May 14 10:16:22 2010 S=0.65 Km/hr
</name>
<styleUrl>
#styleMap_TLP_Normal
</styleUrl>
<Point>
<coordinates>
-99.0450058,17.1341572,778.17
</coordinates>
</Point>
</Placemark>
<Placemark>
<name>
Fri May 14 10:16:32 2010 S=0.48 Km/hr
</name>
<styleUrl>
#styleMap_TLP_Normal
</styleUrl>
<Point>
<coordinates>
-99.0450134,17.1341591,778.22
</coordinates>
</Point>
</Placemark>
<Placemark>
<name>
Fri May 14 10:16:42 2010 S=1.96 Km/hr
</name>
<styleUrl>
#styleMap_TLP_Normal
</styleUrl>
<Point>
<coordinates>
-99.0449677,17.1341114,778.19
</coordinates>
</Point>
</Placemark>
<Placemark>
<name>
Fri May 14 10:16:52 2010 S=1.10 Km/hr
</name>
<styleUrl>
#styleMap_TLP_Normal
</styleUrl>
<Point>
<coordinates>
-99.0449295,17.1341305,778.23
</coordinates>
</Point>
</Placemark>
<Placemark>
<name>
Fri May 14 10:17:02 2010 S=0.91 Km/hr
</name>
<styleUrl>
#styleMap_TLP_Normal
</styleUrl>
<Point>
<coordinates>
-99.0449066,17.1341419,778.27
</coordinates>
</Point>
</Placemark>
<Placemark>
<name>
Fri May 14 10:17:12 2010 S=0.23 Km/hr
</name>
<styleUrl>
#styleMap_TLP_Normal
</styleUrl>
<Point>
<coordinates>
-99.0448914,17.1341419,778.25
</coordinates>
</Point>
</Placemark>
<Placemark>
<name>
Fri May 14 10:17:22 2010 S=1.36 Km/hr
</name>
<styleUrl>
#styleMap_TLP_Normal
</styleUrl>
<Point>
<coordinates>
-99.0449905,17.1341515,778.30
</coordinates>
</Point>
</Placemark>
<Placemark>
<name>
Fri May 14 10:17:32 2010 S=0.56 Km/hr
</name>
<styleUrl>
#styleMap_TLP_Normal
</styleUrl>
<Point>
<coordinates>
-99.0450134,17.1341534,778.23
</coordinates>
</Point>
</Placemark>
<Placemark>
<name>
Fri May 14 10:17:42 2010 S=1.02 Km/hr
</name>
<styleUrl>
#styleMap_TLP_Normal
</styleUrl>
<Point>
<coordinates>
-99.0450287,17.1341572,778.34
</coordinates>
</Point>
</Placemark>
<Placemark>
<name>
Fri May 14 10:17:52 2010 S=0.66 Km/hr
</name>
<styleUrl>
#styleMap_TLP_Normal
</styleUrl>
<Point>
<coordinates>
-99.0450363,17.1341381,778.31
</coordinates>
</Point>
</Placemark>
<Placemark>
<name>
Fri May 14 10:18:02 2010 S=0.26 Km/hr
</name>
<styleUrl>
#styleMap_TLP_Normal
</styleUrl>
<Point>
<coordinates>
-99.0450363,17.1341381,778.34
</coordinates>
</Point>
</Placemark>
<Placemark>
<name>
Fri May 14 10:18:12 2010 S=1.42 Km/hr
</name>
<styleUrl>
#styleMap_TLP_Normal
</styleUrl>
<Point>
<coordinates>
-99.0450516,17.1341419,778.36
</coordinates>
</Point>
</Placemark>
<Placemark>
<name>
Fri May 14 10:18:22 2010 S=0.86 Km/hr
</name>
<styleUrl>
#styleMap_TLP_Normal
</styleUrl>
<Point>
<coordinates>
-99.0450287,17.1341362,778.34
</coordinates>
</Point>
</Placemark>
<Placemark>
<name>
Fri May 14 10:18:32 2010 S=0.60 Km/hr
</name>
<styleUrl>
#styleMap_TLP_Normal
</styleUrl>
<Point>
<coordinates>
-99.0450211,17.1341305,778.36
</coordinates>
</Point>
</Placemark>
<Placemark>
<name>
Fri May 14 10:18:42 2010 S=0.35 Km/hr
</name>
<styleUrl>
#styleMap_TLP_Normal
</styleUrl>
<Point>
<coordinates>
-99.0450058,17.1341362,778.36
</coordinates>
</Point>
</Placemark>
<Placemark>
<name>
Fri May 14 10:18:52 2010 S=0.92 Km/hr
</name>
<styleUrl>
#styleMap_TLP_Normal
</styleUrl>
<Point>
<coordinates>
-99.0450211,17.1341381,778.39
</coordinates>
</Point>
</Placemark>
<Placemark>
<name>
Fri May 14 10:19:02 2010 S=1.24 Km/hr
</name>
<styleUrl>
#styleMap_TLP_Normal
</styleUrl>
<Point>
<coordinates>
-99.0450287,17.1341534,778.42
</coordinates>
</Point>
</Placemark>
<Placemark>
<name>
Fri May 14 10:19:12 2010 S=0.75 Km/hr
</name>
<styleUrl>
#styleMap_TLP_Normal
</styleUrl>
<Point>
<coordinates>
-99.0450363,17.1341629,778.42
</coordinates>
</Point>
</Placemark>
<Placemark>
<name>
Fri May 14 10:19:22 2010 S=0.26 Km/hr
</name>
<styleUrl>
#styleMap_TLP_Normal
</styleUrl>
<Point>
<coordinates>
-99.0450745,17.1341705,778.52
</coordinates>
</Point>
</Placemark>
<Placemark>
<name>
Fri May 14 10:19:32 2010 S=0.79 Km/hr
</name>
<styleUrl>
#styleMap_TLP_Normal
</styleUrl>
<Point>
<coordinates>
-99.0450745,17.1341763,778.50
</coordinates>
</Point>
</Placemark>
<Placemark>
<name>
Fri May 14 10:19:42 2010 S=0.65 Km/hr
</name>
<styleUrl>
#styleMap_TLP_Normal
</styleUrl>
<Point>
<coordinates>
-99.0450668,17.1341858,778.52
</coordinates>
</Point>
</Placemark>
<Placemark>
<name>
Fri May 14 10:19:52 2010 S=1.68 Km/hr
</name>
<styleUrl>
#styleMap_TLP_Normal
</styleUrl>
<Point>
<coordinates>
-99.0449982,17.1341743,778.59
</coordinates>
</Point>
</Placemark>
<Placemark>
<name>
Fri May 14 10:20:02 2010 S=0.70 Km/hr
</name>
<styleUrl>
#styleMap_TLP_Normal
</styleUrl>
<Point>
<coordinates>
-99.0449905,17.1342087,778.48
</coordinates>
</Point>
</Placemark>
<Placemark>
<name>
Fri May 14 10:20:12 2010 S=0.95 Km/hr
</name>
<styleUrl>
#styleMap_TLP_Normal
</styleUrl>
<Point>
<coordinates>
-99.0450439,17.1342182,778.48
</coordinates>
</Point>
</Placemark>
<Placemark>
<name>
Fri May 14 10:20:22 2010 S=1.91 Km/hr
</name>
<styleUrl>
#styleMap_TLP_Normal
</styleUrl>
<Point>
<coordinates>
-99.0450668,17.1342430,778.52
</coordinates>
</Point>
</Placemark>
<Placemark>
<name>
Fri May 14 10:20:32 2010 S=0.44 Km/hr
</name>
<styleUrl>
#styleMap_TLP_Normal
</styleUrl>
<Point>
<coordinates>
-99.0450821,17.1342411,778.55
</coordinates>
</Point>
</Placemark>
<Placemark>
<name>
Fri May 14 10:20:42 2010 S=0.09 Km/hr
</name>
<styleUrl>
#styleMap_TLP_Normal
</styleUrl>
<Point>
<coordinates>
-99.0450974,17.1342411,778.58
</coordinates>
</Point>
</Placemark>
<Placemark>
<name>
Fri May 14 10:20:52 2010 S=0.50 Km/hr
</name>
<styleUrl>
#styleMap_TLP_Normal
</styleUrl>
<Point>
<coordinates>
-99.0450745,17.1342144,778.64
</coordinates>
</Point>
</Placemark>
<Placemark>
<name>
Fri May 14 10:21:02 2010 S=0.65 Km/hr
</name>
<styleUrl>
#styleMap_TLP_Normal
</styleUrl>
<Point>
<coordinates>
-99.0450745,17.1342163,778.66
</coordinates>
</Point>
</Placemark>
<Placemark>
<name>
Fri May 14 10:21:12 2010 S=0.47 Km/hr
</name>
<styleUrl>
#styleMap_TLP_Normal
</styleUrl>
<Point>
<coordinates>
-99.0450592,17.1342125,778.69
</coordinates>
</Point>
</Placemark>
<Placemark>
<name>
Fri May 14 10:21:22 2010 S=0.45 Km/hr
</name>
<styleUrl>
#styleMap_TLP_Normal
</styleUrl>
<Point>
<coordinates>
-99.0450439,17.1342068,778.56
</coordinates>
</Point>
</Placemark>
<Placemark>
<name>
Fri May 14 10:21:32 2010 S=0.57 Km/hr
</name>
<styleUrl>
#styleMap_TLP_Normal
</styleUrl>
<Point>
<coordinates>
-99.0450439,17.1342239,778.28
</coordinates>
</Point>
</Placemark>
<Placemark>
<name>
Fri May 14 10:21:42 2010 S=0.36 Km/hr
</name>
<styleUrl>
#styleMap_TLP_Normal
</styleUrl>
<Point>
<coordinates>
-99.0450439,17.1342106,778.38
</coordinates>
</Point>
</Placemark>
<Placemark>
<name>
Fri May 14 10:21:52 2010 S=0.30 Km/hr
</name>
<styleUrl>
#styleMap_TLP_Normal
</styleUrl>
<Point>
<coordinates>
-99.0450287,17.1342163,778.38
</coordinates>
</Point>
</Placemark>
<Placemark>
<name>
Fri May 14 10:22:02 2010 S=0.61 Km/hr
</name>
<styleUrl>
#styleMap_TLP_Normal
</styleUrl>
<Point>
<coordinates>
-99.0450287,17.1342297,778.34
</coordinates>
</Point>
</Placemark>
<Placemark>
<name>
Fri May 14 10:22:12 2010 S=1.02 Km/hr
</name>
<styleUrl>
#styleMap_TLP_Normal
</styleUrl>
<Point>
<coordinates>
-99.0450363,17.1342373,778.34
</coordinates>
</Point>
</Placemark>
<Placemark>
<name>
Fri May 14 10:22:22 2010 S=1.21 Km/hr
</name>
<styleUrl>
#styleMap_TLP_Normal
</styleUrl>
<Point>
<coordinates>
-99.0450211,17.1342468,778.39
</coordinates>
</Point>
</Placemark>
<Placemark>
<name>
Fri May 14 10:22:32 2010 S=0.34 Km/hr
</name>
<styleUrl>
#styleMap_TLP_Normal
</styleUrl>
<Point>
<coordinates>
-99.0450058,17.1342564,778.41
</coordinates>
</Point>
</Placemark>
<Placemark>
<name>
Fri May 14 10:22:42 2010 S=1.22 Km/hr
</name>
<styleUrl>
#styleMap_TLP_Normal
</styleUrl>
<Point>
<coordinates>
-99.0449753,17.1342506,778.50
</coordinates>
</Point>
</Placemark>
<Placemark>
<name>
Fri May 14 10:22:52 2010 S=0.64 Km/hr
</name>
<styleUrl>
#styleMap_TLP_Normal
</styleUrl>
<Point>
<coordinates>
-99.0449524,17.1342278,778.56
</coordinates>
</Point>
</Placemark>
<Placemark>
<name>
Fri May 14 10:23:02 2010 S=1.00 Km/hr
</name>
<styleUrl>
#styleMap_TLP_Normal
</styleUrl>
<Point>
<coordinates>
-99.0449600,17.1342449,778.61
</coordinates>
</Point>
</Placemark>
<Placemark>
<name>
Fri May 14 10:23:12 2010 S=0.83 Km/hr
</name>
<styleUrl>
#styleMap_TLP_Normal
</styleUrl>
<Point>
<coordinates>
-99.0449295,17.1342735,778.63
</coordinates>
</Point>
</Placemark>
<Placemark>
<name>
Fri May 14 10:23:22 2010 S=0.25 Km/hr
</name>
<styleUrl>
#styleMap_TLP_Normal
</styleUrl>
<Point>
<coordinates>
-99.0449295,17.1342831,778.63
</coordinates>
</Point>
</Placemark>
<Placemark>
<name>
Fri May 14 10:23:32 2010 S=1.42 Km/hr
</name>
<styleUrl>
#styleMap_TLP_Normal
</styleUrl>
<Point>
<coordinates>
-99.0449219,17.1342926,778.67
</coordinates>
</Point>
</Placemark>
<Placemark>
<name>
Fri May 14 10:23:42 2010 S=0.94 Km/hr
</name>
<styleUrl>
#styleMap_TLP_Normal
</styleUrl>
<Point>
<coordinates>
-99.0448990,17.1342869,778.61
</coordinates>
</Point>
</Placemark>
<Placemark>
<name>
Fri May 14 10:23:52 2010 S=0.97 Km/hr
</name>
<styleUrl>
#styleMap_TLP_Normal
</styleUrl>
<Point>
<coordinates>
-99.0449142,17.1343403,778.72
</coordinates>
</Point>
</Placemark>
<Placemark>
<name>
Fri May 14 10:24:02 2010 S=0.45 Km/hr
</name>
<styleUrl>
#styleMap_TLP_Normal
</styleUrl>
<Point>
<coordinates>
-99.0449066,17.1343479,778.72
</coordinates>
</Point>
</Placemark>
<Placemark>
<name>
Fri May 14 10:24:12 2010 S=1.12 Km/hr
</name>
<styleUrl>
#styleMap_TLP_Normal
</styleUrl>
<Point>
<coordinates>
-99.0448761,17.1343365,778.89
</coordinates>
</Point>
</Placemark>
<Placemark>
<name>
Fri May 14 10:24:22 2010 S=0.54 Km/hr
</name>
<styleUrl>
#styleMap_TLP_Normal
</styleUrl>
<Point>
<coordinates>
-99.0448685,17.1343536,778.97
</coordinates>
</Point>
</Placemark>
<Placemark>
<name>
Fri May 14 10:24:32 2010 S=1.42 Km/hr
</name>
<styleUrl>
#styleMap_TLP_Normal
</styleUrl>
<Point>
<coordinates>
-99.0448914,17.1343651,778.70
</coordinates>
</Point>
</Placemark>
<Placemark>
<name>
Fri May 14 10:24:42 2010 S=1.52 Km/hr
</name>
<styleUrl>
#styleMap_TLP_Normal
</styleUrl>
<Point>
<coordinates>
-99.0449371,17.1344070,778.64
</coordinates>
</Point>
</Placemark>
<Placemark>
<name>
Fri May 14 10:24:52 2010 S=1.31 Km/hr
</name>
<styleUrl>
#styleMap_TLP_Normal
</styleUrl>
<Point>
<coordinates>
-99.0449524,17.1344681,778.86
</coordinates>
</Point>
</Placemark>
<Placemark>
<name>
Fri May 14 10:25:02 2010 S=0.15 Km/hr
</name>
<styleUrl>
#styleMap_TLP_Normal
</styleUrl>
<Point>
<coordinates>
-99.0448914,17.1344509,779.23
</coordinates>
</Point>
</Placemark>
<Placemark>
<name>
Fri May 14 10:25:12 2010 S=0.26 Km/hr
</name>
<styleUrl>
#styleMap_TLP_Normal
</styleUrl>
<Point>
<coordinates>
-99.0448761,17.1344528,779.41
</coordinates>
</Point>
</Placemark>
<Placemark>
<name>
Fri May 14 10:25:22 2010 S=0.33 Km/hr
</name>
<styleUrl>
#styleMap_TLP_Normal
</styleUrl>
<Point>
<coordinates>
-99.0448608,17.1344471,779.63
</coordinates>
</Point>
</Placemark>
<Placemark>
<name>
Fri May 14 10:25:32 2010 S=1.52 Km/hr
</name>
<styleUrl>
#styleMap_TLP_Normal
</styleUrl>
<Point>
<coordinates>
-99.0448685,17.1344967,779.98
</coordinates>
</Point>
</Placemark>
<Placemark>
<name>
Fri May 14 10:25:42 2010 S=0.20 Km/hr
</name>
<styleUrl>
#styleMap_TLP_Normal
</styleUrl>
<Point>
<coordinates>
-99.0448532,17.1344891,779.61
</coordinates>
</Point>
</Placemark>
<Placemark>
<name>
Fri May 14 10:25:52 2010 S=1.31 Km/hr
</name>
<styleUrl>
#styleMap_TLP_Normal
</styleUrl>
<Point>
<coordinates>
-99.0448456,17.1345062,779.64
</coordinates>
</Point>
</Placemark>
<Placemark>
<name>
Fri May 14 10:26:02 2010 S=0.65 Km/hr
</name>
<styleUrl>
#styleMap_TLP_Normal
</styleUrl>
<Point>
<coordinates>
-99.0448608,17.1345291,779.73
</coordinates>
</Point>
</Placemark>
<Placemark>
<name>
Fri May 14 10:26:12 2010 S=0.27 Km/hr
</name>
<styleUrl>
#styleMap_TLP_Normal
</styleUrl>
<Point>
<coordinates>
-99.0448608,17.1345406,779.72
</coordinates>
</Point>
</Placemark>
<Placemark>
<name>
Fri May 14 10:26:22 2010 S=0.77 Km/hr
</name>
<styleUrl>
#styleMap_TLP_Normal
</styleUrl>
<Point>
<coordinates>
-99.0448685,17.1345463,779.70
</coordinates>
</Point>
</Placemark>
<Placemark>
<name>
Fri May 14 10:26:32 2010 S=0.15 Km/hr
</name>
<styleUrl>
#styleMap_TLP_Normal
</styleUrl>
<Point>
<coordinates>
-99.0448685,17.1345539,779.73
</coordinates>
</Point>
</Placemark>
<Placemark>
<name>
Fri May 14 10:26:42 2010 S=0.74 Km/hr
</name>
<styleUrl>
#styleMap_TLP_Normal
</styleUrl>
<Point>
<coordinates>
-99.0448456,17.1345444,779.77
</coordinates>
</Point>
</Placemark>
<Placemark>
<name>
Fri May 14 10:26:52 2010 S=0.50 Km/hr
</name>
<styleUrl>
#styleMap_TLP_Normal
</styleUrl>
<Point>
<coordinates>
-99.0448380,17.1345234,779.86
</coordinates>
</Point>
</Placemark>
<Placemark>
<name>
Fri May 14 10:27:02 2010 S=0.54 Km/hr
</name>
<styleUrl>
#styleMap_TLP_Normal
</styleUrl>
<Point>
<coordinates>
-99.0448303,17.1345272,780.00
</coordinates>
</Point>
</Placemark>
<Placemark>
<name>
Fri May 14 10:27:12 2010 S=0.54 Km/hr
</name>
<styleUrl>
#styleMap_TLP_Normal
</styleUrl>
<Point>
<coordinates>
-99.0446548,17.1345158,782.16
</coordinates>
</Point>
</Placemark>
<Placemark>
<name>
Fri May 14 10:27:22 2010 S=1.93 Km/hr
</name>
<styleUrl>
#styleMap_TLP_Normal
</styleUrl>
<Point>
<coordinates>
-99.0448303,17.1345863,785.94
</coordinates>
</Point>
</Placemark>
<Placemark>
<name>
Fri May 14 10:27:32 2010 S=1.04 Km/hr
</name>
<styleUrl>
#styleMap_TLP_Normal
</styleUrl>
<Point>
<coordinates>
-99.0448608,17.1346550,788.31
</coordinates>
</Point>
</Placemark>
<Placemark>
<name>
Fri May 14 10:27:42 2010 S=1.51 Km/hr
</name>
<styleUrl>
#styleMap_TLP_Normal
</styleUrl>
<Point>
<coordinates>
-99.0449142,17.1346493,789.45
</coordinates>
</Point>
</Placemark>
<Placemark>
<name>
Fri May 14 10:27:52 2010 S=0.38 Km/hr
</name>
<styleUrl>
#styleMap_TLP_Normal
</styleUrl>
<Point>
<coordinates>
-99.0449142,17.1346531,790.03
</coordinates>
</Point>
</Placemark>
<Placemark>
<name>
Fri May 14 10:28:02 2010 S=1.58 Km/hr
</name>
<styleUrl>
#styleMap_TLP_Normal
</styleUrl>
<Point>
<coordinates>
-99.0449371,17.1346951,790.75
</coordinates>
</Point>
</Placemark>
<Placemark>
<name>
Fri May 14 10:28:12 2010 S=0.90 Km/hr
</name>
<styleUrl>
#styleMap_TLP_Normal
</styleUrl>
<Point>
<coordinates>
-99.0449600,17.1347733,792.17
</coordinates>
</Point>
</Placemark>
<Placemark>
<name>
Fri May 14 10:28:22 2010 S=0.68 Km/hr
</name>
<styleUrl>
#styleMap_TLP_Normal
</styleUrl>
<Point>
<coordinates>
-99.0449905,17.1347656,794.66
</coordinates>
</Point>
</Placemark>
<Placemark>
<name>
Fri May 14 10:28:32 2010 S=1.54 Km/hr
</name>
<styleUrl>
#styleMap_TLP_Normal
</styleUrl>
<Point>
<coordinates>
-99.0449600,17.1348019,795.53
</coordinates>
</Point>
</Placemark>
<Placemark>
<name>
Fri May 14 10:28:42 2010 S=0.74 Km/hr
</name>
<styleUrl>
#styleMap_TLP_Normal
</styleUrl>
<Point>
<coordinates>
-99.0449448,17.1347694,797.31
</coordinates>
</Point>
</Placemark>
<Placemark>
<name>
Fri May 14 10:28:52 2010 S=1.62 Km/hr
</name>
<styleUrl>
#styleMap_TLP_Normal
</styleUrl>
<Point>
<coordinates>
-99.0449219,17.1347656,798.53
</coordinates>
</Point>
</Placemark>
<Placemark>
<name>
Fri May 14 10:29:02 2010 S=0.90 Km/hr
</name>
<styleUrl>
#styleMap_TLP_Normal
</styleUrl>
<Point>
<coordinates>
-99.0449448,17.1348591,799.69
</coordinates>
</Point>
</Placemark>
<Placemark>
<name>
Fri May 14 10:29:12 2010 S=1.01 Km/hr
</name>
<styleUrl>
#styleMap_TLP_Normal
</styleUrl>
<Point>
<coordinates>
-99.0449677,17.1348991,800.41
</coordinates>
</Point>
</Placemark>
<Placemark>
<name>
Fri May 14 10:29:22 2010 S=1.17 Km/hr
</name>
<styleUrl>
#styleMap_TLP_Normal
</styleUrl>
<Point>
<coordinates>
-99.0449753,17.1349907,801.28
</coordinates>
</Point>
</Placemark>
<Placemark>
<name>
Fri May 14 10:29:32 2010 S=1.41 Km/hr
</name>
<styleUrl>
#styleMap_TLP_Normal
</styleUrl>
<Point>
<coordinates>
-99.0449677,17.1350307,801.94
</coordinates>
</Point>
</Placemark>
<Placemark>
<name>
Fri May 14 10:29:42 2010 S=0.70 Km/hr
</name>
<styleUrl>
#styleMap_TLP_Normal
</styleUrl>
<Point>
<coordinates>
-99.0449677,17.1350365,802.27
</coordinates>
</Point>
</Placemark>
<Placemark>
<name>
Fri May 14 10:29:52 2010 S=0.24 Km/hr
</name>
<styleUrl>
#styleMap_TLP_Normal
</styleUrl>
<Point>
<coordinates>
-99.0449753,17.1350346,802.34
</coordinates>
</Point>
</Placemark>
<Placemark>
<name>
Fri May 14 10:30:02 2010 S=1.29 Km/hr
</name>
<styleUrl>
#styleMap_TLP_Normal
</styleUrl>
<Point>
<coordinates>
-99.0449753,17.1350536,803.05
</coordinates>
</Point>
</Placemark>
<Placemark>
<name>
Fri May 14 10:30:12 2010 S=1.60 Km/hr
</name>
<styleUrl>
#styleMap_TLP_Normal
</styleUrl>
<Point>
<coordinates>
-99.0449982,17.1351185,803.78
</coordinates>
</Point>
</Placemark>
<Placemark>
<name>
Fri May 14 10:30:22 2010 S=0.77 Km/hr
</name>
<styleUrl>
#styleMap_TLP_Normal
</styleUrl>
<Point>
<coordinates>
-99.0450287,17.1351528,804.25
</coordinates>
</Point>
</Placemark>
<Placemark>
<name>
Fri May 14 10:30:32 2010 S=1.39 Km/hr
</name>
<styleUrl>
#styleMap_TLP_Normal
</styleUrl>
<Point>
<coordinates>
-99.0450287,17.1351852,804.36
</coordinates>
</Point>
</Placemark>
<Placemark>
<name>
Fri May 14 10:30:42 2010 S=0.40 Km/hr
</name>
<styleUrl>
#styleMap_TLP_Normal
</styleUrl>
<Point>
<coordinates>
-99.0450439,17.1351910,804.45
</coordinates>
</Point>
</Placemark>
<Placemark>
<name>
Fri May 14 10:30:52 2010 S=1.39 Km/hr
</name>
<styleUrl>
#styleMap_TLP_Normal
</styleUrl>
<Point>
<coordinates>
-99.0450592,17.1352005,804.55
</coordinates>
</Point>
</Placemark>
<Placemark>
<name>
Fri May 14 10:31:02 2010 S=0.99 Km/hr
</name>
<styleUrl>
#styleMap_TLP_Normal
</styleUrl>
<Point>
<coordinates>
-99.0450592,17.1352406,804.83
</coordinates>
</Point>
</Placemark>
<Placemark>
<name>
Fri May 14 10:31:12 2010 S=0.78 Km/hr
</name>
<styleUrl>
#styleMap_TLP_Normal
</styleUrl>
<Point>
<coordinates>
-99.0450897,17.1352882,805.00
</coordinates>
</Point>
</Placemark>
<Placemark>
<name>
Fri May 14 10:31:22 2010 S=3.02 Km/hr
</name>
<styleUrl>
#styleMap_TLP_Normal
</styleUrl>
<Point>
<coordinates>
-99.0451279,17.1353035,805.44
</coordinates>
</Point>
</Placemark>
<Placemark>
<name>
Fri May 14 10:31:32 2010 S=1.11 Km/hr
</name>
<styleUrl>
#styleMap_TLP_Normal
</styleUrl>
<Point>
<coordinates>
-99.0451126,17.1353111,808.77
</coordinates>
</Point>
</Placemark>
<Placemark>
<name>
Fri May 14 10:31:42 2010 S=0.30 Km/hr
</name>
<styleUrl>
#styleMap_TLP_Normal
</styleUrl>
<Point>
<coordinates>
-99.0450516,17.1353016,809.89
</coordinates>
</Point>
</Placemark>
<Placemark>
<name>
Fri May 14 10:31:52 2010 S=0.71 Km/hr
</name>
<styleUrl>
#styleMap_TLP_Normal
</styleUrl>
<Point>
<coordinates>
-99.0450439,17.1352882,810.11
</coordinates>
</Point>
</Placemark>
<Placemark>
<name>
Fri May 14 10:32:02 2010 S=0.90 Km/hr
</name>
<styleUrl>
#styleMap_TLP_Normal
</styleUrl>
<Point>
<coordinates>
-99.0450134,17.1353016,810.55
</coordinates>
</Point>
</Placemark>
<Placemark>
<name>
Fri May 14 10:32:12 2010 S=1.36 Km/hr
</name>
<styleUrl>
#styleMap_TLP_Normal
</styleUrl>
<Point>
<coordinates>
-99.0449829,17.1353893,811.89
</coordinates>
</Point>
</Placemark>
<Placemark>
<name>
Fri May 14 10:32:22 2010 S=0.91 Km/hr
</name>
<styleUrl>
#styleMap_TLP_Normal
</styleUrl>
<Point>
<coordinates>
-99.0450211,17.1354160,812.44
</coordinates>
</Point>
</Placemark>
<Placemark>
<name>
Fri May 14 10:32:32 2010 S=0.29 Km/hr
</name>
<styleUrl>
#styleMap_TLP_Normal
</styleUrl>
<Point>
<coordinates>
-99.0450211,17.1354275,812.48
</coordinates>
</Point>
</Placemark>
<Placemark>
<name>
Fri May 14 10:32:42 2010 S=0.60 Km/hr
</name>
<styleUrl>
#styleMap_TLP_Normal
</styleUrl>
<Point>
<coordinates>
-99.0450134,17.1354427,812.59
</coordinates>
</Point>
</Placemark>
<Placemark>
<name>
Fri May 14 10:32:52 2010 S=0.52 Km/hr
</name>
<styleUrl>
#styleMap_TLP_Normal
</styleUrl>
<Point>
<coordinates>
-99.0449982,17.1354332,812.75
</coordinates>
</Point>
</Placemark>
<Placemark>
<name>
Fri May 14 10:33:02 2010 S=1.61 Km/hr
</name>
<styleUrl>
#styleMap_TLP_Normal
</styleUrl>
<Point>
<coordinates>
-99.0450058,17.1354256,812.81
</coordinates>
</Point>
</Placemark>
<Placemark>
<name>
Fri May 14 10:33:12 2010 S=0.56 Km/hr
</name>
<styleUrl>
#styleMap_TLP_Normal
</styleUrl>
<Point>
<coordinates>
-99.0449829,17.1354675,812.97
</coordinates>
</Point>
</Placemark>
<Placemark>
<name>
Fri May 14 10:33:22 2010 S=1.66 Km/hr
</name>
<styleUrl>
#styleMap_TLP_Normal
</styleUrl>
<Point>
<coordinates>
-99.0449905,17.1355095,813.23
</coordinates>
</Point>
</Placemark>
<Placemark>
<name>
Fri May 14 10:33:32 2010 S=1.41 Km/hr
</name>
<styleUrl>
#styleMap_TLP_Normal
</styleUrl>
<Point>
<coordinates>
-99.0449677,17.1355267,813.39
</coordinates>
</Point>
</Placemark>
<Placemark>
<name>
Fri May 14 10:33:42 2010 S=0.82 Km/hr
</name>
<styleUrl>
#styleMap_TLP_Normal
</styleUrl>
<Point>
<coordinates>
-99.0449448,17.1355457,813.67
</coordinates>
</Point>
</Placemark>
<Placemark>
<name>
Fri May 14 10:33:52 2010 S=1.00 Km/hr
</name>
<styleUrl>
#styleMap_TLP_Normal
</styleUrl>
<Point>
<coordinates>
-99.0449524,17.1355553,813.78
</coordinates>
</Point>
</Placemark>
<Placemark>
<name>
Fri May 14 10:34:02 2010 S=0.17 Km/hr
</name>
<styleUrl>
#styleMap_TLP_Normal
</styleUrl>
<Point>
<coordinates>
-99.0449524,17.1355572,813.81
</coordinates>
</Point>
</Placemark>
<Placemark>
<name>
Fri May 14 10:34:12 2010 S=0.54 Km/hr
</name>
<styleUrl>
#styleMap_TLP_Normal
</styleUrl>
<Point>
<coordinates>
-99.0449448,17.1355629,813.81
</coordinates>
</Point>
</Placemark>
<Placemark>
<name>
Fri May 14 10:34:22 2010 S=0.56 Km/hr
</name>
<styleUrl>
#styleMap_TLP_Normal
</styleUrl>
<Point>
<coordinates>
-99.0449371,17.1355705,813.81
</coordinates>
</Point>
</Placemark>
<Placemark>
<name>
Fri May 14 10:34:32 2010 S=0.70 Km/hr
</name>
<styleUrl>
#styleMap_TLP_Normal
</styleUrl>
<Point>
<coordinates>
-99.0449371,17.1355782,813.86
</coordinates>
</Point>
</Placemark>
<Placemark>
<name>
Fri May 14 10:34:42 2010 S=1.37 Km/hr
</name>
<styleUrl>
#styleMap_TLP_Normal
</styleUrl>
<Point>
<coordinates>
-99.0449524,17.1355896,813.91
</coordinates>
</Point>
</Placemark>
<Placemark>
<name>
Fri May 14 10:34:52 2010 S=0.64 Km/hr
</name>
<styleUrl>
#styleMap_TLP_Normal
</styleUrl>
<Point>
<coordinates>
-99.0449982,17.1355972,814.02
</coordinates>
</Point>
</Placemark>
<Placemark>
<name>
Fri May 14 10:35:02 2010 S=0.84 Km/hr
</name>
<styleUrl>
#styleMap_TLP_Normal
</styleUrl>
<Point>
<coordinates>
-99.0450134,17.1356030,814.05
</coordinates>
</Point>
</Placemark>
<Placemark>
<name>
Fri May 14 10:35:12 2010 S=0.85 Km/hr
</name>
<styleUrl>
#styleMap_TLP_Normal
</styleUrl>
<Point>
<coordinates>
-99.0450134,17.1356125,814.16
</coordinates>
</Point>
</Placemark>
<Placemark>
<name>
Fri May 14 10:35:22 2010 S=0.14 Km/hr
</name>
<styleUrl>
#styleMap_TLP_Normal
</styleUrl>
<Point>
<coordinates>
-99.0450134,17.1356125,814.30
</coordinates>
</Point>
</Placemark>
<Placemark>
<name>
Fri May 14 10:35:32 2010 S=1.13 Km/hr
</name>
<styleUrl>
#styleMap_TLP_Normal
</styleUrl>
<Point>
<coordinates>
-99.0450058,17.1356239,814.33
</coordinates>
</Point>
</Placemark>
<Placemark>
<name>
Fri May 14 10:35:42 2010 S=0.67 Km/hr
</name>
<styleUrl>
#styleMap_TLP_Normal
</styleUrl>
<Point>
<coordinates>
-99.0449905,17.1356220,814.50
</coordinates>
</Point>
</Placemark>
<Placemark>
<name>
Fri May 14 10:35:52 2010 S=0.77 Km/hr
</name>
<styleUrl>
#styleMap_TLP_Normal
</styleUrl>
<Point>
<coordinates>
-99.0449753,17.1356163,814.64
</coordinates>
</Point>
</Placemark>
<Placemark>
<name>
Fri May 14 10:36:02 2010 S=1.14 Km/hr
</name>
<styleUrl>
#styleMap_TLP_Normal
</styleUrl>
<Point>
<coordinates>
-99.0449905,17.1356182,814.72
</coordinates>
</Point>
</Placemark>
<Placemark>
<name>
Fri May 14 10:36:12 2010 S=0.46 Km/hr
</name>
<styleUrl>
#styleMap_TLP_Normal
</styleUrl>
<Point>
<coordinates>
-99.0449677,17.1356010,814.94
</coordinates>
</Point>
</Placemark>
<Placemark>
<name>
Fri May 14 10:36:22 2010 S=0.68 Km/hr
</name>
<styleUrl>
#styleMap_TLP_Normal
</styleUrl>
<Point>
<coordinates>
-99.0449677,17.1356297,815.20
</coordinates>
</Point>
</Placemark>
<Placemark>
<name>
Fri May 14 10:36:32 2010 S=0.22 Km/hr
</name>
<styleUrl>
#styleMap_TLP_Normal
</styleUrl>
<Point>
<coordinates>
-99.0449600,17.1356049,815.36
</coordinates>
</Point>
</Placemark>
<Placemark>
<name>
Fri May 14 10:36:42 2010 S=1.05 Km/hr
</name>
<styleUrl>
#styleMap_TLP_Normal
</styleUrl>
<Point>
<coordinates>
-99.0448990,17.1355953,815.72
</coordinates>
</Point>
</Placemark>
<Placemark>
<name>
Fri May 14 10:36:52 2010 S=1.45 Km/hr
</name>
<styleUrl>
#styleMap_TLP_Normal
</styleUrl>
<Point>
<coordinates>
-99.0448685,17.1355476,815.95
</coordinates>
</Point>
</Placemark>
<Placemark>
<name>
Fri May 14 10:37:02 2010 S=0.71 Km/hr
</name>
<styleUrl>
#styleMap_TLP_Normal
</styleUrl>
<Point>
<coordinates>
-99.0449066,17.1354713,816.17
</coordinates>
</Point>
</Placemark>
<Placemark>
<name>
Fri May 14 10:37:12 2010 S=0.90 Km/hr
</name>
<styleUrl>
#styleMap_TLP_Normal
</styleUrl>
<Point>
<coordinates>
-99.0449295,17.1354809,816.16
</coordinates>
</Point>
</Placemark>
<Placemark>
<name>
Fri May 14 10:37:22 2010 S=0.31 Km/hr
</name>
<styleUrl>
#styleMap_TLP_Normal
</styleUrl>
<Point>
<coordinates>
-99.0449295,17.1354923,816.14
</coordinates>
</Point>
</Placemark>
<Placemark>
<name>
Fri May 14 10:37:32 2010 S=2.00 Km/hr
</name>
<styleUrl>
#styleMap_TLP_Normal
</styleUrl>
<Point>
<coordinates>
-99.0449295,17.1355114,816.09
</coordinates>
</Point>
</Placemark>
<Placemark>
<name>
Fri May 14 10:37:42 2010 S=0.05 Km/hr
</name>
<styleUrl>
#styleMap_TLP_Normal
</styleUrl>
<Point>
<coordinates>
-99.0449371,17.1355381,816.09
</coordinates>
</Point>
</Placemark>
<Placemark>
<name>
Fri May 14 10:37:52 2010 S=0.79 Km/hr
</name>
<styleUrl>
#styleMap_TLP_Normal
</styleUrl>
<Point>
<coordinates>
-99.0449448,17.1355286,816.08
</coordinates>
</Point>
</Placemark>
<Placemark>
<name>
Fri May 14 10:38:02 2010 S=0.98 Km/hr
</name>
<styleUrl>
#styleMap_TLP_Normal
</styleUrl>
<Point>
<coordinates>
-99.0449982,17.1355019,816.11
</coordinates>
</Point>
</Placemark>
<Placemark>
<name>
Fri May 14 10:38:12 2010 S=1.51 Km/hr
</name>
<styleUrl>
#styleMap_TLP_Normal
</styleUrl>
<Point>
<coordinates>
-99.0450058,17.1355114,816.13
</coordinates>
</Point>
</Placemark>
<Placemark>
<name>
Fri May 14 10:38:22 2010 S=0.84 Km/hr
</name>
<styleUrl>
#styleMap_TLP_Normal
</styleUrl>
<Point>
<coordinates>
-99.0449982,17.1355877,816.36
</coordinates>
</Point>
</Placemark>
<Placemark>
<name>
Fri May 14 10:38:32 2010 S=0.19 Km/hr
</name>
<styleUrl>
#styleMap_TLP_Normal
</styleUrl>
<Point>
<coordinates>
-99.0449600,17.1356068,816.55
</coordinates>
</Point>
</Placemark>
<Placemark>
<name>
Fri May 14 10:38:42 2010 S=0.95 Km/hr
</name>
<styleUrl>
#styleMap_TLP_Normal
</styleUrl>
<Point>
<coordinates>
-99.0449524,17.1356106,816.56
</coordinates>
</Point>
</Placemark>
<Placemark>
<name>
Fri May 14 10:38:52 2010 S=0.63 Km/hr
</name>
<styleUrl>
#styleMap_TLP_Normal
</styleUrl>
<Point>
<coordinates>
-99.0449219,17.1355991,816.69
</coordinates>
</Point>
</Placemark>
<Placemark>
<name>
Fri May 14 10:39:02 2010 S=0.84 Km/hr
</name>
<styleUrl>
#styleMap_TLP_Normal
</styleUrl>
<Point>
<coordinates>
-99.0448837,17.1355801,816.69
</coordinates>
</Point>
</Placemark>
<Placemark>
<name>
Fri May 14 10:39:12 2010 S=1.61 Km/hr
</name>
<styleUrl>
#styleMap_TLP_Normal
</styleUrl>
<Point>
<coordinates>
-99.0448685,17.1356430,816.84
</coordinates>
</Point>
</Placemark>
<Placemark>
<name>
Fri May 14 10:39:22 2010 S=0.47 Km/hr
</name>
<styleUrl>
#styleMap_TLP_Normal
</styleUrl>
<Point>
<coordinates>
-99.0449066,17.1356602,817.05
</coordinates>
</Point>
</Placemark>
<Placemark>
<name>
Fri May 14 10:39:32 2010 S=2.73 Km/hr
</name>
<styleUrl>
#styleMap_TLP_Normal
</styleUrl>
<Point>
<coordinates>
-99.0449524,17.1356735,817.30
</coordinates>
</Point>
</Placemark>
<Placemark>
<name>
Fri May 14 10:39:42 2010 S=0.60 Km/hr
</name>
<styleUrl>
#styleMap_TLP_Normal
</styleUrl>
<Point>
<coordinates>
-99.0449295,17.1357059,818.05
</coordinates>
</Point>
</Placemark>
<Placemark>
<name>
Fri May 14 10:39:52 2010 S=1.35 Km/hr
</name>
<styleUrl>
#styleMap_TLP_Normal
</styleUrl>
<Point>
<coordinates>
-99.0449905,17.1357021,818.45
</coordinates>
</Point>
</Placemark>
<Placemark>
<name>
Fri May 14 10:40:02 2010 S=0.70 Km/hr
</name>
<styleUrl>
#styleMap_TLP_Normal
</styleUrl>
<Point>
<coordinates>
-99.0449753,17.1356869,820.03
</coordinates>
</Point>
</Placemark>
<Placemark>
<name>
Fri May 14 10:40:12 2010 S=0.83 Km/hr
</name>
<styleUrl>
#styleMap_TLP_Normal
</styleUrl>
<Point>
<coordinates>
-99.0449524,17.1356735,820.94
</coordinates>
</Point>
</Placemark>
<Placemark>
<name>
Fri May 14 10:40:22 2010 S=1.11 Km/hr
</name>
<styleUrl>
#styleMap_TLP_Normal
</styleUrl>
<Point>
<coordinates>
-99.0449295,17.1356773,821.73
</coordinates>
</Point>
</Placemark>
<Placemark>
<name>
Fri May 14 10:40:32 2010 S=0.51 Km/hr
</name>
<styleUrl>
#styleMap_TLP_Normal
</styleUrl>
<Point>
<coordinates>
-99.0448990,17.1356506,823.14
</coordinates>
</Point>
</Placemark>
<Placemark>
<name>
Fri May 14 10:40:42 2010 S=1.73 Km/hr
</name>
<styleUrl>
#styleMap_TLP_Normal
</styleUrl>
<Point>
<coordinates>
-99.0448990,17.1356659,823.20
</coordinates>
</Point>
</Placemark>
<Placemark>
<name>
Fri May 14 10:40:52 2010 S=0.55 Km/hr
</name>
<styleUrl>
#styleMap_TLP_Normal
</styleUrl>
<Point>
<coordinates>
-99.0450134,17.1357327,824.05
</coordinates>
</Point>
</Placemark>
<Placemark>
<name>
Fri May 14 10:41:02 2010 S=0.94 Km/hr
</name>
<styleUrl>
#styleMap_TLP_Normal
</styleUrl>
<Point>
<coordinates>
-99.0450211,17.1357632,824.80
</coordinates>
</Point>
</Placemark>
<Placemark>
<name>
Fri May 14 10:41:12 2010 S=1.01 Km/hr
</name>
<styleUrl>
#styleMap_TLP_Normal
</styleUrl>
<Point>
<coordinates>
-99.0450363,17.1357841,825.34
</coordinates>
</Point>
</Placemark>
<Placemark>
<name>
Fri May 14 10:41:22 2010 S=1.28 Km/hr
</name>
<styleUrl>
#styleMap_TLP_Normal
</styleUrl>
<Point>
<coordinates>
-99.0450439,17.1357994,825.45
</coordinates>
</Point>
</Placemark>
<Placemark>
<name>
Fri May 14 10:41:32 2010 S=1.61 Km/hr
</name>
<styleUrl>
#styleMap_TLP_Normal
</styleUrl>
<Point>
<coordinates>
-99.0450592,17.1358585,825.36
</coordinates>
</Point>
</Placemark>
<Placemark>
<name>
Fri May 14 10:41:42 2010 S=1.19 Km/hr
</name>
<styleUrl>
#styleMap_TLP_Normal
</styleUrl>
<Point>
<coordinates>
-99.0450745,17.1359234,827.05
</coordinates>
</Point>
</Placemark>
<Placemark>
<name>
Fri May 14 10:41:52 2010 S=0.78 Km/hr
</name>
<styleUrl>
#styleMap_TLP_Normal
</styleUrl>
<Point>
<coordinates>
-99.0450287,17.1359234,829.03
</coordinates>
</Point>
</Placemark>
<Placemark>
<name>
Fri May 14 10:42:02 2010 S=1.29 Km/hr
</name>
<styleUrl>
#styleMap_TLP_Normal
</styleUrl>
<Point>
<coordinates>
-99.0450134,17.1359386,829.88
</coordinates>
</Point>
</Placemark>
<Placemark>
<name>
Fri May 14 10:42:12 2010 S=2.12 Km/hr
</name>
<styleUrl>
#styleMap_TLP_Normal
</styleUrl>
<Point>
<coordinates>
-99.0448990,17.1359081,832.66
</coordinates>
</Point>
</Placemark>
<Placemark>
<name>
Fri May 14 10:42:22 2010 S=2.37 Km/hr
</name>
<styleUrl>
#styleMap_TLP_Normal
</styleUrl>
<Point>
<coordinates>
-99.0448532,17.1358509,833.08
</coordinates>
</Point>
</Placemark>
<Placemark>
<name>
Fri May 14 10:42:32 2010 S=2.22 Km/hr
</name>
<styleUrl>
#styleMap_TLP_Normal
</styleUrl>
<Point>
<coordinates>
-99.0447998,17.1358128,834.42
</coordinates>
</Point>
</Placemark>
<Placemark>
<name>
Fri May 14 10:42:42 2010 S=3.37 Km/hr
</name>
<styleUrl>
#styleMap_TLP_Normal
</styleUrl>
<Point>
<coordinates>
-99.0447083,17.1357708,835.48
</coordinates>
</Point>
</Placemark>
<Placemark>
<name>
Fri May 14 10:42:52 2010 S=2.50 Km/hr
</name>
<styleUrl>
#styleMap_TLP_Normal
</styleUrl>
<Point>
<coordinates>
-99.0446854,17.1356487,839.52
</coordinates>
</Point>
</Placemark>
<Placemark>
<name>
Fri May 14 10:43:02 2010 S=3.42 Km/hr
</name>
<styleUrl>
#styleMap_TLP_Normal
</styleUrl>
<Point>
<coordinates>
-99.0446243,17.1355934,840.83
</coordinates>
</Point>
</Placemark>
<Placemark>
<name>
Fri May 14 10:43:12 2010 S=2.83 Km/hr
</name>
<styleUrl>
#styleMap_TLP_Normal
</styleUrl>
<Point>
<coordinates>
-99.0446320,17.1355324,841.92
</coordinates>
</Point>
</Placemark>
<Placemark>
<name>
Fri May 14 10:43:22 2010 S=2.41 Km/hr
</name>
<styleUrl>
#styleMap_TLP_Normal
</styleUrl>
<Point>
<coordinates>
-99.0446167,17.1354828,843.44
</coordinates>
</Point>
</Placemark>
<Placemark>
<name>
Fri May 14 10:43:32 2010 S=3.46 Km/hr
</name>
<styleUrl>
#styleMap_TLP_Normal
</styleUrl>
<Point>
<coordinates>
-99.0445404,17.1353855,845.52
</coordinates>
</Point>
</Placemark>
<Placemark>
<name>
Fri May 14 10:43:42 2010 S=3.57 Km/hr
</name>
<styleUrl>
#styleMap_TLP_Normal
</styleUrl>
<Point>
<coordinates>
-99.0444336,17.1353397,847.08
</coordinates>
</Point>
</Placemark>
<Placemark>
<name>
Fri May 14 10:43:52 2010 S=3.51 Km/hr
</name>
<styleUrl>
#styleMap_TLP_Normal
</styleUrl>
<Point>
<coordinates>
-99.0443878,17.1353893,848.77
</coordinates>
</Point>
</Placemark>
<Placemark>
<name>
Fri May 14 10:44:02 2010 S=3.41 Km/hr
</name>
<styleUrl>
#styleMap_TLP_Normal
</styleUrl>
<Point>
<coordinates>
-99.0443573,17.1353378,849.47
</coordinates>
</Point>
</Placemark>
<Placemark>
<name>
Fri May 14 10:44:12 2010 S=1.06 Km/hr
</name>
<styleUrl>
#styleMap_TLP_Normal
</styleUrl>
<Point>
<coordinates>
-99.0443268,17.1353283,850.14
</coordinates>
</Point>
</Placemark>
<Placemark>
<name>
Fri May 14 10:44:22 2010 S=1.77 Km/hr
</name>
<styleUrl>
#styleMap_TLP_Normal
</styleUrl>
<Point>
<coordinates>
-99.0443115,17.1353035,850.50
</coordinates>
</Point>
</Placemark>
<Placemark>
<name>
Fri May 14 10:44:32 2010 S=2.62 Km/hr
</name>
<styleUrl>
#styleMap_TLP_Normal
</styleUrl>
<Point>
<coordinates>
-99.0442276,17.1352673,851.63
</coordinates>
</Point>
</Placemark>
<Placemark>
<name>
Fri May 14 10:44:42 2010 S=3.46 Km/hr
</name>
<styleUrl>
#styleMap_TLP_Normal
</styleUrl>
<Point>
<coordinates>
-99.0442429,17.1351700,851.89
</coordinates>
</Point>
</Placemark>
<Placemark>
<name>
Fri May 14 10:44:52 2010 S=3.16 Km/hr
</name>
<styleUrl>
#styleMap_TLP_Normal
</styleUrl>
<Point>
<coordinates>
-99.0442505,17.1351223,852.09
</coordinates>
</Point>
</Placemark>
<Placemark>
<name>
Fri May 14 10:45:02 2010 S=2.56 Km/hr
</name>
<styleUrl>
#styleMap_TLP_Normal
</styleUrl>
<Point>
<coordinates>
-99.0442047,17.1350288,851.48
</coordinates>
</Point>
</Placemark>
<Placemark>
<name>
Fri May 14 10:45:12 2010 S=1.49 Km/hr
</name>
<styleUrl>
#styleMap_TLP_Normal
</styleUrl>
<Point>
<coordinates>
-99.0442352,17.1350136,851.55
</coordinates>
</Point>
</Placemark>
<Placemark>
<name>
Fri May 14 10:45:22 2010 S=2.23 Km/hr
</name>
<styleUrl>
#styleMap_TLP_Normal
</styleUrl>
<Point>
<coordinates>
-99.0442123,17.1349621,851.20
</coordinates>
</Point>
</Placemark>
<Placemark>
<name>
Fri May 14 10:45:32 2010 S=3.37 Km/hr
</name>
<styleUrl>
#styleMap_TLP_Normal
</styleUrl>
<Point>
<coordinates>
-99.0442200,17.1348877,850.88
</coordinates>
</Point>
</Placemark>
<Placemark>
<name>
Fri May 14 10:45:42 2010 S=3.28 Km/hr
</name>
<styleUrl>
#styleMap_TLP_Normal
</styleUrl>
<Point>
<coordinates>
-99.0442352,17.1348133,851.22
</coordinates>
</Point>
</Placemark>
<Placemark>
<name>
Fri May 14 10:45:52 2010 S=1.01 Km/hr
</name>
<styleUrl>
#styleMap_TLP_Normal
</styleUrl>
<Point>
<coordinates>
-99.0442429,17.1348019,851.02
</coordinates>
</Point>
</Placemark>
<Placemark>
<name>
Fri May 14 10:46:02 2010 S=2.74 Km/hr
</name>
<styleUrl>
#styleMap_TLP_Normal
</styleUrl>
<Point>
<coordinates>
-99.0441895,17.1348228,849.45
</coordinates>
</Point>
</Placemark>
<Placemark>
<name>
Fri May 14 10:46:12 2010 S=2.44 Km/hr
</name>
<styleUrl>
#styleMap_TLP_Normal
</styleUrl>
<Point>
<coordinates>
-99.0441360,17.1348686,849.06
</coordinates>
</Point>
</Placemark>
<Placemark>
<name>
Fri May 14 10:46:22 2010 S=3.56 Km/hr
</name>
<styleUrl>
#styleMap_TLP_Normal
</styleUrl>
<Point>
<coordinates>
-99.0440369,17.1349373,848.19
</coordinates>
</Point>
</Placemark>
<Placemark>
<name>
Fri May 14 10:46:32 2010 S=3.08 Km/hr
</name>
<styleUrl>
#styleMap_TLP_Normal
</styleUrl>
<Point>
<coordinates>
-99.0439987,17.1349049,846.64
</coordinates>
</Point>
</Placemark>
<Placemark>
<name>
Fri May 14 10:46:42 2010 S=3.89 Km/hr
</name>
<styleUrl>
#styleMap_TLP_Normal
</styleUrl>
<Point>
<coordinates>
-99.0439072,17.1348610,844.92
</coordinates>
</Point>
</Placemark>
<Placemark>
<name>
Fri May 14 10:46:52 2010 S=2.86 Km/hr
</name>
<styleUrl>
#styleMap_TLP_Normal
</styleUrl>
<Point>
<coordinates>
-99.0438232,17.1348419,844.77
</coordinates>
</Point>
</Placemark>
<Placemark>
<name>
Fri May 14 10:47:02 2010 S=3.26 Km/hr
</name>
<styleUrl>
#styleMap_TLP_Normal
</styleUrl>
<Point>
<coordinates>
-99.0437698,17.1348095,843.63
</coordinates>
</Point>
</Placemark>
<Placemark>
<name>
Fri May 14 10:47:12 2010 S=2.73 Km/hr
</name>
<styleUrl>
#styleMap_TLP_Normal
</styleUrl>
<Point>
<coordinates>
-99.0437241,17.1347866,843.22
</coordinates>
</Point>
</Placemark>
<Placemark>
<name>
Fri May 14 10:47:22 2010 S=3.37 Km/hr
</name>
<styleUrl>
#styleMap_TLP_Normal
</styleUrl>
<Point>
<coordinates>
-99.0436478,17.1347542,842.78
</coordinates>
</Point>
</Placemark>
<Placemark>
<name>
Fri May 14 10:47:32 2010 S=2.36 Km/hr
</name>
<styleUrl>
#styleMap_TLP_Normal
</styleUrl>
<Point>
<coordinates>
-99.0435486,17.1347275,842.58
</coordinates>
</Point>
</Placemark>
<Placemark>
<name>
Fri May 14 10:47:42 2010 S=2.99 Km/hr
</name>
<styleUrl>
#styleMap_TLP_Normal
</styleUrl>
<Point>
<coordinates>
-99.0434494,17.1347141,842.44
</coordinates>
</Point>
</Placemark>
<Placemark>
<name>
Fri May 14 10:47:52 2010 S=3.47 Km/hr
</name>
<styleUrl>
#styleMap_TLP_Normal
</styleUrl>
<Point>
<coordinates>
-99.0433655,17.1347332,841.39
</coordinates>
</Point>
</Placemark>
<Placemark>
<name>
Fri May 14 10:48:02 2010 S=2.54 Km/hr
</name>
<styleUrl>
#styleMap_TLP_Normal
</styleUrl>
<Point>
<coordinates>
-99.0433197,17.1348095,841.47
</coordinates>
</Point>
</Placemark>
<Placemark>
<name>
Fri May 14 10:48:12 2010 S=1.60 Km/hr
</name>
<styleUrl>
#styleMap_TLP_Normal
</styleUrl>
<Point>
<coordinates>
-99.0432968,17.1348591,841.45
</coordinates>
</Point>
</Placemark>
<Placemark>
<name>
Fri May 14 10:48:22 2010 S=2.30 Km/hr
</name>
<styleUrl>
#styleMap_TLP_Normal
</styleUrl>
<Point>
<coordinates>
-99.0432816,17.1349506,841.19
</coordinates>
</Point>
</Placemark>
<Placemark>
<name>
Fri May 14 10:48:32 2010 S=3.10 Km/hr
</name>
<styleUrl>
#styleMap_TLP_Normal
</styleUrl>
<Point>
<coordinates>
-99.0432129,17.1350269,840.69
</coordinates>
</Point>
</Placemark>
<Placemark>
<name>
Fri May 14 10:48:42 2010 S=0.34 Km/hr
</name>
<styleUrl>
#styleMap_TLP_Normal
</styleUrl>
<Point>
<coordinates>
-99.0431976,17.1350479,840.23
</coordinates>
</Point>
</Placemark>
<Placemark>
<name>
Fri May 14 10:48:52 2010 S=2.07 Km/hr
</name>
<styleUrl>
#styleMap_TLP_Normal
</styleUrl>
<Point>
<coordinates>
-99.0431824,17.1350098,840.14
</coordinates>
</Point>
</Placemark>
<Placemark>
<name>
Fri May 14 10:49:02 2010 S=1.67 Km/hr
</name>
<styleUrl>
#styleMap_TLP_Normal
</styleUrl>
<Point>
<coordinates>
-99.0431442,17.1349354,840.98
</coordinates>
</Point>
</Placemark>
<Placemark>
<name>
Fri May 14 10:49:12 2010 S=0.75 Km/hr
</name>
<styleUrl>
#styleMap_TLP_Normal
</styleUrl>
<Point>
<coordinates>
-99.0430756,17.1349049,840.77
</coordinates>
</Point>
</Placemark>
<Placemark>
<name>
Fri May 14 10:49:22 2010 S=0.54 Km/hr
</name>
<styleUrl>
#styleMap_TLP_Normal
</styleUrl>
<Point>
<coordinates>
-99.0430679,17.1349068,840.72
</coordinates>
</Point>
</Placemark>
<Placemark>
<name>
Fri May 14 10:49:32 2010 S=1.30 Km/hr
</name>
<styleUrl>
#styleMap_TLP_Normal
</styleUrl>
<Point>
<coordinates>
-99.0430603,17.1349640,840.06
</coordinates>
</Point>
</Placemark>
<Placemark>
<name>
Fri May 14 10:49:42 2010 S=1.00 Km/hr
</name>
<styleUrl>
#styleMap_TLP_Normal
</styleUrl>
<Point>
<coordinates>
-99.0430374,17.1349659,840.05
</coordinates>
</Point>
</Placemark>
<Placemark>
<name>
Fri May 14 10:49:52 2010 S=0.75 Km/hr
</name>
<styleUrl>
#styleMap_TLP_Normal
</styleUrl>
<Point>
<coordinates>
-99.0430145,17.1349812,839.77
</coordinates>
</Point>
</Placemark>
<Placemark>
<name>
Fri May 14 10:50:02 2010 S=2.19 Km/hr
</name>
<styleUrl>
#styleMap_TLP_Normal
</styleUrl>
<Point>
<coordinates>
-99.0429306,17.1349316,839.16
</coordinates>
</Point>
</Placemark>
<Placemark>
<name>
Fri May 14 10:50:12 2010 S=2.95 Km/hr
</name>
<styleUrl>
#styleMap_TLP_Normal
</styleUrl>
<Point>
<coordinates>
-99.0428772,17.1348820,840.80
</coordinates>
</Point>
</Placemark>
<Placemark>
<name>
Fri May 14 10:50:22 2010 S=3.77 Km/hr
</name>
<styleUrl>
#styleMap_TLP_Normal
</styleUrl>
<Point>
<coordinates>
-99.0428162,17.1348190,840.45
</coordinates>
</Point>
</Placemark>
<Placemark>
<name>
Fri May 14 10:50:32 2010 S=2.72 Km/hr
</name>
<styleUrl>
#styleMap_TLP_Normal
</styleUrl>
<Point>
<coordinates>
-99.0427856,17.1347408,840.75
</coordinates>
</Point>
</Placemark>
<Placemark>
<name>
Fri May 14 10:50:42 2010 S=1.22 Km/hr
</name>
<styleUrl>
#styleMap_TLP_Normal
</styleUrl>
<Point>
<coordinates>
-99.0427246,17.1347542,841.64
</coordinates>
</Point>
</Placemark>
<Placemark>
<name>
Fri May 14 10:50:52 2010 S=3.35 Km/hr
</name>
<styleUrl>
#styleMap_TLP_Normal
</styleUrl>
<Point>
<coordinates>
-99.0426483,17.1347389,842.70
</coordinates>
</Point>
</Placemark>
<Placemark>
<name>
Fri May 14 10:51:02 2010 S=2.82 Km/hr
</name>
<styleUrl>
#styleMap_TLP_Normal
</styleUrl>
<Point>
<coordinates>
-99.0425415,17.1347427,843.48
</coordinates>
</Point>
</Placemark>
<Placemark>
<name>
Fri May 14 10:51:12 2010 S=0.53 Km/hr
</name>
<styleUrl>
#styleMap_TLP_Normal
</styleUrl>
<Point>
<coordinates>
-99.0425262,17.1347504,844.02
</coordinates>
</Point>
</Placemark>
<Placemark>
<name>
Fri May 14 10:51:22 2010 S=0.07 Km/hr
</name>
<styleUrl>
#styleMap_TLP_Normal
</styleUrl>
<Point>
<coordinates>
-99.0425339,17.1347542,844.28
</coordinates>
</Point>
</Placemark>
<Placemark>
<name>
Fri May 14 10:51:32 2010 S=0.05 Km/hr
</name>
<styleUrl>
#styleMap_TLP_Normal
</styleUrl>
<Point>
<coordinates>
-99.0425339,17.1347542,844.39
</coordinates>
</Point>
</Placemark>
<Placemark>
<name>
Fri May 14 10:51:42 2010 S=0.18 Km/hr
</name>
<styleUrl>
#styleMap_TLP_Normal
</styleUrl>
<Point>
<coordinates>
-99.0425339,17.1347561,844.39
</coordinates>
</Point>
</Placemark>
<Placemark>
<name>
Fri May 14 10:51:52 2010 S=2.81 Km/hr
</name>
<styleUrl>
#styleMap_TLP_Normal
</styleUrl>
<Point>
<coordinates>
-99.0424500,17.1347275,844.31
</coordinates>
</Point>
</Placemark>
<Placemark>
<name>
Fri May 14 10:52:02 2010 S=2.06 Km/hr
</name>
<styleUrl>
#styleMap_TLP_Normal
</styleUrl>
<Point>
<coordinates>
-99.0424194,17.1347370,845.20
</coordinates>
</Point>
</Placemark>
<Placemark>
<name>
Fri May 14 10:52:12 2010 S=2.50 Km/hr
</name>
<styleUrl>
#styleMap_TLP_Normal
</styleUrl>
<Point>
<coordinates>
-99.0423431,17.1347828,844.33
</coordinates>
</Point>
</Placemark>
<Placemark>
<name>
Fri May 14 10:52:22 2010 S=2.24 Km/hr
</name>
<styleUrl>
#styleMap_TLP_Normal
</styleUrl>
<Point>
<coordinates>
-99.0422668,17.1347752,843.48
</coordinates>
</Point>
</Placemark>
<Placemark>
<name>
Fri May 14 10:52:32 2010 S=2.35 Km/hr
</name>
<styleUrl>
#styleMap_TLP_Normal
</styleUrl>
<Point>
<coordinates>
-99.0421982,17.1347866,843.67
</coordinates>
</Point>
</Placemark>
<Placemark>
<name>
Fri May 14 10:52:42 2010 S=1.63 Km/hr
</name>
<styleUrl>
#styleMap_TLP_Normal
</styleUrl>
<Point>
<coordinates>
-99.0421600,17.1347523,841.72
</coordinates>
</Point>
</Placemark>
<Placemark>
<name>
Fri May 14 10:52:52 2010 S=0.84 Km/hr
</name>
<styleUrl>
#styleMap_TLP_Normal
</styleUrl>
<Point>
<coordinates>
-99.0421677,17.1347408,840.58
</coordinates>
</Point>
</Placemark>
<Placemark>
<name>
Fri May 14 10:53:02 2010 S=0.54 Km/hr
</name>
<styleUrl>
#styleMap_TLP_Normal
</styleUrl>
<Point>
<coordinates>
-99.0421982,17.1347313,839.08
</coordinates>
</Point>
</Placemark>
<Placemark>
<name>
Fri May 14 10:53:12 2010 S=0.69 Km/hr
</name>
<styleUrl>
#styleMap_TLP_Normal
</styleUrl>
<Point>
<coordinates>
-99.0421753,17.1347237,838.72
</coordinates>
</Point>
</Placemark>
<Placemark>
<name>
Fri May 14 10:53:22 2010 S=0.15 Km/hr
</name>
<styleUrl>
#styleMap_TLP_Normal
</styleUrl>
<Point>
<coordinates>
-99.0421600,17.1347198,838.00
</coordinates>
</Point>
</Placemark>
<Placemark>
<name>
Fri May 14 10:53:32 2010 S=1.02 Km/hr
</name>
<styleUrl>
#styleMap_TLP_Normal
</styleUrl>
<Point>
<coordinates>
-99.0421600,17.1347237,838.19
</coordinates>
</Point>
</Placemark>
<Placemark>
<name>
Fri May 14 10:53:42 2010 S=0.50 Km/hr
</name>
<styleUrl>
#styleMap_TLP_Normal
</styleUrl>
<Point>
<coordinates>
-99.0421753,17.1347160,839.20
</coordinates>
</Point>
</Placemark>
<Placemark>
<name>
Fri May 14 10:53:52 2010 S=0.62 Km/hr
</name>
<styleUrl>
#styleMap_TLP_Normal
</styleUrl>
<Point>
<coordinates>
-99.0421677,17.1347065,839.53
</coordinates>
</Point>
</Placemark>
<Placemark>
<name>
Fri May 14 10:54:02 2010 S=0.46 Km/hr
</name>
<styleUrl>
#styleMap_TLP_Normal
</styleUrl>
<Point>
<coordinates>
-99.0421600,17.1346989,839.78
</coordinates>
</Point>
</Placemark>
<Placemark>
<name>
Fri May 14 10:54:12 2010 S=0.42 Km/hr
</name>
<styleUrl>
#styleMap_TLP_Normal
</styleUrl>
<Point>
<coordinates>
-99.0421448,17.1346989,839.81
</coordinates>
</Point>
</Placemark>
<Placemark>
<name>
Fri May 14 10:54:22 2010 S=0.96 Km/hr
</name>
<styleUrl>
#styleMap_TLP_Normal
</styleUrl>
<Point>
<coordinates>
-99.0421524,17.1347065,839.47
</coordinates>
</Point>
</Placemark>
<Placemark>
<name>
Fri May 14 10:54:32 2010 S=0.33 Km/hr
</name>
<styleUrl>
#styleMap_TLP_Normal
</styleUrl>
<Point>
<coordinates>
-99.0421600,17.1347179,838.84
</coordinates>
</Point>
</Placemark>
<Placemark>
<name>
Fri May 14 10:54:42 2010 S=0.36 Km/hr
</name>
<styleUrl>
#styleMap_TLP_Normal
</styleUrl>
<Point>
<coordinates>
-99.0421600,17.1347198,837.61
</coordinates>
</Point>
</Placemark>
<Placemark>
<name>
Fri May 14 10:54:52 2010 S=0.55 Km/hr
</name>
<styleUrl>
#styleMap_TLP_Normal
</styleUrl>
<Point>
<coordinates>
-99.0421753,17.1347141,836.23
</coordinates>
</Point>
</Placemark>
<Placemark>
<name>
Fri May 14 10:55:02 2010 S=0.61 Km/hr
</name>
<styleUrl>
#styleMap_TLP_Normal
</styleUrl>
<Point>
<coordinates>
-99.0421906,17.1347160,834.66
</coordinates>
</Point>
</Placemark>
<Placemark>
<name>
Fri May 14 10:55:12 2010 S=0.16 Km/hr
</name>
<styleUrl>
#styleMap_TLP_Normal
</styleUrl>
<Point>
<coordinates>
-99.0421982,17.1347198,833.25
</coordinates>
</Point>
</Placemark>
<Placemark>
<name>
Fri May 14 10:55:22 2010 S=0.44 Km/hr
</name>
<styleUrl>
#styleMap_TLP_Normal
</styleUrl>
<Point>
<coordinates>
-99.0421982,17.1347198,832.97
</coordinates>
</Point>
</Placemark>
<Placemark>
<name>
Fri May 14 10:55:32 2010 S=1.08 Km/hr
</name>
<styleUrl>
#styleMap_TLP_Normal
</styleUrl>
<Point>
<coordinates>
-99.0422058,17.1347237,833.16
</coordinates>
</Point>
</Placemark>
<Placemark>
<name>
Fri May 14 10:55:42 2010 S=1.28 Km/hr
</name>
<styleUrl>
#styleMap_TLP_Normal
</styleUrl>
<Point>
<coordinates>
-99.0421829,17.1347008,833.27
</coordinates>
</Point>
</Placemark>
<Placemark>
<name>
Fri May 14 10:55:52 2010 S=0.31 Km/hr
</name>
<styleUrl>
#styleMap_TLP_Normal
</styleUrl>
<Point>
<coordinates>
-99.0421753,17.1347065,833.27
</coordinates>
</Point>
</Placemark>
<Placemark>
<name>
Fri May 14 10:56:02 2010 S=1.30 Km/hr
</name>
<styleUrl>
#styleMap_TLP_Normal
</styleUrl>
<Point>
<coordinates>
-99.0421829,17.1346931,833.80
</coordinates>
</Point>
</Placemark>
<Placemark>
<name>
Fri May 14 10:56:12 2010 S=0.42 Km/hr
</name>
<styleUrl>
#styleMap_TLP_Normal
</styleUrl>
<Point>
<coordinates>
-99.0421982,17.1346836,834.09
</coordinates>
</Point>
</Placemark>
<Placemark>
<name>
Fri May 14 10:56:22 2010 S=0.80 Km/hr
</name>
<styleUrl>
#styleMap_TLP_Normal
</styleUrl>
<Point>
<coordinates>
-99.0421906,17.1346798,834.13
</coordinates>
</Point>
</Placemark>
<Placemark>
<name>
Fri May 14 10:56:32 2010 S=1.27 Km/hr
</name>
<styleUrl>
#styleMap_TLP_Normal
</styleUrl>
<Point>
<coordinates>
-99.0421982,17.1346817,834.17
</coordinates>
</Point>
</Placemark>
<Placemark>
<name>
Fri May 14 10:56:42 2010 S=0.19 Km/hr
</name>
<styleUrl>
#styleMap_TLP_Normal
</styleUrl>
<Point>
<coordinates>
-99.0422058,17.1346931,834.39
</coordinates>
</Point>
</Placemark>
<Placemark>
<name>
Fri May 14 10:56:52 2010 S=0.93 Km/hr
</name>
<styleUrl>
#styleMap_TLP_Normal
</styleUrl>
<Point>
<coordinates>
-99.0422058,17.1346951,834.34
</coordinates>
</Point>
</Placemark>
<Placemark>
<name>
Fri May 14 10:57:02 2010 S=1.30 Km/hr
</name>
<styleUrl>
#styleMap_TLP_Normal
</styleUrl>
<Point>
<coordinates>
-99.0421371,17.1346779,835.45
</coordinates>
</Point>
</Placemark>
<Placemark>
<name>
Fri May 14 10:57:12 2010 S=0.27 Km/hr
</name>
<styleUrl>
#styleMap_TLP_Normal
</styleUrl>
<Point>
<coordinates>
-99.0421295,17.1346645,835.58
</coordinates>
</Point>
</Placemark>
<Placemark>
<name>
Fri May 14 10:57:22 2010 S=2.86 Km/hr
</name>
<styleUrl>
#styleMap_TLP_Normal
</styleUrl>
<Point>
<coordinates>
-99.0421524,17.1346035,834.55
</coordinates>
</Point>
</Placemark>
<Placemark>
<name>
Fri May 14 10:57:32 2010 S=0.79 Km/hr
</name>
<styleUrl>
#styleMap_TLP_Normal
</styleUrl>
<Point>
<coordinates>
-99.0422058,17.1345787,833.67
</coordinates>
</Point>
</Placemark>
<Placemark>
<name>
Fri May 14 10:57:42 2010 S=3.31 Km/hr
</name>
<styleUrl>
#styleMap_TLP_Normal
</styleUrl>
<Point>
<coordinates>
-99.0421829,17.1345978,832.73
</coordinates>
</Point>
</Placemark>
<Placemark>
<name>
Fri May 14 10:57:52 2010 S=2.44 Km/hr
</name>
<styleUrl>
#styleMap_TLP_Normal
</styleUrl>
<Point>
<coordinates>
-99.0420837,17.1345921,831.34
</coordinates>
</Point>
</Placemark>
<Placemark>
<name>
Fri May 14 10:58:02 2010 S=3.03 Km/hr
</name>
<styleUrl>
#styleMap_TLP_Normal
</styleUrl>
<Point>
<coordinates>
-99.0419998,17.1346188,831.47
</coordinates>
</Point>
</Placemark>
<Placemark>
<name>
Fri May 14 10:58:12 2010 S=2.48 Km/hr
</name>
<styleUrl>
#styleMap_TLP_Normal
</styleUrl>
<Point>
<coordinates>
-99.0419388,17.1346550,830.81
</coordinates>
</Point>
</Placemark>
<Placemark>
<name>
Fri May 14 10:58:22 2010 S=2.71 Km/hr
</name>
<styleUrl>
#styleMap_TLP_Normal
</styleUrl>
<Point>
<coordinates>
-99.0418701,17.1346512,829.73
</coordinates>
</Point>
</Placemark>
<Placemark>
<name>
Fri May 14 10:58:32 2010 S=0.62 Km/hr
</name>
<styleUrl>
#styleMap_TLP_Normal
</styleUrl>
<Point>
<coordinates>
-99.0418243,17.1346512,829.23
</coordinates>
</Point>
</Placemark>
<Placemark>
<name>
Fri May 14 10:58:42 2010 S=2.08 Km/hr
</name>
<styleUrl>
#styleMap_TLP_Normal
</styleUrl>
<Point>
<coordinates>
-99.0418396,17.1346092,827.88
</coordinates>
</Point>
</Placemark>
<Placemark>
<name>
Fri May 14 10:58:52 2010 S=1.52 Km/hr
</name>
<styleUrl>
#styleMap_TLP_Normal
</styleUrl>
<Point>
<coordinates>
-99.0418396,17.1345463,826.28
</coordinates>
</Point>
</Placemark>
<Placemark>
<name>
Fri May 14 10:59:02 2010 S=3.19 Km/hr
</name>
<styleUrl>
#styleMap_TLP_Normal
</styleUrl>
<Point>
<coordinates>
-99.0418091,17.1344757,823.31
</coordinates>
</Point>
</Placemark>
<Placemark>
<name>
Fri May 14 10:59:12 2010 S=2.56 Km/hr
</name>
<styleUrl>
#styleMap_TLP_Normal
</styleUrl>
<Point>
<coordinates>
-99.0418472,17.1344128,821.44
</coordinates>
</Point>
</Placemark>
<Placemark>
<name>
Fri May 14 10:59:22 2010 S=1.65 Km/hr
</name>
<styleUrl>
#styleMap_TLP_Normal
</styleUrl>
<Point>
<coordinates>
-99.0419083,17.1343670,819.52
</coordinates>
</Point>
</Placemark>
<Placemark>
<name>
Fri May 14 10:59:32 2010 S=2.15 Km/hr
</name>
<styleUrl>
#styleMap_TLP_Normal
</styleUrl>
<Point>
<coordinates>
-99.0419159,17.1343231,816.75
</coordinates>
</Point>
</Placemark>
<Placemark>
<name>
Fri May 14 10:59:42 2010 S=0.95 Km/hr
</name>
<styleUrl>
#styleMap_TLP_Normal
</styleUrl>
<Point>
<coordinates>
-99.0419235,17.1343021,815.83
</coordinates>
</Point>
</Placemark>
<Placemark>
<name>
Fri May 14 10:59:52 2010 S=0.32 Km/hr
</name>
<styleUrl>
#styleMap_TLP_Normal
</styleUrl>
<Point>
<coordinates>
-99.0419388,17.1342831,815.38
</coordinates>
</Point>
</Placemark>
<Placemark>
<name>
Fri May 14 11:00:02 2010 S=1.20 Km/hr
</name>
<styleUrl>
#styleMap_TLP_Normal
</styleUrl>
<Point>
<coordinates>
-99.0419312,17.1342754,814.84
</coordinates>
</Point>
</Placemark>
<Placemark>
<name>
Fri May 14 11:00:12 2010 S=0.75 Km/hr
</name>
<styleUrl>
#styleMap_TLP_Normal
</styleUrl>
<Point>
<coordinates>
-99.0418854,17.1342201,814.09
</coordinates>
</Point>
</Placemark>
<Placemark>
<name>
Fri May 14 11:00:22 2010 S=0.81 Km/hr
</name>
<styleUrl>
#styleMap_TLP_Normal
</styleUrl>
<Point>
<coordinates>
-99.0418930,17.1342239,813.56
</coordinates>
</Point>
</Placemark>
<Placemark>
<name>
Fri May 14 11:00:32 2010 S=2.83 Km/hr
</name>
<styleUrl>
#styleMap_TLP_Normal
</styleUrl>
<Point>
<coordinates>
-99.0418243,17.1342354,813.06
</coordinates>
</Point>
</Placemark>
<Placemark>
<name>
Fri May 14 11:00:42 2010 S=1.76 Km/hr
</name>
<styleUrl>
#styleMap_TLP_Normal
</styleUrl>
<Point>
<coordinates>
-99.0417404,17.1342297,812.42
</coordinates>
</Point>
</Placemark>
<Placemark>
<name>
Fri May 14 11:00:52 2010 S=0.35 Km/hr
</name>
<styleUrl>
#styleMap_TLP_Normal
</styleUrl>
<Point>
<coordinates>
-99.0417557,17.1342316,813.05
</coordinates>
</Point>
</Placemark>
<Placemark>
<name>
Fri May 14 11:01:02 2010 S=0.79 Km/hr
</name>
<styleUrl>
#styleMap_TLP_Normal
</styleUrl>
<Point>
<coordinates>
-99.0417404,17.1342335,812.92
</coordinates>
</Point>
</Placemark>
<Placemark>
<name>
Fri May 14 11:01:12 2010 S=2.63 Km/hr
</name>
<styleUrl>
#styleMap_TLP_Normal
</styleUrl>
<Point>
<coordinates>
-99.0417099,17.1342640,812.72
</coordinates>
</Point>
</Placemark>
<Placemark>
<name>
Fri May 14 11:01:22 2010 S=0.66 Km/hr
</name>
<styleUrl>
#styleMap_TLP_Normal
</styleUrl>
<Point>
<coordinates>
-99.0416870,17.1343079,811.98
</coordinates>
</Point>
</Placemark>
<Placemark>
<name>
Fri May 14 11:01:32 2010 S=1.85 Km/hr
</name>
<styleUrl>
#styleMap_TLP_Normal
</styleUrl>
<Point>
<coordinates>
-99.0417328,17.1342907,812.67
</coordinates>
</Point>
</Placemark>
<Placemark>
<name>
Fri May 14 11:01:42 2010 S=2.33 Km/hr
</name>
<styleUrl>
#styleMap_TLP_Normal
</styleUrl>
<Point>
<coordinates>
-99.0417862,17.1342278,811.86
</coordinates>
</Point>
</Placemark>
<Placemark>
<name>
Fri May 14 11:01:52 2010 S=0.20 Km/hr
</name>
<styleUrl>
#styleMap_TLP_Normal
</styleUrl>
<Point>
<coordinates>
-99.0418015,17.1342449,811.64
</coordinates>
</Point>
</Placemark>
<Placemark>
<name>
Fri May 14 11:02:02 2010 S=0.80 Km/hr
</name>
<styleUrl>
#styleMap_TLP_Normal
</styleUrl>
<Point>
<coordinates>
-99.0417862,17.1342392,810.98
</coordinates>
</Point>
</Placemark>
<Placemark>
<name>
Fri May 14 11:02:12 2010 S=2.64 Km/hr
</name>
<styleUrl>
#styleMap_TLP_Normal
</styleUrl>
<Point>
<coordinates>
-99.0417633,17.1342030,809.72
</coordinates>
</Point>
</Placemark>
<Placemark>
<name>
Fri May 14 11:02:22 2010 S=2.60 Km/hr
</name>
<styleUrl>
#styleMap_TLP_Normal
</styleUrl>
<Point>
<coordinates>
-99.0416946,17.1341801,808.84
</coordinates>
</Point>
</Placemark>
<Placemark>
<name>
Fri May 14 11:02:32 2010 S=2.27 Km/hr
</name>
<styleUrl>
#styleMap_TLP_Normal
</styleUrl>
<Point>
<coordinates>
-99.0416565,17.1341419,807.06
</coordinates>
</Point>
</Placemark>
<Placemark>
<name>
Fri May 14 11:02:42 2010 S=1.51 Km/hr
</name>
<styleUrl>
#styleMap_TLP_Normal
</styleUrl>
<Point>
<coordinates>
-99.0416565,17.1340828,805.30
</coordinates>
</Point>
</Placemark>
<Placemark>
<name>
Fri May 14 11:02:52 2010 S=2.05 Km/hr
</name>
<styleUrl>
#styleMap_TLP_Normal
</styleUrl>
<Point>
<coordinates>
-99.0416260,17.1340637,804.14
</coordinates>
</Point>
</Placemark>
<Placemark>
<name>
Fri May 14 11:03:02 2010 S=3.13 Km/hr
</name>
<styleUrl>
#styleMap_TLP_Normal
</styleUrl>
<Point>
<coordinates>
-99.0415421,17.1340237,802.61
</coordinates>
</Point>
</Placemark>
<Placemark>
<name>
Fri May 14 11:03:12 2010 S=1.23 Km/hr
</name>
<styleUrl>
#styleMap_TLP_Normal
</styleUrl>
<Point>
<coordinates>
-99.0415344,17.1339855,800.73
</coordinates>
</Point>
</Placemark>
<Placemark>
<name>
Fri May 14 11:03:22 2010 S=3.60 Km/hr
</name>
<styleUrl>
#styleMap_TLP_Normal
</styleUrl>
<Point>
<coordinates>
-99.0414886,17.1339817,799.53
</coordinates>
</Point>
</Placemark>
<Placemark>
<name>
Fri May 14 11:03:32 2010 S=2.52 Km/hr
</name>
<styleUrl>
#styleMap_TLP_Normal
</styleUrl>
<Point>
<coordinates>
-99.0414352,17.1339569,798.75
</coordinates>
</Point>
</Placemark>
<Placemark>
<name>
Fri May 14 11:03:42 2010 S=0.85 Km/hr
</name>
<styleUrl>
#styleMap_TLP_Normal
</styleUrl>
<Point>
<coordinates>
-99.0414200,17.1339092,797.97
</coordinates>
</Point>
</Placemark>
<Placemark>
<name>
Fri May 14 11:03:52 2010 S=1.78 Km/hr
</name>
<styleUrl>
#styleMap_TLP_Normal
</styleUrl>
<Point>
<coordinates>
-99.0414276,17.1338921,797.14
</coordinates>
</Point>
</Placemark>
<Placemark>
<name>
Fri May 14 11:04:02 2010 S=3.01 Km/hr
</name>
<styleUrl>
#styleMap_TLP_Normal
</styleUrl>
<Point>
<coordinates>
-99.0414352,17.1338348,795.39
</coordinates>
</Point>
</Placemark>
<Placemark>
<name>
Fri May 14 11:04:12 2010 S=1.87 Km/hr
</name>
<styleUrl>
#styleMap_TLP_Normal
</styleUrl>
<Point>
<coordinates>
-99.0414734,17.1337681,793.73
</coordinates>
</Point>
</Placemark>
<Placemark>
<name>
Fri May 14 11:04:22 2010 S=1.96 Km/hr
</name>
<styleUrl>
#styleMap_TLP_Normal
</styleUrl>
<Point>
<coordinates>
-99.0415039,17.1337872,792.34
</coordinates>
</Point>
</Placemark>
<Placemark>
<name>
Fri May 14 11:04:32 2010 S=2.63 Km/hr
</name>
<styleUrl>
#styleMap_TLP_Normal
</styleUrl>
<Point>
<coordinates>
-99.0415726,17.1338234,791.20
</coordinates>
</Point>
</Placemark>
<Placemark>
<name>
Fri May 14 11:04:42 2010 S=3.38 Km/hr
</name>
<styleUrl>
#styleMap_TLP_Normal
</styleUrl>
<Point>
<coordinates>
-99.0416565,17.1338882,790.11
</coordinates>
</Point>
</Placemark>
<Placemark>
<name>
Fri May 14 11:04:52 2010 S=2.72 Km/hr
</name>
<styleUrl>
#styleMap_TLP_Normal
</styleUrl>
<Point>
<coordinates>
-99.0417328,17.1339016,788.78
</coordinates>
</Point>
</Placemark>
<Placemark>
<name>
Fri May 14 11:05:02 2010 S=1.82 Km/hr
</name>
<styleUrl>
#styleMap_TLP_Normal
</styleUrl>
<Point>
<coordinates>
-99.0418167,17.1339149,787.83
</coordinates>
</Point>
</Placemark>
<Placemark>
<name>
Fri May 14 11:05:12 2010 S=0.91 Km/hr
</name>
<styleUrl>
#styleMap_TLP_Normal
</styleUrl>
<Point>
<coordinates>
-99.0418167,17.1339264,787.08
</coordinates>
</Point>
</Placemark>
<Placemark>
<name>
Fri May 14 11:05:22 2010 S=1.02 Km/hr
</name>
<styleUrl>
#styleMap_TLP_Normal
</styleUrl>
<Point>
<coordinates>
-99.0418472,17.1339111,786.36
</coordinates>
</Point>
</Placemark>
<Placemark>
<name>
Fri May 14 11:05:32 2010 S=1.99 Km/hr
</name>
<styleUrl>
#styleMap_TLP_Normal
</styleUrl>
<Point>
<coordinates>
-99.0419083,17.1339531,787.39
</coordinates>
</Point>
</Placemark>
<Placemark>
<name>
Fri May 14 11:05:42 2010 S=1.67 Km/hr
</name>
<styleUrl>
#styleMap_TLP_Normal
</styleUrl>
<Point>
<coordinates>
-99.0419998,17.1339569,788.16
</coordinates>
</Point>
</Placemark>
<Placemark>
<name>
Fri May 14 11:05:52 2010 S=0.24 Km/hr
</name>
<styleUrl>
#styleMap_TLP_Normal
</styleUrl>
<Point>
<coordinates>
-99.0419922,17.1339664,788.27
</coordinates>
</Point>
</Placemark>
<Placemark>
<name>
Fri May 14 11:06:02 2010 S=1.57 Km/hr
</name>
<styleUrl>
#styleMap_TLP_Normal
</styleUrl>
<Point>
<coordinates>
-99.0419693,17.1339760,787.66
</coordinates>
</Point>
</Placemark>
<Placemark>
<name>
Fri May 14 11:06:12 2010 S=2.89 Km/hr
</name>
<styleUrl>
#styleMap_TLP_Normal
</styleUrl>
<Point>
<coordinates>
-99.0418701,17.1339340,787.95
</coordinates>
</Point>
</Placemark>
<Placemark>
<name>
Fri May 14 11:06:22 2010 S=1.81 Km/hr
</name>
<styleUrl>
#styleMap_TLP_Normal
</styleUrl>
<Point>
<coordinates>
-99.0418091,17.1339149,787.39
</coordinates>
</Point>
</Placemark>
<Placemark>
<name>
Fri May 14 11:06:32 2010 S=2.18 Km/hr
</name>
<styleUrl>
#styleMap_TLP_Normal
</styleUrl>
<Point>
<coordinates>
-99.0417557,17.1339054,787.14
</coordinates>
</Point>
</Placemark>
<Placemark>
<name>
Fri May 14 11:06:42 2010 S=2.66 Km/hr
</name>
<styleUrl>
#styleMap_TLP_Normal
</styleUrl>
<Point>
<coordinates>
-99.0416794,17.1338787,788.36
</coordinates>
</Point>
</Placemark>
<Placemark>
<name>
Fri May 14 11:06:52 2010 S=3.50 Km/hr
</name>
<styleUrl>
#styleMap_TLP_Normal
</styleUrl>
<Point>
<coordinates>
-99.0416183,17.1338444,788.14
</coordinates>
</Point>
</Placemark>
<Placemark>
<name>
Fri May 14 11:07:02 2010 S=2.88 Km/hr
</name>
<styleUrl>
#styleMap_TLP_Normal
</styleUrl>
<Point>
<coordinates>
-99.0415878,17.1338081,787.69
</coordinates>
</Point>
</Placemark>
<Placemark>
<name>
Fri May 14 11:07:12 2010 S=1.24 Km/hr
</name>
<styleUrl>
#styleMap_TLP_Normal
</styleUrl>
<Point>
<coordinates>
-99.0415344,17.1337795,787.25
</coordinates>
</Point>
</Placemark>
<Placemark>
<name>
Fri May 14 11:07:22 2010 S=0.17 Km/hr
</name>
<styleUrl>
#styleMap_TLP_Normal
</styleUrl>
<Point>
<coordinates>
-99.0415039,17.1337719,787.86
</coordinates>
</Point>
</Placemark>
<Placemark>
<name>
Fri May 14 11:07:32 2010 S=0.65 Km/hr
</name>
<styleUrl>
#styleMap_TLP_Normal
</styleUrl>
<Point>
<coordinates>
-99.0415039,17.1337757,787.70
</coordinates>
</Point>
</Placemark>
<Placemark>
<name>
Fri May 14 11:07:42 2010 S=2.71 Km/hr
</name>
<styleUrl>
#styleMap_TLP_Normal
</styleUrl>
<Point>
<coordinates>
-99.0414734,17.1337605,787.67
</coordinates>
</Point>
</Placemark>
<Placemark>
<name>
Fri May 14 11:07:52 2010 S=3.61 Km/hr
</name>
<styleUrl>
#styleMap_TLP_Normal
</styleUrl>
<Point>
<coordinates>
-99.0413666,17.1337070,788.23
</coordinates>
</Point>
</Placemark>
<Placemark>
<name>
Fri May 14 11:08:02 2010 S=3.32 Km/hr
</name>
<styleUrl>
#styleMap_TLP_Normal
</styleUrl>
<Point>
<coordinates>
-99.0413055,17.1336727,787.66
</coordinates>
</Point>
</Placemark>
<Placemark>
<name>
Fri May 14 11:08:12 2010 S=3.12 Km/hr
</name>
<styleUrl>
#styleMap_TLP_Normal
</styleUrl>
<Point>
<coordinates>
-99.0412369,17.1336403,786.30
</coordinates>
</Point>
</Placemark>
<Placemark>
<name>
Fri May 14 11:08:22 2010 S=2.73 Km/hr
</name>
<styleUrl>
#styleMap_TLP_Normal
</styleUrl>
<Point>
<coordinates>
-99.0411530,17.1336098,784.50
</coordinates>
</Point>
</Placemark>
<Placemark>
<name>
Fri May 14 11:08:32 2010 S=0.15 Km/hr
</name>
<styleUrl>
#styleMap_TLP_Normal
</styleUrl>
<Point>
<coordinates>
-99.0411377,17.1336002,783.86
</coordinates>
</Point>
</Placemark>
<Placemark>
<name>
Fri May 14 11:08:42 2010 S=1.53 Km/hr
</name>
<styleUrl>
#styleMap_TLP_Normal
</styleUrl>
<Point>
<coordinates>
-99.0411606,17.1336308,783.17
</coordinates>
</Point>
</Placemark>
<Placemark>
<name>
Fri May 14 11:08:52 2010 S=0.71 Km/hr
</name>
<styleUrl>
#styleMap_TLP_Normal
</styleUrl>
<Point>
<coordinates>
-99.0411224,17.1336823,783.73
</coordinates>
</Point>
</Placemark>
<Placemark>
<name>
Fri May 14 11:09:02 2010 S=0.42 Km/hr
</name>
<styleUrl>
#styleMap_TLP_Normal
</styleUrl>
<Point>
<coordinates>
-99.0411453,17.1337261,783.48
</coordinates>
</Point>
</Placemark>
<Placemark>
<name>
Fri May 14 11:09:12 2010 S=0.70 Km/hr
</name>
<styleUrl>
#styleMap_TLP_Normal
</styleUrl>
<Point>
<coordinates>
-99.0411377,17.1337509,783.53
</coordinates>
</Point>
</Placemark>
<Placemark>
<name>
Fri May 14 11:09:22 2010 S=0.46 Km/hr
</name>
<styleUrl>
#styleMap_TLP_Normal
</styleUrl>
<Point>
<coordinates>
-99.0411453,17.1337395,784.02
</coordinates>
</Point>
</Placemark>
<Placemark>
<name>
Fri May 14 11:09:32 2010 S=0.48 Km/hr
</name>
<styleUrl>
#styleMap_TLP_Normal
</styleUrl>
<Point>
<coordinates>
-99.0411453,17.1337280,784.03
</coordinates>
</Point>
</Placemark>
<Placemark>
<name>
Fri May 14 11:09:42 2010 S=0.46 Km/hr
</name>
<styleUrl>
#styleMap_TLP_Normal
</styleUrl>
<Point>
<coordinates>
-99.0411453,17.1337070,784.14
</coordinates>
</Point>
</Placemark>
<Placemark>
<name>
Fri May 14 11:09:52 2010 S=0.27 Km/hr
</name>
<styleUrl>
#styleMap_TLP_Normal
</styleUrl>
<Point>
<coordinates>
-99.0411301,17.1336994,784.36
</coordinates>
</Point>
</Placemark>
<Placemark>
<name>
Fri May 14 11:10:02 2010 S=0.32 Km/hr
</name>
<styleUrl>
#styleMap_TLP_Normal
</styleUrl>
<Point>
<coordinates>
-99.0411224,17.1337032,784.55
</coordinates>
</Point>
</Placemark>
<Placemark>
<name>
Fri May 14 11:10:12 2010 S=1.10 Km/hr
</name>
<styleUrl>
#styleMap_TLP_Normal
</styleUrl>
<Point>
<coordinates>
-99.0411301,17.1337147,784.45
</coordinates>
</Point>
</Placemark>
<Placemark>
<name>
Fri May 14 11:10:22 2010 S=0.83 Km/hr
</name>
<styleUrl>
#styleMap_TLP_Normal
</styleUrl>
<Point>
<coordinates>
-99.0410995,17.1337223,782.80
</coordinates>
</Point>
</Placemark>
<Placemark>
<name>
Fri May 14 11:10:32 2010 S=0.79 Km/hr
</name>
<styleUrl>
#styleMap_TLP_Normal
</styleUrl>
<Point>
<coordinates>
-99.0410767,17.1337090,782.30
</coordinates>
</Point>
</Placemark>
<Placemark>
<name>
Fri May 14 11:10:42 2010 S=1.49 Km/hr
</name>
<styleUrl>
#styleMap_TLP_Normal
</styleUrl>
<Point>
<coordinates>
-99.0410614,17.1337013,781.64
</coordinates>
</Point>
</Placemark>
<Placemark>
<name>
Fri May 14 11:10:52 2010 S=2.04 Km/hr
</name>
<styleUrl>
#styleMap_TLP_Normal
</styleUrl>
<Point>
<coordinates>
-99.0410080,17.1336708,778.50
</coordinates>
</Point>
</Placemark>
<Placemark>
<name>
Fri May 14 11:11:02 2010 S=2.55 Km/hr
</name>
<styleUrl>
#styleMap_TLP_Normal
</styleUrl>
<Point>
<coordinates>
-99.0409393,17.1336040,776.80
</coordinates>
</Point>
</Placemark>
<Placemark>
<name>
Fri May 14 11:11:12 2010 S=2.16 Km/hr
</name>
<styleUrl>
#styleMap_TLP_Normal
</styleUrl>
<Point>
<coordinates>
-99.0408859,17.1336422,774.88
</coordinates>
</Point>
</Placemark>
<Placemark>
<name>
Fri May 14 11:11:22 2010 S=1.85 Km/hr
</name>
<styleUrl>
#styleMap_TLP_Normal
</styleUrl>
<Point>
<coordinates>
-99.0408325,17.1335945,773.38
</coordinates>
</Point>
</Placemark>
<Placemark>
<name>
Fri May 14 11:11:32 2010 S=0.99 Km/hr
</name>
<styleUrl>
#styleMap_TLP_Normal
</styleUrl>
<Point>
<coordinates>
-99.0408554,17.1336308,772.69
</coordinates>
</Point>
</Placemark>
<Placemark>
<name>
Fri May 14 11:11:42 2010 S=1.06 Km/hr
</name>
<styleUrl>
#styleMap_TLP_Normal
</styleUrl>
<Point>
<coordinates>
-99.0408478,17.1336498,772.05
</coordinates>
</Point>
</Placemark>
<Placemark>
<name>
Fri May 14 11:11:52 2010 S=0.64 Km/hr
</name>
<styleUrl>
#styleMap_TLP_Normal
</styleUrl>
<Point>
<coordinates>
-99.0408249,17.1336613,771.58
</coordinates>
</Point>
</Placemark>
<Placemark>
<name>
Fri May 14 11:12:02 2010 S=0.65 Km/hr
</name>
<styleUrl>
#styleMap_TLP_Normal
</styleUrl>
<Point>
<coordinates>
-99.0408173,17.1336555,771.88
</coordinates>
</Point>
</Placemark>
<Placemark>
<name>
Fri May 14 11:12:12 2010 S=0.16 Km/hr
</name>
<styleUrl>
#styleMap_TLP_Normal
</styleUrl>
<Point>
<coordinates>
-99.0408096,17.1336575,772.14
</coordinates>
</Point>
</Placemark>
<Placemark>
<name>
Fri May 14 11:12:22 2010 S=0.49 Km/hr
</name>
<styleUrl>
#styleMap_TLP_Normal
</styleUrl>
<Point>
<coordinates>
-99.0408173,17.1336670,772.70
</coordinates>
</Point>
</Placemark>
<Placemark>
<name>
Fri May 14 11:12:32 2010 S=0.86 Km/hr
</name>
<styleUrl>
#styleMap_TLP_Normal
</styleUrl>
<Point>
<coordinates>
-99.0408401,17.1336651,773.27
</coordinates>
</Point>
</Placemark>
<Placemark>
<name>
Fri May 14 11:12:42 2010 S=0.66 Km/hr
</name>
<styleUrl>
#styleMap_TLP_Normal
</styleUrl>
<Point>
<coordinates>
-99.0408478,17.1336517,773.75
</coordinates>
</Point>
</Placemark>
<Placemark>
<name>
Fri May 14 11:12:52 2010 S=0.63 Km/hr
</name>
<styleUrl>
#styleMap_TLP_Normal
</styleUrl>
<Point>
<coordinates>
-99.0408478,17.1336365,774.11
</coordinates>
</Point>
</Placemark>
<Placemark>
<name>
Fri May 14 11:13:02 2010 S=0.34 Km/hr
</name>
<styleUrl>
#styleMap_TLP_Normal
</styleUrl>
<Point>
<coordinates>
-99.0408401,17.1336193,774.41
</coordinates>
</Point>
</Placemark>
<Placemark>
<name>
Fri May 14 11:13:12 2010 S=0.46 Km/hr
</name>
<styleUrl>
#styleMap_TLP_Normal
</styleUrl>
<Point>
<coordinates>
-99.0408401,17.1336155,774.36
</coordinates>
</Point>
</Placemark>
<Placemark>
<name>
Fri May 14 11:13:22 2010 S=0.78 Km/hr
</name>
<styleUrl>
#styleMap_TLP_Normal
</styleUrl>
<Point>
<coordinates>
-99.0408325,17.1336250,773.98
</coordinates>
</Point>
</Placemark>
<Placemark>
<name>
Fri May 14 11:13:32 2010 S=0.83 Km/hr
</name>
<styleUrl>
#styleMap_TLP_Normal
</styleUrl>
<Point>
<coordinates>
-99.0408173,17.1336441,773.72
</coordinates>
</Point>
</Placemark>
<Placemark>
<name>
Fri May 14 11:13:42 2010 S=0.34 Km/hr
</name>
<styleUrl>
#styleMap_TLP_Normal
</styleUrl>
<Point>
<coordinates>
-99.0408096,17.1336498,773.58
</coordinates>
</Point>
</Placemark>
<Placemark>
<name>
Fri May 14 11:13:52 2010 S=0.47 Km/hr
</name>
<styleUrl>
#styleMap_TLP_Normal
</styleUrl>
<Point>
<coordinates>
-99.0408020,17.1336498,773.44
</coordinates>
</Point>
</Placemark>
<Placemark>
<name>
Fri May 14 11:14:02 2010 S=0.14 Km/hr
</name>
<styleUrl>
#styleMap_TLP_Normal
</styleUrl>
<Point>
<coordinates>
-99.0407944,17.1336460,773.08
</coordinates>
</Point>
</Placemark>
<Placemark>
<name>
Fri May 14 11:14:12 2010 S=0.31 Km/hr
</name>
<styleUrl>
#styleMap_TLP_Normal
</styleUrl>
<Point>
<coordinates>
-99.0407944,17.1336384,772.50
</coordinates>
</Point>
</Placemark>
<Placemark>
<name>
Fri May 14 11:14:22 2010 S=0.74 Km/hr
</name>
<styleUrl>
#styleMap_TLP_Normal
</styleUrl>
<Point>
<coordinates>
-99.0408020,17.1336403,771.61
</coordinates>
</Point>
</Placemark>
<Placemark>
<name>
Fri May 14 11:14:32 2010 S=1.07 Km/hr
</name>
<styleUrl>
#styleMap_TLP_Normal
</styleUrl>
<Point>
<coordinates>
-99.0408173,17.1336479,770.63
</coordinates>
</Point>
</Placemark>
<Placemark>
<name>
Fri May 14 11:14:42 2010 S=1.27 Km/hr
</name>
<styleUrl>
#styleMap_TLP_Normal
</styleUrl>
<Point>
<coordinates>
-99.0408249,17.1336994,770.08
</coordinates>
</Point>
</Placemark>
<Placemark>
<name>
Fri May 14 11:14:52 2010 S=0.44 Km/hr
</name>
<styleUrl>
#styleMap_TLP_Normal
</styleUrl>
<Point>
<coordinates>
-99.0408249,17.1337128,771.80
</coordinates>
</Point>
</Placemark>
<Placemark>
<name>
Fri May 14 11:15:02 2010 S=0.52 Km/hr
</name>
<styleUrl>
#styleMap_TLP_Normal
</styleUrl>
<Point>
<coordinates>
-99.0408325,17.1337051,770.53
</coordinates>
</Point>
</Placemark>
<Placemark>
<name>
Fri May 14 11:15:12 2010 S=0.78 Km/hr
</name>
<styleUrl>
#styleMap_TLP_Normal
</styleUrl>
<Point>
<coordinates>
-99.0408325,17.1337128,769.89
</coordinates>
</Point>
</Placemark>
<Placemark>
<name>
Fri May 14 11:15:22 2010 S=0.37 Km/hr
</name>
<styleUrl>
#styleMap_TLP_Normal
</styleUrl>
<Point>
<coordinates>
-99.0408478,17.1337242,769.23
</coordinates>
</Point>
</Placemark>
<Placemark>
<name>
Fri May 14 11:15:32 2010 S=0.41 Km/hr
</name>
<styleUrl>
#styleMap_TLP_Normal
</styleUrl>
<Point>
<coordinates>
-99.0408478,17.1337204,768.63
</coordinates>
</Point>
</Placemark>
<Placemark>
<name>
Fri May 14 11:15:42 2010 S=0.66 Km/hr
</name>
<styleUrl>
#styleMap_TLP_Normal
</styleUrl>
<Point>
<coordinates>
-99.0408401,17.1337109,768.00
</coordinates>
</Point>
</Placemark>
<Placemark>
<name>
Fri May 14 11:15:52 2010 S=0.31 Km/hr
</name>
<styleUrl>
#styleMap_TLP_Normal
</styleUrl>
<Point>
<coordinates>
-99.0408325,17.1337051,767.39
</coordinates>
</Point>
</Placemark>
<Placemark>
<name>
Fri May 14 11:16:02 2010 S=0.42 Km/hr
</name>
<styleUrl>
#styleMap_TLP_Normal
</styleUrl>
<Point>
<coordinates>
-99.0408325,17.1336994,766.77
</coordinates>
</Point>
</Placemark>
<Placemark>
<name>
Fri May 14 11:16:12 2010 S=0.69 Km/hr
</name>
<styleUrl>
#styleMap_TLP_Normal
</styleUrl>
<Point>
<coordinates>
-99.0408401,17.1337090,766.16
</coordinates>
</Point>
</Placemark>
<Placemark>
<name>
Fri May 14 11:16:22 2010 S=0.22 Km/hr
</name>
<styleUrl>
#styleMap_TLP_Normal
</styleUrl>
<Point>
<coordinates>
-99.0408554,17.1337166,765.55
</coordinates>
</Point>
</Placemark>
<Placemark>
<name>
Fri May 14 11:16:32 2010 S=0.20 Km/hr
</name>
<styleUrl>
#styleMap_TLP_Normal
</styleUrl>
<Point>
<coordinates>
-99.0408630,17.1337223,764.95
</coordinates>
</Point>
</Placemark>
<Placemark>
<name>
Fri May 14 11:16:42 2010 S=0.29 Km/hr
</name>
<styleUrl>
#styleMap_TLP_Normal
</styleUrl>
<Point>
<coordinates>
-99.0408554,17.1337242,764.39
</coordinates>
</Point>
</Placemark>
<Placemark>
<name>
Fri May 14 11:16:52 2010 S=0.00 Km/hr
</name>
<styleUrl>
#styleMap_TLP_Normal
</styleUrl>
<Point>
<coordinates>
-99.0408554,17.1337242,764.30
</coordinates>
</Point>
</Placemark>
<Placemark>
<name>
Fri May 14 11:17:02 2010 S=0.01 Km/hr
</name>
<styleUrl>
#styleMap_TLP_Normal
</styleUrl>
<Point>
<coordinates>
-99.0408554,17.1337242,764.30
</coordinates>
</Point>
</Placemark>
<Placemark>
<name>
Fri May 14 11:17:12 2010 S=0.01 Km/hr
</name>
<styleUrl>
#styleMap_TLP_Normal
</styleUrl>
<Point>
<coordinates>
-99.0408554,17.1337261,764.30
</coordinates>
</Point>
</Placemark>
<Placemark>
<name>
Fri May 14 11:17:22 2010 S=0.00 Km/hr
</name>
<styleUrl>
#styleMap_TLP_Normal
</styleUrl>
<Point>
<coordinates>
-99.0408554,17.1337261,764.28
</coordinates>
</Point>
</Placemark>
<Placemark>
<name>
Fri May 14 11:17:32 2010 S=0.01 Km/hr
</name>
<styleUrl>
#styleMap_TLP_Normal
</styleUrl>
<Point>
<coordinates>
-99.0408554,17.1337261,764.28
</coordinates>
</Point>
</Placemark>
<Placemark>
<name>
Fri May 14 11:17:42 2010 S=0.02 Km/hr
</name>
<styleUrl>
#styleMap_TLP_Normal
</styleUrl>
<Point>
<coordinates>
-99.0408554,17.1337242,764.28
</coordinates>
</Point>
</Placemark>
<Placemark>
<name>
Fri May 14 11:17:52 2010 S=0.00 Km/hr
</name>
<styleUrl>
#styleMap_TLP_Normal
</styleUrl>
<Point>
<coordinates>
-99.0408554,17.1337242,764.30
</coordinates>
</Point>
</Placemark>
<Placemark>
<name>
Fri May 14 11:18:02 2010 S=0.00 Km/hr
</name>
<styleUrl>
#styleMap_TLP_Normal
</styleUrl>
<Point>
<coordinates>
-99.0408554,17.1337223,764.30
</coordinates>
</Point>
</Placemark>
<Placemark>
<name>
Fri May 14 11:18:12 2010 S=0.00 Km/hr
</name>
<styleUrl>
#styleMap_TLP_Normal
</styleUrl>
<Point>
<coordinates>
-99.0408554,17.1337223,764.30
</coordinates>
</Point>
</Placemark>
<Placemark>
<name>
Fri May 14 11:18:22 2010 S=0.00 Km/hr
</name>
<styleUrl>
#styleMap_TLP_Normal
</styleUrl>
<Point>
<coordinates>
-99.0408554,17.1337204,764.33
</coordinates>
</Point>
</Placemark>
<Placemark>
<name>
Fri May 14 11:18:32 2010 S=0.01 Km/hr
</name>
<styleUrl>
#styleMap_TLP_Normal
</styleUrl>
<Point>
<coordinates>
-99.0408554,17.1337204,764.33
</coordinates>
</Point>
</Placemark>
<Placemark>
<name>
Fri May 14 11:18:42 2010 S=0.00 Km/hr
</name>
<styleUrl>
#styleMap_TLP_Normal
</styleUrl>
<Point>
<coordinates>
-99.0408554,17.1337204,764.33
</coordinates>
</Point>
</Placemark>
<Placemark>
<name>
Fri May 14 11:18:52 2010 S=0.01 Km/hr
</name>
<styleUrl>
#styleMap_TLP_Normal
</styleUrl>
<Point>
<coordinates>
-99.0408554,17.1337204,764.33
</coordinates>
</Point>
</Placemark>
<Placemark>
<name>
Fri May 14 11:19:02 2010 S=0.01 Km/hr
</name>
<styleUrl>
#styleMap_TLP_Normal
</styleUrl>
<Point>
<coordinates>
-99.0408554,17.1337185,764.34
</coordinates>
</Point>
</Placemark>
<Placemark>
<name>
Fri May 14 11:19:12 2010 S=0.02 Km/hr
</name>
<styleUrl>
#styleMap_TLP_Normal
</styleUrl>
<Point>
<coordinates>
-99.0408478,17.1337185,764.34
</coordinates>
</Point>
</Placemark>
<Placemark>
<name>
Fri May 14 11:19:22 2010 S=0.01 Km/hr
</name>
<styleUrl>
#styleMap_TLP_Normal
</styleUrl>
<Point>
<coordinates>
-99.0408478,17.1337185,764.36
</coordinates>
</Point>
</Placemark>
<Placemark>
<name>
Fri May 14 11:19:32 2010 S=0.00 Km/hr
</name>
<styleUrl>
#styleMap_TLP_Normal
</styleUrl>
<Point>
<coordinates>
-99.0408478,17.1337166,764.34
</coordinates>
</Point>
</Placemark>
<Placemark>
<name>
Fri May 14 11:19:42 2010 S=0.01 Km/hr
</name>
<styleUrl>
#styleMap_TLP_Normal
</styleUrl>
<Point>
<coordinates>
-99.0408478,17.1337166,764.36
</coordinates>
</Point>
</Placemark>
<Placemark>
<name>
Fri May 14 11:19:52 2010 S=0.02 Km/hr
</name>
<styleUrl>
#styleMap_TLP_Normal
</styleUrl>
<Point>
<coordinates>
-99.0408478,17.1337166,764.38
</coordinates>
</Point>
</Placemark>
<Placemark>
<name>
Fri May 14 11:20:02 2010 S=0.00 Km/hr
</name>
<styleUrl>
#styleMap_TLP_Normal
</styleUrl>
<Point>
<coordinates>
-99.0408478,17.1337166,764.41
</coordinates>
</Point>
</Placemark>
<Placemark>
<name>
Fri May 14 11:20:12 2010 S=0.02 Km/hr
</name>
<styleUrl>
#styleMap_TLP_Normal
</styleUrl>
<Point>
<coordinates>
-99.0408478,17.1337147,764.42
</coordinates>
</Point>
</Placemark>
<Placemark>
<name>
Fri May 14 11:20:22 2010 S=0.00 Km/hr
</name>
<styleUrl>
#styleMap_TLP_Normal
</styleUrl>
<Point>
<coordinates>
-99.0408478,17.1337128,764.45
</coordinates>
</Point>
</Placemark>
<Placemark>
<name>
Fri May 14 11:20:32 2010 S=0.29 Km/hr
</name>
<styleUrl>
#styleMap_TLP_Normal
</styleUrl>
<Point>
<coordinates>
-99.0408401,17.1337128,764.47
</coordinates>
</Point>
</Placemark>
<Placemark>
<name>
Fri May 14 11:20:42 2010 S=0.52 Km/hr
</name>
<styleUrl>
#styleMap_TLP_Normal
</styleUrl>
<Point>
<coordinates>
-99.0408325,17.1337147,764.50
</coordinates>
</Point>
</Placemark>
<Placemark>
<name>
Fri May 14 11:20:52 2010 S=0.30 Km/hr
</name>
<styleUrl>
#styleMap_TLP_Normal
</styleUrl>
<Point>
<coordinates>
-99.0408249,17.1337166,764.53
</coordinates>
</Point>
</Placemark>
<Placemark>
<name>
Fri May 14 11:21:02 2010 S=0.68 Km/hr
</name>
<styleUrl>
#styleMap_TLP_Normal
</styleUrl>
<Point>
<coordinates>
-99.0407944,17.1337147,764.45
</coordinates>
</Point>
</Placemark>
<Placemark>
<name>
Fri May 14 11:21:12 2010 S=0.17 Km/hr
</name>
<styleUrl>
#styleMap_TLP_Normal
</styleUrl>
<Point>
<coordinates>
-99.0407791,17.1337051,764.44
</coordinates>
</Point>
</Placemark>
<Placemark>
<name>
Fri May 14 11:21:22 2010 S=0.00 Km/hr
</name>
<styleUrl>
#styleMap_TLP_Normal
</styleUrl>
<Point>
<coordinates>
-99.0407791,17.1337032,764.45
</coordinates>
</Point>
</Placemark>
<Placemark>
<name>
Fri May 14 11:21:32 2010 S=0.01 Km/hr
</name>
<styleUrl>
#styleMap_TLP_Normal
</styleUrl>
<Point>
<coordinates>
-99.0407867,17.1337051,764.48
</coordinates>
</Point>
</Placemark>
<Placemark>
<name>
Fri May 14 11:21:42 2010 S=0.01 Km/hr
</name>
<styleUrl>
#styleMap_TLP_Normal
</styleUrl>
<Point>
<coordinates>
-99.0407867,17.1337051,764.50
</coordinates>
</Point>
</Placemark>
<Placemark>
<name>
Fri May 14 11:21:52 2010 S=0.01 Km/hr
</name>
<styleUrl>
#styleMap_TLP_Normal
</styleUrl>
<Point>
<coordinates>
-99.0407867,17.1337070,764.50
</coordinates>
</Point>
</Placemark>
<Placemark>
<name>
Fri May 14 11:22:02 2010 S=0.01 Km/hr
</name>
<styleUrl>
#styleMap_TLP_Normal
</styleUrl>
<Point>
<coordinates>
-99.0407867,17.1337070,764.50
</coordinates>
</Point>
</Placemark>
<Placemark>
<name>
Fri May 14 11:22:12 2010 S=0.01 Km/hr
</name>
<styleUrl>
#styleMap_TLP_Normal
</styleUrl>
<Point>
<coordinates>
-99.0407867,17.1337070,764.52
</coordinates>
</Point>
</Placemark>
<Placemark>
<name>
Fri May 14 11:22:22 2010 S=0.01 Km/hr
</name>
<styleUrl>
#styleMap_TLP_Normal
</styleUrl>
<Point>
<coordinates>
-99.0407867,17.1337070,764.53
</coordinates>
</Point>
</Placemark>
<Placemark>
<name>
Fri May 14 11:22:32 2010 S=0.00 Km/hr
</name>
<styleUrl>
#styleMap_TLP_Normal
</styleUrl>
<Point>
<coordinates>
-99.0407867,17.1337070,764.52
</coordinates>
</Point>
</Placemark>
<Placemark>
<name>
Fri May 14 11:22:42 2010 S=0.01 Km/hr
</name>
<styleUrl>
#styleMap_TLP_Normal
</styleUrl>
<Point>
<coordinates>
-99.0407867,17.1337051,764.52
</coordinates>
</Point>
</Placemark>
<Placemark>
<name>
Fri May 14 11:22:52 2010 S=0.01 Km/hr
</name>
<styleUrl>
#styleMap_TLP_Normal
</styleUrl>
<Point>
<coordinates>
-99.0407867,17.1337051,764.52
</coordinates>
</Point>
</Placemark>
<Placemark>
<name>
Fri May 14 11:23:02 2010 S=0.02 Km/hr
</name>
<styleUrl>
#styleMap_TLP_Normal
</styleUrl>
<Point>
<coordinates>
-99.0407867,17.1337051,764.52
</coordinates>
</Point>
</Placemark>
<Placemark>
<name>
Fri May 14 11:23:12 2010 S=0.01 Km/hr
</name>
<styleUrl>
#styleMap_TLP_Normal
</styleUrl>
<Point>
<coordinates>
-99.0407867,17.1337051,764.52
</coordinates>
</Point>
</Placemark>
<Placemark>
<name>
Fri May 14 11:23:22 2010 S=0.01 Km/hr
</name>
<styleUrl>
#styleMap_TLP_Normal
</styleUrl>
<Point>
<coordinates>
-99.0407944,17.1337070,764.52
</coordinates>
</Point>
</Placemark>
<Placemark>
<name>
Fri May 14 11:23:32 2010 S=0.01 Km/hr
</name>
<styleUrl>
#styleMap_TLP_Normal
</styleUrl>
<Point>
<coordinates>
-99.0407944,17.1337090,764.52
</coordinates>
</Point>
</Placemark>
<Placemark>
<name>
Fri May 14 11:23:42 2010 S=0.15 Km/hr
</name>
<styleUrl>
#styleMap_TLP_Normal
</styleUrl>
<Point>
<coordinates>
-99.0407944,17.1337090,764.50
</coordinates>
</Point>
</Placemark>
<Placemark>
<name>
Fri May 14 11:23:52 2010 S=0.60 Km/hr
</name>
<styleUrl>
#styleMap_TLP_Normal
</styleUrl>
<Point>
<coordinates>
-99.0408020,17.1337166,764.55
</coordinates>
</Point>
</Placemark>
<Placemark>
<name>
Fri May 14 11:24:02 2010 S=0.66 Km/hr
</name>
<styleUrl>
#styleMap_TLP_Normal
</styleUrl>
<Point>
<coordinates>
-99.0408173,17.1337070,764.59
</coordinates>
</Point>
</Placemark>
<Placemark>
<name>
Fri May 14 11:24:12 2010 S=0.69 Km/hr
</name>
<styleUrl>
#styleMap_TLP_Normal
</styleUrl>
<Point>
<coordinates>
-99.0408249,17.1337090,764.78
</coordinates>
</Point>
</Placemark>
<Placemark>
<name>
Fri May 14 11:24:22 2010 S=0.90 Km/hr
</name>
<styleUrl>
#styleMap_TLP_Normal
</styleUrl>
<Point>
<coordinates>
-99.0408325,17.1336880,764.95
</coordinates>
</Point>
</Placemark>
<Placemark>
<name>
Fri May 14 11:24:32 2010 S=0.82 Km/hr
</name>
<styleUrl>
#styleMap_TLP_Normal
</styleUrl>
<Point>
<coordinates>
-99.0408401,17.1336651,765.09
</coordinates>
</Point>
</Placemark>
<Placemark>
<name>
Fri May 14 11:24:42 2010 S=0.40 Km/hr
</name>
<styleUrl>
#styleMap_TLP_Normal
</styleUrl>
<Point>
<coordinates>
-99.0408401,17.1336460,765.02
</coordinates>
</Point>
</Placemark>
<Placemark>
<name>
Fri May 14 11:24:52 2010 S=0.60 Km/hr
</name>
<styleUrl>
#styleMap_TLP_Normal
</styleUrl>
<Point>
<coordinates>
-99.0408478,17.1336594,764.84
</coordinates>
</Point>
</Placemark>
<Placemark>
<name>
Fri May 14 11:25:02 2010 S=0.42 Km/hr
</name>
<styleUrl>
#styleMap_TLP_Normal
</styleUrl>
<Point>
<coordinates>
-99.0408401,17.1336765,764.89
</coordinates>
</Point>
</Placemark>
<Placemark>
<name>
Fri May 14 11:25:12 2010 S=0.14 Km/hr
</name>
<styleUrl>
#styleMap_TLP_Normal
</styleUrl>
<Point>
<coordinates>
-99.0408401,17.1336823,764.98
</coordinates>
</Point>
</Placemark>
<Placemark>
<name>
Fri May 14 11:25:22 2010 S=0.89 Km/hr
</name>
<styleUrl>
#styleMap_TLP_Normal
</styleUrl>
<Point>
<coordinates>
-99.0408249,17.1336651,766.95
</coordinates>
</Point>
</Placemark>
<Placemark>
<name>
Fri May 14 11:25:32 2010 S=0.88 Km/hr
</name>
<styleUrl>
#styleMap_TLP_Normal
</styleUrl>
<Point>
<coordinates>
-99.0408173,17.1336460,766.56
</coordinates>
</Point>
</Placemark>
<Placemark>
<name>
Fri May 14 11:25:42 2010 S=1.24 Km/hr
</name>
<styleUrl>
#styleMap_TLP_Normal
</styleUrl>
<Point>
<coordinates>
-99.0408096,17.1336288,766.58
</coordinates>
</Point>
</Placemark>
<Placemark>
<name>
Fri May 14 11:25:52 2010 S=0.52 Km/hr
</name>
<styleUrl>
#styleMap_TLP_Normal
</styleUrl>
<Point>
<coordinates>
-99.0408173,17.1336555,765.59
</coordinates>
</Point>
</Placemark>
<Placemark>
<name>
Fri May 14 11:26:02 2010 S=0.30 Km/hr
</name>
<styleUrl>
#styleMap_TLP_Normal
</styleUrl>
<Point>
<coordinates>
-99.0408249,17.1336613,765.22
</coordinates>
</Point>
</Placemark>
<Placemark>
<name>
Fri May 14 11:26:12 2010 S=0.35 Km/hr
</name>
<styleUrl>
#styleMap_TLP_Normal
</styleUrl>
<Point>
<coordinates>
-99.0408249,17.1336575,764.58
</coordinates>
</Point>
</Placemark>
<Placemark>
<name>
Fri May 14 11:26:22 2010 S=0.61 Km/hr
</name>
<styleUrl>
#styleMap_TLP_Normal
</styleUrl>
<Point>
<coordinates>
-99.0408096,17.1336536,763.50
</coordinates>
</Point>
</Placemark>
<Placemark>
<name>
Fri May 14 11:26:32 2010 S=0.48 Km/hr
</name>
<styleUrl>
#styleMap_TLP_Normal
</styleUrl>
<Point>
<coordinates>
-99.0408020,17.1336422,762.42
</coordinates>
</Point>
</Placemark>
<Placemark>
<name>
Fri May 14 11:26:42 2010 S=0.72 Km/hr
</name>
<styleUrl>
#styleMap_TLP_Normal
</styleUrl>
<Point>
<coordinates>
-99.0408096,17.1336346,761.42
</coordinates>
</Point>
</Placemark>
<Placemark>
<name>
Fri May 14 11:26:52 2010 S=1.00 Km/hr
</name>
<styleUrl>
#styleMap_TLP_Normal
</styleUrl>
<Point>
<coordinates>
-99.0408249,17.1336479,760.52
</coordinates>
</Point>
</Placemark>
<Placemark>
<name>
Fri May 14 11:27:02 2010 S=1.39 Km/hr
</name>
<styleUrl>
#styleMap_TLP_Normal
</styleUrl>
<Point>
<coordinates>
-99.0408630,17.1336803,760.36
</coordinates>
</Point>
</Placemark>
<Placemark>
<name>
Fri May 14 11:27:12 2010 S=0.48 Km/hr
</name>
<styleUrl>
#styleMap_TLP_Normal
</styleUrl>
<Point>
<coordinates>
-99.0408707,17.1336937,761.11
</coordinates>
</Point>
</Placemark>
<Placemark>
<name>
Fri May 14 11:27:22 2010 S=0.83 Km/hr
</name>
<styleUrl>
#styleMap_TLP_Normal
</styleUrl>
<Point>
<coordinates>
-99.0408554,17.1336708,760.70
</coordinates>
</Point>
</Placemark>
<Placemark>
<name>
Fri May 14 11:27:32 2010 S=0.30 Km/hr
</name>
<styleUrl>
#styleMap_TLP_Normal
</styleUrl>
<Point>
<coordinates>
-99.0408707,17.1336670,760.14
</coordinates>
</Point>
</Placemark>
<Placemark>
<name>
Fri May 14 11:27:42 2010 S=0.20 Km/hr
</name>
<styleUrl>
#styleMap_TLP_Normal
</styleUrl>
<Point>
<coordinates>
-99.0408707,17.1336613,759.86
</coordinates>
</Point>
</Placemark>
<Placemark>
<name>
Fri May 14 11:27:52 2010 S=0.58 Km/hr
</name>
<styleUrl>
#styleMap_TLP_Normal
</styleUrl>
<Point>
<coordinates>
-99.0408707,17.1336575,759.92
</coordinates>
</Point>
</Placemark>
<Placemark>
<name>
Fri May 14 11:28:02 2010 S=0.70 Km/hr
</name>
<styleUrl>
#styleMap_TLP_Normal
</styleUrl>
<Point>
<coordinates>
-99.0408630,17.1336422,760.05
</coordinates>
</Point>
</Placemark>
<Placemark>
<name>
Fri May 14 11:28:12 2010 S=0.39 Km/hr
</name>
<styleUrl>
#styleMap_TLP_Normal
</styleUrl>
<Point>
<coordinates>
-99.0408554,17.1336288,760.25
</coordinates>
</Point>
</Placemark>
<Placemark>
<name>
Fri May 14 11:28:22 2010 S=0.76 Km/hr
</name>
<styleUrl>
#styleMap_TLP_Normal
</styleUrl>
<Point>
<coordinates>
-99.0408478,17.1336136,760.63
</coordinates>
</Point>
</Placemark>
<Placemark>
<name>
Fri May 14 11:28:32 2010 S=0.44 Km/hr
</name>
<styleUrl>
#styleMap_TLP_Normal
</styleUrl>
<Point>
<coordinates>
-99.0408478,17.1335983,761.17
</coordinates>
</Point>
</Placemark>
<Placemark>
<name>
Fri May 14 11:28:42 2010 S=0.36 Km/hr
</name>
<styleUrl>
#styleMap_TLP_Normal
</styleUrl>
<Point>
<coordinates>
-99.0408401,17.1336079,761.73
</coordinates>
</Point>
</Placemark>
<Placemark>
<name>
Fri May 14 11:28:52 2010 S=0.43 Km/hr
</name>
<styleUrl>
#styleMap_TLP_Normal
</styleUrl>
<Point>
<coordinates>
-99.0408325,17.1336079,762.23
</coordinates>
</Point>
</Placemark>
<Placemark>
<name>
Fri May 14 11:29:02 2010 S=0.23 Km/hr
</name>
<styleUrl>
#styleMap_TLP_Normal
</styleUrl>
<Point>
<coordinates>
-99.0408249,17.1336060,762.77
</coordinates>
</Point>
</Placemark>
<Placemark>
<name>
Fri May 14 11:29:12 2010 S=0.27 Km/hr
</name>
<styleUrl>
#styleMap_TLP_Normal
</styleUrl>
<Point>
<coordinates>
-99.0408401,17.1336060,763.31
</coordinates>
</Point>
</Placemark>
<Placemark>
<name>
Fri May 14 11:29:22 2010 S=0.02 Km/hr
</name>
<styleUrl>
#styleMap_TLP_Normal
</styleUrl>
<Point>
<coordinates>
-99.0408401,17.1336079,763.84
</coordinates>
</Point>
</Placemark>
<Placemark>
<name>
Fri May 14 11:29:32 2010 S=1.08 Km/hr
</name>
<styleUrl>
#styleMap_TLP_Normal
</styleUrl>
<Point>
<coordinates>
-99.0408325,17.1336098,764.34
</coordinates>
</Point>
</Placemark>
<Placemark>
<name>
Fri May 14 11:29:42 2010 S=0.58 Km/hr
</name>
<styleUrl>
#styleMap_TLP_Normal
</styleUrl>
<Point>
<coordinates>
-99.0408096,17.1336060,764.80
</coordinates>
</Point>
</Placemark>
<Placemark>
<name>
Fri May 14 11:29:52 2010 S=0.59 Km/hr
</name>
<styleUrl>
#styleMap_TLP_Normal
</styleUrl>
<Point>
<coordinates>
-99.0408096,17.1336040,765.33
</coordinates>
</Point>
</Placemark>
<Placemark>
<name>
Fri May 14 11:30:02 2010 S=0.64 Km/hr
</name>
<styleUrl>
#styleMap_TLP_Normal
</styleUrl>
<Point>
<coordinates>
-99.0408249,17.1336155,765.80
</coordinates>
</Point>
</Placemark>
<Placemark>
<name>
Fri May 14 11:30:12 2010 S=0.71 Km/hr
</name>
<styleUrl>
#styleMap_TLP_Normal
</styleUrl>
<Point>
<coordinates>
-99.0408401,17.1336288,766.25
</coordinates>
</Point>
</Placemark>
<Placemark>
<name>
Fri May 14 11:30:22 2010 S=0.42 Km/hr
</name>
<styleUrl>
#styleMap_TLP_Normal
</styleUrl>
<Point>
<coordinates>
-99.0408478,17.1336441,766.67
</coordinates>
</Point>
</Placemark>
<Placemark>
<name>
Fri May 14 11:30:32 2010 S=0.58 Km/hr
</name>
<styleUrl>
#styleMap_TLP_Normal
</styleUrl>
<Point>
<coordinates>
-99.0408478,17.1336517,767.08
</coordinates>
</Point>
</Placemark>
<Placemark>
<name>
Fri May 14 11:30:42 2010 S=0.84 Km/hr
</name>
<styleUrl>
#styleMap_TLP_Normal
</styleUrl>
<Point>
<coordinates>
-99.0408859,17.1336842,767.53
</coordinates>
</Point>
</Placemark>
<Placemark>
<name>
Fri May 14 11:30:52 2010 S=0.92 Km/hr
</name>
<styleUrl>
#styleMap_TLP_Normal
</styleUrl>
<Point>
<coordinates>
-99.0408859,17.1336937,768.03
</coordinates>
</Point>
</Placemark>
<Placemark>
<name>
Fri May 14 11:31:02 2010 S=1.11 Km/hr
</name>
<styleUrl>
#styleMap_TLP_Normal
</styleUrl>
<Point>
<coordinates>
-99.0408630,17.1336708,767.11
</coordinates>
</Point>
</Placemark>
<Placemark>
<name>
Fri May 14 11:31:12 2010 S=0.83 Km/hr
</name>
<styleUrl>
#styleMap_TLP_Normal
</styleUrl>
<Point>
<coordinates>
-99.0408707,17.1336517,766.78
</coordinates>
</Point>
</Placemark>
<Placemark>
<name>
Fri May 14 11:31:22 2010 S=0.61 Km/hr
</name>
<styleUrl>
#styleMap_TLP_Normal
</styleUrl>
<Point>
<coordinates>
-99.0408859,17.1336384,768.22
</coordinates>
</Point>
</Placemark>
<Placemark>
<name>
Fri May 14 11:31:32 2010 S=0.88 Km/hr
</name>
<styleUrl>
#styleMap_TLP_Normal
</styleUrl>
<Point>
<coordinates>
-99.0408783,17.1336231,768.44
</coordinates>
</Point>
</Placemark>
<Placemark>
<name>
Fri May 14 11:31:42 2010 S=0.75 Km/hr
</name>
<styleUrl>
#styleMap_TLP_Normal
</styleUrl>
<Point>
<coordinates>
-99.0408707,17.1336136,768.63
</coordinates>
</Point>
</Placemark>
<Placemark>
<name>
Fri May 14 11:31:52 2010 S=0.58 Km/hr
</name>
<styleUrl>
#styleMap_TLP_Normal
</styleUrl>
<Point>
<coordinates>
-99.0408478,17.1336079,768.77
</coordinates>
</Point>
</Placemark>
<Placemark>
<name>
Fri May 14 11:32:02 2010 S=0.58 Km/hr
</name>
<styleUrl>
#styleMap_TLP_Normal
</styleUrl>
<Point>
<coordinates>
-99.0408401,17.1336021,768.89
</coordinates>
</Point>
</Placemark>
<Placemark>
<name>
Fri May 14 11:32:12 2010 S=0.40 Km/hr
</name>
<styleUrl>
#styleMap_TLP_Normal
</styleUrl>
<Point>
<coordinates>
-99.0408478,17.1336117,768.81
</coordinates>
</Point>
</Placemark>
<Placemark>
<name>
Fri May 14 11:32:22 2010 S=0.55 Km/hr
</name>
<styleUrl>
#styleMap_TLP_Normal
</styleUrl>
<Point>
<coordinates>
-99.0408554,17.1336060,768.89
</coordinates>
</Point>
</Placemark>
<Placemark>
<name>
Fri May 14 11:32:32 2010 S=0.25 Km/hr
</name>
<styleUrl>
#styleMap_TLP_Normal
</styleUrl>
<Point>
<coordinates>
-99.0408630,17.1336117,768.95
</coordinates>
</Point>
</Placemark>
<Placemark>
<name>
Fri May 14 11:32:42 2010 S=0.11 Km/hr
</name>
<styleUrl>
#styleMap_TLP_Normal
</styleUrl>
<Point>
<coordinates>
-99.0408554,17.1336193,768.98
</coordinates>
</Point>
</Placemark>
<Placemark>
<name>
Fri May 14 11:32:52 2010 S=0.38 Km/hr
</name>
<styleUrl>
#styleMap_TLP_Normal
</styleUrl>
<Point>
<coordinates>
-99.0408554,17.1336269,769.02
</coordinates>
</Point>
</Placemark>
<Placemark>
<name>
Fri May 14 11:33:02 2010 S=0.68 Km/hr
</name>
<styleUrl>
#styleMap_TLP_Normal
</styleUrl>
<Point>
<coordinates>
-99.0408554,17.1336403,769.02
</coordinates>
</Point>
</Placemark>
<Placemark>
<name>
Fri May 14 11:33:12 2010 S=0.22 Km/hr
</name>
<styleUrl>
#styleMap_TLP_Normal
</styleUrl>
<Point>
<coordinates>
-99.0408554,17.1336479,769.02
</coordinates>
</Point>
</Placemark>
<Placemark>
<name>
Fri May 14 11:33:22 2010 S=0.84 Km/hr
</name>
<styleUrl>
#styleMap_TLP_Normal
</styleUrl>
<Point>
<coordinates>
-99.0408630,17.1336517,769.02
</coordinates>
</Point>
</Placemark>
<Placemark>
<name>
Fri May 14 11:33:32 2010 S=0.98 Km/hr
</name>
<styleUrl>
#styleMap_TLP_Normal
</styleUrl>
<Point>
<coordinates>
-99.0408783,17.1336403,769.06
</coordinates>
</Point>
</Placemark>
<Placemark>
<name>
Fri May 14 11:33:42 2010 S=0.38 Km/hr
</name>
<styleUrl>
#styleMap_TLP_Normal
</styleUrl>
<Point>
<coordinates>
-99.0408783,17.1336441,769.02
</coordinates>
</Point>
</Placemark>
<Placemark>
<name>
Fri May 14 11:33:52 2010 S=0.66 Km/hr
</name>
<styleUrl>
#styleMap_TLP_Normal
</styleUrl>
<Point>
<coordinates>
-99.0408707,17.1336384,769.02
</coordinates>
</Point>
</Placemark>
<Placemark>
<name>
Fri May 14 11:34:02 2010 S=0.81 Km/hr
</name>
<styleUrl>
#styleMap_TLP_Normal
</styleUrl>
<Point>
<coordinates>
-99.0408554,17.1336384,768.72
</coordinates>
</Point>
</Placemark>
<Placemark>
<name>
Fri May 14 11:34:12 2010 S=0.47 Km/hr
</name>
<styleUrl>
#styleMap_TLP_Normal
</styleUrl>
<Point>
<coordinates>
-99.0408478,17.1336174,768.58
</coordinates>
</Point>
</Placemark>
<Placemark>
<name>
Fri May 14 11:34:22 2010 S=0.54 Km/hr
</name>
<styleUrl>
#styleMap_TLP_Normal
</styleUrl>
<Point>
<coordinates>
-99.0408478,17.1336193,768.58
</coordinates>
</Point>
</Placemark>
<Placemark>
<name>
Fri May 14 11:34:32 2010 S=1.76 Km/hr
</name>
<styleUrl>
#styleMap_TLP_Normal
</styleUrl>
<Point>
<coordinates>
-99.0408173,17.1335888,767.69
</coordinates>
</Point>
</Placemark>
<Placemark>
<name>
Fri May 14 11:34:42 2010 S=2.27 Km/hr
</name>
<styleUrl>
#styleMap_TLP_Normal
</styleUrl>
<Point>
<coordinates>
-99.0407639,17.1335449,767.14
</coordinates>
</Point>
</Placemark>
<Placemark>
<name>
Fri May 14 11:34:52 2010 S=1.32 Km/hr
</name>
<styleUrl>
#styleMap_TLP_Normal
</styleUrl>
<Point>
<coordinates>
-99.0407639,17.1335125,766.19
</coordinates>
</Point>
</Placemark>
<Placemark>
<name>
Fri May 14 11:35:02 2010 S=0.26 Km/hr
</name>
<styleUrl>
#styleMap_TLP_Normal
</styleUrl>
<Point>
<coordinates>
-99.0407715,17.1334915,765.89
</coordinates>
</Point>
</Placemark>
<Placemark>
<name>
Fri May 14 11:35:12 2010 S=1.55 Km/hr
</name>
<styleUrl>
#styleMap_TLP_Normal
</styleUrl>
<Point>
<coordinates>
-99.0407944,17.1334553,765.42
</coordinates>
</Point>
</Placemark>
<Placemark>
<name>
Fri May 14 11:35:22 2010 S=1.02 Km/hr
</name>
<styleUrl>
#styleMap_TLP_Normal
</styleUrl>
<Point>
<coordinates>
-99.0408325,17.1334286,765.08
</coordinates>
</Point>
</Placemark>
<Placemark>
<name>
Fri May 14 11:35:32 2010 S=1.18 Km/hr
</name>
<styleUrl>
#styleMap_TLP_Normal
</styleUrl>
<Point>
<coordinates>
-99.0409012,17.1334152,764.48
</coordinates>
</Point>
</Placemark>
<Placemark>
<name>
Fri May 14 11:35:42 2010 S=1.58 Km/hr
</name>
<styleUrl>
#styleMap_TLP_Normal
</styleUrl>
<Point>
<coordinates>
-99.0408936,17.1333714,764.53
</coordinates>
</Point>
</Placemark>
<Placemark>
<name>
Fri May 14 11:35:52 2010 S=2.66 Km/hr
</name>
<styleUrl>
#styleMap_TLP_Normal
</styleUrl>
<Point>
<coordinates>
-99.0408859,17.1332836,764.17
</coordinates>
</Point>
</Placemark>
<Placemark>
<name>
Fri May 14 11:36:02 2010 S=1.22 Km/hr
</name>
<styleUrl>
#styleMap_TLP_Normal
</styleUrl>
<Point>
<coordinates>
-99.0409164,17.1332474,764.06
</coordinates>
</Point>
</Placemark>
<Placemark>
<name>
Fri May 14 11:36:12 2010 S=1.82 Km/hr
</name>
<styleUrl>
#styleMap_TLP_Normal
</styleUrl>
<Point>
<coordinates>
-99.0409241,17.1331978,763.16
</coordinates>
</Point>
</Placemark>
<Placemark>
<name>
Fri May 14 11:36:22 2010 S=1.77 Km/hr
</name>
<styleUrl>
#styleMap_TLP_Normal
</styleUrl>
<Point>
<coordinates>
-99.0409698,17.1332130,762.97
</coordinates>
</Point>
</Placemark>
<Placemark>
<name>
Fri May 14 11:36:32 2010 S=1.72 Km/hr
</name>
<styleUrl>
#styleMap_TLP_Normal
</styleUrl>
<Point>
<coordinates>
-99.0410080,17.1331730,763.09
</coordinates>
</Point>
</Placemark>
<Placemark>
<name>
Fri May 14 11:36:42 2010 S=1.91 Km/hr
</name>
<styleUrl>
#styleMap_TLP_Normal
</styleUrl>
<Point>
<coordinates>
-99.0410614,17.1331444,763.98
</coordinates>
</Point>
</Placemark>
<Placemark>
<name>
Fri May 14 11:36:52 2010 S=1.34 Km/hr
</name>
<styleUrl>
#styleMap_TLP_Normal
</styleUrl>
<Point>
<coordinates>
-99.0411148,17.1331310,764.16
</coordinates>
</Point>
</Placemark>
<Placemark>
<name>
Fri May 14 11:37:02 2010 S=1.45 Km/hr
</name>
<styleUrl>
#styleMap_TLP_Normal
</styleUrl>
<Point>
<coordinates>
-99.0411758,17.1331406,764.08
</coordinates>
</Point>
</Placemark>
<Placemark>
<name>
Fri May 14 11:37:12 2010 S=0.52 Km/hr
</name>
<styleUrl>
#styleMap_TLP_Normal
</styleUrl>
<Point>
<coordinates>
-99.0411530,17.1331196,764.03
</coordinates>
</Point>
</Placemark>
<Placemark>
<name>
Fri May 14 11:37:22 2010 S=1.99 Km/hr
</name>
<styleUrl>
#styleMap_TLP_Normal
</styleUrl>
<Point>
<coordinates>
-99.0410538,17.1331539,762.94
</coordinates>
</Point>
</Placemark>
<Placemark>
<name>
Fri May 14 11:37:32 2010 S=1.15 Km/hr
</name>
<styleUrl>
#styleMap_TLP_Normal
</styleUrl>
<Point>
<coordinates>
-99.0410156,17.1331444,763.02
</coordinates>
</Point>
</Placemark>
<Placemark>
<name>
Fri May 14 11:37:42 2010 S=1.46 Km/hr
</name>
<styleUrl>
#styleMap_TLP_Normal
</styleUrl>
<Point>
<coordinates>
-99.0410004,17.1331291,763.19
</coordinates>
</Point>
</Placemark>
<Placemark>
<name>
Fri May 14 11:37:52 2010 S=1.70 Km/hr
</name>
<styleUrl>
#styleMap_TLP_Normal
</styleUrl>
<Point>
<coordinates>
-99.0409622,17.1331215,763.52
</coordinates>
</Point>
</Placemark>
<Placemark>
<name>
Fri May 14 11:38:02 2010 S=1.18 Km/hr
</name>
<styleUrl>
#styleMap_TLP_Normal
</styleUrl>
<Point>
<coordinates>
-99.0409241,17.1331062,761.78
</coordinates>
</Point>
</Placemark>
<Placemark>
<name>
Fri May 14 11:38:12 2010 S=1.54 Km/hr
</name>
<styleUrl>
#styleMap_TLP_Normal
</styleUrl>
<Point>
<coordinates>
-99.0409241,17.1330967,760.80
</coordinates>
</Point>
</Placemark>
<Placemark>
<name>
Fri May 14 11:38:22 2010 S=1.23 Km/hr
</name>
<styleUrl>
#styleMap_TLP_Normal
</styleUrl>
<Point>
<coordinates>
-99.0409622,17.1330414,758.94
</coordinates>
</Point>
</Placemark>
<Placemark>
<name>
Fri May 14 11:38:32 2010 S=1.48 Km/hr
</name>
<styleUrl>
#styleMap_TLP_Normal
</styleUrl>
<Point>
<coordinates>
-99.0409622,17.1330013,755.52
</coordinates>
</Point>
</Placemark>
<Placemark>
<name>
Fri May 14 11:38:42 2010 S=1.62 Km/hr
</name>
<styleUrl>
#styleMap_TLP_Normal
</styleUrl>
<Point>
<coordinates>
-99.0409546,17.1329460,753.08
</coordinates>
</Point>
</Placemark>
<Placemark>
<name>
Fri May 14 11:38:52 2010 S=0.77 Km/hr
</name>
<styleUrl>
#styleMap_TLP_Normal
</styleUrl>
<Point>
<coordinates>
-99.0409775,17.1329403,749.58
</coordinates>
</Point>
</Placemark>
<Placemark>
<name>
Fri May 14 11:39:02 2010 S=1.42 Km/hr
</name>
<styleUrl>
#styleMap_TLP_Normal
</styleUrl>
<Point>
<coordinates>
-99.0409775,17.1329155,746.11
</coordinates>
</Point>
</Placemark>
<Placemark>
<name>
Fri May 14 11:39:12 2010 S=2.41 Km/hr
</name>
<styleUrl>
#styleMap_TLP_Normal
</styleUrl>
<Point>
<coordinates>
-99.0409622,17.1328468,744.00
</coordinates>
</Point>
</Placemark>
<Placemark>
<name>
Fri May 14 11:39:22 2010 S=1.28 Km/hr
</name>
<styleUrl>
#styleMap_TLP_Normal
</styleUrl>
<Point>
<coordinates>
-99.0409851,17.1328125,740.34
</coordinates>
</Point>
</Placemark>
<Placemark>
<name>
Fri May 14 11:39:32 2010 S=0.63 Km/hr
</name>
<styleUrl>
#styleMap_TLP_Normal
</styleUrl>
<Point>
<coordinates>
-99.0409927,17.1328182,738.98
</coordinates>
</Point>
</Placemark>
<Placemark>
<name>
Fri May 14 11:39:42 2010 S=2.58 Km/hr
</name>
<styleUrl>
#styleMap_TLP_Normal
</styleUrl>
<Point>
<coordinates>
-99.0409470,17.1327801,737.95
</coordinates>
</Point>
</Placemark>
<Placemark>
<name>
Fri May 14 11:39:52 2010 S=2.72 Km/hr
</name>
<styleUrl>
#styleMap_TLP_Normal
</styleUrl>
<Point>
<coordinates>
-99.0409698,17.1327381,737.28
</coordinates>
</Point>
</Placemark>
<Placemark>
<name>
Fri May 14 11:40:02 2010 S=0.87 Km/hr
</name>
<styleUrl>
#styleMap_TLP_Normal
</styleUrl>
<Point>
<coordinates>
-99.0409546,17.1327095,737.14
</coordinates>
</Point>
</Placemark>
<Placemark>
<name>
Fri May 14 11:40:12 2010 S=1.52 Km/hr
</name>
<styleUrl>
#styleMap_TLP_Normal
</styleUrl>
<Point>
<coordinates>
-99.0409775,17.1326962,735.98
</coordinates>
</Point>
</Placemark>
<Placemark>
<name>
Fri May 14 11:40:22 2010 S=1.96 Km/hr
</name>
<styleUrl>
#styleMap_TLP_Normal
</styleUrl>
<Point>
<coordinates>
-99.0410004,17.1326008,735.09
</coordinates>
</Point>
</Placemark>
<Placemark>
<name>
Fri May 14 11:40:32 2010 S=2.00 Km/hr
</name>
<styleUrl>
#styleMap_TLP_Normal
</styleUrl>
<Point>
<coordinates>
-99.0410004,17.1325550,733.47
</coordinates>
</Point>
</Placemark>
<Placemark>
<name>
Fri May 14 11:40:42 2010 S=0.93 Km/hr
</name>
<styleUrl>
#styleMap_TLP_Normal
</styleUrl>
<Point>
<coordinates>
-99.0409698,17.1324768,734.55
</coordinates>
</Point>
</Placemark>
<Placemark>
<name>
Fri May 14 11:40:52 2010 S=0.27 Km/hr
</name>
<styleUrl>
#styleMap_TLP_Normal
</styleUrl>
<Point>
<coordinates>
-99.0409775,17.1324673,733.97
</coordinates>
</Point>
</Placemark>
<Placemark>
<name>
Fri May 14 11:41:02 2010 S=0.40 Km/hr
</name>
<styleUrl>
#styleMap_TLP_Normal
</styleUrl>
<Point>
<coordinates>
-99.0409851,17.1324654,733.22
</coordinates>
</Point>
</Placemark>
<Placemark>
<name>
Fri May 14 11:41:12 2010 S=1.30 Km/hr
</name>
<styleUrl>
#styleMap_TLP_Normal
</styleUrl>
<Point>
<coordinates>
-99.0409775,17.1324806,732.88
</coordinates>
</Point>
</Placemark>
<Placemark>
<name>
Fri May 14 11:41:22 2010 S=1.32 Km/hr
</name>
<styleUrl>
#styleMap_TLP_Normal
</styleUrl>
<Point>
<coordinates>
-99.0409775,17.1325073,732.30
</coordinates>
</Point>
</Placemark>
<Placemark>
<name>
Fri May 14 11:41:32 2010 S=0.24 Km/hr
</name>
<styleUrl>
#styleMap_TLP_Normal
</styleUrl>
<Point>
<coordinates>
-99.0409851,17.1325226,731.81
</coordinates>
</Point>
</Placemark>
<Placemark>
<name>
Fri May 14 11:41:42 2010 S=0.17 Km/hr
</name>
<styleUrl>
#styleMap_TLP_Normal
</styleUrl>
<Point>
<coordinates>
-99.0409927,17.1325092,731.80
</coordinates>
</Point>
</Placemark>
<Placemark>
<name>
Fri May 14 11:41:52 2010 S=1.89 Km/hr
</name>
<styleUrl>
#styleMap_TLP_Normal
</styleUrl>
<Point>
<coordinates>
-99.0410080,17.1324425,731.11
</coordinates>
</Point>
</Placemark>
<Placemark>
<name>
Fri May 14 11:42:02 2010 S=0.85 Km/hr
</name>
<styleUrl>
#styleMap_TLP_Normal
</styleUrl>
<Point>
<coordinates>
-99.0410233,17.1324310,728.27
</coordinates>
</Point>
</Placemark>
<Placemark>
<name>
Fri May 14 11:42:12 2010 S=1.47 Km/hr
</name>
<styleUrl>
#styleMap_TLP_Normal
</styleUrl>
<Point>
<coordinates>
-99.0410538,17.1324368,727.27
</coordinates>
</Point>
</Placemark>
<Placemark>
<name>
Fri May 14 11:42:22 2010 S=1.48 Km/hr
</name>
<styleUrl>
#styleMap_TLP_Normal
</styleUrl>
<Point>
<coordinates>
-99.0410843,17.1323833,725.34
</coordinates>
</Point>
</Placemark>
<Placemark>
<name>
Fri May 14 11:42:32 2010 S=1.82 Km/hr
</name>
<styleUrl>
#styleMap_TLP_Normal
</styleUrl>
<Point>
<coordinates>
-99.0411148,17.1323166,724.88
</coordinates>
</Point>
</Placemark>
<Placemark>
<name>
Fri May 14 11:42:42 2010 S=1.26 Km/hr
</name>
<styleUrl>
#styleMap_TLP_Normal
</styleUrl>
<Point>
<coordinates>
-99.0411453,17.1323013,723.73
</coordinates>
</Point>
</Placemark>
<Placemark>
<name>
Fri May 14 11:42:52 2010 S=0.64 Km/hr
</name>
<styleUrl>
#styleMap_TLP_Normal
</styleUrl>
<Point>
<coordinates>
-99.0411530,17.1323013,722.97
</coordinates>
</Point>
</Placemark>
<Placemark>
<name>
Fri May 14 11:43:02 2010 S=0.81 Km/hr
</name>
<styleUrl>
#styleMap_TLP_Normal
</styleUrl>
<Point>
<coordinates>
-99.0411453,17.1323242,722.77
</coordinates>
</Point>
</Placemark>
<Placemark>
<name>
Fri May 14 11:43:12 2010 S=1.97 Km/hr
</name>
<styleUrl>
#styleMap_TLP_Normal
</styleUrl>
<Point>
<coordinates>
-99.0411606,17.1324177,722.22
</coordinates>
</Point>
</Placemark>
<Placemark>
<name>
Fri May 14 11:43:22 2010 S=1.93 Km/hr
</name>
<styleUrl>
#styleMap_TLP_Normal
</styleUrl>
<Point>
<coordinates>
-99.0411682,17.1324825,721.64
</coordinates>
</Point>
</Placemark>
<Placemark>
<name>
Fri May 14 11:43:32 2010 S=1.68 Km/hr
</name>
<styleUrl>
#styleMap_TLP_Normal
</styleUrl>
<Point>
<coordinates>
-99.0411530,17.1325588,721.00
</coordinates>
</Point>
</Placemark>
<Placemark>
<name>
Fri May 14 11:43:42 2010 S=2.13 Km/hr
</name>
<styleUrl>
#styleMap_TLP_Normal
</styleUrl>
<Point>
<coordinates>
-99.0411682,17.1326313,720.34
</coordinates>
</Point>
</Placemark>
<Placemark>
<name>
Fri May 14 11:43:52 2010 S=1.77 Km/hr
</name>
<styleUrl>
#styleMap_TLP_Normal
</styleUrl>
<Point>
<coordinates>
-99.0412369,17.1326733,719.69
</coordinates>
</Point>
</Placemark>
<Placemark>
<name>
Fri May 14 11:44:02 2010 S=1.51 Km/hr
</name>
<styleUrl>
#styleMap_TLP_Normal
</styleUrl>
<Point>
<coordinates>
-99.0413208,17.1327000,719.11
</coordinates>
</Point>
</Placemark>
<Placemark>
<name>
Fri May 14 11:44:12 2010 S=1.18 Km/hr
</name>
<styleUrl>
#styleMap_TLP_Normal
</styleUrl>
<Point>
<coordinates>
-99.0413666,17.1327019,718.53
</coordinates>
</Point>
</Placemark>
<Placemark>
<name>
Fri May 14 11:44:22 2010 S=1.00 Km/hr
</name>
<styleUrl>
#styleMap_TLP_Normal
</styleUrl>
<Point>
<coordinates>
-99.0413437,17.1326542,717.11
</coordinates>
</Point>
</Placemark>
<Placemark>
<name>
Fri May 14 11:44:32 2010 S=1.66 Km/hr
</name>
<styleUrl>
#styleMap_TLP_Normal
</styleUrl>
<Point>
<coordinates>
-99.0413818,17.1326008,716.47
</coordinates>
</Point>
</Placemark>
<Placemark>
<name>
Fri May 14 11:44:42 2010 S=1.65 Km/hr
</name>
<styleUrl>
#styleMap_TLP_Normal
</styleUrl>
<Point>
<coordinates>
-99.0414276,17.1325417,715.45
</coordinates>
</Point>
</Placemark>
<Placemark>
<name>
Fri May 14 11:44:52 2010 S=1.52 Km/hr
</name>
<styleUrl>
#styleMap_TLP_Normal
</styleUrl>
<Point>
<coordinates>
-99.0415039,17.1325016,715.64
</coordinates>
</Point>
</Placemark>
<Placemark>
<name>
Fri May 14 11:45:02 2010 S=0.78 Km/hr
</name>
<styleUrl>
#styleMap_TLP_Normal
</styleUrl>
<Point>
<coordinates>
-99.0415726,17.1325111,714.50
</coordinates>
</Point>
</Placemark>
<Placemark>
<name>
Fri May 14 11:45:12 2010 S=1.36 Km/hr
</name>
<styleUrl>
#styleMap_TLP_Normal
</styleUrl>
<Point>
<coordinates>
-99.0416489,17.1324959,714.44
</coordinates>
</Point>
</Placemark>
<Placemark>
<name>
Fri May 14 11:45:22 2010 S=1.86 Km/hr
</name>
<styleUrl>
#styleMap_TLP_Normal
</styleUrl>
<Point>
<coordinates>
-99.0416565,17.1324539,714.00
</coordinates>
</Point>
</Placemark>
<Placemark>
<name>
Fri May 14 11:45:32 2010 S=0.44 Km/hr
</name>
<styleUrl>
#styleMap_TLP_Normal
</styleUrl>
<Point>
<coordinates>
-99.0416794,17.1324310,712.61
</coordinates>
</Point>
</Placemark>
<Placemark>
<name>
Fri May 14 11:45:42 2010 S=0.99 Km/hr
</name>
<styleUrl>
#styleMap_TLP_Normal
</styleUrl>
<Point>
<coordinates>
-99.0416946,17.1324272,712.56
</coordinates>
</Point>
</Placemark>
<Placemark>
<name>
Fri May 14 11:45:52 2010 S=2.53 Km/hr
</name>
<styleUrl>
#styleMap_TLP_Normal
</styleUrl>
<Point>
<coordinates>
-99.0416794,17.1324215,711.23
</coordinates>
</Point>
</Placemark>
<Placemark>
<name>
Fri May 14 11:46:02 2010 S=1.57 Km/hr
</name>
<styleUrl>
#styleMap_TLP_Normal
</styleUrl>
<Point>
<coordinates>
-99.0416260,17.1324139,710.56
</coordinates>
</Point>
</Placemark>
<Placemark>
<name>
Fri May 14 11:46:12 2010 S=2.78 Km/hr
</name>
<styleUrl>
#styleMap_TLP_Normal
</styleUrl>
<Point>
<coordinates>
-99.0415878,17.1323624,709.45
</coordinates>
</Point>
</Placemark>
<Placemark>
<name>
Fri May 14 11:46:22 2010 S=0.95 Km/hr
</name>
<styleUrl>
#styleMap_TLP_Normal
</styleUrl>
<Point>
<coordinates>
-99.0415649,17.1323433,707.95
</coordinates>
</Point>
</Placemark>
<Placemark>
<name>
Fri May 14 11:46:32 2010 S=2.21 Km/hr
</name>
<styleUrl>
#styleMap_TLP_Normal
</styleUrl>
<Point>
<coordinates>
-99.0415497,17.1323090,706.44
</coordinates>
</Point>
</Placemark>
<Placemark>
<name>
Fri May 14 11:46:42 2010 S=2.83 Km/hr
</name>
<styleUrl>
#styleMap_TLP_Normal
</styleUrl>
<Point>
<coordinates>
-99.0415192,17.1322556,706.08
</coordinates>
</Point>
</Placemark>
<Placemark>
<name>
Fri May 14 11:46:52 2010 S=1.47 Km/hr
</name>
<styleUrl>
#styleMap_TLP_Normal
</styleUrl>
<Point>
<coordinates>
-99.0415421,17.1322174,704.53
</coordinates>
</Point>
</Placemark>
<Placemark>
<name>
Fri May 14 11:47:02 2010 S=1.56 Km/hr
</name>
<styleUrl>
#styleMap_TLP_Normal
</styleUrl>
<Point>
<coordinates>
-99.0415649,17.1321583,703.98
</coordinates>
</Point>
</Placemark>
<Placemark>
<name>
Fri May 14 11:47:12 2010 S=1.55 Km/hr
</name>
<styleUrl>
#styleMap_TLP_Normal
</styleUrl>
<Point>
<coordinates>
-99.0415573,17.1321030,703.25
</coordinates>
</Point>
</Placemark>
<Placemark>
<name>
Fri May 14 11:47:22 2010 S=1.39 Km/hr
</name>
<styleUrl>
#styleMap_TLP_Normal
</styleUrl>
<Point>
<coordinates>
-99.0415421,17.1320648,702.95
</coordinates>
</Point>
</Placemark>
<Placemark>
<name>
Fri May 14 11:47:32 2010 S=1.73 Km/hr
</name>
<styleUrl>
#styleMap_TLP_Normal
</styleUrl>
<Point>
<coordinates>
-99.0414963,17.1320705,703.00
</coordinates>
</Point>
</Placemark>
<Placemark>
<name>
Fri May 14 11:47:42 2010 S=0.37 Km/hr
</name>
<styleUrl>
#styleMap_TLP_Normal
</styleUrl>
<Point>
<coordinates>
-99.0414810,17.1320686,702.88
</coordinates>
</Point>
</Placemark>
<Placemark>
<name>
Fri May 14 11:47:52 2010 S=1.78 Km/hr
</name>
<styleUrl>
#styleMap_TLP_Normal
</styleUrl>
<Point>
<coordinates>
-99.0414963,17.1320477,702.75
</coordinates>
</Point>
</Placemark>
<Placemark>
<name>
Fri May 14 11:48:02 2010 S=1.32 Km/hr
</name>
<styleUrl>
#styleMap_TLP_Normal
</styleUrl>
<Point>
<coordinates>
-99.0416260,17.1320286,702.09
</coordinates>
</Point>
</Placemark>
<Placemark>
<name>
Fri May 14 11:48:12 2010 S=1.37 Km/hr
</name>
<styleUrl>
#styleMap_TLP_Normal
</styleUrl>
<Point>
<coordinates>
-99.0416794,17.1319923,701.64
</coordinates>
</Point>
</Placemark>
<Placemark>
<name>
Fri May 14 11:48:22 2010 S=1.92 Km/hr
</name>
<styleUrl>
#styleMap_TLP_Normal
</styleUrl>
<Point>
<coordinates>
-99.0417099,17.1319218,700.64
</coordinates>
</Point>
</Placemark>
<Placemark>
<name>
Fri May 14 11:48:32 2010 S=2.19 Km/hr
</name>
<styleUrl>
#styleMap_TLP_Normal
</styleUrl>
<Point>
<coordinates>
-99.0417557,17.1318665,700.56
</coordinates>
</Point>
</Placemark>
<Placemark>
<name>
Fri May 14 11:48:42 2010 S=2.52 Km/hr
</name>
<styleUrl>
#styleMap_TLP_Normal
</styleUrl>
<Point>
<coordinates>
-99.0418167,17.1318092,700.25
</coordinates>
</Point>
</Placemark>
<Placemark>
<name>
Fri May 14 11:48:52 2010 S=0.75 Km/hr
</name>
<styleUrl>
#styleMap_TLP_Normal
</styleUrl>
<Point>
<coordinates>
-99.0418472,17.1318130,699.73
</coordinates>
</Point>
</Placemark>
<Placemark>
<name>
Fri May 14 11:49:02 2010 S=0.63 Km/hr
</name>
<styleUrl>
#styleMap_TLP_Normal
</styleUrl>
<Point>
<coordinates>
-99.0418167,17.1317692,699.11
</coordinates>
</Point>
</Placemark>
<Placemark>
<name>
Fri May 14 11:49:12 2010 S=0.71 Km/hr
</name>
<styleUrl>
#styleMap_TLP_Normal
</styleUrl>
<Point>
<coordinates>
-99.0418243,17.1317635,699.11
</coordinates>
</Point>
</Placemark>
<Placemark>
<name>
Fri May 14 11:49:22 2010 S=1.16 Km/hr
</name>
<styleUrl>
#styleMap_TLP_Normal
</styleUrl>
<Point>
<coordinates>
-99.0418396,17.1317577,699.11
</coordinates>
</Point>
</Placemark>
<Placemark>
<name>
Fri May 14 11:49:32 2010 S=2.25 Km/hr
</name>
<styleUrl>
#styleMap_TLP_Normal
</styleUrl>
<Point>
<coordinates>
-99.0417252,17.1317921,698.69
</coordinates>
</Point>
</Placemark>
<Placemark>
<name>
Fri May 14 11:49:42 2010 S=1.53 Km/hr
</name>
<styleUrl>
#styleMap_TLP_Normal
</styleUrl>
<Point>
<coordinates>
-99.0416260,17.1317940,697.88
</coordinates>
</Point>
</Placemark>
<Placemark>
<name>
Fri May 14 11:49:52 2010 S=0.68 Km/hr
</name>
<styleUrl>
#styleMap_TLP_Normal
</styleUrl>
<Point>
<coordinates>
-99.0416489,17.1318264,697.63
</coordinates>
</Point>
</Placemark>
<Placemark>
<name>
Fri May 14 11:50:02 2010 S=0.77 Km/hr
</name>
<styleUrl>
#styleMap_TLP_Normal
</styleUrl>
<Point>
<coordinates>
-99.0416336,17.1318245,697.66
</coordinates>
</Point>
</Placemark>
<Placemark>
<name>
Fri May 14 11:50:12 2010 S=1.46 Km/hr
</name>
<styleUrl>
#styleMap_TLP_Normal
</styleUrl>
<Point>
<coordinates>
-99.0416183,17.1318283,697.64
</coordinates>
</Point>
</Placemark>
<Placemark>
<name>
Fri May 14 11:50:22 2010 S=0.47 Km/hr
</name>
<styleUrl>
#styleMap_TLP_Normal
</styleUrl>
<Point>
<coordinates>
-99.0416260,17.1318398,697.67
</coordinates>
</Point>
</Placemark>
<Placemark>
<name>
Fri May 14 11:50:32 2010 S=0.49 Km/hr
</name>
<styleUrl>
#styleMap_TLP_Normal
</styleUrl>
<Point>
<coordinates>
-99.0416336,17.1318359,697.70
</coordinates>
</Point>
</Placemark>
<Placemark>
<name>
Fri May 14 11:50:42 2010 S=0.02 Km/hr
</name>
<styleUrl>
#styleMap_TLP_Normal
</styleUrl>
<Point>
<coordinates>
-99.0416412,17.1318398,697.72
</coordinates>
</Point>
</Placemark>
<Placemark>
<name>
Fri May 14 11:50:52 2010 S=1.66 Km/hr
</name>
<styleUrl>
#styleMap_TLP_Normal
</styleUrl>
<Point>
<coordinates>
-99.0416489,17.1318531,697.05
</coordinates>
</Point>
</Placemark>
<Placemark>
<name>
Fri May 14 11:51:02 2010 S=1.37 Km/hr
</name>
<styleUrl>
#styleMap_TLP_Normal
</styleUrl>
<Point>
<coordinates>
-99.0416718,17.1319199,696.94
</coordinates>
</Point>
</Placemark>
<Placemark>
<name>
Fri May 14 11:51:12 2010 S=1.01 Km/hr
</name>
<styleUrl>
#styleMap_TLP_Normal
</styleUrl>
<Point>
<coordinates>
-99.0416412,17.1318722,696.95
</coordinates>
</Point>
</Placemark>
<Placemark>
<name>
Fri May 14 11:51:22 2010 S=1.12 Km/hr
</name>
<styleUrl>
#styleMap_TLP_Normal
</styleUrl>
<Point>
<coordinates>
-99.0416336,17.1318512,697.13
</coordinates>
</Point>
</Placemark>
<Placemark>
<name>
Fri May 14 11:51:32 2010 S=0.71 Km/hr
</name>
<styleUrl>
#styleMap_TLP_Normal
</styleUrl>
<Point>
<coordinates>
-99.0416565,17.1318245,697.16
</coordinates>
</Point>
</Placemark>
<Placemark>
<name>
Fri May 14 11:51:42 2010 S=1.89 Km/hr
</name>
<styleUrl>
#styleMap_TLP_Normal
</styleUrl>
<Point>
<coordinates>
-99.0417099,17.1318092,697.25
</coordinates>
</Point>
</Placemark>
<Placemark>
<name>
Fri May 14 11:51:52 2010 S=0.67 Km/hr
</name>
<styleUrl>
#styleMap_TLP_Normal
</styleUrl>
<Point>
<coordinates>
-99.0416946,17.1317844,697.42
</coordinates>
</Point>
</Placemark>
<Placemark>
<name>
Fri May 14 11:52:02 2010 S=2.19 Km/hr
</name>
<styleUrl>
#styleMap_TLP_Normal
</styleUrl>
<Point>
<coordinates>
-99.0417480,17.1317940,697.28
</coordinates>
</Point>
</Placemark>
<Placemark>
<name>
Fri May 14 11:52:12 2010 S=1.39 Km/hr
</name>
<styleUrl>
#styleMap_TLP_Normal
</styleUrl>
<Point>
<coordinates>
-99.0418091,17.1317844,697.38
</coordinates>
</Point>
</Placemark>
<Placemark>
<name>
Fri May 14 11:52:22 2010 S=1.04 Km/hr
</name>
<styleUrl>
#styleMap_TLP_Normal
</styleUrl>
<Point>
<coordinates>
-99.0418472,17.1317959,697.44
</coordinates>
</Point>
</Placemark>
<Placemark>
<name>
Fri May 14 11:52:32 2010 S=0.69 Km/hr
</name>
<styleUrl>
#styleMap_TLP_Normal
</styleUrl>
<Point>
<coordinates>
-99.0418625,17.1317997,697.42
</coordinates>
</Point>
</Placemark>
<Placemark>
<name>
Fri May 14 11:52:42 2010 S=1.01 Km/hr
</name>
<styleUrl>
#styleMap_TLP_Normal
</styleUrl>
<Point>
<coordinates>
-99.0418701,17.1317959,697.41
</coordinates>
</Point>
</Placemark>
<Placemark>
<name>
Fri May 14 11:52:52 2010 S=0.68 Km/hr
</name>
<styleUrl>
#styleMap_TLP_Normal
</styleUrl>
<Point>
<coordinates>
-99.0418625,17.1317673,697.34
</coordinates>
</Point>
</Placemark>
<Placemark>
<name>
Fri May 14 11:53:02 2010 S=0.52 Km/hr
</name>
<styleUrl>
#styleMap_TLP_Normal
</styleUrl>
<Point>
<coordinates>
-99.0418472,17.1317596,697.33
</coordinates>
</Point>
</Placemark>
<Placemark>
<name>
Fri May 14 11:53:12 2010 S=0.38 Km/hr
</name>
<styleUrl>
#styleMap_TLP_Normal
</styleUrl>
<Point>
<coordinates>
-99.0418320,17.1317654,697.33
</coordinates>
</Point>
</Placemark>
<Placemark>
<name>
Fri May 14 11:53:22 2010 S=0.28 Km/hr
</name>
<styleUrl>
#styleMap_TLP_Normal
</styleUrl>
<Point>
<coordinates>
-99.0418243,17.1317616,697.33
</coordinates>
</Point>
</Placemark>
<Placemark>
<name>
Fri May 14 11:53:32 2010 S=0.73 Km/hr
</name>
<styleUrl>
#styleMap_TLP_Normal
</styleUrl>
<Point>
<coordinates>
-99.0418320,17.1317577,697.33
</coordinates>
</Point>
</Placemark>
<Placemark>
<name>
Fri May 14 11:53:42 2010 S=0.51 Km/hr
</name>
<styleUrl>
#styleMap_TLP_Normal
</styleUrl>
<Point>
<coordinates>
-99.0418472,17.1317635,697.31
</coordinates>
</Point>
</Placemark>
<Placemark>
<name>
Fri May 14 11:53:52 2010 S=0.49 Km/hr
</name>
<styleUrl>
#styleMap_TLP_Normal
</styleUrl>
<Point>
<coordinates>
-99.0418472,17.1317654,697.31
</coordinates>
</Point>
</Placemark>
<Placemark>
<name>
Fri May 14 11:54:02 2010 S=0.36 Km/hr
</name>
<styleUrl>
#styleMap_TLP_Normal
</styleUrl>
<Point>
<coordinates>
-99.0418396,17.1317730,697.31
</coordinates>
</Point>
</Placemark>
<Placemark>
<name>
Fri May 14 11:54:12 2010 S=0.59 Km/hr
</name>
<styleUrl>
#styleMap_TLP_Normal
</styleUrl>
<Point>
<coordinates>
-99.0418396,17.1317787,697.31
</coordinates>
</Point>
</Placemark>
<Placemark>
<name>
Fri May 14 11:54:22 2010 S=1.67 Km/hr
</name>
<styleUrl>
#styleMap_TLP_Normal
</styleUrl>
<Point>
<coordinates>
-99.0417862,17.1317539,696.94
</coordinates>
</Point>
</Placemark>
<Placemark>
<name>
Fri May 14 11:54:32 2010 S=1.57 Km/hr
</name>
<styleUrl>
#styleMap_TLP_Normal
</styleUrl>
<Point>
<coordinates>
-99.0416946,17.1317253,696.08
</coordinates>
</Point>
</Placemark>
<Placemark>
<name>
Fri May 14 11:54:42 2010 S=2.20 Km/hr
</name>
<styleUrl>
#styleMap_TLP_Normal
</styleUrl>
<Point>
<coordinates>
-99.0416260,17.1317196,695.89
</coordinates>
</Point>
</Placemark>
<Placemark>
<name>
Fri May 14 11:54:52 2010 S=1.10 Km/hr
</name>
<styleUrl>
#styleMap_TLP_Normal
</styleUrl>
<Point>
<coordinates>
-99.0415955,17.1317081,696.17
</coordinates>
</Point>
</Placemark>
<Placemark>
<name>
Fri May 14 11:55:02 2010 S=1.27 Km/hr
</name>
<styleUrl>
#styleMap_TLP_Normal
</styleUrl>
<Point>
<coordinates>
-99.0416031,17.1316757,696.25
</coordinates>
</Point>
</Placemark>
<Placemark>
<name>
Fri May 14 11:55:12 2010 S=0.99 Km/hr
</name>
<styleUrl>
#styleMap_TLP_Normal
</styleUrl>
<Point>
<coordinates>
-99.0416489,17.1316776,696.38
</coordinates>
</Point>
</Placemark>
<Placemark>
<name>
Fri May 14 11:55:22 2010 S=1.28 Km/hr
</name>
<styleUrl>
#styleMap_TLP_Normal
</styleUrl>
<Point>
<coordinates>
-99.0417709,17.1316414,696.59
</coordinates>
</Point>
</Placemark>
<Placemark>
<name>
Fri May 14 11:55:32 2010 S=1.01 Km/hr
</name>
<styleUrl>
#styleMap_TLP_Normal
</styleUrl>
<Point>
<coordinates>
-99.0418015,17.1316357,696.61
</coordinates>
</Point>
</Placemark>
<Placemark>
<name>
Fri May 14 11:55:42 2010 S=1.05 Km/hr
</name>
<styleUrl>
#styleMap_TLP_Normal
</styleUrl>
<Point>
<coordinates>
-99.0418625,17.1316509,696.66
</coordinates>
</Point>
</Placemark>
<Placemark>
<name>
Fri May 14 11:55:52 2010 S=1.07 Km/hr
</name>
<styleUrl>
#styleMap_TLP_Normal
</styleUrl>
<Point>
<coordinates>
-99.0418777,17.1316471,696.67
</coordinates>
</Point>
</Placemark>
<Placemark>
<name>
Fri May 14 11:56:02 2010 S=0.54 Km/hr
</name>
<styleUrl>
#styleMap_TLP_Normal
</styleUrl>
<Point>
<coordinates>
-99.0418930,17.1316433,696.69
</coordinates>
</Point>
</Placemark>
<Placemark>
<name>
Fri May 14 11:56:12 2010 S=0.77 Km/hr
</name>
<styleUrl>
#styleMap_TLP_Normal
</styleUrl>
<Point>
<coordinates>
-99.0419617,17.1316490,696.64
</coordinates>
</Point>
</Placemark>
<Placemark>
<name>
Fri May 14 11:56:22 2010 S=0.54 Km/hr
</name>
<styleUrl>
#styleMap_TLP_Normal
</styleUrl>
<Point>
<coordinates>
-99.0418854,17.1316338,696.77
</coordinates>
</Point>
</Placemark>
<Placemark>
<name>
Fri May 14 11:56:32 2010 S=1.90 Km/hr
</name>
<styleUrl>
#styleMap_TLP_Normal
</styleUrl>
<Point>
<coordinates>
-99.0418777,17.1316357,696.39
</coordinates>
</Point>
</Placemark>
<Placemark>
<name>
Fri May 14 11:56:42 2010 S=0.21 Km/hr
</name>
<styleUrl>
#styleMap_TLP_Normal
</styleUrl>
<Point>
<coordinates>
-99.0418549,17.1316338,696.19
</coordinates>
</Point>
</Placemark>
<Placemark>
<name>
Fri May 14 11:56:52 2010 S=1.13 Km/hr
</name>
<styleUrl>
#styleMap_TLP_Normal
</styleUrl>
<Point>
<coordinates>
-99.0418549,17.1316204,696.23
</coordinates>
</Point>
</Placemark>
<Placemark>
<name>
Fri May 14 11:57:02 2010 S=1.35 Km/hr
</name>
<styleUrl>
#styleMap_TLP_Normal
</styleUrl>
<Point>
<coordinates>
-99.0418777,17.1315689,695.98
</coordinates>
</Point>
</Placemark>
<Placemark>
<name>
Fri May 14 11:57:12 2010 S=0.11 Km/hr
</name>
<styleUrl>
#styleMap_TLP_Normal
</styleUrl>
<Point>
<coordinates>
-99.0418701,17.1315594,696.25
</coordinates>
</Point>
</Placemark>
<Placemark>
<name>
Fri May 14 11:57:22 2010 S=1.77 Km/hr
</name>
<styleUrl>
#styleMap_TLP_Normal
</styleUrl>
<Point>
<coordinates>
-99.0418320,17.1315823,696.00
</coordinates>
</Point>
</Placemark>
<Placemark>
<name>
Fri May 14 11:57:32 2010 S=2.60 Km/hr
</name>
<styleUrl>
#styleMap_TLP_Normal
</styleUrl>
<Point>
<coordinates>
-99.0417557,17.1315613,696.20
</coordinates>
</Point>
</Placemark>
<Placemark>
<name>
Fri May 14 11:57:42 2010 S=0.90 Km/hr
</name>
<styleUrl>
#styleMap_TLP_Normal
</styleUrl>
<Point>
<coordinates>
-99.0417175,17.1315441,696.80
</coordinates>
</Point>
</Placemark>
<Placemark>
<name>
Fri May 14 11:57:52 2010 S=1.00 Km/hr
</name>
<styleUrl>
#styleMap_TLP_Normal
</styleUrl>
<Point>
<coordinates>
-99.0417252,17.1315403,697.66
</coordinates>
</Point>
</Placemark>
<Placemark>
<name>
Fri May 14 11:58:02 2010 S=0.68 Km/hr
</name>
<styleUrl>
#styleMap_TLP_Normal
</styleUrl>
<Point>
<coordinates>
-99.0417175,17.1314945,698.02
</coordinates>
</Point>
</Placemark>
<Placemark>
<name>
Fri May 14 11:58:12 2010 S=1.44 Km/hr
</name>
<styleUrl>
#styleMap_TLP_Normal
</styleUrl>
<Point>
<coordinates>
-99.0417709,17.1314831,698.25
</coordinates>
</Point>
</Placemark>
<Placemark>
<name>
Fri May 14 11:58:22 2010 S=1.74 Km/hr
</name>
<styleUrl>
#styleMap_TLP_Normal
</styleUrl>
<Point>
<coordinates>
-99.0418243,17.1314373,698.42
</coordinates>
</Point>
</Placemark>
<Placemark>
<name>
Fri May 14 11:58:32 2010 S=0.65 Km/hr
</name>
<styleUrl>
#styleMap_TLP_Normal
</styleUrl>
<Point>
<coordinates>
-99.0418777,17.1314316,698.97
</coordinates>
</Point>
</Placemark>
<Placemark>
<name>
Fri May 14 11:58:42 2010 S=1.50 Km/hr
</name>
<styleUrl>
#styleMap_TLP_Normal
</styleUrl>
<Point>
<coordinates>
-99.0419159,17.1314144,699.22
</coordinates>
</Point>
</Placemark>
<Placemark>
<name>
Fri May 14 11:58:52 2010 S=1.45 Km/hr
</name>
<styleUrl>
#styleMap_TLP_Normal
</styleUrl>
<Point>
<coordinates>
-99.0419769,17.1313953,699.47
</coordinates>
</Point>
</Placemark>
<Placemark>
<name>
Fri May 14 11:59:02 2010 S=1.77 Km/hr
</name>
<styleUrl>
#styleMap_TLP_Normal
</styleUrl>
<Point>
<coordinates>
-99.0420074,17.1313953,699.77
</coordinates>
</Point>
</Placemark>
<Placemark>
<name>
Fri May 14 11:59:12 2010 S=0.89 Km/hr
</name>
<styleUrl>
#styleMap_TLP_Normal
</styleUrl>
<Point>
<coordinates>
-99.0420380,17.1314125,700.36
</coordinates>
</Point>
</Placemark>
<Placemark>
<name>
Fri May 14 11:59:22 2010 S=1.24 Km/hr
</name>
<styleUrl>
#styleMap_TLP_Normal
</styleUrl>
<Point>
<coordinates>
-99.0420532,17.1313705,700.52
</coordinates>
</Point>
</Placemark>
<Placemark>
<name>
Fri May 14 11:59:32 2010 S=1.60 Km/hr
</name>
<styleUrl>
#styleMap_TLP_Normal
</styleUrl>
<Point>
<coordinates>
-99.0421295,17.1313400,700.66
</coordinates>
</Point>
</Placemark>
<Placemark>
<name>
Fri May 14 11:59:42 2010 S=0.48 Km/hr
</name>
<styleUrl>
#styleMap_TLP_Normal
</styleUrl>
<Point>
<coordinates>
-99.0421066,17.1313515,700.86
</coordinates>
</Point>
</Placemark>
<Placemark>
<name>
Fri May 14 11:59:52 2010 S=1.17 Km/hr
</name>
<styleUrl>
#styleMap_TLP_Normal
</styleUrl>
<Point>
<coordinates>
-99.0421677,17.1313400,701.28
</coordinates>
</Point>
</Placemark>
<Placemark>
<name>
Fri May 14 12:00:02 2010 S=0.78 Km/hr
</name>
<styleUrl>
#styleMap_TLP_Normal
</styleUrl>
<Point>
<coordinates>
-99.0421143,17.1313457,701.98
</coordinates>
</Point>
</Placemark>
<Placemark>
<name>
Fri May 14 12:00:12 2010 S=2.03 Km/hr
</name>
<styleUrl>
#styleMap_TLP_Normal
</styleUrl>
<Point>
<coordinates>
-99.0421448,17.1312790,701.83
</coordinates>
</Point>
</Placemark>
<Placemark>
<name>
Fri May 14 12:00:22 2010 S=1.67 Km/hr
</name>
<styleUrl>
#styleMap_TLP_Normal
</styleUrl>
<Point>
<coordinates>
-99.0421600,17.1312637,702.03
</coordinates>
</Point>
</Placemark>
<Placemark>
<name>
Fri May 14 12:00:32 2010 S=0.28 Km/hr
</name>
<styleUrl>
#styleMap_TLP_Normal
</styleUrl>
<Point>
<coordinates>
-99.0421600,17.1312561,702.11
</coordinates>
</Point>
</Placemark>
<Placemark>
<name>
Fri May 14 12:00:42 2010 S=0.21 Km/hr
</name>
<styleUrl>
#styleMap_TLP_Normal
</styleUrl>
<Point>
<coordinates>
-99.0421600,17.1312523,702.13
</coordinates>
</Point>
</Placemark>
<Placemark>
<name>
Fri May 14 12:00:52 2010 S=0.46 Km/hr
</name>
<styleUrl>
#styleMap_TLP_Normal
</styleUrl>
<Point>
<coordinates>
-99.0421753,17.1312504,702.13
</coordinates>
</Point>
</Placemark>
<Placemark>
<name>
Fri May 14 12:01:02 2010 S=1.48 Km/hr
</name>
<styleUrl>
#styleMap_TLP_Normal
</styleUrl>
<Point>
<coordinates>
-99.0421906,17.1312923,702.13
</coordinates>
</Point>
</Placemark>
<Placemark>
<name>
Fri May 14 12:01:12 2010 S=1.01 Km/hr
</name>
<styleUrl>
#styleMap_TLP_Normal
</styleUrl>
<Point>
<coordinates>
-99.0422211,17.1313572,702.13
</coordinates>
</Point>
</Placemark>
<Placemark>
<name>
Fri May 14 12:01:22 2010 S=1.30 Km/hr
</name>
<styleUrl>
#styleMap_TLP_Normal
</styleUrl>
<Point>
<coordinates>
-99.0421448,17.1313648,701.95
</coordinates>
</Point>
</Placemark>
<Placemark>
<name>
Fri May 14 12:01:32 2010 S=1.21 Km/hr
</name>
<styleUrl>
#styleMap_TLP_Normal
</styleUrl>
<Point>
<coordinates>
-99.0421371,17.1313763,701.86
</coordinates>
</Point>
</Placemark>
<Placemark>
<name>
Fri May 14 12:01:42 2010 S=0.71 Km/hr
</name>
<styleUrl>
#styleMap_TLP_Normal
</styleUrl>
<Point>
<coordinates>
-99.0421143,17.1314011,701.77
</coordinates>
</Point>
</Placemark>
<Placemark>
<name>
Fri May 14 12:01:52 2010 S=1.59 Km/hr
</name>
<styleUrl>
#styleMap_TLP_Normal
</styleUrl>
<Point>
<coordinates>
-99.0421677,17.1313210,701.73
</coordinates>
</Point>
</Placemark>
<Placemark>
<name>
Fri May 14 12:02:02 2010 S=1.21 Km/hr
</name>
<styleUrl>
#styleMap_TLP_Normal
</styleUrl>
<Point>
<coordinates>
-99.0422897,17.1312866,701.80
</coordinates>
</Point>
</Placemark>
<Placemark>
<name>
Fri May 14 12:02:12 2010 S=1.23 Km/hr
</name>
<styleUrl>
#styleMap_TLP_Normal
</styleUrl>
<Point>
<coordinates>
-99.0421906,17.1312695,702.59
</coordinates>
</Point>
</Placemark>
<Placemark>
<name>
Fri May 14 12:02:22 2010 S=0.60 Km/hr
</name>
<styleUrl>
#styleMap_TLP_Normal
</styleUrl>
<Point>
<coordinates>
-99.0421753,17.1312790,703.31
</coordinates>
</Point>
</Placemark>
<Placemark>
<name>
Fri May 14 12:02:32 2010 S=1.83 Km/hr
</name>
<styleUrl>
#styleMap_TLP_Normal
</styleUrl>
<Point>
<coordinates>
-99.0421524,17.1312408,704.48
</coordinates>
</Point>
</Placemark>
<Placemark>
<name>
Fri May 14 12:02:42 2010 S=1.54 Km/hr
</name>
<styleUrl>
#styleMap_TLP_Normal
</styleUrl>
<Point>
<coordinates>
-99.0421448,17.1312351,706.34
</coordinates>
</Point>
</Placemark>
<Placemark>
<name>
Fri May 14 12:02:52 2010 S=1.42 Km/hr
</name>
<styleUrl>
#styleMap_TLP_Normal
</styleUrl>
<Point>
<coordinates>
-99.0420990,17.1312313,707.61
</coordinates>
</Point>
</Placemark>
<Placemark>
<name>
Fri May 14 12:03:02 2010 S=1.51 Km/hr
</name>
<styleUrl>
#styleMap_TLP_Normal
</styleUrl>
<Point>
<coordinates>
-99.0420837,17.1311970,708.61
</coordinates>
</Point>
</Placemark>
<Placemark>
<name>
Fri May 14 12:03:12 2010 S=0.65 Km/hr
</name>
<styleUrl>
#styleMap_TLP_Normal
</styleUrl>
<Point>
<coordinates>
-99.0420685,17.1311855,709.31
</coordinates>
</Point>
</Placemark>
<Placemark>
<name>
Fri May 14 12:03:22 2010 S=1.10 Km/hr
</name>
<styleUrl>
#styleMap_TLP_Normal
</styleUrl>
<Point>
<coordinates>
-99.0420761,17.1311417,709.77
</coordinates>
</Point>
</Placemark>
<Placemark>
<name>
Fri May 14 12:03:32 2010 S=1.92 Km/hr
</name>
<styleUrl>
#styleMap_TLP_Normal
</styleUrl>
<Point>
<coordinates>
-99.0421448,17.1311417,709.81
</coordinates>
</Point>
</Placemark>
<Placemark>
<name>
Fri May 14 12:03:42 2010 S=0.68 Km/hr
</name>
<styleUrl>
#styleMap_TLP_Normal
</styleUrl>
<Point>
<coordinates>
-99.0421677,17.1311302,709.94
</coordinates>
</Point>
</Placemark>
<Placemark>
<name>
Fri May 14 12:03:52 2010 S=0.99 Km/hr
</name>
<styleUrl>
#styleMap_TLP_Normal
</styleUrl>
<Point>
<coordinates>
-99.0421600,17.1311302,710.13
</coordinates>
</Point>
</Placemark>
<Placemark>
<name>
Fri May 14 12:04:02 2010 S=0.70 Km/hr
</name>
<styleUrl>
#styleMap_TLP_Normal
</styleUrl>
<Point>
<coordinates>
-99.0421600,17.1311035,711.47
</coordinates>
</Point>
</Placemark>
<Placemark>
<name>
Fri May 14 12:04:12 2010 S=2.05 Km/hr
</name>
<styleUrl>
#styleMap_TLP_Normal
</styleUrl>
<Point>
<coordinates>
-99.0421753,17.1310654,711.58
</coordinates>
</Point>
</Placemark>
<Placemark>
<name>
Fri May 14 12:04:22 2010 S=2.08 Km/hr
</name>
<styleUrl>
#styleMap_TLP_Normal
</styleUrl>
<Point>
<coordinates>
-99.0422440,17.1310463,713.13
</coordinates>
</Point>
</Placemark>
<Placemark>
<name>
Fri May 14 12:04:32 2010 S=0.41 Km/hr
</name>
<styleUrl>
#styleMap_TLP_Normal
</styleUrl>
<Point>
<coordinates>
-99.0422363,17.1310539,713.36
</coordinates>
</Point>
</Placemark>
<Placemark>
<name>
Fri May 14 12:04:42 2010 S=0.17 Km/hr
</name>
<styleUrl>
#styleMap_TLP_Normal
</styleUrl>
<Point>
<coordinates>
-99.0422211,17.1310616,713.39
</coordinates>
</Point>
</Placemark>
<Placemark>
<name>
Fri May 14 12:04:52 2010 S=0.81 Km/hr
</name>
<styleUrl>
#styleMap_TLP_Normal
</styleUrl>
<Point>
<coordinates>
-99.0422287,17.1310635,713.42
</coordinates>
</Point>
</Placemark>
<Placemark>
<name>
Fri May 14 12:05:02 2010 S=0.17 Km/hr
</name>
<styleUrl>
#styleMap_TLP_Normal
</styleUrl>
<Point>
<coordinates>
-99.0422897,17.1310921,714.31
</coordinates>
</Point>
</Placemark>
<Placemark>
<name>
Fri May 14 12:05:12 2010 S=0.93 Km/hr
</name>
<styleUrl>
#styleMap_TLP_Normal
</styleUrl>
<Point>
<coordinates>
-99.0422440,17.1310711,716.16
</coordinates>
</Point>
</Placemark>
<Placemark>
<name>
Fri May 14 12:05:22 2010 S=1.57 Km/hr
</name>
<styleUrl>
#styleMap_TLP_Normal
</styleUrl>
<Point>
<coordinates>
-99.0422058,17.1310577,718.64
</coordinates>
</Point>
</Placemark>
<Placemark>
<name>
Fri May 14 12:05:32 2010 S=1.57 Km/hr
</name>
<styleUrl>
#styleMap_TLP_Normal
</styleUrl>
<Point>
<coordinates>
-99.0422058,17.1310387,721.02
</coordinates>
</Point>
</Placemark>
<Placemark>
<name>
Fri May 14 12:05:42 2010 S=1.79 Km/hr
</name>
<styleUrl>
#styleMap_TLP_Normal
</styleUrl>
<Point>
<coordinates>
-99.0422058,17.1309929,722.42
</coordinates>
</Point>
</Placemark>
<Placemark>
<name>
Fri May 14 12:05:52 2010 S=1.01 Km/hr
</name>
<styleUrl>
#styleMap_TLP_Normal
</styleUrl>
<Point>
<coordinates>
-99.0422211,17.1309929,723.14
</coordinates>
</Point>
</Placemark>
<Placemark>
<name>
Fri May 14 12:06:02 2010 S=2.09 Km/hr
</name>
<styleUrl>
#styleMap_TLP_Normal
</styleUrl>
<Point>
<coordinates>
-99.0422897,17.1309967,724.63
</coordinates>
</Point>
</Placemark>
<Placemark>
<name>
Fri May 14 12:06:12 2010 S=2.11 Km/hr
</name>
<styleUrl>
#styleMap_TLP_Normal
</styleUrl>
<Point>
<coordinates>
-99.0423355,17.1309490,727.19
</coordinates>
</Point>
</Placemark>
<Placemark>
<name>
Fri May 14 12:06:22 2010 S=0.24 Km/hr
</name>
<styleUrl>
#styleMap_TLP_Normal
</styleUrl>
<Point>
<coordinates>
-99.0423050,17.1309605,730.67
</coordinates>
</Point>
</Placemark>
<Placemark>
<name>
Fri May 14 12:06:32 2010 S=0.86 Km/hr
</name>
<styleUrl>
#styleMap_TLP_Normal
</styleUrl>
<Point>
<coordinates>
-99.0423126,17.1309681,730.86
</coordinates>
</Point>
</Placemark>
<Placemark>
<name>
Fri May 14 12:06:42 2010 S=0.12 Km/hr
</name>
<styleUrl>
#styleMap_TLP_Normal
</styleUrl>
<Point>
<coordinates>
-99.0423203,17.1309757,730.92
</coordinates>
</Point>
</Placemark>
<Placemark>
<name>
Fri May 14 12:06:52 2010 S=1.39 Km/hr
</name>
<styleUrl>
#styleMap_TLP_Normal
</styleUrl>
<Point>
<coordinates>
-99.0423355,17.1309967,731.02
</coordinates>
</Point>
</Placemark>
<Placemark>
<name>
Fri May 14 12:07:02 2010 S=0.81 Km/hr
</name>
<styleUrl>
#styleMap_TLP_Normal
</styleUrl>
<Point>
<coordinates>
-99.0423584,17.1309795,731.69
</coordinates>
</Point>
</Placemark>
<Placemark>
<name>
Fri May 14 12:07:12 2010 S=1.86 Km/hr
</name>
<styleUrl>
#styleMap_TLP_Normal
</styleUrl>
<Point>
<coordinates>
-99.0424194,17.1309280,731.78
</coordinates>
</Point>
</Placemark>
<Placemark>
<name>
Fri May 14 12:07:22 2010 S=1.79 Km/hr
</name>
<styleUrl>
#styleMap_TLP_Normal
</styleUrl>
<Point>
<coordinates>
-99.0424728,17.1308498,732.39
</coordinates>
</Point>
</Placemark>
<Placemark>
<name>
Fri May 14 12:07:32 2010 S=1.03 Km/hr
</name>
<styleUrl>
#styleMap_TLP_Normal
</styleUrl>
<Point>
<coordinates>
-99.0425644,17.1308346,732.48
</coordinates>
</Point>
</Placemark>
<Placemark>
<name>
Fri May 14 12:07:42 2010 S=0.45 Km/hr
</name>
<styleUrl>
#styleMap_TLP_Normal
</styleUrl>
<Point>
<coordinates>
-99.0425720,17.1308174,732.33
</coordinates>
</Point>
</Placemark>
<Placemark>
<name>
Fri May 14 12:07:52 2010 S=0.99 Km/hr
</name>
<styleUrl>
#styleMap_TLP_Normal
</styleUrl>
<Point>
<coordinates>
-99.0425797,17.1307735,734.45
</coordinates>
</Point>
</Placemark>
<Placemark>
<name>
Fri May 14 12:08:02 2010 S=2.38 Km/hr
</name>
<styleUrl>
#styleMap_TLP_Normal
</styleUrl>
<Point>
<coordinates>
-99.0426102,17.1306934,735.02
</coordinates>
</Point>
</Placemark>
<Placemark>
<name>
Fri May 14 12:08:12 2010 S=3.03 Km/hr
</name>
<styleUrl>
#styleMap_TLP_Normal
</styleUrl>
<Point>
<coordinates>
-99.0426712,17.1305599,736.13
</coordinates>
</Point>
</Placemark>
<Placemark>
<name>
Fri May 14 12:08:22 2010 S=0.55 Km/hr
</name>
<styleUrl>
#styleMap_TLP_Normal
</styleUrl>
<Point>
<coordinates>
-99.0427017,17.1305542,736.95
</coordinates>
</Point>
</Placemark>
<Placemark>
<name>
Fri May 14 12:08:32 2010 S=2.12 Km/hr
</name>
<styleUrl>
#styleMap_TLP_Normal
</styleUrl>
<Point>
<coordinates>
-99.0427246,17.1305294,736.97
</coordinates>
</Point>
</Placemark>
<Placemark>
<name>
Fri May 14 12:08:42 2010 S=1.66 Km/hr
</name>
<styleUrl>
#styleMap_TLP_Normal
</styleUrl>
<Point>
<coordinates>
-99.0426331,17.1305351,737.47
</coordinates>
</Point>
</Placemark>
<Placemark>
<name>
Fri May 14 12:08:52 2010 S=1.67 Km/hr
</name>
<styleUrl>
#styleMap_TLP_Normal
</styleUrl>
<Point>
<coordinates>
-99.0425797,17.1304836,738.17
</coordinates>
</Point>
</Placemark>
<Placemark>
<name>
Fri May 14 12:09:02 2010 S=1.03 Km/hr
</name>
<styleUrl>
#styleMap_TLP_Normal
</styleUrl>
<Point>
<coordinates>
-99.0425415,17.1304379,738.81
</coordinates>
</Point>
</Placemark>
<Placemark>
<name>
Fri May 14 12:09:12 2010 S=0.77 Km/hr
</name>
<styleUrl>
#styleMap_TLP_Normal
</styleUrl>
<Point>
<coordinates>
-99.0425186,17.1304646,738.91
</coordinates>
</Point>
</Placemark>
<Placemark>
<name>
Fri May 14 12:09:22 2010 S=1.34 Km/hr
</name>
<styleUrl>
#styleMap_TLP_Normal
</styleUrl>
<Point>
<coordinates>
-99.0425262,17.1304455,738.98
</coordinates>
</Point>
</Placemark>
<Placemark>
<name>
Fri May 14 12:09:32 2010 S=0.49 Km/hr
</name>
<styleUrl>
#styleMap_TLP_Normal
</styleUrl>
<Point>
<coordinates>
-99.0425034,17.1304455,739.06
</coordinates>
</Point>
</Placemark>
<Placemark>
<name>
Fri May 14 12:09:42 2010 S=0.84 Km/hr
</name>
<styleUrl>
#styleMap_TLP_Normal
</styleUrl>
<Point>
<coordinates>
-99.0424881,17.1304531,739.28
</coordinates>
</Point>
</Placemark>
<Placemark>
<name>
Fri May 14 12:09:52 2010 S=0.52 Km/hr
</name>
<styleUrl>
#styleMap_TLP_Normal
</styleUrl>
<Point>
<coordinates>
-99.0425110,17.1304531,739.56
</coordinates>
</Point>
</Placemark>
<Placemark>
<name>
Fri May 14 12:10:02 2010 S=1.24 Km/hr
</name>
<styleUrl>
#styleMap_TLP_Normal
</styleUrl>
<Point>
<coordinates>
-99.0424652,17.1304283,739.94
</coordinates>
</Point>
</Placemark>
<Placemark>
<name>
Fri May 14 12:10:12 2010 S=1.87 Km/hr
</name>
<styleUrl>
#styleMap_TLP_Normal
</styleUrl>
<Point>
<coordinates>
-99.0424423,17.1304092,740.44
</coordinates>
</Point>
</Placemark>
<Placemark>
<name>
Fri May 14 12:10:22 2010 S=1.07 Km/hr
</name>
<styleUrl>
#styleMap_TLP_Normal
</styleUrl>
<Point>
<coordinates>
-99.0424423,17.1303844,741.16
</coordinates>
</Point>
</Placemark>
<Placemark>
<name>
Fri May 14 12:10:32 2010 S=1.06 Km/hr
</name>
<styleUrl>
#styleMap_TLP_Normal
</styleUrl>
<Point>
<coordinates>
-99.0424271,17.1303730,741.83
</coordinates>
</Point>
</Placemark>
<Placemark>
<name>
Fri May 14 12:10:42 2010 S=0.42 Km/hr
</name>
<styleUrl>
#styleMap_TLP_Normal
</styleUrl>
<Point>
<coordinates>
-99.0424118,17.1303749,742.00
</coordinates>
</Point>
</Placemark>
<Placemark>
<name>
Fri May 14 12:10:52 2010 S=1.74 Km/hr
</name>
<styleUrl>
#styleMap_TLP_Normal
</styleUrl>
<Point>
<coordinates>
-99.0423965,17.1303387,742.00
</coordinates>
</Point>
</Placemark>
<Placemark>
<name>
Fri May 14 12:11:02 2010 S=1.83 Km/hr
</name>
<styleUrl>
#styleMap_TLP_Normal
</styleUrl>
<Point>
<coordinates>
-99.0423660,17.1303215,742.27
</coordinates>
</Point>
</Placemark>
<Placemark>
<name>
Fri May 14 12:11:12 2010 S=2.08 Km/hr
</name>
<styleUrl>
#styleMap_TLP_Normal
</styleUrl>
<Point>
<coordinates>
-99.0423431,17.1302738,742.78
</coordinates>
</Point>
</Placemark>
<Placemark>
<name>
Fri May 14 12:11:22 2010 S=1.58 Km/hr
</name>
<styleUrl>
#styleMap_TLP_Normal
</styleUrl>
<Point>
<coordinates>
-99.0423126,17.1302624,743.80
</coordinates>
</Point>
</Placemark>
<Placemark>
<name>
Fri May 14 12:11:32 2010 S=1.06 Km/hr
</name>
<styleUrl>
#styleMap_TLP_Normal
</styleUrl>
<Point>
<coordinates>
-99.0423355,17.1302662,744.00
</coordinates>
</Point>
</Placemark>
<Placemark>
<name>
Fri May 14 12:11:42 2010 S=2.02 Km/hr
</name>
<styleUrl>
#styleMap_TLP_Normal
</styleUrl>
<Point>
<coordinates>
-99.0424271,17.1302433,744.11
</coordinates>
</Point>
</Placemark>
<Placemark>
<name>
Fri May 14 12:11:52 2010 S=0.89 Km/hr
</name>
<styleUrl>
#styleMap_TLP_Normal
</styleUrl>
<Point>
<coordinates>
-99.0424500,17.1302261,744.14
</coordinates>
</Point>
</Placemark>
<Placemark>
<name>
Fri May 14 12:12:02 2010 S=2.09 Km/hr
</name>
<styleUrl>
#styleMap_TLP_Normal
</styleUrl>
<Point>
<coordinates>
-99.0425034,17.1302052,744.22
</coordinates>
</Point>
</Placemark>
<Placemark>
<name>
Fri May 14 12:12:12 2010 S=0.97 Km/hr
</name>
<styleUrl>
#styleMap_TLP_Normal
</styleUrl>
<Point>
<coordinates>
-99.0425186,17.1301899,744.30
</coordinates>
</Point>
</Placemark>
<Placemark>
<name>
Fri May 14 12:12:22 2010 S=0.88 Km/hr
</name>
<styleUrl>
#styleMap_TLP_Normal
</styleUrl>
<Point>
<coordinates>
-99.0425644,17.1301994,744.33
</coordinates>
</Point>
</Placemark>
<Placemark>
<name>
Fri May 14 12:12:32 2010 S=2.51 Km/hr
</name>
<styleUrl>
#styleMap_TLP_Normal
</styleUrl>
<Point>
<coordinates>
-99.0426483,17.1301785,744.50
</coordinates>
</Point>
</Placemark>
<Placemark>
<name>
Fri May 14 12:12:42 2010 S=1.35 Km/hr
</name>
<styleUrl>
#styleMap_TLP_Normal
</styleUrl>
<Point>
<coordinates>
-99.0427246,17.1301651,744.69
</coordinates>
</Point>
</Placemark>
<Placemark>
<name>
Fri May 14 12:12:52 2010 S=0.34 Km/hr
</name>
<styleUrl>
#styleMap_TLP_Normal
</styleUrl>
<Point>
<coordinates>
-99.0427704,17.1301556,745.11
</coordinates>
</Point>
</Placemark>
<Placemark>
<name>
Fri May 14 12:13:02 2010 S=0.61 Km/hr
</name>
<styleUrl>
#styleMap_TLP_Normal
</styleUrl>
<Point>
<coordinates>
-99.0427551,17.1301575,745.41
</coordinates>
</Point>
</Placemark>
<Placemark>
<name>
Fri May 14 12:13:12 2010 S=0.39 Km/hr
</name>
<styleUrl>
#styleMap_TLP_Normal
</styleUrl>
<Point>
<coordinates>
-99.0428009,17.1301231,745.98
</coordinates>
</Point>
</Placemark>
<Placemark>
<name>
Fri May 14 12:13:22 2010 S=1.14 Km/hr
</name>
<styleUrl>
#styleMap_TLP_Normal
</styleUrl>
<Point>
<coordinates>
-99.0428162,17.1301041,746.09
</coordinates>
</Point>
</Placemark>
<Placemark>
<name>
Fri May 14 12:13:32 2010 S=0.20 Km/hr
</name>
<styleUrl>
#styleMap_TLP_Normal
</styleUrl>
<Point>
<coordinates>
-99.0427399,17.1300411,746.42
</coordinates>
</Point>
</Placemark>
<Placemark>
<name>
Fri May 14 12:13:42 2010 S=0.64 Km/hr
</name>
<styleUrl>
#styleMap_TLP_Normal
</styleUrl>
<Point>
<coordinates>
-99.0427399,17.1300354,746.44
</coordinates>
</Point>
</Placemark>
<Placemark>
<name>
Fri May 14 12:13:52 2010 S=0.35 Km/hr
</name>
<styleUrl>
#styleMap_TLP_Normal
</styleUrl>
<Point>
<coordinates>
-99.0427399,17.1300278,746.47
</coordinates>
</Point>
</Placemark>
<Placemark>
<name>
Fri May 14 12:14:02 2010 S=1.64 Km/hr
</name>
<styleUrl>
#styleMap_TLP_Normal
</styleUrl>
<Point>
<coordinates>
-99.0427704,17.1299953,746.98
</coordinates>
</Point>
</Placemark>
<Placemark>
<name>
Fri May 14 12:14:12 2010 S=2.42 Km/hr
</name>
<styleUrl>
#styleMap_TLP_Normal
</styleUrl>
<Point>
<coordinates>
-99.0428085,17.1299629,747.36
</coordinates>
</Point>
</Placemark>
<Placemark>
<name>
Fri May 14 12:14:22 2010 S=1.93 Km/hr
</name>
<styleUrl>
#styleMap_TLP_Normal
</styleUrl>
<Point>
<coordinates>
-99.0427170,17.1299286,747.92
</coordinates>
</Point>
</Placemark>
<Placemark>
<name>
Fri May 14 12:14:32 2010 S=0.72 Km/hr
</name>
<styleUrl>
#styleMap_TLP_Normal
</styleUrl>
<Point>
<coordinates>
-99.0427246,17.1299438,748.69
</coordinates>
</Point>
</Placemark>
<Placemark>
<name>
Fri May 14 12:14:42 2010 S=1.48 Km/hr
</name>
<styleUrl>
#styleMap_TLP_Normal
</styleUrl>
<Point>
<coordinates>
-99.0427475,17.1299133,750.52
</coordinates>
</Point>
</Placemark>
<Placemark>
<name>
Fri May 14 12:14:52 2010 S=1.36 Km/hr
</name>
<styleUrl>
#styleMap_TLP_Normal
</styleUrl>
<Point>
<coordinates>
-99.0427933,17.1298904,751.11
</coordinates>
</Point>
</Placemark>
<Placemark>
<name>
Fri May 14 12:15:02 2010 S=2.50 Km/hr
</name>
<styleUrl>
#styleMap_TLP_Normal
</styleUrl>
<Point>
<coordinates>
-99.0429382,17.1298904,752.06
</coordinates>
</Point>
</Placemark>
<Placemark>
<name>
Fri May 14 12:15:12 2010 S=2.13 Km/hr
</name>
<styleUrl>
#styleMap_TLP_Normal
</styleUrl>
<Point>
<coordinates>
-99.0429993,17.1298103,752.61
</coordinates>
</Point>
</Placemark>
<Placemark>
<name>
Fri May 14 12:15:22 2010 S=1.76 Km/hr
</name>
<styleUrl>
#styleMap_TLP_Normal
</styleUrl>
<Point>
<coordinates>
-99.0431519,17.1298904,753.83
</coordinates>
</Point>
</Placemark>
<Placemark>
<name>
Fri May 14 12:15:32 2010 S=2.70 Km/hr
</name>
<styleUrl>
#styleMap_TLP_Normal
</styleUrl>
<Point>
<coordinates>
-99.0431747,17.1299000,755.92
</coordinates>
</Point>
</Placemark>
<Placemark>
<name>
Fri May 14 12:15:42 2010 S=4.37 Km/hr
</name>
<styleUrl>
#styleMap_TLP_Normal
</styleUrl>
<Point>
<coordinates>
-99.0431137,17.1298447,757.31
</coordinates>
</Point>
</Placemark>
<Placemark>
<name>
Fri May 14 12:15:52 2010 S=4.30 Km/hr
</name>
<styleUrl>
#styleMap_TLP_Normal
</styleUrl>
<Point>
<coordinates>
-99.0430069,17.1297894,758.27
</coordinates>
</Point>
</Placemark>
<Placemark>
<name>
Fri May 14 12:16:02 2010 S=3.85 Km/hr
</name>
<styleUrl>
#styleMap_TLP_Normal
</styleUrl>
<Point>
<coordinates>
-99.0428848,17.1296692,758.91
</coordinates>
</Point>
</Placemark>
<Placemark>
<name>
Fri May 14 12:16:12 2010 S=2.75 Km/hr
</name>
<styleUrl>
#styleMap_TLP_Normal
</styleUrl>
<Point>
<coordinates>
-99.0429077,17.1296635,760.89
</coordinates>
</Point>
</Placemark>
<Placemark>
<name>
Fri May 14 12:16:22 2010 S=2.09 Km/hr
</name>
<styleUrl>
#styleMap_TLP_Normal
</styleUrl>
<Point>
<coordinates>
-99.0429916,17.1296158,761.03
</coordinates>
</Point>
</Placemark>
<Placemark>
<name>
Fri May 14 12:16:32 2010 S=0.52 Km/hr
</name>
<styleUrl>
#styleMap_TLP_Normal
</styleUrl>
<Point>
<coordinates>
-99.0429993,17.1296005,762.08
</coordinates>
</Point>
</Placemark>
<Placemark>
<name>
Fri May 14 12:16:42 2010 S=0.26 Km/hr
</name>
<styleUrl>
#styleMap_TLP_Normal
</styleUrl>
<Point>
<coordinates>
-99.0430069,17.1295929,762.09
</coordinates>
</Point>
</Placemark>
<Placemark>
<name>
Fri May 14 12:16:52 2010 S=1.19 Km/hr
</name>
<styleUrl>
#styleMap_TLP_Normal
</styleUrl>
<Point>
<coordinates>
-99.0430069,17.1295662,762.70
</coordinates>
</Point>
</Placemark>
<Placemark>
<name>
Fri May 14 12:17:02 2010 S=1.03 Km/hr
</name>
<styleUrl>
#styleMap_TLP_Normal
</styleUrl>
<Point>
<coordinates>
-99.0429382,17.1295376,764.94
</coordinates>
</Point>
</Placemark>
<Placemark>
<name>
Fri May 14 12:17:12 2010 S=1.06 Km/hr
</name>
<styleUrl>
#styleMap_TLP_Normal
</styleUrl>
<Point>
<coordinates>
-99.0429382,17.1295319,765.53
</coordinates>
</Point>
</Placemark>
<Placemark>
<name>
Fri May 14 12:17:22 2010 S=0.40 Km/hr
</name>
<styleUrl>
#styleMap_TLP_Normal
</styleUrl>
<Point>
<coordinates>
-99.0429306,17.1294918,766.63
</coordinates>
</Point>
</Placemark>
<Placemark>
<name>
Fri May 14 12:17:32 2010 S=0.69 Km/hr
</name>
<styleUrl>
#styleMap_TLP_Normal
</styleUrl>
<Point>
<coordinates>
-99.0429153,17.1294880,766.92
</coordinates>
</Point>
</Placemark>
<Placemark>
<name>
Fri May 14 12:17:42 2010 S=0.73 Km/hr
</name>
<styleUrl>
#styleMap_TLP_Normal
</styleUrl>
<Point>
<coordinates>
-99.0428543,17.1294880,768.77
</coordinates>
</Point>
</Placemark>
<Placemark>
<name>
Fri May 14 12:17:52 2010 S=0.23 Km/hr
</name>
<styleUrl>
#styleMap_TLP_Normal
</styleUrl>
<Point>
<coordinates>
-99.0428467,17.1294956,769.13
</coordinates>
</Point>
</Placemark>
<Placemark>
<name>
Fri May 14 12:18:02 2010 S=0.75 Km/hr
</name>
<styleUrl>
#styleMap_TLP_Normal
</styleUrl>
<Point>
<coordinates>
-99.0428619,17.1294785,770.42
</coordinates>
</Point>
</Placemark>
<Placemark>
<name>
Fri May 14 12:18:12 2010 S=0.71 Km/hr
</name>
<styleUrl>
#styleMap_TLP_Normal
</styleUrl>
<Point>
<coordinates>
-99.0428696,17.1294632,770.64
</coordinates>
</Point>
</Placemark>
<Placemark>
<name>
Fri May 14 12:18:22 2010 S=1.19 Km/hr
</name>
<styleUrl>
#styleMap_TLP_Normal
</styleUrl>
<Point>
<coordinates>
-99.0428848,17.1294537,770.92
</coordinates>
</Point>
</Placemark>
<Placemark>
<name>
Fri May 14 12:18:32 2010 S=0.97 Km/hr
</name>
<styleUrl>
#styleMap_TLP_Normal
</styleUrl>
<Point>
<coordinates>
-99.0429230,17.1294518,771.27
</coordinates>
</Point>
</Placemark>
<Placemark>
<name>
Fri May 14 12:18:42 2010 S=1.66 Km/hr
</name>
<styleUrl>
#styleMap_TLP_Normal
</styleUrl>
<Point>
<coordinates>
-99.0429153,17.1295528,772.52
</coordinates>
</Point>
</Placemark>
<Placemark>
<name>
Fri May 14 12:18:52 2010 S=0.85 Km/hr
</name>
<styleUrl>
#styleMap_TLP_Normal
</styleUrl>
<Point>
<coordinates>
-99.0429153,17.1295185,773.53
</coordinates>
</Point>
</Placemark>
<Placemark>
<name>
Fri May 14 12:19:02 2010 S=0.58 Km/hr
</name>
<styleUrl>
#styleMap_TLP_Finish
</styleUrl>
<Point>
<coordinates>
-99.0428925,17.1295280,770.91
</coordinates>
</Point>
</Placemark>
</Folder>
</Document>
</kml>
