# Supplementary material for: Lévy foraging patterns of rural humans
Source: PLoS One. 2018 Jun 18;13(6):e0199099. doi: 10.1371/journal.pone.0199099 (PMC6005560; doi:10.1371/journal.pone.0199099)
Supplement: S6 File — (ZIP) [file pone.0199099.s006.zip › holux04/Holux004_M-241_Start_20100520-084647_Finish_20100520-110627.kml]

<?xml version="1.0" encoding="UTF-8"?>
<kml xmlns="http://earth.google.com/kml/2.1">
<Document>
<Style id="normalState_TLP_Start">
<IconStyle>
<scale>1.0</scale>
<Icon>
<href>http://maps.google.com/mapfiles/kml/pal4/icon15.png</href>
</Icon>
</IconStyle>
<LabelStyle>
<scale>1.0</scale>
</LabelStyle>
</Style>
<Style id="highlightState_TLP_Start">
<IconStyle>
<scale>1.1</scale>
<Icon>
<href>http://maps.google.com/mapfiles/kml/pal4/icon7.png</href>
</Icon>
</IconStyle>
<LabelStyle>
<scale>1.1</scale>
<color>ff0000ff</color>
</LabelStyle>
</Style>
<StyleMap id="styleMap_TLP_Start">
<Pair>
<key>normal</key>
<styleUrl>#normalState_TLP_Start</styleUrl>
</Pair>
<Pair>
<key>highlight</key>
<styleUrl>#highlightState_TLP_Start</styleUrl>
</Pair>
</StyleMap>
<Style id="normalState_TLP_Finish">
<IconStyle>
<scale>1.0</scale>
<Icon>
<href>http://maps.google.com/mapfiles/kml/pal4/icon15.png</href>
</Icon>
</IconStyle>
<LabelStyle>
<scale>1.0</scale>
</LabelStyle>
</Style>
<Style id="highlightState_TLP_Finish">
<IconStyle>
<scale>1.1</scale>
<Icon>
<href>http://maps.google.com/mapfiles/kml/pal4/icon7.png</href>
</Icon>
</IconStyle>
<LabelStyle>
<scale>1.1</scale>
<color>ff0000ff</color>
</LabelStyle>
</Style>
<StyleMap id="styleMap_TLP_Finish">
<Pair>
<key>normal</key>
<styleUrl>#normalState_TLP_Finish</styleUrl>
</Pair>
<Pair>
<key>highlight</key>
<styleUrl>#highlightState_TLP_Finish</styleUrl>
</Pair>
</StyleMap>
<Style id="normalState_TLP_Normal">
<IconStyle>
<scale>1.0</scale>
<Icon>
<href>http://maps.google.com/mapfiles/kml/pal4/icon31.png</href>
</Icon>
</IconStyle>
<LabelStyle>
<scale>1.0</scale>
</LabelStyle>
</Style>
<Style id="highlightState_TLP_Normal">
<IconStyle>
<scale>1.1</scale>
<Icon>
<href>http://maps.google.com/mapfiles/kml/pal4/icon23.png</href>
</Icon>
</IconStyle>
<LabelStyle>
<scale>1.1</scale>
<color>ff0000ff</color>
</LabelStyle>
</Style>
<StyleMap id="styleMap_TLP_Normal">
<Pair>
<key>normal</key>
<styleUrl>#normalState_TLP_Normal</styleUrl>
</Pair>
<Pair>
<key>highlight</key>
<styleUrl>#highlightState_TLP_Normal</styleUrl>
</Pair>
</StyleMap>
<Style id="normalState_TLP_Photo">
<IconStyle>
<scale>1.0</scale>
<Icon>
<href>http://maps.google.com/mapfiles/kml/pal4/icon46.png</href>
</Icon>
</IconStyle>
<LabelStyle>
<scale>1.0</scale>
</LabelStyle>
</Style>
<Style id="highlightState_TLP_Photo">
<IconStyle>
<scale>1.1</scale>
<Icon>
<href>http://maps.google.com/mapfiles/kml/pal4/icon38.png</href>
</Icon>
</IconStyle>
<LabelStyle>
<scale>1.1</scale>
<color>ff0000ff</color>
</LabelStyle>
</Style>
<StyleMap id="styleMap_TLP_Photo">
<Pair>
<key>normal</key>
<styleUrl>#normalState_TLP_Photo</styleUrl>
</Pair>
<Pair>
<key>highlight</key>
<styleUrl>#highlightState_TLP_Photo</styleUrl>
</Pair>
</StyleMap>
<Style id="roadStyle">
<LineStyle>
<color>ffffff00</color>
<width>6</width>
</LineStyle>
</Style>
<Open>1</Open>
<description>Route</description>
<name>Track Log</name>
<Placemark>
<name>Route</name>
<styleUrl>#roadStyle</styleUrl>
<MultiGeometry>
<LineString>
<coordinates>
-99.0434799,17.1296940,169.92 -99.0433884,17.1296616,203.02 -99.0433884,17.1296711,206.63 -99.0433807,17.1296635,213.64 -99.0433807,17.1296635,213.67 -99.0433044,17.1296825,221.59 -99.0431061,17.1296635,245.77 -99.0431366,17.1296272,269.46 -99.0430832,17.1296463,287.72 -99.0431290,17.1296597,288.70 -99.0431366,17.1296539,288.89 -99.0431366,17.1296539,289.09 -99.0431366,17.1296520,289.15 -99.0431824,17.1296558,301.59 -99.0431824,17.1296616,302.31 -99.0431824,17.1296635,302.59 -99.0430222,17.1297646,318.84 -99.0431061,17.1297760,338.66 -99.0431061,17.1297550,341.52 -99.0430603,17.1297016,354.54 -99.0429382,17.1297188,399.80 -99.0429840,17.1297836,432.22 -99.0430603,17.1298332,437.08 -99.0431290,17.1299000,439.66 -99.0432968,17.1299706,441.30 -99.0433273,17.1299648,444.74 -99.0433350,17.1299591,445.02 -99.0433350,17.1299534,445.35 -99.0433197,17.1299572,450.42 -99.0433273,17.1299648,486.02 -99.0433884,17.1299438,499.29 -99.0434418,17.1299076,519.98 -99.0434952,17.1299000,539.91 -99.0435715,17.1298943,554.66 -99.0436401,17.1299038,572.39 -99.0437012,17.1299286,592.23 -99.0437393,17.1299648,615.44 -99.0436783,17.1300316,657.84 -99.0437012,17.1300983,675.98 -99.0437164,17.1301327,696.20 -99.0436630,17.1301746,717.31 -99.0435486,17.1302509,744.81 -99.0435028,17.1303043,755.58 -99.0434418,17.1303959,767.69 -99.0434418,17.1304951,775.09 -99.0434723,17.1305714,779.97 -99.0435257,17.1306400,784.05 -99.0435944,17.1306782,789.00 -99.0436783,17.1307087,792.22 -99.0437927,17.1307697,796.39 -99.0438843,17.1307869,799.50 -99.0439758,17.1308098,802.81 -99.0440445,17.1308231,805.14 -99.0440979,17.1308727,806.53 -99.0441284,17.1309299,806.69 -99.0441742,17.1309662,808.22 -99.0442276,17.1310005,809.61 -99.0442810,17.1310349,811.50 -99.0443726,17.1310654,812.84 -99.0444183,17.1310616,814.53 -99.0444641,17.1310425,815.72 -99.0445557,17.1310501,817.09 -99.0446625,17.1310425,818.19 -99.0447540,17.1310139,819.58 -99.0448227,17.1309948,820.89 -99.0448914,17.1309814,821.98 -99.0449600,17.1309605,823.11 -99.0450058,17.1309986,824.13 -99.0450745,17.1310120,824.59 -99.0451202,17.1309776,825.70 -99.0452194,17.1309719,826.86 -99.0452957,17.1309166,828.47 -99.0453949,17.1309090,828.80 -99.0455093,17.1309032,827.50 -99.0455704,17.1309071,827.20 -99.0455856,17.1309357,826.33 -99.0455627,17.1309643,826.64 -99.0455246,17.1310005,827.91 -99.0454788,17.1310577,828.83 -99.0454865,17.1311150,828.91 -99.0455017,17.1311951,829.84 -99.0455246,17.1312504,830.92 -99.0455627,17.1312943,832.28 -99.0456161,17.1313210,833.28 -99.0456543,17.1313457,834.19 -99.0456696,17.1313515,834.31 -99.0456848,17.1313477,834.39 -99.0457001,17.1313686,834.33 -99.0457458,17.1314163,834.70 -99.0457458,17.1314182,834.67 -99.0457611,17.1314087,834.77 -99.0457764,17.1313992,834.95 -99.0457993,17.1313896,835.17 -99.0458145,17.1313934,835.25 -99.0458069,17.1313972,835.41 -99.0458145,17.1313839,835.56 -99.0458221,17.1313820,835.70 -99.0458374,17.1313725,835.88 -99.0458527,17.1313572,836.16 -99.0458908,17.1313705,835.73 -99.0459366,17.1314106,837.61 -99.0459518,17.1314564,840.50 -99.0459747,17.1315727,841.14 -99.0460510,17.1316643,842.47 -99.0461273,17.1317291,844.33 -99.0462036,17.1317749,845.75 -99.0463028,17.1318035,846.77 -99.0463943,17.1318188,846.47 -99.0464401,17.1318378,848.27 -99.0464249,17.1318340,849.38 -99.0464554,17.1318302,850.23 -99.0465622,17.1319027,850.78 -99.0466309,17.1319466,850.61 -99.0467224,17.1319942,851.39 -99.0467377,17.1320324,851.44 -99.0467072,17.1321106,852.23 -99.0466766,17.1322002,854.44 -99.0466766,17.1322708,855.81 -99.0467300,17.1323719,857.61 -99.0468216,17.1324596,858.66 -99.0468979,17.1325188,857.89 -99.0469208,17.1326199,858.98 -99.0469666,17.1327171,858.44 -99.0470428,17.1327705,858.03 -99.0471268,17.1328030,856.42 -99.0471954,17.1328545,856.67 -99.0472488,17.1329250,856.30 -99.0473022,17.1329975,855.81 -99.0473709,17.1330643,857.45 -99.0474243,17.1330738,858.19 -99.0475388,17.1331005,858.58 -99.0476303,17.1331062,859.45 -99.0476837,17.1331120,859.94 -99.0477524,17.1331158,860.41 -99.0478134,17.1331100,860.88 -99.0478287,17.1331005,861.42 -99.0478287,17.1331234,861.63 -99.0478287,17.1331234,861.70 -99.0477905,17.1332111,863.95 -99.0478210,17.1332359,864.97 -99.0478516,17.1332188,865.17 -99.0478592,17.1332169,865.19 -99.0478516,17.1332035,865.20 -99.0478287,17.1332054,866.27 -99.0478516,17.1332455,867.17 -99.0478439,17.1332664,868.89 -99.0478058,17.1333122,871.45 -99.0478134,17.1333637,873.53 -99.0477905,17.1334190,875.70 -99.0477600,17.1334667,876.94 -99.0477371,17.1335182,879.03 -99.0477219,17.1335812,880.70 -99.0477219,17.1335907,883.42 -99.0477142,17.1336098,884.81 -99.0477066,17.1336651,886.47 -99.0476990,17.1337242,889.08 -99.0477066,17.1337357,890.69 -99.0477219,17.1337433,892.27 -99.0477219,17.1337509,894.02 -99.0477142,17.1337566,895.80 -99.0477219,17.1337910,896.66 -99.0477142,17.1338482,897.83 -99.0477295,17.1338902,898.94 -99.0477448,17.1339169,900.55 -99.0477676,17.1339569,902.89 -99.0477600,17.1339626,905.58 -99.0477753,17.1339760,907.11 -99.0478058,17.1340370,908.44 -99.0478516,17.1340904,909.11 -99.0478897,17.1341496,910.38 -99.0479507,17.1342239,910.11 -99.0480423,17.1342602,910.19 -99.0480957,17.1343136,910.45 -99.0481644,17.1343422,910.69 -99.0481949,17.1343689,912.03 -99.0482254,17.1344070,912.16 -99.0482635,17.1343441,912.88 -99.0483017,17.1343861,912.88 -99.0483398,17.1344166,913.02 -99.0483627,17.1344872,913.11 -99.0484390,17.1345062,913.59 -99.0485153,17.1344433,913.88 -99.0485535,17.1344490,914.70 -99.0485992,17.1344776,915.19 -99.0486221,17.1344872,915.94 -99.0486603,17.1345139,916.09 -99.0486908,17.1345501,916.23 -99.0486984,17.1345596,917.30 -99.0487137,17.1345634,917.34 -99.0487442,17.1345940,917.86 -99.0487518,17.1346340,918.92 -99.0487671,17.1346359,919.13 -99.0487976,17.1346455,919.66 -99.0488434,17.1346588,919.88 -99.0489044,17.1346722,920.23 -99.0489578,17.1346912,920.73 -99.0489807,17.1347389,921.09 -99.0489731,17.1347427,921.92 -99.0489731,17.1347599,923.84 -99.0489731,17.1347675,924.08 -99.0489883,17.1348000,926.88 -99.0489960,17.1348152,927.27 -99.0490265,17.1348591,928.41 -99.0490799,17.1349068,930.88 -99.0491104,17.1349277,932.98 -99.0491333,17.1349583,936.89 -99.0491562,17.1349812,941.30 -99.0491867,17.1350040,944.53 -99.0492325,17.1350574,945.98 -99.0492554,17.1350632,950.58 -99.0493088,17.1351547,953.20 -99.0493851,17.1352253,955.77 -99.0494385,17.1353321,958.33 -99.0494690,17.1353664,958.98 -99.0495148,17.1353550,959.73 -99.0495148,17.1353512,960.31 -99.0495300,17.1353474,960.34 -99.0495224,17.1353359,960.36 -99.0494919,17.1353073,959.86 -99.0494919,17.1353016,959.83 -99.0494919,17.1353054,959.80 -99.0494995,17.1353130,959.72 -99.0494995,17.1353111,959.70 -99.0494995,17.1353111,959.73 -99.0494995,17.1353111,959.81 -99.0494995,17.1353111,959.83 -99.0494995,17.1353111,959.92 -99.0494995,17.1353111,959.92 -99.0495071,17.1353111,960.13 -99.0495071,17.1353130,960.28 -99.0495071,17.1353130,960.42 -99.0495071,17.1353130,960.45 -99.0495071,17.1353149,960.50 -99.0495071,17.1353149,960.48 -99.0495071,17.1353168,960.53 -99.0495148,17.1353168,960.59 -99.0495148,17.1353168,960.63 -99.0495148,17.1353168,960.55 -99.0495148,17.1353168,960.59 -99.0495148,17.1353168,960.63 -99.0495148,17.1353168,960.72 -99.0495148,17.1353168,960.66 -99.0495148,17.1353168,960.61 -99.0495148,17.1353168,960.52 -99.0495148,17.1353168,960.44 -99.0495148,17.1353016,960.69 -99.0495071,17.1352882,960.80 -99.0494614,17.1352444,960.70 -99.0494843,17.1352329,960.94 -99.0494995,17.1352329,961.11 -99.0495071,17.1351910,961.78 -99.0494995,17.1351547,961.97 -99.0494690,17.1351109,962.39 -99.0494766,17.1351452,962.47 -99.0494766,17.1350784,963.02 -99.0494766,17.1350479,963.80 -99.0494843,17.1350250,964.98 -99.0494614,17.1350021,967.17 -99.0494156,17.1349831,968.86 -99.0494080,17.1349583,970.70 -99.0494003,17.1349449,971.83 -99.0493927,17.1349277,973.11 -99.0494003,17.1349106,974.48 -99.0494080,17.1348972,976.27 -99.0494232,17.1348839,978.36 -99.0494385,17.1348724,980.84 -99.0494690,17.1348743,981.64 -99.0494843,17.1348763,981.73 -99.0495071,17.1348858,981.91 -99.0495911,17.1349068,981.84 -99.0496063,17.1349106,982.20 -99.0496063,17.1349125,983.13 -99.0496063,17.1348972,983.59 -99.0496292,17.1348419,985.83 -99.0496368,17.1348171,986.88 -99.0496826,17.1348133,989.09 -99.0497208,17.1348095,990.19 -99.0497818,17.1348038,992.02 -99.0498199,17.1347790,994.75 -99.0498276,17.1347542,996.94 -99.0498276,17.1347542,997.03 -99.0498657,17.1347275,996.59 -99.0499496,17.1347313,997.45 -99.0499802,17.1347408,998.03 -99.0500031,17.1347599,998.30 -99.0499802,17.1347694,1000.98 -99.0499725,17.1347771,1001.42 -99.0499802,17.1347637,1001.92 -99.0499344,17.1347237,1002.66 -99.0499039,17.1347332,1002.81 -99.0498962,17.1347179,1002.84 -99.0498581,17.1347084,1003.30 -99.0498657,17.1347065,1003.34 -99.0498962,17.1347027,1003.64 -99.0498962,17.1347141,1003.70 -99.0498810,17.1347275,1003.78 -99.0498734,17.1347370,1003.86 -99.0498734,17.1347485,1003.83 -99.0498810,17.1347618,1003.63 -99.0498810,17.1347733,1003.16 -99.0498734,17.1347828,1002.20 -99.0498810,17.1347809,1001.39 -99.0498962,17.1347713,1000.45 -99.0499039,17.1347599,999.42 -99.0499039,17.1347313,1000.38 -99.0499191,17.1347046,1001.16 -99.0499191,17.1346912,1000.58 -99.0498886,17.1346760,1000.17 -99.0498886,17.1346664,1001.56 -99.0498810,17.1346588,1001.58 -99.0498962,17.1347027,999.44 -99.0498962,17.1347065,999.27 -99.0499115,17.1347103,999.13 -99.0499191,17.1347179,999.03 -99.0499115,17.1347198,999.03 -99.0499039,17.1347237,999.20 -99.0498962,17.1347237,999.47 -99.0498962,17.1347198,999.53 -99.0498962,17.1347198,999.58 -99.0498962,17.1347198,999.58 -99.0498962,17.1347198,999.59 -99.0498962,17.1347198,999.61 -99.0498962,17.1347198,999.64 -99.0498962,17.1347198,999.64 -99.0498962,17.1347218,999.64 -99.0498962,17.1347198,999.66 -99.0498962,17.1347218,999.64 -99.0499039,17.1347218,999.64 -99.0498962,17.1347218,999.66 -99.0499039,17.1347218,999.67 -99.0499039,17.1347218,999.78 -99.0499039,17.1347237,999.83 -99.0499039,17.1347237,999.91 -99.0499039,17.1347218,999.97 -99.0499039,17.1347218,999.97 -99.0499115,17.1347237,999.95 -99.0499115,17.1347237,999.91 -99.0499115,17.1347256,999.95 -99.0499115,17.1347256,1000.05 -99.0499115,17.1347275,1000.02 -99.0499115,17.1347275,1000.02 -99.0499115,17.1347275,1000.09 -99.0499039,17.1347275,1000.17 -99.0499039,17.1347275,1000.30 -99.0499268,17.1347370,999.77 -99.0499268,17.1347389,999.64 -99.0499191,17.1347427,999.70 -99.0499115,17.1347466,999.80 -99.0499115,17.1347485,999.84 -99.0499191,17.1347485,999.86 -99.0499191,17.1347332,999.92 -99.0499115,17.1347370,1000.02 -99.0499115,17.1347408,1000.13 -99.0499191,17.1347237,1000.16 -99.0498962,17.1347179,999.92 -99.0499115,17.1347198,999.91 -99.0499039,17.1347179,999.92 -99.0499115,17.1347160,999.95 -99.0499039,17.1347160,1000.02 -99.0499039,17.1347218,1000.09 -99.0499039,17.1347179,1000.13 -99.0498962,17.1347179,1001.19 -99.0498810,17.1347179,1001.56 -99.0498810,17.1347237,1001.59 -99.0498810,17.1347237,1001.64 -99.0498581,17.1347256,1001.73 -99.0498505,17.1347218,1001.77 -99.0499344,17.1347752,1002.39 -99.0499573,17.1347713,1003.06 -99.0498810,17.1347466,1003.77 -99.0498810,17.1347618,1003.70 -99.0498810,17.1347675,1003.25 -99.0498810,17.1347542,1003.00 -99.0498657,17.1347332,1002.88 -99.0498657,17.1347179,1002.78 -99.0498810,17.1347122,1002.73 -99.0498886,17.1347122,1002.78 -99.0498810,17.1347122,1002.92 -99.0498810,17.1347122,1002.97 -99.0498810,17.1347141,1002.95 -99.0498886,17.1347141,1002.95 -99.0498886,17.1347160,1002.95 -99.0498810,17.1347256,1002.91 -99.0498657,17.1347294,1002.92 -99.0498505,17.1347275,1002.94 -99.0498505,17.1347141,1003.02 -99.0498505,17.1346970,1003.14 -99.0498962,17.1347027,1003.91 -99.0499191,17.1347122,1004.30 -99.0499344,17.1347198,1004.61 -99.0499420,17.1347122,1005.20 -99.0499420,17.1347122,1005.97 -99.0499191,17.1347084,1006.89 -99.0499039,17.1346989,1008.00 -99.0498657,17.1346703,1008.97 -99.0498657,17.1346951,1010.45 -99.0498657,17.1346817,1011.70 -99.0498581,17.1347008,1013.08 -99.0498581,17.1347141,1014.56 -99.0498352,17.1347141,1016.19 -99.0498199,17.1347237,1017.33 -99.0498123,17.1347370,1017.98 -99.0497971,17.1347370,1018.05 -99.0497971,17.1347408,1017.58 -99.0497971,17.1347408,1017.39 -99.0497971,17.1347408,1017.31 -99.0497971,17.1347427,1017.23 -99.0497971,17.1347427,1017.17 -99.0497971,17.1347408,1017.08 -99.0497971,17.1347408,1017.05 -99.0497971,17.1347408,1016.81 -99.0497971,17.1347389,1016.84 -99.0497971,17.1347370,1016.83 -99.0497971,17.1347370,1016.78 -99.0497971,17.1347389,1016.72 -99.0498047,17.1347389,1016.69 -99.0498047,17.1347408,1016.69 -99.0498047,17.1347408,1016.67 -99.0498047,17.1347389,1016.64 -99.0498047,17.1347370,1016.66 -99.0498047,17.1347370,1016.64 -99.0498047,17.1347370,1016.63 -99.0498047,17.1347351,1016.61 -99.0498047,17.1347351,1016.58 -99.0498047,17.1347351,1016.56 -99.0498123,17.1347370,1016.56 -99.0498123,17.1347370,1016.56 -99.0498123,17.1347370,1016.55 -99.0498810,17.1347504,1016.09 -99.0498734,17.1347313,1014.81 -99.0498734,17.1347179,1014.39 -99.0498734,17.1347122,1013.97 -99.0498581,17.1347103,1013.19 -99.0498734,17.1347122,1012.14 -99.0498962,17.1347198,1010.92 -99.0499115,17.1347332,1009.77 -99.0499191,17.1347389,1008.67 -99.0499115,17.1347332,1007.56 -99.0499039,17.1347332,1006.63 -99.0499039,17.1347389,1005.72 -99.0499115,17.1347504,1004.91 -99.0499191,17.1347656,1004.34 -99.0499344,17.1347599,1003.22 -99.0499420,17.1347427,1001.13 -99.0499496,17.1347256,999.09 -99.0499420,17.1347122,997.55 -99.0499420,17.1347084,996.70 -99.0499420,17.1347065,996.23 -99.0499496,17.1347046,996.05 -99.0499573,17.1347008,996.28 -99.0499496,17.1347008,996.59 -99.0499496,17.1347008,996.67 -99.0499496,17.1347008,996.75 -99.0499496,17.1347008,996.77 -99.0499496,17.1347008,996.88 -99.0499496,17.1347008,996.95 -99.0499496,17.1347008,997.00 -99.0499496,17.1347008,997.00 -99.0499496,17.1347027,997.00 -99.0499496,17.1347008,997.00 -99.0499496,17.1347008,997.02 -99.0499496,17.1346989,997.02 -99.0499496,17.1346970,997.03 -99.0499496,17.1346912,997.03 -99.0499496,17.1346874,997.05 -99.0499496,17.1346836,997.08 -99.0499496,17.1346817,997.11 -99.0499496,17.1346798,997.17 -99.0499496,17.1346779,997.20 -99.0499496,17.1346741,997.23 -99.0499496,17.1346722,997.30 -99.0499496,17.1346722,997.42 -99.0499573,17.1346722,997.52 -99.0499802,17.1346207,999.69 -99.0499573,17.1345673,1003.20 -99.0499573,17.1345596,1004.34 -99.0499573,17.1345730,1005.11 -99.0499420,17.1345882,1005.89 -99.0499268,17.1345997,1006.67 -99.0499115,17.1345863,1007.27 -99.0499039,17.1345692,1007.50 -99.0499725,17.1345291,1007.98 -99.0499573,17.1345882,1007.06 -99.0499573,17.1345711,1006.88 -99.0499649,17.1345654,1006.88 -99.0499573,17.1345711,1006.88 -99.0499496,17.1345711,1007.09 -99.0499496,17.1345749,1007.38 -99.0499496,17.1345768,1007.36 -99.0499496,17.1345806,1007.39 -99.0499496,17.1345806,1007.42 -99.0499725,17.1345615,1007.53 -99.0499573,17.1345825,1007.59 -99.0499649,17.1345806,1007.58 -99.0499649,17.1345596,1007.56 -99.0499420,17.1345978,1006.84 -99.0498734,17.1346626,1006.13 -99.0498428,17.1346588,1006.03 -99.0498352,17.1346588,1006.00 -99.0498428,17.1346474,1005.95 -99.0498962,17.1346493,1005.75 -99.0499573,17.1346684,1006.78 -99.0499420,17.1346149,1007.13 -99.0499344,17.1345959,1007.16 -99.0499268,17.1345863,1007.17 -99.0499191,17.1346016,1007.20 -99.0499191,17.1346111,1007.27 -99.0498886,17.1346645,1006.50 -99.0499420,17.1346855,1005.53 -99.0499496,17.1346970,1005.42 -99.0499115,17.1347160,1004.23 -99.0499039,17.1347160,1004.28 -99.0499115,17.1347160,1004.73 -99.0499115,17.1347008,1004.88 -99.0499268,17.1346455,1004.45 -99.0499420,17.1345825,1004.58 -99.0499725,17.1344891,1004.63 -99.0499496,17.1344814,1004.63 -99.0499649,17.1344776,1004.83 -99.0498581,17.1346531,1005.22 -99.0498276,17.1346874,1005.53 -99.0499039,17.1347256,1006.70 -99.0498734,17.1347370,1006.22 -99.0498505,17.1347408,1006.00 -99.0498428,17.1347351,1004.95 -99.0498199,17.1347351,1004.72 -99.0497589,17.1348000,1006.09 -99.0497131,17.1347771,1004.44 -99.0497055,17.1347733,1002.11 -99.0496674,17.1347942,1002.50 -99.0496597,17.1348114,1000.52 -99.0496445,17.1348133,999.38 -99.0496292,17.1348133,998.34 -99.0496140,17.1348190,997.22 -99.0496063,17.1348152,996.02 -99.0495911,17.1348152,994.94 -99.0495834,17.1348190,993.86 -99.0495834,17.1348267,992.77 -99.0495758,17.1348438,991.70 -99.0495682,17.1348686,991.80 -99.0495682,17.1348877,991.66 -99.0495605,17.1349030,991.63 -99.0495605,17.1349049,991.92 -99.0495529,17.1349049,991.95 -99.0495300,17.1349010,991.78 -99.0494995,17.1348782,987.30 -99.0495453,17.1348724,986.22 -99.0495377,17.1348763,985.45 -99.0494995,17.1348743,984.48 -99.0494461,17.1348801,984.03 -99.0494232,17.1348667,982.31 -99.0494232,17.1348495,981.25 -99.0494232,17.1348457,980.50 -99.0494232,17.1348534,980.22 -99.0494080,17.1348763,980.38 -99.0494461,17.1348953,978.75 -99.0494385,17.1349144,978.58 -99.0494308,17.1349182,976.30 -99.0494308,17.1349335,975.98 -99.0494385,17.1349564,975.92 -99.0494461,17.1349945,976.16 -99.0494461,17.1350117,976.06 -99.0494614,17.1350327,975.83 -99.0494919,17.1350613,974.61 -99.0494843,17.1350765,973.92 -99.0494766,17.1350880,973.11 -99.0494843,17.1350937,972.25 -99.0494766,17.1350937,971.48 -99.0494766,17.1350918,971.14 -99.0494766,17.1350918,971.14 -99.0494766,17.1350937,971.14 -99.0494766,17.1350956,971.19 -99.0494766,17.1350994,971.22 -99.0494766,17.1351013,971.22 -99.0494766,17.1351051,971.25 -99.0494766,17.1351070,971.27 -99.0494766,17.1351128,971.30 -99.0494766,17.1351185,971.30 -99.0494766,17.1351204,971.31 -99.0494766,17.1351223,971.31 -99.0494766,17.1351242,971.28 -99.0494766,17.1351261,971.30 -99.0494766,17.1351280,971.28 -99.0494690,17.1351299,971.23 -99.0494690,17.1351318,971.16 -99.0493774,17.1351299,969.27 -99.0492783,17.1351051,966.64 -99.0492630,17.1351089,966.28 -99.0492249,17.1351013,966.02 -99.0491333,17.1350536,964.73 -99.0491180,17.1350021,963.81 -99.0491333,17.1350002,963.13 -99.0490265,17.1349411,962.06 -99.0489578,17.1349220,961.00 -99.0489273,17.1348724,959.75 -99.0488586,17.1348515,958.00 -99.0488052,17.1347942,957.64 -99.0487823,17.1347904,957.58 -99.0488129,17.1347427,956.56 -99.0488129,17.1347065,955.44 -99.0488586,17.1346779,953.67 -99.0488434,17.1346779,953.53 -99.0488968,17.1346817,952.97 -99.0489044,17.1346989,952.88 -99.0488663,17.1347198,952.03 -99.0488358,17.1346760,950.30 -99.0487366,17.1346645,948.11 -99.0486679,17.1346645,946.28 -99.0487289,17.1346645,943.83 -99.0487289,17.1346741,943.67 -99.0487213,17.1346798,943.56 -99.0487213,17.1346722,943.50 -99.0487061,17.1346760,943.47 -99.0486984,17.1346798,943.23 -99.0487061,17.1346798,943.09 -99.0487137,17.1346664,942.92 -99.0487137,17.1346703,942.47 -99.0486984,17.1346645,940.33 -99.0487061,17.1346626,940.36 -99.0487137,17.1346645,940.31 -99.0487137,17.1346645,940.30 -99.0487213,17.1346645,940.22 -99.0487213,17.1346645,940.20 -99.0487137,17.1346626,940.13 -99.0487137,17.1346607,940.03 -99.0487137,17.1346607,939.98 -99.0487061,17.1346588,939.97 -99.0486984,17.1346550,939.89 -99.0486984,17.1346531,939.83 -99.0486984,17.1346512,939.86 -99.0486984,17.1346512,939.84 -99.0486984,17.1346493,939.83 -99.0486908,17.1346493,939.83 -99.0485458,17.1346073,938.83 -99.0484314,17.1344528,931.75 -99.0483398,17.1344414,930.03 -99.0482483,17.1344414,926.53 -99.0482178,17.1344280,925.17 -99.0481796,17.1344166,922.41 -99.0482330,17.1343918,917.80 -99.0482407,17.1343994,916.75 -99.0482559,17.1344032,915.80 -99.0481873,17.1343784,917.72 -99.0481491,17.1343708,914.98 -99.0481415,17.1343784,913.88 -99.0481262,17.1343575,911.67 -99.0480652,17.1342926,910.63 -99.0480042,17.1342506,908.33 -99.0479736,17.1341972,907.70 -99.0479736,17.1341572,906.63 -99.0479355,17.1341171,905.72 -99.0478897,17.1340504,904.89 -99.0478592,17.1340122,905.06 -99.0478745,17.1340046,903.97 -99.0478821,17.1339760,903.64 -99.0477982,17.1339684,904.17 -99.0477524,17.1339340,903.31 -99.0477295,17.1339016,902.67 -99.0476990,17.1338558,901.72 -99.0476837,17.1338272,900.06 -99.0476685,17.1338100,899.16 -99.0476761,17.1338120,898.16 -99.0476837,17.1338177,896.95 -99.0476761,17.1338062,895.48 -99.0477066,17.1337624,893.13 -99.0477219,17.1337223,891.97 -99.0477295,17.1337185,891.33 -99.0477295,17.1337051,890.77 -99.0477219,17.1336784,889.59 -99.0477142,17.1336250,886.80 -99.0476990,17.1335850,885.05 -99.0476990,17.1335258,883.56 -99.0477142,17.1335125,881.03 -99.0477142,17.1334648,879.95 -99.0477676,17.1334190,879.33 -99.0477753,17.1333122,879.25 -99.0477905,17.1332912,876.97 -99.0477982,17.1332912,876.48 -99.0478134,17.1332817,875.14 -99.0478287,17.1332779,875.11 -99.0478134,17.1331978,875.75 -99.0478058,17.1332092,875.44 -99.0478058,17.1331615,875.53 -99.0478287,17.1331635,875.75 -99.0478287,17.1331692,875.66 -99.0478210,17.1331825,875.80 -99.0478134,17.1332016,875.42 -99.0478134,17.1332073,874.98 -99.0478058,17.1332035,875.16 -99.0477982,17.1331902,875.70 -99.0477524,17.1331387,875.83 -99.0477219,17.1331253,875.98 -99.0477219,17.1330967,876.22 -99.0477142,17.1330853,876.56 -99.0477142,17.1330795,874.44 -99.0476456,17.1330738,874.27 -99.0475769,17.1330700,873.02 -99.0474625,17.1330719,870.92 -99.0473785,17.1330681,870.61 -99.0473328,17.1330204,868.63 -99.0472488,17.1329594,864.95 -99.0471802,17.1328697,863.11 -99.0471039,17.1327705,861.66 -99.0470734,17.1327534,860.27 -99.0470123,17.1327000,858.94 -99.0469589,17.1326084,859.73 -99.0469131,17.1325569,859.72 -99.0468903,17.1325111,859.58 -99.0468521,17.1324406,861.13 -99.0467682,17.1323776,861.98 -99.0466766,17.1323013,862.77 -99.0466385,17.1322231,859.95 -99.0466537,17.1321907,860.06 -99.0466919,17.1321144,858.92 -99.0467453,17.1320534,857.97 -99.0466537,17.1319504,857.28 -99.0465698,17.1319103,858.05 -99.0465088,17.1318512,856.23 -99.0464478,17.1318111,855.22 -99.0463791,17.1317787,855.08 -99.0462952,17.1317654,854.39 -99.0461884,17.1317711,854.78 -99.0460892,17.1317329,853.55 -99.0460434,17.1316833,852.48 -99.0460129,17.1316299,852.47 -99.0460129,17.1315842,852.59 -99.0459366,17.1315079,852.91 -99.0459061,17.1314316,852.30 -99.0459213,17.1313934,853.00 -99.0459213,17.1313858,853.00 -99.0458679,17.1313572,853.72 -99.0458221,17.1313686,853.88 -99.0458069,17.1313744,853.73 -99.0457993,17.1313992,853.36 -99.0457230,17.1314163,851.97 -99.0456924,17.1314106,851.66 -99.0457077,17.1314068,850.63 -99.0456924,17.1313972,850.58 -99.0457001,17.1314049,850.69 -99.0457230,17.1314182,850.81 -99.0457306,17.1314201,850.66 -99.0457230,17.1314068,849.67 -99.0456696,17.1313782,846.30 -99.0456314,17.1313438,846.42 -99.0456161,17.1313229,845.50 -99.0456009,17.1313171,844.41 -99.0456085,17.1313210,843.31 -99.0456161,17.1313286,842.23 -99.0456085,17.1313324,841.56 -99.0456009,17.1313343,840.95 -99.0455933,17.1313343,840.47 -99.0455933,17.1313362,840.22 -99.0456009,17.1313362,840.16 -99.0455933,17.1313324,840.19 -99.0455551,17.1312447,840.42 -99.0455017,17.1311855,839.78 -99.0454865,17.1311169,839.42 -99.0454559,17.1310310,837.69 -99.0454636,17.1308880,838.25 -99.0455170,17.1308899,837.75 -99.0455627,17.1308880,836.89 -99.0455475,17.1308804,836.80 -99.0454712,17.1309223,833.89 -99.0453796,17.1309757,832.31 -99.0452805,17.1309776,831.36 -99.0451889,17.1310101,830.91 -99.0451126,17.1310272,830.44 -99.0450821,17.1310310,829.98 -99.0450668,17.1310596,829.31 -99.0450592,17.1310482,829.22 -99.0450668,17.1310406,829.19 -99.0450745,17.1310329,829.17 -99.0451126,17.1309910,829.19 -99.0450668,17.1309719,829.17 -99.0450745,17.1309681,829.17 -99.0450211,17.1309662,829.03 -99.0450134,17.1309452,828.83 -99.0450211,17.1309395,828.83 -99.0450287,17.1309242,828.83 -99.0450592,17.1309700,828.78 -99.0450668,17.1310158,828.77 -99.0450668,17.1310139,828.78 -99.0450134,17.1310139,828.81 -99.0449753,17.1310024,828.88 -99.0448837,17.1309853,828.78 -99.0447693,17.1309605,828.84 -99.0446625,17.1310101,828.94 -99.0445786,17.1310596,829.20 -99.0444794,17.1310806,829.31 -99.0444412,17.1310673,829.27 -99.0443954,17.1310024,828.75 -99.0442886,17.1309834,827.95 -99.0442047,17.1309795,827.58 -99.0441589,17.1309834,827.08 -99.0440903,17.1309586,826.30 -99.0440445,17.1309223,825.27 -99.0439758,17.1308708,824.58 -99.0439606,17.1308632,823.64 -99.0439301,17.1307964,822.50 -99.0438614,17.1307812,821.67 -99.0437775,17.1307564,821.05 -99.0436859,17.1307087,819.38 -99.0436172,17.1306820,817.77 -99.0435562,17.1306477,816.67 -99.0434875,17.1306419,815.20 -99.0434875,17.1306477,815.56 -99.0434647,17.1306267,815.19 -99.0433807,17.1305256,814.08 -99.0433578,17.1304169,812.30 -99.0433731,17.1303539,810.63 -99.0433731,17.1303482,809.45 -99.0434723,17.1302967,807.22 -99.0435181,17.1302338,807.59 -99.0435867,17.1301861,807.06 -99.0435562,17.1300430,803.67 -99.0435638,17.1299305,802.27 -99.0435715,17.1298847,800.55 -99.0434952,17.1298599,799.66 -99.0433578,17.1298141,799.22 -99.0432129,17.1298065,798.36 -99.0431137,17.1297798,796.53 -99.0429916,17.1297836,795.19 -99.0429001,17.1297169,793.70 -99.0428162,17.1296406,792.50 -99.0427246,17.1296005,791.81 -99.0426407,17.1295509,792.25 -99.0426559,17.1295204,791.16 -99.0427399,17.1295185,789.91 -99.0428009,17.1294994,789.88 -99.0428085,17.1295071,789.73 -99.0428009,17.1295052,789.59 -99.0428009,17.1294765,789.14 -99.0428162,17.1294651,788.86 -99.0428238,17.1294861,788.81 -99.0428162,17.1294861,788.66 -99.0428162,17.1294804,788.48 -99.0428543,17.1294823,788.42 -99.0428085,17.1294613,788.36 -99.0428009,17.1294689,788.16 </coordinates>
</LineString>
</MultiGeometry>
</Placemark>
<Folder>
<name>waypoints</name>
<Placemark>
<name>
Thu May 20 08:46:47 2010 S=0.32 Km/hr
</name>
<styleUrl>
#styleMap_TLP_Start
</styleUrl>
<Point>
<coordinates>
-99.0434799,17.1296940,169.92
</coordinates>
</Point>
</Placemark>
<Placemark>
<name>
Thu May 20 08:46:57 2010 S=0.19 Km/hr
</name>
<styleUrl>
#styleMap_TLP_Normal
</styleUrl>
<Point>
<coordinates>
-99.0433884,17.1296616,203.02
</coordinates>
</Point>
</Placemark>
<Placemark>
<name>
Thu May 20 08:47:07 2010 S=1.32 Km/hr
</name>
<styleUrl>
#styleMap_TLP_Normal
</styleUrl>
<Point>
<coordinates>
-99.0433884,17.1296711,206.63
</coordinates>
</Point>
</Placemark>
<Placemark>
<name>
Thu May 20 08:47:17 2010 S=0.29 Km/hr
</name>
<styleUrl>
#styleMap_TLP_Normal
</styleUrl>
<Point>
<coordinates>
-99.0433807,17.1296635,213.64
</coordinates>
</Point>
</Placemark>
<Placemark>
<name>
Thu May 20 08:47:27 2010 S=0.24 Km/hr
</name>
<styleUrl>
#styleMap_TLP_Normal
</styleUrl>
<Point>
<coordinates>
-99.0433807,17.1296635,213.67
</coordinates>
</Point>
</Placemark>
<Placemark>
<name>
Thu May 20 08:47:37 2010 S=0.09 Km/hr
</name>
<styleUrl>
#styleMap_TLP_Normal
</styleUrl>
<Point>
<coordinates>
-99.0433044,17.1296825,221.59
</coordinates>
</Point>
</Placemark>
<Placemark>
<name>
Thu May 20 08:47:47 2010 S=1.50 Km/hr
</name>
<styleUrl>
#styleMap_TLP_Normal
</styleUrl>
<Point>
<coordinates>
-99.0431061,17.1296635,245.77
</coordinates>
</Point>
</Placemark>
<Placemark>
<name>
Thu May 20 08:47:57 2010 S=0.87 Km/hr
</name>
<styleUrl>
#styleMap_TLP_Normal
</styleUrl>
<Point>
<coordinates>
-99.0431366,17.1296272,269.46
</coordinates>
</Point>
</Placemark>
<Placemark>
<name>
Thu May 20 08:48:07 2010 S=1.29 Km/hr
</name>
<styleUrl>
#styleMap_TLP_Normal
</styleUrl>
<Point>
<coordinates>
-99.0430832,17.1296463,287.72
</coordinates>
</Point>
</Placemark>
<Placemark>
<name>
Thu May 20 08:48:17 2010 S=0.45 Km/hr
</name>
<styleUrl>
#styleMap_TLP_Normal
</styleUrl>
<Point>
<coordinates>
-99.0431290,17.1296597,288.70
</coordinates>
</Point>
</Placemark>
<Placemark>
<name>
Thu May 20 08:48:27 2010 S=0.23 Km/hr
</name>
<styleUrl>
#styleMap_TLP_Normal
</styleUrl>
<Point>
<coordinates>
-99.0431366,17.1296539,288.89
</coordinates>
</Point>
</Placemark>
<Placemark>
<name>
Thu May 20 08:48:37 2010 S=0.29 Km/hr
</name>
<styleUrl>
#styleMap_TLP_Normal
</styleUrl>
<Point>
<coordinates>
-99.0431366,17.1296539,289.09
</coordinates>
</Point>
</Placemark>
<Placemark>
<name>
Thu May 20 08:48:47 2010 S=0.20 Km/hr
</name>
<styleUrl>
#styleMap_TLP_Normal
</styleUrl>
<Point>
<coordinates>
-99.0431366,17.1296520,289.15
</coordinates>
</Point>
</Placemark>
<Placemark>
<name>
Thu May 20 08:48:57 2010 S=0.28 Km/hr
</name>
<styleUrl>
#styleMap_TLP_Normal
</styleUrl>
<Point>
<coordinates>
-99.0431824,17.1296558,301.59
</coordinates>
</Point>
</Placemark>
<Placemark>
<name>
Thu May 20 08:49:07 2010 S=0.43 Km/hr
</name>
<styleUrl>
#styleMap_TLP_Normal
</styleUrl>
<Point>
<coordinates>
-99.0431824,17.1296616,302.31
</coordinates>
</Point>
</Placemark>
<Placemark>
<name>
Thu May 20 08:49:17 2010 S=0.33 Km/hr
</name>
<styleUrl>
#styleMap_TLP_Normal
</styleUrl>
<Point>
<coordinates>
-99.0431824,17.1296635,302.59
</coordinates>
</Point>
</Placemark>
<Placemark>
<name>
Thu May 20 08:49:27 2010 S=1.25 Km/hr
</name>
<styleUrl>
#styleMap_TLP_Normal
</styleUrl>
<Point>
<coordinates>
-99.0430222,17.1297646,318.84
</coordinates>
</Point>
</Placemark>
<Placemark>
<name>
Thu May 20 08:49:37 2010 S=0.95 Km/hr
</name>
<styleUrl>
#styleMap_TLP_Normal
</styleUrl>
<Point>
<coordinates>
-99.0431061,17.1297760,338.66
</coordinates>
</Point>
</Placemark>
<Placemark>
<name>
Thu May 20 08:49:47 2010 S=1.04 Km/hr
</name>
<styleUrl>
#styleMap_TLP_Normal
</styleUrl>
<Point>
<coordinates>
-99.0431061,17.1297550,341.52
</coordinates>
</Point>
</Placemark>
<Placemark>
<name>
Thu May 20 08:49:57 2010 S=2.20 Km/hr
</name>
<styleUrl>
#styleMap_TLP_Normal
</styleUrl>
<Point>
<coordinates>
-99.0430603,17.1297016,354.54
</coordinates>
</Point>
</Placemark>
<Placemark>
<name>
Thu May 20 08:50:07 2010 S=1.78 Km/hr
</name>
<styleUrl>
#styleMap_TLP_Normal
</styleUrl>
<Point>
<coordinates>
-99.0429382,17.1297188,399.80
</coordinates>
</Point>
</Placemark>
<Placemark>
<name>
Thu May 20 08:50:17 2010 S=2.74 Km/hr
</name>
<styleUrl>
#styleMap_TLP_Normal
</styleUrl>
<Point>
<coordinates>
-99.0429840,17.1297836,432.22
</coordinates>
</Point>
</Placemark>
<Placemark>
<name>
Thu May 20 08:50:27 2010 S=3.30 Km/hr
</name>
<styleUrl>
#styleMap_TLP_Normal
</styleUrl>
<Point>
<coordinates>
-99.0430603,17.1298332,437.08
</coordinates>
</Point>
</Placemark>
<Placemark>
<name>
Thu May 20 08:50:37 2010 S=2.91 Km/hr
</name>
<styleUrl>
#styleMap_TLP_Normal
</styleUrl>
<Point>
<coordinates>
-99.0431290,17.1299000,439.66
</coordinates>
</Point>
</Placemark>
<Placemark>
<name>
Thu May 20 08:50:47 2010 S=1.64 Km/hr
</name>
<styleUrl>
#styleMap_TLP_Normal
</styleUrl>
<Point>
<coordinates>
-99.0432968,17.1299706,441.30
</coordinates>
</Point>
</Placemark>
<Placemark>
<name>
Thu May 20 08:50:57 2010 S=0.20 Km/hr
</name>
<styleUrl>
#styleMap_TLP_Normal
</styleUrl>
<Point>
<coordinates>
-99.0433273,17.1299648,444.74
</coordinates>
</Point>
</Placemark>
<Placemark>
<name>
Thu May 20 08:51:07 2010 S=0.08 Km/hr
</name>
<styleUrl>
#styleMap_TLP_Normal
</styleUrl>
<Point>
<coordinates>
-99.0433350,17.1299591,445.02
</coordinates>
</Point>
</Placemark>
<Placemark>
<name>
Thu May 20 08:51:17 2010 S=0.63 Km/hr
</name>
<styleUrl>
#styleMap_TLP_Normal
</styleUrl>
<Point>
<coordinates>
-99.0433350,17.1299534,445.35
</coordinates>
</Point>
</Placemark>
<Placemark>
<name>
Thu May 20 08:51:27 2010 S=1.57 Km/hr
</name>
<styleUrl>
#styleMap_TLP_Normal
</styleUrl>
<Point>
<coordinates>
-99.0433197,17.1299572,450.42
</coordinates>
</Point>
</Placemark>
<Placemark>
<name>
Thu May 20 08:51:37 2010 S=3.04 Km/hr
</name>
<styleUrl>
#styleMap_TLP_Normal
</styleUrl>
<Point>
<coordinates>
-99.0433273,17.1299648,486.02
</coordinates>
</Point>
</Placemark>
<Placemark>
<name>
Thu May 20 08:51:47 2010 S=3.47 Km/hr
</name>
<styleUrl>
#styleMap_TLP_Normal
</styleUrl>
<Point>
<coordinates>
-99.0433884,17.1299438,499.29
</coordinates>
</Point>
</Placemark>
<Placemark>
<name>
Thu May 20 08:51:57 2010 S=3.58 Km/hr
</name>
<styleUrl>
#styleMap_TLP_Normal
</styleUrl>
<Point>
<coordinates>
-99.0434418,17.1299076,519.98
</coordinates>
</Point>
</Placemark>
<Placemark>
<name>
Thu May 20 08:52:07 2010 S=3.21 Km/hr
</name>
<styleUrl>
#styleMap_TLP_Normal
</styleUrl>
<Point>
<coordinates>
-99.0434952,17.1299000,539.91
</coordinates>
</Point>
</Placemark>
<Placemark>
<name>
Thu May 20 08:52:17 2010 S=3.44 Km/hr
</name>
<styleUrl>
#styleMap_TLP_Normal
</styleUrl>
<Point>
<coordinates>
-99.0435715,17.1298943,554.66
</coordinates>
</Point>
</Placemark>
<Placemark>
<name>
Thu May 20 08:52:27 2010 S=3.64 Km/hr
</name>
<styleUrl>
#styleMap_TLP_Normal
</styleUrl>
<Point>
<coordinates>
-99.0436401,17.1299038,572.39
</coordinates>
</Point>
</Placemark>
<Placemark>
<name>
Thu May 20 08:52:37 2010 S=3.77 Km/hr
</name>
<styleUrl>
#styleMap_TLP_Normal
</styleUrl>
<Point>
<coordinates>
-99.0437012,17.1299286,592.23
</coordinates>
</Point>
</Placemark>
<Placemark>
<name>
Thu May 20 08:52:47 2010 S=1.89 Km/hr
</name>
<styleUrl>
#styleMap_TLP_Normal
</styleUrl>
<Point>
<coordinates>
-99.0437393,17.1299648,615.44
</coordinates>
</Point>
</Placemark>
<Placemark>
<name>
Thu May 20 08:52:57 2010 S=2.84 Km/hr
</name>
<styleUrl>
#styleMap_TLP_Normal
</styleUrl>
<Point>
<coordinates>
-99.0436783,17.1300316,657.84
</coordinates>
</Point>
</Placemark>
<Placemark>
<name>
Thu May 20 08:53:07 2010 S=1.87 Km/hr
</name>
<styleUrl>
#styleMap_TLP_Normal
</styleUrl>
<Point>
<coordinates>
-99.0437012,17.1300983,675.98
</coordinates>
</Point>
</Placemark>
<Placemark>
<name>
Thu May 20 08:53:17 2010 S=1.72 Km/hr
</name>
<styleUrl>
#styleMap_TLP_Normal
</styleUrl>
<Point>
<coordinates>
-99.0437164,17.1301327,696.20
</coordinates>
</Point>
</Placemark>
<Placemark>
<name>
Thu May 20 08:53:27 2010 S=1.92 Km/hr
</name>
<styleUrl>
#styleMap_TLP_Normal
</styleUrl>
<Point>
<coordinates>
-99.0436630,17.1301746,717.31
</coordinates>
</Point>
</Placemark>
<Placemark>
<name>
Thu May 20 08:53:37 2010 S=2.91 Km/hr
</name>
<styleUrl>
#styleMap_TLP_Normal
</styleUrl>
<Point>
<coordinates>
-99.0435486,17.1302509,744.81
</coordinates>
</Point>
</Placemark>
<Placemark>
<name>
Thu May 20 08:53:47 2010 S=3.09 Km/hr
</name>
<styleUrl>
#styleMap_TLP_Normal
</styleUrl>
<Point>
<coordinates>
-99.0435028,17.1303043,755.58
</coordinates>
</Point>
</Placemark>
<Placemark>
<name>
Thu May 20 08:53:57 2010 S=4.06 Km/hr
</name>
<styleUrl>
#styleMap_TLP_Normal
</styleUrl>
<Point>
<coordinates>
-99.0434418,17.1303959,767.69
</coordinates>
</Point>
</Placemark>
<Placemark>
<name>
Thu May 20 08:54:07 2010 S=3.60 Km/hr
</name>
<styleUrl>
#styleMap_TLP_Normal
</styleUrl>
<Point>
<coordinates>
-99.0434418,17.1304951,775.09
</coordinates>
</Point>
</Placemark>
<Placemark>
<name>
Thu May 20 08:54:17 2010 S=2.98 Km/hr
</name>
<styleUrl>
#styleMap_TLP_Normal
</styleUrl>
<Point>
<coordinates>
-99.0434723,17.1305714,779.97
</coordinates>
</Point>
</Placemark>
<Placemark>
<name>
Thu May 20 08:54:27 2010 S=3.05 Km/hr
</name>
<styleUrl>
#styleMap_TLP_Normal
</styleUrl>
<Point>
<coordinates>
-99.0435257,17.1306400,784.05
</coordinates>
</Point>
</Placemark>
<Placemark>
<name>
Thu May 20 08:54:37 2010 S=2.40 Km/hr
</name>
<styleUrl>
#styleMap_TLP_Normal
</styleUrl>
<Point>
<coordinates>
-99.0435944,17.1306782,789.00
</coordinates>
</Point>
</Placemark>
<Placemark>
<name>
Thu May 20 08:54:47 2010 S=2.45 Km/hr
</name>
<styleUrl>
#styleMap_TLP_Normal
</styleUrl>
<Point>
<coordinates>
-99.0436783,17.1307087,792.22
</coordinates>
</Point>
</Placemark>
<Placemark>
<name>
Thu May 20 08:54:57 2010 S=3.79 Km/hr
</name>
<styleUrl>
#styleMap_TLP_Normal
</styleUrl>
<Point>
<coordinates>
-99.0437927,17.1307697,796.39
</coordinates>
</Point>
</Placemark>
<Placemark>
<name>
Thu May 20 08:55:07 2010 S=3.73 Km/hr
</name>
<styleUrl>
#styleMap_TLP_Normal
</styleUrl>
<Point>
<coordinates>
-99.0438843,17.1307869,799.50
</coordinates>
</Point>
</Placemark>
<Placemark>
<name>
Thu May 20 08:55:17 2010 S=3.22 Km/hr
</name>
<styleUrl>
#styleMap_TLP_Normal
</styleUrl>
<Point>
<coordinates>
-99.0439758,17.1308098,802.81
</coordinates>
</Point>
</Placemark>
<Placemark>
<name>
Thu May 20 08:55:27 2010 S=2.98 Km/hr
</name>
<styleUrl>
#styleMap_TLP_Normal
</styleUrl>
<Point>
<coordinates>
-99.0440445,17.1308231,805.14
</coordinates>
</Point>
</Placemark>
<Placemark>
<name>
Thu May 20 08:55:37 2010 S=2.22 Km/hr
</name>
<styleUrl>
#styleMap_TLP_Normal
</styleUrl>
<Point>
<coordinates>
-99.0440979,17.1308727,806.53
</coordinates>
</Point>
</Placemark>
<Placemark>
<name>
Thu May 20 08:55:47 2010 S=2.48 Km/hr
</name>
<styleUrl>
#styleMap_TLP_Normal
</styleUrl>
<Point>
<coordinates>
-99.0441284,17.1309299,806.69
</coordinates>
</Point>
</Placemark>
<Placemark>
<name>
Thu May 20 08:55:57 2010 S=1.75 Km/hr
</name>
<styleUrl>
#styleMap_TLP_Normal
</styleUrl>
<Point>
<coordinates>
-99.0441742,17.1309662,808.22
</coordinates>
</Point>
</Placemark>
<Placemark>
<name>
Thu May 20 08:56:07 2010 S=1.83 Km/hr
</name>
<styleUrl>
#styleMap_TLP_Normal
</styleUrl>
<Point>
<coordinates>
-99.0442276,17.1310005,809.61
</coordinates>
</Point>
</Placemark>
<Placemark>
<name>
Thu May 20 08:56:17 2010 S=1.94 Km/hr
</name>
<styleUrl>
#styleMap_TLP_Normal
</styleUrl>
<Point>
<coordinates>
-99.0442810,17.1310349,811.50
</coordinates>
</Point>
</Placemark>
<Placemark>
<name>
Thu May 20 08:56:27 2010 S=2.12 Km/hr
</name>
<styleUrl>
#styleMap_TLP_Normal
</styleUrl>
<Point>
<coordinates>
-99.0443726,17.1310654,812.84
</coordinates>
</Point>
</Placemark>
<Placemark>
<name>
Thu May 20 08:56:37 2010 S=1.40 Km/hr
</name>
<styleUrl>
#styleMap_TLP_Normal
</styleUrl>
<Point>
<coordinates>
-99.0444183,17.1310616,814.53
</coordinates>
</Point>
</Placemark>
<Placemark>
<name>
Thu May 20 08:56:47 2010 S=1.87 Km/hr
</name>
<styleUrl>
#styleMap_TLP_Normal
</styleUrl>
<Point>
<coordinates>
-99.0444641,17.1310425,815.72
</coordinates>
</Point>
</Placemark>
<Placemark>
<name>
Thu May 20 08:56:57 2010 S=2.05 Km/hr
</name>
<styleUrl>
#styleMap_TLP_Normal
</styleUrl>
<Point>
<coordinates>
-99.0445557,17.1310501,817.09
</coordinates>
</Point>
</Placemark>
<Placemark>
<name>
Thu May 20 08:57:07 2010 S=2.54 Km/hr
</name>
<styleUrl>
#styleMap_TLP_Normal
</styleUrl>
<Point>
<coordinates>
-99.0446625,17.1310425,818.19
</coordinates>
</Point>
</Placemark>
<Placemark>
<name>
Thu May 20 08:57:17 2010 S=2.47 Km/hr
</name>
<styleUrl>
#styleMap_TLP_Normal
</styleUrl>
<Point>
<coordinates>
-99.0447540,17.1310139,819.58
</coordinates>
</Point>
</Placemark>
<Placemark>
<name>
Thu May 20 08:57:27 2010 S=1.63 Km/hr
</name>
<styleUrl>
#styleMap_TLP_Normal
</styleUrl>
<Point>
<coordinates>
-99.0448227,17.1309948,820.89
</coordinates>
</Point>
</Placemark>
<Placemark>
<name>
Thu May 20 08:57:37 2010 S=1.71 Km/hr
</name>
<styleUrl>
#styleMap_TLP_Normal
</styleUrl>
<Point>
<coordinates>
-99.0448914,17.1309814,821.98
</coordinates>
</Point>
</Placemark>
<Placemark>
<name>
Thu May 20 08:57:47 2010 S=1.20 Km/hr
</name>
<styleUrl>
#styleMap_TLP_Normal
</styleUrl>
<Point>
<coordinates>
-99.0449600,17.1309605,823.11
</coordinates>
</Point>
</Placemark>
<Placemark>
<name>
Thu May 20 08:57:57 2010 S=1.56 Km/hr
</name>
<styleUrl>
#styleMap_TLP_Normal
</styleUrl>
<Point>
<coordinates>
-99.0450058,17.1309986,824.13
</coordinates>
</Point>
</Placemark>
<Placemark>
<name>
Thu May 20 08:58:07 2010 S=1.79 Km/hr
</name>
<styleUrl>
#styleMap_TLP_Normal
</styleUrl>
<Point>
<coordinates>
-99.0450745,17.1310120,824.59
</coordinates>
</Point>
</Placemark>
<Placemark>
<name>
Thu May 20 08:58:17 2010 S=1.58 Km/hr
</name>
<styleUrl>
#styleMap_TLP_Normal
</styleUrl>
<Point>
<coordinates>
-99.0451202,17.1309776,825.70
</coordinates>
</Point>
</Placemark>
<Placemark>
<name>
Thu May 20 08:58:27 2010 S=2.12 Km/hr
</name>
<styleUrl>
#styleMap_TLP_Normal
</styleUrl>
<Point>
<coordinates>
-99.0452194,17.1309719,826.86
</coordinates>
</Point>
</Placemark>
<Placemark>
<name>
Thu May 20 08:58:37 2010 S=2.48 Km/hr
</name>
<styleUrl>
#styleMap_TLP_Normal
</styleUrl>
<Point>
<coordinates>
-99.0452957,17.1309166,828.47
</coordinates>
</Point>
</Placemark>
<Placemark>
<name>
Thu May 20 08:58:47 2010 S=3.39 Km/hr
</name>
<styleUrl>
#styleMap_TLP_Normal
</styleUrl>
<Point>
<coordinates>
-99.0453949,17.1309090,828.80
</coordinates>
</Point>
</Placemark>
<Placemark>
<name>
Thu May 20 08:58:57 2010 S=2.75 Km/hr
</name>
<styleUrl>
#styleMap_TLP_Normal
</styleUrl>
<Point>
<coordinates>
-99.0455093,17.1309032,827.50
</coordinates>
</Point>
</Placemark>
<Placemark>
<name>
Thu May 20 08:59:07 2010 S=1.30 Km/hr
</name>
<styleUrl>
#styleMap_TLP_Normal
</styleUrl>
<Point>
<coordinates>
-99.0455704,17.1309071,827.20
</coordinates>
</Point>
</Placemark>
<Placemark>
<name>
Thu May 20 08:59:17 2010 S=1.28 Km/hr
</name>
<styleUrl>
#styleMap_TLP_Normal
</styleUrl>
<Point>
<coordinates>
-99.0455856,17.1309357,826.33
</coordinates>
</Point>
</Placemark>
<Placemark>
<name>
Thu May 20 08:59:27 2010 S=2.09 Km/hr
</name>
<styleUrl>
#styleMap_TLP_Normal
</styleUrl>
<Point>
<coordinates>
-99.0455627,17.1309643,826.64
</coordinates>
</Point>
</Placemark>
<Placemark>
<name>
Thu May 20 08:59:37 2010 S=1.50 Km/hr
</name>
<styleUrl>
#styleMap_TLP_Normal
</styleUrl>
<Point>
<coordinates>
-99.0455246,17.1310005,827.91
</coordinates>
</Point>
</Placemark>
<Placemark>
<name>
Thu May 20 08:59:47 2010 S=1.94 Km/hr
</name>
<styleUrl>
#styleMap_TLP_Normal
</styleUrl>
<Point>
<coordinates>
-99.0454788,17.1310577,828.83
</coordinates>
</Point>
</Placemark>
<Placemark>
<name>
Thu May 20 08:59:57 2010 S=1.82 Km/hr
</name>
<styleUrl>
#styleMap_TLP_Normal
</styleUrl>
<Point>
<coordinates>
-99.0454865,17.1311150,828.91
</coordinates>
</Point>
</Placemark>
<Placemark>
<name>
Thu May 20 09:00:07 2010 S=3.05 Km/hr
</name>
<styleUrl>
#styleMap_TLP_Normal
</styleUrl>
<Point>
<coordinates>
-99.0455017,17.1311951,829.84
</coordinates>
</Point>
</Placemark>
<Placemark>
<name>
Thu May 20 09:00:17 2010 S=2.31 Km/hr
</name>
<styleUrl>
#styleMap_TLP_Normal
</styleUrl>
<Point>
<coordinates>
-99.0455246,17.1312504,830.92
</coordinates>
</Point>
</Placemark>
<Placemark>
<name>
Thu May 20 09:00:27 2010 S=2.16 Km/hr
</name>
<styleUrl>
#styleMap_TLP_Normal
</styleUrl>
<Point>
<coordinates>
-99.0455627,17.1312943,832.28
</coordinates>
</Point>
</Placemark>
<Placemark>
<name>
Thu May 20 09:00:37 2010 S=1.86 Km/hr
</name>
<styleUrl>
#styleMap_TLP_Normal
</styleUrl>
<Point>
<coordinates>
-99.0456161,17.1313210,833.28
</coordinates>
</Point>
</Placemark>
<Placemark>
<name>
Thu May 20 09:00:47 2010 S=0.30 Km/hr
</name>
<styleUrl>
#styleMap_TLP_Normal
</styleUrl>
<Point>
<coordinates>
-99.0456543,17.1313457,834.19
</coordinates>
</Point>
</Placemark>
<Placemark>
<name>
Thu May 20 09:00:57 2010 S=0.44 Km/hr
</name>
<styleUrl>
#styleMap_TLP_Normal
</styleUrl>
<Point>
<coordinates>
-99.0456696,17.1313515,834.31
</coordinates>
</Point>
</Placemark>
<Placemark>
<name>
Thu May 20 09:01:07 2010 S=0.87 Km/hr
</name>
<styleUrl>
#styleMap_TLP_Normal
</styleUrl>
<Point>
<coordinates>
-99.0456848,17.1313477,834.39
</coordinates>
</Point>
</Placemark>
<Placemark>
<name>
Thu May 20 09:01:17 2010 S=1.28 Km/hr
</name>
<styleUrl>
#styleMap_TLP_Normal
</styleUrl>
<Point>
<coordinates>
-99.0457001,17.1313686,834.33
</coordinates>
</Point>
</Placemark>
<Placemark>
<name>
Thu May 20 09:01:27 2010 S=1.38 Km/hr
</name>
<styleUrl>
#styleMap_TLP_Normal
</styleUrl>
<Point>
<coordinates>
-99.0457458,17.1314163,834.70
</coordinates>
</Point>
</Placemark>
<Placemark>
<name>
Thu May 20 09:01:37 2010 S=0.35 Km/hr
</name>
<styleUrl>
#styleMap_TLP_Normal
</styleUrl>
<Point>
<coordinates>
-99.0457458,17.1314182,834.67
</coordinates>
</Point>
</Placemark>
<Placemark>
<name>
Thu May 20 09:01:47 2010 S=0.71 Km/hr
</name>
<styleUrl>
#styleMap_TLP_Normal
</styleUrl>
<Point>
<coordinates>
-99.0457611,17.1314087,834.77
</coordinates>
</Point>
</Placemark>
<Placemark>
<name>
Thu May 20 09:01:57 2010 S=0.88 Km/hr
</name>
<styleUrl>
#styleMap_TLP_Normal
</styleUrl>
<Point>
<coordinates>
-99.0457764,17.1313992,834.95
</coordinates>
</Point>
</Placemark>
<Placemark>
<name>
Thu May 20 09:02:07 2010 S=0.89 Km/hr
</name>
<styleUrl>
#styleMap_TLP_Normal
</styleUrl>
<Point>
<coordinates>
-99.0457993,17.1313896,835.17
</coordinates>
</Point>
</Placemark>
<Placemark>
<name>
Thu May 20 09:02:17 2010 S=0.57 Km/hr
</name>
<styleUrl>
#styleMap_TLP_Normal
</styleUrl>
<Point>
<coordinates>
-99.0458145,17.1313934,835.25
</coordinates>
</Point>
</Placemark>
<Placemark>
<name>
Thu May 20 09:02:27 2010 S=0.51 Km/hr
</name>
<styleUrl>
#styleMap_TLP_Normal
</styleUrl>
<Point>
<coordinates>
-99.0458069,17.1313972,835.41
</coordinates>
</Point>
</Placemark>
<Placemark>
<name>
Thu May 20 09:02:37 2010 S=0.41 Km/hr
</name>
<styleUrl>
#styleMap_TLP_Normal
</styleUrl>
<Point>
<coordinates>
-99.0458145,17.1313839,835.56
</coordinates>
</Point>
</Placemark>
<Placemark>
<name>
Thu May 20 09:02:47 2010 S=0.34 Km/hr
</name>
<styleUrl>
#styleMap_TLP_Normal
</styleUrl>
<Point>
<coordinates>
-99.0458221,17.1313820,835.70
</coordinates>
</Point>
</Placemark>
<Placemark>
<name>
Thu May 20 09:02:57 2010 S=0.92 Km/hr
</name>
<styleUrl>
#styleMap_TLP_Normal
</styleUrl>
<Point>
<coordinates>
-99.0458374,17.1313725,835.88
</coordinates>
</Point>
</Placemark>
<Placemark>
<name>
Thu May 20 09:03:07 2010 S=0.76 Km/hr
</name>
<styleUrl>
#styleMap_TLP_Normal
</styleUrl>
<Point>
<coordinates>
-99.0458527,17.1313572,836.16
</coordinates>
</Point>
</Placemark>
<Placemark>
<name>
Thu May 20 09:03:17 2010 S=1.32 Km/hr
</name>
<styleUrl>
#styleMap_TLP_Normal
</styleUrl>
<Point>
<coordinates>
-99.0458908,17.1313705,835.73
</coordinates>
</Point>
</Placemark>
<Placemark>
<name>
Thu May 20 09:03:27 2010 S=2.00 Km/hr
</name>
<styleUrl>
#styleMap_TLP_Normal
</styleUrl>
<Point>
<coordinates>
-99.0459366,17.1314106,837.61
</coordinates>
</Point>
</Placemark>
<Placemark>
<name>
Thu May 20 09:03:37 2010 S=2.03 Km/hr
</name>
<styleUrl>
#styleMap_TLP_Normal
</styleUrl>
<Point>
<coordinates>
-99.0459518,17.1314564,840.50
</coordinates>
</Point>
</Placemark>
<Placemark>
<name>
Thu May 20 09:03:47 2010 S=2.83 Km/hr
</name>
<styleUrl>
#styleMap_TLP_Normal
</styleUrl>
<Point>
<coordinates>
-99.0459747,17.1315727,841.14
</coordinates>
</Point>
</Placemark>
<Placemark>
<name>
Thu May 20 09:03:57 2010 S=4.24 Km/hr
</name>
<styleUrl>
#styleMap_TLP_Normal
</styleUrl>
<Point>
<coordinates>
-99.0460510,17.1316643,842.47
</coordinates>
</Point>
</Placemark>
<Placemark>
<name>
Thu May 20 09:04:07 2010 S=3.32 Km/hr
</name>
<styleUrl>
#styleMap_TLP_Normal
</styleUrl>
<Point>
<coordinates>
-99.0461273,17.1317291,844.33
</coordinates>
</Point>
</Placemark>
<Placemark>
<name>
Thu May 20 09:04:17 2010 S=3.48 Km/hr
</name>
<styleUrl>
#styleMap_TLP_Normal
</styleUrl>
<Point>
<coordinates>
-99.0462036,17.1317749,845.75
</coordinates>
</Point>
</Placemark>
<Placemark>
<name>
Thu May 20 09:04:27 2010 S=2.93 Km/hr
</name>
<styleUrl>
#styleMap_TLP_Normal
</styleUrl>
<Point>
<coordinates>
-99.0463028,17.1318035,846.77
</coordinates>
</Point>
</Placemark>
<Placemark>
<name>
Thu May 20 09:04:37 2010 S=2.57 Km/hr
</name>
<styleUrl>
#styleMap_TLP_Normal
</styleUrl>
<Point>
<coordinates>
-99.0463943,17.1318188,846.47
</coordinates>
</Point>
</Placemark>
<Placemark>
<name>
Thu May 20 09:04:47 2010 S=0.78 Km/hr
</name>
<styleUrl>
#styleMap_TLP_Normal
</styleUrl>
<Point>
<coordinates>
-99.0464401,17.1318378,848.27
</coordinates>
</Point>
</Placemark>
<Placemark>
<name>
Thu May 20 09:04:57 2010 S=0.30 Km/hr
</name>
<styleUrl>
#styleMap_TLP_Normal
</styleUrl>
<Point>
<coordinates>
-99.0464249,17.1318340,849.38
</coordinates>
</Point>
</Placemark>
<Placemark>
<name>
Thu May 20 09:05:07 2010 S=2.18 Km/hr
</name>
<styleUrl>
#styleMap_TLP_Normal
</styleUrl>
<Point>
<coordinates>
-99.0464554,17.1318302,850.23
</coordinates>
</Point>
</Placemark>
<Placemark>
<name>
Thu May 20 09:05:17 2010 S=2.78 Km/hr
</name>
<styleUrl>
#styleMap_TLP_Normal
</styleUrl>
<Point>
<coordinates>
-99.0465622,17.1319027,850.78
</coordinates>
</Point>
</Placemark>
<Placemark>
<name>
Thu May 20 09:05:27 2010 S=1.42 Km/hr
</name>
<styleUrl>
#styleMap_TLP_Normal
</styleUrl>
<Point>
<coordinates>
-99.0466309,17.1319466,850.61
</coordinates>
</Point>
</Placemark>
<Placemark>
<name>
Thu May 20 09:05:37 2010 S=3.98 Km/hr
</name>
<styleUrl>
#styleMap_TLP_Normal
</styleUrl>
<Point>
<coordinates>
-99.0467224,17.1319942,851.39
</coordinates>
</Point>
</Placemark>
<Placemark>
<name>
Thu May 20 09:05:47 2010 S=3.01 Km/hr
</name>
<styleUrl>
#styleMap_TLP_Normal
</styleUrl>
<Point>
<coordinates>
-99.0467377,17.1320324,851.44
</coordinates>
</Point>
</Placemark>
<Placemark>
<name>
Thu May 20 09:05:57 2010 S=2.55 Km/hr
</name>
<styleUrl>
#styleMap_TLP_Normal
</styleUrl>
<Point>
<coordinates>
-99.0467072,17.1321106,852.23
</coordinates>
</Point>
</Placemark>
<Placemark>
<name>
Thu May 20 09:06:07 2010 S=3.38 Km/hr
</name>
<styleUrl>
#styleMap_TLP_Normal
</styleUrl>
<Point>
<coordinates>
-99.0466766,17.1322002,854.44
</coordinates>
</Point>
</Placemark>
<Placemark>
<name>
Thu May 20 09:06:17 2010 S=3.07 Km/hr
</name>
<styleUrl>
#styleMap_TLP_Normal
</styleUrl>
<Point>
<coordinates>
-99.0466766,17.1322708,855.81
</coordinates>
</Point>
</Placemark>
<Placemark>
<name>
Thu May 20 09:06:27 2010 S=4.83 Km/hr
</name>
<styleUrl>
#styleMap_TLP_Normal
</styleUrl>
<Point>
<coordinates>
-99.0467300,17.1323719,857.61
</coordinates>
</Point>
</Placemark>
<Placemark>
<name>
Thu May 20 09:06:37 2010 S=4.35 Km/hr
</name>
<styleUrl>
#styleMap_TLP_Normal
</styleUrl>
<Point>
<coordinates>
-99.0468216,17.1324596,858.66
</coordinates>
</Point>
</Placemark>
<Placemark>
<name>
Thu May 20 09:06:47 2010 S=3.93 Km/hr
</name>
<styleUrl>
#styleMap_TLP_Normal
</styleUrl>
<Point>
<coordinates>
-99.0468979,17.1325188,857.89
</coordinates>
</Point>
</Placemark>
<Placemark>
<name>
Thu May 20 09:06:57 2010 S=2.80 Km/hr
</name>
<styleUrl>
#styleMap_TLP_Normal
</styleUrl>
<Point>
<coordinates>
-99.0469208,17.1326199,858.98
</coordinates>
</Point>
</Placemark>
<Placemark>
<name>
Thu May 20 09:07:07 2010 S=3.09 Km/hr
</name>
<styleUrl>
#styleMap_TLP_Normal
</styleUrl>
<Point>
<coordinates>
-99.0469666,17.1327171,858.44
</coordinates>
</Point>
</Placemark>
<Placemark>
<name>
Thu May 20 09:07:17 2010 S=3.83 Km/hr
</name>
<styleUrl>
#styleMap_TLP_Normal
</styleUrl>
<Point>
<coordinates>
-99.0470428,17.1327705,858.03
</coordinates>
</Point>
</Placemark>
<Placemark>
<name>
Thu May 20 09:07:27 2010 S=3.28 Km/hr
</name>
<styleUrl>
#styleMap_TLP_Normal
</styleUrl>
<Point>
<coordinates>
-99.0471268,17.1328030,856.42
</coordinates>
</Point>
</Placemark>
<Placemark>
<name>
Thu May 20 09:07:37 2010 S=3.06 Km/hr
</name>
<styleUrl>
#styleMap_TLP_Normal
</styleUrl>
<Point>
<coordinates>
-99.0471954,17.1328545,856.67
</coordinates>
</Point>
</Placemark>
<Placemark>
<name>
Thu May 20 09:07:47 2010 S=2.11 Km/hr
</name>
<styleUrl>
#styleMap_TLP_Normal
</styleUrl>
<Point>
<coordinates>
-99.0472488,17.1329250,856.30
</coordinates>
</Point>
</Placemark>
<Placemark>
<name>
Thu May 20 09:07:57 2010 S=2.91 Km/hr
</name>
<styleUrl>
#styleMap_TLP_Normal
</styleUrl>
<Point>
<coordinates>
-99.0473022,17.1329975,855.81
</coordinates>
</Point>
</Placemark>
<Placemark>
<name>
Thu May 20 09:08:07 2010 S=3.06 Km/hr
</name>
<styleUrl>
#styleMap_TLP_Normal
</styleUrl>
<Point>
<coordinates>
-99.0473709,17.1330643,857.45
</coordinates>
</Point>
</Placemark>
<Placemark>
<name>
Thu May 20 09:08:17 2010 S=1.56 Km/hr
</name>
<styleUrl>
#styleMap_TLP_Normal
</styleUrl>
<Point>
<coordinates>
-99.0474243,17.1330738,858.19
</coordinates>
</Point>
</Placemark>
<Placemark>
<name>
Thu May 20 09:08:27 2010 S=3.13 Km/hr
</name>
<styleUrl>
#styleMap_TLP_Normal
</styleUrl>
<Point>
<coordinates>
-99.0475388,17.1331005,858.58
</coordinates>
</Point>
</Placemark>
<Placemark>
<name>
Thu May 20 09:08:37 2010 S=3.16 Km/hr
</name>
<styleUrl>
#styleMap_TLP_Normal
</styleUrl>
<Point>
<coordinates>
-99.0476303,17.1331062,859.45
</coordinates>
</Point>
</Placemark>
<Placemark>
<name>
Thu May 20 09:08:47 2010 S=1.43 Km/hr
</name>
<styleUrl>
#styleMap_TLP_Normal
</styleUrl>
<Point>
<coordinates>
-99.0476837,17.1331120,859.94
</coordinates>
</Point>
</Placemark>
<Placemark>
<name>
Thu May 20 09:08:57 2010 S=1.87 Km/hr
</name>
<styleUrl>
#styleMap_TLP_Normal
</styleUrl>
<Point>
<coordinates>
-99.0477524,17.1331158,860.41
</coordinates>
</Point>
</Placemark>
<Placemark>
<name>
Thu May 20 09:09:07 2010 S=2.08 Km/hr
</name>
<styleUrl>
#styleMap_TLP_Normal
</styleUrl>
<Point>
<coordinates>
-99.0478134,17.1331100,860.88
</coordinates>
</Point>
</Placemark>
<Placemark>
<name>
Thu May 20 09:09:17 2010 S=1.33 Km/hr
</name>
<styleUrl>
#styleMap_TLP_Normal
</styleUrl>
<Point>
<coordinates>
-99.0478287,17.1331005,861.42
</coordinates>
</Point>
</Placemark>
<Placemark>
<name>
Thu May 20 09:09:27 2010 S=0.27 Km/hr
</name>
<styleUrl>
#styleMap_TLP_Normal
</styleUrl>
<Point>
<coordinates>
-99.0478287,17.1331234,861.63
</coordinates>
</Point>
</Placemark>
<Placemark>
<name>
Thu May 20 09:09:37 2010 S=1.28 Km/hr
</name>
<styleUrl>
#styleMap_TLP_Normal
</styleUrl>
<Point>
<coordinates>
-99.0478287,17.1331234,861.70
</coordinates>
</Point>
</Placemark>
<Placemark>
<name>
Thu May 20 09:09:47 2010 S=3.20 Km/hr
</name>
<styleUrl>
#styleMap_TLP_Normal
</styleUrl>
<Point>
<coordinates>
-99.0477905,17.1332111,863.95
</coordinates>
</Point>
</Placemark>
<Placemark>
<name>
Thu May 20 09:09:57 2010 S=1.79 Km/hr
</name>
<styleUrl>
#styleMap_TLP_Normal
</styleUrl>
<Point>
<coordinates>
-99.0478210,17.1332359,864.97
</coordinates>
</Point>
</Placemark>
<Placemark>
<name>
Thu May 20 09:10:07 2010 S=0.49 Km/hr
</name>
<styleUrl>
#styleMap_TLP_Normal
</styleUrl>
<Point>
<coordinates>
-99.0478516,17.1332188,865.17
</coordinates>
</Point>
</Placemark>
<Placemark>
<name>
Thu May 20 09:10:17 2010 S=0.39 Km/hr
</name>
<styleUrl>
#styleMap_TLP_Normal
</styleUrl>
<Point>
<coordinates>
-99.0478592,17.1332169,865.19
</coordinates>
</Point>
</Placemark>
<Placemark>
<name>
Thu May 20 09:10:27 2010 S=0.54 Km/hr
</name>
<styleUrl>
#styleMap_TLP_Normal
</styleUrl>
<Point>
<coordinates>
-99.0478516,17.1332035,865.20
</coordinates>
</Point>
</Placemark>
<Placemark>
<name>
Thu May 20 09:10:37 2010 S=1.18 Km/hr
</name>
<styleUrl>
#styleMap_TLP_Normal
</styleUrl>
<Point>
<coordinates>
-99.0478287,17.1332054,866.27
</coordinates>
</Point>
</Placemark>
<Placemark>
<name>
Thu May 20 09:10:47 2010 S=1.09 Km/hr
</name>
<styleUrl>
#styleMap_TLP_Normal
</styleUrl>
<Point>
<coordinates>
-99.0478516,17.1332455,867.17
</coordinates>
</Point>
</Placemark>
<Placemark>
<name>
Thu May 20 09:10:57 2010 S=1.06 Km/hr
</name>
<styleUrl>
#styleMap_TLP_Normal
</styleUrl>
<Point>
<coordinates>
-99.0478439,17.1332664,868.89
</coordinates>
</Point>
</Placemark>
<Placemark>
<name>
Thu May 20 09:11:07 2010 S=2.08 Km/hr
</name>
<styleUrl>
#styleMap_TLP_Normal
</styleUrl>
<Point>
<coordinates>
-99.0478058,17.1333122,871.45
</coordinates>
</Point>
</Placemark>
<Placemark>
<name>
Thu May 20 09:11:17 2010 S=1.92 Km/hr
</name>
<styleUrl>
#styleMap_TLP_Normal
</styleUrl>
<Point>
<coordinates>
-99.0478134,17.1333637,873.53
</coordinates>
</Point>
</Placemark>
<Placemark>
<name>
Thu May 20 09:11:27 2010 S=2.00 Km/hr
</name>
<styleUrl>
#styleMap_TLP_Normal
</styleUrl>
<Point>
<coordinates>
-99.0477905,17.1334190,875.70
</coordinates>
</Point>
</Placemark>
<Placemark>
<name>
Thu May 20 09:11:37 2010 S=1.19 Km/hr
</name>
<styleUrl>
#styleMap_TLP_Normal
</styleUrl>
<Point>
<coordinates>
-99.0477600,17.1334667,876.94
</coordinates>
</Point>
</Placemark>
<Placemark>
<name>
Thu May 20 09:11:47 2010 S=1.85 Km/hr
</name>
<styleUrl>
#styleMap_TLP_Normal
</styleUrl>
<Point>
<coordinates>
-99.0477371,17.1335182,879.03
</coordinates>
</Point>
</Placemark>
<Placemark>
<name>
Thu May 20 09:11:57 2010 S=2.40 Km/hr
</name>
<styleUrl>
#styleMap_TLP_Normal
</styleUrl>
<Point>
<coordinates>
-99.0477219,17.1335812,880.70
</coordinates>
</Point>
</Placemark>
<Placemark>
<name>
Thu May 20 09:12:07 2010 S=0.79 Km/hr
</name>
<styleUrl>
#styleMap_TLP_Normal
</styleUrl>
<Point>
<coordinates>
-99.0477219,17.1335907,883.42
</coordinates>
</Point>
</Placemark>
<Placemark>
<name>
Thu May 20 09:12:17 2010 S=0.83 Km/hr
</name>
<styleUrl>
#styleMap_TLP_Normal
</styleUrl>
<Point>
<coordinates>
-99.0477142,17.1336098,884.81
</coordinates>
</Point>
</Placemark>
<Placemark>
<name>
Thu May 20 09:12:27 2010 S=1.49 Km/hr
</name>
<styleUrl>
#styleMap_TLP_Normal
</styleUrl>
<Point>
<coordinates>
-99.0477066,17.1336651,886.47
</coordinates>
</Point>
</Placemark>
<Placemark>
<name>
Thu May 20 09:12:37 2010 S=1.24 Km/hr
</name>
<styleUrl>
#styleMap_TLP_Normal
</styleUrl>
<Point>
<coordinates>
-99.0476990,17.1337242,889.08
</coordinates>
</Point>
</Placemark>
<Placemark>
<name>
Thu May 20 09:12:47 2010 S=0.73 Km/hr
</name>
<styleUrl>
#styleMap_TLP_Normal
</styleUrl>
<Point>
<coordinates>
-99.0477066,17.1337357,890.69
</coordinates>
</Point>
</Placemark>
<Placemark>
<name>
Thu May 20 09:12:57 2010 S=0.45 Km/hr
</name>
<styleUrl>
#styleMap_TLP_Normal
</styleUrl>
<Point>
<coordinates>
-99.0477219,17.1337433,892.27
</coordinates>
</Point>
</Placemark>
<Placemark>
<name>
Thu May 20 09:13:07 2010 S=0.41 Km/hr
</name>
<styleUrl>
#styleMap_TLP_Normal
</styleUrl>
<Point>
<coordinates>
-99.0477219,17.1337509,894.02
</coordinates>
</Point>
</Placemark>
<Placemark>
<name>
Thu May 20 09:13:17 2010 S=0.49 Km/hr
</name>
<styleUrl>
#styleMap_TLP_Normal
</styleUrl>
<Point>
<coordinates>
-99.0477142,17.1337566,895.80
</coordinates>
</Point>
</Placemark>
<Placemark>
<name>
Thu May 20 09:13:27 2010 S=1.30 Km/hr
</name>
<styleUrl>
#styleMap_TLP_Normal
</styleUrl>
<Point>
<coordinates>
-99.0477219,17.1337910,896.66
</coordinates>
</Point>
</Placemark>
<Placemark>
<name>
Thu May 20 09:13:37 2010 S=1.71 Km/hr
</name>
<styleUrl>
#styleMap_TLP_Normal
</styleUrl>
<Point>
<coordinates>
-99.0477142,17.1338482,897.83
</coordinates>
</Point>
</Placemark>
<Placemark>
<name>
Thu May 20 09:13:47 2010 S=1.45 Km/hr
</name>
<styleUrl>
#styleMap_TLP_Normal
</styleUrl>
<Point>
<coordinates>
-99.0477295,17.1338902,898.94
</coordinates>
</Point>
</Placemark>
<Placemark>
<name>
Thu May 20 09:13:57 2010 S=1.08 Km/hr
</name>
<styleUrl>
#styleMap_TLP_Normal
</styleUrl>
<Point>
<coordinates>
-99.0477448,17.1339169,900.55
</coordinates>
</Point>
</Placemark>
<Placemark>
<name>
Thu May 20 09:14:07 2010 S=1.58 Km/hr
</name>
<styleUrl>
#styleMap_TLP_Normal
</styleUrl>
<Point>
<coordinates>
-99.0477676,17.1339569,902.89
</coordinates>
</Point>
</Placemark>
<Placemark>
<name>
Thu May 20 09:14:17 2010 S=0.33 Km/hr
</name>
<styleUrl>
#styleMap_TLP_Normal
</styleUrl>
<Point>
<coordinates>
-99.0477600,17.1339626,905.58
</coordinates>
</Point>
</Placemark>
<Placemark>
<name>
Thu May 20 09:14:27 2010 S=1.20 Km/hr
</name>
<styleUrl>
#styleMap_TLP_Normal
</styleUrl>
<Point>
<coordinates>
-99.0477753,17.1339760,907.11
</coordinates>
</Point>
</Placemark>
<Placemark>
<name>
Thu May 20 09:14:37 2010 S=2.44 Km/hr
</name>
<styleUrl>
#styleMap_TLP_Normal
</styleUrl>
<Point>
<coordinates>
-99.0478058,17.1340370,908.44
</coordinates>
</Point>
</Placemark>
<Placemark>
<name>
Thu May 20 09:14:47 2010 S=1.97 Km/hr
</name>
<styleUrl>
#styleMap_TLP_Normal
</styleUrl>
<Point>
<coordinates>
-99.0478516,17.1340904,909.11
</coordinates>
</Point>
</Placemark>
<Placemark>
<name>
Thu May 20 09:14:57 2010 S=2.43 Km/hr
</name>
<styleUrl>
#styleMap_TLP_Normal
</styleUrl>
<Point>
<coordinates>
-99.0478897,17.1341496,910.38
</coordinates>
</Point>
</Placemark>
<Placemark>
<name>
Thu May 20 09:15:07 2010 S=3.55 Km/hr
</name>
<styleUrl>
#styleMap_TLP_Normal
</styleUrl>
<Point>
<coordinates>
-99.0479507,17.1342239,910.11
</coordinates>
</Point>
</Placemark>
<Placemark>
<name>
Thu May 20 09:15:17 2010 S=2.90 Km/hr
</name>
<styleUrl>
#styleMap_TLP_Normal
</styleUrl>
<Point>
<coordinates>
-99.0480423,17.1342602,910.19
</coordinates>
</Point>
</Placemark>
<Placemark>
<name>
Thu May 20 09:15:27 2010 S=2.44 Km/hr
</name>
<styleUrl>
#styleMap_TLP_Normal
</styleUrl>
<Point>
<coordinates>
-99.0480957,17.1343136,910.45
</coordinates>
</Point>
</Placemark>
<Placemark>
<name>
Thu May 20 09:15:37 2010 S=1.69 Km/hr
</name>
<styleUrl>
#styleMap_TLP_Normal
</styleUrl>
<Point>
<coordinates>
-99.0481644,17.1343422,910.69
</coordinates>
</Point>
</Placemark>
<Placemark>
<name>
Thu May 20 09:15:47 2010 S=1.34 Km/hr
</name>
<styleUrl>
#styleMap_TLP_Normal
</styleUrl>
<Point>
<coordinates>
-99.0481949,17.1343689,912.03
</coordinates>
</Point>
</Placemark>
<Placemark>
<name>
Thu May 20 09:15:57 2010 S=1.57 Km/hr
</name>
<styleUrl>
#styleMap_TLP_Normal
</styleUrl>
<Point>
<coordinates>
-99.0482254,17.1344070,912.16
</coordinates>
</Point>
</Placemark>
<Placemark>
<name>
Thu May 20 09:16:07 2010 S=1.60 Km/hr
</name>
<styleUrl>
#styleMap_TLP_Normal
</styleUrl>
<Point>
<coordinates>
-99.0482635,17.1343441,912.88
</coordinates>
</Point>
</Placemark>
<Placemark>
<name>
Thu May 20 09:16:17 2010 S=0.84 Km/hr
</name>
<styleUrl>
#styleMap_TLP_Normal
</styleUrl>
<Point>
<coordinates>
-99.0483017,17.1343861,912.88
</coordinates>
</Point>
</Placemark>
<Placemark>
<name>
Thu May 20 09:16:27 2010 S=0.84 Km/hr
</name>
<styleUrl>
#styleMap_TLP_Normal
</styleUrl>
<Point>
<coordinates>
-99.0483398,17.1344166,913.02
</coordinates>
</Point>
</Placemark>
<Placemark>
<name>
Thu May 20 09:16:37 2010 S=1.54 Km/hr
</name>
<styleUrl>
#styleMap_TLP_Normal
</styleUrl>
<Point>
<coordinates>
-99.0483627,17.1344872,913.11
</coordinates>
</Point>
</Placemark>
<Placemark>
<name>
Thu May 20 09:16:47 2010 S=1.11 Km/hr
</name>
<styleUrl>
#styleMap_TLP_Normal
</styleUrl>
<Point>
<coordinates>
-99.0484390,17.1345062,913.59
</coordinates>
</Point>
</Placemark>
<Placemark>
<name>
Thu May 20 09:16:57 2010 S=0.73 Km/hr
</name>
<styleUrl>
#styleMap_TLP_Normal
</styleUrl>
<Point>
<coordinates>
-99.0485153,17.1344433,913.88
</coordinates>
</Point>
</Placemark>
<Placemark>
<name>
Thu May 20 09:17:07 2010 S=1.35 Km/hr
</name>
<styleUrl>
#styleMap_TLP_Normal
</styleUrl>
<Point>
<coordinates>
-99.0485535,17.1344490,914.70
</coordinates>
</Point>
</Placemark>
<Placemark>
<name>
Thu May 20 09:17:17 2010 S=2.09 Km/hr
</name>
<styleUrl>
#styleMap_TLP_Normal
</styleUrl>
<Point>
<coordinates>
-99.0485992,17.1344776,915.19
</coordinates>
</Point>
</Placemark>
<Placemark>
<name>
Thu May 20 09:17:27 2010 S=1.27 Km/hr
</name>
<styleUrl>
#styleMap_TLP_Normal
</styleUrl>
<Point>
<coordinates>
-99.0486221,17.1344872,915.94
</coordinates>
</Point>
</Placemark>
<Placemark>
<name>
Thu May 20 09:17:37 2010 S=0.52 Km/hr
</name>
<styleUrl>
#styleMap_TLP_Normal
</styleUrl>
<Point>
<coordinates>
-99.0486603,17.1345139,916.09
</coordinates>
</Point>
</Placemark>
<Placemark>
<name>
Thu May 20 09:17:47 2010 S=1.05 Km/hr
</name>
<styleUrl>
#styleMap_TLP_Normal
</styleUrl>
<Point>
<coordinates>
-99.0486908,17.1345501,916.23
</coordinates>
</Point>
</Placemark>
<Placemark>
<name>
Thu May 20 09:17:57 2010 S=0.56 Km/hr
</name>
<styleUrl>
#styleMap_TLP_Normal
</styleUrl>
<Point>
<coordinates>
-99.0486984,17.1345596,917.30
</coordinates>
</Point>
</Placemark>
<Placemark>
<name>
Thu May 20 09:18:07 2010 S=0.95 Km/hr
</name>
<styleUrl>
#styleMap_TLP_Normal
</styleUrl>
<Point>
<coordinates>
-99.0487137,17.1345634,917.34
</coordinates>
</Point>
</Placemark>
<Placemark>
<name>
Thu May 20 09:18:17 2010 S=1.45 Km/hr
</name>
<styleUrl>
#styleMap_TLP_Normal
</styleUrl>
<Point>
<coordinates>
-99.0487442,17.1345940,917.86
</coordinates>
</Point>
</Placemark>
<Placemark>
<name>
Thu May 20 09:18:27 2010 S=0.20 Km/hr
</name>
<styleUrl>
#styleMap_TLP_Normal
</styleUrl>
<Point>
<coordinates>
-99.0487518,17.1346340,918.92
</coordinates>
</Point>
</Placemark>
<Placemark>
<name>
Thu May 20 09:18:37 2010 S=1.21 Km/hr
</name>
<styleUrl>
#styleMap_TLP_Normal
</styleUrl>
<Point>
<coordinates>
-99.0487671,17.1346359,919.13
</coordinates>
</Point>
</Placemark>
<Placemark>
<name>
Thu May 20 09:18:47 2010 S=1.00 Km/hr
</name>
<styleUrl>
#styleMap_TLP_Normal
</styleUrl>
<Point>
<coordinates>
-99.0487976,17.1346455,919.66
</coordinates>
</Point>
</Placemark>
<Placemark>
<name>
Thu May 20 09:18:57 2010 S=0.75 Km/hr
</name>
<styleUrl>
#styleMap_TLP_Normal
</styleUrl>
<Point>
<coordinates>
-99.0488434,17.1346588,919.88
</coordinates>
</Point>
</Placemark>
<Placemark>
<name>
Thu May 20 09:19:07 2010 S=1.54 Km/hr
</name>
<styleUrl>
#styleMap_TLP_Normal
</styleUrl>
<Point>
<coordinates>
-99.0489044,17.1346722,920.23
</coordinates>
</Point>
</Placemark>
<Placemark>
<name>
Thu May 20 09:19:17 2010 S=0.84 Km/hr
</name>
<styleUrl>
#styleMap_TLP_Normal
</styleUrl>
<Point>
<coordinates>
-99.0489578,17.1346912,920.73
</coordinates>
</Point>
</Placemark>
<Placemark>
<name>
Thu May 20 09:19:27 2010 S=0.92 Km/hr
</name>
<styleUrl>
#styleMap_TLP_Normal
</styleUrl>
<Point>
<coordinates>
-99.0489807,17.1347389,921.09
</coordinates>
</Point>
</Placemark>
<Placemark>
<name>
Thu May 20 09:19:37 2010 S=0.17 Km/hr
</name>
<styleUrl>
#styleMap_TLP_Normal
</styleUrl>
<Point>
<coordinates>
-99.0489731,17.1347427,921.92
</coordinates>
</Point>
</Placemark>
<Placemark>
<name>
Thu May 20 09:19:47 2010 S=0.56 Km/hr
</name>
<styleUrl>
#styleMap_TLP_Normal
</styleUrl>
<Point>
<coordinates>
-99.0489731,17.1347599,923.84
</coordinates>
</Point>
</Placemark>
<Placemark>
<name>
Thu May 20 09:19:57 2010 S=0.74 Km/hr
</name>
<styleUrl>
#styleMap_TLP_Normal
</styleUrl>
<Point>
<coordinates>
-99.0489731,17.1347675,924.08
</coordinates>
</Point>
</Placemark>
<Placemark>
<name>
Thu May 20 09:20:07 2010 S=0.38 Km/hr
</name>
<styleUrl>
#styleMap_TLP_Normal
</styleUrl>
<Point>
<coordinates>
-99.0489883,17.1348000,926.88
</coordinates>
</Point>
</Placemark>
<Placemark>
<name>
Thu May 20 09:20:17 2010 S=0.87 Km/hr
</name>
<styleUrl>
#styleMap_TLP_Normal
</styleUrl>
<Point>
<coordinates>
-99.0489960,17.1348152,927.27
</coordinates>
</Point>
</Placemark>
<Placemark>
<name>
Thu May 20 09:20:27 2010 S=0.63 Km/hr
</name>
<styleUrl>
#styleMap_TLP_Normal
</styleUrl>
<Point>
<coordinates>
-99.0490265,17.1348591,928.41
</coordinates>
</Point>
</Placemark>
<Placemark>
<name>
Thu May 20 09:20:37 2010 S=1.73 Km/hr
</name>
<styleUrl>
#styleMap_TLP_Normal
</styleUrl>
<Point>
<coordinates>
-99.0490799,17.1349068,930.88
</coordinates>
</Point>
</Placemark>
<Placemark>
<name>
Thu May 20 09:20:47 2010 S=1.13 Km/hr
</name>
<styleUrl>
#styleMap_TLP_Normal
</styleUrl>
<Point>
<coordinates>
-99.0491104,17.1349277,932.98
</coordinates>
</Point>
</Placemark>
<Placemark>
<name>
Thu May 20 09:20:57 2010 S=1.20 Km/hr
</name>
<styleUrl>
#styleMap_TLP_Normal
</styleUrl>
<Point>
<coordinates>
-99.0491333,17.1349583,936.89
</coordinates>
</Point>
</Placemark>
<Placemark>
<name>
Thu May 20 09:21:07 2010 S=1.20 Km/hr
</name>
<styleUrl>
#styleMap_TLP_Normal
</styleUrl>
<Point>
<coordinates>
-99.0491562,17.1349812,941.30
</coordinates>
</Point>
</Placemark>
<Placemark>
<name>
Thu May 20 09:21:17 2010 S=1.38 Km/hr
</name>
<styleUrl>
#styleMap_TLP_Normal
</styleUrl>
<Point>
<coordinates>
-99.0491867,17.1350040,944.53
</coordinates>
</Point>
</Placemark>
<Placemark>
<name>
Thu May 20 09:21:27 2010 S=2.05 Km/hr
</name>
<styleUrl>
#styleMap_TLP_Normal
</styleUrl>
<Point>
<coordinates>
-99.0492325,17.1350574,945.98
</coordinates>
</Point>
</Placemark>
<Placemark>
<name>
Thu May 20 09:21:37 2010 S=1.50 Km/hr
</name>
<styleUrl>
#styleMap_TLP_Normal
</styleUrl>
<Point>
<coordinates>
-99.0492554,17.1350632,950.58
</coordinates>
</Point>
</Placemark>
<Placemark>
<name>
Thu May 20 09:21:47 2010 S=3.33 Km/hr
</name>
<styleUrl>
#styleMap_TLP_Normal
</styleUrl>
<Point>
<coordinates>
-99.0493088,17.1351547,953.20
</coordinates>
</Point>
</Placemark>
<Placemark>
<name>
Thu May 20 09:21:57 2010 S=3.96 Km/hr
</name>
<styleUrl>
#styleMap_TLP_Normal
</styleUrl>
<Point>
<coordinates>
-99.0493851,17.1352253,955.77
</coordinates>
</Point>
</Placemark>
<Placemark>
<name>
Thu May 20 09:22:07 2010 S=2.40 Km/hr
</name>
<styleUrl>
#styleMap_TLP_Normal
</styleUrl>
<Point>
<coordinates>
-99.0494385,17.1353321,958.33
</coordinates>
</Point>
</Placemark>
<Placemark>
<name>
Thu May 20 09:22:17 2010 S=0.71 Km/hr
</name>
<styleUrl>
#styleMap_TLP_Normal
</styleUrl>
<Point>
<coordinates>
-99.0494690,17.1353664,958.98
</coordinates>
</Point>
</Placemark>
<Placemark>
<name>
Thu May 20 09:22:27 2010 S=0.57 Km/hr
</name>
<styleUrl>
#styleMap_TLP_Normal
</styleUrl>
<Point>
<coordinates>
-99.0495148,17.1353550,959.73
</coordinates>
</Point>
</Placemark>
<Placemark>
<name>
Thu May 20 09:22:37 2010 S=1.83 Km/hr
</name>
<styleUrl>
#styleMap_TLP_Normal
</styleUrl>
<Point>
<coordinates>
-99.0495148,17.1353512,960.31
</coordinates>
</Point>
</Placemark>
<Placemark>
<name>
Thu May 20 09:22:47 2010 S=0.51 Km/hr
</name>
<styleUrl>
#styleMap_TLP_Normal
</styleUrl>
<Point>
<coordinates>
-99.0495300,17.1353474,960.34
</coordinates>
</Point>
</Placemark>
<Placemark>
<name>
Thu May 20 09:22:57 2010 S=1.16 Km/hr
</name>
<styleUrl>
#styleMap_TLP_Normal
</styleUrl>
<Point>
<coordinates>
-99.0495224,17.1353359,960.36
</coordinates>
</Point>
</Placemark>
<Placemark>
<name>
Thu May 20 09:23:07 2010 S=0.07 Km/hr
</name>
<styleUrl>
#styleMap_TLP_Normal
</styleUrl>
<Point>
<coordinates>
-99.0494919,17.1353073,959.86
</coordinates>
</Point>
</Placemark>
<Placemark>
<name>
Thu May 20 09:23:17 2010 S=0.18 Km/hr
</name>
<styleUrl>
#styleMap_TLP_Normal
</styleUrl>
<Point>
<coordinates>
-99.0494919,17.1353016,959.83
</coordinates>
</Point>
</Placemark>
<Placemark>
<name>
Thu May 20 09:23:27 2010 S=0.56 Km/hr
</name>
<styleUrl>
#styleMap_TLP_Normal
</styleUrl>
<Point>
<coordinates>
-99.0494919,17.1353054,959.80
</coordinates>
</Point>
</Placemark>
<Placemark>
<name>
Thu May 20 09:23:37 2010 S=0.22 Km/hr
</name>
<styleUrl>
#styleMap_TLP_Normal
</styleUrl>
<Point>
<coordinates>
-99.0494995,17.1353130,959.72
</coordinates>
</Point>
</Placemark>
<Placemark>
<name>
Thu May 20 09:23:47 2010 S=0.10 Km/hr
</name>
<styleUrl>
#styleMap_TLP_Normal
</styleUrl>
<Point>
<coordinates>
-99.0494995,17.1353111,959.70
</coordinates>
</Point>
</Placemark>
<Placemark>
<name>
Thu May 20 09:23:57 2010 S=0.01 Km/hr
</name>
<styleUrl>
#styleMap_TLP_Normal
</styleUrl>
<Point>
<coordinates>
-99.0494995,17.1353111,959.73
</coordinates>
</Point>
</Placemark>
<Placemark>
<name>
Thu May 20 09:24:07 2010 S=0.00 Km/hr
</name>
<styleUrl>
#styleMap_TLP_Normal
</styleUrl>
<Point>
<coordinates>
-99.0494995,17.1353111,959.81
</coordinates>
</Point>
</Placemark>
<Placemark>
<name>
Thu May 20 09:24:17 2010 S=0.00 Km/hr
</name>
<styleUrl>
#styleMap_TLP_Normal
</styleUrl>
<Point>
<coordinates>
-99.0494995,17.1353111,959.83
</coordinates>
</Point>
</Placemark>
<Placemark>
<name>
Thu May 20 09:24:27 2010 S=0.00 Km/hr
</name>
<styleUrl>
#styleMap_TLP_Normal
</styleUrl>
<Point>
<coordinates>
-99.0494995,17.1353111,959.92
</coordinates>
</Point>
</Placemark>
<Placemark>
<name>
Thu May 20 09:24:37 2010 S=0.01 Km/hr
</name>
<styleUrl>
#styleMap_TLP_Normal
</styleUrl>
<Point>
<coordinates>
-99.0494995,17.1353111,959.92
</coordinates>
</Point>
</Placemark>
<Placemark>
<name>
Thu May 20 09:24:47 2010 S=0.01 Km/hr
</name>
<styleUrl>
#styleMap_TLP_Normal
</styleUrl>
<Point>
<coordinates>
-99.0495071,17.1353111,960.13
</coordinates>
</Point>
</Placemark>
<Placemark>
<name>
Thu May 20 09:24:57 2010 S=0.00 Km/hr
</name>
<styleUrl>
#styleMap_TLP_Normal
</styleUrl>
<Point>
<coordinates>
-99.0495071,17.1353130,960.28
</coordinates>
</Point>
</Placemark>
<Placemark>
<name>
Thu May 20 09:25:07 2010 S=0.01 Km/hr
</name>
<styleUrl>
#styleMap_TLP_Normal
</styleUrl>
<Point>
<coordinates>
-99.0495071,17.1353130,960.42
</coordinates>
</Point>
</Placemark>
<Placemark>
<name>
Thu May 20 09:25:17 2010 S=0.01 Km/hr
</name>
<styleUrl>
#styleMap_TLP_Normal
</styleUrl>
<Point>
<coordinates>
-99.0495071,17.1353130,960.45
</coordinates>
</Point>
</Placemark>
<Placemark>
<name>
Thu May 20 09:25:27 2010 S=0.00 Km/hr
</name>
<styleUrl>
#styleMap_TLP_Normal
</styleUrl>
<Point>
<coordinates>
-99.0495071,17.1353149,960.50
</coordinates>
</Point>
</Placemark>
<Placemark>
<name>
Thu May 20 09:25:37 2010 S=0.01 Km/hr
</name>
<styleUrl>
#styleMap_TLP_Normal
</styleUrl>
<Point>
<coordinates>
-99.0495071,17.1353149,960.48
</coordinates>
</Point>
</Placemark>
<Placemark>
<name>
Thu May 20 09:25:47 2010 S=0.01 Km/hr
</name>
<styleUrl>
#styleMap_TLP_Normal
</styleUrl>
<Point>
<coordinates>
-99.0495071,17.1353168,960.53
</coordinates>
</Point>
</Placemark>
<Placemark>
<name>
Thu May 20 09:25:57 2010 S=0.01 Km/hr
</name>
<styleUrl>
#styleMap_TLP_Normal
</styleUrl>
<Point>
<coordinates>
-99.0495148,17.1353168,960.59
</coordinates>
</Point>
</Placemark>
<Placemark>
<name>
Thu May 20 09:26:07 2010 S=0.01 Km/hr
</name>
<styleUrl>
#styleMap_TLP_Normal
</styleUrl>
<Point>
<coordinates>
-99.0495148,17.1353168,960.63
</coordinates>
</Point>
</Placemark>
<Placemark>
<name>
Thu May 20 09:26:17 2010 S=0.01 Km/hr
</name>
<styleUrl>
#styleMap_TLP_Normal
</styleUrl>
<Point>
<coordinates>
-99.0495148,17.1353168,960.55
</coordinates>
</Point>
</Placemark>
<Placemark>
<name>
Thu May 20 09:26:27 2010 S=0.01 Km/hr
</name>
<styleUrl>
#styleMap_TLP_Normal
</styleUrl>
<Point>
<coordinates>
-99.0495148,17.1353168,960.59
</coordinates>
</Point>
</Placemark>
<Placemark>
<name>
Thu May 20 09:26:37 2010 S=0.01 Km/hr
</name>
<styleUrl>
#styleMap_TLP_Normal
</styleUrl>
<Point>
<coordinates>
-99.0495148,17.1353168,960.63
</coordinates>
</Point>
</Placemark>
<Placemark>
<name>
Thu May 20 09:26:47 2010 S=0.01 Km/hr
</name>
<styleUrl>
#styleMap_TLP_Normal
</styleUrl>
<Point>
<coordinates>
-99.0495148,17.1353168,960.72
</coordinates>
</Point>
</Placemark>
<Placemark>
<name>
Thu May 20 09:26:57 2010 S=0.01 Km/hr
</name>
<styleUrl>
#styleMap_TLP_Normal
</styleUrl>
<Point>
<coordinates>
-99.0495148,17.1353168,960.66
</coordinates>
</Point>
</Placemark>
<Placemark>
<name>
Thu May 20 09:27:07 2010 S=0.01 Km/hr
</name>
<styleUrl>
#styleMap_TLP_Normal
</styleUrl>
<Point>
<coordinates>
-99.0495148,17.1353168,960.61
</coordinates>
</Point>
</Placemark>
<Placemark>
<name>
Thu May 20 09:27:17 2010 S=0.01 Km/hr
</name>
<styleUrl>
#styleMap_TLP_Normal
</styleUrl>
<Point>
<coordinates>
-99.0495148,17.1353168,960.52
</coordinates>
</Point>
</Placemark>
<Placemark>
<name>
Thu May 20 09:27:27 2010 S=0.01 Km/hr
</name>
<styleUrl>
#styleMap_TLP_Normal
</styleUrl>
<Point>
<coordinates>
-99.0495148,17.1353168,960.44
</coordinates>
</Point>
</Placemark>
<Placemark>
<name>
Thu May 20 09:27:37 2010 S=1.16 Km/hr
</name>
<styleUrl>
#styleMap_TLP_Normal
</styleUrl>
<Point>
<coordinates>
-99.0495148,17.1353016,960.69
</coordinates>
</Point>
</Placemark>
<Placemark>
<name>
Thu May 20 09:27:47 2010 S=0.84 Km/hr
</name>
<styleUrl>
#styleMap_TLP_Normal
</styleUrl>
<Point>
<coordinates>
-99.0495071,17.1352882,960.80
</coordinates>
</Point>
</Placemark>
<Placemark>
<name>
Thu May 20 09:27:57 2010 S=1.62 Km/hr
</name>
<styleUrl>
#styleMap_TLP_Normal
</styleUrl>
<Point>
<coordinates>
-99.0494614,17.1352444,960.70
</coordinates>
</Point>
</Placemark>
<Placemark>
<name>
Thu May 20 09:28:07 2010 S=0.02 Km/hr
</name>
<styleUrl>
#styleMap_TLP_Normal
</styleUrl>
<Point>
<coordinates>
-99.0494843,17.1352329,960.94
</coordinates>
</Point>
</Placemark>
<Placemark>
<name>
Thu May 20 09:28:17 2010 S=1.01 Km/hr
</name>
<styleUrl>
#styleMap_TLP_Normal
</styleUrl>
<Point>
<coordinates>
-99.0494995,17.1352329,961.11
</coordinates>
</Point>
</Placemark>
<Placemark>
<name>
Thu May 20 09:28:27 2010 S=1.44 Km/hr
</name>
<styleUrl>
#styleMap_TLP_Normal
</styleUrl>
<Point>
<coordinates>
-99.0495071,17.1351910,961.78
</coordinates>
</Point>
</Placemark>
<Placemark>
<name>
Thu May 20 09:28:37 2010 S=1.30 Km/hr
</name>
<styleUrl>
#styleMap_TLP_Normal
</styleUrl>
<Point>
<coordinates>
-99.0494995,17.1351547,961.97
</coordinates>
</Point>
</Placemark>
<Placemark>
<name>
Thu May 20 09:28:47 2010 S=1.57 Km/hr
</name>
<styleUrl>
#styleMap_TLP_Normal
</styleUrl>
<Point>
<coordinates>
-99.0494690,17.1351109,962.39
</coordinates>
</Point>
</Placemark>
<Placemark>
<name>
Thu May 20 09:28:57 2010 S=1.15 Km/hr
</name>
<styleUrl>
#styleMap_TLP_Normal
</styleUrl>
<Point>
<coordinates>
-99.0494766,17.1351452,962.47
</coordinates>
</Point>
</Placemark>
<Placemark>
<name>
Thu May 20 09:29:07 2010 S=2.13 Km/hr
</name>
<styleUrl>
#styleMap_TLP_Normal
</styleUrl>
<Point>
<coordinates>
-99.0494766,17.1350784,963.02
</coordinates>
</Point>
</Placemark>
<Placemark>
<name>
Thu May 20 09:29:17 2010 S=1.60 Km/hr
</name>
<styleUrl>
#styleMap_TLP_Normal
</styleUrl>
<Point>
<coordinates>
-99.0494766,17.1350479,963.80
</coordinates>
</Point>
</Placemark>
<Placemark>
<name>
Thu May 20 09:29:27 2010 S=1.35 Km/hr
</name>
<styleUrl>
#styleMap_TLP_Normal
</styleUrl>
<Point>
<coordinates>
-99.0494843,17.1350250,964.98
</coordinates>
</Point>
</Placemark>
<Placemark>
<name>
Thu May 20 09:29:37 2010 S=1.11 Km/hr
</name>
<styleUrl>
#styleMap_TLP_Normal
</styleUrl>
<Point>
<coordinates>
-99.0494614,17.1350021,967.17
</coordinates>
</Point>
</Placemark>
<Placemark>
<name>
Thu May 20 09:29:47 2010 S=0.85 Km/hr
</name>
<styleUrl>
#styleMap_TLP_Normal
</styleUrl>
<Point>
<coordinates>
-99.0494156,17.1349831,968.86
</coordinates>
</Point>
</Placemark>
<Placemark>
<name>
Thu May 20 09:29:57 2010 S=0.71 Km/hr
</name>
<styleUrl>
#styleMap_TLP_Normal
</styleUrl>
<Point>
<coordinates>
-99.0494080,17.1349583,970.70
</coordinates>
</Point>
</Placemark>
<Placemark>
<name>
Thu May 20 09:30:07 2010 S=0.54 Km/hr
</name>
<styleUrl>
#styleMap_TLP_Normal
</styleUrl>
<Point>
<coordinates>
-99.0494003,17.1349449,971.83
</coordinates>
</Point>
</Placemark>
<Placemark>
<name>
Thu May 20 09:30:17 2010 S=0.60 Km/hr
</name>
<styleUrl>
#styleMap_TLP_Normal
</styleUrl>
<Point>
<coordinates>
-99.0493927,17.1349277,973.11
</coordinates>
</Point>
</Placemark>
<Placemark>
<name>
Thu May 20 09:30:27 2010 S=0.48 Km/hr
</name>
<styleUrl>
#styleMap_TLP_Normal
</styleUrl>
<Point>
<coordinates>
-99.0494003,17.1349106,974.48
</coordinates>
</Point>
</Placemark>
<Placemark>
<name>
Thu May 20 09:30:37 2010 S=0.83 Km/hr
</name>
<styleUrl>
#styleMap_TLP_Normal
</styleUrl>
<Point>
<coordinates>
-99.0494080,17.1348972,976.27
</coordinates>
</Point>
</Placemark>
<Placemark>
<name>
Thu May 20 09:30:47 2010 S=0.88 Km/hr
</name>
<styleUrl>
#styleMap_TLP_Normal
</styleUrl>
<Point>
<coordinates>
-99.0494232,17.1348839,978.36
</coordinates>
</Point>
</Placemark>
<Placemark>
<name>
Thu May 20 09:30:57 2010 S=0.71 Km/hr
</name>
<styleUrl>
#styleMap_TLP_Normal
</styleUrl>
<Point>
<coordinates>
-99.0494385,17.1348724,980.84
</coordinates>
</Point>
</Placemark>
<Placemark>
<name>
Thu May 20 09:31:07 2010 S=0.70 Km/hr
</name>
<styleUrl>
#styleMap_TLP_Normal
</styleUrl>
<Point>
<coordinates>
-99.0494690,17.1348743,981.64
</coordinates>
</Point>
</Placemark>
<Placemark>
<name>
Thu May 20 09:31:17 2010 S=0.84 Km/hr
</name>
<styleUrl>
#styleMap_TLP_Normal
</styleUrl>
<Point>
<coordinates>
-99.0494843,17.1348763,981.73
</coordinates>
</Point>
</Placemark>
<Placemark>
<name>
Thu May 20 09:31:27 2010 S=0.97 Km/hr
</name>
<styleUrl>
#styleMap_TLP_Normal
</styleUrl>
<Point>
<coordinates>
-99.0495071,17.1348858,981.91
</coordinates>
</Point>
</Placemark>
<Placemark>
<name>
Thu May 20 09:31:37 2010 S=1.66 Km/hr
</name>
<styleUrl>
#styleMap_TLP_Normal
</styleUrl>
<Point>
<coordinates>
-99.0495911,17.1349068,981.84
</coordinates>
</Point>
</Placemark>
<Placemark>
<name>
Thu May 20 09:31:47 2010 S=1.12 Km/hr
</name>
<styleUrl>
#styleMap_TLP_Normal
</styleUrl>
<Point>
<coordinates>
-99.0496063,17.1349106,982.20
</coordinates>
</Point>
</Placemark>
<Placemark>
<name>
Thu May 20 09:31:57 2010 S=0.59 Km/hr
</name>
<styleUrl>
#styleMap_TLP_Normal
</styleUrl>
<Point>
<coordinates>
-99.0496063,17.1349125,983.13
</coordinates>
</Point>
</Placemark>
<Placemark>
<name>
Thu May 20 09:32:07 2010 S=1.06 Km/hr
</name>
<styleUrl>
#styleMap_TLP_Normal
</styleUrl>
<Point>
<coordinates>
-99.0496063,17.1348972,983.59
</coordinates>
</Point>
</Placemark>
<Placemark>
<name>
Thu May 20 09:32:17 2010 S=0.89 Km/hr
</name>
<styleUrl>
#styleMap_TLP_Normal
</styleUrl>
<Point>
<coordinates>
-99.0496292,17.1348419,985.83
</coordinates>
</Point>
</Placemark>
<Placemark>
<name>
Thu May 20 09:32:27 2010 S=0.91 Km/hr
</name>
<styleUrl>
#styleMap_TLP_Normal
</styleUrl>
<Point>
<coordinates>
-99.0496368,17.1348171,986.88
</coordinates>
</Point>
</Placemark>
<Placemark>
<name>
Thu May 20 09:32:37 2010 S=1.25 Km/hr
</name>
<styleUrl>
#styleMap_TLP_Normal
</styleUrl>
<Point>
<coordinates>
-99.0496826,17.1348133,989.09
</coordinates>
</Point>
</Placemark>
<Placemark>
<name>
Thu May 20 09:32:47 2010 S=0.88 Km/hr
</name>
<styleUrl>
#styleMap_TLP_Normal
</styleUrl>
<Point>
<coordinates>
-99.0497208,17.1348095,990.19
</coordinates>
</Point>
</Placemark>
<Placemark>
<name>
Thu May 20 09:32:57 2010 S=1.57 Km/hr
</name>
<styleUrl>
#styleMap_TLP_Normal
</styleUrl>
<Point>
<coordinates>
-99.0497818,17.1348038,992.02
</coordinates>
</Point>
</Placemark>
<Placemark>
<name>
Thu May 20 09:33:07 2010 S=1.27 Km/hr
</name>
<styleUrl>
#styleMap_TLP_Normal
</styleUrl>
<Point>
<coordinates>
-99.0498199,17.1347790,994.75
</coordinates>
</Point>
</Placemark>
<Placemark>
<name>
Thu May 20 09:33:17 2010 S=0.15 Km/hr
</name>
<styleUrl>
#styleMap_TLP_Normal
</styleUrl>
<Point>
<coordinates>
-99.0498276,17.1347542,996.94
</coordinates>
</Point>
</Placemark>
<Placemark>
<name>
Thu May 20 09:33:27 2010 S=0.59 Km/hr
</name>
<styleUrl>
#styleMap_TLP_Normal
</styleUrl>
<Point>
<coordinates>
-99.0498276,17.1347542,997.03
</coordinates>
</Point>
</Placemark>
<Placemark>
<name>
Thu May 20 09:33:37 2010 S=1.49 Km/hr
</name>
<styleUrl>
#styleMap_TLP_Normal
</styleUrl>
<Point>
<coordinates>
-99.0498657,17.1347275,996.59
</coordinates>
</Point>
</Placemark>
<Placemark>
<name>
Thu May 20 09:33:47 2010 S=1.84 Km/hr
</name>
<styleUrl>
#styleMap_TLP_Normal
</styleUrl>
<Point>
<coordinates>
-99.0499496,17.1347313,997.45
</coordinates>
</Point>
</Placemark>
<Placemark>
<name>
Thu May 20 09:33:57 2010 S=0.76 Km/hr
</name>
<styleUrl>
#styleMap_TLP_Normal
</styleUrl>
<Point>
<coordinates>
-99.0499802,17.1347408,998.03
</coordinates>
</Point>
</Placemark>
<Placemark>
<name>
Thu May 20 09:34:07 2010 S=1.18 Km/hr
</name>
<styleUrl>
#styleMap_TLP_Normal
</styleUrl>
<Point>
<coordinates>
-99.0500031,17.1347599,998.30
</coordinates>
</Point>
</Placemark>
<Placemark>
<name>
Thu May 20 09:34:17 2010 S=0.40 Km/hr
</name>
<styleUrl>
#styleMap_TLP_Normal
</styleUrl>
<Point>
<coordinates>
-99.0499802,17.1347694,1000.98
</coordinates>
</Point>
</Placemark>
<Placemark>
<name>
Thu May 20 09:34:27 2010 S=0.39 Km/hr
</name>
<styleUrl>
#styleMap_TLP_Normal
</styleUrl>
<Point>
<coordinates>
-99.0499725,17.1347771,1001.42
</coordinates>
</Point>
</Placemark>
<Placemark>
<name>
Thu May 20 09:34:37 2010 S=0.12 Km/hr
</name>
<styleUrl>
#styleMap_TLP_Normal
</styleUrl>
<Point>
<coordinates>
-99.0499802,17.1347637,1001.92
</coordinates>
</Point>
</Placemark>
<Placemark>
<name>
Thu May 20 09:34:47 2010 S=1.63 Km/hr
</name>
<styleUrl>
#styleMap_TLP_Normal
</styleUrl>
<Point>
<coordinates>
-99.0499344,17.1347237,1002.66
</coordinates>
</Point>
</Placemark>
<Placemark>
<name>
Thu May 20 09:34:57 2010 S=0.67 Km/hr
</name>
<styleUrl>
#styleMap_TLP_Normal
</styleUrl>
<Point>
<coordinates>
-99.0499039,17.1347332,1002.81
</coordinates>
</Point>
</Placemark>
<Placemark>
<name>
Thu May 20 09:35:07 2010 S=0.72 Km/hr
</name>
<styleUrl>
#styleMap_TLP_Normal
</styleUrl>
<Point>
<coordinates>
-99.0498962,17.1347179,1002.84
</coordinates>
</Point>
</Placemark>
<Placemark>
<name>
Thu May 20 09:35:17 2010 S=0.87 Km/hr
</name>
<styleUrl>
#styleMap_TLP_Normal
</styleUrl>
<Point>
<coordinates>
-99.0498581,17.1347084,1003.30
</coordinates>
</Point>
</Placemark>
<Placemark>
<name>
Thu May 20 09:35:27 2010 S=1.17 Km/hr
</name>
<styleUrl>
#styleMap_TLP_Normal
</styleUrl>
<Point>
<coordinates>
-99.0498657,17.1347065,1003.34
</coordinates>
</Point>
</Placemark>
<Placemark>
<name>
Thu May 20 09:35:37 2010 S=0.81 Km/hr
</name>
<styleUrl>
#styleMap_TLP_Normal
</styleUrl>
<Point>
<coordinates>
-99.0498962,17.1347027,1003.64
</coordinates>
</Point>
</Placemark>
<Placemark>
<name>
Thu May 20 09:35:47 2010 S=0.57 Km/hr
</name>
<styleUrl>
#styleMap_TLP_Normal
</styleUrl>
<Point>
<coordinates>
-99.0498962,17.1347141,1003.70
</coordinates>
</Point>
</Placemark>
<Placemark>
<name>
Thu May 20 09:35:57 2010 S=0.74 Km/hr
</name>
<styleUrl>
#styleMap_TLP_Normal
</styleUrl>
<Point>
<coordinates>
-99.0498810,17.1347275,1003.78
</coordinates>
</Point>
</Placemark>
<Placemark>
<name>
Thu May 20 09:36:07 2010 S=0.35 Km/hr
</name>
<styleUrl>
#styleMap_TLP_Normal
</styleUrl>
<Point>
<coordinates>
-99.0498734,17.1347370,1003.86
</coordinates>
</Point>
</Placemark>
<Placemark>
<name>
Thu May 20 09:36:17 2010 S=0.55 Km/hr
</name>
<styleUrl>
#styleMap_TLP_Normal
</styleUrl>
<Point>
<coordinates>
-99.0498734,17.1347485,1003.83
</coordinates>
</Point>
</Placemark>
<Placemark>
<name>
Thu May 20 09:36:27 2010 S=0.50 Km/hr
</name>
<styleUrl>
#styleMap_TLP_Normal
</styleUrl>
<Point>
<coordinates>
-99.0498810,17.1347618,1003.63
</coordinates>
</Point>
</Placemark>
<Placemark>
<name>
Thu May 20 09:36:37 2010 S=0.52 Km/hr
</name>
<styleUrl>
#styleMap_TLP_Normal
</styleUrl>
<Point>
<coordinates>
-99.0498810,17.1347733,1003.16
</coordinates>
</Point>
</Placemark>
<Placemark>
<name>
Thu May 20 09:36:47 2010 S=0.22 Km/hr
</name>
<styleUrl>
#styleMap_TLP_Normal
</styleUrl>
<Point>
<coordinates>
-99.0498734,17.1347828,1002.20
</coordinates>
</Point>
</Placemark>
<Placemark>
<name>
Thu May 20 09:36:57 2010 S=0.51 Km/hr
</name>
<styleUrl>
#styleMap_TLP_Normal
</styleUrl>
<Point>
<coordinates>
-99.0498810,17.1347809,1001.39
</coordinates>
</Point>
</Placemark>
<Placemark>
<name>
Thu May 20 09:37:07 2010 S=0.86 Km/hr
</name>
<styleUrl>
#styleMap_TLP_Normal
</styleUrl>
<Point>
<coordinates>
-99.0498962,17.1347713,1000.45
</coordinates>
</Point>
</Placemark>
<Placemark>
<name>
Thu May 20 09:37:17 2010 S=0.79 Km/hr
</name>
<styleUrl>
#styleMap_TLP_Normal
</styleUrl>
<Point>
<coordinates>
-99.0499039,17.1347599,999.42
</coordinates>
</Point>
</Placemark>
<Placemark>
<name>
Thu May 20 09:37:27 2010 S=0.94 Km/hr
</name>
<styleUrl>
#styleMap_TLP_Normal
</styleUrl>
<Point>
<coordinates>
-99.0499039,17.1347313,1000.38
</coordinates>
</Point>
</Placemark>
<Placemark>
<name>
Thu May 20 09:37:37 2010 S=0.92 Km/hr
</name>
<styleUrl>
#styleMap_TLP_Normal
</styleUrl>
<Point>
<coordinates>
-99.0499191,17.1347046,1001.16
</coordinates>
</Point>
</Placemark>
<Placemark>
<name>
Thu May 20 09:37:47 2010 S=0.98 Km/hr
</name>
<styleUrl>
#styleMap_TLP_Normal
</styleUrl>
<Point>
<coordinates>
-99.0499191,17.1346912,1000.58
</coordinates>
</Point>
</Placemark>
<Placemark>
<name>
Thu May 20 09:37:57 2010 S=1.29 Km/hr
</name>
<styleUrl>
#styleMap_TLP_Normal
</styleUrl>
<Point>
<coordinates>
-99.0498886,17.1346760,1000.17
</coordinates>
</Point>
</Placemark>
<Placemark>
<name>
Thu May 20 09:38:07 2010 S=0.49 Km/hr
</name>
<styleUrl>
#styleMap_TLP_Normal
</styleUrl>
<Point>
<coordinates>
-99.0498886,17.1346664,1001.56
</coordinates>
</Point>
</Placemark>
<Placemark>
<name>
Thu May 20 09:38:17 2010 S=0.22 Km/hr
</name>
<styleUrl>
#styleMap_TLP_Normal
</styleUrl>
<Point>
<coordinates>
-99.0498810,17.1346588,1001.58
</coordinates>
</Point>
</Placemark>
<Placemark>
<name>
Thu May 20 09:38:27 2010 S=0.42 Km/hr
</name>
<styleUrl>
#styleMap_TLP_Normal
</styleUrl>
<Point>
<coordinates>
-99.0498962,17.1347027,999.44
</coordinates>
</Point>
</Placemark>
<Placemark>
<name>
Thu May 20 09:38:37 2010 S=0.43 Km/hr
</name>
<styleUrl>
#styleMap_TLP_Normal
</styleUrl>
<Point>
<coordinates>
-99.0498962,17.1347065,999.27
</coordinates>
</Point>
</Placemark>
<Placemark>
<name>
Thu May 20 09:38:47 2010 S=0.33 Km/hr
</name>
<styleUrl>
#styleMap_TLP_Normal
</styleUrl>
<Point>
<coordinates>
-99.0499115,17.1347103,999.13
</coordinates>
</Point>
</Placemark>
<Placemark>
<name>
Thu May 20 09:38:57 2010 S=0.36 Km/hr
</name>
<styleUrl>
#styleMap_TLP_Normal
</styleUrl>
<Point>
<coordinates>
-99.0499191,17.1347179,999.03
</coordinates>
</Point>
</Placemark>
<Placemark>
<name>
Thu May 20 09:39:07 2010 S=0.45 Km/hr
</name>
<styleUrl>
#styleMap_TLP_Normal
</styleUrl>
<Point>
<coordinates>
-99.0499115,17.1347198,999.03
</coordinates>
</Point>
</Placemark>
<Placemark>
<name>
Thu May 20 09:39:17 2010 S=0.49 Km/hr
</name>
<styleUrl>
#styleMap_TLP_Normal
</styleUrl>
<Point>
<coordinates>
-99.0499039,17.1347237,999.20
</coordinates>
</Point>
</Placemark>
<Placemark>
<name>
Thu May 20 09:39:27 2010 S=0.28 Km/hr
</name>
<styleUrl>
#styleMap_TLP_Normal
</styleUrl>
<Point>
<coordinates>
-99.0498962,17.1347237,999.47
</coordinates>
</Point>
</Placemark>
<Placemark>
<name>
Thu May 20 09:39:37 2010 S=0.34 Km/hr
</name>
<styleUrl>
#styleMap_TLP_Normal
</styleUrl>
<Point>
<coordinates>
-99.0498962,17.1347198,999.53
</coordinates>
</Point>
</Placemark>
<Placemark>
<name>
Thu May 20 09:39:47 2010 S=0.01 Km/hr
</name>
<styleUrl>
#styleMap_TLP_Normal
</styleUrl>
<Point>
<coordinates>
-99.0498962,17.1347198,999.58
</coordinates>
</Point>
</Placemark>
<Placemark>
<name>
Thu May 20 09:39:57 2010 S=0.00 Km/hr
</name>
<styleUrl>
#styleMap_TLP_Normal
</styleUrl>
<Point>
<coordinates>
-99.0498962,17.1347198,999.58
</coordinates>
</Point>
</Placemark>
<Placemark>
<name>
Thu May 20 09:40:07 2010 S=0.02 Km/hr
</name>
<styleUrl>
#styleMap_TLP_Normal
</styleUrl>
<Point>
<coordinates>
-99.0498962,17.1347198,999.59
</coordinates>
</Point>
</Placemark>
<Placemark>
<name>
Thu May 20 09:40:17 2010 S=0.01 Km/hr
</name>
<styleUrl>
#styleMap_TLP_Normal
</styleUrl>
<Point>
<coordinates>
-99.0498962,17.1347198,999.61
</coordinates>
</Point>
</Placemark>
<Placemark>
<name>
Thu May 20 09:40:27 2010 S=0.02 Km/hr
</name>
<styleUrl>
#styleMap_TLP_Normal
</styleUrl>
<Point>
<coordinates>
-99.0498962,17.1347198,999.64
</coordinates>
</Point>
</Placemark>
<Placemark>
<name>
Thu May 20 09:40:37 2010 S=0.02 Km/hr
</name>
<styleUrl>
#styleMap_TLP_Normal
</styleUrl>
<Point>
<coordinates>
-99.0498962,17.1347198,999.64
</coordinates>
</Point>
</Placemark>
<Placemark>
<name>
Thu May 20 09:40:47 2010 S=0.01 Km/hr
</name>
<styleUrl>
#styleMap_TLP_Normal
</styleUrl>
<Point>
<coordinates>
-99.0498962,17.1347218,999.64
</coordinates>
</Point>
</Placemark>
<Placemark>
<name>
Thu May 20 09:40:57 2010 S=0.01 Km/hr
</name>
<styleUrl>
#styleMap_TLP_Normal
</styleUrl>
<Point>
<coordinates>
-99.0498962,17.1347198,999.66
</coordinates>
</Point>
</Placemark>
<Placemark>
<name>
Thu May 20 09:41:07 2010 S=0.01 Km/hr
</name>
<styleUrl>
#styleMap_TLP_Normal
</styleUrl>
<Point>
<coordinates>
-99.0498962,17.1347218,999.64
</coordinates>
</Point>
</Placemark>
<Placemark>
<name>
Thu May 20 09:41:17 2010 S=0.01 Km/hr
</name>
<styleUrl>
#styleMap_TLP_Normal
</styleUrl>
<Point>
<coordinates>
-99.0499039,17.1347218,999.64
</coordinates>
</Point>
</Placemark>
<Placemark>
<name>
Thu May 20 09:41:27 2010 S=0.01 Km/hr
</name>
<styleUrl>
#styleMap_TLP_Normal
</styleUrl>
<Point>
<coordinates>
-99.0498962,17.1347218,999.66
</coordinates>
</Point>
</Placemark>
<Placemark>
<name>
Thu May 20 09:41:37 2010 S=0.02 Km/hr
</name>
<styleUrl>
#styleMap_TLP_Normal
</styleUrl>
<Point>
<coordinates>
-99.0499039,17.1347218,999.67
</coordinates>
</Point>
</Placemark>
<Placemark>
<name>
Thu May 20 09:41:47 2010 S=0.00 Km/hr
</name>
<styleUrl>
#styleMap_TLP_Normal
</styleUrl>
<Point>
<coordinates>
-99.0499039,17.1347218,999.78
</coordinates>
</Point>
</Placemark>
<Placemark>
<name>
Thu May 20 09:41:57 2010 S=0.00 Km/hr
</name>
<styleUrl>
#styleMap_TLP_Normal
</styleUrl>
<Point>
<coordinates>
-99.0499039,17.1347237,999.83
</coordinates>
</Point>
</Placemark>
<Placemark>
<name>
Thu May 20 09:42:07 2010 S=0.21 Km/hr
</name>
<styleUrl>
#styleMap_TLP_Normal
</styleUrl>
<Point>
<coordinates>
-99.0499039,17.1347237,999.91
</coordinates>
</Point>
</Placemark>
<Placemark>
<name>
Thu May 20 09:42:17 2010 S=0.01 Km/hr
</name>
<styleUrl>
#styleMap_TLP_Normal
</styleUrl>
<Point>
<coordinates>
-99.0499039,17.1347218,999.97
</coordinates>
</Point>
</Placemark>
<Placemark>
<name>
Thu May 20 09:42:27 2010 S=0.03 Km/hr
</name>
<styleUrl>
#styleMap_TLP_Normal
</styleUrl>
<Point>
<coordinates>
-99.0499039,17.1347218,999.97
</coordinates>
</Point>
</Placemark>
<Placemark>
<name>
Thu May 20 09:42:37 2010 S=0.01 Km/hr
</name>
<styleUrl>
#styleMap_TLP_Normal
</styleUrl>
<Point>
<coordinates>
-99.0499115,17.1347237,999.95
</coordinates>
</Point>
</Placemark>
<Placemark>
<name>
Thu May 20 09:42:47 2010 S=0.00 Km/hr
</name>
<styleUrl>
#styleMap_TLP_Normal
</styleUrl>
<Point>
<coordinates>
-99.0499115,17.1347237,999.91
</coordinates>
</Point>
</Placemark>
<Placemark>
<name>
Thu May 20 09:42:57 2010 S=0.00 Km/hr
</name>
<styleUrl>
#styleMap_TLP_Normal
</styleUrl>
<Point>
<coordinates>
-99.0499115,17.1347256,999.95
</coordinates>
</Point>
</Placemark>
<Placemark>
<name>
Thu May 20 09:43:07 2010 S=0.01 Km/hr
</name>
<styleUrl>
#styleMap_TLP_Normal
</styleUrl>
<Point>
<coordinates>
-99.0499115,17.1347256,1000.05
</coordinates>
</Point>
</Placemark>
<Placemark>
<name>
Thu May 20 09:43:17 2010 S=0.02 Km/hr
</name>
<styleUrl>
#styleMap_TLP_Normal
</styleUrl>
<Point>
<coordinates>
-99.0499115,17.1347275,1000.02
</coordinates>
</Point>
</Placemark>
<Placemark>
<name>
Thu May 20 09:43:27 2010 S=0.00 Km/hr
</name>
<styleUrl>
#styleMap_TLP_Normal
</styleUrl>
<Point>
<coordinates>
-99.0499115,17.1347275,1000.02
</coordinates>
</Point>
</Placemark>
<Placemark>
<name>
Thu May 20 09:43:37 2010 S=0.02 Km/hr
</name>
<styleUrl>
#styleMap_TLP_Normal
</styleUrl>
<Point>
<coordinates>
-99.0499115,17.1347275,1000.09
</coordinates>
</Point>
</Placemark>
<Placemark>
<name>
Thu May 20 09:43:47 2010 S=0.01 Km/hr
</name>
<styleUrl>
#styleMap_TLP_Normal
</styleUrl>
<Point>
<coordinates>
-99.0499039,17.1347275,1000.17
</coordinates>
</Point>
</Placemark>
<Placemark>
<name>
Thu May 20 09:43:57 2010 S=0.01 Km/hr
</name>
<styleUrl>
#styleMap_TLP_Normal
</styleUrl>
<Point>
<coordinates>
-99.0499039,17.1347275,1000.30
</coordinates>
</Point>
</Placemark>
<Placemark>
<name>
Thu May 20 09:44:07 2010 S=0.64 Km/hr
</name>
<styleUrl>
#styleMap_TLP_Normal
</styleUrl>
<Point>
<coordinates>
-99.0499268,17.1347370,999.77
</coordinates>
</Point>
</Placemark>
<Placemark>
<name>
Thu May 20 09:44:17 2010 S=0.28 Km/hr
</name>
<styleUrl>
#styleMap_TLP_Normal
</styleUrl>
<Point>
<coordinates>
-99.0499268,17.1347389,999.64
</coordinates>
</Point>
</Placemark>
<Placemark>
<name>
Thu May 20 09:44:27 2010 S=0.05 Km/hr
</name>
<styleUrl>
#styleMap_TLP_Normal
</styleUrl>
<Point>
<coordinates>
-99.0499191,17.1347427,999.70
</coordinates>
</Point>
</Placemark>
<Placemark>
<name>
Thu May 20 09:44:37 2010 S=0.24 Km/hr
</name>
<styleUrl>
#styleMap_TLP_Normal
</styleUrl>
<Point>
<coordinates>
-99.0499115,17.1347466,999.80
</coordinates>
</Point>
</Placemark>
<Placemark>
<name>
Thu May 20 09:44:47 2010 S=0.19 Km/hr
</name>
<styleUrl>
#styleMap_TLP_Normal
</styleUrl>
<Point>
<coordinates>
-99.0499115,17.1347485,999.84
</coordinates>
</Point>
</Placemark>
<Placemark>
<name>
Thu May 20 09:44:57 2010 S=0.38 Km/hr
</name>
<styleUrl>
#styleMap_TLP_Normal
</styleUrl>
<Point>
<coordinates>
-99.0499191,17.1347485,999.86
</coordinates>
</Point>
</Placemark>
<Placemark>
<name>
Thu May 20 09:45:07 2010 S=0.78 Km/hr
</name>
<styleUrl>
#styleMap_TLP_Normal
</styleUrl>
<Point>
<coordinates>
-99.0499191,17.1347332,999.92
</coordinates>
</Point>
</Placemark>
<Placemark>
<name>
Thu May 20 09:45:17 2010 S=0.43 Km/hr
</name>
<styleUrl>
#styleMap_TLP_Normal
</styleUrl>
<Point>
<coordinates>
-99.0499115,17.1347370,1000.02
</coordinates>
</Point>
</Placemark>
<Placemark>
<name>
Thu May 20 09:45:27 2010 S=0.49 Km/hr
</name>
<styleUrl>
#styleMap_TLP_Normal
</styleUrl>
<Point>
<coordinates>
-99.0499115,17.1347408,1000.13
</coordinates>
</Point>
</Placemark>
<Placemark>
<name>
Thu May 20 09:45:37 2010 S=1.11 Km/hr
</name>
<styleUrl>
#styleMap_TLP_Normal
</styleUrl>
<Point>
<coordinates>
-99.0499191,17.1347237,1000.16
</coordinates>
</Point>
</Placemark>
<Placemark>
<name>
Thu May 20 09:45:47 2010 S=0.38 Km/hr
</name>
<styleUrl>
#styleMap_TLP_Normal
</styleUrl>
<Point>
<coordinates>
-99.0498962,17.1347179,999.92
</coordinates>
</Point>
</Placemark>
<Placemark>
<name>
Thu May 20 09:45:57 2010 S=0.24 Km/hr
</name>
<styleUrl>
#styleMap_TLP_Normal
</styleUrl>
<Point>
<coordinates>
-99.0499115,17.1347198,999.91
</coordinates>
</Point>
</Placemark>
<Placemark>
<name>
Thu May 20 09:46:07 2010 S=0.47 Km/hr
</name>
<styleUrl>
#styleMap_TLP_Normal
</styleUrl>
<Point>
<coordinates>
-99.0499039,17.1347179,999.92
</coordinates>
</Point>
</Placemark>
<Placemark>
<name>
Thu May 20 09:46:17 2010 S=0.26 Km/hr
</name>
<styleUrl>
#styleMap_TLP_Normal
</styleUrl>
<Point>
<coordinates>
-99.0499115,17.1347160,999.95
</coordinates>
</Point>
</Placemark>
<Placemark>
<name>
Thu May 20 09:46:27 2010 S=0.90 Km/hr
</name>
<styleUrl>
#styleMap_TLP_Normal
</styleUrl>
<Point>
<coordinates>
-99.0499039,17.1347160,1000.02
</coordinates>
</Point>
</Placemark>
<Placemark>
<name>
Thu May 20 09:46:37 2010 S=0.44 Km/hr
</name>
<styleUrl>
#styleMap_TLP_Normal
</styleUrl>
<Point>
<coordinates>
-99.0499039,17.1347218,1000.09
</coordinates>
</Point>
</Placemark>
<Placemark>
<name>
Thu May 20 09:46:47 2010 S=0.64 Km/hr
</name>
<styleUrl>
#styleMap_TLP_Normal
</styleUrl>
<Point>
<coordinates>
-99.0499039,17.1347179,1000.13
</coordinates>
</Point>
</Placemark>
<Placemark>
<name>
Thu May 20 09:46:57 2010 S=0.26 Km/hr
</name>
<styleUrl>
#styleMap_TLP_Normal
</styleUrl>
<Point>
<coordinates>
-99.0498962,17.1347179,1001.19
</coordinates>
</Point>
</Placemark>
<Placemark>
<name>
Thu May 20 09:47:07 2010 S=0.27 Km/hr
</name>
<styleUrl>
#styleMap_TLP_Normal
</styleUrl>
<Point>
<coordinates>
-99.0498810,17.1347179,1001.56
</coordinates>
</Point>
</Placemark>
<Placemark>
<name>
Thu May 20 09:47:17 2010 S=0.37 Km/hr
</name>
<styleUrl>
#styleMap_TLP_Normal
</styleUrl>
<Point>
<coordinates>
-99.0498810,17.1347237,1001.59
</coordinates>
</Point>
</Placemark>
<Placemark>
<name>
Thu May 20 09:47:27 2010 S=1.11 Km/hr
</name>
<styleUrl>
#styleMap_TLP_Normal
</styleUrl>
<Point>
<coordinates>
-99.0498810,17.1347237,1001.64
</coordinates>
</Point>
</Placemark>
<Placemark>
<name>
Thu May 20 09:47:37 2010 S=0.10 Km/hr
</name>
<styleUrl>
#styleMap_TLP_Normal
</styleUrl>
<Point>
<coordinates>
-99.0498581,17.1347256,1001.73
</coordinates>
</Point>
</Placemark>
<Placemark>
<name>
Thu May 20 09:47:47 2010 S=0.63 Km/hr
</name>
<styleUrl>
#styleMap_TLP_Normal
</styleUrl>
<Point>
<coordinates>
-99.0498505,17.1347218,1001.77
</coordinates>
</Point>
</Placemark>
<Placemark>
<name>
Thu May 20 09:47:57 2010 S=2.14 Km/hr
</name>
<styleUrl>
#styleMap_TLP_Normal
</styleUrl>
<Point>
<coordinates>
-99.0499344,17.1347752,1002.39
</coordinates>
</Point>
</Placemark>
<Placemark>
<name>
Thu May 20 09:48:07 2010 S=1.00 Km/hr
</name>
<styleUrl>
#styleMap_TLP_Normal
</styleUrl>
<Point>
<coordinates>
-99.0499573,17.1347713,1003.06
</coordinates>
</Point>
</Placemark>
<Placemark>
<name>
Thu May 20 09:48:17 2010 S=0.62 Km/hr
</name>
<styleUrl>
#styleMap_TLP_Normal
</styleUrl>
<Point>
<coordinates>
-99.0498810,17.1347466,1003.77
</coordinates>
</Point>
</Placemark>
<Placemark>
<name>
Thu May 20 09:48:27 2010 S=0.73 Km/hr
</name>
<styleUrl>
#styleMap_TLP_Normal
</styleUrl>
<Point>
<coordinates>
-99.0498810,17.1347618,1003.70
</coordinates>
</Point>
</Placemark>
<Placemark>
<name>
Thu May 20 09:48:37 2010 S=0.26 Km/hr
</name>
<styleUrl>
#styleMap_TLP_Normal
</styleUrl>
<Point>
<coordinates>
-99.0498810,17.1347675,1003.25
</coordinates>
</Point>
</Placemark>
<Placemark>
<name>
Thu May 20 09:48:47 2010 S=0.97 Km/hr
</name>
<styleUrl>
#styleMap_TLP_Normal
</styleUrl>
<Point>
<coordinates>
-99.0498810,17.1347542,1003.00
</coordinates>
</Point>
</Placemark>
<Placemark>
<name>
Thu May 20 09:48:57 2010 S=0.87 Km/hr
</name>
<styleUrl>
#styleMap_TLP_Normal
</styleUrl>
<Point>
<coordinates>
-99.0498657,17.1347332,1002.88
</coordinates>
</Point>
</Placemark>
<Placemark>
<name>
Thu May 20 09:49:07 2010 S=0.74 Km/hr
</name>
<styleUrl>
#styleMap_TLP_Normal
</styleUrl>
<Point>
<coordinates>
-99.0498657,17.1347179,1002.78
</coordinates>
</Point>
</Placemark>
<Placemark>
<name>
Thu May 20 09:49:17 2010 S=0.82 Km/hr
</name>
<styleUrl>
#styleMap_TLP_Normal
</styleUrl>
<Point>
<coordinates>
-99.0498810,17.1347122,1002.73
</coordinates>
</Point>
</Placemark>
<Placemark>
<name>
Thu May 20 09:49:27 2010 S=0.27 Km/hr
</name>
<styleUrl>
#styleMap_TLP_Normal
</styleUrl>
<Point>
<coordinates>
-99.0498886,17.1347122,1002.78
</coordinates>
</Point>
</Placemark>
<Placemark>
<name>
Thu May 20 09:49:37 2010 S=0.02 Km/hr
</name>
<styleUrl>
#styleMap_TLP_Normal
</styleUrl>
<Point>
<coordinates>
-99.0498810,17.1347122,1002.92
</coordinates>
</Point>
</Placemark>
<Placemark>
<name>
Thu May 20 09:49:47 2010 S=0.04 Km/hr
</name>
<styleUrl>
#styleMap_TLP_Normal
</styleUrl>
<Point>
<coordinates>
-99.0498810,17.1347122,1002.97
</coordinates>
</Point>
</Placemark>
<Placemark>
<name>
Thu May 20 09:49:57 2010 S=0.01 Km/hr
</name>
<styleUrl>
#styleMap_TLP_Normal
</styleUrl>
<Point>
<coordinates>
-99.0498810,17.1347141,1002.95
</coordinates>
</Point>
</Placemark>
<Placemark>
<name>
Thu May 20 09:50:07 2010 S=0.00 Km/hr
</name>
<styleUrl>
#styleMap_TLP_Normal
</styleUrl>
<Point>
<coordinates>
-99.0498886,17.1347141,1002.95
</coordinates>
</Point>
</Placemark>
<Placemark>
<name>
Thu May 20 09:50:17 2010 S=0.02 Km/hr
</name>
<styleUrl>
#styleMap_TLP_Normal
</styleUrl>
<Point>
<coordinates>
-99.0498886,17.1347160,1002.95
</coordinates>
</Point>
</Placemark>
<Placemark>
<name>
Thu May 20 09:50:27 2010 S=0.74 Km/hr
</name>
<styleUrl>
#styleMap_TLP_Normal
</styleUrl>
<Point>
<coordinates>
-99.0498810,17.1347256,1002.91
</coordinates>
</Point>
</Placemark>
<Placemark>
<name>
Thu May 20 09:50:37 2010 S=0.57 Km/hr
</name>
<styleUrl>
#styleMap_TLP_Normal
</styleUrl>
<Point>
<coordinates>
-99.0498657,17.1347294,1002.92
</coordinates>
</Point>
</Placemark>
<Placemark>
<name>
Thu May 20 09:50:47 2010 S=0.40 Km/hr
</name>
<styleUrl>
#styleMap_TLP_Normal
</styleUrl>
<Point>
<coordinates>
-99.0498505,17.1347275,1002.94
</coordinates>
</Point>
</Placemark>
<Placemark>
<name>
Thu May 20 09:50:57 2010 S=0.77 Km/hr
</name>
<styleUrl>
#styleMap_TLP_Normal
</styleUrl>
<Point>
<coordinates>
-99.0498505,17.1347141,1003.02
</coordinates>
</Point>
</Placemark>
<Placemark>
<name>
Thu May 20 09:51:07 2010 S=0.94 Km/hr
</name>
<styleUrl>
#styleMap_TLP_Normal
</styleUrl>
<Point>
<coordinates>
-99.0498505,17.1346970,1003.14
</coordinates>
</Point>
</Placemark>
<Placemark>
<name>
Thu May 20 09:51:17 2010 S=1.15 Km/hr
</name>
<styleUrl>
#styleMap_TLP_Normal
</styleUrl>
<Point>
<coordinates>
-99.0498962,17.1347027,1003.91
</coordinates>
</Point>
</Placemark>
<Placemark>
<name>
Thu May 20 09:51:27 2010 S=1.03 Km/hr
</name>
<styleUrl>
#styleMap_TLP_Normal
</styleUrl>
<Point>
<coordinates>
-99.0499191,17.1347122,1004.30
</coordinates>
</Point>
</Placemark>
<Placemark>
<name>
Thu May 20 09:51:37 2010 S=0.04 Km/hr
</name>
<styleUrl>
#styleMap_TLP_Normal
</styleUrl>
<Point>
<coordinates>
-99.0499344,17.1347198,1004.61
</coordinates>
</Point>
</Placemark>
<Placemark>
<name>
Thu May 20 09:51:47 2010 S=0.49 Km/hr
</name>
<styleUrl>
#styleMap_TLP_Normal
</styleUrl>
<Point>
<coordinates>
-99.0499420,17.1347122,1005.20
</coordinates>
</Point>
</Placemark>
<Placemark>
<name>
Thu May 20 09:51:57 2010 S=0.33 Km/hr
</name>
<styleUrl>
#styleMap_TLP_Normal
</styleUrl>
<Point>
<coordinates>
-99.0499420,17.1347122,1005.97
</coordinates>
</Point>
</Placemark>
<Placemark>
<name>
Thu May 20 09:52:07 2010 S=0.89 Km/hr
</name>
<styleUrl>
#styleMap_TLP_Normal
</styleUrl>
<Point>
<coordinates>
-99.0499191,17.1347084,1006.89
</coordinates>
</Point>
</Placemark>
<Placemark>
<name>
Thu May 20 09:52:17 2010 S=0.77 Km/hr
</name>
<styleUrl>
#styleMap_TLP_Normal
</styleUrl>
<Point>
<coordinates>
-99.0499039,17.1346989,1008.00
</coordinates>
</Point>
</Placemark>
<Placemark>
<name>
Thu May 20 09:52:27 2010 S=1.18 Km/hr
</name>
<styleUrl>
#styleMap_TLP_Normal
</styleUrl>
<Point>
<coordinates>
-99.0498657,17.1346703,1008.97
</coordinates>
</Point>
</Placemark>
<Placemark>
<name>
Thu May 20 09:52:37 2010 S=0.40 Km/hr
</name>
<styleUrl>
#styleMap_TLP_Normal
</styleUrl>
<Point>
<coordinates>
-99.0498657,17.1346951,1010.45
</coordinates>
</Point>
</Placemark>
<Placemark>
<name>
Thu May 20 09:52:47 2010 S=0.60 Km/hr
</name>
<styleUrl>
#styleMap_TLP_Normal
</styleUrl>
<Point>
<coordinates>
-99.0498657,17.1346817,1011.70
</coordinates>
</Point>
</Placemark>
<Placemark>
<name>
Thu May 20 09:52:57 2010 S=0.85 Km/hr
</name>
<styleUrl>
#styleMap_TLP_Normal
</styleUrl>
<Point>
<coordinates>
-99.0498581,17.1347008,1013.08
</coordinates>
</Point>
</Placemark>
<Placemark>
<name>
Thu May 20 09:53:07 2010 S=0.28 Km/hr
</name>
<styleUrl>
#styleMap_TLP_Normal
</styleUrl>
<Point>
<coordinates>
-99.0498581,17.1347141,1014.56
</coordinates>
</Point>
</Placemark>
<Placemark>
<name>
Thu May 20 09:53:17 2010 S=0.81 Km/hr
</name>
<styleUrl>
#styleMap_TLP_Normal
</styleUrl>
<Point>
<coordinates>
-99.0498352,17.1347141,1016.19
</coordinates>
</Point>
</Placemark>
<Placemark>
<name>
Thu May 20 09:53:27 2010 S=0.75 Km/hr
</name>
<styleUrl>
#styleMap_TLP_Normal
</styleUrl>
<Point>
<coordinates>
-99.0498199,17.1347237,1017.33
</coordinates>
</Point>
</Placemark>
<Placemark>
<name>
Thu May 20 09:53:37 2010 S=0.42 Km/hr
</name>
<styleUrl>
#styleMap_TLP_Normal
</styleUrl>
<Point>
<coordinates>
-99.0498123,17.1347370,1017.98
</coordinates>
</Point>
</Placemark>
<Placemark>
<name>
Thu May 20 09:53:47 2010 S=0.37 Km/hr
</name>
<styleUrl>
#styleMap_TLP_Normal
</styleUrl>
<Point>
<coordinates>
-99.0497971,17.1347370,1018.05
</coordinates>
</Point>
</Placemark>
<Placemark>
<name>
Thu May 20 09:53:57 2010 S=0.10 Km/hr
</name>
<styleUrl>
#styleMap_TLP_Normal
</styleUrl>
<Point>
<coordinates>
-99.0497971,17.1347408,1017.58
</coordinates>
</Point>
</Placemark>
<Placemark>
<name>
Thu May 20 09:54:07 2010 S=0.02 Km/hr
</name>
<styleUrl>
#styleMap_TLP_Normal
</styleUrl>
<Point>
<coordinates>
-99.0497971,17.1347408,1017.39
</coordinates>
</Point>
</Placemark>
<Placemark>
<name>
Thu May 20 09:54:17 2010 S=0.00 Km/hr
</name>
<styleUrl>
#styleMap_TLP_Normal
</styleUrl>
<Point>
<coordinates>
-99.0497971,17.1347408,1017.31
</coordinates>
</Point>
</Placemark>
<Placemark>
<name>
Thu May 20 09:54:27 2010 S=0.01 Km/hr
</name>
<styleUrl>
#styleMap_TLP_Normal
</styleUrl>
<Point>
<coordinates>
-99.0497971,17.1347427,1017.23
</coordinates>
</Point>
</Placemark>
<Placemark>
<name>
Thu May 20 09:54:37 2010 S=0.01 Km/hr
</name>
<styleUrl>
#styleMap_TLP_Normal
</styleUrl>
<Point>
<coordinates>
-99.0497971,17.1347427,1017.17
</coordinates>
</Point>
</Placemark>
<Placemark>
<name>
Thu May 20 09:54:47 2010 S=0.01 Km/hr
</name>
<styleUrl>
#styleMap_TLP_Normal
</styleUrl>
<Point>
<coordinates>
-99.0497971,17.1347408,1017.08
</coordinates>
</Point>
</Placemark>
<Placemark>
<name>
Thu May 20 09:54:57 2010 S=0.00 Km/hr
</name>
<styleUrl>
#styleMap_TLP_Normal
</styleUrl>
<Point>
<coordinates>
-99.0497971,17.1347408,1017.05
</coordinates>
</Point>
</Placemark>
<Placemark>
<name>
Thu May 20 09:55:07 2010 S=0.01 Km/hr
</name>
<styleUrl>
#styleMap_TLP_Normal
</styleUrl>
<Point>
<coordinates>
-99.0497971,17.1347408,1016.81
</coordinates>
</Point>
</Placemark>
<Placemark>
<name>
Thu May 20 09:55:17 2010 S=0.02 Km/hr
</name>
<styleUrl>
#styleMap_TLP_Normal
</styleUrl>
<Point>
<coordinates>
-99.0497971,17.1347389,1016.84
</coordinates>
</Point>
</Placemark>
<Placemark>
<name>
Thu May 20 09:55:27 2010 S=0.01 Km/hr
</name>
<styleUrl>
#styleMap_TLP_Normal
</styleUrl>
<Point>
<coordinates>
-99.0497971,17.1347370,1016.83
</coordinates>
</Point>
</Placemark>
<Placemark>
<name>
Thu May 20 09:55:37 2010 S=0.00 Km/hr
</name>
<styleUrl>
#styleMap_TLP_Normal
</styleUrl>
<Point>
<coordinates>
-99.0497971,17.1347370,1016.78
</coordinates>
</Point>
</Placemark>
<Placemark>
<name>
Thu May 20 09:55:47 2010 S=0.01 Km/hr
</name>
<styleUrl>
#styleMap_TLP_Normal
</styleUrl>
<Point>
<coordinates>
-99.0497971,17.1347389,1016.72
</coordinates>
</Point>
</Placemark>
<Placemark>
<name>
Thu May 20 09:55:57 2010 S=0.00 Km/hr
</name>
<styleUrl>
#styleMap_TLP_Normal
</styleUrl>
<Point>
<coordinates>
-99.0498047,17.1347389,1016.69
</coordinates>
</Point>
</Placemark>
<Placemark>
<name>
Thu May 20 09:56:07 2010 S=0.01 Km/hr
</name>
<styleUrl>
#styleMap_TLP_Normal
</styleUrl>
<Point>
<coordinates>
-99.0498047,17.1347408,1016.69
</coordinates>
</Point>
</Placemark>
<Placemark>
<name>
Thu May 20 09:56:17 2010 S=0.01 Km/hr
</name>
<styleUrl>
#styleMap_TLP_Normal
</styleUrl>
<Point>
<coordinates>
-99.0498047,17.1347408,1016.67
</coordinates>
</Point>
</Placemark>
<Placemark>
<name>
Thu May 20 09:56:27 2010 S=0.00 Km/hr
</name>
<styleUrl>
#styleMap_TLP_Normal
</styleUrl>
<Point>
<coordinates>
-99.0498047,17.1347389,1016.64
</coordinates>
</Point>
</Placemark>
<Placemark>
<name>
Thu May 20 09:56:37 2010 S=0.01 Km/hr
</name>
<styleUrl>
#styleMap_TLP_Normal
</styleUrl>
<Point>
<coordinates>
-99.0498047,17.1347370,1016.66
</coordinates>
</Point>
</Placemark>
<Placemark>
<name>
Thu May 20 09:56:47 2010 S=0.00 Km/hr
</name>
<styleUrl>
#styleMap_TLP_Normal
</styleUrl>
<Point>
<coordinates>
-99.0498047,17.1347370,1016.64
</coordinates>
</Point>
</Placemark>
<Placemark>
<name>
Thu May 20 09:56:57 2010 S=0.00 Km/hr
</name>
<styleUrl>
#styleMap_TLP_Normal
</styleUrl>
<Point>
<coordinates>
-99.0498047,17.1347370,1016.63
</coordinates>
</Point>
</Placemark>
<Placemark>
<name>
Thu May 20 09:57:07 2010 S=0.01 Km/hr
</name>
<styleUrl>
#styleMap_TLP_Normal
</styleUrl>
<Point>
<coordinates>
-99.0498047,17.1347351,1016.61
</coordinates>
</Point>
</Placemark>
<Placemark>
<name>
Thu May 20 09:57:17 2010 S=0.01 Km/hr
</name>
<styleUrl>
#styleMap_TLP_Normal
</styleUrl>
<Point>
<coordinates>
-99.0498047,17.1347351,1016.58
</coordinates>
</Point>
</Placemark>
<Placemark>
<name>
Thu May 20 09:57:27 2010 S=0.01 Km/hr
</name>
<styleUrl>
#styleMap_TLP_Normal
</styleUrl>
<Point>
<coordinates>
-99.0498047,17.1347351,1016.56
</coordinates>
</Point>
</Placemark>
<Placemark>
<name>
Thu May 20 09:57:37 2010 S=0.01 Km/hr
</name>
<styleUrl>
#styleMap_TLP_Normal
</styleUrl>
<Point>
<coordinates>
-99.0498123,17.1347370,1016.56
</coordinates>
</Point>
</Placemark>
<Placemark>
<name>
Thu May 20 09:57:47 2010 S=0.01 Km/hr
</name>
<styleUrl>
#styleMap_TLP_Normal
</styleUrl>
<Point>
<coordinates>
-99.0498123,17.1347370,1016.56
</coordinates>
</Point>
</Placemark>
<Placemark>
<name>
Thu May 20 09:57:57 2010 S=1.46 Km/hr
</name>
<styleUrl>
#styleMap_TLP_Normal
</styleUrl>
<Point>
<coordinates>
-99.0498123,17.1347370,1016.55
</coordinates>
</Point>
</Placemark>
<Placemark>
<name>
Thu May 20 09:58:07 2010 S=0.60 Km/hr
</name>
<styleUrl>
#styleMap_TLP_Normal
</styleUrl>
<Point>
<coordinates>
-99.0498810,17.1347504,1016.09
</coordinates>
</Point>
</Placemark>
<Placemark>
<name>
Thu May 20 09:58:17 2010 S=0.98 Km/hr
</name>
<styleUrl>
#styleMap_TLP_Normal
</styleUrl>
<Point>
<coordinates>
-99.0498734,17.1347313,1014.81
</coordinates>
</Point>
</Placemark>
<Placemark>
<name>
Thu May 20 09:58:27 2010 S=0.28 Km/hr
</name>
<styleUrl>
#styleMap_TLP_Normal
</styleUrl>
<Point>
<coordinates>
-99.0498734,17.1347179,1014.39
</coordinates>
</Point>
</Placemark>
<Placemark>
<name>
Thu May 20 09:58:37 2010 S=0.63 Km/hr
</name>
<styleUrl>
#styleMap_TLP_Normal
</styleUrl>
<Point>
<coordinates>
-99.0498734,17.1347122,1013.97
</coordinates>
</Point>
</Placemark>
<Placemark>
<name>
Thu May 20 09:58:47 2010 S=0.32 Km/hr
</name>
<styleUrl>
#styleMap_TLP_Normal
</styleUrl>
<Point>
<coordinates>
-99.0498581,17.1347103,1013.19
</coordinates>
</Point>
</Placemark>
<Placemark>
<name>
Thu May 20 09:58:57 2010 S=0.93 Km/hr
</name>
<styleUrl>
#styleMap_TLP_Normal
</styleUrl>
<Point>
<coordinates>
-99.0498734,17.1347122,1012.14
</coordinates>
</Point>
</Placemark>
<Placemark>
<name>
Thu May 20 09:59:07 2010 S=0.93 Km/hr
</name>
<styleUrl>
#styleMap_TLP_Normal
</styleUrl>
<Point>
<coordinates>
-99.0498962,17.1347198,1010.92
</coordinates>
</Point>
</Placemark>
<Placemark>
<name>
Thu May 20 09:59:17 2010 S=0.85 Km/hr
</name>
<styleUrl>
#styleMap_TLP_Normal
</styleUrl>
<Point>
<coordinates>
-99.0499115,17.1347332,1009.77
</coordinates>
</Point>
</Placemark>
<Placemark>
<name>
Thu May 20 09:59:27 2010 S=0.41 Km/hr
</name>
<styleUrl>
#styleMap_TLP_Normal
</styleUrl>
<Point>
<coordinates>
-99.0499191,17.1347389,1008.67
</coordinates>
</Point>
</Placemark>
<Placemark>
<name>
Thu May 20 09:59:37 2010 S=0.27 Km/hr
</name>
<styleUrl>
#styleMap_TLP_Normal
</styleUrl>
<Point>
<coordinates>
-99.0499115,17.1347332,1007.56
</coordinates>
</Point>
</Placemark>
<Placemark>
<name>
Thu May 20 09:59:47 2010 S=0.04 Km/hr
</name>
<styleUrl>
#styleMap_TLP_Normal
</styleUrl>
<Point>
<coordinates>
-99.0499039,17.1347332,1006.63
</coordinates>
</Point>
</Placemark>
<Placemark>
<name>
Thu May 20 09:59:57 2010 S=0.36 Km/hr
</name>
<styleUrl>
#styleMap_TLP_Normal
</styleUrl>
<Point>
<coordinates>
-99.0499039,17.1347389,1005.72
</coordinates>
</Point>
</Placemark>
<Placemark>
<name>
Thu May 20 10:00:07 2010 S=0.74 Km/hr
</name>
<styleUrl>
#styleMap_TLP_Normal
</styleUrl>
<Point>
<coordinates>
-99.0499115,17.1347504,1004.91
</coordinates>
</Point>
</Placemark>
<Placemark>
<name>
Thu May 20 10:00:17 2010 S=0.62 Km/hr
</name>
<styleUrl>
#styleMap_TLP_Normal
</styleUrl>
<Point>
<coordinates>
-99.0499191,17.1347656,1004.34
</coordinates>
</Point>
</Placemark>
<Placemark>
<name>
Thu May 20 10:00:27 2010 S=0.92 Km/hr
</name>
<styleUrl>
#styleMap_TLP_Normal
</styleUrl>
<Point>
<coordinates>
-99.0499344,17.1347599,1003.22
</coordinates>
</Point>
</Placemark>
<Placemark>
<name>
Thu May 20 10:00:37 2010 S=0.65 Km/hr
</name>
<styleUrl>
#styleMap_TLP_Normal
</styleUrl>
<Point>
<coordinates>
-99.0499420,17.1347427,1001.13
</coordinates>
</Point>
</Placemark>
<Placemark>
<name>
Thu May 20 10:00:47 2010 S=0.71 Km/hr
</name>
<styleUrl>
#styleMap_TLP_Normal
</styleUrl>
<Point>
<coordinates>
-99.0499496,17.1347256,999.09
</coordinates>
</Point>
</Placemark>
<Placemark>
<name>
Thu May 20 10:00:57 2010 S=0.43 Km/hr
</name>
<styleUrl>
#styleMap_TLP_Normal
</styleUrl>
<Point>
<coordinates>
-99.0499420,17.1347122,997.55
</coordinates>
</Point>
</Placemark>
<Placemark>
<name>
Thu May 20 10:01:07 2010 S=0.10 Km/hr
</name>
<styleUrl>
#styleMap_TLP_Normal
</styleUrl>
<Point>
<coordinates>
-99.0499420,17.1347084,996.70
</coordinates>
</Point>
</Placemark>
<Placemark>
<name>
Thu May 20 10:01:17 2010 S=0.31 Km/hr
</name>
<styleUrl>
#styleMap_TLP_Normal
</styleUrl>
<Point>
<coordinates>
-99.0499420,17.1347065,996.23
</coordinates>
</Point>
</Placemark>
<Placemark>
<name>
Thu May 20 10:01:27 2010 S=0.32 Km/hr
</name>
<styleUrl>
#styleMap_TLP_Normal
</styleUrl>
<Point>
<coordinates>
-99.0499496,17.1347046,996.05
</coordinates>
</Point>
</Placemark>
<Placemark>
<name>
Thu May 20 10:01:37 2010 S=0.13 Km/hr
</name>
<styleUrl>
#styleMap_TLP_Normal
</styleUrl>
<Point>
<coordinates>
-99.0499573,17.1347008,996.28
</coordinates>
</Point>
</Placemark>
<Placemark>
<name>
Thu May 20 10:01:47 2010 S=0.00 Km/hr
</name>
<styleUrl>
#styleMap_TLP_Normal
</styleUrl>
<Point>
<coordinates>
-99.0499496,17.1347008,996.59
</coordinates>
</Point>
</Placemark>
<Placemark>
<name>
Thu May 20 10:01:57 2010 S=0.00 Km/hr
</name>
<styleUrl>
#styleMap_TLP_Normal
</styleUrl>
<Point>
<coordinates>
-99.0499496,17.1347008,996.67
</coordinates>
</Point>
</Placemark>
<Placemark>
<name>
Thu May 20 10:02:07 2010 S=0.01 Km/hr
</name>
<styleUrl>
#styleMap_TLP_Normal
</styleUrl>
<Point>
<coordinates>
-99.0499496,17.1347008,996.75
</coordinates>
</Point>
</Placemark>
<Placemark>
<name>
Thu May 20 10:02:17 2010 S=0.01 Km/hr
</name>
<styleUrl>
#styleMap_TLP_Normal
</styleUrl>
<Point>
<coordinates>
-99.0499496,17.1347008,996.77
</coordinates>
</Point>
</Placemark>
<Placemark>
<name>
Thu May 20 10:02:27 2010 S=0.03 Km/hr
</name>
<styleUrl>
#styleMap_TLP_Normal
</styleUrl>
<Point>
<coordinates>
-99.0499496,17.1347008,996.88
</coordinates>
</Point>
</Placemark>
<Placemark>
<name>
Thu May 20 10:02:37 2010 S=0.00 Km/hr
</name>
<styleUrl>
#styleMap_TLP_Normal
</styleUrl>
<Point>
<coordinates>
-99.0499496,17.1347008,996.95
</coordinates>
</Point>
</Placemark>
<Placemark>
<name>
Thu May 20 10:02:47 2010 S=0.00 Km/hr
</name>
<styleUrl>
#styleMap_TLP_Normal
</styleUrl>
<Point>
<coordinates>
-99.0499496,17.1347008,997.00
</coordinates>
</Point>
</Placemark>
<Placemark>
<name>
Thu May 20 10:02:57 2010 S=0.00 Km/hr
</name>
<styleUrl>
#styleMap_TLP_Normal
</styleUrl>
<Point>
<coordinates>
-99.0499496,17.1347008,997.00
</coordinates>
</Point>
</Placemark>
<Placemark>
<name>
Thu May 20 10:03:07 2010 S=0.00 Km/hr
</name>
<styleUrl>
#styleMap_TLP_Normal
</styleUrl>
<Point>
<coordinates>
-99.0499496,17.1347027,997.00
</coordinates>
</Point>
</Placemark>
<Placemark>
<name>
Thu May 20 10:03:17 2010 S=0.01 Km/hr
</name>
<styleUrl>
#styleMap_TLP_Normal
</styleUrl>
<Point>
<coordinates>
-99.0499496,17.1347008,997.00
</coordinates>
</Point>
</Placemark>
<Placemark>
<name>
Thu May 20 10:03:27 2010 S=0.01 Km/hr
</name>
<styleUrl>
#styleMap_TLP_Normal
</styleUrl>
<Point>
<coordinates>
-99.0499496,17.1347008,997.02
</coordinates>
</Point>
</Placemark>
<Placemark>
<name>
Thu May 20 10:03:37 2010 S=0.01 Km/hr
</name>
<styleUrl>
#styleMap_TLP_Normal
</styleUrl>
<Point>
<coordinates>
-99.0499496,17.1346989,997.02
</coordinates>
</Point>
</Placemark>
<Placemark>
<name>
Thu May 20 10:03:47 2010 S=0.02 Km/hr
</name>
<styleUrl>
#styleMap_TLP_Normal
</styleUrl>
<Point>
<coordinates>
-99.0499496,17.1346970,997.03
</coordinates>
</Point>
</Placemark>
<Placemark>
<name>
Thu May 20 10:03:57 2010 S=0.01 Km/hr
</name>
<styleUrl>
#styleMap_TLP_Normal
</styleUrl>
<Point>
<coordinates>
-99.0499496,17.1346912,997.03
</coordinates>
</Point>
</Placemark>
<Placemark>
<name>
Thu May 20 10:04:07 2010 S=0.03 Km/hr
</name>
<styleUrl>
#styleMap_TLP_Normal
</styleUrl>
<Point>
<coordinates>
-99.0499496,17.1346874,997.05
</coordinates>
</Point>
</Placemark>
<Placemark>
<name>
Thu May 20 10:04:17 2010 S=0.00 Km/hr
</name>
<styleUrl>
#styleMap_TLP_Normal
</styleUrl>
<Point>
<coordinates>
-99.0499496,17.1346836,997.08
</coordinates>
</Point>
</Placemark>
<Placemark>
<name>
Thu May 20 10:04:27 2010 S=0.01 Km/hr
</name>
<styleUrl>
#styleMap_TLP_Normal
</styleUrl>
<Point>
<coordinates>
-99.0499496,17.1346817,997.11
</coordinates>
</Point>
</Placemark>
<Placemark>
<name>
Thu May 20 10:04:37 2010 S=0.01 Km/hr
</name>
<styleUrl>
#styleMap_TLP_Normal
</styleUrl>
<Point>
<coordinates>
-99.0499496,17.1346798,997.17
</coordinates>
</Point>
</Placemark>
<Placemark>
<name>
Thu May 20 10:04:47 2010 S=0.03 Km/hr
</name>
<styleUrl>
#styleMap_TLP_Normal
</styleUrl>
<Point>
<coordinates>
-99.0499496,17.1346779,997.20
</coordinates>
</Point>
</Placemark>
<Placemark>
<name>
Thu May 20 10:04:57 2010 S=0.01 Km/hr
</name>
<styleUrl>
#styleMap_TLP_Normal
</styleUrl>
<Point>
<coordinates>
-99.0499496,17.1346741,997.23
</coordinates>
</Point>
</Placemark>
<Placemark>
<name>
Thu May 20 10:05:07 2010 S=0.01 Km/hr
</name>
<styleUrl>
#styleMap_TLP_Normal
</styleUrl>
<Point>
<coordinates>
-99.0499496,17.1346722,997.30
</coordinates>
</Point>
</Placemark>
<Placemark>
<name>
Thu May 20 10:05:17 2010 S=0.01 Km/hr
</name>
<styleUrl>
#styleMap_TLP_Normal
</styleUrl>
<Point>
<coordinates>
-99.0499496,17.1346722,997.42
</coordinates>
</Point>
</Placemark>
<Placemark>
<name>
Thu May 20 10:05:27 2010 S=0.01 Km/hr
</name>
<styleUrl>
#styleMap_TLP_Normal
</styleUrl>
<Point>
<coordinates>
-99.0499573,17.1346722,997.52
</coordinates>
</Point>
</Placemark>
<Placemark>
<name>
Thu May 20 10:05:37 2010 S=1.39 Km/hr
</name>
<styleUrl>
#styleMap_TLP_Normal
</styleUrl>
<Point>
<coordinates>
-99.0499802,17.1346207,999.69
</coordinates>
</Point>
</Placemark>
<Placemark>
<name>
Thu May 20 10:05:47 2010 S=0.73 Km/hr
</name>
<styleUrl>
#styleMap_TLP_Normal
</styleUrl>
<Point>
<coordinates>
-99.0499573,17.1345673,1003.20
</coordinates>
</Point>
</Placemark>
<Placemark>
<name>
Thu May 20 10:05:57 2010 S=0.37 Km/hr
</name>
<styleUrl>
#styleMap_TLP_Normal
</styleUrl>
<Point>
<coordinates>
-99.0499573,17.1345596,1004.34
</coordinates>
</Point>
</Placemark>
<Placemark>
<name>
Thu May 20 10:06:07 2010 S=0.70 Km/hr
</name>
<styleUrl>
#styleMap_TLP_Normal
</styleUrl>
<Point>
<coordinates>
-99.0499573,17.1345730,1005.11
</coordinates>
</Point>
</Placemark>
<Placemark>
<name>
Thu May 20 10:06:17 2010 S=0.72 Km/hr
</name>
<styleUrl>
#styleMap_TLP_Normal
</styleUrl>
<Point>
<coordinates>
-99.0499420,17.1345882,1005.89
</coordinates>
</Point>
</Placemark>
<Placemark>
<name>
Thu May 20 10:06:27 2010 S=0.71 Km/hr
</name>
<styleUrl>
#styleMap_TLP_Normal
</styleUrl>
<Point>
<coordinates>
-99.0499268,17.1345997,1006.67
</coordinates>
</Point>
</Placemark>
<Placemark>
<name>
Thu May 20 10:06:37 2010 S=1.09 Km/hr
</name>
<styleUrl>
#styleMap_TLP_Normal
</styleUrl>
<Point>
<coordinates>
-99.0499115,17.1345863,1007.27
</coordinates>
</Point>
</Placemark>
<Placemark>
<name>
Thu May 20 10:06:47 2010 S=0.40 Km/hr
</name>
<styleUrl>
#styleMap_TLP_Normal
</styleUrl>
<Point>
<coordinates>
-99.0499039,17.1345692,1007.50
</coordinates>
</Point>
</Placemark>
<Placemark>
<name>
Thu May 20 10:06:57 2010 S=1.83 Km/hr
</name>
<styleUrl>
#styleMap_TLP_Normal
</styleUrl>
<Point>
<coordinates>
-99.0499725,17.1345291,1007.98
</coordinates>
</Point>
</Placemark>
<Placemark>
<name>
Thu May 20 10:07:07 2010 S=0.43 Km/hr
</name>
<styleUrl>
#styleMap_TLP_Normal
</styleUrl>
<Point>
<coordinates>
-99.0499573,17.1345882,1007.06
</coordinates>
</Point>
</Placemark>
<Placemark>
<name>
Thu May 20 10:07:17 2010 S=0.71 Km/hr
</name>
<styleUrl>
#styleMap_TLP_Normal
</styleUrl>
<Point>
<coordinates>
-99.0499573,17.1345711,1006.88
</coordinates>
</Point>
</Placemark>
<Placemark>
<name>
Thu May 20 10:07:27 2010 S=0.36 Km/hr
</name>
<styleUrl>
#styleMap_TLP_Normal
</styleUrl>
<Point>
<coordinates>
-99.0499649,17.1345654,1006.88
</coordinates>
</Point>
</Placemark>
<Placemark>
<name>
Thu May 20 10:07:37 2010 S=0.18 Km/hr
</name>
<styleUrl>
#styleMap_TLP_Normal
</styleUrl>
<Point>
<coordinates>
-99.0499573,17.1345711,1006.88
</coordinates>
</Point>
</Placemark>
<Placemark>
<name>
Thu May 20 10:07:47 2010 S=0.25 Km/hr
</name>
<styleUrl>
#styleMap_TLP_Normal
</styleUrl>
<Point>
<coordinates>
-99.0499496,17.1345711,1007.09
</coordinates>
</Point>
</Placemark>
<Placemark>
<name>
Thu May 20 10:07:57 2010 S=0.02 Km/hr
</name>
<styleUrl>
#styleMap_TLP_Normal
</styleUrl>
<Point>
<coordinates>
-99.0499496,17.1345749,1007.38
</coordinates>
</Point>
</Placemark>
<Placemark>
<name>
Thu May 20 10:08:07 2010 S=0.03 Km/hr
</name>
<styleUrl>
#styleMap_TLP_Normal
</styleUrl>
<Point>
<coordinates>
-99.0499496,17.1345768,1007.36
</coordinates>
</Point>
</Placemark>
<Placemark>
<name>
Thu May 20 10:08:17 2010 S=0.01 Km/hr
</name>
<styleUrl>
#styleMap_TLP_Normal
</styleUrl>
<Point>
<coordinates>
-99.0499496,17.1345806,1007.39
</coordinates>
</Point>
</Placemark>
<Placemark>
<name>
Thu May 20 10:08:27 2010 S=0.00 Km/hr
</name>
<styleUrl>
#styleMap_TLP_Normal
</styleUrl>
<Point>
<coordinates>
-99.0499496,17.1345806,1007.42
</coordinates>
</Point>
</Placemark>
<Placemark>
<name>
Thu May 20 10:08:37 2010 S=1.96 Km/hr
</name>
<styleUrl>
#styleMap_TLP_Normal
</styleUrl>
<Point>
<coordinates>
-99.0499725,17.1345615,1007.53
</coordinates>
</Point>
</Placemark>
<Placemark>
<name>
Thu May 20 10:08:47 2010 S=0.96 Km/hr
</name>
<styleUrl>
#styleMap_TLP_Normal
</styleUrl>
<Point>
<coordinates>
-99.0499573,17.1345825,1007.59
</coordinates>
</Point>
</Placemark>
<Placemark>
<name>
Thu May 20 10:08:57 2010 S=0.64 Km/hr
</name>
<styleUrl>
#styleMap_TLP_Normal
</styleUrl>
<Point>
<coordinates>
-99.0499649,17.1345806,1007.58
</coordinates>
</Point>
</Placemark>
<Placemark>
<name>
Thu May 20 10:09:07 2010 S=0.91 Km/hr
</name>
<styleUrl>
#styleMap_TLP_Normal
</styleUrl>
<Point>
<coordinates>
-99.0499649,17.1345596,1007.56
</coordinates>
</Point>
</Placemark>
<Placemark>
<name>
Thu May 20 10:09:17 2010 S=1.96 Km/hr
</name>
<styleUrl>
#styleMap_TLP_Normal
</styleUrl>
<Point>
<coordinates>
-99.0499420,17.1345978,1006.84
</coordinates>
</Point>
</Placemark>
<Placemark>
<name>
Thu May 20 10:09:27 2010 S=1.08 Km/hr
</name>
<styleUrl>
#styleMap_TLP_Normal
</styleUrl>
<Point>
<coordinates>
-99.0498734,17.1346626,1006.13
</coordinates>
</Point>
</Placemark>
<Placemark>
<name>
Thu May 20 10:09:37 2010 S=0.68 Km/hr
</name>
<styleUrl>
#styleMap_TLP_Normal
</styleUrl>
<Point>
<coordinates>
-99.0498428,17.1346588,1006.03
</coordinates>
</Point>
</Placemark>
<Placemark>
<name>
Thu May 20 10:09:47 2010 S=0.22 Km/hr
</name>
<styleUrl>
#styleMap_TLP_Normal
</styleUrl>
<Point>
<coordinates>
-99.0498352,17.1346588,1006.00
</coordinates>
</Point>
</Placemark>
<Placemark>
<name>
Thu May 20 10:09:57 2010 S=0.99 Km/hr
</name>
<styleUrl>
#styleMap_TLP_Normal
</styleUrl>
<Point>
<coordinates>
-99.0498428,17.1346474,1005.95
</coordinates>
</Point>
</Placemark>
<Placemark>
<name>
Thu May 20 10:10:07 2010 S=1.14 Km/hr
</name>
<styleUrl>
#styleMap_TLP_Normal
</styleUrl>
<Point>
<coordinates>
-99.0498962,17.1346493,1005.75
</coordinates>
</Point>
</Placemark>
<Placemark>
<name>
Thu May 20 10:10:17 2010 S=1.67 Km/hr
</name>
<styleUrl>
#styleMap_TLP_Normal
</styleUrl>
<Point>
<coordinates>
-99.0499573,17.1346684,1006.78
</coordinates>
</Point>
</Placemark>
<Placemark>
<name>
Thu May 20 10:10:27 2010 S=0.64 Km/hr
</name>
<styleUrl>
#styleMap_TLP_Normal
</styleUrl>
<Point>
<coordinates>
-99.0499420,17.1346149,1007.13
</coordinates>
</Point>
</Placemark>
<Placemark>
<name>
Thu May 20 10:10:37 2010 S=0.86 Km/hr
</name>
<styleUrl>
#styleMap_TLP_Normal
</styleUrl>
<Point>
<coordinates>
-99.0499344,17.1345959,1007.16
</coordinates>
</Point>
</Placemark>
<Placemark>
<name>
Thu May 20 10:10:47 2010 S=0.81 Km/hr
</name>
<styleUrl>
#styleMap_TLP_Normal
</styleUrl>
<Point>
<coordinates>
-99.0499268,17.1345863,1007.17
</coordinates>
</Point>
</Placemark>
<Placemark>
<name>
Thu May 20 10:10:57 2010 S=0.81 Km/hr
</name>
<styleUrl>
#styleMap_TLP_Normal
</styleUrl>
<Point>
<coordinates>
-99.0499191,17.1346016,1007.20
</coordinates>
</Point>
</Placemark>
<Placemark>
<name>
Thu May 20 10:11:07 2010 S=0.89 Km/hr
</name>
<styleUrl>
#styleMap_TLP_Normal
</styleUrl>
<Point>
<coordinates>
-99.0499191,17.1346111,1007.27
</coordinates>
</Point>
</Placemark>
<Placemark>
<name>
Thu May 20 10:11:17 2010 S=1.40 Km/hr
</name>
<styleUrl>
#styleMap_TLP_Normal
</styleUrl>
<Point>
<coordinates>
-99.0498886,17.1346645,1006.50
</coordinates>
</Point>
</Placemark>
<Placemark>
<name>
Thu May 20 10:11:27 2010 S=0.84 Km/hr
</name>
<styleUrl>
#styleMap_TLP_Normal
</styleUrl>
<Point>
<coordinates>
-99.0499420,17.1346855,1005.53
</coordinates>
</Point>
</Placemark>
<Placemark>
<name>
Thu May 20 10:11:37 2010 S=1.05 Km/hr
</name>
<styleUrl>
#styleMap_TLP_Normal
</styleUrl>
<Point>
<coordinates>
-99.0499496,17.1346970,1005.42
</coordinates>
</Point>
</Placemark>
<Placemark>
<name>
Thu May 20 10:11:47 2010 S=0.22 Km/hr
</name>
<styleUrl>
#styleMap_TLP_Normal
</styleUrl>
<Point>
<coordinates>
-99.0499115,17.1347160,1004.23
</coordinates>
</Point>
</Placemark>
<Placemark>
<name>
Thu May 20 10:11:57 2010 S=0.84 Km/hr
</name>
<styleUrl>
#styleMap_TLP_Normal
</styleUrl>
<Point>
<coordinates>
-99.0499039,17.1347160,1004.28
</coordinates>
</Point>
</Placemark>
<Placemark>
<name>
Thu May 20 10:12:07 2010 S=0.16 Km/hr
</name>
<styleUrl>
#styleMap_TLP_Normal
</styleUrl>
<Point>
<coordinates>
-99.0499115,17.1347160,1004.73
</coordinates>
</Point>
</Placemark>
<Placemark>
<name>
Thu May 20 10:12:17 2010 S=0.78 Km/hr
</name>
<styleUrl>
#styleMap_TLP_Normal
</styleUrl>
<Point>
<coordinates>
-99.0499115,17.1347008,1004.88
</coordinates>
</Point>
</Placemark>
<Placemark>
<name>
Thu May 20 10:12:27 2010 S=1.24 Km/hr
</name>
<styleUrl>
#styleMap_TLP_Normal
</styleUrl>
<Point>
<coordinates>
-99.0499268,17.1346455,1004.45
</coordinates>
</Point>
</Placemark>
<Placemark>
<name>
Thu May 20 10:12:37 2010 S=1.52 Km/hr
</name>
<styleUrl>
#styleMap_TLP_Normal
</styleUrl>
<Point>
<coordinates>
-99.0499420,17.1345825,1004.58
</coordinates>
</Point>
</Placemark>
<Placemark>
<name>
Thu May 20 10:12:47 2010 S=1.89 Km/hr
</name>
<styleUrl>
#styleMap_TLP_Normal
</styleUrl>
<Point>
<coordinates>
-99.0499725,17.1344891,1004.63
</coordinates>
</Point>
</Placemark>
<Placemark>
<name>
Thu May 20 10:12:57 2010 S=0.64 Km/hr
</name>
<styleUrl>
#styleMap_TLP_Normal
</styleUrl>
<Point>
<coordinates>
-99.0499496,17.1344814,1004.63
</coordinates>
</Point>
</Placemark>
<Placemark>
<name>
Thu May 20 10:13:07 2010 S=0.77 Km/hr
</name>
<styleUrl>
#styleMap_TLP_Normal
</styleUrl>
<Point>
<coordinates>
-99.0499649,17.1344776,1004.83
</coordinates>
</Point>
</Placemark>
<Placemark>
<name>
Thu May 20 10:13:17 2010 S=2.11 Km/hr
</name>
<styleUrl>
#styleMap_TLP_Normal
</styleUrl>
<Point>
<coordinates>
-99.0498581,17.1346531,1005.22
</coordinates>
</Point>
</Placemark>
<Placemark>
<name>
Thu May 20 10:13:27 2010 S=0.16 Km/hr
</name>
<styleUrl>
#styleMap_TLP_Normal
</styleUrl>
<Point>
<coordinates>
-99.0498276,17.1346874,1005.53
</coordinates>
</Point>
</Placemark>
<Placemark>
<name>
Thu May 20 10:13:37 2010 S=2.37 Km/hr
</name>
<styleUrl>
#styleMap_TLP_Normal
</styleUrl>
<Point>
<coordinates>
-99.0499039,17.1347256,1006.70
</coordinates>
</Point>
</Placemark>
<Placemark>
<name>
Thu May 20 10:13:47 2010 S=0.36 Km/hr
</name>
<styleUrl>
#styleMap_TLP_Normal
</styleUrl>
<Point>
<coordinates>
-99.0498734,17.1347370,1006.22
</coordinates>
</Point>
</Placemark>
<Placemark>
<name>
Thu May 20 10:13:57 2010 S=0.77 Km/hr
</name>
<styleUrl>
#styleMap_TLP_Normal
</styleUrl>
<Point>
<coordinates>
-99.0498505,17.1347408,1006.00
</coordinates>
</Point>
</Placemark>
<Placemark>
<name>
Thu May 20 10:14:07 2010 S=0.62 Km/hr
</name>
<styleUrl>
#styleMap_TLP_Normal
</styleUrl>
<Point>
<coordinates>
-99.0498428,17.1347351,1004.95
</coordinates>
</Point>
</Placemark>
<Placemark>
<name>
Thu May 20 10:14:17 2010 S=1.09 Km/hr
</name>
<styleUrl>
#styleMap_TLP_Normal
</styleUrl>
<Point>
<coordinates>
-99.0498199,17.1347351,1004.72
</coordinates>
</Point>
</Placemark>
<Placemark>
<name>
Thu May 20 10:14:27 2010 S=1.78 Km/hr
</name>
<styleUrl>
#styleMap_TLP_Normal
</styleUrl>
<Point>
<coordinates>
-99.0497589,17.1348000,1006.09
</coordinates>
</Point>
</Placemark>
<Placemark>
<name>
Thu May 20 10:14:37 2010 S=1.42 Km/hr
</name>
<styleUrl>
#styleMap_TLP_Normal
</styleUrl>
<Point>
<coordinates>
-99.0497131,17.1347771,1004.44
</coordinates>
</Point>
</Placemark>
<Placemark>
<name>
Thu May 20 10:14:47 2010 S=0.84 Km/hr
</name>
<styleUrl>
#styleMap_TLP_Normal
</styleUrl>
<Point>
<coordinates>
-99.0497055,17.1347733,1002.11
</coordinates>
</Point>
</Placemark>
<Placemark>
<name>
Thu May 20 10:14:57 2010 S=1.21 Km/hr
</name>
<styleUrl>
#styleMap_TLP_Normal
</styleUrl>
<Point>
<coordinates>
-99.0496674,17.1347942,1002.50
</coordinates>
</Point>
</Placemark>
<Placemark>
<name>
Thu May 20 10:15:07 2010 S=0.73 Km/hr
</name>
<styleUrl>
#styleMap_TLP_Normal
</styleUrl>
<Point>
<coordinates>
-99.0496597,17.1348114,1000.52
</coordinates>
</Point>
</Placemark>
<Placemark>
<name>
Thu May 20 10:15:17 2010 S=0.22 Km/hr
</name>
<styleUrl>
#styleMap_TLP_Normal
</styleUrl>
<Point>
<coordinates>
-99.0496445,17.1348133,999.38
</coordinates>
</Point>
</Placemark>
<Placemark>
<name>
Thu May 20 10:15:27 2010 S=0.77 Km/hr
</name>
<styleUrl>
#styleMap_TLP_Normal
</styleUrl>
<Point>
<coordinates>
-99.0496292,17.1348133,998.34
</coordinates>
</Point>
</Placemark>
<Placemark>
<name>
Thu May 20 10:15:37 2010 S=0.47 Km/hr
</name>
<styleUrl>
#styleMap_TLP_Normal
</styleUrl>
<Point>
<coordinates>
-99.0496140,17.1348190,997.22
</coordinates>
</Point>
</Placemark>
<Placemark>
<name>
Thu May 20 10:15:47 2010 S=0.73 Km/hr
</name>
<styleUrl>
#styleMap_TLP_Normal
</styleUrl>
<Point>
<coordinates>
-99.0496063,17.1348152,996.02
</coordinates>
</Point>
</Placemark>
<Placemark>
<name>
Thu May 20 10:15:57 2010 S=0.13 Km/hr
</name>
<styleUrl>
#styleMap_TLP_Normal
</styleUrl>
<Point>
<coordinates>
-99.0495911,17.1348152,994.94
</coordinates>
</Point>
</Placemark>
<Placemark>
<name>
Thu May 20 10:16:07 2010 S=0.51 Km/hr
</name>
<styleUrl>
#styleMap_TLP_Normal
</styleUrl>
<Point>
<coordinates>
-99.0495834,17.1348190,993.86
</coordinates>
</Point>
</Placemark>
<Placemark>
<name>
Thu May 20 10:16:17 2010 S=0.42 Km/hr
</name>
<styleUrl>
#styleMap_TLP_Normal
</styleUrl>
<Point>
<coordinates>
-99.0495834,17.1348267,992.77
</coordinates>
</Point>
</Placemark>
<Placemark>
<name>
Thu May 20 10:16:27 2010 S=0.80 Km/hr
</name>
<styleUrl>
#styleMap_TLP_Normal
</styleUrl>
<Point>
<coordinates>
-99.0495758,17.1348438,991.70
</coordinates>
</Point>
</Placemark>
<Placemark>
<name>
Thu May 20 10:16:37 2010 S=0.87 Km/hr
</name>
<styleUrl>
#styleMap_TLP_Normal
</styleUrl>
<Point>
<coordinates>
-99.0495682,17.1348686,991.80
</coordinates>
</Point>
</Placemark>
<Placemark>
<name>
Thu May 20 10:16:47 2010 S=0.91 Km/hr
</name>
<styleUrl>
#styleMap_TLP_Normal
</styleUrl>
<Point>
<coordinates>
-99.0495682,17.1348877,991.66
</coordinates>
</Point>
</Placemark>
<Placemark>
<name>
Thu May 20 10:16:57 2010 S=0.22 Km/hr
</name>
<styleUrl>
#styleMap_TLP_Normal
</styleUrl>
<Point>
<coordinates>
-99.0495605,17.1349030,991.63
</coordinates>
</Point>
</Placemark>
<Placemark>
<name>
Thu May 20 10:17:07 2010 S=0.24 Km/hr
</name>
<styleUrl>
#styleMap_TLP_Normal
</styleUrl>
<Point>
<coordinates>
-99.0495605,17.1349049,991.92
</coordinates>
</Point>
</Placemark>
<Placemark>
<name>
Thu May 20 10:17:17 2010 S=0.61 Km/hr
</name>
<styleUrl>
#styleMap_TLP_Normal
</styleUrl>
<Point>
<coordinates>
-99.0495529,17.1349049,991.95
</coordinates>
</Point>
</Placemark>
<Placemark>
<name>
Thu May 20 10:17:27 2010 S=1.10 Km/hr
</name>
<styleUrl>
#styleMap_TLP_Normal
</styleUrl>
<Point>
<coordinates>
-99.0495300,17.1349010,991.78
</coordinates>
</Point>
</Placemark>
<Placemark>
<name>
Thu May 20 10:17:37 2010 S=1.17 Km/hr
</name>
<styleUrl>
#styleMap_TLP_Normal
</styleUrl>
<Point>
<coordinates>
-99.0494995,17.1348782,987.30
</coordinates>
</Point>
</Placemark>
<Placemark>
<name>
Thu May 20 10:17:47 2010 S=0.09 Km/hr
</name>
<styleUrl>
#styleMap_TLP_Normal
</styleUrl>
<Point>
<coordinates>
-99.0495453,17.1348724,986.22
</coordinates>
</Point>
</Placemark>
<Placemark>
<name>
Thu May 20 10:17:57 2010 S=1.03 Km/hr
</name>
<styleUrl>
#styleMap_TLP_Normal
</styleUrl>
<Point>
<coordinates>
-99.0495377,17.1348763,985.45
</coordinates>
</Point>
</Placemark>
<Placemark>
<name>
Thu May 20 10:18:07 2010 S=1.25 Km/hr
</name>
<styleUrl>
#styleMap_TLP_Normal
</styleUrl>
<Point>
<coordinates>
-99.0494995,17.1348743,984.48
</coordinates>
</Point>
</Placemark>
<Placemark>
<name>
Thu May 20 10:18:17 2010 S=1.29 Km/hr
</name>
<styleUrl>
#styleMap_TLP_Normal
</styleUrl>
<Point>
<coordinates>
-99.0494461,17.1348801,984.03
</coordinates>
</Point>
</Placemark>
<Placemark>
<name>
Thu May 20 10:18:27 2010 S=1.04 Km/hr
</name>
<styleUrl>
#styleMap_TLP_Normal
</styleUrl>
<Point>
<coordinates>
-99.0494232,17.1348667,982.31
</coordinates>
</Point>
</Placemark>
<Placemark>
<name>
Thu May 20 10:18:37 2010 S=0.72 Km/hr
</name>
<styleUrl>
#styleMap_TLP_Normal
</styleUrl>
<Point>
<coordinates>
-99.0494232,17.1348495,981.25
</coordinates>
</Point>
</Placemark>
<Placemark>
<name>
Thu May 20 10:18:47 2010 S=0.09 Km/hr
</name>
<styleUrl>
#styleMap_TLP_Normal
</styleUrl>
<Point>
<coordinates>
-99.0494232,17.1348457,980.50
</coordinates>
</Point>
</Placemark>
<Placemark>
<name>
Thu May 20 10:18:57 2010 S=0.74 Km/hr
</name>
<styleUrl>
#styleMap_TLP_Normal
</styleUrl>
<Point>
<coordinates>
-99.0494232,17.1348534,980.22
</coordinates>
</Point>
</Placemark>
<Placemark>
<name>
Thu May 20 10:19:07 2010 S=1.26 Km/hr
</name>
<styleUrl>
#styleMap_TLP_Normal
</styleUrl>
<Point>
<coordinates>
-99.0494080,17.1348763,980.38
</coordinates>
</Point>
</Placemark>
<Placemark>
<name>
Thu May 20 10:19:17 2010 S=0.46 Km/hr
</name>
<styleUrl>
#styleMap_TLP_Normal
</styleUrl>
<Point>
<coordinates>
-99.0494461,17.1348953,978.75
</coordinates>
</Point>
</Placemark>
<Placemark>
<name>
Thu May 20 10:19:27 2010 S=1.17 Km/hr
</name>
<styleUrl>
#styleMap_TLP_Normal
</styleUrl>
<Point>
<coordinates>
-99.0494385,17.1349144,978.58
</coordinates>
</Point>
</Placemark>
<Placemark>
<name>
Thu May 20 10:19:37 2010 S=0.61 Km/hr
</name>
<styleUrl>
#styleMap_TLP_Normal
</styleUrl>
<Point>
<coordinates>
-99.0494308,17.1349182,976.30
</coordinates>
</Point>
</Placemark>
<Placemark>
<name>
Thu May 20 10:19:47 2010 S=0.98 Km/hr
</name>
<styleUrl>
#styleMap_TLP_Normal
</styleUrl>
<Point>
<coordinates>
-99.0494308,17.1349335,975.98
</coordinates>
</Point>
</Placemark>
<Placemark>
<name>
Thu May 20 10:19:57 2010 S=0.74 Km/hr
</name>
<styleUrl>
#styleMap_TLP_Normal
</styleUrl>
<Point>
<coordinates>
-99.0494385,17.1349564,975.92
</coordinates>
</Point>
</Placemark>
<Placemark>
<name>
Thu May 20 10:20:07 2010 S=0.86 Km/hr
</name>
<styleUrl>
#styleMap_TLP_Normal
</styleUrl>
<Point>
<coordinates>
-99.0494461,17.1349945,976.16
</coordinates>
</Point>
</Placemark>
<Placemark>
<name>
Thu May 20 10:20:17 2010 S=0.65 Km/hr
</name>
<styleUrl>
#styleMap_TLP_Normal
</styleUrl>
<Point>
<coordinates>
-99.0494461,17.1350117,976.06
</coordinates>
</Point>
</Placemark>
<Placemark>
<name>
Thu May 20 10:20:27 2010 S=0.95 Km/hr
</name>
<styleUrl>
#styleMap_TLP_Normal
</styleUrl>
<Point>
<coordinates>
-99.0494614,17.1350327,975.83
</coordinates>
</Point>
</Placemark>
<Placemark>
<name>
Thu May 20 10:20:37 2010 S=0.82 Km/hr
</name>
<styleUrl>
#styleMap_TLP_Normal
</styleUrl>
<Point>
<coordinates>
-99.0494919,17.1350613,974.61
</coordinates>
</Point>
</Placemark>
<Placemark>
<name>
Thu May 20 10:20:47 2010 S=0.66 Km/hr
</name>
<styleUrl>
#styleMap_TLP_Normal
</styleUrl>
<Point>
<coordinates>
-99.0494843,17.1350765,973.92
</coordinates>
</Point>
</Placemark>
<Placemark>
<name>
Thu May 20 10:20:57 2010 S=0.52 Km/hr
</name>
<styleUrl>
#styleMap_TLP_Normal
</styleUrl>
<Point>
<coordinates>
-99.0494766,17.1350880,973.11
</coordinates>
</Point>
</Placemark>
<Placemark>
<name>
Thu May 20 10:21:07 2010 S=0.10 Km/hr
</name>
<styleUrl>
#styleMap_TLP_Normal
</styleUrl>
<Point>
<coordinates>
-99.0494843,17.1350937,972.25
</coordinates>
</Point>
</Placemark>
<Placemark>
<name>
Thu May 20 10:21:17 2010 S=0.26 Km/hr
</name>
<styleUrl>
#styleMap_TLP_Normal
</styleUrl>
<Point>
<coordinates>
-99.0494766,17.1350937,971.48
</coordinates>
</Point>
</Placemark>
<Placemark>
<name>
Thu May 20 10:21:27 2010 S=0.01 Km/hr
</name>
<styleUrl>
#styleMap_TLP_Normal
</styleUrl>
<Point>
<coordinates>
-99.0494766,17.1350918,971.14
</coordinates>
</Point>
</Placemark>
<Placemark>
<name>
Thu May 20 10:21:37 2010 S=0.02 Km/hr
</name>
<styleUrl>
#styleMap_TLP_Normal
</styleUrl>
<Point>
<coordinates>
-99.0494766,17.1350918,971.14
</coordinates>
</Point>
</Placemark>
<Placemark>
<name>
Thu May 20 10:21:47 2010 S=0.00 Km/hr
</name>
<styleUrl>
#styleMap_TLP_Normal
</styleUrl>
<Point>
<coordinates>
-99.0494766,17.1350937,971.14
</coordinates>
</Point>
</Placemark>
<Placemark>
<name>
Thu May 20 10:21:57 2010 S=0.02 Km/hr
</name>
<styleUrl>
#styleMap_TLP_Normal
</styleUrl>
<Point>
<coordinates>
-99.0494766,17.1350956,971.19
</coordinates>
</Point>
</Placemark>
<Placemark>
<name>
Thu May 20 10:22:07 2010 S=0.01 Km/hr
</name>
<styleUrl>
#styleMap_TLP_Normal
</styleUrl>
<Point>
<coordinates>
-99.0494766,17.1350994,971.22
</coordinates>
</Point>
</Placemark>
<Placemark>
<name>
Thu May 20 10:22:17 2010 S=0.02 Km/hr
</name>
<styleUrl>
#styleMap_TLP_Normal
</styleUrl>
<Point>
<coordinates>
-99.0494766,17.1351013,971.22
</coordinates>
</Point>
</Placemark>
<Placemark>
<name>
Thu May 20 10:22:27 2010 S=0.02 Km/hr
</name>
<styleUrl>
#styleMap_TLP_Normal
</styleUrl>
<Point>
<coordinates>
-99.0494766,17.1351051,971.25
</coordinates>
</Point>
</Placemark>
<Placemark>
<name>
Thu May 20 10:22:37 2010 S=0.03 Km/hr
</name>
<styleUrl>
#styleMap_TLP_Normal
</styleUrl>
<Point>
<coordinates>
-99.0494766,17.1351070,971.27
</coordinates>
</Point>
</Placemark>
<Placemark>
<name>
Thu May 20 10:22:47 2010 S=0.01 Km/hr
</name>
<styleUrl>
#styleMap_TLP_Normal
</styleUrl>
<Point>
<coordinates>
-99.0494766,17.1351128,971.30
</coordinates>
</Point>
</Placemark>
<Placemark>
<name>
Thu May 20 10:22:57 2010 S=0.01 Km/hr
</name>
<styleUrl>
#styleMap_TLP_Normal
</styleUrl>
<Point>
<coordinates>
-99.0494766,17.1351185,971.30
</coordinates>
</Point>
</Placemark>
<Placemark>
<name>
Thu May 20 10:23:07 2010 S=0.01 Km/hr
</name>
<styleUrl>
#styleMap_TLP_Normal
</styleUrl>
<Point>
<coordinates>
-99.0494766,17.1351204,971.31
</coordinates>
</Point>
</Placemark>
<Placemark>
<name>
Thu May 20 10:23:17 2010 S=0.01 Km/hr
</name>
<styleUrl>
#styleMap_TLP_Normal
</styleUrl>
<Point>
<coordinates>
-99.0494766,17.1351223,971.31
</coordinates>
</Point>
</Placemark>
<Placemark>
<name>
Thu May 20 10:23:27 2010 S=0.02 Km/hr
</name>
<styleUrl>
#styleMap_TLP_Normal
</styleUrl>
<Point>
<coordinates>
-99.0494766,17.1351242,971.28
</coordinates>
</Point>
</Placemark>
<Placemark>
<name>
Thu May 20 10:23:37 2010 S=0.00 Km/hr
</name>
<styleUrl>
#styleMap_TLP_Normal
</styleUrl>
<Point>
<coordinates>
-99.0494766,17.1351261,971.30
</coordinates>
</Point>
</Placemark>
<Placemark>
<name>
Thu May 20 10:23:47 2010 S=0.02 Km/hr
</name>
<styleUrl>
#styleMap_TLP_Normal
</styleUrl>
<Point>
<coordinates>
-99.0494766,17.1351280,971.28
</coordinates>
</Point>
</Placemark>
<Placemark>
<name>
Thu May 20 10:23:57 2010 S=0.01 Km/hr
</name>
<styleUrl>
#styleMap_TLP_Normal
</styleUrl>
<Point>
<coordinates>
-99.0494690,17.1351299,971.23
</coordinates>
</Point>
</Placemark>
<Placemark>
<name>
Thu May 20 10:24:07 2010 S=0.33 Km/hr
</name>
<styleUrl>
#styleMap_TLP_Normal
</styleUrl>
<Point>
<coordinates>
-99.0494690,17.1351318,971.16
</coordinates>
</Point>
</Placemark>
<Placemark>
<name>
Thu May 20 10:24:17 2010 S=2.01 Km/hr
</name>
<styleUrl>
#styleMap_TLP_Normal
</styleUrl>
<Point>
<coordinates>
-99.0493774,17.1351299,969.27
</coordinates>
</Point>
</Placemark>
<Placemark>
<name>
Thu May 20 10:24:27 2010 S=2.08 Km/hr
</name>
<styleUrl>
#styleMap_TLP_Normal
</styleUrl>
<Point>
<coordinates>
-99.0492783,17.1351051,966.64
</coordinates>
</Point>
</Placemark>
<Placemark>
<name>
Thu May 20 10:24:37 2010 S=0.68 Km/hr
</name>
<styleUrl>
#styleMap_TLP_Normal
</styleUrl>
<Point>
<coordinates>
-99.0492630,17.1351089,966.28
</coordinates>
</Point>
</Placemark>
<Placemark>
<name>
Thu May 20 10:24:47 2010 S=2.15 Km/hr
</name>
<styleUrl>
#styleMap_TLP_Normal
</styleUrl>
<Point>
<coordinates>
-99.0492249,17.1351013,966.02
</coordinates>
</Point>
</Placemark>
<Placemark>
<name>
Thu May 20 10:24:57 2010 S=3.64 Km/hr
</name>
<styleUrl>
#styleMap_TLP_Normal
</styleUrl>
<Point>
<coordinates>
-99.0491333,17.1350536,964.73
</coordinates>
</Point>
</Placemark>
<Placemark>
<name>
Thu May 20 10:25:07 2010 S=0.44 Km/hr
</name>
<styleUrl>
#styleMap_TLP_Normal
</styleUrl>
<Point>
<coordinates>
-99.0491180,17.1350021,963.81
</coordinates>
</Point>
</Placemark>
<Placemark>
<name>
Thu May 20 10:25:17 2010 S=2.38 Km/hr
</name>
<styleUrl>
#styleMap_TLP_Normal
</styleUrl>
<Point>
<coordinates>
-99.0491333,17.1350002,963.13
</coordinates>
</Point>
</Placemark>
<Placemark>
<name>
Thu May 20 10:25:27 2010 S=3.88 Km/hr
</name>
<styleUrl>
#styleMap_TLP_Normal
</styleUrl>
<Point>
<coordinates>
-99.0490265,17.1349411,962.06
</coordinates>
</Point>
</Placemark>
<Placemark>
<name>
Thu May 20 10:25:37 2010 S=2.27 Km/hr
</name>
<styleUrl>
#styleMap_TLP_Normal
</styleUrl>
<Point>
<coordinates>
-99.0489578,17.1349220,961.00
</coordinates>
</Point>
</Placemark>
<Placemark>
<name>
Thu May 20 10:25:47 2010 S=1.29 Km/hr
</name>
<styleUrl>
#styleMap_TLP_Normal
</styleUrl>
<Point>
<coordinates>
-99.0489273,17.1348724,959.75
</coordinates>
</Point>
</Placemark>
<Placemark>
<name>
Thu May 20 10:25:57 2010 S=1.66 Km/hr
</name>
<styleUrl>
#styleMap_TLP_Normal
</styleUrl>
<Point>
<coordinates>
-99.0488586,17.1348515,958.00
</coordinates>
</Point>
</Placemark>
<Placemark>
<name>
Thu May 20 10:26:07 2010 S=0.62 Km/hr
</name>
<styleUrl>
#styleMap_TLP_Normal
</styleUrl>
<Point>
<coordinates>
-99.0488052,17.1347942,957.64
</coordinates>
</Point>
</Placemark>
<Placemark>
<name>
Thu May 20 10:26:17 2010 S=0.69 Km/hr
</name>
<styleUrl>
#styleMap_TLP_Normal
</styleUrl>
<Point>
<coordinates>
-99.0487823,17.1347904,957.58
</coordinates>
</Point>
</Placemark>
<Placemark>
<name>
Thu May 20 10:26:27 2010 S=0.85 Km/hr
</name>
<styleUrl>
#styleMap_TLP_Normal
</styleUrl>
<Point>
<coordinates>
-99.0488129,17.1347427,956.56
</coordinates>
</Point>
</Placemark>
<Placemark>
<name>
Thu May 20 10:26:37 2010 S=1.11 Km/hr
</name>
<styleUrl>
#styleMap_TLP_Normal
</styleUrl>
<Point>
<coordinates>
-99.0488129,17.1347065,955.44
</coordinates>
</Point>
</Placemark>
<Placemark>
<name>
Thu May 20 10:26:47 2010 S=0.58 Km/hr
</name>
<styleUrl>
#styleMap_TLP_Normal
</styleUrl>
<Point>
<coordinates>
-99.0488586,17.1346779,953.67
</coordinates>
</Point>
</Placemark>
<Placemark>
<name>
Thu May 20 10:26:57 2010 S=0.61 Km/hr
</name>
<styleUrl>
#styleMap_TLP_Normal
</styleUrl>
<Point>
<coordinates>
-99.0488434,17.1346779,953.53
</coordinates>
</Point>
</Placemark>
<Placemark>
<name>
Thu May 20 10:27:07 2010 S=1.48 Km/hr
</name>
<styleUrl>
#styleMap_TLP_Normal
</styleUrl>
<Point>
<coordinates>
-99.0488968,17.1346817,952.97
</coordinates>
</Point>
</Placemark>
<Placemark>
<name>
Thu May 20 10:27:17 2010 S=0.17 Km/hr
</name>
<styleUrl>
#styleMap_TLP_Normal
</styleUrl>
<Point>
<coordinates>
-99.0489044,17.1346989,952.88
</coordinates>
</Point>
</Placemark>
<Placemark>
<name>
Thu May 20 10:27:27 2010 S=1.03 Km/hr
</name>
<styleUrl>
#styleMap_TLP_Normal
</styleUrl>
<Point>
<coordinates>
-99.0488663,17.1347198,952.03
</coordinates>
</Point>
</Placemark>
<Placemark>
<name>
Thu May 20 10:27:37 2010 S=1.79 Km/hr
</name>
<styleUrl>
#styleMap_TLP_Normal
</styleUrl>
<Point>
<coordinates>
-99.0488358,17.1346760,950.30
</coordinates>
</Point>
</Placemark>
<Placemark>
<name>
Thu May 20 10:27:47 2010 S=2.76 Km/hr
</name>
<styleUrl>
#styleMap_TLP_Normal
</styleUrl>
<Point>
<coordinates>
-99.0487366,17.1346645,948.11
</coordinates>
</Point>
</Placemark>
<Placemark>
<name>
Thu May 20 10:27:57 2010 S=1.62 Km/hr
</name>
<styleUrl>
#styleMap_TLP_Normal
</styleUrl>
<Point>
<coordinates>
-99.0486679,17.1346645,946.28
</coordinates>
</Point>
</Placemark>
<Placemark>
<name>
Thu May 20 10:28:07 2010 S=0.11 Km/hr
</name>
<styleUrl>
#styleMap_TLP_Normal
</styleUrl>
<Point>
<coordinates>
-99.0487289,17.1346645,943.83
</coordinates>
</Point>
</Placemark>
<Placemark>
<name>
Thu May 20 10:28:17 2010 S=0.56 Km/hr
</name>
<styleUrl>
#styleMap_TLP_Normal
</styleUrl>
<Point>
<coordinates>
-99.0487289,17.1346741,943.67
</coordinates>
</Point>
</Placemark>
<Placemark>
<name>
Thu May 20 10:28:27 2010 S=0.26 Km/hr
</name>
<styleUrl>
#styleMap_TLP_Normal
</styleUrl>
<Point>
<coordinates>
-99.0487213,17.1346798,943.56
</coordinates>
</Point>
</Placemark>
<Placemark>
<name>
Thu May 20 10:28:37 2010 S=0.47 Km/hr
</name>
<styleUrl>
#styleMap_TLP_Normal
</styleUrl>
<Point>
<coordinates>
-99.0487213,17.1346722,943.50
</coordinates>
</Point>
</Placemark>
<Placemark>
<name>
Thu May 20 10:28:47 2010 S=0.60 Km/hr
</name>
<styleUrl>
#styleMap_TLP_Normal
</styleUrl>
<Point>
<coordinates>
-99.0487061,17.1346760,943.47
</coordinates>
</Point>
</Placemark>
<Placemark>
<name>
Thu May 20 10:28:57 2010 S=0.75 Km/hr
</name>
<styleUrl>
#styleMap_TLP_Normal
</styleUrl>
<Point>
<coordinates>
-99.0486984,17.1346798,943.23
</coordinates>
</Point>
</Placemark>
<Placemark>
<name>
Thu May 20 10:29:07 2010 S=0.46 Km/hr
</name>
<styleUrl>
#styleMap_TLP_Normal
</styleUrl>
<Point>
<coordinates>
-99.0487061,17.1346798,943.09
</coordinates>
</Point>
</Placemark>
<Placemark>
<name>
Thu May 20 10:29:17 2010 S=0.40 Km/hr
</name>
<styleUrl>
#styleMap_TLP_Normal
</styleUrl>
<Point>
<coordinates>
-99.0487137,17.1346664,942.92
</coordinates>
</Point>
</Placemark>
<Placemark>
<name>
Thu May 20 10:29:27 2010 S=1.25 Km/hr
</name>
<styleUrl>
#styleMap_TLP_Normal
</styleUrl>
<Point>
<coordinates>
-99.0487137,17.1346703,942.47
</coordinates>
</Point>
</Placemark>
<Placemark>
<name>
Thu May 20 10:29:37 2010 S=0.28 Km/hr
</name>
<styleUrl>
#styleMap_TLP_Normal
</styleUrl>
<Point>
<coordinates>
-99.0486984,17.1346645,940.33
</coordinates>
</Point>
</Placemark>
<Placemark>
<name>
Thu May 20 10:29:47 2010 S=0.84 Km/hr
</name>
<styleUrl>
#styleMap_TLP_Normal
</styleUrl>
<Point>
<coordinates>
-99.0487061,17.1346626,940.36
</coordinates>
</Point>
</Placemark>
<Placemark>
<name>
Thu May 20 10:29:57 2010 S=0.37 Km/hr
</name>
<styleUrl>
#styleMap_TLP_Normal
</styleUrl>
<Point>
<coordinates>
-99.0487137,17.1346645,940.31
</coordinates>
</Point>
</Placemark>
<Placemark>
<name>
Thu May 20 10:30:07 2010 S=0.23 Km/hr
</name>
<styleUrl>
#styleMap_TLP_Normal
</styleUrl>
<Point>
<coordinates>
-99.0487137,17.1346645,940.30
</coordinates>
</Point>
</Placemark>
<Placemark>
<name>
Thu May 20 10:30:17 2010 S=0.00 Km/hr
</name>
<styleUrl>
#styleMap_TLP_Normal
</styleUrl>
<Point>
<coordinates>
-99.0487213,17.1346645,940.22
</coordinates>
</Point>
</Placemark>
<Placemark>
<name>
Thu May 20 10:30:27 2010 S=0.01 Km/hr
</name>
<styleUrl>
#styleMap_TLP_Normal
</styleUrl>
<Point>
<coordinates>
-99.0487213,17.1346645,940.20
</coordinates>
</Point>
</Placemark>
<Placemark>
<name>
Thu May 20 10:30:37 2010 S=0.02 Km/hr
</name>
<styleUrl>
#styleMap_TLP_Normal
</styleUrl>
<Point>
<coordinates>
-99.0487137,17.1346626,940.13
</coordinates>
</Point>
</Placemark>
<Placemark>
<name>
Thu May 20 10:30:47 2010 S=0.03 Km/hr
</name>
<styleUrl>
#styleMap_TLP_Normal
</styleUrl>
<Point>
<coordinates>
-99.0487137,17.1346607,940.03
</coordinates>
</Point>
</Placemark>
<Placemark>
<name>
Thu May 20 10:30:57 2010 S=0.01 Km/hr
</name>
<styleUrl>
#styleMap_TLP_Normal
</styleUrl>
<Point>
<coordinates>
-99.0487137,17.1346607,939.98
</coordinates>
</Point>
</Placemark>
<Placemark>
<name>
Thu May 20 10:31:07 2010 S=0.03 Km/hr
</name>
<styleUrl>
#styleMap_TLP_Normal
</styleUrl>
<Point>
<coordinates>
-99.0487061,17.1346588,939.97
</coordinates>
</Point>
</Placemark>
<Placemark>
<name>
Thu May 20 10:31:17 2010 S=0.02 Km/hr
</name>
<styleUrl>
#styleMap_TLP_Normal
</styleUrl>
<Point>
<coordinates>
-99.0486984,17.1346550,939.89
</coordinates>
</Point>
</Placemark>
<Placemark>
<name>
Thu May 20 10:31:27 2010 S=0.02 Km/hr
</name>
<styleUrl>
#styleMap_TLP_Normal
</styleUrl>
<Point>
<coordinates>
-99.0486984,17.1346531,939.83
</coordinates>
</Point>
</Placemark>
<Placemark>
<name>
Thu May 20 10:31:37 2010 S=0.01 Km/hr
</name>
<styleUrl>
#styleMap_TLP_Normal
</styleUrl>
<Point>
<coordinates>
-99.0486984,17.1346512,939.86
</coordinates>
</Point>
</Placemark>
<Placemark>
<name>
Thu May 20 10:31:47 2010 S=0.01 Km/hr
</name>
<styleUrl>
#styleMap_TLP_Normal
</styleUrl>
<Point>
<coordinates>
-99.0486984,17.1346512,939.84
</coordinates>
</Point>
</Placemark>
<Placemark>
<name>
Thu May 20 10:31:57 2010 S=0.01 Km/hr
</name>
<styleUrl>
#styleMap_TLP_Normal
</styleUrl>
<Point>
<coordinates>
-99.0486984,17.1346493,939.83
</coordinates>
</Point>
</Placemark>
<Placemark>
<name>
Thu May 20 10:32:07 2010 S=0.03 Km/hr
</name>
<styleUrl>
#styleMap_TLP_Normal
</styleUrl>
<Point>
<coordinates>
-99.0486908,17.1346493,939.83
</coordinates>
</Point>
</Placemark>
<Placemark>
<name>
Thu May 20 10:32:17 2010 S=2.87 Km/hr
</name>
<styleUrl>
#styleMap_TLP_Normal
</styleUrl>
<Point>
<coordinates>
-99.0485458,17.1346073,938.83
</coordinates>
</Point>
</Placemark>
<Placemark>
<name>
Thu May 20 10:32:27 2010 S=2.27 Km/hr
</name>
<styleUrl>
#styleMap_TLP_Normal
</styleUrl>
<Point>
<coordinates>
-99.0484314,17.1344528,931.75
</coordinates>
</Point>
</Placemark>
<Placemark>
<name>
Thu May 20 10:32:37 2010 S=2.45 Km/hr
</name>
<styleUrl>
#styleMap_TLP_Normal
</styleUrl>
<Point>
<coordinates>
-99.0483398,17.1344414,930.03
</coordinates>
</Point>
</Placemark>
<Placemark>
<name>
Thu May 20 10:32:47 2010 S=2.09 Km/hr
</name>
<styleUrl>
#styleMap_TLP_Normal
</styleUrl>
<Point>
<coordinates>
-99.0482483,17.1344414,926.53
</coordinates>
</Point>
</Placemark>
<Placemark>
<name>
Thu May 20 10:32:57 2010 S=1.57 Km/hr
</name>
<styleUrl>
#styleMap_TLP_Normal
</styleUrl>
<Point>
<coordinates>
-99.0482178,17.1344280,925.17
</coordinates>
</Point>
</Placemark>
<Placemark>
<name>
Thu May 20 10:33:07 2010 S=1.77 Km/hr
</name>
<styleUrl>
#styleMap_TLP_Normal
</styleUrl>
<Point>
<coordinates>
-99.0481796,17.1344166,922.41
</coordinates>
</Point>
</Placemark>
<Placemark>
<name>
Thu May 20 10:33:17 2010 S=0.24 Km/hr
</name>
<styleUrl>
#styleMap_TLP_Normal
</styleUrl>
<Point>
<coordinates>
-99.0482330,17.1343918,917.80
</coordinates>
</Point>
</Placemark>
<Placemark>
<name>
Thu May 20 10:33:27 2010 S=1.15 Km/hr
</name>
<styleUrl>
#styleMap_TLP_Normal
</styleUrl>
<Point>
<coordinates>
-99.0482407,17.1343994,916.75
</coordinates>
</Point>
</Placemark>
<Placemark>
<name>
Thu May 20 10:33:37 2010 S=0.95 Km/hr
</name>
<styleUrl>
#styleMap_TLP_Normal
</styleUrl>
<Point>
<coordinates>
-99.0482559,17.1344032,915.80
</coordinates>
</Point>
</Placemark>
<Placemark>
<name>
Thu May 20 10:33:47 2010 S=1.42 Km/hr
</name>
<styleUrl>
#styleMap_TLP_Normal
</styleUrl>
<Point>
<coordinates>
-99.0481873,17.1343784,917.72
</coordinates>
</Point>
</Placemark>
<Placemark>
<name>
Thu May 20 10:33:57 2010 S=0.62 Km/hr
</name>
<styleUrl>
#styleMap_TLP_Normal
</styleUrl>
<Point>
<coordinates>
-99.0481491,17.1343708,914.98
</coordinates>
</Point>
</Placemark>
<Placemark>
<name>
Thu May 20 10:34:07 2010 S=0.23 Km/hr
</name>
<styleUrl>
#styleMap_TLP_Normal
</styleUrl>
<Point>
<coordinates>
-99.0481415,17.1343784,913.88
</coordinates>
</Point>
</Placemark>
<Placemark>
<name>
Thu May 20 10:34:17 2010 S=1.37 Km/hr
</name>
<styleUrl>
#styleMap_TLP_Normal
</styleUrl>
<Point>
<coordinates>
-99.0481262,17.1343575,911.67
</coordinates>
</Point>
</Placemark>
<Placemark>
<name>
Thu May 20 10:34:27 2010 S=2.56 Km/hr
</name>
<styleUrl>
#styleMap_TLP_Normal
</styleUrl>
<Point>
<coordinates>
-99.0480652,17.1342926,910.63
</coordinates>
</Point>
</Placemark>
<Placemark>
<name>
Thu May 20 10:34:37 2010 S=1.77 Km/hr
</name>
<styleUrl>
#styleMap_TLP_Normal
</styleUrl>
<Point>
<coordinates>
-99.0480042,17.1342506,908.33
</coordinates>
</Point>
</Placemark>
<Placemark>
<name>
Thu May 20 10:34:47 2010 S=2.08 Km/hr
</name>
<styleUrl>
#styleMap_TLP_Normal
</styleUrl>
<Point>
<coordinates>
-99.0479736,17.1341972,907.70
</coordinates>
</Point>
</Placemark>
<Placemark>
<name>
Thu May 20 10:34:57 2010 S=1.56 Km/hr
</name>
<styleUrl>
#styleMap_TLP_Normal
</styleUrl>
<Point>
<coordinates>
-99.0479736,17.1341572,906.63
</coordinates>
</Point>
</Placemark>
<Placemark>
<name>
Thu May 20 10:35:07 2010 S=1.95 Km/hr
</name>
<styleUrl>
#styleMap_TLP_Normal
</styleUrl>
<Point>
<coordinates>
-99.0479355,17.1341171,905.72
</coordinates>
</Point>
</Placemark>
<Placemark>
<name>
Thu May 20 10:35:17 2010 S=3.63 Km/hr
</name>
<styleUrl>
#styleMap_TLP_Normal
</styleUrl>
<Point>
<coordinates>
-99.0478897,17.1340504,904.89
</coordinates>
</Point>
</Placemark>
<Placemark>
<name>
Thu May 20 10:35:27 2010 S=0.91 Km/hr
</name>
<styleUrl>
#styleMap_TLP_Normal
</styleUrl>
<Point>
<coordinates>
-99.0478592,17.1340122,905.06
</coordinates>
</Point>
</Placemark>
<Placemark>
<name>
Thu May 20 10:35:37 2010 S=1.27 Km/hr
</name>
<styleUrl>
#styleMap_TLP_Normal
</styleUrl>
<Point>
<coordinates>
-99.0478745,17.1340046,903.97
</coordinates>
</Point>
</Placemark>
<Placemark>
<name>
Thu May 20 10:35:47 2010 S=0.43 Km/hr
</name>
<styleUrl>
#styleMap_TLP_Normal
</styleUrl>
<Point>
<coordinates>
-99.0478821,17.1339760,903.64
</coordinates>
</Point>
</Placemark>
<Placemark>
<name>
Thu May 20 10:35:57 2010 S=2.70 Km/hr
</name>
<styleUrl>
#styleMap_TLP_Normal
</styleUrl>
<Point>
<coordinates>
-99.0477982,17.1339684,904.17
</coordinates>
</Point>
</Placemark>
<Placemark>
<name>
Thu May 20 10:36:07 2010 S=2.22 Km/hr
</name>
<styleUrl>
#styleMap_TLP_Normal
</styleUrl>
<Point>
<coordinates>
-99.0477524,17.1339340,903.31
</coordinates>
</Point>
</Placemark>
<Placemark>
<name>
Thu May 20 10:36:17 2010 S=1.64 Km/hr
</name>
<styleUrl>
#styleMap_TLP_Normal
</styleUrl>
<Point>
<coordinates>
-99.0477295,17.1339016,902.67
</coordinates>
</Point>
</Placemark>
<Placemark>
<name>
Thu May 20 10:36:27 2010 S=1.86 Km/hr
</name>
<styleUrl>
#styleMap_TLP_Normal
</styleUrl>
<Point>
<coordinates>
-99.0476990,17.1338558,901.72
</coordinates>
</Point>
</Placemark>
<Placemark>
<name>
Thu May 20 10:36:37 2010 S=1.04 Km/hr
</name>
<styleUrl>
#styleMap_TLP_Normal
</styleUrl>
<Point>
<coordinates>
-99.0476837,17.1338272,900.06
</coordinates>
</Point>
</Placemark>
<Placemark>
<name>
Thu May 20 10:36:47 2010 S=0.37 Km/hr
</name>
<styleUrl>
#styleMap_TLP_Normal
</styleUrl>
<Point>
<coordinates>
-99.0476685,17.1338100,899.16
</coordinates>
</Point>
</Placemark>
<Placemark>
<name>
Thu May 20 10:36:57 2010 S=0.41 Km/hr
</name>
<styleUrl>
#styleMap_TLP_Normal
</styleUrl>
<Point>
<coordinates>
-99.0476761,17.1338120,898.16
</coordinates>
</Point>
</Placemark>
<Placemark>
<name>
Thu May 20 10:37:07 2010 S=0.22 Km/hr
</name>
<styleUrl>
#styleMap_TLP_Normal
</styleUrl>
<Point>
<coordinates>
-99.0476837,17.1338177,896.95
</coordinates>
</Point>
</Placemark>
<Placemark>
<name>
Thu May 20 10:37:17 2010 S=0.97 Km/hr
</name>
<styleUrl>
#styleMap_TLP_Normal
</styleUrl>
<Point>
<coordinates>
-99.0476761,17.1338062,895.48
</coordinates>
</Point>
</Placemark>
<Placemark>
<name>
Thu May 20 10:37:27 2010 S=1.77 Km/hr
</name>
<styleUrl>
#styleMap_TLP_Normal
</styleUrl>
<Point>
<coordinates>
-99.0477066,17.1337624,893.13
</coordinates>
</Point>
</Placemark>
<Placemark>
<name>
Thu May 20 10:37:37 2010 S=0.68 Km/hr
</name>
<styleUrl>
#styleMap_TLP_Normal
</styleUrl>
<Point>
<coordinates>
-99.0477219,17.1337223,891.97
</coordinates>
</Point>
</Placemark>
<Placemark>
<name>
Thu May 20 10:37:47 2010 S=0.22 Km/hr
</name>
<styleUrl>
#styleMap_TLP_Normal
</styleUrl>
<Point>
<coordinates>
-99.0477295,17.1337185,891.33
</coordinates>
</Point>
</Placemark>
<Placemark>
<name>
Thu May 20 10:37:57 2010 S=0.92 Km/hr
</name>
<styleUrl>
#styleMap_TLP_Normal
</styleUrl>
<Point>
<coordinates>
-99.0477295,17.1337051,890.77
</coordinates>
</Point>
</Placemark>
<Placemark>
<name>
Thu May 20 10:38:07 2010 S=1.35 Km/hr
</name>
<styleUrl>
#styleMap_TLP_Normal
</styleUrl>
<Point>
<coordinates>
-99.0477219,17.1336784,889.59
</coordinates>
</Point>
</Placemark>
<Placemark>
<name>
Thu May 20 10:38:17 2010 S=1.53 Km/hr
</name>
<styleUrl>
#styleMap_TLP_Normal
</styleUrl>
<Point>
<coordinates>
-99.0477142,17.1336250,886.80
</coordinates>
</Point>
</Placemark>
<Placemark>
<name>
Thu May 20 10:38:27 2010 S=1.62 Km/hr
</name>
<styleUrl>
#styleMap_TLP_Normal
</styleUrl>
<Point>
<coordinates>
-99.0476990,17.1335850,885.05
</coordinates>
</Point>
</Placemark>
<Placemark>
<name>
Thu May 20 10:38:37 2010 S=1.51 Km/hr
</name>
<styleUrl>
#styleMap_TLP_Normal
</styleUrl>
<Point>
<coordinates>
-99.0476990,17.1335258,883.56
</coordinates>
</Point>
</Placemark>
<Placemark>
<name>
Thu May 20 10:38:47 2010 S=0.67 Km/hr
</name>
<styleUrl>
#styleMap_TLP_Normal
</styleUrl>
<Point>
<coordinates>
-99.0477142,17.1335125,881.03
</coordinates>
</Point>
</Placemark>
<Placemark>
<name>
Thu May 20 10:38:57 2010 S=1.86 Km/hr
</name>
<styleUrl>
#styleMap_TLP_Normal
</styleUrl>
<Point>
<coordinates>
-99.0477142,17.1334648,879.95
</coordinates>
</Point>
</Placemark>
<Placemark>
<name>
Thu May 20 10:39:07 2010 S=2.35 Km/hr
</name>
<styleUrl>
#styleMap_TLP_Normal
</styleUrl>
<Point>
<coordinates>
-99.0477676,17.1334190,879.33
</coordinates>
</Point>
</Placemark>
<Placemark>
<name>
Thu May 20 10:39:17 2010 S=1.51 Km/hr
</name>
<styleUrl>
#styleMap_TLP_Normal
</styleUrl>
<Point>
<coordinates>
-99.0477753,17.1333122,879.25
</coordinates>
</Point>
</Placemark>
<Placemark>
<name>
Thu May 20 10:39:27 2010 S=0.79 Km/hr
</name>
<styleUrl>
#styleMap_TLP_Normal
</styleUrl>
<Point>
<coordinates>
-99.0477905,17.1332912,876.97
</coordinates>
</Point>
</Placemark>
<Placemark>
<name>
Thu May 20 10:39:37 2010 S=0.73 Km/hr
</name>
<styleUrl>
#styleMap_TLP_Normal
</styleUrl>
<Point>
<coordinates>
-99.0477982,17.1332912,876.48
</coordinates>
</Point>
</Placemark>
<Placemark>
<name>
Thu May 20 10:39:47 2010 S=0.56 Km/hr
</name>
<styleUrl>
#styleMap_TLP_Normal
</styleUrl>
<Point>
<coordinates>
-99.0478134,17.1332817,875.14
</coordinates>
</Point>
</Placemark>
<Placemark>
<name>
Thu May 20 10:39:57 2010 S=0.87 Km/hr
</name>
<styleUrl>
#styleMap_TLP_Normal
</styleUrl>
<Point>
<coordinates>
-99.0478287,17.1332779,875.11
</coordinates>
</Point>
</Placemark>
<Placemark>
<name>
Thu May 20 10:40:07 2010 S=1.36 Km/hr
</name>
<styleUrl>
#styleMap_TLP_Normal
</styleUrl>
<Point>
<coordinates>
-99.0478134,17.1331978,875.75
</coordinates>
</Point>
</Placemark>
<Placemark>
<name>
Thu May 20 10:40:17 2010 S=0.80 Km/hr
</name>
<styleUrl>
#styleMap_TLP_Normal
</styleUrl>
<Point>
<coordinates>
-99.0478058,17.1332092,875.44
</coordinates>
</Point>
</Placemark>
<Placemark>
<name>
Thu May 20 10:40:27 2010 S=1.30 Km/hr
</name>
<styleUrl>
#styleMap_TLP_Normal
</styleUrl>
<Point>
<coordinates>
-99.0478058,17.1331615,875.53
</coordinates>
</Point>
</Placemark>
<Placemark>
<name>
Thu May 20 10:40:37 2010 S=0.33 Km/hr
</name>
<styleUrl>
#styleMap_TLP_Normal
</styleUrl>
<Point>
<coordinates>
-99.0478287,17.1331635,875.75
</coordinates>
</Point>
</Placemark>
<Placemark>
<name>
Thu May 20 10:40:47 2010 S=0.44 Km/hr
</name>
<styleUrl>
#styleMap_TLP_Normal
</styleUrl>
<Point>
<coordinates>
-99.0478287,17.1331692,875.66
</coordinates>
</Point>
</Placemark>
<Placemark>
<name>
Thu May 20 10:40:57 2010 S=0.79 Km/hr
</name>
<styleUrl>
#styleMap_TLP_Normal
</styleUrl>
<Point>
<coordinates>
-99.0478210,17.1331825,875.80
</coordinates>
</Point>
</Placemark>
<Placemark>
<name>
Thu May 20 10:41:07 2010 S=1.13 Km/hr
</name>
<styleUrl>
#styleMap_TLP_Normal
</styleUrl>
<Point>
<coordinates>
-99.0478134,17.1332016,875.42
</coordinates>
</Point>
</Placemark>
<Placemark>
<name>
Thu May 20 10:41:17 2010 S=0.52 Km/hr
</name>
<styleUrl>
#styleMap_TLP_Normal
</styleUrl>
<Point>
<coordinates>
-99.0478134,17.1332073,874.98
</coordinates>
</Point>
</Placemark>
<Placemark>
<name>
Thu May 20 10:41:27 2010 S=0.45 Km/hr
</name>
<styleUrl>
#styleMap_TLP_Normal
</styleUrl>
<Point>
<coordinates>
-99.0478058,17.1332035,875.16
</coordinates>
</Point>
</Placemark>
<Placemark>
<name>
Thu May 20 10:41:37 2010 S=0.93 Km/hr
</name>
<styleUrl>
#styleMap_TLP_Normal
</styleUrl>
<Point>
<coordinates>
-99.0477982,17.1331902,875.70
</coordinates>
</Point>
</Placemark>
<Placemark>
<name>
Thu May 20 10:41:47 2010 S=1.54 Km/hr
</name>
<styleUrl>
#styleMap_TLP_Normal
</styleUrl>
<Point>
<coordinates>
-99.0477524,17.1331387,875.83
</coordinates>
</Point>
</Placemark>
<Placemark>
<name>
Thu May 20 10:41:57 2010 S=0.70 Km/hr
</name>
<styleUrl>
#styleMap_TLP_Normal
</styleUrl>
<Point>
<coordinates>
-99.0477219,17.1331253,875.98
</coordinates>
</Point>
</Placemark>
<Placemark>
<name>
Thu May 20 10:42:07 2010 S=1.13 Km/hr
</name>
<styleUrl>
#styleMap_TLP_Normal
</styleUrl>
<Point>
<coordinates>
-99.0477219,17.1330967,876.22
</coordinates>
</Point>
</Placemark>
<Placemark>
<name>
Thu May 20 10:42:17 2010 S=1.40 Km/hr
</name>
<styleUrl>
#styleMap_TLP_Normal
</styleUrl>
<Point>
<coordinates>
-99.0477142,17.1330853,876.56
</coordinates>
</Point>
</Placemark>
<Placemark>
<name>
Thu May 20 10:42:27 2010 S=0.77 Km/hr
</name>
<styleUrl>
#styleMap_TLP_Normal
</styleUrl>
<Point>
<coordinates>
-99.0477142,17.1330795,874.44
</coordinates>
</Point>
</Placemark>
<Placemark>
<name>
Thu May 20 10:42:37 2010 S=1.83 Km/hr
</name>
<styleUrl>
#styleMap_TLP_Normal
</styleUrl>
<Point>
<coordinates>
-99.0476456,17.1330738,874.27
</coordinates>
</Point>
</Placemark>
<Placemark>
<name>
Thu May 20 10:42:47 2010 S=3.13 Km/hr
</name>
<styleUrl>
#styleMap_TLP_Normal
</styleUrl>
<Point>
<coordinates>
-99.0475769,17.1330700,873.02
</coordinates>
</Point>
</Placemark>
<Placemark>
<name>
Thu May 20 10:42:57 2010 S=2.84 Km/hr
</name>
<styleUrl>
#styleMap_TLP_Normal
</styleUrl>
<Point>
<coordinates>
-99.0474625,17.1330719,870.92
</coordinates>
</Point>
</Placemark>
<Placemark>
<name>
Thu May 20 10:43:07 2010 S=3.79 Km/hr
</name>
<styleUrl>
#styleMap_TLP_Normal
</styleUrl>
<Point>
<coordinates>
-99.0473785,17.1330681,870.61
</coordinates>
</Point>
</Placemark>
<Placemark>
<name>
Thu May 20 10:43:17 2010 S=3.84 Km/hr
</name>
<styleUrl>
#styleMap_TLP_Normal
</styleUrl>
<Point>
<coordinates>
-99.0473328,17.1330204,868.63
</coordinates>
</Point>
</Placemark>
<Placemark>
<name>
Thu May 20 10:43:27 2010 S=3.94 Km/hr
</name>
<styleUrl>
#styleMap_TLP_Normal
</styleUrl>
<Point>
<coordinates>
-99.0472488,17.1329594,864.95
</coordinates>
</Point>
</Placemark>
<Placemark>
<name>
Thu May 20 10:43:37 2010 S=3.75 Km/hr
</name>
<styleUrl>
#styleMap_TLP_Normal
</styleUrl>
<Point>
<coordinates>
-99.0471802,17.1328697,863.11
</coordinates>
</Point>
</Placemark>
<Placemark>
<name>
Thu May 20 10:43:47 2010 S=2.62 Km/hr
</name>
<styleUrl>
#styleMap_TLP_Normal
</styleUrl>
<Point>
<coordinates>
-99.0471039,17.1327705,861.66
</coordinates>
</Point>
</Placemark>
<Placemark>
<name>
Thu May 20 10:43:57 2010 S=2.24 Km/hr
</name>
<styleUrl>
#styleMap_TLP_Normal
</styleUrl>
<Point>
<coordinates>
-99.0470734,17.1327534,860.27
</coordinates>
</Point>
</Placemark>
<Placemark>
<name>
Thu May 20 10:44:07 2010 S=4.45 Km/hr
</name>
<styleUrl>
#styleMap_TLP_Normal
</styleUrl>
<Point>
<coordinates>
-99.0470123,17.1327000,858.94
</coordinates>
</Point>
</Placemark>
<Placemark>
<name>
Thu May 20 10:44:17 2010 S=5.86 Km/hr
</name>
<styleUrl>
#styleMap_TLP_Normal
</styleUrl>
<Point>
<coordinates>
-99.0469589,17.1326084,859.73
</coordinates>
</Point>
</Placemark>
<Placemark>
<name>
Thu May 20 10:44:27 2010 S=2.24 Km/hr
</name>
<styleUrl>
#styleMap_TLP_Normal
</styleUrl>
<Point>
<coordinates>
-99.0469131,17.1325569,859.72
</coordinates>
</Point>
</Placemark>
<Placemark>
<name>
Thu May 20 10:44:37 2010 S=1.83 Km/hr
</name>
<styleUrl>
#styleMap_TLP_Normal
</styleUrl>
<Point>
<coordinates>
-99.0468903,17.1325111,859.58
</coordinates>
</Point>
</Placemark>
<Placemark>
<name>
Thu May 20 10:44:47 2010 S=2.66 Km/hr
</name>
<styleUrl>
#styleMap_TLP_Normal
</styleUrl>
<Point>
<coordinates>
-99.0468521,17.1324406,861.13
</coordinates>
</Point>
</Placemark>
<Placemark>
<name>
Thu May 20 10:44:57 2010 S=3.04 Km/hr
</name>
<styleUrl>
#styleMap_TLP_Normal
</styleUrl>
<Point>
<coordinates>
-99.0467682,17.1323776,861.98
</coordinates>
</Point>
</Placemark>
<Placemark>
<name>
Thu May 20 10:45:07 2010 S=3.84 Km/hr
</name>
<styleUrl>
#styleMap_TLP_Normal
</styleUrl>
<Point>
<coordinates>
-99.0466766,17.1323013,862.77
</coordinates>
</Point>
</Placemark>
<Placemark>
<name>
Thu May 20 10:45:17 2010 S=2.63 Km/hr
</name>
<styleUrl>
#styleMap_TLP_Normal
</styleUrl>
<Point>
<coordinates>
-99.0466385,17.1322231,859.95
</coordinates>
</Point>
</Placemark>
<Placemark>
<name>
Thu May 20 10:45:27 2010 S=1.44 Km/hr
</name>
<styleUrl>
#styleMap_TLP_Normal
</styleUrl>
<Point>
<coordinates>
-99.0466537,17.1321907,860.06
</coordinates>
</Point>
</Placemark>
<Placemark>
<name>
Thu May 20 10:45:37 2010 S=3.10 Km/hr
</name>
<styleUrl>
#styleMap_TLP_Normal
</styleUrl>
<Point>
<coordinates>
-99.0466919,17.1321144,858.92
</coordinates>
</Point>
</Placemark>
<Placemark>
<name>
Thu May 20 10:45:47 2010 S=3.42 Km/hr
</name>
<styleUrl>
#styleMap_TLP_Normal
</styleUrl>
<Point>
<coordinates>
-99.0467453,17.1320534,857.97
</coordinates>
</Point>
</Placemark>
<Placemark>
<name>
Thu May 20 10:45:57 2010 S=2.50 Km/hr
</name>
<styleUrl>
#styleMap_TLP_Normal
</styleUrl>
<Point>
<coordinates>
-99.0466537,17.1319504,857.28
</coordinates>
</Point>
</Placemark>
<Placemark>
<name>
Thu May 20 10:46:07 2010 S=3.43 Km/hr
</name>
<styleUrl>
#styleMap_TLP_Normal
</styleUrl>
<Point>
<coordinates>
-99.0465698,17.1319103,858.05
</coordinates>
</Point>
</Placemark>
<Placemark>
<name>
Thu May 20 10:46:17 2010 S=3.73 Km/hr
</name>
<styleUrl>
#styleMap_TLP_Normal
</styleUrl>
<Point>
<coordinates>
-99.0465088,17.1318512,856.23
</coordinates>
</Point>
</Placemark>
<Placemark>
<name>
Thu May 20 10:46:27 2010 S=1.92 Km/hr
</name>
<styleUrl>
#styleMap_TLP_Normal
</styleUrl>
<Point>
<coordinates>
-99.0464478,17.1318111,855.22
</coordinates>
</Point>
</Placemark>
<Placemark>
<name>
Thu May 20 10:46:37 2010 S=3.05 Km/hr
</name>
<styleUrl>
#styleMap_TLP_Normal
</styleUrl>
<Point>
<coordinates>
-99.0463791,17.1317787,855.08
</coordinates>
</Point>
</Placemark>
<Placemark>
<name>
Thu May 20 10:46:47 2010 S=3.09 Km/hr
</name>
<styleUrl>
#styleMap_TLP_Normal
</styleUrl>
<Point>
<coordinates>
-99.0462952,17.1317654,854.39
</coordinates>
</Point>
</Placemark>
<Placemark>
<name>
Thu May 20 10:46:57 2010 S=2.71 Km/hr
</name>
<styleUrl>
#styleMap_TLP_Normal
</styleUrl>
<Point>
<coordinates>
-99.0461884,17.1317711,854.78
</coordinates>
</Point>
</Placemark>
<Placemark>
<name>
Thu May 20 10:47:07 2010 S=1.93 Km/hr
</name>
<styleUrl>
#styleMap_TLP_Normal
</styleUrl>
<Point>
<coordinates>
-99.0460892,17.1317329,853.55
</coordinates>
</Point>
</Placemark>
<Placemark>
<name>
Thu May 20 10:47:17 2010 S=3.15 Km/hr
</name>
<styleUrl>
#styleMap_TLP_Normal
</styleUrl>
<Point>
<coordinates>
-99.0460434,17.1316833,852.48
</coordinates>
</Point>
</Placemark>
<Placemark>
<name>
Thu May 20 10:47:27 2010 S=2.10 Km/hr
</name>
<styleUrl>
#styleMap_TLP_Normal
</styleUrl>
<Point>
<coordinates>
-99.0460129,17.1316299,852.47
</coordinates>
</Point>
</Placemark>
<Placemark>
<name>
Thu May 20 10:47:37 2010 S=1.43 Km/hr
</name>
<styleUrl>
#styleMap_TLP_Normal
</styleUrl>
<Point>
<coordinates>
-99.0460129,17.1315842,852.59
</coordinates>
</Point>
</Placemark>
<Placemark>
<name>
Thu May 20 10:47:47 2010 S=3.63 Km/hr
</name>
<styleUrl>
#styleMap_TLP_Normal
</styleUrl>
<Point>
<coordinates>
-99.0459366,17.1315079,852.91
</coordinates>
</Point>
</Placemark>
<Placemark>
<name>
Thu May 20 10:47:57 2010 S=2.08 Km/hr
</name>
<styleUrl>
#styleMap_TLP_Normal
</styleUrl>
<Point>
<coordinates>
-99.0459061,17.1314316,852.30
</coordinates>
</Point>
</Placemark>
<Placemark>
<name>
Thu May 20 10:48:07 2010 S=0.37 Km/hr
</name>
<styleUrl>
#styleMap_TLP_Normal
</styleUrl>
<Point>
<coordinates>
-99.0459213,17.1313934,853.00
</coordinates>
</Point>
</Placemark>
<Placemark>
<name>
Thu May 20 10:48:17 2010 S=1.09 Km/hr
</name>
<styleUrl>
#styleMap_TLP_Normal
</styleUrl>
<Point>
<coordinates>
-99.0459213,17.1313858,853.00
</coordinates>
</Point>
</Placemark>
<Placemark>
<name>
Thu May 20 10:48:27 2010 S=0.64 Km/hr
</name>
<styleUrl>
#styleMap_TLP_Normal
</styleUrl>
<Point>
<coordinates>
-99.0458679,17.1313572,853.72
</coordinates>
</Point>
</Placemark>
<Placemark>
<name>
Thu May 20 10:48:37 2010 S=1.67 Km/hr
</name>
<styleUrl>
#styleMap_TLP_Normal
</styleUrl>
<Point>
<coordinates>
-99.0458221,17.1313686,853.88
</coordinates>
</Point>
</Placemark>
<Placemark>
<name>
Thu May 20 10:48:47 2010 S=0.55 Km/hr
</name>
<styleUrl>
#styleMap_TLP_Normal
</styleUrl>
<Point>
<coordinates>
-99.0458069,17.1313744,853.73
</coordinates>
</Point>
</Placemark>
<Placemark>
<name>
Thu May 20 10:48:57 2010 S=1.25 Km/hr
</name>
<styleUrl>
#styleMap_TLP_Normal
</styleUrl>
<Point>
<coordinates>
-99.0457993,17.1313992,853.36
</coordinates>
</Point>
</Placemark>
<Placemark>
<name>
Thu May 20 10:49:07 2010 S=1.66 Km/hr
</name>
<styleUrl>
#styleMap_TLP_Normal
</styleUrl>
<Point>
<coordinates>
-99.0457230,17.1314163,851.97
</coordinates>
</Point>
</Placemark>
<Placemark>
<name>
Thu May 20 10:49:17 2010 S=0.92 Km/hr
</name>
<styleUrl>
#styleMap_TLP_Normal
</styleUrl>
<Point>
<coordinates>
-99.0456924,17.1314106,851.66
</coordinates>
</Point>
</Placemark>
<Placemark>
<name>
Thu May 20 10:49:27 2010 S=0.40 Km/hr
</name>
<styleUrl>
#styleMap_TLP_Normal
</styleUrl>
<Point>
<coordinates>
-99.0457077,17.1314068,850.63
</coordinates>
</Point>
</Placemark>
<Placemark>
<name>
Thu May 20 10:49:37 2010 S=1.09 Km/hr
</name>
<styleUrl>
#styleMap_TLP_Normal
</styleUrl>
<Point>
<coordinates>
-99.0456924,17.1313972,850.58
</coordinates>
</Point>
</Placemark>
<Placemark>
<name>
Thu May 20 10:49:47 2010 S=0.51 Km/hr
</name>
<styleUrl>
#styleMap_TLP_Normal
</styleUrl>
<Point>
<coordinates>
-99.0457001,17.1314049,850.69
</coordinates>
</Point>
</Placemark>
<Placemark>
<name>
Thu May 20 10:49:57 2010 S=0.66 Km/hr
</name>
<styleUrl>
#styleMap_TLP_Normal
</styleUrl>
<Point>
<coordinates>
-99.0457230,17.1314182,850.81
</coordinates>
</Point>
</Placemark>
<Placemark>
<name>
Thu May 20 10:50:07 2010 S=0.53 Km/hr
</name>
<styleUrl>
#styleMap_TLP_Normal
</styleUrl>
<Point>
<coordinates>
-99.0457306,17.1314201,850.66
</coordinates>
</Point>
</Placemark>
<Placemark>
<name>
Thu May 20 10:50:17 2010 S=1.50 Km/hr
</name>
<styleUrl>
#styleMap_TLP_Normal
</styleUrl>
<Point>
<coordinates>
-99.0457230,17.1314068,849.67
</coordinates>
</Point>
</Placemark>
<Placemark>
<name>
Thu May 20 10:50:27 2010 S=1.65 Km/hr
</name>
<styleUrl>
#styleMap_TLP_Normal
</styleUrl>
<Point>
<coordinates>
-99.0456696,17.1313782,846.30
</coordinates>
</Point>
</Placemark>
<Placemark>
<name>
Thu May 20 10:50:37 2010 S=1.36 Km/hr
</name>
<styleUrl>
#styleMap_TLP_Normal
</styleUrl>
<Point>
<coordinates>
-99.0456314,17.1313438,846.42
</coordinates>
</Point>
</Placemark>
<Placemark>
<name>
Thu May 20 10:50:47 2010 S=0.85 Km/hr
</name>
<styleUrl>
#styleMap_TLP_Normal
</styleUrl>
<Point>
<coordinates>
-99.0456161,17.1313229,845.50
</coordinates>
</Point>
</Placemark>
<Placemark>
<name>
Thu May 20 10:50:57 2010 S=0.60 Km/hr
</name>
<styleUrl>
#styleMap_TLP_Normal
</styleUrl>
<Point>
<coordinates>
-99.0456009,17.1313171,844.41
</coordinates>
</Point>
</Placemark>
<Placemark>
<name>
Thu May 20 10:51:07 2010 S=0.52 Km/hr
</name>
<styleUrl>
#styleMap_TLP_Normal
</styleUrl>
<Point>
<coordinates>
-99.0456085,17.1313210,843.31
</coordinates>
</Point>
</Placemark>
<Placemark>
<name>
Thu May 20 10:51:17 2010 S=0.15 Km/hr
</name>
<styleUrl>
#styleMap_TLP_Normal
</styleUrl>
<Point>
<coordinates>
-99.0456161,17.1313286,842.23
</coordinates>
</Point>
</Placemark>
<Placemark>
<name>
Thu May 20 10:51:27 2010 S=0.39 Km/hr
</name>
<styleUrl>
#styleMap_TLP_Normal
</styleUrl>
<Point>
<coordinates>
-99.0456085,17.1313324,841.56
</coordinates>
</Point>
</Placemark>
<Placemark>
<name>
Thu May 20 10:51:37 2010 S=0.23 Km/hr
</name>
<styleUrl>
#styleMap_TLP_Normal
</styleUrl>
<Point>
<coordinates>
-99.0456009,17.1313343,840.95
</coordinates>
</Point>
</Placemark>
<Placemark>
<name>
Thu May 20 10:51:47 2010 S=0.21 Km/hr
</name>
<styleUrl>
#styleMap_TLP_Normal
</styleUrl>
<Point>
<coordinates>
-99.0455933,17.1313343,840.47
</coordinates>
</Point>
</Placemark>
<Placemark>
<name>
Thu May 20 10:51:57 2010 S=0.04 Km/hr
</name>
<styleUrl>
#styleMap_TLP_Normal
</styleUrl>
<Point>
<coordinates>
-99.0455933,17.1313362,840.22
</coordinates>
</Point>
</Placemark>
<Placemark>
<name>
Thu May 20 10:52:07 2010 S=0.02 Km/hr
</name>
<styleUrl>
#styleMap_TLP_Normal
</styleUrl>
<Point>
<coordinates>
-99.0456009,17.1313362,840.16
</coordinates>
</Point>
</Placemark>
<Placemark>
<name>
Thu May 20 10:52:17 2010 S=0.97 Km/hr
</name>
<styleUrl>
#styleMap_TLP_Normal
</styleUrl>
<Point>
<coordinates>
-99.0455933,17.1313324,840.19
</coordinates>
</Point>
</Placemark>
<Placemark>
<name>
Thu May 20 10:52:27 2010 S=2.05 Km/hr
</name>
<styleUrl>
#styleMap_TLP_Normal
</styleUrl>
<Point>
<coordinates>
-99.0455551,17.1312447,840.42
</coordinates>
</Point>
</Placemark>
<Placemark>
<name>
Thu May 20 10:52:37 2010 S=1.71 Km/hr
</name>
<styleUrl>
#styleMap_TLP_Normal
</styleUrl>
<Point>
<coordinates>
-99.0455017,17.1311855,839.78
</coordinates>
</Point>
</Placemark>
<Placemark>
<name>
Thu May 20 10:52:47 2010 S=1.80 Km/hr
</name>
<styleUrl>
#styleMap_TLP_Normal
</styleUrl>
<Point>
<coordinates>
-99.0454865,17.1311169,839.42
</coordinates>
</Point>
</Placemark>
<Placemark>
<name>
Thu May 20 10:52:57 2010 S=1.67 Km/hr
</name>
<styleUrl>
#styleMap_TLP_Normal
</styleUrl>
<Point>
<coordinates>
-99.0454559,17.1310310,837.69
</coordinates>
</Point>
</Placemark>
<Placemark>
<name>
Thu May 20 10:53:07 2010 S=1.19 Km/hr
</name>
<styleUrl>
#styleMap_TLP_Normal
</styleUrl>
<Point>
<coordinates>
-99.0454636,17.1308880,838.25
</coordinates>
</Point>
</Placemark>
<Placemark>
<name>
Thu May 20 10:53:17 2010 S=2.58 Km/hr
</name>
<styleUrl>
#styleMap_TLP_Normal
</styleUrl>
<Point>
<coordinates>
-99.0455170,17.1308899,837.75
</coordinates>
</Point>
</Placemark>
<Placemark>
<name>
Thu May 20 10:53:27 2010 S=0.70 Km/hr
</name>
<styleUrl>
#styleMap_TLP_Normal
</styleUrl>
<Point>
<coordinates>
-99.0455627,17.1308880,836.89
</coordinates>
</Point>
</Placemark>
<Placemark>
<name>
Thu May 20 10:53:37 2010 S=2.06 Km/hr
</name>
<styleUrl>
#styleMap_TLP_Normal
</styleUrl>
<Point>
<coordinates>
-99.0455475,17.1308804,836.80
</coordinates>
</Point>
</Placemark>
<Placemark>
<name>
Thu May 20 10:53:47 2010 S=2.33 Km/hr
</name>
<styleUrl>
#styleMap_TLP_Normal
</styleUrl>
<Point>
<coordinates>
-99.0454712,17.1309223,833.89
</coordinates>
</Point>
</Placemark>
<Placemark>
<name>
Thu May 20 10:53:57 2010 S=2.54 Km/hr
</name>
<styleUrl>
#styleMap_TLP_Normal
</styleUrl>
<Point>
<coordinates>
-99.0453796,17.1309757,832.31
</coordinates>
</Point>
</Placemark>
<Placemark>
<name>
Thu May 20 10:54:07 2010 S=2.85 Km/hr
</name>
<styleUrl>
#styleMap_TLP_Normal
</styleUrl>
<Point>
<coordinates>
-99.0452805,17.1309776,831.36
</coordinates>
</Point>
</Placemark>
<Placemark>
<name>
Thu May 20 10:54:17 2010 S=3.20 Km/hr
</name>
<styleUrl>
#styleMap_TLP_Normal
</styleUrl>
<Point>
<coordinates>
-99.0451889,17.1310101,830.91
</coordinates>
</Point>
</Placemark>
<Placemark>
<name>
Thu May 20 10:54:27 2010 S=2.55 Km/hr
</name>
<styleUrl>
#styleMap_TLP_Normal
</styleUrl>
<Point>
<coordinates>
-99.0451126,17.1310272,830.44
</coordinates>
</Point>
</Placemark>
<Placemark>
<name>
Thu May 20 10:54:37 2010 S=2.18 Km/hr
</name>
<styleUrl>
#styleMap_TLP_Normal
</styleUrl>
<Point>
<coordinates>
-99.0450821,17.1310310,829.98
</coordinates>
</Point>
</Placemark>
<Placemark>
<name>
Thu May 20 10:54:47 2010 S=0.63 Km/hr
</name>
<styleUrl>
#styleMap_TLP_Normal
</styleUrl>
<Point>
<coordinates>
-99.0450668,17.1310596,829.31
</coordinates>
</Point>
</Placemark>
<Placemark>
<name>
Thu May 20 10:54:57 2010 S=0.30 Km/hr
</name>
<styleUrl>
#styleMap_TLP_Normal
</styleUrl>
<Point>
<coordinates>
-99.0450592,17.1310482,829.22
</coordinates>
</Point>
</Placemark>
<Placemark>
<name>
Thu May 20 10:55:07 2010 S=0.50 Km/hr
</name>
<styleUrl>
#styleMap_TLP_Normal
</styleUrl>
<Point>
<coordinates>
-99.0450668,17.1310406,829.19
</coordinates>
</Point>
</Placemark>
<Placemark>
<name>
Thu May 20 10:55:17 2010 S=0.58 Km/hr
</name>
<styleUrl>
#styleMap_TLP_Normal
</styleUrl>
<Point>
<coordinates>
-99.0450745,17.1310329,829.17
</coordinates>
</Point>
</Placemark>
<Placemark>
<name>
Thu May 20 10:55:27 2010 S=2.20 Km/hr
</name>
<styleUrl>
#styleMap_TLP_Normal
</styleUrl>
<Point>
<coordinates>
-99.0451126,17.1309910,829.19
</coordinates>
</Point>
</Placemark>
<Placemark>
<name>
Thu May 20 10:55:37 2010 S=0.29 Km/hr
</name>
<styleUrl>
#styleMap_TLP_Normal
</styleUrl>
<Point>
<coordinates>
-99.0450668,17.1309719,829.17
</coordinates>
</Point>
</Placemark>
<Placemark>
<name>
Thu May 20 10:55:47 2010 S=0.71 Km/hr
</name>
<styleUrl>
#styleMap_TLP_Normal
</styleUrl>
<Point>
<coordinates>
-99.0450745,17.1309681,829.17
</coordinates>
</Point>
</Placemark>
<Placemark>
<name>
Thu May 20 10:55:57 2010 S=1.66 Km/hr
</name>
<styleUrl>
#styleMap_TLP_Normal
</styleUrl>
<Point>
<coordinates>
-99.0450211,17.1309662,829.03
</coordinates>
</Point>
</Placemark>
<Placemark>
<name>
Thu May 20 10:56:07 2010 S=0.33 Km/hr
</name>
<styleUrl>
#styleMap_TLP_Normal
</styleUrl>
<Point>
<coordinates>
-99.0450134,17.1309452,828.83
</coordinates>
</Point>
</Placemark>
<Placemark>
<name>
Thu May 20 10:56:17 2010 S=0.91 Km/hr
</name>
<styleUrl>
#styleMap_TLP_Normal
</styleUrl>
<Point>
<coordinates>
-99.0450211,17.1309395,828.83
</coordinates>
</Point>
</Placemark>
<Placemark>
<name>
Thu May 20 10:56:27 2010 S=0.44 Km/hr
</name>
<styleUrl>
#styleMap_TLP_Normal
</styleUrl>
<Point>
<coordinates>
-99.0450287,17.1309242,828.83
</coordinates>
</Point>
</Placemark>
<Placemark>
<name>
Thu May 20 10:56:37 2010 S=1.04 Km/hr
</name>
<styleUrl>
#styleMap_TLP_Normal
</styleUrl>
<Point>
<coordinates>
-99.0450592,17.1309700,828.78
</coordinates>
</Point>
</Placemark>
<Placemark>
<name>
Thu May 20 10:56:47 2010 S=0.42 Km/hr
</name>
<styleUrl>
#styleMap_TLP_Normal
</styleUrl>
<Point>
<coordinates>
-99.0450668,17.1310158,828.77
</coordinates>
</Point>
</Placemark>
<Placemark>
<name>
Thu May 20 10:56:57 2010 S=0.06 Km/hr
</name>
<styleUrl>
#styleMap_TLP_Normal
</styleUrl>
<Point>
<coordinates>
-99.0450668,17.1310139,828.78
</coordinates>
</Point>
</Placemark>
<Placemark>
<name>
Thu May 20 10:57:07 2010 S=1.55 Km/hr
</name>
<styleUrl>
#styleMap_TLP_Normal
</styleUrl>
<Point>
<coordinates>
-99.0450134,17.1310139,828.81
</coordinates>
</Point>
</Placemark>
<Placemark>
<name>
Thu May 20 10:57:17 2010 S=2.33 Km/hr
</name>
<styleUrl>
#styleMap_TLP_Normal
</styleUrl>
<Point>
<coordinates>
-99.0449753,17.1310024,828.88
</coordinates>
</Point>
</Placemark>
<Placemark>
<name>
Thu May 20 10:57:27 2010 S=3.57 Km/hr
</name>
<styleUrl>
#styleMap_TLP_Normal
</styleUrl>
<Point>
<coordinates>
-99.0448837,17.1309853,828.78
</coordinates>
</Point>
</Placemark>
<Placemark>
<name>
Thu May 20 10:57:37 2010 S=2.31 Km/hr
</name>
<styleUrl>
#styleMap_TLP_Normal
</styleUrl>
<Point>
<coordinates>
-99.0447693,17.1309605,828.84
</coordinates>
</Point>
</Placemark>
<Placemark>
<name>
Thu May 20 10:57:47 2010 S=3.50 Km/hr
</name>
<styleUrl>
#styleMap_TLP_Normal
</styleUrl>
<Point>
<coordinates>
-99.0446625,17.1310101,828.94
</coordinates>
</Point>
</Placemark>
<Placemark>
<name>
Thu May 20 10:57:57 2010 S=3.05 Km/hr
</name>
<styleUrl>
#styleMap_TLP_Normal
</styleUrl>
<Point>
<coordinates>
-99.0445786,17.1310596,829.20
</coordinates>
</Point>
</Placemark>
<Placemark>
<name>
Thu May 20 10:58:07 2010 S=3.00 Km/hr
</name>
<styleUrl>
#styleMap_TLP_Normal
</styleUrl>
<Point>
<coordinates>
-99.0444794,17.1310806,829.31
</coordinates>
</Point>
</Placemark>
<Placemark>
<name>
Thu May 20 10:58:17 2010 S=2.09 Km/hr
</name>
<styleUrl>
#styleMap_TLP_Normal
</styleUrl>
<Point>
<coordinates>
-99.0444412,17.1310673,829.27
</coordinates>
</Point>
</Placemark>
<Placemark>
<name>
Thu May 20 10:58:27 2010 S=2.53 Km/hr
</name>
<styleUrl>
#styleMap_TLP_Normal
</styleUrl>
<Point>
<coordinates>
-99.0443954,17.1310024,828.75
</coordinates>
</Point>
</Placemark>
<Placemark>
<name>
Thu May 20 10:58:37 2010 S=4.36 Km/hr
</name>
<styleUrl>
#styleMap_TLP_Normal
</styleUrl>
<Point>
<coordinates>
-99.0442886,17.1309834,827.95
</coordinates>
</Point>
</Placemark>
<Placemark>
<name>
Thu May 20 10:58:47 2010 S=2.84 Km/hr
</name>
<styleUrl>
#styleMap_TLP_Normal
</styleUrl>
<Point>
<coordinates>
-99.0442047,17.1309795,827.58
</coordinates>
</Point>
</Placemark>
<Placemark>
<name>
Thu May 20 10:58:57 2010 S=0.37 Km/hr
</name>
<styleUrl>
#styleMap_TLP_Normal
</styleUrl>
<Point>
<coordinates>
-99.0441589,17.1309834,827.08
</coordinates>
</Point>
</Placemark>
<Placemark>
<name>
Thu May 20 10:59:07 2010 S=2.52 Km/hr
</name>
<styleUrl>
#styleMap_TLP_Normal
</styleUrl>
<Point>
<coordinates>
-99.0440903,17.1309586,826.30
</coordinates>
</Point>
</Placemark>
<Placemark>
<name>
Thu May 20 10:59:17 2010 S=1.81 Km/hr
</name>
<styleUrl>
#styleMap_TLP_Normal
</styleUrl>
<Point>
<coordinates>
-99.0440445,17.1309223,825.27
</coordinates>
</Point>
</Placemark>
<Placemark>
<name>
Thu May 20 10:59:27 2010 S=3.20 Km/hr
</name>
<styleUrl>
#styleMap_TLP_Normal
</styleUrl>
<Point>
<coordinates>
-99.0439758,17.1308708,824.58
</coordinates>
</Point>
</Placemark>
<Placemark>
<name>
Thu May 20 10:59:37 2010 S=2.84 Km/hr
</name>
<styleUrl>
#styleMap_TLP_Normal
</styleUrl>
<Point>
<coordinates>
-99.0439606,17.1308632,823.64
</coordinates>
</Point>
</Placemark>
<Placemark>
<name>
Thu May 20 10:59:47 2010 S=3.02 Km/hr
</name>
<styleUrl>
#styleMap_TLP_Normal
</styleUrl>
<Point>
<coordinates>
-99.0439301,17.1307964,822.50
</coordinates>
</Point>
</Placemark>
<Placemark>
<name>
Thu May 20 10:59:57 2010 S=3.64 Km/hr
</name>
<styleUrl>
#styleMap_TLP_Normal
</styleUrl>
<Point>
<coordinates>
-99.0438614,17.1307812,821.67
</coordinates>
</Point>
</Placemark>
<Placemark>
<name>
Thu May 20 11:00:07 2010 S=2.49 Km/hr
</name>
<styleUrl>
#styleMap_TLP_Normal
</styleUrl>
<Point>
<coordinates>
-99.0437775,17.1307564,821.05
</coordinates>
</Point>
</Placemark>
<Placemark>
<name>
Thu May 20 11:00:17 2010 S=2.73 Km/hr
</name>
<styleUrl>
#styleMap_TLP_Normal
</styleUrl>
<Point>
<coordinates>
-99.0436859,17.1307087,819.38
</coordinates>
</Point>
</Placemark>
<Placemark>
<name>
Thu May 20 11:00:27 2010 S=1.87 Km/hr
</name>
<styleUrl>
#styleMap_TLP_Normal
</styleUrl>
<Point>
<coordinates>
-99.0436172,17.1306820,817.77
</coordinates>
</Point>
</Placemark>
<Placemark>
<name>
Thu May 20 11:00:37 2010 S=1.56 Km/hr
</name>
<styleUrl>
#styleMap_TLP_Normal
</styleUrl>
<Point>
<coordinates>
-99.0435562,17.1306477,816.67
</coordinates>
</Point>
</Placemark>
<Placemark>
<name>
Thu May 20 11:00:47 2010 S=2.91 Km/hr
</name>
<styleUrl>
#styleMap_TLP_Normal
</styleUrl>
<Point>
<coordinates>
-99.0434875,17.1306419,815.20
</coordinates>
</Point>
</Placemark>
<Placemark>
<name>
Thu May 20 11:00:57 2010 S=0.03 Km/hr
</name>
<styleUrl>
#styleMap_TLP_Normal
</styleUrl>
<Point>
<coordinates>
-99.0434875,17.1306477,815.56
</coordinates>
</Point>
</Placemark>
<Placemark>
<name>
Thu May 20 11:01:07 2010 S=2.70 Km/hr
</name>
<styleUrl>
#styleMap_TLP_Normal
</styleUrl>
<Point>
<coordinates>
-99.0434647,17.1306267,815.19
</coordinates>
</Point>
</Placemark>
<Placemark>
<name>
Thu May 20 11:01:17 2010 S=5.16 Km/hr
</name>
<styleUrl>
#styleMap_TLP_Normal
</styleUrl>
<Point>
<coordinates>
-99.0433807,17.1305256,814.08
</coordinates>
</Point>
</Placemark>
<Placemark>
<name>
Thu May 20 11:01:27 2010 S=3.20 Km/hr
</name>
<styleUrl>
#styleMap_TLP_Normal
</styleUrl>
<Point>
<coordinates>
-99.0433578,17.1304169,812.30
</coordinates>
</Point>
</Placemark>
<Placemark>
<name>
Thu May 20 11:01:37 2010 S=1.48 Km/hr
</name>
<styleUrl>
#styleMap_TLP_Normal
</styleUrl>
<Point>
<coordinates>
-99.0433731,17.1303539,810.63
</coordinates>
</Point>
</Placemark>
<Placemark>
<name>
Thu May 20 11:01:47 2010 S=0.81 Km/hr
</name>
<styleUrl>
#styleMap_TLP_Normal
</styleUrl>
<Point>
<coordinates>
-99.0433731,17.1303482,809.45
</coordinates>
</Point>
</Placemark>
<Placemark>
<name>
Thu May 20 11:01:57 2010 S=3.85 Km/hr
</name>
<styleUrl>
#styleMap_TLP_Normal
</styleUrl>
<Point>
<coordinates>
-99.0434723,17.1302967,807.22
</coordinates>
</Point>
</Placemark>
<Placemark>
<name>
Thu May 20 11:02:07 2010 S=0.86 Km/hr
</name>
<styleUrl>
#styleMap_TLP_Normal
</styleUrl>
<Point>
<coordinates>
-99.0435181,17.1302338,807.59
</coordinates>
</Point>
</Placemark>
<Placemark>
<name>
Thu May 20 11:02:17 2010 S=2.68 Km/hr
</name>
<styleUrl>
#styleMap_TLP_Normal
</styleUrl>
<Point>
<coordinates>
-99.0435867,17.1301861,807.06
</coordinates>
</Point>
</Placemark>
<Placemark>
<name>
Thu May 20 11:02:27 2010 S=4.20 Km/hr
</name>
<styleUrl>
#styleMap_TLP_Normal
</styleUrl>
<Point>
<coordinates>
-99.0435562,17.1300430,803.67
</coordinates>
</Point>
</Placemark>
<Placemark>
<name>
Thu May 20 11:02:37 2010 S=2.33 Km/hr
</name>
<styleUrl>
#styleMap_TLP_Normal
</styleUrl>
<Point>
<coordinates>
-99.0435638,17.1299305,802.27
</coordinates>
</Point>
</Placemark>
<Placemark>
<name>
Thu May 20 11:02:47 2010 S=2.69 Km/hr
</name>
<styleUrl>
#styleMap_TLP_Normal
</styleUrl>
<Point>
<coordinates>
-99.0435715,17.1298847,800.55
</coordinates>
</Point>
</Placemark>
<Placemark>
<name>
Thu May 20 11:02:57 2010 S=4.84 Km/hr
</name>
<styleUrl>
#styleMap_TLP_Normal
</styleUrl>
<Point>
<coordinates>
-99.0434952,17.1298599,799.66
</coordinates>
</Point>
</Placemark>
<Placemark>
<name>
Thu May 20 11:03:07 2010 S=4.16 Km/hr
</name>
<styleUrl>
#styleMap_TLP_Normal
</styleUrl>
<Point>
<coordinates>
-99.0433578,17.1298141,799.22
</coordinates>
</Point>
</Placemark>
<Placemark>
<name>
Thu May 20 11:03:17 2010 S=3.94 Km/hr
</name>
<styleUrl>
#styleMap_TLP_Normal
</styleUrl>
<Point>
<coordinates>
-99.0432129,17.1298065,798.36
</coordinates>
</Point>
</Placemark>
<Placemark>
<name>
Thu May 20 11:03:27 2010 S=2.97 Km/hr
</name>
<styleUrl>
#styleMap_TLP_Normal
</styleUrl>
<Point>
<coordinates>
-99.0431137,17.1297798,796.53
</coordinates>
</Point>
</Placemark>
<Placemark>
<name>
Thu May 20 11:03:37 2010 S=2.77 Km/hr
</name>
<styleUrl>
#styleMap_TLP_Normal
</styleUrl>
<Point>
<coordinates>
-99.0429916,17.1297836,795.19
</coordinates>
</Point>
</Placemark>
<Placemark>
<name>
Thu May 20 11:03:47 2010 S=3.83 Km/hr
</name>
<styleUrl>
#styleMap_TLP_Normal
</styleUrl>
<Point>
<coordinates>
-99.0429001,17.1297169,793.70
</coordinates>
</Point>
</Placemark>
<Placemark>
<name>
Thu May 20 11:03:57 2010 S=4.09 Km/hr
</name>
<styleUrl>
#styleMap_TLP_Normal
</styleUrl>
<Point>
<coordinates>
-99.0428162,17.1296406,792.50
</coordinates>
</Point>
</Placemark>
<Placemark>
<name>
Thu May 20 11:04:07 2010 S=3.53 Km/hr
</name>
<styleUrl>
#styleMap_TLP_Normal
</styleUrl>
<Point>
<coordinates>
-99.0427246,17.1296005,791.81
</coordinates>
</Point>
</Placemark>
<Placemark>
<name>
Thu May 20 11:04:17 2010 S=1.74 Km/hr
</name>
<styleUrl>
#styleMap_TLP_Normal
</styleUrl>
<Point>
<coordinates>
-99.0426407,17.1295509,792.25
</coordinates>
</Point>
</Placemark>
<Placemark>
<name>
Thu May 20 11:04:27 2010 S=0.98 Km/hr
</name>
<styleUrl>
#styleMap_TLP_Normal
</styleUrl>
<Point>
<coordinates>
-99.0426559,17.1295204,791.16
</coordinates>
</Point>
</Placemark>
<Placemark>
<name>
Thu May 20 11:04:37 2010 S=3.01 Km/hr
</name>
<styleUrl>
#styleMap_TLP_Normal
</styleUrl>
<Point>
<coordinates>
-99.0427399,17.1295185,789.91
</coordinates>
</Point>
</Placemark>
<Placemark>
<name>
Thu May 20 11:04:47 2010 S=1.19 Km/hr
</name>
<styleUrl>
#styleMap_TLP_Normal
</styleUrl>
<Point>
<coordinates>
-99.0428009,17.1294994,789.88
</coordinates>
</Point>
</Placemark>
<Placemark>
<name>
Thu May 20 11:04:57 2010 S=0.33 Km/hr
</name>
<styleUrl>
#styleMap_TLP_Normal
</styleUrl>
<Point>
<coordinates>
-99.0428085,17.1295071,789.73
</coordinates>
</Point>
</Placemark>
<Placemark>
<name>
Thu May 20 11:05:07 2010 S=0.59 Km/hr
</name>
<styleUrl>
#styleMap_TLP_Normal
</styleUrl>
<Point>
<coordinates>
-99.0428009,17.1295052,789.59
</coordinates>
</Point>
</Placemark>
<Placemark>
<name>
Thu May 20 11:05:17 2010 S=1.04 Km/hr
</name>
<styleUrl>
#styleMap_TLP_Normal
</styleUrl>
<Point>
<coordinates>
-99.0428009,17.1294765,789.14
</coordinates>
</Point>
</Placemark>
<Placemark>
<name>
Thu May 20 11:05:27 2010 S=0.77 Km/hr
</name>
<styleUrl>
#styleMap_TLP_Normal
</styleUrl>
<Point>
<coordinates>
-99.0428162,17.1294651,788.86
</coordinates>
</Point>
</Placemark>
<Placemark>
<name>
Thu May 20 11:05:37 2010 S=0.38 Km/hr
</name>
<styleUrl>
#styleMap_TLP_Normal
</styleUrl>
<Point>
<coordinates>
-99.0428238,17.1294861,788.81
</coordinates>
</Point>
</Placemark>
<Placemark>
<name>
Thu May 20 11:05:47 2010 S=0.29 Km/hr
</name>
<styleUrl>
#styleMap_TLP_Normal
</styleUrl>
<Point>
<coordinates>
-99.0428162,17.1294861,788.66
</coordinates>
</Point>
</Placemark>
<Placemark>
<name>
Thu May 20 11:05:57 2010 S=0.07 Km/hr
</name>
<styleUrl>
#styleMap_TLP_Normal
</styleUrl>
<Point>
<coordinates>
-99.0428162,17.1294804,788.48
</coordinates>
</Point>
</Placemark>
<Placemark>
<name>
Thu May 20 11:06:07 2010 S=1.21 Km/hr
</name>
<styleUrl>
#styleMap_TLP_Normal
</styleUrl>
<Point>
<coordinates>
-99.0428543,17.1294823,788.42
</coordinates>
</Point>
</Placemark>
<Placemark>
<name>
Thu May 20 11:06:17 2010 S=0.64 Km/hr
</name>
<styleUrl>
#styleMap_TLP_Normal
</styleUrl>
<Point>
<coordinates>
-99.0428085,17.1294613,788.36
</coordinates>
</Point>
</Placemark>
<Placemark>
<name>
Thu May 20 11:06:27 2010 S=0.34 Km/hr
</name>
<styleUrl>
#styleMap_TLP_Finish
</styleUrl>
<Point>
<coordinates>
-99.0428009,17.1294689,788.16
</coordinates>
</Point>
</Placemark>
</Folder>
</Document>
</kml>
