# Supplementary material for: Lévy foraging patterns of rural humans
Source: PLoS One. 2018 Jun 18;13(6):e0199099. doi: 10.1371/journal.pone.0199099 (PMC6005560; doi:10.1371/journal.pone.0199099)
Supplement: S6 File — (ZIP) [file pone.0199099.s006.zip › holux04/Holux004_M-241_Start_20101007-165413_Finish_20101007-174753.kml]

<?xml version="1.0" encoding="UTF-8"?>
<kml xmlns="http://earth.google.com/kml/2.1">
<Document>
<Style id="normalState_TLP_Start">
<IconStyle>
<scale>1.0</scale>
<Icon>
<href>http://maps.google.com/mapfiles/kml/pal4/icon15.png</href>
</Icon>
</IconStyle>
<LabelStyle>
<scale>1.0</scale>
</LabelStyle>
</Style>
<Style id="highlightState_TLP_Start">
<IconStyle>
<scale>1.1</scale>
<Icon>
<href>http://maps.google.com/mapfiles/kml/pal4/icon7.png</href>
</Icon>
</IconStyle>
<LabelStyle>
<scale>1.1</scale>
<color>ff0000ff</color>
</LabelStyle>
</Style>
<StyleMap id="styleMap_TLP_Start">
<Pair>
<key>normal</key>
<styleUrl>#normalState_TLP_Start</styleUrl>
</Pair>
<Pair>
<key>highlight</key>
<styleUrl>#highlightState_TLP_Start</styleUrl>
</Pair>
</StyleMap>
<Style id="normalState_TLP_Finish">
<IconStyle>
<scale>1.0</scale>
<Icon>
<href>http://maps.google.com/mapfiles/kml/pal4/icon15.png</href>
</Icon>
</IconStyle>
<LabelStyle>
<scale>1.0</scale>
</LabelStyle>
</Style>
<Style id="highlightState_TLP_Finish">
<IconStyle>
<scale>1.1</scale>
<Icon>
<href>http://maps.google.com/mapfiles/kml/pal4/icon7.png</href>
</Icon>
</IconStyle>
<LabelStyle>
<scale>1.1</scale>
<color>ff0000ff</color>
</LabelStyle>
</Style>
<StyleMap id="styleMap_TLP_Finish">
<Pair>
<key>normal</key>
<styleUrl>#normalState_TLP_Finish</styleUrl>
</Pair>
<Pair>
<key>highlight</key>
<styleUrl>#highlightState_TLP_Finish</styleUrl>
</Pair>
</StyleMap>
<Style id="normalState_TLP_Normal">
<IconStyle>
<scale>1.0</scale>
<Icon>
<href>http://maps.google.com/mapfiles/kml/pal4/icon31.png</href>
</Icon>
</IconStyle>
<LabelStyle>
<scale>1.0</scale>
</LabelStyle>
</Style>
<Style id="highlightState_TLP_Normal">
<IconStyle>
<scale>1.1</scale>
<Icon>
<href>http://maps.google.com/mapfiles/kml/pal4/icon23.png</href>
</Icon>
</IconStyle>
<LabelStyle>
<scale>1.1</scale>
<color>ff0000ff</color>
</LabelStyle>
</Style>
<StyleMap id="styleMap_TLP_Normal">
<Pair>
<key>normal</key>
<styleUrl>#normalState_TLP_Normal</styleUrl>
</Pair>
<Pair>
<key>highlight</key>
<styleUrl>#highlightState_TLP_Normal</styleUrl>
</Pair>
</StyleMap>
<Style id="normalState_TLP_Photo">
<IconStyle>
<scale>1.0</scale>
<Icon>
<href>http://maps.google.com/mapfiles/kml/pal4/icon46.png</href>
</Icon>
</IconStyle>
<LabelStyle>
<scale>1.0</scale>
</LabelStyle>
</Style>
<Style id="highlightState_TLP_Photo">
<IconStyle>
<scale>1.1</scale>
<Icon>
<href>http://maps.google.com/mapfiles/kml/pal4/icon38.png</href>
</Icon>
</IconStyle>
<LabelStyle>
<scale>1.1</scale>
<color>ff0000ff</color>
</LabelStyle>
</Style>
<StyleMap id="styleMap_TLP_Photo">
<Pair>
<key>normal</key>
<styleUrl>#normalState_TLP_Photo</styleUrl>
</Pair>
<Pair>
<key>highlight</key>
<styleUrl>#highlightState_TLP_Photo</styleUrl>
</Pair>
</StyleMap>
<Style id="roadStyle">
<LineStyle>
<color>ffffff00</color>
<width>6</width>
</LineStyle>
</Style>
<Open>1</Open>
<description>Route</description>
<name>Track Log</name>
<Placemark>
<name>Route</name>
<styleUrl>#roadStyle</styleUrl>
<MultiGeometry>
<LineString>
<coordinates>
-99.0428162,17.1294384,775.00 -99.0428085,17.1294537,776.33 -99.0428162,17.1294708,776.52 -99.0428238,17.1294689,776.58 -99.0428162,17.1294613,776.59 -99.0428085,17.1294098,777.14 -99.0428238,17.1293793,777.11 -99.0427933,17.1293163,777.06 -99.0427551,17.1293449,776.58 -99.0426941,17.1293335,777.58 -99.0426788,17.1293411,777.77 -99.0426559,17.1293411,777.84 -99.0426407,17.1292534,778.05 -99.0425949,17.1291866,778.06 -99.0425873,17.1291504,779.59 -99.0426102,17.1291218,779.52 -99.0425720,17.1290474,779.89 -99.0425491,17.1289673,780.53 -99.0425644,17.1289463,780.25 -99.0425720,17.1289349,780.02 -99.0426025,17.1288700,779.95 -99.0426331,17.1287842,779.69 -99.0426483,17.1287384,779.34 -99.0426712,17.1287098,779.42 -99.0426636,17.1286793,779.50 -99.0426636,17.1286182,779.16 -99.0426407,17.1285553,778.77 -99.0426407,17.1284618,778.17 -99.0426865,17.1283855,777.67 -99.0427094,17.1283550,777.23 -99.0426788,17.1283150,776.31 -99.0425262,17.1282368,764.33 -99.0424042,17.1282406,757.00 -99.0423584,17.1282597,754.03 -99.0423508,17.1282673,752.48 -99.0423355,17.1282845,751.05 -99.0422974,17.1282349,749.80 -99.0422287,17.1281643,749.13 -99.0421371,17.1281109,744.91 -99.0420609,17.1281185,740.05 -99.0419846,17.1281319,736.44 -99.0419464,17.1281548,734.61 -99.0418854,17.1280937,732.67 -99.0418015,17.1280289,729.58 -99.0417328,17.1279621,727.02 -99.0416641,17.1278782,722.94 -99.0416107,17.1278114,720.27 -99.0415573,17.1277771,717.92 -99.0414810,17.1277714,715.03 -99.0414124,17.1277409,712.92 -99.0413666,17.1277733,711.08 -99.0413513,17.1277008,709.64 -99.0414352,17.1276493,708.13 -99.0414047,17.1275406,706.70 -99.0413589,17.1274796,707.38 -99.0413513,17.1274586,707.23 -99.0413284,17.1273975,704.34 -99.0413361,17.1273899,704.20 -99.0413208,17.1273785,703.16 -99.0413208,17.1273899,703.92 -99.0412979,17.1274223,704.47 -99.0412903,17.1274376,704.84 -99.0413055,17.1274242,704.55 -99.0413208,17.1273804,705.22 -99.0413055,17.1273594,705.72 -99.0412827,17.1273327,705.39 -99.0412674,17.1273212,705.56 -99.0412598,17.1273060,705.25 -99.0412827,17.1272659,709.03 -99.0412979,17.1272755,711.05 -99.0412827,17.1272736,711.13 -99.0412750,17.1272697,711.08 -99.0412750,17.1272717,710.84 -99.0412750,17.1272678,710.61 -99.0412750,17.1272678,710.58 -99.0412750,17.1272774,710.61 -99.0412827,17.1272774,710.42 -99.0412827,17.1272793,710.08 -99.0412827,17.1272774,710.14 -99.0412827,17.1272774,710.11 -99.0412827,17.1272793,710.09 -99.0412827,17.1272793,710.11 -99.0412827,17.1272793,710.06 -99.0412827,17.1272793,710.08 -99.0412827,17.1272793,710.05 -99.0412750,17.1272755,710.39 -99.0412750,17.1272717,709.94 -99.0412598,17.1272697,709.20 -99.0412598,17.1272755,708.64 -99.0412674,17.1272831,708.31 -99.0412674,17.1272793,708.31 -99.0412674,17.1272812,708.30 -99.0412598,17.1272812,708.20 -99.0412598,17.1272850,708.09 -99.0412521,17.1272888,707.92 -99.0412445,17.1272812,707.61 -99.0412369,17.1272736,707.25 -99.0412369,17.1272697,706.91 -99.0412292,17.1272678,706.63 -99.0412369,17.1272678,706.67 -99.0412369,17.1272678,706.66 -99.0412674,17.1272488,707.88 -99.0412750,17.1271858,709.56 -99.0412369,17.1271591,709.95 -99.0411835,17.1271992,708.28 -99.0411377,17.1272221,707.06 -99.0411148,17.1272469,705.25 -99.0410461,17.1272488,704.84 -99.0410080,17.1272354,705.08 -99.0410004,17.1272411,704.73 -99.0410004,17.1272678,704.09 -99.0410004,17.1272736,703.80 -99.0410309,17.1272907,702.98 -99.0410614,17.1273098,702.89 -99.0411453,17.1273575,702.97 -99.0412292,17.1273518,703.98 -99.0412445,17.1273441,706.08 -99.0412369,17.1273594,705.52 -99.0412369,17.1273613,705.45 -99.0412064,17.1273518,704.44 -99.0412140,17.1273499,704.44 -99.0412140,17.1273479,704.39 -99.0412216,17.1273537,704.41 -99.0412292,17.1273518,704.41 -99.0412369,17.1273594,704.41 -99.0412369,17.1273594,704.34 -99.0412445,17.1273842,704.05 -99.0412216,17.1273975,704.08 -99.0411987,17.1274052,704.45 -99.0411911,17.1273994,704.52 -99.0411911,17.1273975,704.61 -99.0411911,17.1273899,704.69 -99.0411987,17.1273918,704.78 -99.0411987,17.1273899,704.95 -99.0411987,17.1273937,705.25 -99.0412140,17.1273994,705.58 -99.0412140,17.1274014,705.77 -99.0412216,17.1274014,705.81 -99.0412216,17.1273975,705.47 -99.0412369,17.1274014,705.77 -99.0412292,17.1274090,705.77 -99.0412292,17.1274128,705.78 -99.0412216,17.1274109,705.77 -99.0412140,17.1273994,705.81 -99.0412064,17.1273861,705.88 -99.0411987,17.1273785,705.94 -99.0411911,17.1273766,705.78 -99.0412140,17.1273785,705.64 -99.0412216,17.1273556,707.86 -99.0412292,17.1273327,708.25 -99.0412369,17.1273327,708.56 -99.0412674,17.1272888,710.08 -99.0413132,17.1272640,710.08 -99.0413132,17.1272621,710.30 -99.0413132,17.1272564,710.36 -99.0413055,17.1272640,710.06 -99.0412979,17.1272621,710.05 -99.0412750,17.1272640,710.09 -99.0412674,17.1272507,710.00 -99.0412903,17.1272621,710.00 -99.0412903,17.1272640,709.89 -99.0412903,17.1272640,709.88 -99.0412979,17.1272640,709.88 -99.0412979,17.1272640,709.83 -99.0412979,17.1272640,709.83 -99.0412903,17.1272640,709.78 -99.0412903,17.1272640,709.75 -99.0412903,17.1272621,709.67 -99.0412903,17.1272621,709.63 -99.0412903,17.1272621,709.67 -99.0412903,17.1272621,709.66 -99.0412903,17.1272621,709.64 -99.0412903,17.1272621,709.59 -99.0412903,17.1272621,709.58 -99.0412903,17.1272602,709.55 -99.0412903,17.1272602,709.53 -99.0412903,17.1272621,709.53 -99.0412903,17.1272621,709.47 -99.0412903,17.1272640,709.45 -99.0412903,17.1272621,709.45 -99.0412903,17.1272640,709.47 -99.0412903,17.1272640,709.47 -99.0412903,17.1272621,709.47 -99.0412903,17.1272621,709.47 -99.0412903,17.1272621,709.45 -99.0412903,17.1272621,709.47 -99.0412903,17.1272621,709.45 -99.0412903,17.1272621,709.45 -99.0412903,17.1272621,709.45 -99.0412903,17.1272640,709.44 -99.0412903,17.1272659,709.39 -99.0412903,17.1272678,709.36 -99.0412903,17.1272678,709.38 -99.0412903,17.1272697,709.39 -99.0412903,17.1272717,709.41 -99.0412903,17.1272736,709.39 -99.0412903,17.1272774,709.39 -99.0412979,17.1272793,709.44 -99.0412979,17.1272831,709.45 -99.0412979,17.1272850,709.48 -99.0413208,17.1273460,710.63 -99.0413513,17.1274033,711.05 -99.0413666,17.1274223,711.86 -99.0413895,17.1274452,712.89 -99.0413818,17.1274796,714.83 -99.0413818,17.1274891,715.70 -99.0413971,17.1275043,716.19 -99.0414276,17.1275444,716.39 -99.0414581,17.1276226,717.19 -99.0414276,17.1276989,718.45 -99.0413742,17.1277523,718.27 -99.0413666,17.1277981,718.83 -99.0413895,17.1278114,719.31 -99.0414200,17.1278152,721.03 -99.0414505,17.1277885,722.63 -99.0415115,17.1277809,723.39 -99.0415573,17.1277771,722.98 -99.0416031,17.1277924,723.53 -99.0416183,17.1277885,723.88 -99.0416336,17.1277847,724.23 -99.0416336,17.1277752,724.64 -99.0416260,17.1277637,725.13 -99.0416336,17.1277504,725.70 -99.0416336,17.1277332,726.44 -99.0416412,17.1277180,727.33 -99.0416870,17.1278267,729.02 -99.0416718,17.1278343,729.67 -99.0416718,17.1278362,731.39 -99.0417023,17.1278763,732.34 -99.0417252,17.1279011,733.30 -99.0417557,17.1279278,735.00 -99.0417557,17.1279774,734.84 -99.0417557,17.1279869,735.28 -99.0417786,17.1280193,734.81 -99.0418320,17.1280384,734.63 -99.0418625,17.1280651,735.16 -99.0418930,17.1280727,736.17 -99.0418854,17.1280689,736.98 -99.0419083,17.1281204,738.34 -99.0419693,17.1281681,739.23 -99.0420074,17.1281395,737.83 -99.0420990,17.1281242,738.58 -99.0421906,17.1281433,739.89 -99.0422440,17.1281853,740.25 -99.0422974,17.1282310,739.83 -99.0423279,17.1282768,740.22 -99.0423813,17.1282883,740.91 -99.0424423,17.1282959,741.73 -99.0424728,17.1282597,742.48 -99.0425339,17.1282711,742.73 -99.0425873,17.1283016,743.11 -99.0426178,17.1283398,743.70 -99.0426254,17.1283913,743.95 -99.0426407,17.1284294,744.38 -99.0426025,17.1284676,744.88 -99.0425415,17.1285114,745.34 -99.0425491,17.1285877,745.98 -99.0425720,17.1286392,746.27 -99.0425644,17.1286449,746.28 -99.0425873,17.1286888,746.30 -99.0425720,17.1286945,746.30 -99.0425644,17.1287403,746.39 -99.0425720,17.1287460,746.42 -99.0425949,17.1287746,746.39 -99.0425797,17.1288052,746.45 -99.0425873,17.1288261,746.70 -99.0425797,17.1288357,746.80 -99.0425720,17.1288433,746.83 -99.0425720,17.1288414,746.83 -99.0425644,17.1288433,746.83 -99.0425797,17.1288757,746.83 -99.0425720,17.1288872,746.92 -99.0425644,17.1288948,746.80 -99.0425568,17.1288986,746.80 -99.0425720,17.1289120,746.83 -99.0425873,17.1289101,746.86 -99.0425720,17.1289063,747.13 -99.0425644,17.1289482,749.45 -99.0425568,17.1289635,750.00 -99.0425491,17.1289616,750.70 -99.0425339,17.1289558,752.02 -99.0425339,17.1289501,753.59 -99.0425110,17.1289692,756.52 -99.0425339,17.1289787,760.78 -99.0425491,17.1290054,763.48 -99.0425568,17.1290607,766.19 -99.0425568,17.1290741,769.64 -99.0425644,17.1290913,771.77 -99.0425644,17.1291256,772.66 -99.0425720,17.1291542,774.36 -99.0426178,17.1291847,774.44 -99.0426102,17.1292076,778.59 -99.0426178,17.1292191,779.98 -99.0426254,17.1292286,781.91 -99.0426483,17.1292591,782.94 -99.0426788,17.1292934,783.39 -99.0426865,17.1293201,785.56 -99.0427017,17.1293240,787.39 -99.0427017,17.1293182,789.22 -99.0427017,17.1293163,791.02 -99.0427094,17.1293392,790.78 -99.0427933,17.1293488,792.92 -99.0428467,17.1294022,793.17 -99.0428391,17.1294346,792.81 -99.0428543,17.1294441,792.45 -99.0428619,17.1294613,791.80 -99.0428619,17.1294708,791.86 -99.0428543,17.1294785,791.91 -99.0428467,17.1294823,791.88 -99.0428467,17.1294975,791.69 -99.0428543,17.1294956,791.33 -99.0428543,17.1294956,790.97 -99.0428543,17.1294956,790.86 -99.0428543,17.1294937,790.84 -99.0428543,17.1294937,790.83 -99.0428543,17.1294937,790.83 -99.0428543,17.1294937,790.84 -99.0428543,17.1294918,790.92 -99.0428543,17.1294918,791.06 -99.0428543,17.1294918,791.14 -99.0428543,17.1294918,791.25 -99.0428543,17.1294918,791.27 -99.0428543,17.1294918,791.34 </coordinates>
</LineString>
</MultiGeometry>
</Placemark>
<Folder>
<name>waypoints</name>
<Placemark>
<name>
Thu Oct 07 16:54:13 2010 S=0.62 Km/hr
</name>
<styleUrl>
#styleMap_TLP_Start
</styleUrl>
<Point>
<coordinates>
-99.0428162,17.1294384,775.00
</coordinates>
</Point>
</Placemark>
<Placemark>
<name>
Thu Oct 07 16:54:23 2010 S=0.39 Km/hr
</name>
<styleUrl>
#styleMap_TLP_Normal
</styleUrl>
<Point>
<coordinates>
-99.0428085,17.1294537,776.33
</coordinates>
</Point>
</Placemark>
<Placemark>
<name>
Thu Oct 07 16:54:33 2010 S=0.27 Km/hr
</name>
<styleUrl>
#styleMap_TLP_Normal
</styleUrl>
<Point>
<coordinates>
-99.0428162,17.1294708,776.52
</coordinates>
</Point>
</Placemark>
<Placemark>
<name>
Thu Oct 07 16:54:43 2010 S=0.51 Km/hr
</name>
<styleUrl>
#styleMap_TLP_Normal
</styleUrl>
<Point>
<coordinates>
-99.0428238,17.1294689,776.58
</coordinates>
</Point>
</Placemark>
<Placemark>
<name>
Thu Oct 07 16:54:53 2010 S=1.25 Km/hr
</name>
<styleUrl>
#styleMap_TLP_Normal
</styleUrl>
<Point>
<coordinates>
-99.0428162,17.1294613,776.59
</coordinates>
</Point>
</Placemark>
<Placemark>
<name>
Thu Oct 07 16:55:03 2010 S=1.51 Km/hr
</name>
<styleUrl>
#styleMap_TLP_Normal
</styleUrl>
<Point>
<coordinates>
-99.0428085,17.1294098,777.14
</coordinates>
</Point>
</Placemark>
<Placemark>
<name>
Thu Oct 07 16:55:13 2010 S=0.67 Km/hr
</name>
<styleUrl>
#styleMap_TLP_Normal
</styleUrl>
<Point>
<coordinates>
-99.0428238,17.1293793,777.11
</coordinates>
</Point>
</Placemark>
<Placemark>
<name>
Thu Oct 07 16:55:23 2010 S=2.29 Km/hr
</name>
<styleUrl>
#styleMap_TLP_Normal
</styleUrl>
<Point>
<coordinates>
-99.0427933,17.1293163,777.06
</coordinates>
</Point>
</Placemark>
<Placemark>
<name>
Thu Oct 07 16:55:33 2010 S=2.68 Km/hr
</name>
<styleUrl>
#styleMap_TLP_Normal
</styleUrl>
<Point>
<coordinates>
-99.0427551,17.1293449,776.58
</coordinates>
</Point>
</Placemark>
<Placemark>
<name>
Thu Oct 07 16:55:43 2010 S=1.55 Km/hr
</name>
<styleUrl>
#styleMap_TLP_Normal
</styleUrl>
<Point>
<coordinates>
-99.0426941,17.1293335,777.58
</coordinates>
</Point>
</Placemark>
<Placemark>
<name>
Thu Oct 07 16:55:53 2010 S=1.00 Km/hr
</name>
<styleUrl>
#styleMap_TLP_Normal
</styleUrl>
<Point>
<coordinates>
-99.0426788,17.1293411,777.77
</coordinates>
</Point>
</Placemark>
<Placemark>
<name>
Thu Oct 07 16:56:03 2010 S=0.84 Km/hr
</name>
<styleUrl>
#styleMap_TLP_Normal
</styleUrl>
<Point>
<coordinates>
-99.0426559,17.1293411,777.84
</coordinates>
</Point>
</Placemark>
<Placemark>
<name>
Thu Oct 07 16:56:13 2010 S=2.45 Km/hr
</name>
<styleUrl>
#styleMap_TLP_Normal
</styleUrl>
<Point>
<coordinates>
-99.0426407,17.1292534,778.05
</coordinates>
</Point>
</Placemark>
<Placemark>
<name>
Thu Oct 07 16:56:23 2010 S=1.21 Km/hr
</name>
<styleUrl>
#styleMap_TLP_Normal
</styleUrl>
<Point>
<coordinates>
-99.0425949,17.1291866,778.06
</coordinates>
</Point>
</Placemark>
<Placemark>
<name>
Thu Oct 07 16:56:33 2010 S=1.01 Km/hr
</name>
<styleUrl>
#styleMap_TLP_Normal
</styleUrl>
<Point>
<coordinates>
-99.0425873,17.1291504,779.59
</coordinates>
</Point>
</Placemark>
<Placemark>
<name>
Thu Oct 07 16:56:43 2010 S=0.91 Km/hr
</name>
<styleUrl>
#styleMap_TLP_Normal
</styleUrl>
<Point>
<coordinates>
-99.0426102,17.1291218,779.52
</coordinates>
</Point>
</Placemark>
<Placemark>
<name>
Thu Oct 07 16:56:53 2010 S=1.67 Km/hr
</name>
<styleUrl>
#styleMap_TLP_Normal
</styleUrl>
<Point>
<coordinates>
-99.0425720,17.1290474,779.89
</coordinates>
</Point>
</Placemark>
<Placemark>
<name>
Thu Oct 07 16:57:03 2010 S=1.70 Km/hr
</name>
<styleUrl>
#styleMap_TLP_Normal
</styleUrl>
<Point>
<coordinates>
-99.0425491,17.1289673,780.53
</coordinates>
</Point>
</Placemark>
<Placemark>
<name>
Thu Oct 07 16:57:13 2010 S=0.73 Km/hr
</name>
<styleUrl>
#styleMap_TLP_Normal
</styleUrl>
<Point>
<coordinates>
-99.0425644,17.1289463,780.25
</coordinates>
</Point>
</Placemark>
<Placemark>
<name>
Thu Oct 07 16:57:23 2010 S=1.00 Km/hr
</name>
<styleUrl>
#styleMap_TLP_Normal
</styleUrl>
<Point>
<coordinates>
-99.0425720,17.1289349,780.02
</coordinates>
</Point>
</Placemark>
<Placemark>
<name>
Thu Oct 07 16:57:33 2010 S=1.87 Km/hr
</name>
<styleUrl>
#styleMap_TLP_Normal
</styleUrl>
<Point>
<coordinates>
-99.0426025,17.1288700,779.95
</coordinates>
</Point>
</Placemark>
<Placemark>
<name>
Thu Oct 07 16:57:43 2010 S=1.54 Km/hr
</name>
<styleUrl>
#styleMap_TLP_Normal
</styleUrl>
<Point>
<coordinates>
-99.0426331,17.1287842,779.69
</coordinates>
</Point>
</Placemark>
<Placemark>
<name>
Thu Oct 07 16:57:53 2010 S=1.46 Km/hr
</name>
<styleUrl>
#styleMap_TLP_Normal
</styleUrl>
<Point>
<coordinates>
-99.0426483,17.1287384,779.34
</coordinates>
</Point>
</Placemark>
<Placemark>
<name>
Thu Oct 07 16:58:03 2010 S=1.18 Km/hr
</name>
<styleUrl>
#styleMap_TLP_Normal
</styleUrl>
<Point>
<coordinates>
-99.0426712,17.1287098,779.42
</coordinates>
</Point>
</Placemark>
<Placemark>
<name>
Thu Oct 07 16:58:13 2010 S=1.40 Km/hr
</name>
<styleUrl>
#styleMap_TLP_Normal
</styleUrl>
<Point>
<coordinates>
-99.0426636,17.1286793,779.50
</coordinates>
</Point>
</Placemark>
<Placemark>
<name>
Thu Oct 07 16:58:23 2010 S=1.62 Km/hr
</name>
<styleUrl>
#styleMap_TLP_Normal
</styleUrl>
<Point>
<coordinates>
-99.0426636,17.1286182,779.16
</coordinates>
</Point>
</Placemark>
<Placemark>
<name>
Thu Oct 07 16:58:33 2010 S=1.83 Km/hr
</name>
<styleUrl>
#styleMap_TLP_Normal
</styleUrl>
<Point>
<coordinates>
-99.0426407,17.1285553,778.77
</coordinates>
</Point>
</Placemark>
<Placemark>
<name>
Thu Oct 07 16:58:43 2010 S=2.92 Km/hr
</name>
<styleUrl>
#styleMap_TLP_Normal
</styleUrl>
<Point>
<coordinates>
-99.0426407,17.1284618,778.17
</coordinates>
</Point>
</Placemark>
<Placemark>
<name>
Thu Oct 07 16:58:53 2010 S=2.11 Km/hr
</name>
<styleUrl>
#styleMap_TLP_Normal
</styleUrl>
<Point>
<coordinates>
-99.0426865,17.1283855,777.67
</coordinates>
</Point>
</Placemark>
<Placemark>
<name>
Thu Oct 07 16:59:03 2010 S=0.48 Km/hr
</name>
<styleUrl>
#styleMap_TLP_Normal
</styleUrl>
<Point>
<coordinates>
-99.0427094,17.1283550,777.23
</coordinates>
</Point>
</Placemark>
<Placemark>
<name>
Thu Oct 07 16:59:13 2010 S=1.68 Km/hr
</name>
<styleUrl>
#styleMap_TLP_Normal
</styleUrl>
<Point>
<coordinates>
-99.0426788,17.1283150,776.31
</coordinates>
</Point>
</Placemark>
<Placemark>
<name>
Thu Oct 07 16:59:23 2010 S=3.36 Km/hr
</name>
<styleUrl>
#styleMap_TLP_Normal
</styleUrl>
<Point>
<coordinates>
-99.0425262,17.1282368,764.33
</coordinates>
</Point>
</Placemark>
<Placemark>
<name>
Thu Oct 07 16:59:33 2010 S=2.25 Km/hr
</name>
<styleUrl>
#styleMap_TLP_Normal
</styleUrl>
<Point>
<coordinates>
-99.0424042,17.1282406,757.00
</coordinates>
</Point>
</Placemark>
<Placemark>
<name>
Thu Oct 07 16:59:43 2010 S=0.34 Km/hr
</name>
<styleUrl>
#styleMap_TLP_Normal
</styleUrl>
<Point>
<coordinates>
-99.0423584,17.1282597,754.03
</coordinates>
</Point>
</Placemark>
<Placemark>
<name>
Thu Oct 07 16:59:53 2010 S=1.25 Km/hr
</name>
<styleUrl>
#styleMap_TLP_Normal
</styleUrl>
<Point>
<coordinates>
-99.0423508,17.1282673,752.48
</coordinates>
</Point>
</Placemark>
<Placemark>
<name>
Thu Oct 07 17:00:03 2010 S=1.16 Km/hr
</name>
<styleUrl>
#styleMap_TLP_Normal
</styleUrl>
<Point>
<coordinates>
-99.0423355,17.1282845,751.05
</coordinates>
</Point>
</Placemark>
<Placemark>
<name>
Thu Oct 07 17:00:13 2010 S=1.87 Km/hr
</name>
<styleUrl>
#styleMap_TLP_Normal
</styleUrl>
<Point>
<coordinates>
-99.0422974,17.1282349,749.80
</coordinates>
</Point>
</Placemark>
<Placemark>
<name>
Thu Oct 07 17:00:23 2010 S=2.61 Km/hr
</name>
<styleUrl>
#styleMap_TLP_Normal
</styleUrl>
<Point>
<coordinates>
-99.0422287,17.1281643,749.13
</coordinates>
</Point>
</Placemark>
<Placemark>
<name>
Thu Oct 07 17:00:33 2010 S=2.99 Km/hr
</name>
<styleUrl>
#styleMap_TLP_Normal
</styleUrl>
<Point>
<coordinates>
-99.0421371,17.1281109,744.91
</coordinates>
</Point>
</Placemark>
<Placemark>
<name>
Thu Oct 07 17:00:43 2010 S=2.93 Km/hr
</name>
<styleUrl>
#styleMap_TLP_Normal
</styleUrl>
<Point>
<coordinates>
-99.0420609,17.1281185,740.05
</coordinates>
</Point>
</Placemark>
<Placemark>
<name>
Thu Oct 07 17:00:53 2010 S=2.82 Km/hr
</name>
<styleUrl>
#styleMap_TLP_Normal
</styleUrl>
<Point>
<coordinates>
-99.0419846,17.1281319,736.44
</coordinates>
</Point>
</Placemark>
<Placemark>
<name>
Thu Oct 07 17:01:03 2010 S=0.80 Km/hr
</name>
<styleUrl>
#styleMap_TLP_Normal
</styleUrl>
<Point>
<coordinates>
-99.0419464,17.1281548,734.61
</coordinates>
</Point>
</Placemark>
<Placemark>
<name>
Thu Oct 07 17:01:13 2010 S=2.64 Km/hr
</name>
<styleUrl>
#styleMap_TLP_Normal
</styleUrl>
<Point>
<coordinates>
-99.0418854,17.1280937,732.67
</coordinates>
</Point>
</Placemark>
<Placemark>
<name>
Thu Oct 07 17:01:23 2010 S=3.30 Km/hr
</name>
<styleUrl>
#styleMap_TLP_Normal
</styleUrl>
<Point>
<coordinates>
-99.0418015,17.1280289,729.58
</coordinates>
</Point>
</Placemark>
<Placemark>
<name>
Thu Oct 07 17:01:33 2010 S=2.06 Km/hr
</name>
<styleUrl>
#styleMap_TLP_Normal
</styleUrl>
<Point>
<coordinates>
-99.0417328,17.1279621,727.02
</coordinates>
</Point>
</Placemark>
<Placemark>
<name>
Thu Oct 07 17:01:43 2010 S=3.43 Km/hr
</name>
<styleUrl>
#styleMap_TLP_Normal
</styleUrl>
<Point>
<coordinates>
-99.0416641,17.1278782,722.94
</coordinates>
</Point>
</Placemark>
<Placemark>
<name>
Thu Oct 07 17:01:53 2010 S=2.34 Km/hr
</name>
<styleUrl>
#styleMap_TLP_Normal
</styleUrl>
<Point>
<coordinates>
-99.0416107,17.1278114,720.27
</coordinates>
</Point>
</Placemark>
<Placemark>
<name>
Thu Oct 07 17:02:03 2010 S=2.98 Km/hr
</name>
<styleUrl>
#styleMap_TLP_Normal
</styleUrl>
<Point>
<coordinates>
-99.0415573,17.1277771,717.92
</coordinates>
</Point>
</Placemark>
<Placemark>
<name>
Thu Oct 07 17:02:13 2010 S=3.91 Km/hr
</name>
<styleUrl>
#styleMap_TLP_Normal
</styleUrl>
<Point>
<coordinates>
-99.0414810,17.1277714,715.03
</coordinates>
</Point>
</Placemark>
<Placemark>
<name>
Thu Oct 07 17:02:23 2010 S=2.95 Km/hr
</name>
<styleUrl>
#styleMap_TLP_Normal
</styleUrl>
<Point>
<coordinates>
-99.0414124,17.1277409,712.92
</coordinates>
</Point>
</Placemark>
<Placemark>
<name>
Thu Oct 07 17:02:33 2010 S=1.33 Km/hr
</name>
<styleUrl>
#styleMap_TLP_Normal
</styleUrl>
<Point>
<coordinates>
-99.0413666,17.1277733,711.08
</coordinates>
</Point>
</Placemark>
<Placemark>
<name>
Thu Oct 07 17:02:43 2010 S=3.80 Km/hr
</name>
<styleUrl>
#styleMap_TLP_Normal
</styleUrl>
<Point>
<coordinates>
-99.0413513,17.1277008,709.64
</coordinates>
</Point>
</Placemark>
<Placemark>
<name>
Thu Oct 07 17:02:53 2010 S=3.72 Km/hr
</name>
<styleUrl>
#styleMap_TLP_Normal
</styleUrl>
<Point>
<coordinates>
-99.0414352,17.1276493,708.13
</coordinates>
</Point>
</Placemark>
<Placemark>
<name>
Thu Oct 07 17:03:03 2010 S=3.99 Km/hr
</name>
<styleUrl>
#styleMap_TLP_Normal
</styleUrl>
<Point>
<coordinates>
-99.0414047,17.1275406,706.70
</coordinates>
</Point>
</Placemark>
<Placemark>
<name>
Thu Oct 07 17:03:13 2010 S=2.01 Km/hr
</name>
<styleUrl>
#styleMap_TLP_Normal
</styleUrl>
<Point>
<coordinates>
-99.0413589,17.1274796,707.38
</coordinates>
</Point>
</Placemark>
<Placemark>
<name>
Thu Oct 07 17:03:23 2010 S=1.52 Km/hr
</name>
<styleUrl>
#styleMap_TLP_Normal
</styleUrl>
<Point>
<coordinates>
-99.0413513,17.1274586,707.23
</coordinates>
</Point>
</Placemark>
<Placemark>
<name>
Thu Oct 07 17:03:33 2010 S=0.80 Km/hr
</name>
<styleUrl>
#styleMap_TLP_Normal
</styleUrl>
<Point>
<coordinates>
-99.0413284,17.1273975,704.34
</coordinates>
</Point>
</Placemark>
<Placemark>
<name>
Thu Oct 07 17:03:43 2010 S=0.94 Km/hr
</name>
<styleUrl>
#styleMap_TLP_Normal
</styleUrl>
<Point>
<coordinates>
-99.0413361,17.1273899,704.20
</coordinates>
</Point>
</Placemark>
<Placemark>
<name>
Thu Oct 07 17:03:53 2010 S=1.27 Km/hr
</name>
<styleUrl>
#styleMap_TLP_Normal
</styleUrl>
<Point>
<coordinates>
-99.0413208,17.1273785,703.16
</coordinates>
</Point>
</Placemark>
<Placemark>
<name>
Thu Oct 07 17:04:03 2010 S=0.13 Km/hr
</name>
<styleUrl>
#styleMap_TLP_Normal
</styleUrl>
<Point>
<coordinates>
-99.0413208,17.1273899,703.92
</coordinates>
</Point>
</Placemark>
<Placemark>
<name>
Thu Oct 07 17:04:13 2010 S=2.14 Km/hr
</name>
<styleUrl>
#styleMap_TLP_Normal
</styleUrl>
<Point>
<coordinates>
-99.0412979,17.1274223,704.47
</coordinates>
</Point>
</Placemark>
<Placemark>
<name>
Thu Oct 07 17:04:23 2010 S=0.14 Km/hr
</name>
<styleUrl>
#styleMap_TLP_Normal
</styleUrl>
<Point>
<coordinates>
-99.0412903,17.1274376,704.84
</coordinates>
</Point>
</Placemark>
<Placemark>
<name>
Thu Oct 07 17:04:33 2010 S=1.74 Km/hr
</name>
<styleUrl>
#styleMap_TLP_Normal
</styleUrl>
<Point>
<coordinates>
-99.0413055,17.1274242,704.55
</coordinates>
</Point>
</Placemark>
<Placemark>
<name>
Thu Oct 07 17:04:43 2010 S=1.29 Km/hr
</name>
<styleUrl>
#styleMap_TLP_Normal
</styleUrl>
<Point>
<coordinates>
-99.0413208,17.1273804,705.22
</coordinates>
</Point>
</Placemark>
<Placemark>
<name>
Thu Oct 07 17:04:53 2010 S=1.06 Km/hr
</name>
<styleUrl>
#styleMap_TLP_Normal
</styleUrl>
<Point>
<coordinates>
-99.0413055,17.1273594,705.72
</coordinates>
</Point>
</Placemark>
<Placemark>
<name>
Thu Oct 07 17:05:03 2010 S=0.99 Km/hr
</name>
<styleUrl>
#styleMap_TLP_Normal
</styleUrl>
<Point>
<coordinates>
-99.0412827,17.1273327,705.39
</coordinates>
</Point>
</Placemark>
<Placemark>
<name>
Thu Oct 07 17:05:13 2010 S=0.47 Km/hr
</name>
<styleUrl>
#styleMap_TLP_Normal
</styleUrl>
<Point>
<coordinates>
-99.0412674,17.1273212,705.56
</coordinates>
</Point>
</Placemark>
<Placemark>
<name>
Thu Oct 07 17:05:23 2010 S=1.08 Km/hr
</name>
<styleUrl>
#styleMap_TLP_Normal
</styleUrl>
<Point>
<coordinates>
-99.0412598,17.1273060,705.25
</coordinates>
</Point>
</Placemark>
<Placemark>
<name>
Thu Oct 07 17:05:33 2010 S=0.85 Km/hr
</name>
<styleUrl>
#styleMap_TLP_Normal
</styleUrl>
<Point>
<coordinates>
-99.0412827,17.1272659,709.03
</coordinates>
</Point>
</Placemark>
<Placemark>
<name>
Thu Oct 07 17:05:43 2010 S=0.47 Km/hr
</name>
<styleUrl>
#styleMap_TLP_Normal
</styleUrl>
<Point>
<coordinates>
-99.0412979,17.1272755,711.05
</coordinates>
</Point>
</Placemark>
<Placemark>
<name>
Thu Oct 07 17:05:53 2010 S=0.56 Km/hr
</name>
<styleUrl>
#styleMap_TLP_Normal
</styleUrl>
<Point>
<coordinates>
-99.0412827,17.1272736,711.13
</coordinates>
</Point>
</Placemark>
<Placemark>
<name>
Thu Oct 07 17:06:03 2010 S=0.37 Km/hr
</name>
<styleUrl>
#styleMap_TLP_Normal
</styleUrl>
<Point>
<coordinates>
-99.0412750,17.1272697,711.08
</coordinates>
</Point>
</Placemark>
<Placemark>
<name>
Thu Oct 07 17:06:13 2010 S=0.48 Km/hr
</name>
<styleUrl>
#styleMap_TLP_Normal
</styleUrl>
<Point>
<coordinates>
-99.0412750,17.1272717,710.84
</coordinates>
</Point>
</Placemark>
<Placemark>
<name>
Thu Oct 07 17:06:23 2010 S=0.00 Km/hr
</name>
<styleUrl>
#styleMap_TLP_Normal
</styleUrl>
<Point>
<coordinates>
-99.0412750,17.1272678,710.61
</coordinates>
</Point>
</Placemark>
<Placemark>
<name>
Thu Oct 07 17:06:33 2010 S=1.18 Km/hr
</name>
<styleUrl>
#styleMap_TLP_Normal
</styleUrl>
<Point>
<coordinates>
-99.0412750,17.1272678,710.58
</coordinates>
</Point>
</Placemark>
<Placemark>
<name>
Thu Oct 07 17:06:43 2010 S=0.26 Km/hr
</name>
<styleUrl>
#styleMap_TLP_Normal
</styleUrl>
<Point>
<coordinates>
-99.0412750,17.1272774,710.61
</coordinates>
</Point>
</Placemark>
<Placemark>
<name>
Thu Oct 07 17:06:53 2010 S=0.20 Km/hr
</name>
<styleUrl>
#styleMap_TLP_Normal
</styleUrl>
<Point>
<coordinates>
-99.0412827,17.1272774,710.42
</coordinates>
</Point>
</Placemark>
<Placemark>
<name>
Thu Oct 07 17:07:03 2010 S=0.03 Km/hr
</name>
<styleUrl>
#styleMap_TLP_Normal
</styleUrl>
<Point>
<coordinates>
-99.0412827,17.1272793,710.08
</coordinates>
</Point>
</Placemark>
<Placemark>
<name>
Thu Oct 07 17:07:13 2010 S=0.01 Km/hr
</name>
<styleUrl>
#styleMap_TLP_Normal
</styleUrl>
<Point>
<coordinates>
-99.0412827,17.1272774,710.14
</coordinates>
</Point>
</Placemark>
<Placemark>
<name>
Thu Oct 07 17:07:23 2010 S=0.08 Km/hr
</name>
<styleUrl>
#styleMap_TLP_Normal
</styleUrl>
<Point>
<coordinates>
-99.0412827,17.1272774,710.11
</coordinates>
</Point>
</Placemark>
<Placemark>
<name>
Thu Oct 07 17:07:33 2010 S=0.01 Km/hr
</name>
<styleUrl>
#styleMap_TLP_Normal
</styleUrl>
<Point>
<coordinates>
-99.0412827,17.1272793,710.09
</coordinates>
</Point>
</Placemark>
<Placemark>
<name>
Thu Oct 07 17:07:43 2010 S=0.01 Km/hr
</name>
<styleUrl>
#styleMap_TLP_Normal
</styleUrl>
<Point>
<coordinates>
-99.0412827,17.1272793,710.11
</coordinates>
</Point>
</Placemark>
<Placemark>
<name>
Thu Oct 07 17:07:53 2010 S=0.03 Km/hr
</name>
<styleUrl>
#styleMap_TLP_Normal
</styleUrl>
<Point>
<coordinates>
-99.0412827,17.1272793,710.06
</coordinates>
</Point>
</Placemark>
<Placemark>
<name>
Thu Oct 07 17:08:03 2010 S=0.01 Km/hr
</name>
<styleUrl>
#styleMap_TLP_Normal
</styleUrl>
<Point>
<coordinates>
-99.0412827,17.1272793,710.08
</coordinates>
</Point>
</Placemark>
<Placemark>
<name>
Thu Oct 07 17:08:13 2010 S=0.02 Km/hr
</name>
<styleUrl>
#styleMap_TLP_Normal
</styleUrl>
<Point>
<coordinates>
-99.0412827,17.1272793,710.05
</coordinates>
</Point>
</Placemark>
<Placemark>
<name>
Thu Oct 07 17:08:23 2010 S=0.20 Km/hr
</name>
<styleUrl>
#styleMap_TLP_Normal
</styleUrl>
<Point>
<coordinates>
-99.0412750,17.1272755,710.39
</coordinates>
</Point>
</Placemark>
<Placemark>
<name>
Thu Oct 07 17:08:33 2010 S=0.48 Km/hr
</name>
<styleUrl>
#styleMap_TLP_Normal
</styleUrl>
<Point>
<coordinates>
-99.0412750,17.1272717,709.94
</coordinates>
</Point>
</Placemark>
<Placemark>
<name>
Thu Oct 07 17:08:43 2010 S=0.29 Km/hr
</name>
<styleUrl>
#styleMap_TLP_Normal
</styleUrl>
<Point>
<coordinates>
-99.0412598,17.1272697,709.20
</coordinates>
</Point>
</Placemark>
<Placemark>
<name>
Thu Oct 07 17:08:53 2010 S=0.52 Km/hr
</name>
<styleUrl>
#styleMap_TLP_Normal
</styleUrl>
<Point>
<coordinates>
-99.0412598,17.1272755,708.64
</coordinates>
</Point>
</Placemark>
<Placemark>
<name>
Thu Oct 07 17:09:03 2010 S=0.10 Km/hr
</name>
<styleUrl>
#styleMap_TLP_Normal
</styleUrl>
<Point>
<coordinates>
-99.0412674,17.1272831,708.31
</coordinates>
</Point>
</Placemark>
<Placemark>
<name>
Thu Oct 07 17:09:13 2010 S=0.04 Km/hr
</name>
<styleUrl>
#styleMap_TLP_Normal
</styleUrl>
<Point>
<coordinates>
-99.0412674,17.1272793,708.31
</coordinates>
</Point>
</Placemark>
<Placemark>
<name>
Thu Oct 07 17:09:23 2010 S=0.01 Km/hr
</name>
<styleUrl>
#styleMap_TLP_Normal
</styleUrl>
<Point>
<coordinates>
-99.0412674,17.1272812,708.30
</coordinates>
</Point>
</Placemark>
<Placemark>
<name>
Thu Oct 07 17:09:33 2010 S=0.25 Km/hr
</name>
<styleUrl>
#styleMap_TLP_Normal
</styleUrl>
<Point>
<coordinates>
-99.0412598,17.1272812,708.20
</coordinates>
</Point>
</Placemark>
<Placemark>
<name>
Thu Oct 07 17:09:43 2010 S=0.16 Km/hr
</name>
<styleUrl>
#styleMap_TLP_Normal
</styleUrl>
<Point>
<coordinates>
-99.0412598,17.1272850,708.09
</coordinates>
</Point>
</Placemark>
<Placemark>
<name>
Thu Oct 07 17:09:53 2010 S=0.35 Km/hr
</name>
<styleUrl>
#styleMap_TLP_Normal
</styleUrl>
<Point>
<coordinates>
-99.0412521,17.1272888,707.92
</coordinates>
</Point>
</Placemark>
<Placemark>
<name>
Thu Oct 07 17:10:03 2010 S=0.61 Km/hr
</name>
<styleUrl>
#styleMap_TLP_Normal
</styleUrl>
<Point>
<coordinates>
-99.0412445,17.1272812,707.61
</coordinates>
</Point>
</Placemark>
<Placemark>
<name>
Thu Oct 07 17:10:13 2010 S=0.32 Km/hr
</name>
<styleUrl>
#styleMap_TLP_Normal
</styleUrl>
<Point>
<coordinates>
-99.0412369,17.1272736,707.25
</coordinates>
</Point>
</Placemark>
<Placemark>
<name>
Thu Oct 07 17:10:23 2010 S=0.08 Km/hr
</name>
<styleUrl>
#styleMap_TLP_Normal
</styleUrl>
<Point>
<coordinates>
-99.0412369,17.1272697,706.91
</coordinates>
</Point>
</Placemark>
<Placemark>
<name>
Thu Oct 07 17:10:33 2010 S=0.01 Km/hr
</name>
<styleUrl>
#styleMap_TLP_Normal
</styleUrl>
<Point>
<coordinates>
-99.0412292,17.1272678,706.63
</coordinates>
</Point>
</Placemark>
<Placemark>
<name>
Thu Oct 07 17:10:43 2010 S=0.02 Km/hr
</name>
<styleUrl>
#styleMap_TLP_Normal
</styleUrl>
<Point>
<coordinates>
-99.0412369,17.1272678,706.67
</coordinates>
</Point>
</Placemark>
<Placemark>
<name>
Thu Oct 07 17:10:53 2010 S=0.49 Km/hr
</name>
<styleUrl>
#styleMap_TLP_Normal
</styleUrl>
<Point>
<coordinates>
-99.0412369,17.1272678,706.66
</coordinates>
</Point>
</Placemark>
<Placemark>
<name>
Thu Oct 07 17:11:03 2010 S=1.42 Km/hr
</name>
<styleUrl>
#styleMap_TLP_Normal
</styleUrl>
<Point>
<coordinates>
-99.0412674,17.1272488,707.88
</coordinates>
</Point>
</Placemark>
<Placemark>
<name>
Thu Oct 07 17:11:13 2010 S=1.59 Km/hr
</name>
<styleUrl>
#styleMap_TLP_Normal
</styleUrl>
<Point>
<coordinates>
-99.0412750,17.1271858,709.56
</coordinates>
</Point>
</Placemark>
<Placemark>
<name>
Thu Oct 07 17:11:23 2010 S=0.76 Km/hr
</name>
<styleUrl>
#styleMap_TLP_Normal
</styleUrl>
<Point>
<coordinates>
-99.0412369,17.1271591,709.95
</coordinates>
</Point>
</Placemark>
<Placemark>
<name>
Thu Oct 07 17:11:33 2010 S=1.99 Km/hr
</name>
<styleUrl>
#styleMap_TLP_Normal
</styleUrl>
<Point>
<coordinates>
-99.0411835,17.1271992,708.28
</coordinates>
</Point>
</Placemark>
<Placemark>
<name>
Thu Oct 07 17:11:43 2010 S=1.57 Km/hr
</name>
<styleUrl>
#styleMap_TLP_Normal
</styleUrl>
<Point>
<coordinates>
-99.0411377,17.1272221,707.06
</coordinates>
</Point>
</Placemark>
<Placemark>
<name>
Thu Oct 07 17:11:53 2010 S=2.54 Km/hr
</name>
<styleUrl>
#styleMap_TLP_Normal
</styleUrl>
<Point>
<coordinates>
-99.0411148,17.1272469,705.25
</coordinates>
</Point>
</Placemark>
<Placemark>
<name>
Thu Oct 07 17:12:03 2010 S=2.85 Km/hr
</name>
<styleUrl>
#styleMap_TLP_Normal
</styleUrl>
<Point>
<coordinates>
-99.0410461,17.1272488,704.84
</coordinates>
</Point>
</Placemark>
<Placemark>
<name>
Thu Oct 07 17:12:13 2010 S=0.49 Km/hr
</name>
<styleUrl>
#styleMap_TLP_Normal
</styleUrl>
<Point>
<coordinates>
-99.0410080,17.1272354,705.08
</coordinates>
</Point>
</Placemark>
<Placemark>
<name>
Thu Oct 07 17:12:23 2010 S=1.18 Km/hr
</name>
<styleUrl>
#styleMap_TLP_Normal
</styleUrl>
<Point>
<coordinates>
-99.0410004,17.1272411,704.73
</coordinates>
</Point>
</Placemark>
<Placemark>
<name>
Thu Oct 07 17:12:33 2010 S=0.10 Km/hr
</name>
<styleUrl>
#styleMap_TLP_Normal
</styleUrl>
<Point>
<coordinates>
-99.0410004,17.1272678,704.09
</coordinates>
</Point>
</Placemark>
<Placemark>
<name>
Thu Oct 07 17:12:43 2010 S=0.59 Km/hr
</name>
<styleUrl>
#styleMap_TLP_Normal
</styleUrl>
<Point>
<coordinates>
-99.0410004,17.1272736,703.80
</coordinates>
</Point>
</Placemark>
<Placemark>
<name>
Thu Oct 07 17:12:53 2010 S=2.06 Km/hr
</name>
<styleUrl>
#styleMap_TLP_Normal
</styleUrl>
<Point>
<coordinates>
-99.0410309,17.1272907,702.98
</coordinates>
</Point>
</Placemark>
<Placemark>
<name>
Thu Oct 07 17:13:03 2010 S=1.28 Km/hr
</name>
<styleUrl>
#styleMap_TLP_Normal
</styleUrl>
<Point>
<coordinates>
-99.0410614,17.1273098,702.89
</coordinates>
</Point>
</Placemark>
<Placemark>
<name>
Thu Oct 07 17:13:13 2010 S=2.44 Km/hr
</name>
<styleUrl>
#styleMap_TLP_Normal
</styleUrl>
<Point>
<coordinates>
-99.0411453,17.1273575,702.97
</coordinates>
</Point>
</Placemark>
<Placemark>
<name>
Thu Oct 07 17:13:23 2010 S=2.09 Km/hr
</name>
<styleUrl>
#styleMap_TLP_Normal
</styleUrl>
<Point>
<coordinates>
-99.0412292,17.1273518,703.98
</coordinates>
</Point>
</Placemark>
<Placemark>
<name>
Thu Oct 07 17:13:33 2010 S=1.01 Km/hr
</name>
<styleUrl>
#styleMap_TLP_Normal
</styleUrl>
<Point>
<coordinates>
-99.0412445,17.1273441,706.08
</coordinates>
</Point>
</Placemark>
<Placemark>
<name>
Thu Oct 07 17:13:43 2010 S=0.58 Km/hr
</name>
<styleUrl>
#styleMap_TLP_Normal
</styleUrl>
<Point>
<coordinates>
-99.0412369,17.1273594,705.52
</coordinates>
</Point>
</Placemark>
<Placemark>
<name>
Thu Oct 07 17:13:53 2010 S=1.03 Km/hr
</name>
<styleUrl>
#styleMap_TLP_Normal
</styleUrl>
<Point>
<coordinates>
-99.0412369,17.1273613,705.45
</coordinates>
</Point>
</Placemark>
<Placemark>
<name>
Thu Oct 07 17:14:03 2010 S=0.73 Km/hr
</name>
<styleUrl>
#styleMap_TLP_Normal
</styleUrl>
<Point>
<coordinates>
-99.0412064,17.1273518,704.44
</coordinates>
</Point>
</Placemark>
<Placemark>
<name>
Thu Oct 07 17:14:13 2010 S=0.31 Km/hr
</name>
<styleUrl>
#styleMap_TLP_Normal
</styleUrl>
<Point>
<coordinates>
-99.0412140,17.1273499,704.44
</coordinates>
</Point>
</Placemark>
<Placemark>
<name>
Thu Oct 07 17:14:23 2010 S=0.17 Km/hr
</name>
<styleUrl>
#styleMap_TLP_Normal
</styleUrl>
<Point>
<coordinates>
-99.0412140,17.1273479,704.39
</coordinates>
</Point>
</Placemark>
<Placemark>
<name>
Thu Oct 07 17:14:33 2010 S=0.42 Km/hr
</name>
<styleUrl>
#styleMap_TLP_Normal
</styleUrl>
<Point>
<coordinates>
-99.0412216,17.1273537,704.41
</coordinates>
</Point>
</Placemark>
<Placemark>
<name>
Thu Oct 07 17:14:43 2010 S=0.28 Km/hr
</name>
<styleUrl>
#styleMap_TLP_Normal
</styleUrl>
<Point>
<coordinates>
-99.0412292,17.1273518,704.41
</coordinates>
</Point>
</Placemark>
<Placemark>
<name>
Thu Oct 07 17:14:53 2010 S=0.16 Km/hr
</name>
<styleUrl>
#styleMap_TLP_Normal
</styleUrl>
<Point>
<coordinates>
-99.0412369,17.1273594,704.41
</coordinates>
</Point>
</Placemark>
<Placemark>
<name>
Thu Oct 07 17:15:03 2010 S=0.67 Km/hr
</name>
<styleUrl>
#styleMap_TLP_Normal
</styleUrl>
<Point>
<coordinates>
-99.0412369,17.1273594,704.34
</coordinates>
</Point>
</Placemark>
<Placemark>
<name>
Thu Oct 07 17:15:13 2010 S=0.71 Km/hr
</name>
<styleUrl>
#styleMap_TLP_Normal
</styleUrl>
<Point>
<coordinates>
-99.0412445,17.1273842,704.05
</coordinates>
</Point>
</Placemark>
<Placemark>
<name>
Thu Oct 07 17:15:23 2010 S=1.44 Km/hr
</name>
<styleUrl>
#styleMap_TLP_Normal
</styleUrl>
<Point>
<coordinates>
-99.0412216,17.1273975,704.08
</coordinates>
</Point>
</Placemark>
<Placemark>
<name>
Thu Oct 07 17:15:33 2010 S=0.60 Km/hr
</name>
<styleUrl>
#styleMap_TLP_Normal
</styleUrl>
<Point>
<coordinates>
-99.0411987,17.1274052,704.45
</coordinates>
</Point>
</Placemark>
<Placemark>
<name>
Thu Oct 07 17:15:43 2010 S=0.71 Km/hr
</name>
<styleUrl>
#styleMap_TLP_Normal
</styleUrl>
<Point>
<coordinates>
-99.0411911,17.1273994,704.52
</coordinates>
</Point>
</Placemark>
<Placemark>
<name>
Thu Oct 07 17:15:53 2010 S=0.57 Km/hr
</name>
<styleUrl>
#styleMap_TLP_Normal
</styleUrl>
<Point>
<coordinates>
-99.0411911,17.1273975,704.61
</coordinates>
</Point>
</Placemark>
<Placemark>
<name>
Thu Oct 07 17:16:03 2010 S=0.20 Km/hr
</name>
<styleUrl>
#styleMap_TLP_Normal
</styleUrl>
<Point>
<coordinates>
-99.0411911,17.1273899,704.69
</coordinates>
</Point>
</Placemark>
<Placemark>
<name>
Thu Oct 07 17:16:13 2010 S=0.14 Km/hr
</name>
<styleUrl>
#styleMap_TLP_Normal
</styleUrl>
<Point>
<coordinates>
-99.0411987,17.1273918,704.78
</coordinates>
</Point>
</Placemark>
<Placemark>
<name>
Thu Oct 07 17:16:23 2010 S=0.29 Km/hr
</name>
<styleUrl>
#styleMap_TLP_Normal
</styleUrl>
<Point>
<coordinates>
-99.0411987,17.1273899,704.95
</coordinates>
</Point>
</Placemark>
<Placemark>
<name>
Thu Oct 07 17:16:33 2010 S=0.66 Km/hr
</name>
<styleUrl>
#styleMap_TLP_Normal
</styleUrl>
<Point>
<coordinates>
-99.0411987,17.1273937,705.25
</coordinates>
</Point>
</Placemark>
<Placemark>
<name>
Thu Oct 07 17:16:43 2010 S=0.25 Km/hr
</name>
<styleUrl>
#styleMap_TLP_Normal
</styleUrl>
<Point>
<coordinates>
-99.0412140,17.1273994,705.58
</coordinates>
</Point>
</Placemark>
<Placemark>
<name>
Thu Oct 07 17:16:53 2010 S=0.40 Km/hr
</name>
<styleUrl>
#styleMap_TLP_Normal
</styleUrl>
<Point>
<coordinates>
-99.0412140,17.1274014,705.77
</coordinates>
</Point>
</Placemark>
<Placemark>
<name>
Thu Oct 07 17:17:03 2010 S=0.67 Km/hr
</name>
<styleUrl>
#styleMap_TLP_Normal
</styleUrl>
<Point>
<coordinates>
-99.0412216,17.1274014,705.81
</coordinates>
</Point>
</Placemark>
<Placemark>
<name>
Thu Oct 07 17:17:13 2010 S=1.29 Km/hr
</name>
<styleUrl>
#styleMap_TLP_Normal
</styleUrl>
<Point>
<coordinates>
-99.0412216,17.1273975,705.47
</coordinates>
</Point>
</Placemark>
<Placemark>
<name>
Thu Oct 07 17:17:23 2010 S=0.16 Km/hr
</name>
<styleUrl>
#styleMap_TLP_Normal
</styleUrl>
<Point>
<coordinates>
-99.0412369,17.1274014,705.77
</coordinates>
</Point>
</Placemark>
<Placemark>
<name>
Thu Oct 07 17:17:33 2010 S=0.23 Km/hr
</name>
<styleUrl>
#styleMap_TLP_Normal
</styleUrl>
<Point>
<coordinates>
-99.0412292,17.1274090,705.77
</coordinates>
</Point>
</Placemark>
<Placemark>
<name>
Thu Oct 07 17:17:43 2010 S=0.19 Km/hr
</name>
<styleUrl>
#styleMap_TLP_Normal
</styleUrl>
<Point>
<coordinates>
-99.0412292,17.1274128,705.78
</coordinates>
</Point>
</Placemark>
<Placemark>
<name>
Thu Oct 07 17:17:53 2010 S=0.41 Km/hr
</name>
<styleUrl>
#styleMap_TLP_Normal
</styleUrl>
<Point>
<coordinates>
-99.0412216,17.1274109,705.77
</coordinates>
</Point>
</Placemark>
<Placemark>
<name>
Thu Oct 07 17:18:03 2010 S=0.77 Km/hr
</name>
<styleUrl>
#styleMap_TLP_Normal
</styleUrl>
<Point>
<coordinates>
-99.0412140,17.1273994,705.81
</coordinates>
</Point>
</Placemark>
<Placemark>
<name>
Thu Oct 07 17:18:13 2010 S=0.66 Km/hr
</name>
<styleUrl>
#styleMap_TLP_Normal
</styleUrl>
<Point>
<coordinates>
-99.0412064,17.1273861,705.88
</coordinates>
</Point>
</Placemark>
<Placemark>
<name>
Thu Oct 07 17:18:23 2010 S=0.50 Km/hr
</name>
<styleUrl>
#styleMap_TLP_Normal
</styleUrl>
<Point>
<coordinates>
-99.0411987,17.1273785,705.94
</coordinates>
</Point>
</Placemark>
<Placemark>
<name>
Thu Oct 07 17:18:33 2010 S=0.27 Km/hr
</name>
<styleUrl>
#styleMap_TLP_Normal
</styleUrl>
<Point>
<coordinates>
-99.0411911,17.1273766,705.78
</coordinates>
</Point>
</Placemark>
<Placemark>
<name>
Thu Oct 07 17:18:43 2010 S=0.83 Km/hr
</name>
<styleUrl>
#styleMap_TLP_Normal
</styleUrl>
<Point>
<coordinates>
-99.0412140,17.1273785,705.64
</coordinates>
</Point>
</Placemark>
<Placemark>
<name>
Thu Oct 07 17:18:53 2010 S=1.06 Km/hr
</name>
<styleUrl>
#styleMap_TLP_Normal
</styleUrl>
<Point>
<coordinates>
-99.0412216,17.1273556,707.86
</coordinates>
</Point>
</Placemark>
<Placemark>
<name>
Thu Oct 07 17:19:03 2010 S=0.10 Km/hr
</name>
<styleUrl>
#styleMap_TLP_Normal
</styleUrl>
<Point>
<coordinates>
-99.0412292,17.1273327,708.25
</coordinates>
</Point>
</Placemark>
<Placemark>
<name>
Thu Oct 07 17:19:13 2010 S=1.11 Km/hr
</name>
<styleUrl>
#styleMap_TLP_Normal
</styleUrl>
<Point>
<coordinates>
-99.0412369,17.1273327,708.56
</coordinates>
</Point>
</Placemark>
<Placemark>
<name>
Thu Oct 07 17:19:23 2010 S=1.69 Km/hr
</name>
<styleUrl>
#styleMap_TLP_Normal
</styleUrl>
<Point>
<coordinates>
-99.0412674,17.1272888,710.08
</coordinates>
</Point>
</Placemark>
<Placemark>
<name>
Thu Oct 07 17:19:33 2010 S=0.48 Km/hr
</name>
<styleUrl>
#styleMap_TLP_Normal
</styleUrl>
<Point>
<coordinates>
-99.0413132,17.1272640,710.08
</coordinates>
</Point>
</Placemark>
<Placemark>
<name>
Thu Oct 07 17:19:43 2010 S=0.31 Km/hr
</name>
<styleUrl>
#styleMap_TLP_Normal
</styleUrl>
<Point>
<coordinates>
-99.0413132,17.1272621,710.30
</coordinates>
</Point>
</Placemark>
<Placemark>
<name>
Thu Oct 07 17:19:53 2010 S=0.38 Km/hr
</name>
<styleUrl>
#styleMap_TLP_Normal
</styleUrl>
<Point>
<coordinates>
-99.0413132,17.1272564,710.36
</coordinates>
</Point>
</Placemark>
<Placemark>
<name>
Thu Oct 07 17:20:03 2010 S=0.14 Km/hr
</name>
<styleUrl>
#styleMap_TLP_Normal
</styleUrl>
<Point>
<coordinates>
-99.0413055,17.1272640,710.06
</coordinates>
</Point>
</Placemark>
<Placemark>
<name>
Thu Oct 07 17:20:13 2010 S=0.18 Km/hr
</name>
<styleUrl>
#styleMap_TLP_Normal
</styleUrl>
<Point>
<coordinates>
-99.0412979,17.1272621,710.05
</coordinates>
</Point>
</Placemark>
<Placemark>
<name>
Thu Oct 07 17:20:23 2010 S=0.29 Km/hr
</name>
<styleUrl>
#styleMap_TLP_Normal
</styleUrl>
<Point>
<coordinates>
-99.0412750,17.1272640,710.09
</coordinates>
</Point>
</Placemark>
<Placemark>
<name>
Thu Oct 07 17:20:33 2010 S=1.56 Km/hr
</name>
<styleUrl>
#styleMap_TLP_Normal
</styleUrl>
<Point>
<coordinates>
-99.0412674,17.1272507,710.00
</coordinates>
</Point>
</Placemark>
<Placemark>
<name>
Thu Oct 07 17:20:43 2010 S=0.11 Km/hr
</name>
<styleUrl>
#styleMap_TLP_Normal
</styleUrl>
<Point>
<coordinates>
-99.0412903,17.1272621,710.00
</coordinates>
</Point>
</Placemark>
<Placemark>
<name>
Thu Oct 07 17:20:53 2010 S=0.18 Km/hr
</name>
<styleUrl>
#styleMap_TLP_Normal
</styleUrl>
<Point>
<coordinates>
-99.0412903,17.1272640,709.89
</coordinates>
</Point>
</Placemark>
<Placemark>
<name>
Thu Oct 07 17:21:03 2010 S=0.01 Km/hr
</name>
<styleUrl>
#styleMap_TLP_Normal
</styleUrl>
<Point>
<coordinates>
-99.0412903,17.1272640,709.88
</coordinates>
</Point>
</Placemark>
<Placemark>
<name>
Thu Oct 07 17:21:13 2010 S=0.01 Km/hr
</name>
<styleUrl>
#styleMap_TLP_Normal
</styleUrl>
<Point>
<coordinates>
-99.0412979,17.1272640,709.88
</coordinates>
</Point>
</Placemark>
<Placemark>
<name>
Thu Oct 07 17:21:23 2010 S=0.00 Km/hr
</name>
<styleUrl>
#styleMap_TLP_Normal
</styleUrl>
<Point>
<coordinates>
-99.0412979,17.1272640,709.83
</coordinates>
</Point>
</Placemark>
<Placemark>
<name>
Thu Oct 07 17:21:33 2010 S=0.01 Km/hr
</name>
<styleUrl>
#styleMap_TLP_Normal
</styleUrl>
<Point>
<coordinates>
-99.0412979,17.1272640,709.83
</coordinates>
</Point>
</Placemark>
<Placemark>
<name>
Thu Oct 07 17:21:43 2010 S=0.01 Km/hr
</name>
<styleUrl>
#styleMap_TLP_Normal
</styleUrl>
<Point>
<coordinates>
-99.0412903,17.1272640,709.78
</coordinates>
</Point>
</Placemark>
<Placemark>
<name>
Thu Oct 07 17:21:53 2010 S=0.01 Km/hr
</name>
<styleUrl>
#styleMap_TLP_Normal
</styleUrl>
<Point>
<coordinates>
-99.0412903,17.1272640,709.75
</coordinates>
</Point>
</Placemark>
<Placemark>
<name>
Thu Oct 07 17:22:03 2010 S=0.01 Km/hr
</name>
<styleUrl>
#styleMap_TLP_Normal
</styleUrl>
<Point>
<coordinates>
-99.0412903,17.1272621,709.67
</coordinates>
</Point>
</Placemark>
<Placemark>
<name>
Thu Oct 07 17:22:13 2010 S=0.01 Km/hr
</name>
<styleUrl>
#styleMap_TLP_Normal
</styleUrl>
<Point>
<coordinates>
-99.0412903,17.1272621,709.63
</coordinates>
</Point>
</Placemark>
<Placemark>
<name>
Thu Oct 07 17:22:23 2010 S=0.00 Km/hr
</name>
<styleUrl>
#styleMap_TLP_Normal
</styleUrl>
<Point>
<coordinates>
-99.0412903,17.1272621,709.67
</coordinates>
</Point>
</Placemark>
<Placemark>
<name>
Thu Oct 07 17:22:33 2010 S=0.00 Km/hr
</name>
<styleUrl>
#styleMap_TLP_Normal
</styleUrl>
<Point>
<coordinates>
-99.0412903,17.1272621,709.66
</coordinates>
</Point>
</Placemark>
<Placemark>
<name>
Thu Oct 07 17:22:43 2010 S=0.00 Km/hr
</name>
<styleUrl>
#styleMap_TLP_Normal
</styleUrl>
<Point>
<coordinates>
-99.0412903,17.1272621,709.64
</coordinates>
</Point>
</Placemark>
<Placemark>
<name>
Thu Oct 07 17:22:53 2010 S=0.00 Km/hr
</name>
<styleUrl>
#styleMap_TLP_Normal
</styleUrl>
<Point>
<coordinates>
-99.0412903,17.1272621,709.59
</coordinates>
</Point>
</Placemark>
<Placemark>
<name>
Thu Oct 07 17:23:03 2010 S=0.00 Km/hr
</name>
<styleUrl>
#styleMap_TLP_Normal
</styleUrl>
<Point>
<coordinates>
-99.0412903,17.1272621,709.58
</coordinates>
</Point>
</Placemark>
<Placemark>
<name>
Thu Oct 07 17:23:13 2010 S=0.01 Km/hr
</name>
<styleUrl>
#styleMap_TLP_Normal
</styleUrl>
<Point>
<coordinates>
-99.0412903,17.1272602,709.55
</coordinates>
</Point>
</Placemark>
<Placemark>
<name>
Thu Oct 07 17:23:23 2010 S=0.01 Km/hr
</name>
<styleUrl>
#styleMap_TLP_Normal
</styleUrl>
<Point>
<coordinates>
-99.0412903,17.1272602,709.53
</coordinates>
</Point>
</Placemark>
<Placemark>
<name>
Thu Oct 07 17:23:33 2010 S=0.01 Km/hr
</name>
<styleUrl>
#styleMap_TLP_Normal
</styleUrl>
<Point>
<coordinates>
-99.0412903,17.1272621,709.53
</coordinates>
</Point>
</Placemark>
<Placemark>
<name>
Thu Oct 07 17:23:43 2010 S=0.02 Km/hr
</name>
<styleUrl>
#styleMap_TLP_Normal
</styleUrl>
<Point>
<coordinates>
-99.0412903,17.1272621,709.47
</coordinates>
</Point>
</Placemark>
<Placemark>
<name>
Thu Oct 07 17:23:53 2010 S=0.01 Km/hr
</name>
<styleUrl>
#styleMap_TLP_Normal
</styleUrl>
<Point>
<coordinates>
-99.0412903,17.1272640,709.45
</coordinates>
</Point>
</Placemark>
<Placemark>
<name>
Thu Oct 07 17:24:03 2010 S=0.00 Km/hr
</name>
<styleUrl>
#styleMap_TLP_Normal
</styleUrl>
<Point>
<coordinates>
-99.0412903,17.1272621,709.45
</coordinates>
</Point>
</Placemark>
<Placemark>
<name>
Thu Oct 07 17:24:13 2010 S=0.00 Km/hr
</name>
<styleUrl>
#styleMap_TLP_Normal
</styleUrl>
<Point>
<coordinates>
-99.0412903,17.1272640,709.47
</coordinates>
</Point>
</Placemark>
<Placemark>
<name>
Thu Oct 07 17:24:23 2010 S=0.00 Km/hr
</name>
<styleUrl>
#styleMap_TLP_Normal
</styleUrl>
<Point>
<coordinates>
-99.0412903,17.1272640,709.47
</coordinates>
</Point>
</Placemark>
<Placemark>
<name>
Thu Oct 07 17:24:33 2010 S=0.01 Km/hr
</name>
<styleUrl>
#styleMap_TLP_Normal
</styleUrl>
<Point>
<coordinates>
-99.0412903,17.1272621,709.47
</coordinates>
</Point>
</Placemark>
<Placemark>
<name>
Thu Oct 07 17:24:43 2010 S=0.01 Km/hr
</name>
<styleUrl>
#styleMap_TLP_Normal
</styleUrl>
<Point>
<coordinates>
-99.0412903,17.1272621,709.47
</coordinates>
</Point>
</Placemark>
<Placemark>
<name>
Thu Oct 07 17:24:53 2010 S=0.04 Km/hr
</name>
<styleUrl>
#styleMap_TLP_Normal
</styleUrl>
<Point>
<coordinates>
-99.0412903,17.1272621,709.45
</coordinates>
</Point>
</Placemark>
<Placemark>
<name>
Thu Oct 07 17:25:03 2010 S=0.00 Km/hr
</name>
<styleUrl>
#styleMap_TLP_Normal
</styleUrl>
<Point>
<coordinates>
-99.0412903,17.1272621,709.47
</coordinates>
</Point>
</Placemark>
<Placemark>
<name>
Thu Oct 07 17:25:13 2010 S=0.01 Km/hr
</name>
<styleUrl>
#styleMap_TLP_Normal
</styleUrl>
<Point>
<coordinates>
-99.0412903,17.1272621,709.45
</coordinates>
</Point>
</Placemark>
<Placemark>
<name>
Thu Oct 07 17:25:23 2010 S=0.01 Km/hr
</name>
<styleUrl>
#styleMap_TLP_Normal
</styleUrl>
<Point>
<coordinates>
-99.0412903,17.1272621,709.45
</coordinates>
</Point>
</Placemark>
<Placemark>
<name>
Thu Oct 07 17:25:33 2010 S=0.02 Km/hr
</name>
<styleUrl>
#styleMap_TLP_Normal
</styleUrl>
<Point>
<coordinates>
-99.0412903,17.1272621,709.45
</coordinates>
</Point>
</Placemark>
<Placemark>
<name>
Thu Oct 07 17:25:43 2010 S=0.01 Km/hr
</name>
<styleUrl>
#styleMap_TLP_Normal
</styleUrl>
<Point>
<coordinates>
-99.0412903,17.1272640,709.44
</coordinates>
</Point>
</Placemark>
<Placemark>
<name>
Thu Oct 07 17:25:53 2010 S=0.02 Km/hr
</name>
<styleUrl>
#styleMap_TLP_Normal
</styleUrl>
<Point>
<coordinates>
-99.0412903,17.1272659,709.39
</coordinates>
</Point>
</Placemark>
<Placemark>
<name>
Thu Oct 07 17:26:03 2010 S=0.01 Km/hr
</name>
<styleUrl>
#styleMap_TLP_Normal
</styleUrl>
<Point>
<coordinates>
-99.0412903,17.1272678,709.36
</coordinates>
</Point>
</Placemark>
<Placemark>
<name>
Thu Oct 07 17:26:13 2010 S=0.02 Km/hr
</name>
<styleUrl>
#styleMap_TLP_Normal
</styleUrl>
<Point>
<coordinates>
-99.0412903,17.1272678,709.38
</coordinates>
</Point>
</Placemark>
<Placemark>
<name>
Thu Oct 07 17:26:23 2010 S=0.01 Km/hr
</name>
<styleUrl>
#styleMap_TLP_Normal
</styleUrl>
<Point>
<coordinates>
-99.0412903,17.1272697,709.39
</coordinates>
</Point>
</Placemark>
<Placemark>
<name>
Thu Oct 07 17:26:33 2010 S=0.02 Km/hr
</name>
<styleUrl>
#styleMap_TLP_Normal
</styleUrl>
<Point>
<coordinates>
-99.0412903,17.1272717,709.41
</coordinates>
</Point>
</Placemark>
<Placemark>
<name>
Thu Oct 07 17:26:43 2010 S=0.02 Km/hr
</name>
<styleUrl>
#styleMap_TLP_Normal
</styleUrl>
<Point>
<coordinates>
-99.0412903,17.1272736,709.39
</coordinates>
</Point>
</Placemark>
<Placemark>
<name>
Thu Oct 07 17:26:53 2010 S=0.02 Km/hr
</name>
<styleUrl>
#styleMap_TLP_Normal
</styleUrl>
<Point>
<coordinates>
-99.0412903,17.1272774,709.39
</coordinates>
</Point>
</Placemark>
<Placemark>
<name>
Thu Oct 07 17:27:03 2010 S=0.02 Km/hr
</name>
<styleUrl>
#styleMap_TLP_Normal
</styleUrl>
<Point>
<coordinates>
-99.0412979,17.1272793,709.44
</coordinates>
</Point>
</Placemark>
<Placemark>
<name>
Thu Oct 07 17:27:13 2010 S=0.04 Km/hr
</name>
<styleUrl>
#styleMap_TLP_Normal
</styleUrl>
<Point>
<coordinates>
-99.0412979,17.1272831,709.45
</coordinates>
</Point>
</Placemark>
<Placemark>
<name>
Thu Oct 07 17:27:23 2010 S=0.33 Km/hr
</name>
<styleUrl>
#styleMap_TLP_Normal
</styleUrl>
<Point>
<coordinates>
-99.0412979,17.1272850,709.48
</coordinates>
</Point>
</Placemark>
<Placemark>
<name>
Thu Oct 07 17:27:33 2010 S=1.32 Km/hr
</name>
<styleUrl>
#styleMap_TLP_Normal
</styleUrl>
<Point>
<coordinates>
-99.0413208,17.1273460,710.63
</coordinates>
</Point>
</Placemark>
<Placemark>
<name>
Thu Oct 07 17:27:43 2010 S=0.96 Km/hr
</name>
<styleUrl>
#styleMap_TLP_Normal
</styleUrl>
<Point>
<coordinates>
-99.0413513,17.1274033,711.05
</coordinates>
</Point>
</Placemark>
<Placemark>
<name>
Thu Oct 07 17:27:53 2010 S=0.72 Km/hr
</name>
<styleUrl>
#styleMap_TLP_Normal
</styleUrl>
<Point>
<coordinates>
-99.0413666,17.1274223,711.86
</coordinates>
</Point>
</Placemark>
<Placemark>
<name>
Thu Oct 07 17:28:03 2010 S=1.21 Km/hr
</name>
<styleUrl>
#styleMap_TLP_Normal
</styleUrl>
<Point>
<coordinates>
-99.0413895,17.1274452,712.89
</coordinates>
</Point>
</Placemark>
<Placemark>
<name>
Thu Oct 07 17:28:13 2010 S=0.53 Km/hr
</name>
<styleUrl>
#styleMap_TLP_Normal
</styleUrl>
<Point>
<coordinates>
-99.0413818,17.1274796,714.83
</coordinates>
</Point>
</Placemark>
<Placemark>
<name>
Thu Oct 07 17:28:23 2010 S=0.31 Km/hr
</name>
<styleUrl>
#styleMap_TLP_Normal
</styleUrl>
<Point>
<coordinates>
-99.0413818,17.1274891,715.70
</coordinates>
</Point>
</Placemark>
<Placemark>
<name>
Thu Oct 07 17:28:33 2010 S=1.17 Km/hr
</name>
<styleUrl>
#styleMap_TLP_Normal
</styleUrl>
<Point>
<coordinates>
-99.0413971,17.1275043,716.19
</coordinates>
</Point>
</Placemark>
<Placemark>
<name>
Thu Oct 07 17:28:43 2010 S=1.70 Km/hr
</name>
<styleUrl>
#styleMap_TLP_Normal
</styleUrl>
<Point>
<coordinates>
-99.0414276,17.1275444,716.39
</coordinates>
</Point>
</Placemark>
<Placemark>
<name>
Thu Oct 07 17:28:53 2010 S=2.84 Km/hr
</name>
<styleUrl>
#styleMap_TLP_Normal
</styleUrl>
<Point>
<coordinates>
-99.0414581,17.1276226,717.19
</coordinates>
</Point>
</Placemark>
<Placemark>
<name>
Thu Oct 07 17:29:03 2010 S=3.12 Km/hr
</name>
<styleUrl>
#styleMap_TLP_Normal
</styleUrl>
<Point>
<coordinates>
-99.0414276,17.1276989,718.45
</coordinates>
</Point>
</Placemark>
<Placemark>
<name>
Thu Oct 07 17:29:13 2010 S=2.83 Km/hr
</name>
<styleUrl>
#styleMap_TLP_Normal
</styleUrl>
<Point>
<coordinates>
-99.0413742,17.1277523,718.27
</coordinates>
</Point>
</Placemark>
<Placemark>
<name>
Thu Oct 07 17:29:23 2010 S=1.26 Km/hr
</name>
<styleUrl>
#styleMap_TLP_Normal
</styleUrl>
<Point>
<coordinates>
-99.0413666,17.1277981,718.83
</coordinates>
</Point>
</Placemark>
<Placemark>
<name>
Thu Oct 07 17:29:33 2010 S=0.88 Km/hr
</name>
<styleUrl>
#styleMap_TLP_Normal
</styleUrl>
<Point>
<coordinates>
-99.0413895,17.1278114,719.31
</coordinates>
</Point>
</Placemark>
<Placemark>
<name>
Thu Oct 07 17:29:43 2010 S=1.17 Km/hr
</name>
<styleUrl>
#styleMap_TLP_Normal
</styleUrl>
<Point>
<coordinates>
-99.0414200,17.1278152,721.03
</coordinates>
</Point>
</Placemark>
<Placemark>
<name>
Thu Oct 07 17:29:53 2010 S=1.46 Km/hr
</name>
<styleUrl>
#styleMap_TLP_Normal
</styleUrl>
<Point>
<coordinates>
-99.0414505,17.1277885,722.63
</coordinates>
</Point>
</Placemark>
<Placemark>
<name>
Thu Oct 07 17:30:03 2010 S=2.25 Km/hr
</name>
<styleUrl>
#styleMap_TLP_Normal
</styleUrl>
<Point>
<coordinates>
-99.0415115,17.1277809,723.39
</coordinates>
</Point>
</Placemark>
<Placemark>
<name>
Thu Oct 07 17:30:13 2010 S=2.22 Km/hr
</name>
<styleUrl>
#styleMap_TLP_Normal
</styleUrl>
<Point>
<coordinates>
-99.0415573,17.1277771,722.98
</coordinates>
</Point>
</Placemark>
<Placemark>
<name>
Thu Oct 07 17:30:23 2010 S=0.91 Km/hr
</name>
<styleUrl>
#styleMap_TLP_Normal
</styleUrl>
<Point>
<coordinates>
-99.0416031,17.1277924,723.53
</coordinates>
</Point>
</Placemark>
<Placemark>
<name>
Thu Oct 07 17:30:33 2010 S=0.74 Km/hr
</name>
<styleUrl>
#styleMap_TLP_Normal
</styleUrl>
<Point>
<coordinates>
-99.0416183,17.1277885,723.88
</coordinates>
</Point>
</Placemark>
<Placemark>
<name>
Thu Oct 07 17:30:43 2010 S=0.30 Km/hr
</name>
<styleUrl>
#styleMap_TLP_Normal
</styleUrl>
<Point>
<coordinates>
-99.0416336,17.1277847,724.23
</coordinates>
</Point>
</Placemark>
<Placemark>
<name>
Thu Oct 07 17:30:53 2010 S=0.56 Km/hr
</name>
<styleUrl>
#styleMap_TLP_Normal
</styleUrl>
<Point>
<coordinates>
-99.0416336,17.1277752,724.64
</coordinates>
</Point>
</Placemark>
<Placemark>
<name>
Thu Oct 07 17:31:03 2010 S=0.58 Km/hr
</name>
<styleUrl>
#styleMap_TLP_Normal
</styleUrl>
<Point>
<coordinates>
-99.0416260,17.1277637,725.13
</coordinates>
</Point>
</Placemark>
<Placemark>
<name>
Thu Oct 07 17:31:13 2010 S=0.57 Km/hr
</name>
<styleUrl>
#styleMap_TLP_Normal
</styleUrl>
<Point>
<coordinates>
-99.0416336,17.1277504,725.70
</coordinates>
</Point>
</Placemark>
<Placemark>
<name>
Thu Oct 07 17:31:23 2010 S=0.88 Km/hr
</name>
<styleUrl>
#styleMap_TLP_Normal
</styleUrl>
<Point>
<coordinates>
-99.0416336,17.1277332,726.44
</coordinates>
</Point>
</Placemark>
<Placemark>
<name>
Thu Oct 07 17:31:33 2010 S=0.58 Km/hr
</name>
<styleUrl>
#styleMap_TLP_Normal
</styleUrl>
<Point>
<coordinates>
-99.0416412,17.1277180,727.33
</coordinates>
</Point>
</Placemark>
<Placemark>
<name>
Thu Oct 07 17:31:43 2010 S=1.53 Km/hr
</name>
<styleUrl>
#styleMap_TLP_Normal
</styleUrl>
<Point>
<coordinates>
-99.0416870,17.1278267,729.02
</coordinates>
</Point>
</Placemark>
<Placemark>
<name>
Thu Oct 07 17:31:53 2010 S=1.28 Km/hr
</name>
<styleUrl>
#styleMap_TLP_Normal
</styleUrl>
<Point>
<coordinates>
-99.0416718,17.1278343,729.67
</coordinates>
</Point>
</Placemark>
<Placemark>
<name>
Thu Oct 07 17:32:03 2010 S=0.93 Km/hr
</name>
<styleUrl>
#styleMap_TLP_Normal
</styleUrl>
<Point>
<coordinates>
-99.0416718,17.1278362,731.39
</coordinates>
</Point>
</Placemark>
<Placemark>
<name>
Thu Oct 07 17:32:13 2010 S=1.58 Km/hr
</name>
<styleUrl>
#styleMap_TLP_Normal
</styleUrl>
<Point>
<coordinates>
-99.0417023,17.1278763,732.34
</coordinates>
</Point>
</Placemark>
<Placemark>
<name>
Thu Oct 07 17:32:23 2010 S=1.11 Km/hr
</name>
<styleUrl>
#styleMap_TLP_Normal
</styleUrl>
<Point>
<coordinates>
-99.0417252,17.1279011,733.30
</coordinates>
</Point>
</Placemark>
<Placemark>
<name>
Thu Oct 07 17:32:33 2010 S=0.62 Km/hr
</name>
<styleUrl>
#styleMap_TLP_Normal
</styleUrl>
<Point>
<coordinates>
-99.0417557,17.1279278,735.00
</coordinates>
</Point>
</Placemark>
<Placemark>
<name>
Thu Oct 07 17:32:43 2010 S=1.25 Km/hr
</name>
<styleUrl>
#styleMap_TLP_Normal
</styleUrl>
<Point>
<coordinates>
-99.0417557,17.1279774,734.84
</coordinates>
</Point>
</Placemark>
<Placemark>
<name>
Thu Oct 07 17:32:53 2010 S=0.79 Km/hr
</name>
<styleUrl>
#styleMap_TLP_Normal
</styleUrl>
<Point>
<coordinates>
-99.0417557,17.1279869,735.28
</coordinates>
</Point>
</Placemark>
<Placemark>
<name>
Thu Oct 07 17:33:03 2010 S=1.36 Km/hr
</name>
<styleUrl>
#styleMap_TLP_Normal
</styleUrl>
<Point>
<coordinates>
-99.0417786,17.1280193,734.81
</coordinates>
</Point>
</Placemark>
<Placemark>
<name>
Thu Oct 07 17:33:13 2010 S=1.72 Km/hr
</name>
<styleUrl>
#styleMap_TLP_Normal
</styleUrl>
<Point>
<coordinates>
-99.0418320,17.1280384,734.63
</coordinates>
</Point>
</Placemark>
<Placemark>
<name>
Thu Oct 07 17:33:23 2010 S=1.54 Km/hr
</name>
<styleUrl>
#styleMap_TLP_Normal
</styleUrl>
<Point>
<coordinates>
-99.0418625,17.1280651,735.16
</coordinates>
</Point>
</Placemark>
<Placemark>
<name>
Thu Oct 07 17:33:33 2010 S=0.60 Km/hr
</name>
<styleUrl>
#styleMap_TLP_Normal
</styleUrl>
<Point>
<coordinates>
-99.0418930,17.1280727,736.17
</coordinates>
</Point>
</Placemark>
<Placemark>
<name>
Thu Oct 07 17:33:43 2010 S=0.20 Km/hr
</name>
<styleUrl>
#styleMap_TLP_Normal
</styleUrl>
<Point>
<coordinates>
-99.0418854,17.1280689,736.98
</coordinates>
</Point>
</Placemark>
<Placemark>
<name>
Thu Oct 07 17:33:53 2010 S=1.35 Km/hr
</name>
<styleUrl>
#styleMap_TLP_Normal
</styleUrl>
<Point>
<coordinates>
-99.0419083,17.1281204,738.34
</coordinates>
</Point>
</Placemark>
<Placemark>
<name>
Thu Oct 07 17:34:03 2010 S=1.10 Km/hr
</name>
<styleUrl>
#styleMap_TLP_Normal
</styleUrl>
<Point>
<coordinates>
-99.0419693,17.1281681,739.23
</coordinates>
</Point>
</Placemark>
<Placemark>
<name>
Thu Oct 07 17:34:13 2010 S=1.60 Km/hr
</name>
<styleUrl>
#styleMap_TLP_Normal
</styleUrl>
<Point>
<coordinates>
-99.0420074,17.1281395,737.83
</coordinates>
</Point>
</Placemark>
<Placemark>
<name>
Thu Oct 07 17:34:23 2010 S=2.59 Km/hr
</name>
<styleUrl>
#styleMap_TLP_Normal
</styleUrl>
<Point>
<coordinates>
-99.0420990,17.1281242,738.58
</coordinates>
</Point>
</Placemark>
<Placemark>
<name>
Thu Oct 07 17:34:33 2010 S=3.31 Km/hr
</name>
<styleUrl>
#styleMap_TLP_Normal
</styleUrl>
<Point>
<coordinates>
-99.0421906,17.1281433,739.89
</coordinates>
</Point>
</Placemark>
<Placemark>
<name>
Thu Oct 07 17:34:43 2010 S=2.20 Km/hr
</name>
<styleUrl>
#styleMap_TLP_Normal
</styleUrl>
<Point>
<coordinates>
-99.0422440,17.1281853,740.25
</coordinates>
</Point>
</Placemark>
<Placemark>
<name>
Thu Oct 07 17:34:53 2010 S=2.31 Km/hr
</name>
<styleUrl>
#styleMap_TLP_Normal
</styleUrl>
<Point>
<coordinates>
-99.0422974,17.1282310,739.83
</coordinates>
</Point>
</Placemark>
<Placemark>
<name>
Thu Oct 07 17:35:03 2010 S=0.94 Km/hr
</name>
<styleUrl>
#styleMap_TLP_Normal
</styleUrl>
<Point>
<coordinates>
-99.0423279,17.1282768,740.22
</coordinates>
</Point>
</Placemark>
<Placemark>
<name>
Thu Oct 07 17:35:13 2010 S=0.90 Km/hr
</name>
<styleUrl>
#styleMap_TLP_Normal
</styleUrl>
<Point>
<coordinates>
-99.0423813,17.1282883,740.91
</coordinates>
</Point>
</Placemark>
<Placemark>
<name>
Thu Oct 07 17:35:23 2010 S=1.06 Km/hr
</name>
<styleUrl>
#styleMap_TLP_Normal
</styleUrl>
<Point>
<coordinates>
-99.0424423,17.1282959,741.73
</coordinates>
</Point>
</Placemark>
<Placemark>
<name>
Thu Oct 07 17:35:33 2010 S=1.73 Km/hr
</name>
<styleUrl>
#styleMap_TLP_Normal
</styleUrl>
<Point>
<coordinates>
-99.0424728,17.1282597,742.48
</coordinates>
</Point>
</Placemark>
<Placemark>
<name>
Thu Oct 07 17:35:43 2010 S=1.89 Km/hr
</name>
<styleUrl>
#styleMap_TLP_Normal
</styleUrl>
<Point>
<coordinates>
-99.0425339,17.1282711,742.73
</coordinates>
</Point>
</Placemark>
<Placemark>
<name>
Thu Oct 07 17:35:53 2010 S=2.25 Km/hr
</name>
<styleUrl>
#styleMap_TLP_Normal
</styleUrl>
<Point>
<coordinates>
-99.0425873,17.1283016,743.11
</coordinates>
</Point>
</Placemark>
<Placemark>
<name>
Thu Oct 07 17:36:03 2010 S=1.48 Km/hr
</name>
<styleUrl>
#styleMap_TLP_Normal
</styleUrl>
<Point>
<coordinates>
-99.0426178,17.1283398,743.70
</coordinates>
</Point>
</Placemark>
<Placemark>
<name>
Thu Oct 07 17:36:13 2010 S=1.45 Km/hr
</name>
<styleUrl>
#styleMap_TLP_Normal
</styleUrl>
<Point>
<coordinates>
-99.0426254,17.1283913,743.95
</coordinates>
</Point>
</Placemark>
<Placemark>
<name>
Thu Oct 07 17:36:23 2010 S=1.32 Km/hr
</name>
<styleUrl>
#styleMap_TLP_Normal
</styleUrl>
<Point>
<coordinates>
-99.0426407,17.1284294,744.38
</coordinates>
</Point>
</Placemark>
<Placemark>
<name>
Thu Oct 07 17:36:33 2010 S=1.33 Km/hr
</name>
<styleUrl>
#styleMap_TLP_Normal
</styleUrl>
<Point>
<coordinates>
-99.0426025,17.1284676,744.88
</coordinates>
</Point>
</Placemark>
<Placemark>
<name>
Thu Oct 07 17:36:43 2010 S=2.09 Km/hr
</name>
<styleUrl>
#styleMap_TLP_Normal
</styleUrl>
<Point>
<coordinates>
-99.0425415,17.1285114,745.34
</coordinates>
</Point>
</Placemark>
<Placemark>
<name>
Thu Oct 07 17:36:53 2010 S=1.49 Km/hr
</name>
<styleUrl>
#styleMap_TLP_Normal
</styleUrl>
<Point>
<coordinates>
-99.0425491,17.1285877,745.98
</coordinates>
</Point>
</Placemark>
<Placemark>
<name>
Thu Oct 07 17:37:03 2010 S=0.60 Km/hr
</name>
<styleUrl>
#styleMap_TLP_Normal
</styleUrl>
<Point>
<coordinates>
-99.0425720,17.1286392,746.27
</coordinates>
</Point>
</Placemark>
<Placemark>
<name>
Thu Oct 07 17:37:13 2010 S=0.41 Km/hr
</name>
<styleUrl>
#styleMap_TLP_Normal
</styleUrl>
<Point>
<coordinates>
-99.0425644,17.1286449,746.28
</coordinates>
</Point>
</Placemark>
<Placemark>
<name>
Thu Oct 07 17:37:23 2010 S=1.46 Km/hr
</name>
<styleUrl>
#styleMap_TLP_Normal
</styleUrl>
<Point>
<coordinates>
-99.0425873,17.1286888,746.30
</coordinates>
</Point>
</Placemark>
<Placemark>
<name>
Thu Oct 07 17:37:33 2010 S=0.61 Km/hr
</name>
<styleUrl>
#styleMap_TLP_Normal
</styleUrl>
<Point>
<coordinates>
-99.0425720,17.1286945,746.30
</coordinates>
</Point>
</Placemark>
<Placemark>
<name>
Thu Oct 07 17:37:43 2010 S=0.90 Km/hr
</name>
<styleUrl>
#styleMap_TLP_Normal
</styleUrl>
<Point>
<coordinates>
-99.0425644,17.1287403,746.39
</coordinates>
</Point>
</Placemark>
<Placemark>
<name>
Thu Oct 07 17:37:53 2010 S=1.19 Km/hr
</name>
<styleUrl>
#styleMap_TLP_Normal
</styleUrl>
<Point>
<coordinates>
-99.0425720,17.1287460,746.42
</coordinates>
</Point>
</Placemark>
<Placemark>
<name>
Thu Oct 07 17:38:03 2010 S=0.77 Km/hr
</name>
<styleUrl>
#styleMap_TLP_Normal
</styleUrl>
<Point>
<coordinates>
-99.0425949,17.1287746,746.39
</coordinates>
</Point>
</Placemark>
<Placemark>
<name>
Thu Oct 07 17:38:13 2010 S=0.85 Km/hr
</name>
<styleUrl>
#styleMap_TLP_Normal
</styleUrl>
<Point>
<coordinates>
-99.0425797,17.1288052,746.45
</coordinates>
</Point>
</Placemark>
<Placemark>
<name>
Thu Oct 07 17:38:23 2010 S=0.11 Km/hr
</name>
<styleUrl>
#styleMap_TLP_Normal
</styleUrl>
<Point>
<coordinates>
-99.0425873,17.1288261,746.70
</coordinates>
</Point>
</Placemark>
<Placemark>
<name>
Thu Oct 07 17:38:33 2010 S=0.34 Km/hr
</name>
<styleUrl>
#styleMap_TLP_Normal
</styleUrl>
<Point>
<coordinates>
-99.0425797,17.1288357,746.80
</coordinates>
</Point>
</Placemark>
<Placemark>
<name>
Thu Oct 07 17:38:43 2010 S=0.74 Km/hr
</name>
<styleUrl>
#styleMap_TLP_Normal
</styleUrl>
<Point>
<coordinates>
-99.0425720,17.1288433,746.83
</coordinates>
</Point>
</Placemark>
<Placemark>
<name>
Thu Oct 07 17:38:53 2010 S=0.16 Km/hr
</name>
<styleUrl>
#styleMap_TLP_Normal
</styleUrl>
<Point>
<coordinates>
-99.0425720,17.1288414,746.83
</coordinates>
</Point>
</Placemark>
<Placemark>
<name>
Thu Oct 07 17:39:03 2010 S=0.32 Km/hr
</name>
<styleUrl>
#styleMap_TLP_Normal
</styleUrl>
<Point>
<coordinates>
-99.0425644,17.1288433,746.83
</coordinates>
</Point>
</Placemark>
<Placemark>
<name>
Thu Oct 07 17:39:13 2010 S=0.63 Km/hr
</name>
<styleUrl>
#styleMap_TLP_Normal
</styleUrl>
<Point>
<coordinates>
-99.0425797,17.1288757,746.83
</coordinates>
</Point>
</Placemark>
<Placemark>
<name>
Thu Oct 07 17:39:23 2010 S=0.41 Km/hr
</name>
<styleUrl>
#styleMap_TLP_Normal
</styleUrl>
<Point>
<coordinates>
-99.0425720,17.1288872,746.92
</coordinates>
</Point>
</Placemark>
<Placemark>
<name>
Thu Oct 07 17:39:33 2010 S=0.44 Km/hr
</name>
<styleUrl>
#styleMap_TLP_Normal
</styleUrl>
<Point>
<coordinates>
-99.0425644,17.1288948,746.80
</coordinates>
</Point>
</Placemark>
<Placemark>
<name>
Thu Oct 07 17:39:43 2010 S=0.62 Km/hr
</name>
<styleUrl>
#styleMap_TLP_Normal
</styleUrl>
<Point>
<coordinates>
-99.0425568,17.1288986,746.80
</coordinates>
</Point>
</Placemark>
<Placemark>
<name>
Thu Oct 07 17:39:53 2010 S=0.90 Km/hr
</name>
<styleUrl>
#styleMap_TLP_Normal
</styleUrl>
<Point>
<coordinates>
-99.0425720,17.1289120,746.83
</coordinates>
</Point>
</Placemark>
<Placemark>
<name>
Thu Oct 07 17:40:03 2010 S=0.48 Km/hr
</name>
<styleUrl>
#styleMap_TLP_Normal
</styleUrl>
<Point>
<coordinates>
-99.0425873,17.1289101,746.86
</coordinates>
</Point>
</Placemark>
<Placemark>
<name>
Thu Oct 07 17:40:13 2010 S=0.49 Km/hr
</name>
<styleUrl>
#styleMap_TLP_Normal
</styleUrl>
<Point>
<coordinates>
-99.0425720,17.1289063,747.13
</coordinates>
</Point>
</Placemark>
<Placemark>
<name>
Thu Oct 07 17:40:23 2010 S=1.16 Km/hr
</name>
<styleUrl>
#styleMap_TLP_Normal
</styleUrl>
<Point>
<coordinates>
-99.0425644,17.1289482,749.45
</coordinates>
</Point>
</Placemark>
<Placemark>
<name>
Thu Oct 07 17:40:33 2010 S=0.33 Km/hr
</name>
<styleUrl>
#styleMap_TLP_Normal
</styleUrl>
<Point>
<coordinates>
-99.0425568,17.1289635,750.00
</coordinates>
</Point>
</Placemark>
<Placemark>
<name>
Thu Oct 07 17:40:43 2010 S=0.61 Km/hr
</name>
<styleUrl>
#styleMap_TLP_Normal
</styleUrl>
<Point>
<coordinates>
-99.0425491,17.1289616,750.70
</coordinates>
</Point>
</Placemark>
<Placemark>
<name>
Thu Oct 07 17:40:53 2010 S=0.40 Km/hr
</name>
<styleUrl>
#styleMap_TLP_Normal
</styleUrl>
<Point>
<coordinates>
-99.0425339,17.1289558,752.02
</coordinates>
</Point>
</Placemark>
<Placemark>
<name>
Thu Oct 07 17:41:03 2010 S=0.71 Km/hr
</name>
<styleUrl>
#styleMap_TLP_Normal
</styleUrl>
<Point>
<coordinates>
-99.0425339,17.1289501,753.59
</coordinates>
</Point>
</Placemark>
<Placemark>
<name>
Thu Oct 07 17:41:13 2010 S=1.18 Km/hr
</name>
<styleUrl>
#styleMap_TLP_Normal
</styleUrl>
<Point>
<coordinates>
-99.0425110,17.1289692,756.52
</coordinates>
</Point>
</Placemark>
<Placemark>
<name>
Thu Oct 07 17:41:23 2010 S=0.94 Km/hr
</name>
<styleUrl>
#styleMap_TLP_Normal
</styleUrl>
<Point>
<coordinates>
-99.0425339,17.1289787,760.78
</coordinates>
</Point>
</Placemark>
<Placemark>
<name>
Thu Oct 07 17:41:33 2010 S=1.46 Km/hr
</name>
<styleUrl>
#styleMap_TLP_Normal
</styleUrl>
<Point>
<coordinates>
-99.0425491,17.1290054,763.48
</coordinates>
</Point>
</Placemark>
<Placemark>
<name>
Thu Oct 07 17:41:43 2010 S=1.38 Km/hr
</name>
<styleUrl>
#styleMap_TLP_Normal
</styleUrl>
<Point>
<coordinates>
-99.0425568,17.1290607,766.19
</coordinates>
</Point>
</Placemark>
<Placemark>
<name>
Thu Oct 07 17:41:53 2010 S=0.35 Km/hr
</name>
<styleUrl>
#styleMap_TLP_Normal
</styleUrl>
<Point>
<coordinates>
-99.0425568,17.1290741,769.64
</coordinates>
</Point>
</Placemark>
<Placemark>
<name>
Thu Oct 07 17:42:03 2010 S=0.80 Km/hr
</name>
<styleUrl>
#styleMap_TLP_Normal
</styleUrl>
<Point>
<coordinates>
-99.0425644,17.1290913,771.77
</coordinates>
</Point>
</Placemark>
<Placemark>
<name>
Thu Oct 07 17:42:13 2010 S=1.15 Km/hr
</name>
<styleUrl>
#styleMap_TLP_Normal
</styleUrl>
<Point>
<coordinates>
-99.0425644,17.1291256,772.66
</coordinates>
</Point>
</Placemark>
<Placemark>
<name>
Thu Oct 07 17:42:23 2010 S=1.21 Km/hr
</name>
<styleUrl>
#styleMap_TLP_Normal
</styleUrl>
<Point>
<coordinates>
-99.0425720,17.1291542,774.36
</coordinates>
</Point>
</Placemark>
<Placemark>
<name>
Thu Oct 07 17:42:33 2010 S=1.17 Km/hr
</name>
<styleUrl>
#styleMap_TLP_Normal
</styleUrl>
<Point>
<coordinates>
-99.0426178,17.1291847,774.44
</coordinates>
</Point>
</Placemark>
<Placemark>
<name>
Thu Oct 07 17:42:43 2010 S=1.05 Km/hr
</name>
<styleUrl>
#styleMap_TLP_Normal
</styleUrl>
<Point>
<coordinates>
-99.0426102,17.1292076,778.59
</coordinates>
</Point>
</Placemark>
<Placemark>
<name>
Thu Oct 07 17:42:53 2010 S=0.46 Km/hr
</name>
<styleUrl>
#styleMap_TLP_Normal
</styleUrl>
<Point>
<coordinates>
-99.0426178,17.1292191,779.98
</coordinates>
</Point>
</Placemark>
<Placemark>
<name>
Thu Oct 07 17:43:03 2010 S=0.66 Km/hr
</name>
<styleUrl>
#styleMap_TLP_Normal
</styleUrl>
<Point>
<coordinates>
-99.0426254,17.1292286,781.91
</coordinates>
</Point>
</Placemark>
<Placemark>
<name>
Thu Oct 07 17:43:13 2010 S=1.46 Km/hr
</name>
<styleUrl>
#styleMap_TLP_Normal
</styleUrl>
<Point>
<coordinates>
-99.0426483,17.1292591,782.94
</coordinates>
</Point>
</Placemark>
<Placemark>
<name>
Thu Oct 07 17:43:23 2010 S=0.98 Km/hr
</name>
<styleUrl>
#styleMap_TLP_Normal
</styleUrl>
<Point>
<coordinates>
-99.0426788,17.1292934,783.39
</coordinates>
</Point>
</Placemark>
<Placemark>
<name>
Thu Oct 07 17:43:33 2010 S=0.79 Km/hr
</name>
<styleUrl>
#styleMap_TLP_Normal
</styleUrl>
<Point>
<coordinates>
-99.0426865,17.1293201,785.56
</coordinates>
</Point>
</Placemark>
<Placemark>
<name>
Thu Oct 07 17:43:43 2010 S=0.23 Km/hr
</name>
<styleUrl>
#styleMap_TLP_Normal
</styleUrl>
<Point>
<coordinates>
-99.0427017,17.1293240,787.39
</coordinates>
</Point>
</Placemark>
<Placemark>
<name>
Thu Oct 07 17:43:53 2010 S=0.27 Km/hr
</name>
<styleUrl>
#styleMap_TLP_Normal
</styleUrl>
<Point>
<coordinates>
-99.0427017,17.1293182,789.22
</coordinates>
</Point>
</Placemark>
<Placemark>
<name>
Thu Oct 07 17:44:03 2010 S=0.17 Km/hr
</name>
<styleUrl>
#styleMap_TLP_Normal
</styleUrl>
<Point>
<coordinates>
-99.0427017,17.1293163,791.02
</coordinates>
</Point>
</Placemark>
<Placemark>
<name>
Thu Oct 07 17:44:13 2010 S=1.01 Km/hr
</name>
<styleUrl>
#styleMap_TLP_Normal
</styleUrl>
<Point>
<coordinates>
-99.0427094,17.1293392,790.78
</coordinates>
</Point>
</Placemark>
<Placemark>
<name>
Thu Oct 07 17:44:23 2010 S=2.15 Km/hr
</name>
<styleUrl>
#styleMap_TLP_Normal
</styleUrl>
<Point>
<coordinates>
-99.0427933,17.1293488,792.92
</coordinates>
</Point>
</Placemark>
<Placemark>
<name>
Thu Oct 07 17:44:33 2010 S=1.25 Km/hr
</name>
<styleUrl>
#styleMap_TLP_Normal
</styleUrl>
<Point>
<coordinates>
-99.0428467,17.1294022,793.17
</coordinates>
</Point>
</Placemark>
<Placemark>
<name>
Thu Oct 07 17:44:43 2010 S=0.33 Km/hr
</name>
<styleUrl>
#styleMap_TLP_Normal
</styleUrl>
<Point>
<coordinates>
-99.0428391,17.1294346,792.81
</coordinates>
</Point>
</Placemark>
<Placemark>
<name>
Thu Oct 07 17:44:53 2010 S=0.69 Km/hr
</name>
<styleUrl>
#styleMap_TLP_Normal
</styleUrl>
<Point>
<coordinates>
-99.0428543,17.1294441,792.45
</coordinates>
</Point>
</Placemark>
<Placemark>
<name>
Thu Oct 07 17:45:03 2010 S=0.38 Km/hr
</name>
<styleUrl>
#styleMap_TLP_Normal
</styleUrl>
<Point>
<coordinates>
-99.0428619,17.1294613,791.80
</coordinates>
</Point>
</Placemark>
<Placemark>
<name>
Thu Oct 07 17:45:13 2010 S=0.42 Km/hr
</name>
<styleUrl>
#styleMap_TLP_Normal
</styleUrl>
<Point>
<coordinates>
-99.0428619,17.1294708,791.86
</coordinates>
</Point>
</Placemark>
<Placemark>
<name>
Thu Oct 07 17:45:23 2010 S=0.57 Km/hr
</name>
<styleUrl>
#styleMap_TLP_Normal
</styleUrl>
<Point>
<coordinates>
-99.0428543,17.1294785,791.91
</coordinates>
</Point>
</Placemark>
<Placemark>
<name>
Thu Oct 07 17:45:33 2010 S=0.42 Km/hr
</name>
<styleUrl>
#styleMap_TLP_Normal
</styleUrl>
<Point>
<coordinates>
-99.0428467,17.1294823,791.88
</coordinates>
</Point>
</Placemark>
<Placemark>
<name>
Thu Oct 07 17:45:43 2010 S=0.48 Km/hr
</name>
<styleUrl>
#styleMap_TLP_Normal
</styleUrl>
<Point>
<coordinates>
-99.0428467,17.1294975,791.69
</coordinates>
</Point>
</Placemark>
<Placemark>
<name>
Thu Oct 07 17:45:53 2010 S=0.20 Km/hr
</name>
<styleUrl>
#styleMap_TLP_Normal
</styleUrl>
<Point>
<coordinates>
-99.0428543,17.1294956,791.33
</coordinates>
</Point>
</Placemark>
<Placemark>
<name>
Thu Oct 07 17:46:03 2010 S=0.14 Km/hr
</name>
<styleUrl>
#styleMap_TLP_Normal
</styleUrl>
<Point>
<coordinates>
-99.0428543,17.1294956,790.97
</coordinates>
</Point>
</Placemark>
<Placemark>
<name>
Thu Oct 07 17:46:13 2010 S=0.01 Km/hr
</name>
<styleUrl>
#styleMap_TLP_Normal
</styleUrl>
<Point>
<coordinates>
-99.0428543,17.1294956,790.86
</coordinates>
</Point>
</Placemark>
<Placemark>
<name>
Thu Oct 07 17:46:23 2010 S=0.01 Km/hr
</name>
<styleUrl>
#styleMap_TLP_Normal
</styleUrl>
<Point>
<coordinates>
-99.0428543,17.1294937,790.84
</coordinates>
</Point>
</Placemark>
<Placemark>
<name>
Thu Oct 07 17:46:33 2010 S=0.01 Km/hr
</name>
<styleUrl>
#styleMap_TLP_Normal
</styleUrl>
<Point>
<coordinates>
-99.0428543,17.1294937,790.83
</coordinates>
</Point>
</Placemark>
<Placemark>
<name>
Thu Oct 07 17:46:43 2010 S=0.01 Km/hr
</name>
<styleUrl>
#styleMap_TLP_Normal
</styleUrl>
<Point>
<coordinates>
-99.0428543,17.1294937,790.83
</coordinates>
</Point>
</Placemark>
<Placemark>
<name>
Thu Oct 07 17:46:53 2010 S=0.00 Km/hr
</name>
<styleUrl>
#styleMap_TLP_Normal
</styleUrl>
<Point>
<coordinates>
-99.0428543,17.1294937,790.84
</coordinates>
</Point>
</Placemark>
<Placemark>
<name>
Thu Oct 07 17:47:03 2010 S=0.01 Km/hr
</name>
<styleUrl>
#styleMap_TLP_Normal
</styleUrl>
<Point>
<coordinates>
-99.0428543,17.1294918,790.92
</coordinates>
</Point>
</Placemark>
<Placemark>
<name>
Thu Oct 07 17:47:13 2010 S=0.01 Km/hr
</name>
<styleUrl>
#styleMap_TLP_Normal
</styleUrl>
<Point>
<coordinates>
-99.0428543,17.1294918,791.06
</coordinates>
</Point>
</Placemark>
<Placemark>
<name>
Thu Oct 07 17:47:23 2010 S=0.01 Km/hr
</name>
<styleUrl>
#styleMap_TLP_Normal
</styleUrl>
<Point>
<coordinates>
-99.0428543,17.1294918,791.14
</coordinates>
</Point>
</Placemark>
<Placemark>
<name>
Thu Oct 07 17:47:33 2010 S=0.00 Km/hr
</name>
<styleUrl>
#styleMap_TLP_Normal
</styleUrl>
<Point>
<coordinates>
-99.0428543,17.1294918,791.25
</coordinates>
</Point>
</Placemark>
<Placemark>
<name>
Thu Oct 07 17:47:43 2010 S=0.01 Km/hr
</name>
<styleUrl>
#styleMap_TLP_Normal
</styleUrl>
<Point>
<coordinates>
-99.0428543,17.1294918,791.27
</coordinates>
</Point>
</Placemark>
<Placemark>
<name>
Thu Oct 07 17:47:53 2010 S=0.01 Km/hr
</name>
<styleUrl>
#styleMap_TLP_Finish
</styleUrl>
<Point>
<coordinates>
-99.0428543,17.1294918,791.34
</coordinates>
</Point>
</Placemark>
</Folder>
</Document>
</kml>
