# Supplementary material for: Lévy foraging patterns of rural humans
Source: PLoS One. 2018 Jun 18;13(6):e0199099. doi: 10.1371/journal.pone.0199099 (PMC6005560; doi:10.1371/journal.pone.0199099)
Supplement: S6 File — (ZIP) [file pone.0199099.s006.zip › holux04/Holux004_M-241_Start_20101230-165539_Finish_20101230-175939.txt]

-99.0428314	17.1294994	775.42	Thu Dec 30 16:55:39 2010
-99.0428543	17.1295090	774.05	Thu Dec 30 16:55:49 2010
-99.0428696	17.1294689	774.30	Thu Dec 30 16:55:59 2010
-99.0428391	17.1294174	774.41	Thu Dec 30 16:56:09 2010
-99.0428391	17.1293716	775.09	Thu Dec 30 16:56:19 2010
-99.0428085	17.1293392	774.98	Thu Dec 30 16:56:29 2010
-99.0427246	17.1293106	776.06	Thu Dec 30 16:56:39 2010
-99.0426712	17.1292572	774.77	Thu Dec 30 16:56:49 2010
-99.0426483	17.1291790	774.58	Thu Dec 30 16:56:59 2010
-99.0426025	17.1291637	774.17	Thu Dec 30 16:57:09 2010
-99.0425873	17.1291237	773.98	Thu Dec 30 16:57:19 2010
-99.0425873	17.1291046	773.53	Thu Dec 30 16:57:29 2010
-99.0425720	17.1290302	771.92	Thu Dec 30 16:57:39 2010
-99.0425644	17.1289787	771.70	Thu Dec 30 16:57:49 2010
-99.0425415	17.1289482	769.61	Thu Dec 30 16:57:59 2010
-99.0425339	17.1288929	768.25	Thu Dec 30 16:58:09 2010
-99.0425262	17.1288147	766.88	Thu Dec 30 16:58:19 2010
-99.0425797	17.1287746	764.67	Thu Dec 30 16:58:29 2010
-99.0425720	17.1287212	763.30	Thu Dec 30 16:58:39 2010
-99.0425873	17.1286812	760.44	Thu Dec 30 16:58:49 2010
-99.0425644	17.1285839	758.75	Thu Dec 30 16:58:59 2010
-99.0425568	17.1285114	758.42	Thu Dec 30 16:59:09 2010
-99.0425415	17.1284428	757.53	Thu Dec 30 16:59:19 2010
-99.0425949	17.1284046	756.52	Thu Dec 30 16:59:29 2010
-99.0426102	17.1283169	754.53	Thu Dec 30 16:59:39 2010
-99.0425491	17.1282349	753.22	Thu Dec 30 16:59:49 2010
-99.0424652	17.1281776	751.95	Thu Dec 30 16:59:59 2010
-99.0423584	17.1282082	749.39	Thu Dec 30 17:00:09 2010
-99.0423126	17.1281700	746.41	Thu Dec 30 17:00:19 2010
-99.0422821	17.1281185	744.09	Thu Dec 30 17:00:29 2010
-99.0421829	17.1281090	742.22	Thu Dec 30 17:00:39 2010
-99.0420990	17.1280994	740.38	Thu Dec 30 17:00:49 2010
-99.0419998	17.1280937	738.73	Thu Dec 30 17:00:59 2010
-99.0419464	17.1280842	737.61	Thu Dec 30 17:01:09 2010
-99.0418625	17.1280327	736.08	Thu Dec 30 17:01:19 2010
-99.0417938	17.1279831	734.31	Thu Dec 30 17:01:29 2010
-99.0417175	17.1279163	732.80	Thu Dec 30 17:01:39 2010
-99.0416565	17.1278419	730.31	Thu Dec 30 17:01:49 2010
-99.0416183	17.1278076	727.89	Thu Dec 30 17:01:59 2010
-99.0415649	17.1277580	724.77	Thu Dec 30 17:02:09 2010
-99.0414886	17.1277351	721.80	Thu Dec 30 17:02:19 2010
-99.0414429	17.1277657	719.97	Thu Dec 30 17:02:29 2010
-99.0414276	17.1277714	719.39	Thu Dec 30 17:02:39 2010
-99.0413818	17.1277809	719.28	Thu Dec 30 17:02:49 2010
-99.0413437	17.1277351	718.58	Thu Dec 30 17:02:59 2010
-99.0413361	17.1276913	716.84	Thu Dec 30 17:03:09 2010
-99.0414124	17.1276417	715.00	Thu Dec 30 17:03:19 2010
-99.0414124	17.1275291	712.58	Thu Dec 30 17:03:29 2010
-99.0413818	17.1274796	711.53	Thu Dec 30 17:03:39 2010
-99.0413895	17.1274834	710.50	Thu Dec 30 17:03:49 2010
-99.0413895	17.1274586	710.30	Thu Dec 30 17:03:59 2010
-99.0413666	17.1274300	708.95	Thu Dec 30 17:04:09 2010
-99.0413513	17.1274033	709.19	Thu Dec 30 17:04:19 2010
-99.0413284	17.1273518	709.11	Thu Dec 30 17:04:29 2010
-99.0413361	17.1273289	708.73	Thu Dec 30 17:04:39 2010
-99.0412827	17.1272984	705.94	Thu Dec 30 17:04:49 2010
-99.0412750	17.1272755	703.16	Thu Dec 30 17:04:59 2010
-99.0412674	17.1272602	701.95	Thu Dec 30 17:05:09 2010
-99.0412750	17.1271801	699.97	Thu Dec 30 17:05:19 2010
-99.0412674	17.1270962	698.58	Thu Dec 30 17:05:29 2010
-99.0412064	17.1270142	696.19	Thu Dec 30 17:05:39 2010
-99.0411301	17.1269321	693.78	Thu Dec 30 17:05:49 2010
-99.0411301	17.1268845	691.98	Thu Dec 30 17:05:59 2010
-99.0411224	17.1268291	689.28	Thu Dec 30 17:06:09 2010
-99.0410690	17.1267796	686.63	Thu Dec 30 17:06:19 2010
-99.0410843	17.1267471	684.94	Thu Dec 30 17:06:29 2010
-99.0410767	17.1266670	682.95	Thu Dec 30 17:06:39 2010
-99.0410690	17.1265697	682.56	Thu Dec 30 17:06:49 2010
-99.0410919	17.1265621	681.59	Thu Dec 30 17:06:59 2010
-99.0410614	17.1265450	681.39	Thu Dec 30 17:07:09 2010
-99.0409698	17.1264973	680.53	Thu Dec 30 17:07:19 2010
-99.0409164	17.1265202	679.69	Thu Dec 30 17:07:29 2010
-99.0409241	17.1265335	678.88	Thu Dec 30 17:07:39 2010
-99.0409164	17.1265297	678.75	Thu Dec 30 17:07:49 2010
-99.0409164	17.1265297	678.78	Thu Dec 30 17:07:59 2010
-99.0409164	17.1265316	678.80	Thu Dec 30 17:08:09 2010
-99.0409164	17.1265316	678.77	Thu Dec 30 17:08:19 2010
-99.0409164	17.1265335	678.77	Thu Dec 30 17:08:29 2010
-99.0409164	17.1265335	678.78	Thu Dec 30 17:08:39 2010
-99.0409088	17.1265106	678.22	Thu Dec 30 17:08:49 2010
-99.0409012	17.1265373	676.81	Thu Dec 30 17:08:59 2010
-99.0408936	17.1265469	676.59	Thu Dec 30 17:09:09 2010
-99.0408859	17.1265945	675.48	Thu Dec 30 17:09:19 2010
-99.0408707	17.1265850	675.69	Thu Dec 30 17:09:29 2010
-99.0408783	17.1265774	675.58	Thu Dec 30 17:09:39 2010
-99.0408707	17.1265736	675.55	Thu Dec 30 17:09:49 2010
-99.0408859	17.1265697	675.61	Thu Dec 30 17:09:59 2010
-99.0409012	17.1265678	675.64	Thu Dec 30 17:10:09 2010
-99.0409012	17.1265697	675.69	Thu Dec 30 17:10:19 2010
-99.0409012	17.1265697	675.69	Thu Dec 30 17:10:29 2010
-99.0408936	17.1266174	675.09	Thu Dec 30 17:10:39 2010
-99.0408401	17.1266556	674.52	Thu Dec 30 17:10:49 2010
-99.0408249	17.1266460	675.84	Thu Dec 30 17:10:59 2010
-99.0408173	17.1266441	676.27	Thu Dec 30 17:11:09 2010
-99.0408173	17.1266441	676.36	Thu Dec 30 17:11:19 2010
-99.0407867	17.1266727	677.13	Thu Dec 30 17:11:29 2010
-99.0406876	17.1267700	675.20	Thu Dec 30 17:11:39 2010
-99.0406647	17.1267471	675.11	Thu Dec 30 17:11:49 2010
-99.0406494	17.1267147	675.50	Thu Dec 30 17:11:59 2010
-99.0406342	17.1266975	675.19	Thu Dec 30 17:12:09 2010
-99.0406418	17.1266937	674.92	Thu Dec 30 17:12:19 2010
-99.0406570	17.1266956	674.56	Thu Dec 30 17:12:29 2010
-99.0406570	17.1267147	674.17	Thu Dec 30 17:12:39 2010
-99.0406570	17.1267872	673.42	Thu Dec 30 17:12:49 2010
-99.0406570	17.1267910	673.28	Thu Dec 30 17:12:59 2010
-99.0406418	17.1267967	673.28	Thu Dec 30 17:13:09 2010
-99.0406342	17.1267986	673.30	Thu Dec 30 17:13:19 2010
-99.0406265	17.1267967	673.30	Thu Dec 30 17:13:29 2010
-99.0406113	17.1267929	673.20	Thu Dec 30 17:13:39 2010
-99.0406189	17.1267853	673.19	Thu Dec 30 17:13:49 2010
-99.0406113	17.1267853	673.22	Thu Dec 30 17:13:59 2010
-99.0406189	17.1267834	673.25	Thu Dec 30 17:14:09 2010
-99.0406189	17.1267815	673.31	Thu Dec 30 17:14:19 2010
-99.0406189	17.1267853	673.33	Thu Dec 30 17:14:29 2010
-99.0406189	17.1267853	673.33	Thu Dec 30 17:14:39 2010
-99.0406189	17.1267872	673.33	Thu Dec 30 17:14:49 2010
-99.0406189	17.1267910	673.36	Thu Dec 30 17:14:59 2010
-99.0406265	17.1268177	673.47	Thu Dec 30 17:15:09 2010
-99.0406570	17.1268749	673.92	Thu Dec 30 17:15:19 2010
-99.0406647	17.1269226	674.30	Thu Dec 30 17:15:29 2010
-99.0406647	17.1269684	675.02	Thu Dec 30 17:15:39 2010
-99.0407028	17.1269779	675.23	Thu Dec 30 17:15:49 2010
-99.0407410	17.1269894	675.59	Thu Dec 30 17:15:59 2010
-99.0407486	17.1270218	676.34	Thu Dec 30 17:16:09 2010
-99.0408173	17.1270847	676.97	Thu Dec 30 17:16:19 2010
-99.0408249	17.1270962	678.41	Thu Dec 30 17:16:29 2010
-99.0408249	17.1271000	678.98	Thu Dec 30 17:16:39 2010
-99.0408325	17.1271305	680.56	Thu Dec 30 17:16:49 2010
-99.0408401	17.1271915	681.38	Thu Dec 30 17:16:59 2010
-99.0408478	17.1272068	682.56	Thu Dec 30 17:17:09 2010
-99.0408325	17.1272507	684.31	Thu Dec 30 17:17:19 2010
-99.0408401	17.1272583	684.97	Thu Dec 30 17:17:29 2010
-99.0408401	17.1272526	686.13	Thu Dec 30 17:17:39 2010
-99.0408401	17.1272507	687.13	Thu Dec 30 17:17:49 2010
-99.0408478	17.1272469	687.77	Thu Dec 30 17:17:59 2010
-99.0408630	17.1272297	687.58	Thu Dec 30 17:18:09 2010
-99.0408707	17.1272278	687.73	Thu Dec 30 17:18:19 2010
-99.0408707	17.1272259	688.03	Thu Dec 30 17:18:29 2010
-99.0408707	17.1272259	688.05	Thu Dec 30 17:18:39 2010
-99.0408707	17.1272259	688.05	Thu Dec 30 17:18:49 2010
-99.0408707	17.1272259	688.00	Thu Dec 30 17:18:59 2010
-99.0408630	17.1272259	688.03	Thu Dec 30 17:19:09 2010
-99.0408630	17.1272259	688.06	Thu Dec 30 17:19:19 2010
-99.0408630	17.1272259	688.06	Thu Dec 30 17:19:29 2010
-99.0408630	17.1272259	688.09	Thu Dec 30 17:19:39 2010
-99.0408630	17.1272259	688.13	Thu Dec 30 17:19:49 2010
-99.0408630	17.1272259	688.14	Thu Dec 30 17:19:59 2010
-99.0408630	17.1272259	688.16	Thu Dec 30 17:20:09 2010
-99.0408630	17.1272259	688.19	Thu Dec 30 17:20:19 2010
-99.0408630	17.1272278	688.17	Thu Dec 30 17:20:29 2010
-99.0408630	17.1272278	688.19	Thu Dec 30 17:20:39 2010
-99.0408630	17.1272278	688.19	Thu Dec 30 17:20:49 2010
-99.0408630	17.1272278	688.25	Thu Dec 30 17:20:59 2010
-99.0408630	17.1272278	688.31	Thu Dec 30 17:21:09 2010
-99.0408630	17.1272297	688.33	Thu Dec 30 17:21:19 2010
-99.0408630	17.1272297	688.38	Thu Dec 30 17:21:29 2010
-99.0408630	17.1272297	688.38	Thu Dec 30 17:21:39 2010
-99.0408630	17.1272297	688.38	Thu Dec 30 17:21:49 2010
-99.0408630	17.1272297	688.38	Thu Dec 30 17:21:59 2010
-99.0408630	17.1272316	688.41	Thu Dec 30 17:22:09 2010
-99.0408630	17.1272316	688.42	Thu Dec 30 17:22:19 2010
-99.0408630	17.1272316	688.44	Thu Dec 30 17:22:29 2010
-99.0408630	17.1272316	688.44	Thu Dec 30 17:22:39 2010
-99.0408630	17.1272316	688.42	Thu Dec 30 17:22:49 2010
-99.0408630	17.1272335	688.44	Thu Dec 30 17:22:59 2010
-99.0408630	17.1272335	688.45	Thu Dec 30 17:23:09 2010
-99.0408630	17.1272335	688.45	Thu Dec 30 17:23:19 2010
-99.0408630	17.1272335	688.45	Thu Dec 30 17:23:29 2010
-99.0408630	17.1272335	688.45	Thu Dec 30 17:23:39 2010
-99.0408630	17.1272354	688.47	Thu Dec 30 17:23:49 2010
-99.0408630	17.1272354	688.47	Thu Dec 30 17:23:59 2010
-99.0408630	17.1272354	688.45	Thu Dec 30 17:24:09 2010
-99.0408630	17.1272354	688.48	Thu Dec 30 17:24:19 2010
-99.0408630	17.1272392	688.53	Thu Dec 30 17:24:29 2010
-99.0408630	17.1272392	688.56	Thu Dec 30 17:24:39 2010
-99.0408630	17.1272392	688.61	Thu Dec 30 17:24:49 2010
-99.0408630	17.1272392	688.61	Thu Dec 30 17:24:59 2010
-99.0408707	17.1272392	688.63	Thu Dec 30 17:25:09 2010
-99.0408707	17.1272392	688.70	Thu Dec 30 17:25:19 2010
-99.0408707	17.1272392	688.75	Thu Dec 30 17:25:29 2010
-99.0408707	17.1272392	688.81	Thu Dec 30 17:25:39 2010
-99.0408707	17.1272392	688.88	Thu Dec 30 17:25:49 2010
-99.0408707	17.1272392	688.92	Thu Dec 30 17:25:59 2010
-99.0408707	17.1272392	688.94	Thu Dec 30 17:26:09 2010
-99.0408707	17.1272392	688.94	Thu Dec 30 17:26:19 2010
-99.0408707	17.1272411	688.94	Thu Dec 30 17:26:29 2010
-99.0408707	17.1272411	688.95	Thu Dec 30 17:26:39 2010
-99.0408707	17.1272430	689.00	Thu Dec 30 17:26:49 2010
-99.0408630	17.1272411	689.02	Thu Dec 30 17:26:59 2010
-99.0408630	17.1272411	689.08	Thu Dec 30 17:27:09 2010
-99.0408630	17.1272430	689.09	Thu Dec 30 17:27:19 2010
-99.0408630	17.1272430	689.14	Thu Dec 30 17:27:29 2010
-99.0408630	17.1272430	689.17	Thu Dec 30 17:27:39 2010
-99.0408630	17.1272430	689.19	Thu Dec 30 17:27:49 2010
-99.0408630	17.1272430	689.20	Thu Dec 30 17:27:59 2010
-99.0408630	17.1272430	689.22	Thu Dec 30 17:28:09 2010
-99.0408630	17.1272449	689.23	Thu Dec 30 17:28:19 2010
-99.0408630	17.1272449	689.25	Thu Dec 30 17:28:29 2010
-99.0408630	17.1272449	689.23	Thu Dec 30 17:28:39 2010
-99.0408630	17.1272469	689.25	Thu Dec 30 17:28:49 2010
-99.0408630	17.1272469	689.25	Thu Dec 30 17:28:59 2010
-99.0408630	17.1272469	689.25	Thu Dec 30 17:29:09 2010
-99.0408630	17.1272488	689.27	Thu Dec 30 17:29:19 2010
-99.0408630	17.1272488	689.27	Thu Dec 30 17:29:29 2010
-99.0408630	17.1272488	689.27	Thu Dec 30 17:29:39 2010
-99.0408630	17.1272507	689.25	Thu Dec 30 17:29:49 2010
-99.0408630	17.1272507	689.25	Thu Dec 30 17:29:59 2010
-99.0408630	17.1272507	689.25	Thu Dec 30 17:30:09 2010
-99.0408630	17.1272507	689.25	Thu Dec 30 17:30:19 2010
-99.0408630	17.1272526	689.25	Thu Dec 30 17:30:29 2010
-99.0408630	17.1272526	689.23	Thu Dec 30 17:30:39 2010
-99.0408630	17.1272526	689.25	Thu Dec 30 17:30:49 2010
-99.0408630	17.1272526	689.30	Thu Dec 30 17:30:59 2010
-99.0408630	17.1272526	689.28	Thu Dec 30 17:31:09 2010
-99.0408630	17.1272526	689.30	Thu Dec 30 17:31:19 2010
-99.0408630	17.1272526	689.38	Thu Dec 30 17:31:29 2010
-99.0408630	17.1272526	689.39	Thu Dec 30 17:31:39 2010
-99.0408630	17.1272545	689.44	Thu Dec 30 17:31:49 2010
-99.0408630	17.1272545	689.48	Thu Dec 30 17:31:59 2010
-99.0408630	17.1272545	689.50	Thu Dec 30 17:32:09 2010
-99.0408630	17.1272545	689.52	Thu Dec 30 17:32:19 2010
-99.0408630	17.1272564	689.53	Thu Dec 30 17:32:29 2010
-99.0408630	17.1272545	689.50	Thu Dec 30 17:32:39 2010
-99.0408630	17.1272545	689.52	Thu Dec 30 17:32:49 2010
-99.0408630	17.1272545	689.55	Thu Dec 30 17:32:59 2010
-99.0408630	17.1272545	689.59	Thu Dec 30 17:33:09 2010
-99.0408630	17.1272545	689.59	Thu Dec 30 17:33:19 2010
-99.0408630	17.1272545	689.59	Thu Dec 30 17:33:29 2010
-99.0408630	17.1272545	689.59	Thu Dec 30 17:33:39 2010
-99.0408630	17.1272545	689.59	Thu Dec 30 17:33:49 2010
-99.0408630	17.1272545	689.61	Thu Dec 30 17:33:59 2010
-99.0408630	17.1272564	689.63	Thu Dec 30 17:34:09 2010
-99.0408630	17.1272583	689.66	Thu Dec 30 17:34:19 2010
-99.0408630	17.1272602	689.70	Thu Dec 30 17:34:29 2010
-99.0408630	17.1272697	689.66	Thu Dec 30 17:34:39 2010
-99.0408707	17.1272984	689.14	Thu Dec 30 17:34:49 2010
-99.0408554	17.1272869	689.47	Thu Dec 30 17:34:59 2010
-99.0408478	17.1272850	689.52	Thu Dec 30 17:35:09 2010
-99.0408554	17.1272850	689.59	Thu Dec 30 17:35:19 2010
-99.0408554	17.1272907	689.67	Thu Dec 30 17:35:29 2010
-99.0408554	17.1272907	689.72	Thu Dec 30 17:35:39 2010
-99.0408554	17.1272984	689.73	Thu Dec 30 17:35:49 2010
-99.0408478	17.1273003	689.72	Thu Dec 30 17:35:59 2010
-99.0408478	17.1272907	689.66	Thu Dec 30 17:36:09 2010
-99.0408554	17.1272888	689.53	Thu Dec 30 17:36:19 2010
-99.0408478	17.1272869	689.39	Thu Dec 30 17:36:29 2010
-99.0408478	17.1272850	689.39	Thu Dec 30 17:36:39 2010
-99.0408478	17.1272850	689.39	Thu Dec 30 17:36:49 2010
-99.0408478	17.1272850	689.36	Thu Dec 30 17:36:59 2010
-99.0408478	17.1272850	689.34	Thu Dec 30 17:37:09 2010
-99.0408478	17.1272831	689.31	Thu Dec 30 17:37:19 2010
-99.0408478	17.1272850	689.33	Thu Dec 30 17:37:29 2010
-99.0408478	17.1272850	689.34	Thu Dec 30 17:37:39 2010
-99.0408478	17.1272831	689.31	Thu Dec 30 17:37:49 2010
-99.0408478	17.1272831	689.27	Thu Dec 30 17:37:59 2010
-99.0408478	17.1272812	689.27	Thu Dec 30 17:38:09 2010
-99.0408478	17.1272812	689.27	Thu Dec 30 17:38:19 2010
-99.0408478	17.1272812	689.27	Thu Dec 30 17:38:29 2010
-99.0408554	17.1272793	689.27	Thu Dec 30 17:38:39 2010
-99.0408478	17.1272774	689.27	Thu Dec 30 17:38:49 2010
-99.0408478	17.1272774	689.27	Thu Dec 30 17:38:59 2010
-99.0408554	17.1272736	689.25	Thu Dec 30 17:39:09 2010
-99.0408554	17.1272717	689.23	Thu Dec 30 17:39:19 2010
-99.0408554	17.1272697	689.23	Thu Dec 30 17:39:29 2010
-99.0408554	17.1272697	689.25	Thu Dec 30 17:39:39 2010
-99.0408554	17.1272678	689.23	Thu Dec 30 17:39:49 2010
-99.0408554	17.1272678	689.23	Thu Dec 30 17:39:59 2010
-99.0408554	17.1272678	689.23	Thu Dec 30 17:40:09 2010
-99.0408554	17.1272678	689.22	Thu Dec 30 17:40:19 2010
-99.0408554	17.1272697	689.22	Thu Dec 30 17:40:29 2010
-99.0408554	17.1272697	689.20	Thu Dec 30 17:40:39 2010
-99.0408554	17.1272697	689.17	Thu Dec 30 17:40:49 2010
-99.0408554	17.1272697	689.16	Thu Dec 30 17:40:59 2010
-99.0408554	17.1272697	689.14	Thu Dec 30 17:41:09 2010
-99.0408630	17.1272697	689.11	Thu Dec 30 17:41:19 2010
-99.0408630	17.1272678	689.13	Thu Dec 30 17:41:29 2010
-99.0408630	17.1272659	689.17	Thu Dec 30 17:41:39 2010
-99.0408630	17.1272640	689.14	Thu Dec 30 17:41:49 2010
-99.0409622	17.1272049	689.05	Thu Dec 30 17:41:59 2010
-99.0409622	17.1271858	688.92	Thu Dec 30 17:42:09 2010
-99.0409851	17.1271324	689.55	Thu Dec 30 17:42:19 2010
-99.0409927	17.1271248	689.67	Thu Dec 30 17:42:29 2010
-99.0409927	17.1271381	690.03	Thu Dec 30 17:42:39 2010
-99.0410004	17.1272507	690.45	Thu Dec 30 17:42:49 2010
-99.0410156	17.1272736	691.36	Thu Dec 30 17:42:59 2010
-99.0410156	17.1272717	691.16	Thu Dec 30 17:43:09 2010
-99.0410156	17.1272774	690.81	Thu Dec 30 17:43:19 2010
-99.0410385	17.1273155	690.91	Thu Dec 30 17:43:29 2010
-99.0410538	17.1273365	691.53	Thu Dec 30 17:43:39 2010
-99.0410690	17.1273499	692.73	Thu Dec 30 17:43:49 2010
-99.0410767	17.1273613	693.03	Thu Dec 30 17:43:59 2010
-99.0410767	17.1274033	693.31	Thu Dec 30 17:44:09 2010
-99.0411377	17.1274300	694.98	Thu Dec 30 17:44:19 2010
-99.0411682	17.1274490	695.75	Thu Dec 30 17:44:29 2010
-99.0411911	17.1274490	696.70	Thu Dec 30 17:44:39 2010
-99.0411987	17.1274319	696.67	Thu Dec 30 17:44:49 2010
-99.0412140	17.1274204	697.52	Thu Dec 30 17:44:59 2010
-99.0412140	17.1274223	698.28	Thu Dec 30 17:45:09 2010
-99.0412674	17.1273937	699.63	Thu Dec 30 17:45:19 2010
-99.0413284	17.1273956	702.45	Thu Dec 30 17:45:29 2010
-99.0413361	17.1274109	704.59	Thu Dec 30 17:45:39 2010
-99.0413513	17.1274433	707.16	Thu Dec 30 17:45:49 2010
-99.0413818	17.1275177	709.22	Thu Dec 30 17:45:59 2010
-99.0413971	17.1275501	710.55	Thu Dec 30 17:46:09 2010
-99.0414200	17.1276398	711.06	Thu Dec 30 17:46:19 2010
-99.0413818	17.1276894	711.20	Thu Dec 30 17:46:29 2010
-99.0413589	17.1277542	711.95	Thu Dec 30 17:46:39 2010
-99.0413513	17.1277657	711.88	Thu Dec 30 17:46:49 2010
-99.0413513	17.1277828	712.22	Thu Dec 30 17:46:59 2010
-99.0413589	17.1277866	712.39	Thu Dec 30 17:47:09 2010
-99.0413742	17.1277370	711.69	Thu Dec 30 17:47:19 2010
-99.0414352	17.1277275	711.67	Thu Dec 30 17:47:29 2010
-99.0414429	17.1277218	711.75	Thu Dec 30 17:47:39 2010
-99.0414352	17.1277103	711.80	Thu Dec 30 17:47:49 2010
-99.0414276	17.1277103	711.86	Thu Dec 30 17:47:59 2010
-99.0414200	17.1277103	711.89	Thu Dec 30 17:48:09 2010
-99.0414810	17.1277542	714.02	Thu Dec 30 17:48:19 2010
-99.0415421	17.1277771	714.11	Thu Dec 30 17:48:29 2010
-99.0415802	17.1277905	715.33	Thu Dec 30 17:48:39 2010
-99.0416412	17.1277943	716.27	Thu Dec 30 17:48:49 2010
-99.0416641	17.1278133	717.14	Thu Dec 30 17:48:59 2010
-99.0416718	17.1278553	717.70	Thu Dec 30 17:49:09 2010
-99.0417175	17.1279373	718.91	Thu Dec 30 17:49:19 2010
-99.0417328	17.1279697	719.56	Thu Dec 30 17:49:29 2010
-99.0417786	17.1279984	720.08	Thu Dec 30 17:49:39 2010
-99.0417328	17.1279793	720.91	Thu Dec 30 17:49:49 2010
-99.0417633	17.1279984	721.59	Thu Dec 30 17:49:59 2010
-99.0417938	17.1280422	722.61	Thu Dec 30 17:50:09 2010
-99.0418167	17.1281071	723.67	Thu Dec 30 17:50:19 2010
-99.0418625	17.1280956	724.48	Thu Dec 30 17:50:29 2010
-99.0419312	17.1280899	726.44	Thu Dec 30 17:50:39 2010
-99.0420380	17.1280994	727.53	Thu Dec 30 17:50:49 2010
-99.0421143	17.1281204	728.31	Thu Dec 30 17:50:59 2010
-99.0422134	17.1281700	728.88	Thu Dec 30 17:51:09 2010
-99.0422440	17.1282177	729.47	Thu Dec 30 17:51:19 2010
-99.0422745	17.1282501	730.59	Thu Dec 30 17:51:29 2010
-99.0423508	17.1282539	729.34	Thu Dec 30 17:51:39 2010
-99.0423737	17.1282196	729.50	Thu Dec 30 17:51:49 2010
-99.0424347	17.1282330	731.31	Thu Dec 30 17:51:59 2010
-99.0424728	17.1282825	732.16	Thu Dec 30 17:52:09 2010
-99.0425339	17.1283340	733.55	Thu Dec 30 17:52:19 2010
-99.0425644	17.1283779	735.31	Thu Dec 30 17:52:29 2010
-99.0425873	17.1284122	736.16	Thu Dec 30 17:52:39 2010
-99.0425262	17.1284752	736.77	Thu Dec 30 17:52:49 2010
-99.0425339	17.1285591	737.42	Thu Dec 30 17:52:59 2010
-99.0425339	17.1285992	738.36	Thu Dec 30 17:53:09 2010
-99.0425873	17.1286850	738.64	Thu Dec 30 17:53:19 2010
-99.0425949	17.1287193	738.77	Thu Dec 30 17:53:29 2010
-99.0426102	17.1287155	738.84	Thu Dec 30 17:53:39 2010
-99.0426178	17.1287346	738.81	Thu Dec 30 17:53:49 2010
-99.0425797	17.1287479	738.97	Thu Dec 30 17:53:59 2010
-99.0425644	17.1287518	739.02	Thu Dec 30 17:54:09 2010
-99.0425491	17.1288090	739.53	Thu Dec 30 17:54:19 2010
-99.0425339	17.1288204	739.88	Thu Dec 30 17:54:29 2010
-99.0425186	17.1288414	740.11	Thu Dec 30 17:54:39 2010
-99.0425186	17.1288490	740.17	Thu Dec 30 17:54:49 2010
-99.0425339	17.1289139	740.23	Thu Dec 30 17:54:59 2010
-99.0425491	17.1289768	741.70	Thu Dec 30 17:55:09 2010
-99.0425568	17.1289806	741.77	Thu Dec 30 17:55:19 2010
-99.0425568	17.1289940	741.91	Thu Dec 30 17:55:29 2010
-99.0425568	17.1290150	742.14	Thu Dec 30 17:55:39 2010
-99.0425644	17.1290417	742.58	Thu Dec 30 17:55:49 2010
-99.0425720	17.1290874	743.59	Thu Dec 30 17:55:59 2010
-99.0425797	17.1291218	745.17	Thu Dec 30 17:56:09 2010
-99.0425644	17.1291409	745.80	Thu Dec 30 17:56:19 2010
-99.0425720	17.1291599	746.39	Thu Dec 30 17:56:29 2010
-99.0425873	17.1291637	747.30	Thu Dec 30 17:56:39 2010
-99.0426178	17.1291885	748.81	Thu Dec 30 17:56:49 2010
-99.0426178	17.1292057	749.95	Thu Dec 30 17:56:59 2010
-99.0426254	17.1292152	751.08	Thu Dec 30 17:57:09 2010
-99.0426178	17.1292095	752.47	Thu Dec 30 17:57:19 2010
-99.0425797	17.1292038	754.44	Thu Dec 30 17:57:29 2010
-99.0425797	17.1292114	756.19	Thu Dec 30 17:57:39 2010
-99.0426559	17.1292782	757.47	Thu Dec 30 17:57:49 2010
-99.0427170	17.1293335	759.14	Thu Dec 30 17:57:59 2010
-99.0427856	17.1293545	760.58	Thu Dec 30 17:58:09 2010
-99.0428085	17.1293812	761.83	Thu Dec 30 17:58:19 2010
-99.0428009	17.1294041	763.50	Thu Dec 30 17:58:29 2010
-99.0428085	17.1294250	763.41	Thu Dec 30 17:58:39 2010
-99.0428314	17.1294575	765.52	Thu Dec 30 17:58:49 2010
-99.0428467	17.1294880	766.56	Thu Dec 30 17:58:59 2010
-99.0428391	17.1294956	767.59	Thu Dec 30 17:59:09 2010
-99.0428467	17.1294880	768.08	Thu Dec 30 17:59:19 2010
-99.0428085	17.1294823	768.63	Thu Dec 30 17:59:29 2010
-99.0427780	17.1294765	768.69	Thu Dec 30 17:59:39 2010
