# Supplementary material for: Lévy foraging patterns of rural humans
Source: PLoS One. 2018 Jun 18;13(6):e0199099. doi: 10.1371/journal.pone.0199099 (PMC6005560; doi:10.1371/journal.pone.0199099)
Supplement: S6 File — (ZIP) [file pone.0199099.s006.zip › holux05/Holux005_M-241_Start_20100417-101143_Finish_20100417-141123.kml]

<?xml version="1.0" encoding="UTF-8"?>
<kml xmlns="http://earth.google.com/kml/2.1">
<Document>
<Style id="normalState_TLP_Start">
<IconStyle>
<scale>1.0</scale>
<Icon>
<href>http://maps.google.com/mapfiles/kml/pal4/icon15.png</href>
</Icon>
</IconStyle>
<LabelStyle>
<scale>1.0</scale>
</LabelStyle>
</Style>
<Style id="highlightState_TLP_Start">
<IconStyle>
<scale>1.1</scale>
<Icon>
<href>http://maps.google.com/mapfiles/kml/pal4/icon7.png</href>
</Icon>
</IconStyle>
<LabelStyle>
<scale>1.1</scale>
<color>ff0000ff</color>
</LabelStyle>
</Style>
<StyleMap id="styleMap_TLP_Start">
<Pair>
<key>normal</key>
<styleUrl>#normalState_TLP_Start</styleUrl>
</Pair>
<Pair>
<key>highlight</key>
<styleUrl>#highlightState_TLP_Start</styleUrl>
</Pair>
</StyleMap>
<Style id="normalState_TLP_Finish">
<IconStyle>
<scale>1.0</scale>
<Icon>
<href>http://maps.google.com/mapfiles/kml/pal4/icon15.png</href>
</Icon>
</IconStyle>
<LabelStyle>
<scale>1.0</scale>
</LabelStyle>
</Style>
<Style id="highlightState_TLP_Finish">
<IconStyle>
<scale>1.1</scale>
<Icon>
<href>http://maps.google.com/mapfiles/kml/pal4/icon7.png</href>
</Icon>
</IconStyle>
<LabelStyle>
<scale>1.1</scale>
<color>ff0000ff</color>
</LabelStyle>
</Style>
<StyleMap id="styleMap_TLP_Finish">
<Pair>
<key>normal</key>
<styleUrl>#normalState_TLP_Finish</styleUrl>
</Pair>
<Pair>
<key>highlight</key>
<styleUrl>#highlightState_TLP_Finish</styleUrl>
</Pair>
</StyleMap>
<Style id="normalState_TLP_Normal">
<IconStyle>
<scale>1.0</scale>
<Icon>
<href>http://maps.google.com/mapfiles/kml/pal4/icon31.png</href>
</Icon>
</IconStyle>
<LabelStyle>
<scale>1.0</scale>
</LabelStyle>
</Style>
<Style id="highlightState_TLP_Normal">
<IconStyle>
<scale>1.1</scale>
<Icon>
<href>http://maps.google.com/mapfiles/kml/pal4/icon23.png</href>
</Icon>
</IconStyle>
<LabelStyle>
<scale>1.1</scale>
<color>ff0000ff</color>
</LabelStyle>
</Style>
<StyleMap id="styleMap_TLP_Normal">
<Pair>
<key>normal</key>
<styleUrl>#normalState_TLP_Normal</styleUrl>
</Pair>
<Pair>
<key>highlight</key>
<styleUrl>#highlightState_TLP_Normal</styleUrl>
</Pair>
</StyleMap>
<Style id="normalState_TLP_Photo">
<IconStyle>
<scale>1.0</scale>
<Icon>
<href>http://maps.google.com/mapfiles/kml/pal4/icon46.png</href>
</Icon>
</IconStyle>
<LabelStyle>
<scale>1.0</scale>
</LabelStyle>
</Style>
<Style id="highlightState_TLP_Photo">
<IconStyle>
<scale>1.1</scale>
<Icon>
<href>http://maps.google.com/mapfiles/kml/pal4/icon38.png</href>
</Icon>
</IconStyle>
<LabelStyle>
<scale>1.1</scale>
<color>ff0000ff</color>
</LabelStyle>
</Style>
<StyleMap id="styleMap_TLP_Photo">
<Pair>
<key>normal</key>
<styleUrl>#normalState_TLP_Photo</styleUrl>
</Pair>
<Pair>
<key>highlight</key>
<styleUrl>#highlightState_TLP_Photo</styleUrl>
</Pair>
</StyleMap>
<Style id="roadStyle">
<LineStyle>
<color>ffffff00</color>
<width>6</width>
</LineStyle>
</Style>
<Open>1</Open>
<description>Route</description>
<name>Track Log</name>
<Placemark>
<name>Route</name>
<styleUrl>#roadStyle</styleUrl>
<MultiGeometry>
<LineString>
<coordinates>
-99.0409851,17.1668053,1191.34 -99.0409622,17.1668015,1191.63 -99.0409622,17.1668034,1192.44 -99.0409622,17.1668015,1188.75 -99.0409546,17.1668091,1188.75 -99.0409927,17.1667824,1188.75 -99.0409927,17.1667957,1188.44 -99.0409927,17.1668015,1188.34 -99.0409927,17.1668072,1188.38 -99.0409927,17.1668148,1188.47 -99.0409851,17.1668396,1188.41 -99.0409698,17.1668625,1189.72 -99.0409775,17.1668758,1190.34 -99.0409775,17.1668816,1191.22 -99.0409698,17.1668797,1190.66 -99.0409698,17.1668777,1190.69 -99.0409698,17.1668777,1190.75 -99.0409698,17.1668777,1190.72 -99.0409698,17.1668777,1190.69 -99.0409698,17.1668777,1190.69 -99.0409698,17.1668777,1190.72 -99.0409698,17.1668777,1190.78 -99.0409698,17.1668758,1190.81 -99.0409698,17.1668758,1190.88 -99.0409698,17.1668758,1190.94 -99.0409698,17.1668739,1191.00 -99.0409698,17.1668739,1191.00 -99.0409698,17.1668720,1191.03 -99.0409698,17.1668701,1191.06 -99.0409698,17.1668701,1191.13 -99.0409698,17.1668701,1191.19 -99.0409698,17.1668682,1191.25 -99.0409698,17.1668682,1191.31 -99.0409698,17.1668682,1191.34 -99.0409698,17.1668682,1191.38 -99.0409698,17.1668682,1191.38 -99.0409698,17.1668682,1191.38 -99.0409698,17.1668701,1191.34 -99.0409698,17.1668701,1191.31 -99.0409698,17.1668701,1191.31 -99.0409698,17.1668701,1191.28 -99.0409698,17.1668701,1191.25 -99.0409698,17.1668701,1191.22 -99.0409698,17.1668682,1191.19 -99.0409698,17.1668682,1191.19 -99.0409698,17.1668701,1191.16 -99.0409698,17.1668701,1191.13 -99.0409698,17.1668701,1191.16 -99.0409775,17.1668701,1191.19 -99.0409775,17.1668701,1191.22 -99.0409775,17.1668701,1191.28 -99.0409775,17.1668701,1191.31 -99.0409775,17.1668701,1191.34 -99.0409775,17.1668701,1191.31 -99.0409775,17.1668701,1191.28 -99.0409775,17.1668701,1191.25 -99.0409775,17.1668682,1191.22 -99.0409775,17.1668682,1191.22 -99.0409775,17.1668682,1191.19 -99.0409775,17.1668682,1191.22 -99.0409775,17.1668682,1191.22 -99.0409775,17.1668682,1191.16 -99.0409775,17.1668682,1191.22 -99.0409775,17.1668682,1191.22 -99.0409775,17.1668682,1191.25 -99.0409775,17.1668701,1191.25 -99.0409775,17.1668701,1191.28 -99.0409775,17.1668701,1191.28 -99.0409775,17.1668701,1191.31 -99.0409775,17.1668701,1191.31 -99.0409775,17.1668701,1191.34 -99.0409775,17.1668701,1191.34 -99.0409775,17.1668682,1191.38 -99.0409775,17.1668682,1191.38 -99.0409775,17.1668682,1191.38 -99.0409775,17.1668682,1191.41 -99.0409775,17.1668682,1191.44 -99.0409775,17.1668682,1191.50 -99.0409775,17.1668682,1191.56 -99.0409775,17.1668682,1191.59 -99.0409851,17.1668682,1191.63 -99.0409851,17.1668663,1191.66 -99.0409775,17.1668663,1191.69 -99.0409775,17.1668663,1191.75 -99.0409775,17.1668663,1191.81 -99.0409775,17.1668644,1191.84 -99.0409775,17.1668644,1191.81 -99.0409775,17.1668644,1191.84 -99.0409775,17.1668625,1191.81 -99.0409775,17.1668625,1191.81 -99.0409775,17.1668625,1191.81 -99.0409775,17.1668625,1191.81 -99.0409775,17.1668606,1191.81 -99.0409775,17.1668606,1191.78 -99.0409775,17.1668587,1191.75 -99.0409775,17.1668587,1191.78 -99.0409775,17.1668568,1191.91 -99.0409775,17.1668568,1192.03 -99.0409775,17.1668549,1192.13 -99.0409775,17.1668549,1192.19 -99.0409775,17.1668530,1192.28 -99.0409775,17.1668530,1192.38 -99.0409775,17.1668530,1192.44 -99.0409775,17.1668510,1192.44 -99.0409775,17.1668510,1192.44 -99.0409775,17.1668491,1192.41 -99.0409775,17.1668491,1192.41 -99.0409775,17.1668472,1192.41 -99.0409775,17.1668472,1192.47 -99.0409775,17.1668472,1192.53 -99.0409775,17.1668472,1192.56 -99.0409775,17.1668491,1192.63 -99.0409775,17.1668491,1192.72 -99.0409775,17.1668491,1192.88 -99.0409775,17.1668491,1192.97 -99.0409775,17.1668491,1193.06 -99.0409775,17.1668510,1193.16 -99.0409775,17.1668510,1193.22 -99.0409775,17.1668510,1193.25 -99.0409775,17.1668510,1193.22 -99.0409775,17.1668510,1193.19 -99.0409775,17.1668510,1193.22 -99.0409775,17.1668510,1193.25 -99.0409775,17.1668510,1193.19 -99.0409775,17.1668510,1193.16 -99.0409775,17.1668491,1193.19 -99.0409775,17.1668491,1193.19 -99.0409775,17.1668491,1193.16 -99.0409775,17.1668491,1193.13 -99.0409775,17.1668491,1193.09 -99.0409775,17.1668472,1193.09 -99.0409775,17.1668491,1193.06 -99.0409775,17.1668491,1193.06 -99.0409775,17.1668491,1193.03 -99.0409775,17.1668491,1193.00 -99.0409775,17.1668491,1193.00 -99.0409775,17.1668491,1193.00 -99.0409775,17.1668491,1192.97 -99.0409851,17.1668491,1192.97 -99.0409851,17.1668491,1192.88 -99.0409851,17.1668472,1192.81 -99.0409851,17.1668472,1192.78 -99.0409851,17.1668453,1192.75 -99.0409851,17.1668453,1192.75 -99.0409851,17.1668434,1192.72 -99.0409851,17.1668434,1192.75 -99.0409851,17.1668415,1192.72 -99.0409851,17.1668415,1192.72 -99.0409851,17.1668415,1192.72 -99.0409927,17.1668415,1192.75 -99.0409927,17.1668415,1192.72 -99.0409927,17.1668434,1192.66 -99.0409927,17.1668434,1192.59 -99.0409927,17.1668453,1192.50 -99.0409927,17.1668453,1192.44 -99.0409927,17.1668453,1192.31 -99.0409927,17.1668453,1192.16 -99.0409927,17.1668453,1192.06 -99.0409927,17.1668453,1191.94 -99.0409927,17.1668453,1191.78 -99.0409927,17.1668453,1191.66 -99.0409927,17.1668453,1191.53 -99.0409927,17.1668472,1191.34 -99.0409927,17.1668472,1191.16 -99.0409927,17.1668472,1191.00 -99.0409927,17.1668472,1190.88 -99.0409927,17.1668472,1190.75 -99.0409927,17.1668472,1190.66 -99.0409851,17.1668472,1190.59 -99.0409851,17.1668453,1190.50 -99.0409851,17.1668453,1190.44 -99.0409851,17.1668453,1190.44 -99.0409851,17.1668453,1190.41 -99.0409851,17.1668453,1190.38 -99.0409851,17.1668453,1190.34 -99.0409851,17.1668434,1190.25 -99.0409851,17.1668434,1190.19 -99.0409851,17.1668415,1190.16 -99.0409927,17.1668396,1190.06 -99.0409927,17.1668396,1190.00 -99.0409927,17.1668396,1189.94 -99.0409927,17.1668396,1189.91 -99.0409927,17.1668396,1189.88 -99.0409927,17.1668396,1189.84 -99.0409927,17.1668396,1189.84 -99.0409927,17.1668396,1189.84 -99.0409927,17.1668415,1189.88 -99.0409927,17.1668396,1189.88 -99.0409927,17.1668396,1189.84 -99.0409927,17.1668396,1189.84 -99.0409927,17.1668396,1189.84 -99.0409927,17.1668396,1189.81 -99.0409927,17.1668396,1189.78 -99.0409927,17.1668396,1189.72 -99.0409927,17.1668396,1189.69 -99.0409927,17.1668396,1189.63 -99.0409927,17.1668377,1189.59 -99.0409927,17.1668377,1189.50 -99.0409927,17.1668377,1189.44 -99.0409927,17.1668377,1189.34 -99.0409927,17.1668377,1189.28 -99.0409927,17.1668377,1189.19 -99.0409927,17.1668377,1189.13 -99.0409927,17.1668377,1189.09 -99.0409927,17.1668377,1189.06 -99.0409927,17.1668835,1188.06 -99.0410004,17.1669540,1188.47 -99.0410461,17.1670284,1188.22 -99.0410995,17.1670723,1186.81 -99.0411301,17.1671200,1186.41 -99.0411606,17.1671429,1186.25 -99.0411835,17.1671581,1185.91 -99.0412292,17.1672230,1184.97 -99.0412445,17.1672821,1184.09 -99.0412903,17.1673012,1183.91 -99.0413055,17.1673241,1184.28 -99.0413437,17.1673832,1184.38 -99.0413818,17.1674137,1185.44 -99.0413895,17.1674061,1185.72 -99.0414047,17.1674080,1185.50 -99.0414581,17.1674156,1186.53 -99.0414658,17.1674252,1186.34 -99.0414581,17.1674175,1186.75 -99.0414734,17.1674480,1187.75 -99.0415039,17.1674957,1188.41 -99.0415649,17.1675301,1191.59 -99.0416260,17.1675758,1193.47 -99.0416718,17.1676197,1195.19 -99.0417252,17.1676540,1197.88 -99.0417328,17.1677322,1197.94 -99.0417709,17.1677971,1198.34 -99.0417938,17.1678123,1199.22 -99.0417938,17.1678734,1199.97 -99.0418091,17.1679230,1201.22 -99.0418777,17.1679878,1202.03 -99.0419235,17.1680355,1203.78 -99.0420151,17.1680431,1207.03 -99.0420151,17.1680050,1208.75 -99.0420303,17.1680126,1210.19 -99.0420761,17.1680660,1210.88 -99.0421448,17.1681213,1213.03 -99.0421829,17.1681194,1215.00 -99.0422211,17.1681023,1215.16 -99.0423050,17.1681423,1216.63 -99.0423508,17.1681519,1218.91 -99.0424271,17.1681614,1219.34 -99.0424881,17.1682014,1220.53 -99.0425797,17.1682110,1222.09 -99.0426178,17.1682129,1222.63 -99.0425949,17.1682415,1224.88 -99.0426102,17.1682701,1225.53 -99.0426865,17.1682472,1227.22 -99.0427399,17.1682243,1228.28 -99.0428162,17.1682053,1229.41 -99.0428619,17.1681995,1230.56 -99.0428696,17.1682339,1236.06 -99.0429077,17.1682720,1237.41 -99.0429153,17.1683025,1240.59 -99.0428848,17.1683464,1243.22 -99.0429001,17.1683731,1244.50 -99.0429459,17.1683540,1244.75 -99.0429688,17.1683769,1245.56 -99.0429764,17.1684265,1247.91 -99.0429459,17.1684513,1249.81 -99.0429230,17.1685047,1251.31 -99.0428925,17.1685295,1252.97 -99.0428848,17.1685486,1253.91 -99.0428772,17.1685524,1254.16 -99.0428619,17.1685658,1254.75 -99.0428543,17.1686077,1256.66 -99.0428467,17.1686058,1257.06 -99.0428467,17.1686039,1257.16 -99.0428391,17.1686058,1257.22 -99.0428467,17.1686039,1257.22 -99.0428467,17.1686020,1257.22 -99.0428467,17.1686134,1257.41 -99.0428314,17.1686974,1259.63 -99.0428391,17.1687927,1263.03 -99.0428696,17.1688614,1265.34 -99.0428848,17.1689243,1267.44 -99.0429535,17.1688881,1269.47 -99.0430069,17.1688519,1271.34 -99.0430984,17.1688194,1273.22 -99.0431137,17.1688671,1274.88 -99.0430908,17.1689377,1276.66 -99.0430908,17.1690102,1279.81 -99.0430679,17.1690559,1281.28 -99.0430679,17.1691303,1283.38 -99.0431213,17.1691837,1286.66 -99.0431747,17.1691475,1288.72 -99.0432434,17.1691742,1292.00 -99.0432510,17.1691990,1294.56 -99.0432663,17.1692219,1296.50 -99.0433121,17.1692543,1297.63 -99.0433578,17.1692543,1299.50 -99.0433884,17.1693192,1302.09 -99.0434189,17.1692829,1303.31 -99.0434799,17.1692772,1305.34 -99.0435410,17.1693172,1305.91 -99.0435944,17.1693211,1309.09 -99.0436478,17.1693172,1311.44 -99.0436783,17.1693325,1313.31 -99.0437012,17.1693306,1313.38 -99.0437469,17.1693459,1313.63 -99.0437546,17.1693478,1313.34 -99.0437546,17.1693516,1313.47 -99.0437622,17.1693459,1313.53 -99.0437622,17.1693439,1313.63 -99.0437622,17.1693382,1313.72 -99.0437622,17.1693344,1314.00 -99.0437622,17.1693325,1314.06 -99.0437622,17.1693344,1314.09 -99.0438385,17.1693439,1315.19 -99.0438538,17.1692982,1316.47 -99.0439072,17.1692810,1318.13 -99.0439453,17.1692982,1320.28 -99.0440140,17.1693249,1321.72 -99.0440369,17.1693230,1322.72 -99.0440674,17.1692715,1323.81 -99.0441360,17.1692486,1324.47 -99.0441589,17.1692410,1324.63 -99.0441971,17.1692772,1328.34 -99.0442352,17.1693249,1330.22 -99.0442429,17.1693935,1332.72 -99.0442886,17.1694012,1333.75 -99.0443573,17.1693821,1335.94 -99.0444107,17.1693516,1337.84 -99.0444260,17.1692963,1339.03 -99.0444946,17.1692486,1340.19 -99.0445328,17.1692295,1344.44 -99.0445786,17.1692009,1347.63 -99.0446472,17.1691818,1350.25 -99.0446548,17.1691933,1352.38 -99.0447083,17.1691990,1352.91 -99.0447693,17.1691895,1354.06 -99.0448532,17.1691780,1355.63 -99.0449142,17.1691856,1357.03 -99.0449219,17.1692219,1360.94 -99.0448837,17.1693134,1365.72 -99.0448608,17.1693649,1371.41 -99.0448608,17.1693878,1374.56 -99.0448456,17.1694469,1376.72 -99.0448456,17.1694984,1378.78 -99.0448532,17.1695290,1381.88 -99.0448685,17.1695862,1384.94 -99.0449219,17.1695747,1385.94 -99.0450058,17.1695881,1386.28 -99.0450287,17.1696205,1386.00 -99.0450745,17.1696663,1387.34 -99.0450745,17.1696625,1387.78 -99.0450745,17.1696682,1387.81 -99.0450745,17.1696720,1387.72 -99.0450745,17.1696682,1387.69 -99.0450745,17.1696606,1387.66 -99.0450745,17.1696587,1387.69 -99.0450745,17.1696529,1387.75 -99.0450745,17.1696529,1387.78 -99.0450745,17.1696529,1387.84 -99.0450745,17.1696529,1387.94 -99.0450745,17.1696529,1388.06 -99.0450745,17.1696529,1388.13 -99.0450745,17.1696529,1388.28 -99.0450745,17.1696510,1388.38 -99.0450745,17.1696510,1388.47 -99.0450745,17.1696510,1388.63 -99.0450745,17.1696510,1388.69 -99.0450745,17.1696529,1388.75 -99.0450745,17.1696510,1388.88 -99.0450745,17.1696510,1388.91 -99.0451126,17.1696701,1389.56 -99.0451584,17.1697235,1392.28 -99.0451813,17.1697674,1395.59 -99.0452042,17.1698208,1398.44 -99.0452271,17.1698875,1402.03 -99.0452805,17.1699047,1404.94 -99.0453491,17.1698971,1408.72 -99.0453949,17.1699181,1411.78 -99.0454102,17.1699772,1415.28 -99.0454941,17.1700020,1418.31 -99.0455856,17.1700172,1421.84 -99.0456161,17.1700401,1421.56 -99.0456619,17.1701069,1423.97 -99.0457458,17.1701698,1427.03 -99.0457993,17.1701679,1427.47 -99.0458298,17.1701584,1426.34 -99.0458832,17.1701355,1425.91 -99.0458832,17.1701317,1425.66 -99.0458679,17.1701336,1425.63 -99.0458374,17.1701088,1425.41 -99.0458221,17.1700974,1425.06 -99.0458145,17.1701012,1425.09 -99.0458221,17.1701069,1425.09 -99.0458374,17.1701126,1424.53 -99.0458069,17.1701374,1423.66 -99.0457993,17.1701622,1425.66 -99.0458374,17.1702290,1426.88 -99.0458374,17.1702633,1427.50 -99.0459061,17.1703205,1429.16 -99.0459442,17.1703529,1431.00 -99.0460052,17.1703930,1431.88 -99.0460587,17.1704388,1434.66 -99.0461273,17.1704979,1436.19 -99.0461426,17.1705799,1435.44 -99.0461273,17.1706543,1433.63 -99.0461349,17.1706715,1432.59 -99.0461426,17.1707039,1432.78 -99.0461349,17.1706886,1433.22 -99.0461426,17.1707058,1434.16 -99.0461426,17.1707058,1434.31 -99.0461960,17.1706924,1435.19 -99.0462189,17.1706791,1436.13 -99.0462494,17.1706791,1436.72 -99.0462646,17.1706715,1436.13 -99.0462952,17.1706924,1436.44 -99.0463257,17.1707077,1436.44 -99.0463257,17.1707020,1436.44 -99.0463333,17.1707134,1437.34 -99.0463333,17.1706924,1437.84 -99.0463409,17.1706753,1437.72 -99.0463409,17.1706715,1437.72 -99.0463333,17.1706772,1438.00 -99.0463333,17.1706772,1438.13 -99.0463333,17.1706753,1437.25 -99.0463409,17.1706619,1437.19 -99.0463791,17.1706734,1436.28 -99.0463562,17.1706905,1438.94 -99.0463486,17.1707058,1439.25 -99.0463486,17.1707058,1439.50 -99.0463333,17.1706944,1439.66 -99.0463409,17.1706829,1439.66 -99.0463257,17.1706734,1439.69 -99.0463257,17.1706810,1439.53 -99.0463333,17.1706867,1439.59 -99.0463104,17.1706810,1439.63 -99.0463028,17.1706810,1439.56 -99.0463104,17.1706886,1439.38 -99.0463104,17.1706810,1439.00 -99.0463028,17.1706715,1438.53 -99.0463028,17.1706696,1438.06 -99.0463028,17.1706772,1437.59 -99.0463028,17.1706791,1437.47 -99.0463181,17.1706753,1437.25 -99.0463333,17.1706619,1434.91 -99.0463409,17.1706676,1434.03 -99.0463409,17.1706772,1433.81 -99.0463867,17.1706696,1433.69 -99.0464554,17.1706390,1435.00 -99.0465546,17.1706676,1436.78 -99.0466766,17.1707230,1439.03 -99.0467529,17.1707573,1440.31 -99.0468445,17.1707821,1441.69 -99.0469437,17.1708431,1442.69 -99.0470505,17.1708660,1446.09 -99.0471115,17.1709080,1449.56 -99.0472031,17.1709709,1451.78 -99.0472870,17.1710567,1454.97 -99.0473557,17.1711216,1456.22 -99.0474319,17.1711674,1457.69 -99.0475235,17.1711960,1459.09 -99.0476151,17.1712475,1457.81 -99.0477219,17.1712933,1456.09 -99.0478134,17.1713238,1458.41 -99.0479202,17.1713505,1458.03 -99.0480194,17.1714039,1457.41 -99.0481033,17.1714478,1455.22 -99.0481949,17.1714725,1454.03 -99.0482635,17.1715107,1455.72 -99.0483475,17.1715355,1455.38 -99.0483627,17.1715260,1454.75 -99.0484314,17.1715145,1454.28 -99.0484924,17.1714516,1453.31 -99.0484924,17.1714344,1453.31 -99.0485840,17.1714230,1452.91 -99.0486526,17.1714039,1452.22 -99.0486526,17.1714096,1452.22 -99.0487289,17.1714153,1451.75 -99.0488129,17.1714153,1450.75 -99.0488892,17.1714420,1451.47 -99.0489578,17.1714230,1451.81 -99.0489731,17.1713638,1452.41 -99.0489807,17.1713314,1452.25 -99.0490189,17.1713791,1452.53 -99.0490799,17.1713963,1453.19 -99.0491638,17.1713696,1453.84 -99.0491257,17.1713638,1454.03 -99.0491791,17.1713562,1454.03 -99.0492630,17.1713104,1455.16 -99.0493469,17.1712475,1456.59 -99.0494232,17.1711693,1458.63 -99.0494690,17.1710930,1460.38 -99.0495605,17.1710243,1462.03 -99.0495987,17.1709366,1464.09 -99.0496826,17.1708908,1464.63 -99.0497437,17.1709175,1465.81 -99.0497665,17.1709232,1466.34 -99.0497742,17.1709232,1466.56 -99.0497818,17.1709328,1467.38 -99.0497818,17.1709270,1467.22 -99.0497818,17.1709270,1467.09 -99.0497818,17.1709251,1467.16 -99.0497818,17.1709251,1467.19 -99.0497818,17.1709232,1467.16 -99.0497818,17.1709232,1467.13 -99.0497818,17.1709232,1467.06 -99.0497818,17.1709232,1467.03 -99.0497818,17.1709232,1467.00 -99.0497818,17.1709213,1467.03 -99.0497818,17.1709213,1467.13 -99.0497818,17.1709213,1467.16 -99.0497818,17.1709232,1467.06 -99.0497818,17.1709232,1466.97 -99.0497818,17.1709232,1467.06 -99.0497818,17.1709213,1467.06 -99.0497818,17.1709213,1467.00 -99.0497818,17.1709213,1467.00 -99.0497818,17.1709194,1466.94 -99.0497818,17.1709194,1466.88 -99.0497818,17.1709194,1466.88 -99.0497818,17.1709194,1466.91 -99.0497818,17.1709194,1466.88 -99.0497818,17.1709175,1466.91 -99.0497818,17.1709175,1466.84 -99.0497818,17.1709175,1466.88 -99.0497818,17.1709175,1466.88 -99.0497818,17.1709156,1466.84 -99.0497818,17.1709156,1466.84 -99.0497818,17.1709156,1466.81 -99.0497818,17.1709137,1466.81 -99.0497818,17.1709137,1466.78 -99.0497818,17.1709137,1466.75 -99.0497818,17.1709137,1466.72 -99.0497818,17.1709137,1466.66 -99.0497818,17.1709137,1466.63 -99.0497818,17.1709137,1466.63 -99.0497818,17.1709118,1466.63 -99.0497818,17.1709118,1466.56 -99.0497818,17.1709118,1466.53 -99.0497818,17.1709118,1466.47 -99.0497818,17.1709118,1466.44 -99.0497818,17.1709099,1466.34 -99.0497818,17.1709099,1466.34 -99.0497818,17.1709099,1466.31 -99.0497818,17.1709099,1466.25 -99.0497818,17.1709099,1466.19 -99.0497742,17.1709099,1466.19 -99.0497742,17.1709099,1466.22 -99.0497742,17.1709099,1466.22 -99.0497742,17.1709099,1466.22 -99.0497742,17.1709118,1466.16 -99.0497818,17.1709118,1466.19 -99.0497742,17.1709118,1466.13 -99.0497818,17.1709118,1466.13 -99.0497742,17.1709118,1466.22 -99.0497742,17.1709118,1466.31 -99.0497742,17.1709118,1466.34 -99.0497742,17.1709118,1466.38 -99.0497742,17.1709118,1466.41 -99.0497742,17.1709137,1466.34 -99.0497742,17.1709118,1466.28 -99.0497742,17.1709118,1466.25 -99.0497742,17.1709118,1466.16 -99.0497742,17.1709118,1466.09 -99.0497742,17.1709118,1466.06 -99.0497742,17.1709118,1466.06 -99.0497742,17.1709118,1466.06 -99.0497742,17.1709118,1466.06 -99.0497742,17.1709118,1466.06 -99.0497742,17.1709118,1466.03 -99.0497742,17.1709118,1466.03 -99.0497742,17.1709118,1466.00 -99.0497742,17.1709118,1465.97 -99.0497742,17.1709118,1466.00 -99.0497742,17.1709118,1466.03 -99.0497742,17.1709118,1465.97 -99.0497742,17.1709118,1465.94 -99.0497742,17.1709118,1465.97 -99.0497742,17.1709118,1465.94 -99.0497742,17.1709118,1465.94 -99.0497742,17.1709118,1465.94 -99.0497742,17.1709137,1465.91 -99.0497742,17.1709137,1465.94 -99.0497742,17.1709137,1465.88 -99.0497742,17.1709137,1465.81 -99.0497742,17.1709137,1465.78 -99.0497742,17.1709156,1465.81 -99.0497742,17.1709156,1465.78 -99.0497742,17.1709137,1465.78 -99.0497742,17.1709137,1465.75 -99.0497742,17.1709137,1465.69 -99.0497742,17.1709137,1465.69 -99.0497742,17.1709137,1465.72 -99.0497742,17.1709156,1465.72 -99.0497742,17.1709156,1465.66 -99.0497742,17.1709156,1465.66 -99.0497742,17.1709156,1465.63 -99.0497742,17.1709156,1465.59 -99.0497742,17.1709156,1465.56 -99.0497742,17.1709156,1465.53 -99.0497742,17.1709156,1465.50 -99.0497742,17.1709156,1465.47 -99.0497742,17.1709156,1465.47 -99.0497818,17.1709156,1465.44 -99.0497818,17.1709156,1465.41 -99.0497818,17.1709156,1465.38 -99.0497818,17.1709156,1465.31 -99.0497818,17.1709156,1465.31 -99.0497818,17.1709175,1465.34 -99.0497818,17.1709175,1465.34 -99.0497818,17.1709175,1465.31 -99.0497818,17.1709194,1465.28 -99.0497818,17.1709194,1465.25 -99.0497742,17.1709213,1465.28 -99.0497742,17.1709213,1465.31 -99.0497818,17.1709213,1465.31 -99.0497818,17.1709213,1465.31 -99.0497818,17.1709194,1465.31 -99.0497818,17.1709194,1465.34 -99.0497818,17.1709194,1465.38 -99.0498199,17.1709290,1463.13 -99.0498428,17.1709270,1462.34 -99.0498581,17.1709385,1462.38 -99.0498734,17.1709347,1462.28 -99.0498810,17.1709766,1462.63 -99.0498886,17.1709824,1462.81 -99.0498810,17.1709824,1463.94 -99.0498810,17.1709652,1464.28 -99.0498810,17.1709538,1464.19 -99.0499039,17.1709614,1464.09 -99.0499039,17.1709614,1464.13 -99.0498962,17.1709652,1464.13 -99.0498886,17.1709576,1464.06 -99.0498810,17.1709595,1463.72 -99.0498657,17.1709595,1464.16 -99.0498657,17.1709690,1464.09 -99.0498657,17.1709633,1464.09 -99.0498657,17.1709614,1464.03 -99.0498657,17.1709499,1464.00 -99.0498505,17.1709480,1463.91 -99.0498352,17.1709328,1463.81 -99.0498352,17.1709232,1463.88 -99.0498047,17.1709442,1463.63 -99.0498199,17.1709423,1463.66 -99.0498428,17.1709366,1463.53 -99.0498734,17.1709366,1462.97 -99.0498810,17.1709309,1462.97 -99.0498886,17.1709290,1462.94 -99.0498886,17.1709385,1462.94 -99.0498886,17.1709156,1463.16 -99.0498810,17.1708984,1463.19 -99.0498581,17.1709061,1463.50 -99.0498581,17.1709213,1463.91 -99.0498352,17.1709366,1463.84 -99.0498123,17.1709270,1463.81 -99.0498199,17.1709290,1463.56 -99.0498276,17.1709290,1462.84 -99.0498352,17.1709328,1461.91 -99.0498352,17.1709404,1460.03 -99.0498276,17.1709423,1456.81 -99.0498276,17.1709404,1453.63 -99.0498276,17.1709347,1451.47 -99.0498199,17.1709251,1450.78 -99.0498199,17.1709194,1451.50 -99.0498123,17.1709251,1452.88 -99.0498047,17.1709290,1454.47 -99.0498123,17.1709328,1456.72 -99.0498123,17.1709385,1458.91 -99.0498199,17.1709442,1460.66 -99.0498276,17.1709557,1462.44 -99.0498276,17.1709766,1463.44 -99.0498276,17.1709900,1463.97 -99.0498276,17.1709900,1464.50 -99.0498276,17.1709881,1464.59 -99.0498276,17.1709881,1464.63 -99.0498276,17.1709881,1464.69 -99.0498276,17.1709900,1464.78 -99.0498276,17.1709900,1464.84 -99.0498276,17.1709919,1464.84 -99.0498276,17.1709919,1464.84 -99.0498276,17.1709900,1464.78 -99.0498276,17.1709900,1464.78 -99.0498276,17.1709881,1464.75 -99.0498276,17.1709881,1464.75 -99.0498276,17.1709862,1464.78 -99.0498276,17.1709843,1464.81 -99.0498276,17.1709843,1464.75 -99.0498276,17.1709824,1464.63 -99.0498276,17.1709805,1464.53 -99.0498276,17.1709785,1464.47 -99.0498276,17.1709766,1464.50 -99.0498276,17.1709766,1464.47 -99.0498276,17.1709766,1464.41 -99.0498276,17.1709766,1464.41 -99.0498276,17.1709766,1464.47 -99.0498276,17.1709747,1464.44 -99.0498276,17.1709747,1464.31 -99.0498276,17.1709728,1464.22 -99.0498276,17.1709728,1464.19 -99.0498276,17.1709709,1464.19 -99.0498276,17.1709709,1464.22 -99.0498276,17.1709690,1464.03 -99.0498276,17.1709690,1463.91 -99.0498276,17.1709690,1463.91 -99.0498276,17.1709709,1463.97 -99.0498276,17.1709728,1464.13 -99.0498276,17.1709747,1464.19 -99.0498276,17.1709766,1464.22 -99.0498276,17.1709747,1464.16 -99.0498276,17.1709747,1464.16 -99.0498276,17.1709747,1464.09 -99.0498199,17.1709728,1464.09 -99.0498199,17.1709709,1464.06 -99.0498199,17.1709709,1463.97 -99.0498199,17.1709709,1463.94 -99.0498199,17.1709690,1463.91 -99.0498199,17.1709690,1463.78 -99.0498199,17.1709671,1463.75 -99.0498199,17.1709671,1463.66 -99.0498199,17.1709652,1463.56 -99.0498199,17.1709652,1463.50 -99.0498199,17.1709652,1463.38 -99.0498199,17.1709652,1463.34 -99.0498199,17.1709652,1463.31 -99.0498199,17.1709633,1463.28 -99.0498199,17.1709633,1463.28 -99.0498199,17.1709633,1463.41 -99.0498199,17.1709633,1463.53 -99.0498199,17.1709652,1463.56 -99.0498199,17.1709633,1463.53 -99.0498199,17.1709633,1463.44 -99.0498199,17.1709614,1463.31 -99.0498199,17.1709614,1463.25 -99.0498199,17.1709614,1463.22 -99.0498199,17.1709614,1463.28 -99.0498123,17.1709614,1463.38 -99.0498123,17.1709595,1463.38 -99.0498123,17.1709595,1463.31 -99.0498123,17.1709595,1463.22 -99.0498123,17.1709595,1463.25 -99.0498123,17.1709576,1463.31 -99.0498123,17.1709576,1463.38 -99.0498123,17.1709576,1463.50 -99.0498123,17.1709576,1463.59 -99.0498123,17.1709576,1463.59 -99.0498123,17.1709576,1463.59 -99.0498199,17.1709576,1463.63 -99.0498199,17.1709576,1463.66 -99.0498199,17.1709595,1463.66 -99.0498199,17.1709576,1463.69 -99.0498199,17.1709576,1463.75 -99.0498199,17.1709557,1463.66 -99.0498123,17.1709538,1463.47 -99.0498123,17.1709518,1463.34 -99.0498123,17.1709518,1463.25 -99.0498123,17.1709499,1463.06 -99.0498123,17.1709480,1462.97 -99.0498123,17.1709461,1462.81 -99.0498123,17.1709461,1462.69 -99.0498123,17.1709461,1462.63 -99.0498123,17.1709461,1462.53 -99.0498123,17.1709442,1462.47 -99.0498123,17.1709442,1462.50 -99.0498123,17.1709442,1462.41 -99.0498123,17.1709442,1462.41 -99.0498123,17.1709442,1462.41 -99.0498123,17.1709442,1462.44 -99.0498123,17.1709423,1462.47 -99.0498123,17.1709423,1462.47 -99.0498123,17.1709404,1462.44 -99.0498123,17.1709404,1462.31 -99.0498123,17.1709385,1462.22 -99.0498123,17.1709366,1462.19 -99.0498123,17.1709366,1462.13 -99.0498123,17.1709347,1462.13 -99.0498123,17.1709347,1462.06 -99.0498123,17.1709328,1461.88 -99.0498123,17.1709328,1461.78 -99.0498123,17.1709309,1461.88 -99.0498123,17.1709309,1461.78 -99.0498123,17.1709309,1461.78 -99.0498123,17.1709309,1461.66 -99.0498123,17.1709290,1461.50 -99.0498123,17.1709290,1461.53 -99.0498123,17.1709290,1461.56 -99.0498123,17.1709290,1461.50 -99.0498123,17.1709290,1461.44 -99.0498123,17.1709290,1461.41 -99.0498123,17.1709290,1461.41 -99.0498123,17.1709290,1461.41 -99.0498123,17.1709290,1461.41 -99.0498123,17.1709290,1461.44 -99.0498123,17.1709270,1461.28 -99.0498123,17.1709194,1461.00 -99.0498047,17.1709099,1460.56 -99.0498047,17.1709061,1460.16 -99.0498047,17.1709061,1460.00 -99.0498047,17.1709080,1460.03 -99.0497894,17.1709118,1460.38 -99.0497818,17.1709175,1460.66 -99.0497818,17.1709309,1460.94 -99.0497742,17.1709442,1459.97 -99.0497742,17.1709461,1460.28 -99.0497665,17.1709423,1460.75 -99.0497513,17.1709538,1461.69 -99.0497513,17.1709709,1464.13 -99.0497284,17.1709843,1468.06 -99.0497360,17.1709919,1471.09 -99.0497513,17.1709843,1473.63 -99.0497589,17.1709747,1475.81 -99.0497513,17.1709766,1477.56 -99.0497589,17.1709862,1478.97 -99.0497742,17.1709862,1479.66 -99.0497742,17.1709843,1479.28 -99.0497818,17.1709843,1477.94 -99.0497818,17.1709881,1476.09 -99.0497818,17.1709957,1473.16 -99.0497742,17.1709976,1470.31 -99.0497589,17.1709919,1467.47 -99.0497513,17.1709805,1464.72 -99.0497437,17.1709728,1462.59 -99.0497513,17.1709747,1461.25 -99.0497513,17.1709785,1460.75 -99.0497513,17.1709805,1460.78 -99.0497513,17.1709805,1460.81 -99.0497513,17.1709785,1460.84 -99.0497513,17.1709785,1460.91 -99.0497513,17.1709785,1460.94 -99.0497513,17.1709785,1461.00 -99.0497513,17.1709805,1461.06 -99.0497513,17.1709805,1461.19 -99.0497513,17.1709805,1461.19 -99.0497513,17.1709824,1461.22 -99.0497513,17.1709824,1461.34 -99.0497513,17.1709824,1461.50 -99.0497513,17.1709824,1461.53 -99.0497513,17.1709805,1461.53 -99.0497513,17.1709805,1461.59 -99.0497589,17.1709766,1461.56 -99.0497589,17.1709766,1461.66 -99.0497589,17.1709728,1461.69 -99.0497589,17.1709728,1461.66 -99.0497589,17.1709709,1461.69 -99.0497589,17.1709690,1461.78 -99.0497589,17.1709671,1461.91 -99.0497589,17.1709671,1462.03 -99.0497589,17.1709652,1462.06 -99.0497589,17.1709652,1462.13 -99.0497589,17.1709633,1462.19 -99.0497589,17.1709614,1462.25 -99.0497589,17.1709614,1462.28 -99.0497589,17.1709595,1462.31 -99.0497589,17.1709595,1462.31 -99.0497589,17.1709576,1462.44 -99.0497589,17.1709576,1462.69 -99.0497589,17.1709557,1462.84 -99.0497589,17.1709557,1462.78 -99.0497589,17.1709557,1462.75 -99.0497589,17.1709538,1462.75 -99.0497589,17.1709538,1462.69 -99.0497589,17.1709538,1462.69 -99.0497589,17.1709518,1462.72 -99.0497360,17.1709175,1464.34 -99.0497284,17.1709061,1464.44 -99.0497208,17.1709003,1464.47 -99.0497208,17.1708984,1464.66 -99.0497131,17.1708908,1464.84 -99.0497131,17.1708813,1464.88 -99.0497131,17.1708889,1464.88 -99.0497131,17.1708946,1464.91 -99.0497284,17.1709137,1465.38 -99.0497208,17.1709080,1465.56 -99.0497360,17.1709366,1465.28 -99.0497360,17.1709328,1465.72 -99.0497360,17.1709347,1465.81 -99.0497360,17.1709366,1465.91 -99.0497437,17.1709385,1466.06 -99.0497437,17.1709385,1466.13 -99.0497437,17.1709404,1466.19 -99.0497437,17.1709404,1466.25 -99.0497437,17.1709385,1466.31 -99.0497437,17.1709366,1466.38 -99.0497437,17.1709366,1466.41 -99.0497437,17.1709366,1466.47 -99.0497437,17.1709366,1466.50 -99.0497437,17.1709347,1466.50 -99.0497437,17.1709347,1466.50 -99.0497437,17.1709347,1466.50 -99.0497437,17.1709347,1466.50 -99.0497437,17.1709328,1466.50 -99.0497437,17.1709328,1466.56 -99.0497437,17.1709328,1466.59 -99.0497208,17.1709461,1468.22 -99.0497055,17.1709461,1468.75 -99.0496979,17.1709499,1469.47 -99.0496750,17.1709480,1470.28 -99.0496750,17.1709499,1470.50 -99.0496750,17.1709633,1471.31 -99.0496826,17.1709747,1473.41 -99.0496750,17.1709671,1475.72 -99.0496750,17.1709614,1477.72 -99.0496750,17.1709538,1478.81 -99.0496750,17.1709518,1478.78 -99.0496750,17.1709518,1478.78 -99.0496750,17.1709518,1478.72 -99.0496750,17.1709518,1478.50 -99.0496750,17.1709538,1478.38 -99.0496750,17.1709518,1478.06 -99.0496750,17.1709518,1478.03 -99.0496750,17.1709518,1477.88 -99.0496750,17.1709518,1477.69 -99.0496750,17.1709499,1477.59 -99.0496750,17.1709480,1477.53 -99.0496750,17.1709480,1477.34 -99.0496750,17.1709480,1477.22 -99.0496750,17.1709480,1477.06 -99.0496750,17.1709461,1476.88 -99.0496750,17.1709461,1476.84 -99.0496750,17.1709461,1476.78 -99.0496750,17.1709461,1476.72 -99.0496750,17.1709442,1476.63 -99.0496750,17.1709442,1476.53 -99.0496750,17.1709442,1476.53 -99.0496750,17.1709442,1476.44 -99.0496750,17.1709461,1476.31 -99.0496750,17.1709461,1476.19 -99.0496750,17.1709461,1476.06 -99.0496750,17.1709461,1475.97 -99.0496750,17.1709461,1475.81 -99.0496750,17.1709442,1475.72 -99.0496826,17.1709442,1475.63 -99.0496826,17.1709442,1475.63 -99.0496826,17.1709461,1475.63 -99.0496826,17.1709461,1475.59 -99.0496826,17.1709461,1475.50 -99.0496826,17.1709461,1475.44 -99.0496826,17.1709461,1475.34 -99.0496826,17.1709480,1475.19 -99.0496826,17.1709480,1475.06 -99.0496902,17.1709480,1474.97 -99.0496902,17.1709480,1474.91 -99.0496902,17.1709480,1474.88 -99.0496902,17.1709480,1474.97 -99.0496902,17.1709480,1474.97 -99.0496902,17.1709461,1474.97 -99.0496979,17.1709461,1474.84 -99.0496979,17.1709442,1474.75 -99.0496979,17.1709442,1474.72 -99.0496979,17.1709442,1474.72 -99.0496979,17.1709423,1474.63 -99.0496979,17.1709423,1474.50 -99.0497055,17.1709423,1474.38 -99.0497055,17.1709442,1474.31 -99.0497055,17.1709442,1474.28 -99.0497055,17.1709442,1474.22 -99.0497055,17.1709423,1474.13 -99.0497055,17.1709423,1474.06 -99.0497055,17.1709423,1473.97 -99.0497055,17.1709423,1473.78 -99.0497055,17.1709404,1473.66 -99.0497055,17.1709404,1473.59 -99.0497055,17.1709404,1473.63 -99.0497055,17.1709385,1473.59 -99.0497055,17.1709385,1473.50 -99.0497055,17.1709385,1473.34 -99.0497131,17.1709385,1473.34 -99.0497131,17.1709385,1473.28 -99.0497131,17.1709385,1473.22 -99.0497131,17.1709385,1473.13 -99.0497131,17.1709385,1472.94 -99.0497131,17.1709385,1472.78 -99.0497131,17.1709385,1472.69 -99.0497131,17.1709385,1472.56 -99.0497131,17.1709385,1472.47 -99.0497131,17.1709366,1472.41 -99.0497131,17.1709366,1472.34 -99.0497131,17.1709366,1472.31 -99.0497131,17.1709366,1472.31 -99.0497131,17.1709347,1472.31 -99.0497131,17.1709347,1472.22 -99.0497131,17.1709347,1472.09 -99.0497131,17.1709347,1471.81 -99.0497131,17.1709347,1471.66 -99.0497131,17.1709347,1471.56 -99.0497131,17.1709347,1471.50 -99.0497131,17.1709366,1471.44 -99.0497131,17.1709366,1471.41 -99.0497131,17.1709347,1471.38 -99.0497131,17.1709347,1471.41 -99.0497131,17.1709347,1471.47 -99.0497131,17.1709347,1471.41 -99.0497131,17.1709347,1471.41 -99.0497131,17.1709347,1471.41 -99.0497131,17.1709347,1471.34 -99.0497131,17.1709366,1471.25 -99.0497131,17.1709366,1471.13 -99.0497131,17.1709347,1471.06 -99.0497131,17.1709347,1470.94 -99.0497131,17.1709347,1470.84 -99.0497131,17.1709347,1470.81 -99.0497131,17.1709347,1470.75 -99.0497131,17.1709347,1470.69 -99.0497131,17.1709366,1470.63 -99.0497131,17.1709366,1470.59 -99.0497131,17.1709347,1470.56 -99.0497131,17.1709347,1470.47 -99.0497131,17.1709347,1470.34 -99.0497131,17.1709328,1470.25 -99.0497131,17.1709328,1470.16 -99.0497131,17.1709328,1470.09 -99.0497131,17.1709328,1470.00 -99.0497131,17.1709328,1469.91 -99.0497131,17.1709347,1469.88 -99.0497131,17.1709347,1469.84 -99.0497131,17.1709347,1469.84 -99.0497131,17.1709366,1469.84 -99.0497131,17.1709366,1469.97 -99.0497208,17.1709366,1470.00 -99.0497208,17.1709347,1469.88 -99.0497208,17.1709347,1469.84 -99.0497208,17.1709347,1469.72 -99.0497208,17.1709347,1469.63 -99.0497208,17.1709347,1469.47 -99.0497208,17.1709347,1469.31 -99.0497208,17.1709347,1469.22 -99.0497208,17.1709347,1469.16 -99.0497208,17.1709347,1469.09 -99.0497208,17.1709347,1469.00 -99.0497208,17.1709347,1468.94 -99.0497208,17.1709347,1468.88 -99.0497208,17.1709347,1468.84 -99.0497208,17.1709347,1468.69 -99.0497284,17.1709347,1468.63 -99.0497284,17.1709347,1468.53 -99.0497284,17.1709347,1468.47 -99.0497284,17.1709347,1468.41 -99.0497284,17.1709347,1468.41 -99.0497284,17.1709366,1468.44 -99.0497284,17.1709385,1468.44 -99.0497284,17.1709385,1468.41 -99.0497284,17.1709404,1468.38 -99.0497284,17.1709404,1468.38 -99.0497284,17.1709404,1468.47 -99.0497284,17.1709423,1468.44 -99.0497284,17.1709423,1468.50 -99.0497284,17.1709442,1468.59 -99.0497284,17.1709423,1468.47 -99.0497284,17.1709423,1468.31 -99.0497284,17.1709423,1468.25 -99.0497284,17.1709423,1468.22 -99.0497284,17.1709404,1468.19 -99.0497284,17.1709404,1468.03 -99.0497284,17.1709404,1468.06 -99.0497284,17.1709404,1468.06 -99.0497284,17.1709404,1468.06 -99.0497284,17.1709423,1468.03 -99.0497284,17.1709442,1468.03 -99.0497284,17.1709442,1467.97 -99.0497284,17.1709461,1468.03 -99.0497284,17.1709461,1468.00 -99.0497284,17.1709461,1467.91 -99.0497284,17.1709480,1467.75 -99.0497284,17.1709480,1467.72 -99.0497284,17.1709461,1467.53 -99.0497284,17.1709461,1467.44 -99.0497284,17.1709480,1467.31 -99.0497284,17.1709480,1467.06 -99.0497284,17.1709461,1467.00 -99.0497284,17.1709461,1466.91 -99.0497284,17.1709461,1466.88 -99.0497284,17.1709461,1466.78 -99.0497284,17.1709480,1466.78 -99.0497284,17.1709480,1466.81 -99.0497284,17.1709499,1466.78 -99.0497208,17.1709480,1466.59 -99.0497208,17.1709480,1466.56 -99.0497208,17.1709480,1466.53 -99.0497208,17.1709480,1466.41 -99.0497208,17.1709480,1466.22 -99.0497208,17.1709480,1466.03 -99.0497208,17.1709480,1465.94 -99.0497208,17.1709480,1465.81 -99.0497208,17.1709480,1465.75 -99.0497208,17.1709480,1465.66 -99.0497208,17.1709480,1465.66 -99.0497208,17.1709499,1465.63 -99.0497208,17.1709499,1465.63 -99.0497208,17.1709499,1465.63 -99.0497208,17.1709499,1465.75 -99.0497284,17.1709499,1465.81 -99.0497284,17.1709499,1465.91 -99.0497284,17.1709518,1465.84 -99.0497284,17.1709518,1465.84 -99.0497284,17.1709518,1465.78 -99.0497284,17.1709538,1465.88 -99.0497284,17.1709518,1466.03 -99.0497284,17.1709518,1466.22 -99.0497284,17.1709518,1466.25 -99.0497284,17.1709518,1466.19 -99.0497284,17.1709518,1466.16 -99.0497284,17.1709518,1466.06 -99.0497284,17.1709518,1465.94 -99.0497284,17.1709518,1465.75 -99.0497208,17.1709518,1465.69 -99.0497284,17.1709518,1465.75 -99.0497284,17.1709518,1465.59 -99.0497208,17.1709518,1465.47 -99.0497208,17.1709518,1465.44 -99.0497208,17.1709538,1465.34 -99.0497208,17.1709518,1465.28 -99.0497208,17.1709518,1465.28 -99.0497208,17.1709499,1465.28 -99.0497208,17.1709499,1465.22 -99.0497208,17.1709480,1465.19 -99.0497208,17.1709480,1465.25 -99.0497208,17.1709442,1465.22 -99.0497208,17.1709442,1465.22 -99.0497208,17.1709423,1465.25 -99.0497208,17.1709404,1465.22 -99.0497208,17.1709404,1465.13 -99.0497131,17.1709423,1465.19 -99.0497208,17.1709442,1465.44 -99.0497131,17.1709442,1465.47 -99.0497131,17.1709442,1465.44 -99.0497131,17.1709442,1465.44 -99.0497131,17.1709442,1465.28 -99.0497131,17.1709442,1465.28 -99.0497131,17.1709442,1465.22 -99.0497131,17.1709423,1465.16 -99.0497131,17.1709423,1464.97 -99.0497131,17.1709423,1464.97 -99.0497131,17.1709423,1465.06 -99.0497131,17.1709423,1465.00 -99.0497131,17.1709404,1464.91 -99.0497131,17.1709423,1464.84 -99.0497131,17.1709423,1464.88 -99.0497131,17.1709423,1464.88 -99.0497131,17.1709423,1464.91 -99.0497131,17.1709404,1464.91 -99.0497131,17.1709404,1464.94 -99.0497131,17.1709423,1464.97 -99.0497131,17.1709423,1465.03 -99.0497131,17.1709442,1465.09 -99.0497131,17.1709442,1465.06 -99.0497131,17.1709461,1464.94 -99.0497131,17.1709461,1464.94 -99.0497131,17.1709461,1464.94 -99.0497131,17.1709461,1464.88 -99.0497131,17.1709461,1464.84 -99.0497131,17.1709461,1464.88 -99.0497055,17.1709461,1464.91 -99.0497055,17.1709461,1464.88 -99.0497055,17.1709461,1464.97 -99.0497055,17.1709461,1465.00 -99.0497055,17.1709461,1465.03 -99.0497055,17.1709461,1465.09 -99.0497055,17.1709442,1465.16 -99.0497055,17.1709442,1465.16 -99.0497055,17.1709442,1465.19 -99.0497055,17.1709442,1465.25 -99.0497055,17.1709442,1465.31 -99.0497055,17.1709442,1465.31 -99.0496979,17.1709404,1465.22 -99.0496979,17.1709404,1465.13 -99.0496979,17.1709404,1465.06 -99.0496979,17.1709385,1465.06 -99.0496979,17.1709385,1465.13 -99.0496979,17.1709385,1465.19 -99.0496979,17.1709385,1465.19 -99.0496979,17.1709385,1465.31 -99.0496979,17.1709385,1465.41 -99.0496979,17.1709385,1465.34 -99.0496979,17.1709366,1465.38 -99.0496979,17.1709366,1465.41 -99.0496979,17.1709347,1465.44 -99.0497055,17.1709347,1465.47 -99.0497055,17.1709347,1465.47 -99.0497055,17.1709347,1465.53 -99.0497055,17.1709347,1465.63 -99.0497055,17.1709347,1465.59 -99.0497055,17.1709328,1465.66 -99.0497055,17.1709328,1465.66 -99.0497055,17.1709309,1465.63 -99.0497055,17.1709309,1465.56 -99.0497055,17.1709290,1465.56 -99.0496979,17.1709290,1465.59 -99.0496979,17.1709290,1465.53 -99.0496979,17.1709309,1465.47 -99.0496979,17.1709309,1465.44 -99.0496979,17.1709309,1465.47 -99.0496979,17.1709309,1465.56 -99.0496979,17.1709309,1465.66 -99.0496979,17.1709309,1465.69 -99.0496979,17.1709309,1465.72 -99.0496979,17.1709328,1465.72 -99.0496979,17.1709309,1465.75 -99.0496979,17.1709328,1465.78 -99.0496979,17.1709328,1465.81 -99.0496979,17.1709328,1465.91 -99.0496979,17.1709328,1466.00 -99.0496979,17.1709309,1466.09 -99.0496979,17.1709309,1466.13 -99.0496979,17.1709309,1466.16 -99.0496979,17.1709290,1466.16 -99.0496979,17.1709290,1466.16 -99.0496979,17.1709290,1466.13 -99.0496979,17.1709290,1466.09 -99.0496979,17.1709290,1466.06 -99.0496979,17.1709309,1466.09 -99.0496979,17.1709309,1466.16 -99.0496979,17.1709309,1466.13 -99.0497055,17.1709328,1466.16 -99.0497055,17.1709328,1466.19 -99.0497055,17.1709328,1466.19 -99.0497055,17.1709328,1466.13 -99.0497055,17.1709328,1466.16 -99.0497055,17.1709328,1466.16 -99.0497055,17.1709328,1466.19 -99.0497055,17.1709328,1466.19 -99.0497055,17.1709328,1466.28 -99.0497055,17.1709328,1466.38 -99.0497055,17.1709347,1466.47 -99.0497055,17.1709347,1466.47 -99.0497055,17.1709347,1466.47 -99.0497055,17.1709347,1466.53 -99.0497055,17.1709347,1466.56 -99.0497055,17.1709366,1466.66 -99.0497055,17.1709385,1466.66 -99.0497055,17.1709385,1466.66 -99.0497055,17.1709385,1466.69 -99.0497055,17.1709385,1466.72 -99.0497055,17.1709385,1466.75 -99.0497055,17.1709385,1466.78 -99.0497055,17.1709385,1466.78 -99.0497055,17.1709385,1466.78 -99.0497055,17.1709385,1466.81 -99.0497055,17.1709385,1466.81 -99.0497055,17.1709366,1466.84 -99.0496902,17.1709328,1466.84 -99.0496063,17.1709366,1468.03 -99.0495529,17.1710148,1469.22 -99.0494766,17.1710873,1469.53 -99.0494080,17.1711502,1468.69 -99.0493393,17.1712360,1467.44 -99.0492859,17.1712971,1466.84 -99.0491943,17.1713390,1465.75 -99.0490875,17.1713657,1465.03 -99.0489883,17.1714039,1463.41 -99.0488892,17.1714230,1460.81 -99.0487823,17.1714325,1458.13 -99.0486908,17.1714211,1456.06 -99.0486145,17.1714268,1454.25 -99.0485535,17.1714287,1453.47 -99.0484467,17.1714802,1451.78 -99.0483704,17.1714783,1451.50 -99.0483093,17.1714935,1450.78 -99.0482407,17.1714745,1450.38 -99.0481644,17.1714573,1449.56 -99.0480804,17.1714153,1447.91 -99.0479736,17.1713791,1448.00 -99.0478821,17.1713581,1449.13 -99.0477829,17.1713486,1449.22 -99.0476990,17.1712971,1451.72 -99.0475922,17.1712646,1451.53 -99.0474930,17.1712170,1451.16 -99.0474091,17.1711693,1451.63 -99.0473099,17.1710873,1454.28 -99.0472336,17.1710224,1451.72 -99.0471420,17.1709709,1449.38 -99.0471191,17.1709480,1448.03 -99.0470886,17.1709309,1448.09 -99.0470123,17.1708927,1448.69 -99.0469437,17.1708469,1450.31 -99.0469131,17.1708241,1450.13 -99.0467987,17.1707954,1449.91 -99.0466843,17.1707287,1447.63 -99.0465775,17.1706772,1446.97 -99.0464783,17.1706333,1445.19 -99.0463409,17.1705990,1443.00 -99.0462646,17.1705627,1442.31 -99.0461578,17.1705208,1440.91 -99.0460587,17.1704693,1439.59 -99.0459824,17.1704216,1437.16 -99.0459137,17.1703777,1437.22 -99.0458755,17.1703339,1435.50 -99.0458145,17.1702766,1435.66 -99.0457687,17.1702175,1433.81 -99.0456848,17.1701412,1431.72 -99.0456238,17.1700821,1428.16 -99.0455704,17.1700249,1426.22 -99.0454788,17.1700115,1423.19 -99.0454025,17.1699581,1421.06 -99.0453644,17.1699257,1418.50 -99.0453033,17.1698952,1417.31 -99.0452728,17.1698322,1415.19 -99.0452118,17.1697941,1412.88 -99.0451813,17.1697388,1410.91 -99.0451965,17.1696949,1408.06 -99.0451279,17.1696720,1406.09 -99.0450516,17.1696529,1405.06 -99.0450211,17.1696320,1403.41 -99.0449600,17.1695976,1399.44 -99.0449295,17.1695747,1398.47 -99.0449371,17.1695671,1397.88 -99.0448990,17.1695938,1397.19 -99.0448608,17.1695404,1396.19 -99.0448303,17.1695004,1393.88 -99.0448227,17.1694660,1391.81 -99.0448380,17.1694241,1390.47 -99.0448532,17.1693649,1387.72 -99.0448685,17.1693306,1386.19 -99.0448914,17.1692524,1383.75 -99.0448914,17.1692085,1381.06 -99.0448074,17.1691856,1378.44 -99.0447311,17.1691818,1376.38 -99.0446625,17.1692028,1374.88 -99.0446091,17.1692181,1372.41 -99.0445862,17.1691952,1370.81 -99.0445480,17.1691761,1369.88 -99.0444794,17.1692066,1367.56 -99.0444031,17.1692352,1365.41 -99.0443497,17.1692677,1362.97 -99.0443344,17.1692924,1361.78 -99.0443039,17.1693287,1360.63 -99.0442657,17.1693630,1359.03 -99.0442047,17.1693802,1357.53 -99.0441513,17.1693516,1355.88 -99.0441513,17.1693134,1354.63 -99.0441589,17.1692810,1351.88 -99.0440979,17.1692562,1349.88 -99.0440445,17.1692524,1346.78 -99.0439606,17.1692677,1344.72 -99.0439606,17.1692982,1342.91 -99.0439606,17.1693001,1341.66 -99.0439529,17.1692963,1340.44 -99.0439453,17.1692886,1339.19 -99.0439377,17.1692848,1338.00 -99.0439377,17.1692848,1336.81 -99.0439377,17.1692963,1335.63 -99.0439301,17.1693020,1334.34 -99.0439377,17.1693096,1333.03 -99.0439453,17.1693172,1331.69 -99.0439529,17.1693249,1330.25 -99.0439377,17.1693249,1328.53 -99.0438919,17.1693020,1323.88 -99.0438538,17.1693058,1323.63 -99.0438538,17.1693230,1322.31 -99.0437775,17.1693401,1320.88 -99.0437393,17.1693535,1318.41 -99.0437012,17.1693439,1316.25 -99.0436096,17.1693459,1314.66 -99.0435638,17.1693592,1311.22 -99.0435181,17.1693478,1308.66 -99.0434570,17.1693192,1305.75 -99.0434189,17.1692810,1302.69 -99.0434036,17.1692963,1302.16 -99.0433426,17.1693134,1300.94 -99.0433197,17.1692810,1300.09 -99.0432968,17.1692753,1298.38 -99.0432587,17.1692543,1296.38 -99.0432281,17.1692295,1294.72 -99.0432053,17.1691875,1293.78 -99.0431595,17.1691570,1291.13 -99.0430832,17.1691570,1289.16 -99.0430832,17.1691380,1288.16 -99.0430832,17.1690731,1286.88 -99.0430908,17.1690197,1286.28 -99.0430984,17.1689777,1283.00 -99.0430908,17.1689339,1280.41 -99.0430679,17.1688538,1278.28 -99.0429916,17.1688824,1276.16 -99.0429382,17.1689034,1274.41 -99.0428696,17.1689243,1271.81 -99.0428772,17.1689014,1269.75 -99.0428619,17.1688423,1267.56 -99.0428391,17.1687756,1266.91 -99.0428467,17.1687069,1265.31 -99.0428696,17.1686211,1263.09 -99.0428848,17.1685486,1260.53 -99.0429306,17.1684856,1257.81 -99.0429230,17.1684036,1255.97 -99.0428696,17.1683826,1252.91 -99.0428772,17.1683464,1251.19 -99.0429077,17.1683102,1248.97 -99.0428925,17.1682835,1248.53 -99.0428925,17.1682796,1248.41 -99.0428619,17.1682644,1247.81 -99.0428696,17.1682243,1246.50 -99.0428085,17.1681976,1245.13 -99.0427170,17.1682167,1243.97 -99.0426559,17.1682281,1243.97 -99.0426102,17.1682625,1243.66 -99.0425873,17.1682377,1241.97 -99.0426025,17.1682262,1240.78 -99.0424957,17.1681671,1237.19 -99.0423965,17.1681595,1234.53 -99.0423279,17.1681499,1228.44 -99.0423203,17.1681461,1227.59 -99.0422363,17.1681252,1226.19 -99.0421600,17.1681175,1222.28 -99.0420914,17.1680870,1218.97 -99.0420303,17.1680546,1216.06 -99.0419846,17.1680202,1214.16 -99.0419693,17.1680431,1214.47 -99.0418930,17.1680317,1214.75 -99.0418396,17.1680222,1213.66 -99.0417938,17.1679611,1212.72 -99.0417938,17.1679001,1211.97 -99.0417633,17.1678238,1211.22 -99.0417328,17.1677704,1210.09 -99.0417175,17.1676884,1209.13 -99.0416336,17.1676140,1208.06 -99.0415726,17.1675644,1207.38 -99.0414505,17.1675167,1204.50 -99.0414124,17.1674690,1202.81 -99.0413666,17.1674366,1202.53 -99.0412750,17.1673946,1201.31 -99.0412598,17.1673279,1200.28 -99.0412598,17.1672764,1200.16 -99.0412140,17.1672478,1199.78 -99.0411453,17.1672001,1198.97 -99.0411072,17.1671448,1197.47 -99.0411148,17.1671448,1196.75 -99.0410995,17.1671257,1196.91 -99.0410843,17.1670971,1197.00 -99.0410690,17.1670952,1197.22 -99.0410156,17.1670704,1197.34 -99.0409622,17.1670361,1197.31 -99.0409241,17.1670113,1198.31 -99.0409546,17.1669025,1198.47 -99.0409470,17.1668568,1198.34 -99.0409393,17.1668453,1198.91 -99.0409470,17.1668453,1198.94 -99.0409393,17.1668491,1198.81 -99.0409470,17.1668453,1198.16 -99.0409546,17.1668758,1198.03 -99.0409393,17.1668472,1197.13 -99.0409088,17.1668243,1197.19 -99.0408936,17.1668262,1196.94 -99.0408859,17.1668434,1196.75 -99.0408859,17.1668568,1196.84 </coordinates>
</LineString>
</MultiGeometry>
</Placemark>
<Folder>
<name>waypoints</name>
<Placemark>
<name>
Sat Apr 17 10:11:43 2010 S=0.72 Km/hr
</name>
<styleUrl>
#styleMap_TLP_Start
</styleUrl>
<Point>
<coordinates>
-99.0409851,17.1668053,1191.34
</coordinates>
</Point>
</Placemark>
<Placemark>
<name>
Sat Apr 17 10:11:53 2010 S=1.44 Km/hr
</name>
<styleUrl>
#styleMap_TLP_Normal
</styleUrl>
<Point>
<coordinates>
-99.0409622,17.1668015,1191.63
</coordinates>
</Point>
</Placemark>
<Placemark>
<name>
Sat Apr 17 10:12:03 2010 S=1.87 Km/hr
</name>
<styleUrl>
#styleMap_TLP_Normal
</styleUrl>
<Point>
<coordinates>
-99.0409622,17.1668034,1192.44
</coordinates>
</Point>
</Placemark>
<Placemark>
<name>
Sat Apr 17 10:12:13 2010 S=0.30 Km/hr
</name>
<styleUrl>
#styleMap_TLP_Normal
</styleUrl>
<Point>
<coordinates>
-99.0409622,17.1668015,1188.75
</coordinates>
</Point>
</Placemark>
<Placemark>
<name>
Sat Apr 17 10:12:23 2010 S=0.94 Km/hr
</name>
<styleUrl>
#styleMap_TLP_Normal
</styleUrl>
<Point>
<coordinates>
-99.0409546,17.1668091,1188.75
</coordinates>
</Point>
</Placemark>
<Placemark>
<name>
Sat Apr 17 10:12:33 2010 S=1.14 Km/hr
</name>
<styleUrl>
#styleMap_TLP_Normal
</styleUrl>
<Point>
<coordinates>
-99.0409927,17.1667824,1188.75
</coordinates>
</Point>
</Placemark>
<Placemark>
<name>
Sat Apr 17 10:12:43 2010 S=0.02 Km/hr
</name>
<styleUrl>
#styleMap_TLP_Normal
</styleUrl>
<Point>
<coordinates>
-99.0409927,17.1667957,1188.44
</coordinates>
</Point>
</Placemark>
<Placemark>
<name>
Sat Apr 17 10:12:53 2010 S=0.23 Km/hr
</name>
<styleUrl>
#styleMap_TLP_Normal
</styleUrl>
<Point>
<coordinates>
-99.0409927,17.1668015,1188.34
</coordinates>
</Point>
</Placemark>
<Placemark>
<name>
Sat Apr 17 10:13:03 2010 S=0.20 Km/hr
</name>
<styleUrl>
#styleMap_TLP_Normal
</styleUrl>
<Point>
<coordinates>
-99.0409927,17.1668072,1188.38
</coordinates>
</Point>
</Placemark>
<Placemark>
<name>
Sat Apr 17 10:13:13 2010 S=0.25 Km/hr
</name>
<styleUrl>
#styleMap_TLP_Normal
</styleUrl>
<Point>
<coordinates>
-99.0409927,17.1668148,1188.47
</coordinates>
</Point>
</Placemark>
<Placemark>
<name>
Sat Apr 17 10:13:23 2010 S=0.23 Km/hr
</name>
<styleUrl>
#styleMap_TLP_Normal
</styleUrl>
<Point>
<coordinates>
-99.0409851,17.1668396,1188.41
</coordinates>
</Point>
</Placemark>
<Placemark>
<name>
Sat Apr 17 10:13:33 2010 S=0.01 Km/hr
</name>
<styleUrl>
#styleMap_TLP_Normal
</styleUrl>
<Point>
<coordinates>
-99.0409698,17.1668625,1189.72
</coordinates>
</Point>
</Placemark>
<Placemark>
<name>
Sat Apr 17 10:13:43 2010 S=0.00 Km/hr
</name>
<styleUrl>
#styleMap_TLP_Normal
</styleUrl>
<Point>
<coordinates>
-99.0409775,17.1668758,1190.34
</coordinates>
</Point>
</Placemark>
<Placemark>
<name>
Sat Apr 17 10:13:53 2010 S=0.00 Km/hr
</name>
<styleUrl>
#styleMap_TLP_Normal
</styleUrl>
<Point>
<coordinates>
-99.0409775,17.1668816,1191.22
</coordinates>
</Point>
</Placemark>
<Placemark>
<name>
Sat Apr 17 10:14:03 2010 S=0.00 Km/hr
</name>
<styleUrl>
#styleMap_TLP_Normal
</styleUrl>
<Point>
<coordinates>
-99.0409698,17.1668797,1190.66
</coordinates>
</Point>
</Placemark>
<Placemark>
<name>
Sat Apr 17 10:14:13 2010 S=0.00 Km/hr
</name>
<styleUrl>
#styleMap_TLP_Normal
</styleUrl>
<Point>
<coordinates>
-99.0409698,17.1668777,1190.69
</coordinates>
</Point>
</Placemark>
<Placemark>
<name>
Sat Apr 17 10:14:23 2010 S=0.01 Km/hr
</name>
<styleUrl>
#styleMap_TLP_Normal
</styleUrl>
<Point>
<coordinates>
-99.0409698,17.1668777,1190.75
</coordinates>
</Point>
</Placemark>
<Placemark>
<name>
Sat Apr 17 10:14:33 2010 S=0.00 Km/hr
</name>
<styleUrl>
#styleMap_TLP_Normal
</styleUrl>
<Point>
<coordinates>
-99.0409698,17.1668777,1190.72
</coordinates>
</Point>
</Placemark>
<Placemark>
<name>
Sat Apr 17 10:14:43 2010 S=0.00 Km/hr
</name>
<styleUrl>
#styleMap_TLP_Normal
</styleUrl>
<Point>
<coordinates>
-99.0409698,17.1668777,1190.69
</coordinates>
</Point>
</Placemark>
<Placemark>
<name>
Sat Apr 17 10:14:53 2010 S=0.01 Km/hr
</name>
<styleUrl>
#styleMap_TLP_Normal
</styleUrl>
<Point>
<coordinates>
-99.0409698,17.1668777,1190.69
</coordinates>
</Point>
</Placemark>
<Placemark>
<name>
Sat Apr 17 10:15:03 2010 S=0.00 Km/hr
</name>
<styleUrl>
#styleMap_TLP_Normal
</styleUrl>
<Point>
<coordinates>
-99.0409698,17.1668777,1190.72
</coordinates>
</Point>
</Placemark>
<Placemark>
<name>
Sat Apr 17 10:15:13 2010 S=0.00 Km/hr
</name>
<styleUrl>
#styleMap_TLP_Normal
</styleUrl>
<Point>
<coordinates>
-99.0409698,17.1668777,1190.78
</coordinates>
</Point>
</Placemark>
<Placemark>
<name>
Sat Apr 17 10:15:23 2010 S=0.01 Km/hr
</name>
<styleUrl>
#styleMap_TLP_Normal
</styleUrl>
<Point>
<coordinates>
-99.0409698,17.1668758,1190.81
</coordinates>
</Point>
</Placemark>
<Placemark>
<name>
Sat Apr 17 10:15:33 2010 S=0.00 Km/hr
</name>
<styleUrl>
#styleMap_TLP_Normal
</styleUrl>
<Point>
<coordinates>
-99.0409698,17.1668758,1190.88
</coordinates>
</Point>
</Placemark>
<Placemark>
<name>
Sat Apr 17 10:15:43 2010 S=0.01 Km/hr
</name>
<styleUrl>
#styleMap_TLP_Normal
</styleUrl>
<Point>
<coordinates>
-99.0409698,17.1668758,1190.94
</coordinates>
</Point>
</Placemark>
<Placemark>
<name>
Sat Apr 17 10:15:53 2010 S=0.01 Km/hr
</name>
<styleUrl>
#styleMap_TLP_Normal
</styleUrl>
<Point>
<coordinates>
-99.0409698,17.1668739,1191.00
</coordinates>
</Point>
</Placemark>
<Placemark>
<name>
Sat Apr 17 10:16:03 2010 S=0.00 Km/hr
</name>
<styleUrl>
#styleMap_TLP_Normal
</styleUrl>
<Point>
<coordinates>
-99.0409698,17.1668739,1191.00
</coordinates>
</Point>
</Placemark>
<Placemark>
<name>
Sat Apr 17 10:16:13 2010 S=0.01 Km/hr
</name>
<styleUrl>
#styleMap_TLP_Normal
</styleUrl>
<Point>
<coordinates>
-99.0409698,17.1668720,1191.03
</coordinates>
</Point>
</Placemark>
<Placemark>
<name>
Sat Apr 17 10:16:23 2010 S=0.02 Km/hr
</name>
<styleUrl>
#styleMap_TLP_Normal
</styleUrl>
<Point>
<coordinates>
-99.0409698,17.1668701,1191.06
</coordinates>
</Point>
</Placemark>
<Placemark>
<name>
Sat Apr 17 10:16:33 2010 S=0.01 Km/hr
</name>
<styleUrl>
#styleMap_TLP_Normal
</styleUrl>
<Point>
<coordinates>
-99.0409698,17.1668701,1191.13
</coordinates>
</Point>
</Placemark>
<Placemark>
<name>
Sat Apr 17 10:16:43 2010 S=0.00 Km/hr
</name>
<styleUrl>
#styleMap_TLP_Normal
</styleUrl>
<Point>
<coordinates>
-99.0409698,17.1668701,1191.19
</coordinates>
</Point>
</Placemark>
<Placemark>
<name>
Sat Apr 17 10:16:53 2010 S=0.00 Km/hr
</name>
<styleUrl>
#styleMap_TLP_Normal
</styleUrl>
<Point>
<coordinates>
-99.0409698,17.1668682,1191.25
</coordinates>
</Point>
</Placemark>
<Placemark>
<name>
Sat Apr 17 10:17:03 2010 S=0.00 Km/hr
</name>
<styleUrl>
#styleMap_TLP_Normal
</styleUrl>
<Point>
<coordinates>
-99.0409698,17.1668682,1191.31
</coordinates>
</Point>
</Placemark>
<Placemark>
<name>
Sat Apr 17 10:17:13 2010 S=0.00 Km/hr
</name>
<styleUrl>
#styleMap_TLP_Normal
</styleUrl>
<Point>
<coordinates>
-99.0409698,17.1668682,1191.34
</coordinates>
</Point>
</Placemark>
<Placemark>
<name>
Sat Apr 17 10:17:23 2010 S=0.00 Km/hr
</name>
<styleUrl>
#styleMap_TLP_Normal
</styleUrl>
<Point>
<coordinates>
-99.0409698,17.1668682,1191.38
</coordinates>
</Point>
</Placemark>
<Placemark>
<name>
Sat Apr 17 10:17:33 2010 S=0.00 Km/hr
</name>
<styleUrl>
#styleMap_TLP_Normal
</styleUrl>
<Point>
<coordinates>
-99.0409698,17.1668682,1191.38
</coordinates>
</Point>
</Placemark>
<Placemark>
<name>
Sat Apr 17 10:17:43 2010 S=0.00 Km/hr
</name>
<styleUrl>
#styleMap_TLP_Normal
</styleUrl>
<Point>
<coordinates>
-99.0409698,17.1668682,1191.38
</coordinates>
</Point>
</Placemark>
<Placemark>
<name>
Sat Apr 17 10:17:53 2010 S=0.01 Km/hr
</name>
<styleUrl>
#styleMap_TLP_Normal
</styleUrl>
<Point>
<coordinates>
-99.0409698,17.1668701,1191.34
</coordinates>
</Point>
</Placemark>
<Placemark>
<name>
Sat Apr 17 10:18:03 2010 S=0.00 Km/hr
</name>
<styleUrl>
#styleMap_TLP_Normal
</styleUrl>
<Point>
<coordinates>
-99.0409698,17.1668701,1191.31
</coordinates>
</Point>
</Placemark>
<Placemark>
<name>
Sat Apr 17 10:18:13 2010 S=0.01 Km/hr
</name>
<styleUrl>
#styleMap_TLP_Normal
</styleUrl>
<Point>
<coordinates>
-99.0409698,17.1668701,1191.31
</coordinates>
</Point>
</Placemark>
<Placemark>
<name>
Sat Apr 17 10:18:23 2010 S=0.00 Km/hr
</name>
<styleUrl>
#styleMap_TLP_Normal
</styleUrl>
<Point>
<coordinates>
-99.0409698,17.1668701,1191.28
</coordinates>
</Point>
</Placemark>
<Placemark>
<name>
Sat Apr 17 10:18:33 2010 S=0.00 Km/hr
</name>
<styleUrl>
#styleMap_TLP_Normal
</styleUrl>
<Point>
<coordinates>
-99.0409698,17.1668701,1191.25
</coordinates>
</Point>
</Placemark>
<Placemark>
<name>
Sat Apr 17 10:18:43 2010 S=0.01 Km/hr
</name>
<styleUrl>
#styleMap_TLP_Normal
</styleUrl>
<Point>
<coordinates>
-99.0409698,17.1668701,1191.22
</coordinates>
</Point>
</Placemark>
<Placemark>
<name>
Sat Apr 17 10:18:53 2010 S=0.00 Km/hr
</name>
<styleUrl>
#styleMap_TLP_Normal
</styleUrl>
<Point>
<coordinates>
-99.0409698,17.1668682,1191.19
</coordinates>
</Point>
</Placemark>
<Placemark>
<name>
Sat Apr 17 10:19:03 2010 S=0.00 Km/hr
</name>
<styleUrl>
#styleMap_TLP_Normal
</styleUrl>
<Point>
<coordinates>
-99.0409698,17.1668682,1191.19
</coordinates>
</Point>
</Placemark>
<Placemark>
<name>
Sat Apr 17 10:19:13 2010 S=0.01 Km/hr
</name>
<styleUrl>
#styleMap_TLP_Normal
</styleUrl>
<Point>
<coordinates>
-99.0409698,17.1668701,1191.16
</coordinates>
</Point>
</Placemark>
<Placemark>
<name>
Sat Apr 17 10:19:23 2010 S=0.01 Km/hr
</name>
<styleUrl>
#styleMap_TLP_Normal
</styleUrl>
<Point>
<coordinates>
-99.0409698,17.1668701,1191.13
</coordinates>
</Point>
</Placemark>
<Placemark>
<name>
Sat Apr 17 10:19:33 2010 S=0.01 Km/hr
</name>
<styleUrl>
#styleMap_TLP_Normal
</styleUrl>
<Point>
<coordinates>
-99.0409698,17.1668701,1191.16
</coordinates>
</Point>
</Placemark>
<Placemark>
<name>
Sat Apr 17 10:19:43 2010 S=0.01 Km/hr
</name>
<styleUrl>
#styleMap_TLP_Normal
</styleUrl>
<Point>
<coordinates>
-99.0409775,17.1668701,1191.19
</coordinates>
</Point>
</Placemark>
<Placemark>
<name>
Sat Apr 17 10:19:53 2010 S=0.00 Km/hr
</name>
<styleUrl>
#styleMap_TLP_Normal
</styleUrl>
<Point>
<coordinates>
-99.0409775,17.1668701,1191.22
</coordinates>
</Point>
</Placemark>
<Placemark>
<name>
Sat Apr 17 10:20:03 2010 S=0.01 Km/hr
</name>
<styleUrl>
#styleMap_TLP_Normal
</styleUrl>
<Point>
<coordinates>
-99.0409775,17.1668701,1191.28
</coordinates>
</Point>
</Placemark>
<Placemark>
<name>
Sat Apr 17 10:20:13 2010 S=0.00 Km/hr
</name>
<styleUrl>
#styleMap_TLP_Normal
</styleUrl>
<Point>
<coordinates>
-99.0409775,17.1668701,1191.31
</coordinates>
</Point>
</Placemark>
<Placemark>
<name>
Sat Apr 17 10:20:23 2010 S=0.00 Km/hr
</name>
<styleUrl>
#styleMap_TLP_Normal
</styleUrl>
<Point>
<coordinates>
-99.0409775,17.1668701,1191.34
</coordinates>
</Point>
</Placemark>
<Placemark>
<name>
Sat Apr 17 10:20:33 2010 S=0.00 Km/hr
</name>
<styleUrl>
#styleMap_TLP_Normal
</styleUrl>
<Point>
<coordinates>
-99.0409775,17.1668701,1191.31
</coordinates>
</Point>
</Placemark>
<Placemark>
<name>
Sat Apr 17 10:20:43 2010 S=0.00 Km/hr
</name>
<styleUrl>
#styleMap_TLP_Normal
</styleUrl>
<Point>
<coordinates>
-99.0409775,17.1668701,1191.28
</coordinates>
</Point>
</Placemark>
<Placemark>
<name>
Sat Apr 17 10:20:53 2010 S=0.01 Km/hr
</name>
<styleUrl>
#styleMap_TLP_Normal
</styleUrl>
<Point>
<coordinates>
-99.0409775,17.1668701,1191.25
</coordinates>
</Point>
</Placemark>
<Placemark>
<name>
Sat Apr 17 10:21:03 2010 S=0.00 Km/hr
</name>
<styleUrl>
#styleMap_TLP_Normal
</styleUrl>
<Point>
<coordinates>
-99.0409775,17.1668682,1191.22
</coordinates>
</Point>
</Placemark>
<Placemark>
<name>
Sat Apr 17 10:21:13 2010 S=0.01 Km/hr
</name>
<styleUrl>
#styleMap_TLP_Normal
</styleUrl>
<Point>
<coordinates>
-99.0409775,17.1668682,1191.22
</coordinates>
</Point>
</Placemark>
<Placemark>
<name>
Sat Apr 17 10:21:23 2010 S=0.00 Km/hr
</name>
<styleUrl>
#styleMap_TLP_Normal
</styleUrl>
<Point>
<coordinates>
-99.0409775,17.1668682,1191.19
</coordinates>
</Point>
</Placemark>
<Placemark>
<name>
Sat Apr 17 10:21:33 2010 S=0.00 Km/hr
</name>
<styleUrl>
#styleMap_TLP_Normal
</styleUrl>
<Point>
<coordinates>
-99.0409775,17.1668682,1191.22
</coordinates>
</Point>
</Placemark>
<Placemark>
<name>
Sat Apr 17 10:21:43 2010 S=0.01 Km/hr
</name>
<styleUrl>
#styleMap_TLP_Normal
</styleUrl>
<Point>
<coordinates>
-99.0409775,17.1668682,1191.22
</coordinates>
</Point>
</Placemark>
<Placemark>
<name>
Sat Apr 17 10:21:53 2010 S=0.00 Km/hr
</name>
<styleUrl>
#styleMap_TLP_Normal
</styleUrl>
<Point>
<coordinates>
-99.0409775,17.1668682,1191.16
</coordinates>
</Point>
</Placemark>
<Placemark>
<name>
Sat Apr 17 10:22:03 2010 S=0.01 Km/hr
</name>
<styleUrl>
#styleMap_TLP_Normal
</styleUrl>
<Point>
<coordinates>
-99.0409775,17.1668682,1191.22
</coordinates>
</Point>
</Placemark>
<Placemark>
<name>
Sat Apr 17 10:22:13 2010 S=0.00 Km/hr
</name>
<styleUrl>
#styleMap_TLP_Normal
</styleUrl>
<Point>
<coordinates>
-99.0409775,17.1668682,1191.22
</coordinates>
</Point>
</Placemark>
<Placemark>
<name>
Sat Apr 17 10:22:23 2010 S=0.00 Km/hr
</name>
<styleUrl>
#styleMap_TLP_Normal
</styleUrl>
<Point>
<coordinates>
-99.0409775,17.1668682,1191.25
</coordinates>
</Point>
</Placemark>
<Placemark>
<name>
Sat Apr 17 10:22:33 2010 S=0.01 Km/hr
</name>
<styleUrl>
#styleMap_TLP_Normal
</styleUrl>
<Point>
<coordinates>
-99.0409775,17.1668701,1191.25
</coordinates>
</Point>
</Placemark>
<Placemark>
<name>
Sat Apr 17 10:22:43 2010 S=0.01 Km/hr
</name>
<styleUrl>
#styleMap_TLP_Normal
</styleUrl>
<Point>
<coordinates>
-99.0409775,17.1668701,1191.28
</coordinates>
</Point>
</Placemark>
<Placemark>
<name>
Sat Apr 17 10:22:53 2010 S=0.00 Km/hr
</name>
<styleUrl>
#styleMap_TLP_Normal
</styleUrl>
<Point>
<coordinates>
-99.0409775,17.1668701,1191.28
</coordinates>
</Point>
</Placemark>
<Placemark>
<name>
Sat Apr 17 10:23:03 2010 S=0.01 Km/hr
</name>
<styleUrl>
#styleMap_TLP_Normal
</styleUrl>
<Point>
<coordinates>
-99.0409775,17.1668701,1191.31
</coordinates>
</Point>
</Placemark>
<Placemark>
<name>
Sat Apr 17 10:23:13 2010 S=0.01 Km/hr
</name>
<styleUrl>
#styleMap_TLP_Normal
</styleUrl>
<Point>
<coordinates>
-99.0409775,17.1668701,1191.31
</coordinates>
</Point>
</Placemark>
<Placemark>
<name>
Sat Apr 17 10:23:23 2010 S=0.00 Km/hr
</name>
<styleUrl>
#styleMap_TLP_Normal
</styleUrl>
<Point>
<coordinates>
-99.0409775,17.1668701,1191.34
</coordinates>
</Point>
</Placemark>
<Placemark>
<name>
Sat Apr 17 10:23:33 2010 S=0.01 Km/hr
</name>
<styleUrl>
#styleMap_TLP_Normal
</styleUrl>
<Point>
<coordinates>
-99.0409775,17.1668701,1191.34
</coordinates>
</Point>
</Placemark>
<Placemark>
<name>
Sat Apr 17 10:23:43 2010 S=0.00 Km/hr
</name>
<styleUrl>
#styleMap_TLP_Normal
</styleUrl>
<Point>
<coordinates>
-99.0409775,17.1668682,1191.38
</coordinates>
</Point>
</Placemark>
<Placemark>
<name>
Sat Apr 17 10:23:53 2010 S=0.01 Km/hr
</name>
<styleUrl>
#styleMap_TLP_Normal
</styleUrl>
<Point>
<coordinates>
-99.0409775,17.1668682,1191.38
</coordinates>
</Point>
</Placemark>
<Placemark>
<name>
Sat Apr 17 10:24:03 2010 S=0.00 Km/hr
</name>
<styleUrl>
#styleMap_TLP_Normal
</styleUrl>
<Point>
<coordinates>
-99.0409775,17.1668682,1191.38
</coordinates>
</Point>
</Placemark>
<Placemark>
<name>
Sat Apr 17 10:24:13 2010 S=0.01 Km/hr
</name>
<styleUrl>
#styleMap_TLP_Normal
</styleUrl>
<Point>
<coordinates>
-99.0409775,17.1668682,1191.41
</coordinates>
</Point>
</Placemark>
<Placemark>
<name>
Sat Apr 17 10:24:23 2010 S=0.01 Km/hr
</name>
<styleUrl>
#styleMap_TLP_Normal
</styleUrl>
<Point>
<coordinates>
-99.0409775,17.1668682,1191.44
</coordinates>
</Point>
</Placemark>
<Placemark>
<name>
Sat Apr 17 10:24:33 2010 S=0.00 Km/hr
</name>
<styleUrl>
#styleMap_TLP_Normal
</styleUrl>
<Point>
<coordinates>
-99.0409775,17.1668682,1191.50
</coordinates>
</Point>
</Placemark>
<Placemark>
<name>
Sat Apr 17 10:24:43 2010 S=0.00 Km/hr
</name>
<styleUrl>
#styleMap_TLP_Normal
</styleUrl>
<Point>
<coordinates>
-99.0409775,17.1668682,1191.56
</coordinates>
</Point>
</Placemark>
<Placemark>
<name>
Sat Apr 17 10:24:53 2010 S=0.01 Km/hr
</name>
<styleUrl>
#styleMap_TLP_Normal
</styleUrl>
<Point>
<coordinates>
-99.0409775,17.1668682,1191.59
</coordinates>
</Point>
</Placemark>
<Placemark>
<name>
Sat Apr 17 10:25:03 2010 S=0.00 Km/hr
</name>
<styleUrl>
#styleMap_TLP_Normal
</styleUrl>
<Point>
<coordinates>
-99.0409851,17.1668682,1191.63
</coordinates>
</Point>
</Placemark>
<Placemark>
<name>
Sat Apr 17 10:25:13 2010 S=0.00 Km/hr
</name>
<styleUrl>
#styleMap_TLP_Normal
</styleUrl>
<Point>
<coordinates>
-99.0409851,17.1668663,1191.66
</coordinates>
</Point>
</Placemark>
<Placemark>
<name>
Sat Apr 17 10:25:23 2010 S=0.01 Km/hr
</name>
<styleUrl>
#styleMap_TLP_Normal
</styleUrl>
<Point>
<coordinates>
-99.0409775,17.1668663,1191.69
</coordinates>
</Point>
</Placemark>
<Placemark>
<name>
Sat Apr 17 10:25:33 2010 S=0.00 Km/hr
</name>
<styleUrl>
#styleMap_TLP_Normal
</styleUrl>
<Point>
<coordinates>
-99.0409775,17.1668663,1191.75
</coordinates>
</Point>
</Placemark>
<Placemark>
<name>
Sat Apr 17 10:25:43 2010 S=0.01 Km/hr
</name>
<styleUrl>
#styleMap_TLP_Normal
</styleUrl>
<Point>
<coordinates>
-99.0409775,17.1668663,1191.81
</coordinates>
</Point>
</Placemark>
<Placemark>
<name>
Sat Apr 17 10:25:53 2010 S=0.00 Km/hr
</name>
<styleUrl>
#styleMap_TLP_Normal
</styleUrl>
<Point>
<coordinates>
-99.0409775,17.1668644,1191.84
</coordinates>
</Point>
</Placemark>
<Placemark>
<name>
Sat Apr 17 10:26:03 2010 S=0.01 Km/hr
</name>
<styleUrl>
#styleMap_TLP_Normal
</styleUrl>
<Point>
<coordinates>
-99.0409775,17.1668644,1191.81
</coordinates>
</Point>
</Placemark>
<Placemark>
<name>
Sat Apr 17 10:26:13 2010 S=0.00 Km/hr
</name>
<styleUrl>
#styleMap_TLP_Normal
</styleUrl>
<Point>
<coordinates>
-99.0409775,17.1668644,1191.84
</coordinates>
</Point>
</Placemark>
<Placemark>
<name>
Sat Apr 17 10:26:23 2010 S=0.01 Km/hr
</name>
<styleUrl>
#styleMap_TLP_Normal
</styleUrl>
<Point>
<coordinates>
-99.0409775,17.1668625,1191.81
</coordinates>
</Point>
</Placemark>
<Placemark>
<name>
Sat Apr 17 10:26:33 2010 S=0.00 Km/hr
</name>
<styleUrl>
#styleMap_TLP_Normal
</styleUrl>
<Point>
<coordinates>
-99.0409775,17.1668625,1191.81
</coordinates>
</Point>
</Placemark>
<Placemark>
<name>
Sat Apr 17 10:26:43 2010 S=0.01 Km/hr
</name>
<styleUrl>
#styleMap_TLP_Normal
</styleUrl>
<Point>
<coordinates>
-99.0409775,17.1668625,1191.81
</coordinates>
</Point>
</Placemark>
<Placemark>
<name>
Sat Apr 17 10:26:53 2010 S=0.00 Km/hr
</name>
<styleUrl>
#styleMap_TLP_Normal
</styleUrl>
<Point>
<coordinates>
-99.0409775,17.1668625,1191.81
</coordinates>
</Point>
</Placemark>
<Placemark>
<name>
Sat Apr 17 10:27:03 2010 S=0.01 Km/hr
</name>
<styleUrl>
#styleMap_TLP_Normal
</styleUrl>
<Point>
<coordinates>
-99.0409775,17.1668606,1191.81
</coordinates>
</Point>
</Placemark>
<Placemark>
<name>
Sat Apr 17 10:27:13 2010 S=0.01 Km/hr
</name>
<styleUrl>
#styleMap_TLP_Normal
</styleUrl>
<Point>
<coordinates>
-99.0409775,17.1668606,1191.78
</coordinates>
</Point>
</Placemark>
<Placemark>
<name>
Sat Apr 17 10:27:23 2010 S=0.01 Km/hr
</name>
<styleUrl>
#styleMap_TLP_Normal
</styleUrl>
<Point>
<coordinates>
-99.0409775,17.1668587,1191.75
</coordinates>
</Point>
</Placemark>
<Placemark>
<name>
Sat Apr 17 10:27:33 2010 S=0.02 Km/hr
</name>
<styleUrl>
#styleMap_TLP_Normal
</styleUrl>
<Point>
<coordinates>
-99.0409775,17.1668587,1191.78
</coordinates>
</Point>
</Placemark>
<Placemark>
<name>
Sat Apr 17 10:27:43 2010 S=0.01 Km/hr
</name>
<styleUrl>
#styleMap_TLP_Normal
</styleUrl>
<Point>
<coordinates>
-99.0409775,17.1668568,1191.91
</coordinates>
</Point>
</Placemark>
<Placemark>
<name>
Sat Apr 17 10:27:53 2010 S=0.01 Km/hr
</name>
<styleUrl>
#styleMap_TLP_Normal
</styleUrl>
<Point>
<coordinates>
-99.0409775,17.1668568,1192.03
</coordinates>
</Point>
</Placemark>
<Placemark>
<name>
Sat Apr 17 10:28:03 2010 S=0.00 Km/hr
</name>
<styleUrl>
#styleMap_TLP_Normal
</styleUrl>
<Point>
<coordinates>
-99.0409775,17.1668549,1192.13
</coordinates>
</Point>
</Placemark>
<Placemark>
<name>
Sat Apr 17 10:28:13 2010 S=0.00 Km/hr
</name>
<styleUrl>
#styleMap_TLP_Normal
</styleUrl>
<Point>
<coordinates>
-99.0409775,17.1668549,1192.19
</coordinates>
</Point>
</Placemark>
<Placemark>
<name>
Sat Apr 17 10:28:23 2010 S=0.01 Km/hr
</name>
<styleUrl>
#styleMap_TLP_Normal
</styleUrl>
<Point>
<coordinates>
-99.0409775,17.1668530,1192.28
</coordinates>
</Point>
</Placemark>
<Placemark>
<name>
Sat Apr 17 10:28:33 2010 S=0.01 Km/hr
</name>
<styleUrl>
#styleMap_TLP_Normal
</styleUrl>
<Point>
<coordinates>
-99.0409775,17.1668530,1192.38
</coordinates>
</Point>
</Placemark>
<Placemark>
<name>
Sat Apr 17 10:28:43 2010 S=0.01 Km/hr
</name>
<styleUrl>
#styleMap_TLP_Normal
</styleUrl>
<Point>
<coordinates>
-99.0409775,17.1668530,1192.44
</coordinates>
</Point>
</Placemark>
<Placemark>
<name>
Sat Apr 17 10:28:53 2010 S=0.00 Km/hr
</name>
<styleUrl>
#styleMap_TLP_Normal
</styleUrl>
<Point>
<coordinates>
-99.0409775,17.1668510,1192.44
</coordinates>
</Point>
</Placemark>
<Placemark>
<name>
Sat Apr 17 10:29:03 2010 S=0.01 Km/hr
</name>
<styleUrl>
#styleMap_TLP_Normal
</styleUrl>
<Point>
<coordinates>
-99.0409775,17.1668510,1192.44
</coordinates>
</Point>
</Placemark>
<Placemark>
<name>
Sat Apr 17 10:29:13 2010 S=0.01 Km/hr
</name>
<styleUrl>
#styleMap_TLP_Normal
</styleUrl>
<Point>
<coordinates>
-99.0409775,17.1668491,1192.41
</coordinates>
</Point>
</Placemark>
<Placemark>
<name>
Sat Apr 17 10:29:23 2010 S=0.01 Km/hr
</name>
<styleUrl>
#styleMap_TLP_Normal
</styleUrl>
<Point>
<coordinates>
-99.0409775,17.1668491,1192.41
</coordinates>
</Point>
</Placemark>
<Placemark>
<name>
Sat Apr 17 10:29:33 2010 S=0.01 Km/hr
</name>
<styleUrl>
#styleMap_TLP_Normal
</styleUrl>
<Point>
<coordinates>
-99.0409775,17.1668472,1192.41
</coordinates>
</Point>
</Placemark>
<Placemark>
<name>
Sat Apr 17 10:29:43 2010 S=0.00 Km/hr
</name>
<styleUrl>
#styleMap_TLP_Normal
</styleUrl>
<Point>
<coordinates>
-99.0409775,17.1668472,1192.47
</coordinates>
</Point>
</Placemark>
<Placemark>
<name>
Sat Apr 17 10:29:53 2010 S=0.01 Km/hr
</name>
<styleUrl>
#styleMap_TLP_Normal
</styleUrl>
<Point>
<coordinates>
-99.0409775,17.1668472,1192.53
</coordinates>
</Point>
</Placemark>
<Placemark>
<name>
Sat Apr 17 10:30:03 2010 S=0.01 Km/hr
</name>
<styleUrl>
#styleMap_TLP_Normal
</styleUrl>
<Point>
<coordinates>
-99.0409775,17.1668472,1192.56
</coordinates>
</Point>
</Placemark>
<Placemark>
<name>
Sat Apr 17 10:30:13 2010 S=0.00 Km/hr
</name>
<styleUrl>
#styleMap_TLP_Normal
</styleUrl>
<Point>
<coordinates>
-99.0409775,17.1668491,1192.63
</coordinates>
</Point>
</Placemark>
<Placemark>
<name>
Sat Apr 17 10:30:23 2010 S=0.00 Km/hr
</name>
<styleUrl>
#styleMap_TLP_Normal
</styleUrl>
<Point>
<coordinates>
-99.0409775,17.1668491,1192.72
</coordinates>
</Point>
</Placemark>
<Placemark>
<name>
Sat Apr 17 10:30:33 2010 S=0.01 Km/hr
</name>
<styleUrl>
#styleMap_TLP_Normal
</styleUrl>
<Point>
<coordinates>
-99.0409775,17.1668491,1192.88
</coordinates>
</Point>
</Placemark>
<Placemark>
<name>
Sat Apr 17 10:30:43 2010 S=0.01 Km/hr
</name>
<styleUrl>
#styleMap_TLP_Normal
</styleUrl>
<Point>
<coordinates>
-99.0409775,17.1668491,1192.97
</coordinates>
</Point>
</Placemark>
<Placemark>
<name>
Sat Apr 17 10:30:53 2010 S=0.00 Km/hr
</name>
<styleUrl>
#styleMap_TLP_Normal
</styleUrl>
<Point>
<coordinates>
-99.0409775,17.1668491,1193.06
</coordinates>
</Point>
</Placemark>
<Placemark>
<name>
Sat Apr 17 10:31:03 2010 S=0.01 Km/hr
</name>
<styleUrl>
#styleMap_TLP_Normal
</styleUrl>
<Point>
<coordinates>
-99.0409775,17.1668510,1193.16
</coordinates>
</Point>
</Placemark>
<Placemark>
<name>
Sat Apr 17 10:31:13 2010 S=0.00 Km/hr
</name>
<styleUrl>
#styleMap_TLP_Normal
</styleUrl>
<Point>
<coordinates>
-99.0409775,17.1668510,1193.22
</coordinates>
</Point>
</Placemark>
<Placemark>
<name>
Sat Apr 17 10:31:23 2010 S=0.01 Km/hr
</name>
<styleUrl>
#styleMap_TLP_Normal
</styleUrl>
<Point>
<coordinates>
-99.0409775,17.1668510,1193.25
</coordinates>
</Point>
</Placemark>
<Placemark>
<name>
Sat Apr 17 10:31:33 2010 S=0.01 Km/hr
</name>
<styleUrl>
#styleMap_TLP_Normal
</styleUrl>
<Point>
<coordinates>
-99.0409775,17.1668510,1193.22
</coordinates>
</Point>
</Placemark>
<Placemark>
<name>
Sat Apr 17 10:31:43 2010 S=0.00 Km/hr
</name>
<styleUrl>
#styleMap_TLP_Normal
</styleUrl>
<Point>
<coordinates>
-99.0409775,17.1668510,1193.19
</coordinates>
</Point>
</Placemark>
<Placemark>
<name>
Sat Apr 17 10:31:53 2010 S=0.00 Km/hr
</name>
<styleUrl>
#styleMap_TLP_Normal
</styleUrl>
<Point>
<coordinates>
-99.0409775,17.1668510,1193.22
</coordinates>
</Point>
</Placemark>
<Placemark>
<name>
Sat Apr 17 10:32:03 2010 S=0.00 Km/hr
</name>
<styleUrl>
#styleMap_TLP_Normal
</styleUrl>
<Point>
<coordinates>
-99.0409775,17.1668510,1193.25
</coordinates>
</Point>
</Placemark>
<Placemark>
<name>
Sat Apr 17 10:32:13 2010 S=0.01 Km/hr
</name>
<styleUrl>
#styleMap_TLP_Normal
</styleUrl>
<Point>
<coordinates>
-99.0409775,17.1668510,1193.19
</coordinates>
</Point>
</Placemark>
<Placemark>
<name>
Sat Apr 17 10:32:23 2010 S=0.00 Km/hr
</name>
<styleUrl>
#styleMap_TLP_Normal
</styleUrl>
<Point>
<coordinates>
-99.0409775,17.1668510,1193.16
</coordinates>
</Point>
</Placemark>
<Placemark>
<name>
Sat Apr 17 10:32:33 2010 S=0.00 Km/hr
</name>
<styleUrl>
#styleMap_TLP_Normal
</styleUrl>
<Point>
<coordinates>
-99.0409775,17.1668491,1193.19
</coordinates>
</Point>
</Placemark>
<Placemark>
<name>
Sat Apr 17 10:32:43 2010 S=0.01 Km/hr
</name>
<styleUrl>
#styleMap_TLP_Normal
</styleUrl>
<Point>
<coordinates>
-99.0409775,17.1668491,1193.19
</coordinates>
</Point>
</Placemark>
<Placemark>
<name>
Sat Apr 17 10:32:53 2010 S=0.00 Km/hr
</name>
<styleUrl>
#styleMap_TLP_Normal
</styleUrl>
<Point>
<coordinates>
-99.0409775,17.1668491,1193.16
</coordinates>
</Point>
</Placemark>
<Placemark>
<name>
Sat Apr 17 10:33:03 2010 S=0.01 Km/hr
</name>
<styleUrl>
#styleMap_TLP_Normal
</styleUrl>
<Point>
<coordinates>
-99.0409775,17.1668491,1193.13
</coordinates>
</Point>
</Placemark>
<Placemark>
<name>
Sat Apr 17 10:33:13 2010 S=0.01 Km/hr
</name>
<styleUrl>
#styleMap_TLP_Normal
</styleUrl>
<Point>
<coordinates>
-99.0409775,17.1668491,1193.09
</coordinates>
</Point>
</Placemark>
<Placemark>
<name>
Sat Apr 17 10:33:23 2010 S=0.00 Km/hr
</name>
<styleUrl>
#styleMap_TLP_Normal
</styleUrl>
<Point>
<coordinates>
-99.0409775,17.1668472,1193.09
</coordinates>
</Point>
</Placemark>
<Placemark>
<name>
Sat Apr 17 10:33:33 2010 S=0.01 Km/hr
</name>
<styleUrl>
#styleMap_TLP_Normal
</styleUrl>
<Point>
<coordinates>
-99.0409775,17.1668491,1193.06
</coordinates>
</Point>
</Placemark>
<Placemark>
<name>
Sat Apr 17 10:33:43 2010 S=0.00 Km/hr
</name>
<styleUrl>
#styleMap_TLP_Normal
</styleUrl>
<Point>
<coordinates>
-99.0409775,17.1668491,1193.06
</coordinates>
</Point>
</Placemark>
<Placemark>
<name>
Sat Apr 17 10:33:53 2010 S=0.01 Km/hr
</name>
<styleUrl>
#styleMap_TLP_Normal
</styleUrl>
<Point>
<coordinates>
-99.0409775,17.1668491,1193.03
</coordinates>
</Point>
</Placemark>
<Placemark>
<name>
Sat Apr 17 10:34:03 2010 S=0.01 Km/hr
</name>
<styleUrl>
#styleMap_TLP_Normal
</styleUrl>
<Point>
<coordinates>
-99.0409775,17.1668491,1193.00
</coordinates>
</Point>
</Placemark>
<Placemark>
<name>
Sat Apr 17 10:34:13 2010 S=0.00 Km/hr
</name>
<styleUrl>
#styleMap_TLP_Normal
</styleUrl>
<Point>
<coordinates>
-99.0409775,17.1668491,1193.00
</coordinates>
</Point>
</Placemark>
<Placemark>
<name>
Sat Apr 17 10:34:23 2010 S=0.01 Km/hr
</name>
<styleUrl>
#styleMap_TLP_Normal
</styleUrl>
<Point>
<coordinates>
-99.0409775,17.1668491,1193.00
</coordinates>
</Point>
</Placemark>
<Placemark>
<name>
Sat Apr 17 10:34:33 2010 S=0.00 Km/hr
</name>
<styleUrl>
#styleMap_TLP_Normal
</styleUrl>
<Point>
<coordinates>
-99.0409775,17.1668491,1192.97
</coordinates>
</Point>
</Placemark>
<Placemark>
<name>
Sat Apr 17 10:34:43 2010 S=0.01 Km/hr
</name>
<styleUrl>
#styleMap_TLP_Normal
</styleUrl>
<Point>
<coordinates>
-99.0409851,17.1668491,1192.97
</coordinates>
</Point>
</Placemark>
<Placemark>
<name>
Sat Apr 17 10:34:53 2010 S=0.01 Km/hr
</name>
<styleUrl>
#styleMap_TLP_Normal
</styleUrl>
<Point>
<coordinates>
-99.0409851,17.1668491,1192.88
</coordinates>
</Point>
</Placemark>
<Placemark>
<name>
Sat Apr 17 10:35:03 2010 S=0.01 Km/hr
</name>
<styleUrl>
#styleMap_TLP_Normal
</styleUrl>
<Point>
<coordinates>
-99.0409851,17.1668472,1192.81
</coordinates>
</Point>
</Placemark>
<Placemark>
<name>
Sat Apr 17 10:35:13 2010 S=0.02 Km/hr
</name>
<styleUrl>
#styleMap_TLP_Normal
</styleUrl>
<Point>
<coordinates>
-99.0409851,17.1668472,1192.78
</coordinates>
</Point>
</Placemark>
<Placemark>
<name>
Sat Apr 17 10:35:23 2010 S=0.01 Km/hr
</name>
<styleUrl>
#styleMap_TLP_Normal
</styleUrl>
<Point>
<coordinates>
-99.0409851,17.1668453,1192.75
</coordinates>
</Point>
</Placemark>
<Placemark>
<name>
Sat Apr 17 10:35:33 2010 S=0.01 Km/hr
</name>
<styleUrl>
#styleMap_TLP_Normal
</styleUrl>
<Point>
<coordinates>
-99.0409851,17.1668453,1192.75
</coordinates>
</Point>
</Placemark>
<Placemark>
<name>
Sat Apr 17 10:35:43 2010 S=0.00 Km/hr
</name>
<styleUrl>
#styleMap_TLP_Normal
</styleUrl>
<Point>
<coordinates>
-99.0409851,17.1668434,1192.72
</coordinates>
</Point>
</Placemark>
<Placemark>
<name>
Sat Apr 17 10:35:53 2010 S=0.01 Km/hr
</name>
<styleUrl>
#styleMap_TLP_Normal
</styleUrl>
<Point>
<coordinates>
-99.0409851,17.1668434,1192.75
</coordinates>
</Point>
</Placemark>
<Placemark>
<name>
Sat Apr 17 10:36:03 2010 S=0.01 Km/hr
</name>
<styleUrl>
#styleMap_TLP_Normal
</styleUrl>
<Point>
<coordinates>
-99.0409851,17.1668415,1192.72
</coordinates>
</Point>
</Placemark>
<Placemark>
<name>
Sat Apr 17 10:36:13 2010 S=0.01 Km/hr
</name>
<styleUrl>
#styleMap_TLP_Normal
</styleUrl>
<Point>
<coordinates>
-99.0409851,17.1668415,1192.72
</coordinates>
</Point>
</Placemark>
<Placemark>
<name>
Sat Apr 17 10:36:23 2010 S=0.01 Km/hr
</name>
<styleUrl>
#styleMap_TLP_Normal
</styleUrl>
<Point>
<coordinates>
-99.0409851,17.1668415,1192.72
</coordinates>
</Point>
</Placemark>
<Placemark>
<name>
Sat Apr 17 10:36:33 2010 S=0.01 Km/hr
</name>
<styleUrl>
#styleMap_TLP_Normal
</styleUrl>
<Point>
<coordinates>
-99.0409927,17.1668415,1192.75
</coordinates>
</Point>
</Placemark>
<Placemark>
<name>
Sat Apr 17 10:36:43 2010 S=0.01 Km/hr
</name>
<styleUrl>
#styleMap_TLP_Normal
</styleUrl>
<Point>
<coordinates>
-99.0409927,17.1668415,1192.72
</coordinates>
</Point>
</Placemark>
<Placemark>
<name>
Sat Apr 17 10:36:53 2010 S=0.01 Km/hr
</name>
<styleUrl>
#styleMap_TLP_Normal
</styleUrl>
<Point>
<coordinates>
-99.0409927,17.1668434,1192.66
</coordinates>
</Point>
</Placemark>
<Placemark>
<name>
Sat Apr 17 10:37:03 2010 S=0.01 Km/hr
</name>
<styleUrl>
#styleMap_TLP_Normal
</styleUrl>
<Point>
<coordinates>
-99.0409927,17.1668434,1192.59
</coordinates>
</Point>
</Placemark>
<Placemark>
<name>
Sat Apr 17 10:37:13 2010 S=0.01 Km/hr
</name>
<styleUrl>
#styleMap_TLP_Normal
</styleUrl>
<Point>
<coordinates>
-99.0409927,17.1668453,1192.50
</coordinates>
</Point>
</Placemark>
<Placemark>
<name>
Sat Apr 17 10:37:23 2010 S=0.01 Km/hr
</name>
<styleUrl>
#styleMap_TLP_Normal
</styleUrl>
<Point>
<coordinates>
-99.0409927,17.1668453,1192.44
</coordinates>
</Point>
</Placemark>
<Placemark>
<name>
Sat Apr 17 10:37:33 2010 S=0.01 Km/hr
</name>
<styleUrl>
#styleMap_TLP_Normal
</styleUrl>
<Point>
<coordinates>
-99.0409927,17.1668453,1192.31
</coordinates>
</Point>
</Placemark>
<Placemark>
<name>
Sat Apr 17 10:37:43 2010 S=0.01 Km/hr
</name>
<styleUrl>
#styleMap_TLP_Normal
</styleUrl>
<Point>
<coordinates>
-99.0409927,17.1668453,1192.16
</coordinates>
</Point>
</Placemark>
<Placemark>
<name>
Sat Apr 17 10:37:53 2010 S=0.01 Km/hr
</name>
<styleUrl>
#styleMap_TLP_Normal
</styleUrl>
<Point>
<coordinates>
-99.0409927,17.1668453,1192.06
</coordinates>
</Point>
</Placemark>
<Placemark>
<name>
Sat Apr 17 10:38:03 2010 S=0.00 Km/hr
</name>
<styleUrl>
#styleMap_TLP_Normal
</styleUrl>
<Point>
<coordinates>
-99.0409927,17.1668453,1191.94
</coordinates>
</Point>
</Placemark>
<Placemark>
<name>
Sat Apr 17 10:38:13 2010 S=0.00 Km/hr
</name>
<styleUrl>
#styleMap_TLP_Normal
</styleUrl>
<Point>
<coordinates>
-99.0409927,17.1668453,1191.78
</coordinates>
</Point>
</Placemark>
<Placemark>
<name>
Sat Apr 17 10:38:23 2010 S=0.01 Km/hr
</name>
<styleUrl>
#styleMap_TLP_Normal
</styleUrl>
<Point>
<coordinates>
-99.0409927,17.1668453,1191.66
</coordinates>
</Point>
</Placemark>
<Placemark>
<name>
Sat Apr 17 10:38:33 2010 S=0.00 Km/hr
</name>
<styleUrl>
#styleMap_TLP_Normal
</styleUrl>
<Point>
<coordinates>
-99.0409927,17.1668453,1191.53
</coordinates>
</Point>
</Placemark>
<Placemark>
<name>
Sat Apr 17 10:38:43 2010 S=0.01 Km/hr
</name>
<styleUrl>
#styleMap_TLP_Normal
</styleUrl>
<Point>
<coordinates>
-99.0409927,17.1668472,1191.34
</coordinates>
</Point>
</Placemark>
<Placemark>
<name>
Sat Apr 17 10:38:53 2010 S=0.00 Km/hr
</name>
<styleUrl>
#styleMap_TLP_Normal
</styleUrl>
<Point>
<coordinates>
-99.0409927,17.1668472,1191.16
</coordinates>
</Point>
</Placemark>
<Placemark>
<name>
Sat Apr 17 10:39:03 2010 S=0.00 Km/hr
</name>
<styleUrl>
#styleMap_TLP_Normal
</styleUrl>
<Point>
<coordinates>
-99.0409927,17.1668472,1191.00
</coordinates>
</Point>
</Placemark>
<Placemark>
<name>
Sat Apr 17 10:39:13 2010 S=0.00 Km/hr
</name>
<styleUrl>
#styleMap_TLP_Normal
</styleUrl>
<Point>
<coordinates>
-99.0409927,17.1668472,1190.88
</coordinates>
</Point>
</Placemark>
<Placemark>
<name>
Sat Apr 17 10:39:23 2010 S=0.01 Km/hr
</name>
<styleUrl>
#styleMap_TLP_Normal
</styleUrl>
<Point>
<coordinates>
-99.0409927,17.1668472,1190.75
</coordinates>
</Point>
</Placemark>
<Placemark>
<name>
Sat Apr 17 10:39:33 2010 S=0.00 Km/hr
</name>
<styleUrl>
#styleMap_TLP_Normal
</styleUrl>
<Point>
<coordinates>
-99.0409927,17.1668472,1190.66
</coordinates>
</Point>
</Placemark>
<Placemark>
<name>
Sat Apr 17 10:39:43 2010 S=0.00 Km/hr
</name>
<styleUrl>
#styleMap_TLP_Normal
</styleUrl>
<Point>
<coordinates>
-99.0409851,17.1668472,1190.59
</coordinates>
</Point>
</Placemark>
<Placemark>
<name>
Sat Apr 17 10:39:53 2010 S=0.00 Km/hr
</name>
<styleUrl>
#styleMap_TLP_Normal
</styleUrl>
<Point>
<coordinates>
-99.0409851,17.1668453,1190.50
</coordinates>
</Point>
</Placemark>
<Placemark>
<name>
Sat Apr 17 10:40:03 2010 S=0.00 Km/hr
</name>
<styleUrl>
#styleMap_TLP_Normal
</styleUrl>
<Point>
<coordinates>
-99.0409851,17.1668453,1190.44
</coordinates>
</Point>
</Placemark>
<Placemark>
<name>
Sat Apr 17 10:40:13 2010 S=0.00 Km/hr
</name>
<styleUrl>
#styleMap_TLP_Normal
</styleUrl>
<Point>
<coordinates>
-99.0409851,17.1668453,1190.44
</coordinates>
</Point>
</Placemark>
<Placemark>
<name>
Sat Apr 17 10:40:23 2010 S=0.00 Km/hr
</name>
<styleUrl>
#styleMap_TLP_Normal
</styleUrl>
<Point>
<coordinates>
-99.0409851,17.1668453,1190.41
</coordinates>
</Point>
</Placemark>
<Placemark>
<name>
Sat Apr 17 10:40:33 2010 S=0.00 Km/hr
</name>
<styleUrl>
#styleMap_TLP_Normal
</styleUrl>
<Point>
<coordinates>
-99.0409851,17.1668453,1190.38
</coordinates>
</Point>
</Placemark>
<Placemark>
<name>
Sat Apr 17 10:40:43 2010 S=0.01 Km/hr
</name>
<styleUrl>
#styleMap_TLP_Normal
</styleUrl>
<Point>
<coordinates>
-99.0409851,17.1668453,1190.34
</coordinates>
</Point>
</Placemark>
<Placemark>
<name>
Sat Apr 17 10:40:53 2010 S=0.01 Km/hr
</name>
<styleUrl>
#styleMap_TLP_Normal
</styleUrl>
<Point>
<coordinates>
-99.0409851,17.1668434,1190.25
</coordinates>
</Point>
</Placemark>
<Placemark>
<name>
Sat Apr 17 10:41:03 2010 S=0.01 Km/hr
</name>
<styleUrl>
#styleMap_TLP_Normal
</styleUrl>
<Point>
<coordinates>
-99.0409851,17.1668434,1190.19
</coordinates>
</Point>
</Placemark>
<Placemark>
<name>
Sat Apr 17 10:41:13 2010 S=0.01 Km/hr
</name>
<styleUrl>
#styleMap_TLP_Normal
</styleUrl>
<Point>
<coordinates>
-99.0409851,17.1668415,1190.16
</coordinates>
</Point>
</Placemark>
<Placemark>
<name>
Sat Apr 17 10:41:23 2010 S=0.01 Km/hr
</name>
<styleUrl>
#styleMap_TLP_Normal
</styleUrl>
<Point>
<coordinates>
-99.0409927,17.1668396,1190.06
</coordinates>
</Point>
</Placemark>
<Placemark>
<name>
Sat Apr 17 10:41:33 2010 S=0.01 Km/hr
</name>
<styleUrl>
#styleMap_TLP_Normal
</styleUrl>
<Point>
<coordinates>
-99.0409927,17.1668396,1190.00
</coordinates>
</Point>
</Placemark>
<Placemark>
<name>
Sat Apr 17 10:41:43 2010 S=0.00 Km/hr
</name>
<styleUrl>
#styleMap_TLP_Normal
</styleUrl>
<Point>
<coordinates>
-99.0409927,17.1668396,1189.94
</coordinates>
</Point>
</Placemark>
<Placemark>
<name>
Sat Apr 17 10:41:53 2010 S=0.01 Km/hr
</name>
<styleUrl>
#styleMap_TLP_Normal
</styleUrl>
<Point>
<coordinates>
-99.0409927,17.1668396,1189.91
</coordinates>
</Point>
</Placemark>
<Placemark>
<name>
Sat Apr 17 10:42:03 2010 S=0.01 Km/hr
</name>
<styleUrl>
#styleMap_TLP_Normal
</styleUrl>
<Point>
<coordinates>
-99.0409927,17.1668396,1189.88
</coordinates>
</Point>
</Placemark>
<Placemark>
<name>
Sat Apr 17 10:42:13 2010 S=0.01 Km/hr
</name>
<styleUrl>
#styleMap_TLP_Normal
</styleUrl>
<Point>
<coordinates>
-99.0409927,17.1668396,1189.84
</coordinates>
</Point>
</Placemark>
<Placemark>
<name>
Sat Apr 17 10:42:23 2010 S=0.00 Km/hr
</name>
<styleUrl>
#styleMap_TLP_Normal
</styleUrl>
<Point>
<coordinates>
-99.0409927,17.1668396,1189.84
</coordinates>
</Point>
</Placemark>
<Placemark>
<name>
Sat Apr 17 10:42:33 2010 S=0.01 Km/hr
</name>
<styleUrl>
#styleMap_TLP_Normal
</styleUrl>
<Point>
<coordinates>
-99.0409927,17.1668396,1189.84
</coordinates>
</Point>
</Placemark>
<Placemark>
<name>
Sat Apr 17 10:42:43 2010 S=0.01 Km/hr
</name>
<styleUrl>
#styleMap_TLP_Normal
</styleUrl>
<Point>
<coordinates>
-99.0409927,17.1668415,1189.88
</coordinates>
</Point>
</Placemark>
<Placemark>
<name>
Sat Apr 17 10:42:53 2010 S=0.01 Km/hr
</name>
<styleUrl>
#styleMap_TLP_Normal
</styleUrl>
<Point>
<coordinates>
-99.0409927,17.1668396,1189.88
</coordinates>
</Point>
</Placemark>
<Placemark>
<name>
Sat Apr 17 10:43:03 2010 S=0.00 Km/hr
</name>
<styleUrl>
#styleMap_TLP_Normal
</styleUrl>
<Point>
<coordinates>
-99.0409927,17.1668396,1189.84
</coordinates>
</Point>
</Placemark>
<Placemark>
<name>
Sat Apr 17 10:43:13 2010 S=0.00 Km/hr
</name>
<styleUrl>
#styleMap_TLP_Normal
</styleUrl>
<Point>
<coordinates>
-99.0409927,17.1668396,1189.84
</coordinates>
</Point>
</Placemark>
<Placemark>
<name>
Sat Apr 17 10:43:23 2010 S=0.01 Km/hr
</name>
<styleUrl>
#styleMap_TLP_Normal
</styleUrl>
<Point>
<coordinates>
-99.0409927,17.1668396,1189.84
</coordinates>
</Point>
</Placemark>
<Placemark>
<name>
Sat Apr 17 10:43:33 2010 S=0.01 Km/hr
</name>
<styleUrl>
#styleMap_TLP_Normal
</styleUrl>
<Point>
<coordinates>
-99.0409927,17.1668396,1189.81
</coordinates>
</Point>
</Placemark>
<Placemark>
<name>
Sat Apr 17 10:43:43 2010 S=0.00 Km/hr
</name>
<styleUrl>
#styleMap_TLP_Normal
</styleUrl>
<Point>
<coordinates>
-99.0409927,17.1668396,1189.78
</coordinates>
</Point>
</Placemark>
<Placemark>
<name>
Sat Apr 17 10:43:53 2010 S=0.00 Km/hr
</name>
<styleUrl>
#styleMap_TLP_Normal
</styleUrl>
<Point>
<coordinates>
-99.0409927,17.1668396,1189.72
</coordinates>
</Point>
</Placemark>
<Placemark>
<name>
Sat Apr 17 10:44:03 2010 S=0.01 Km/hr
</name>
<styleUrl>
#styleMap_TLP_Normal
</styleUrl>
<Point>
<coordinates>
-99.0409927,17.1668396,1189.69
</coordinates>
</Point>
</Placemark>
<Placemark>
<name>
Sat Apr 17 10:44:13 2010 S=0.00 Km/hr
</name>
<styleUrl>
#styleMap_TLP_Normal
</styleUrl>
<Point>
<coordinates>
-99.0409927,17.1668396,1189.63
</coordinates>
</Point>
</Placemark>
<Placemark>
<name>
Sat Apr 17 10:44:23 2010 S=0.00 Km/hr
</name>
<styleUrl>
#styleMap_TLP_Normal
</styleUrl>
<Point>
<coordinates>
-99.0409927,17.1668377,1189.59
</coordinates>
</Point>
</Placemark>
<Placemark>
<name>
Sat Apr 17 10:44:33 2010 S=0.00 Km/hr
</name>
<styleUrl>
#styleMap_TLP_Normal
</styleUrl>
<Point>
<coordinates>
-99.0409927,17.1668377,1189.50
</coordinates>
</Point>
</Placemark>
<Placemark>
<name>
Sat Apr 17 10:44:43 2010 S=0.00 Km/hr
</name>
<styleUrl>
#styleMap_TLP_Normal
</styleUrl>
<Point>
<coordinates>
-99.0409927,17.1668377,1189.44
</coordinates>
</Point>
</Placemark>
<Placemark>
<name>
Sat Apr 17 10:44:53 2010 S=0.01 Km/hr
</name>
<styleUrl>
#styleMap_TLP_Normal
</styleUrl>
<Point>
<coordinates>
-99.0409927,17.1668377,1189.34
</coordinates>
</Point>
</Placemark>
<Placemark>
<name>
Sat Apr 17 10:45:03 2010 S=0.00 Km/hr
</name>
<styleUrl>
#styleMap_TLP_Normal
</styleUrl>
<Point>
<coordinates>
-99.0409927,17.1668377,1189.28
</coordinates>
</Point>
</Placemark>
<Placemark>
<name>
Sat Apr 17 10:45:13 2010 S=0.00 Km/hr
</name>
<styleUrl>
#styleMap_TLP_Normal
</styleUrl>
<Point>
<coordinates>
-99.0409927,17.1668377,1189.19
</coordinates>
</Point>
</Placemark>
<Placemark>
<name>
Sat Apr 17 10:45:23 2010 S=0.00 Km/hr
</name>
<styleUrl>
#styleMap_TLP_Normal
</styleUrl>
<Point>
<coordinates>
-99.0409927,17.1668377,1189.13
</coordinates>
</Point>
</Placemark>
<Placemark>
<name>
Sat Apr 17 10:45:33 2010 S=0.01 Km/hr
</name>
<styleUrl>
#styleMap_TLP_Normal
</styleUrl>
<Point>
<coordinates>
-99.0409927,17.1668377,1189.09
</coordinates>
</Point>
</Placemark>
<Placemark>
<name>
Sat Apr 17 10:45:43 2010 S=0.01 Km/hr
</name>
<styleUrl>
#styleMap_TLP_Normal
</styleUrl>
<Point>
<coordinates>
-99.0409927,17.1668377,1189.06
</coordinates>
</Point>
</Placemark>
<Placemark>
<name>
Sat Apr 17 10:45:53 2010 S=3.09 Km/hr
</name>
<styleUrl>
#styleMap_TLP_Normal
</styleUrl>
<Point>
<coordinates>
-99.0409927,17.1668835,1188.06
</coordinates>
</Point>
</Placemark>
<Placemark>
<name>
Sat Apr 17 10:46:03 2010 S=2.43 Km/hr
</name>
<styleUrl>
#styleMap_TLP_Normal
</styleUrl>
<Point>
<coordinates>
-99.0410004,17.1669540,1188.47
</coordinates>
</Point>
</Placemark>
<Placemark>
<name>
Sat Apr 17 10:46:13 2010 S=2.65 Km/hr
</name>
<styleUrl>
#styleMap_TLP_Normal
</styleUrl>
<Point>
<coordinates>
-99.0410461,17.1670284,1188.22
</coordinates>
</Point>
</Placemark>
<Placemark>
<name>
Sat Apr 17 10:46:23 2010 S=2.68 Km/hr
</name>
<styleUrl>
#styleMap_TLP_Normal
</styleUrl>
<Point>
<coordinates>
-99.0410995,17.1670723,1186.81
</coordinates>
</Point>
</Placemark>
<Placemark>
<name>
Sat Apr 17 10:46:33 2010 S=0.81 Km/hr
</name>
<styleUrl>
#styleMap_TLP_Normal
</styleUrl>
<Point>
<coordinates>
-99.0411301,17.1671200,1186.41
</coordinates>
</Point>
</Placemark>
<Placemark>
<name>
Sat Apr 17 10:46:43 2010 S=2.00 Km/hr
</name>
<styleUrl>
#styleMap_TLP_Normal
</styleUrl>
<Point>
<coordinates>
-99.0411606,17.1671429,1186.25
</coordinates>
</Point>
</Placemark>
<Placemark>
<name>
Sat Apr 17 10:46:53 2010 S=1.15 Km/hr
</name>
<styleUrl>
#styleMap_TLP_Normal
</styleUrl>
<Point>
<coordinates>
-99.0411835,17.1671581,1185.91
</coordinates>
</Point>
</Placemark>
<Placemark>
<name>
Sat Apr 17 10:47:03 2010 S=2.25 Km/hr
</name>
<styleUrl>
#styleMap_TLP_Normal
</styleUrl>
<Point>
<coordinates>
-99.0412292,17.1672230,1184.97
</coordinates>
</Point>
</Placemark>
<Placemark>
<name>
Sat Apr 17 10:47:13 2010 S=1.87 Km/hr
</name>
<styleUrl>
#styleMap_TLP_Normal
</styleUrl>
<Point>
<coordinates>
-99.0412445,17.1672821,1184.09
</coordinates>
</Point>
</Placemark>
<Placemark>
<name>
Sat Apr 17 10:47:23 2010 S=0.45 Km/hr
</name>
<styleUrl>
#styleMap_TLP_Normal
</styleUrl>
<Point>
<coordinates>
-99.0412903,17.1673012,1183.91
</coordinates>
</Point>
</Placemark>
<Placemark>
<name>
Sat Apr 17 10:47:33 2010 S=3.24 Km/hr
</name>
<styleUrl>
#styleMap_TLP_Normal
</styleUrl>
<Point>
<coordinates>
-99.0413055,17.1673241,1184.28
</coordinates>
</Point>
</Placemark>
<Placemark>
<name>
Sat Apr 17 10:47:43 2010 S=2.05 Km/hr
</name>
<styleUrl>
#styleMap_TLP_Normal
</styleUrl>
<Point>
<coordinates>
-99.0413437,17.1673832,1184.38
</coordinates>
</Point>
</Placemark>
<Placemark>
<name>
Sat Apr 17 10:47:53 2010 S=0.48 Km/hr
</name>
<styleUrl>
#styleMap_TLP_Normal
</styleUrl>
<Point>
<coordinates>
-99.0413818,17.1674137,1185.44
</coordinates>
</Point>
</Placemark>
<Placemark>
<name>
Sat Apr 17 10:48:03 2010 S=0.40 Km/hr
</name>
<styleUrl>
#styleMap_TLP_Normal
</styleUrl>
<Point>
<coordinates>
-99.0413895,17.1674061,1185.72
</coordinates>
</Point>
</Placemark>
<Placemark>
<name>
Sat Apr 17 10:48:13 2010 S=1.40 Km/hr
</name>
<styleUrl>
#styleMap_TLP_Normal
</styleUrl>
<Point>
<coordinates>
-99.0414047,17.1674080,1185.50
</coordinates>
</Point>
</Placemark>
<Placemark>
<name>
Sat Apr 17 10:48:23 2010 S=1.06 Km/hr
</name>
<styleUrl>
#styleMap_TLP_Normal
</styleUrl>
<Point>
<coordinates>
-99.0414581,17.1674156,1186.53
</coordinates>
</Point>
</Placemark>
<Placemark>
<name>
Sat Apr 17 10:48:33 2010 S=0.34 Km/hr
</name>
<styleUrl>
#styleMap_TLP_Normal
</styleUrl>
<Point>
<coordinates>
-99.0414658,17.1674252,1186.34
</coordinates>
</Point>
</Placemark>
<Placemark>
<name>
Sat Apr 17 10:48:43 2010 S=0.33 Km/hr
</name>
<styleUrl>
#styleMap_TLP_Normal
</styleUrl>
<Point>
<coordinates>
-99.0414581,17.1674175,1186.75
</coordinates>
</Point>
</Placemark>
<Placemark>
<name>
Sat Apr 17 10:48:53 2010 S=1.22 Km/hr
</name>
<styleUrl>
#styleMap_TLP_Normal
</styleUrl>
<Point>
<coordinates>
-99.0414734,17.1674480,1187.75
</coordinates>
</Point>
</Placemark>
<Placemark>
<name>
Sat Apr 17 10:49:03 2010 S=1.44 Km/hr
</name>
<styleUrl>
#styleMap_TLP_Normal
</styleUrl>
<Point>
<coordinates>
-99.0415039,17.1674957,1188.41
</coordinates>
</Point>
</Placemark>
<Placemark>
<name>
Sat Apr 17 10:49:13 2010 S=1.90 Km/hr
</name>
<styleUrl>
#styleMap_TLP_Normal
</styleUrl>
<Point>
<coordinates>
-99.0415649,17.1675301,1191.59
</coordinates>
</Point>
</Placemark>
<Placemark>
<name>
Sat Apr 17 10:49:23 2010 S=2.73 Km/hr
</name>
<styleUrl>
#styleMap_TLP_Normal
</styleUrl>
<Point>
<coordinates>
-99.0416260,17.1675758,1193.47
</coordinates>
</Point>
</Placemark>
<Placemark>
<name>
Sat Apr 17 10:49:33 2010 S=1.35 Km/hr
</name>
<styleUrl>
#styleMap_TLP_Normal
</styleUrl>
<Point>
<coordinates>
-99.0416718,17.1676197,1195.19
</coordinates>
</Point>
</Placemark>
<Placemark>
<name>
Sat Apr 17 10:49:43 2010 S=1.54 Km/hr
</name>
<styleUrl>
#styleMap_TLP_Normal
</styleUrl>
<Point>
<coordinates>
-99.0417252,17.1676540,1197.88
</coordinates>
</Point>
</Placemark>
<Placemark>
<name>
Sat Apr 17 10:49:53 2010 S=2.37 Km/hr
</name>
<styleUrl>
#styleMap_TLP_Normal
</styleUrl>
<Point>
<coordinates>
-99.0417328,17.1677322,1197.94
</coordinates>
</Point>
</Placemark>
<Placemark>
<name>
Sat Apr 17 10:50:03 2010 S=1.46 Km/hr
</name>
<styleUrl>
#styleMap_TLP_Normal
</styleUrl>
<Point>
<coordinates>
-99.0417709,17.1677971,1198.34
</coordinates>
</Point>
</Placemark>
<Placemark>
<name>
Sat Apr 17 10:50:13 2010 S=0.76 Km/hr
</name>
<styleUrl>
#styleMap_TLP_Normal
</styleUrl>
<Point>
<coordinates>
-99.0417938,17.1678123,1199.22
</coordinates>
</Point>
</Placemark>
<Placemark>
<name>
Sat Apr 17 10:50:23 2010 S=2.20 Km/hr
</name>
<styleUrl>
#styleMap_TLP_Normal
</styleUrl>
<Point>
<coordinates>
-99.0417938,17.1678734,1199.97
</coordinates>
</Point>
</Placemark>
<Placemark>
<name>
Sat Apr 17 10:50:33 2010 S=3.26 Km/hr
</name>
<styleUrl>
#styleMap_TLP_Normal
</styleUrl>
<Point>
<coordinates>
-99.0418091,17.1679230,1201.22
</coordinates>
</Point>
</Placemark>
<Placemark>
<name>
Sat Apr 17 10:50:43 2010 S=2.21 Km/hr
</name>
<styleUrl>
#styleMap_TLP_Normal
</styleUrl>
<Point>
<coordinates>
-99.0418777,17.1679878,1202.03
</coordinates>
</Point>
</Placemark>
<Placemark>
<name>
Sat Apr 17 10:50:53 2010 S=1.92 Km/hr
</name>
<styleUrl>
#styleMap_TLP_Normal
</styleUrl>
<Point>
<coordinates>
-99.0419235,17.1680355,1203.78
</coordinates>
</Point>
</Placemark>
<Placemark>
<name>
Sat Apr 17 10:51:03 2010 S=2.62 Km/hr
</name>
<styleUrl>
#styleMap_TLP_Normal
</styleUrl>
<Point>
<coordinates>
-99.0420151,17.1680431,1207.03
</coordinates>
</Point>
</Placemark>
<Placemark>
<name>
Sat Apr 17 10:51:13 2010 S=1.14 Km/hr
</name>
<styleUrl>
#styleMap_TLP_Normal
</styleUrl>
<Point>
<coordinates>
-99.0420151,17.1680050,1208.75
</coordinates>
</Point>
</Placemark>
<Placemark>
<name>
Sat Apr 17 10:51:23 2010 S=1.54 Km/hr
</name>
<styleUrl>
#styleMap_TLP_Normal
</styleUrl>
<Point>
<coordinates>
-99.0420303,17.1680126,1210.19
</coordinates>
</Point>
</Placemark>
<Placemark>
<name>
Sat Apr 17 10:51:33 2010 S=3.25 Km/hr
</name>
<styleUrl>
#styleMap_TLP_Normal
</styleUrl>
<Point>
<coordinates>
-99.0420761,17.1680660,1210.88
</coordinates>
</Point>
</Placemark>
<Placemark>
<name>
Sat Apr 17 10:51:43 2010 S=2.76 Km/hr
</name>
<styleUrl>
#styleMap_TLP_Normal
</styleUrl>
<Point>
<coordinates>
-99.0421448,17.1681213,1213.03
</coordinates>
</Point>
</Placemark>
<Placemark>
<name>
Sat Apr 17 10:51:53 2010 S=0.58 Km/hr
</name>
<styleUrl>
#styleMap_TLP_Normal
</styleUrl>
<Point>
<coordinates>
-99.0421829,17.1681194,1215.00
</coordinates>
</Point>
</Placemark>
<Placemark>
<name>
Sat Apr 17 10:52:03 2010 S=1.80 Km/hr
</name>
<styleUrl>
#styleMap_TLP_Normal
</styleUrl>
<Point>
<coordinates>
-99.0422211,17.1681023,1215.16
</coordinates>
</Point>
</Placemark>
<Placemark>
<name>
Sat Apr 17 10:52:13 2010 S=2.47 Km/hr
</name>
<styleUrl>
#styleMap_TLP_Normal
</styleUrl>
<Point>
<coordinates>
-99.0423050,17.1681423,1216.63
</coordinates>
</Point>
</Placemark>
<Placemark>
<name>
Sat Apr 17 10:52:23 2010 S=0.75 Km/hr
</name>
<styleUrl>
#styleMap_TLP_Normal
</styleUrl>
<Point>
<coordinates>
-99.0423508,17.1681519,1218.91
</coordinates>
</Point>
</Placemark>
<Placemark>
<name>
Sat Apr 17 10:52:33 2010 S=3.36 Km/hr
</name>
<styleUrl>
#styleMap_TLP_Normal
</styleUrl>
<Point>
<coordinates>
-99.0424271,17.1681614,1219.34
</coordinates>
</Point>
</Placemark>
<Placemark>
<name>
Sat Apr 17 10:52:43 2010 S=2.44 Km/hr
</name>
<styleUrl>
#styleMap_TLP_Normal
</styleUrl>
<Point>
<coordinates>
-99.0424881,17.1682014,1220.53
</coordinates>
</Point>
</Placemark>
<Placemark>
<name>
Sat Apr 17 10:52:53 2010 S=1.21 Km/hr
</name>
<styleUrl>
#styleMap_TLP_Normal
</styleUrl>
<Point>
<coordinates>
-99.0425797,17.1682110,1222.09
</coordinates>
</Point>
</Placemark>
<Placemark>
<name>
Sat Apr 17 10:53:03 2010 S=2.60 Km/hr
</name>
<styleUrl>
#styleMap_TLP_Normal
</styleUrl>
<Point>
<coordinates>
-99.0426178,17.1682129,1222.63
</coordinates>
</Point>
</Placemark>
<Placemark>
<name>
Sat Apr 17 10:53:13 2010 S=1.49 Km/hr
</name>
<styleUrl>
#styleMap_TLP_Normal
</styleUrl>
<Point>
<coordinates>
-99.0425949,17.1682415,1224.88
</coordinates>
</Point>
</Placemark>
<Placemark>
<name>
Sat Apr 17 10:53:23 2010 S=1.49 Km/hr
</name>
<styleUrl>
#styleMap_TLP_Normal
</styleUrl>
<Point>
<coordinates>
-99.0426102,17.1682701,1225.53
</coordinates>
</Point>
</Placemark>
<Placemark>
<name>
Sat Apr 17 10:53:33 2010 S=1.67 Km/hr
</name>
<styleUrl>
#styleMap_TLP_Normal
</styleUrl>
<Point>
<coordinates>
-99.0426865,17.1682472,1227.22
</coordinates>
</Point>
</Placemark>
<Placemark>
<name>
Sat Apr 17 10:53:43 2010 S=1.41 Km/hr
</name>
<styleUrl>
#styleMap_TLP_Normal
</styleUrl>
<Point>
<coordinates>
-99.0427399,17.1682243,1228.28
</coordinates>
</Point>
</Placemark>
<Placemark>
<name>
Sat Apr 17 10:53:53 2010 S=1.08 Km/hr
</name>
<styleUrl>
#styleMap_TLP_Normal
</styleUrl>
<Point>
<coordinates>
-99.0428162,17.1682053,1229.41
</coordinates>
</Point>
</Placemark>
<Placemark>
<name>
Sat Apr 17 10:54:03 2010 S=2.02 Km/hr
</name>
<styleUrl>
#styleMap_TLP_Normal
</styleUrl>
<Point>
<coordinates>
-99.0428619,17.1681995,1230.56
</coordinates>
</Point>
</Placemark>
<Placemark>
<name>
Sat Apr 17 10:54:13 2010 S=1.96 Km/hr
</name>
<styleUrl>
#styleMap_TLP_Normal
</styleUrl>
<Point>
<coordinates>
-99.0428696,17.1682339,1236.06
</coordinates>
</Point>
</Placemark>
<Placemark>
<name>
Sat Apr 17 10:54:23 2010 S=1.27 Km/hr
</name>
<styleUrl>
#styleMap_TLP_Normal
</styleUrl>
<Point>
<coordinates>
-99.0429077,17.1682720,1237.41
</coordinates>
</Point>
</Placemark>
<Placemark>
<name>
Sat Apr 17 10:54:33 2010 S=1.78 Km/hr
</name>
<styleUrl>
#styleMap_TLP_Normal
</styleUrl>
<Point>
<coordinates>
-99.0429153,17.1683025,1240.59
</coordinates>
</Point>
</Placemark>
<Placemark>
<name>
Sat Apr 17 10:54:43 2010 S=1.63 Km/hr
</name>
<styleUrl>
#styleMap_TLP_Normal
</styleUrl>
<Point>
<coordinates>
-99.0428848,17.1683464,1243.22
</coordinates>
</Point>
</Placemark>
<Placemark>
<name>
Sat Apr 17 10:54:53 2010 S=2.21 Km/hr
</name>
<styleUrl>
#styleMap_TLP_Normal
</styleUrl>
<Point>
<coordinates>
-99.0429001,17.1683731,1244.50
</coordinates>
</Point>
</Placemark>
<Placemark>
<name>
Sat Apr 17 10:55:03 2010 S=1.66 Km/hr
</name>
<styleUrl>
#styleMap_TLP_Normal
</styleUrl>
<Point>
<coordinates>
-99.0429459,17.1683540,1244.75
</coordinates>
</Point>
</Placemark>
<Placemark>
<name>
Sat Apr 17 10:55:13 2010 S=1.84 Km/hr
</name>
<styleUrl>
#styleMap_TLP_Normal
</styleUrl>
<Point>
<coordinates>
-99.0429688,17.1683769,1245.56
</coordinates>
</Point>
</Placemark>
<Placemark>
<name>
Sat Apr 17 10:55:23 2010 S=2.70 Km/hr
</name>
<styleUrl>
#styleMap_TLP_Normal
</styleUrl>
<Point>
<coordinates>
-99.0429764,17.1684265,1247.91
</coordinates>
</Point>
</Placemark>
<Placemark>
<name>
Sat Apr 17 10:55:33 2010 S=0.06 Km/hr
</name>
<styleUrl>
#styleMap_TLP_Normal
</styleUrl>
<Point>
<coordinates>
-99.0429459,17.1684513,1249.81
</coordinates>
</Point>
</Placemark>
<Placemark>
<name>
Sat Apr 17 10:55:43 2010 S=2.38 Km/hr
</name>
<styleUrl>
#styleMap_TLP_Normal
</styleUrl>
<Point>
<coordinates>
-99.0429230,17.1685047,1251.31
</coordinates>
</Point>
</Placemark>
<Placemark>
<name>
Sat Apr 17 10:55:53 2010 S=0.98 Km/hr
</name>
<styleUrl>
#styleMap_TLP_Normal
</styleUrl>
<Point>
<coordinates>
-99.0428925,17.1685295,1252.97
</coordinates>
</Point>
</Placemark>
<Placemark>
<name>
Sat Apr 17 10:56:03 2010 S=0.48 Km/hr
</name>
<styleUrl>
#styleMap_TLP_Normal
</styleUrl>
<Point>
<coordinates>
-99.0428848,17.1685486,1253.91
</coordinates>
</Point>
</Placemark>
<Placemark>
<name>
Sat Apr 17 10:56:13 2010 S=0.22 Km/hr
</name>
<styleUrl>
#styleMap_TLP_Normal
</styleUrl>
<Point>
<coordinates>
-99.0428772,17.1685524,1254.16
</coordinates>
</Point>
</Placemark>
<Placemark>
<name>
Sat Apr 17 10:56:23 2010 S=1.99 Km/hr
</name>
<styleUrl>
#styleMap_TLP_Normal
</styleUrl>
<Point>
<coordinates>
-99.0428619,17.1685658,1254.75
</coordinates>
</Point>
</Placemark>
<Placemark>
<name>
Sat Apr 17 10:56:33 2010 S=0.41 Km/hr
</name>
<styleUrl>
#styleMap_TLP_Normal
</styleUrl>
<Point>
<coordinates>
-99.0428543,17.1686077,1256.66
</coordinates>
</Point>
</Placemark>
<Placemark>
<name>
Sat Apr 17 10:56:43 2010 S=0.16 Km/hr
</name>
<styleUrl>
#styleMap_TLP_Normal
</styleUrl>
<Point>
<coordinates>
-99.0428467,17.1686058,1257.06
</coordinates>
</Point>
</Placemark>
<Placemark>
<name>
Sat Apr 17 10:56:53 2010 S=0.20 Km/hr
</name>
<styleUrl>
#styleMap_TLP_Normal
</styleUrl>
<Point>
<coordinates>
-99.0428467,17.1686039,1257.16
</coordinates>
</Point>
</Placemark>
<Placemark>
<name>
Sat Apr 17 10:57:03 2010 S=0.12 Km/hr
</name>
<styleUrl>
#styleMap_TLP_Normal
</styleUrl>
<Point>
<coordinates>
-99.0428391,17.1686058,1257.22
</coordinates>
</Point>
</Placemark>
<Placemark>
<name>
Sat Apr 17 10:57:13 2010 S=0.24 Km/hr
</name>
<styleUrl>
#styleMap_TLP_Normal
</styleUrl>
<Point>
<coordinates>
-99.0428467,17.1686039,1257.22
</coordinates>
</Point>
</Placemark>
<Placemark>
<name>
Sat Apr 17 10:57:23 2010 S=0.01 Km/hr
</name>
<styleUrl>
#styleMap_TLP_Normal
</styleUrl>
<Point>
<coordinates>
-99.0428467,17.1686020,1257.22
</coordinates>
</Point>
</Placemark>
<Placemark>
<name>
Sat Apr 17 10:57:33 2010 S=0.85 Km/hr
</name>
<styleUrl>
#styleMap_TLP_Normal
</styleUrl>
<Point>
<coordinates>
-99.0428467,17.1686134,1257.41
</coordinates>
</Point>
</Placemark>
<Placemark>
<name>
Sat Apr 17 10:57:43 2010 S=1.52 Km/hr
</name>
<styleUrl>
#styleMap_TLP_Normal
</styleUrl>
<Point>
<coordinates>
-99.0428314,17.1686974,1259.63
</coordinates>
</Point>
</Placemark>
<Placemark>
<name>
Sat Apr 17 10:57:53 2010 S=2.22 Km/hr
</name>
<styleUrl>
#styleMap_TLP_Normal
</styleUrl>
<Point>
<coordinates>
-99.0428391,17.1687927,1263.03
</coordinates>
</Point>
</Placemark>
<Placemark>
<name>
Sat Apr 17 10:58:03 2010 S=1.33 Km/hr
</name>
<styleUrl>
#styleMap_TLP_Normal
</styleUrl>
<Point>
<coordinates>
-99.0428696,17.1688614,1265.34
</coordinates>
</Point>
</Placemark>
<Placemark>
<name>
Sat Apr 17 10:58:13 2010 S=2.16 Km/hr
</name>
<styleUrl>
#styleMap_TLP_Normal
</styleUrl>
<Point>
<coordinates>
-99.0428848,17.1689243,1267.44
</coordinates>
</Point>
</Placemark>
<Placemark>
<name>
Sat Apr 17 10:58:23 2010 S=2.19 Km/hr
</name>
<styleUrl>
#styleMap_TLP_Normal
</styleUrl>
<Point>
<coordinates>
-99.0429535,17.1688881,1269.47
</coordinates>
</Point>
</Placemark>
<Placemark>
<name>
Sat Apr 17 10:58:33 2010 S=2.18 Km/hr
</name>
<styleUrl>
#styleMap_TLP_Normal
</styleUrl>
<Point>
<coordinates>
-99.0430069,17.1688519,1271.34
</coordinates>
</Point>
</Placemark>
<Placemark>
<name>
Sat Apr 17 10:58:43 2010 S=2.64 Km/hr
</name>
<styleUrl>
#styleMap_TLP_Normal
</styleUrl>
<Point>
<coordinates>
-99.0430984,17.1688194,1273.22
</coordinates>
</Point>
</Placemark>
<Placemark>
<name>
Sat Apr 17 10:58:53 2010 S=1.54 Km/hr
</name>
<styleUrl>
#styleMap_TLP_Normal
</styleUrl>
<Point>
<coordinates>
-99.0431137,17.1688671,1274.88
</coordinates>
</Point>
</Placemark>
<Placemark>
<name>
Sat Apr 17 10:59:03 2010 S=2.21 Km/hr
</name>
<styleUrl>
#styleMap_TLP_Normal
</styleUrl>
<Point>
<coordinates>
-99.0430908,17.1689377,1276.66
</coordinates>
</Point>
</Placemark>
<Placemark>
<name>
Sat Apr 17 10:59:13 2010 S=0.86 Km/hr
</name>
<styleUrl>
#styleMap_TLP_Normal
</styleUrl>
<Point>
<coordinates>
-99.0430908,17.1690102,1279.81
</coordinates>
</Point>
</Placemark>
<Placemark>
<name>
Sat Apr 17 10:59:23 2010 S=1.35 Km/hr
</name>
<styleUrl>
#styleMap_TLP_Normal
</styleUrl>
<Point>
<coordinates>
-99.0430679,17.1690559,1281.28
</coordinates>
</Point>
</Placemark>
<Placemark>
<name>
Sat Apr 17 10:59:33 2010 S=2.43 Km/hr
</name>
<styleUrl>
#styleMap_TLP_Normal
</styleUrl>
<Point>
<coordinates>
-99.0430679,17.1691303,1283.38
</coordinates>
</Point>
</Placemark>
<Placemark>
<name>
Sat Apr 17 10:59:43 2010 S=1.80 Km/hr
</name>
<styleUrl>
#styleMap_TLP_Normal
</styleUrl>
<Point>
<coordinates>
-99.0431213,17.1691837,1286.66
</coordinates>
</Point>
</Placemark>
<Placemark>
<name>
Sat Apr 17 10:59:53 2010 S=1.83 Km/hr
</name>
<styleUrl>
#styleMap_TLP_Normal
</styleUrl>
<Point>
<coordinates>
-99.0431747,17.1691475,1288.72
</coordinates>
</Point>
</Placemark>
<Placemark>
<name>
Sat Apr 17 11:00:03 2010 S=1.19 Km/hr
</name>
<styleUrl>
#styleMap_TLP_Normal
</styleUrl>
<Point>
<coordinates>
-99.0432434,17.1691742,1292.00
</coordinates>
</Point>
</Placemark>
<Placemark>
<name>
Sat Apr 17 11:00:13 2010 S=1.86 Km/hr
</name>
<styleUrl>
#styleMap_TLP_Normal
</styleUrl>
<Point>
<coordinates>
-99.0432510,17.1691990,1294.56
</coordinates>
</Point>
</Placemark>
<Placemark>
<name>
Sat Apr 17 11:00:23 2010 S=1.12 Km/hr
</name>
<styleUrl>
#styleMap_TLP_Normal
</styleUrl>
<Point>
<coordinates>
-99.0432663,17.1692219,1296.50
</coordinates>
</Point>
</Placemark>
<Placemark>
<name>
Sat Apr 17 11:00:33 2010 S=1.21 Km/hr
</name>
<styleUrl>
#styleMap_TLP_Normal
</styleUrl>
<Point>
<coordinates>
-99.0433121,17.1692543,1297.63
</coordinates>
</Point>
</Placemark>
<Placemark>
<name>
Sat Apr 17 11:00:43 2010 S=1.67 Km/hr
</name>
<styleUrl>
#styleMap_TLP_Normal
</styleUrl>
<Point>
<coordinates>
-99.0433578,17.1692543,1299.50
</coordinates>
</Point>
</Placemark>
<Placemark>
<name>
Sat Apr 17 11:00:53 2010 S=2.22 Km/hr
</name>
<styleUrl>
#styleMap_TLP_Normal
</styleUrl>
<Point>
<coordinates>
-99.0433884,17.1693192,1302.09
</coordinates>
</Point>
</Placemark>
<Placemark>
<name>
Sat Apr 17 11:01:03 2010 S=2.00 Km/hr
</name>
<styleUrl>
#styleMap_TLP_Normal
</styleUrl>
<Point>
<coordinates>
-99.0434189,17.1692829,1303.31
</coordinates>
</Point>
</Placemark>
<Placemark>
<name>
Sat Apr 17 11:01:13 2010 S=1.11 Km/hr
</name>
<styleUrl>
#styleMap_TLP_Normal
</styleUrl>
<Point>
<coordinates>
-99.0434799,17.1692772,1305.34
</coordinates>
</Point>
</Placemark>
<Placemark>
<name>
Sat Apr 17 11:01:23 2010 S=1.69 Km/hr
</name>
<styleUrl>
#styleMap_TLP_Normal
</styleUrl>
<Point>
<coordinates>
-99.0435410,17.1693172,1305.91
</coordinates>
</Point>
</Placemark>
<Placemark>
<name>
Sat Apr 17 11:01:33 2010 S=1.96 Km/hr
</name>
<styleUrl>
#styleMap_TLP_Normal
</styleUrl>
<Point>
<coordinates>
-99.0435944,17.1693211,1309.09
</coordinates>
</Point>
</Placemark>
<Placemark>
<name>
Sat Apr 17 11:01:43 2010 S=1.82 Km/hr
</name>
<styleUrl>
#styleMap_TLP_Normal
</styleUrl>
<Point>
<coordinates>
-99.0436478,17.1693172,1311.44
</coordinates>
</Point>
</Placemark>
<Placemark>
<name>
Sat Apr 17 11:01:53 2010 S=0.61 Km/hr
</name>
<styleUrl>
#styleMap_TLP_Normal
</styleUrl>
<Point>
<coordinates>
-99.0436783,17.1693325,1313.31
</coordinates>
</Point>
</Placemark>
<Placemark>
<name>
Sat Apr 17 11:02:03 2010 S=1.10 Km/hr
</name>
<styleUrl>
#styleMap_TLP_Normal
</styleUrl>
<Point>
<coordinates>
-99.0437012,17.1693306,1313.38
</coordinates>
</Point>
</Placemark>
<Placemark>
<name>
Sat Apr 17 11:02:13 2010 S=0.43 Km/hr
</name>
<styleUrl>
#styleMap_TLP_Normal
</styleUrl>
<Point>
<coordinates>
-99.0437469,17.1693459,1313.63
</coordinates>
</Point>
</Placemark>
<Placemark>
<name>
Sat Apr 17 11:02:23 2010 S=0.21 Km/hr
</name>
<styleUrl>
#styleMap_TLP_Normal
</styleUrl>
<Point>
<coordinates>
-99.0437546,17.1693478,1313.34
</coordinates>
</Point>
</Placemark>
<Placemark>
<name>
Sat Apr 17 11:02:33 2010 S=0.16 Km/hr
</name>
<styleUrl>
#styleMap_TLP_Normal
</styleUrl>
<Point>
<coordinates>
-99.0437546,17.1693516,1313.47
</coordinates>
</Point>
</Placemark>
<Placemark>
<name>
Sat Apr 17 11:02:43 2010 S=0.35 Km/hr
</name>
<styleUrl>
#styleMap_TLP_Normal
</styleUrl>
<Point>
<coordinates>
-99.0437622,17.1693459,1313.53
</coordinates>
</Point>
</Placemark>
<Placemark>
<name>
Sat Apr 17 11:02:53 2010 S=0.22 Km/hr
</name>
<styleUrl>
#styleMap_TLP_Normal
</styleUrl>
<Point>
<coordinates>
-99.0437622,17.1693439,1313.63
</coordinates>
</Point>
</Placemark>
<Placemark>
<name>
Sat Apr 17 11:03:03 2010 S=0.41 Km/hr
</name>
<styleUrl>
#styleMap_TLP_Normal
</styleUrl>
<Point>
<coordinates>
-99.0437622,17.1693382,1313.72
</coordinates>
</Point>
</Placemark>
<Placemark>
<name>
Sat Apr 17 11:03:13 2010 S=0.19 Km/hr
</name>
<styleUrl>
#styleMap_TLP_Normal
</styleUrl>
<Point>
<coordinates>
-99.0437622,17.1693344,1314.00
</coordinates>
</Point>
</Placemark>
<Placemark>
<name>
Sat Apr 17 11:03:23 2010 S=0.01 Km/hr
</name>
<styleUrl>
#styleMap_TLP_Normal
</styleUrl>
<Point>
<coordinates>
-99.0437622,17.1693325,1314.06
</coordinates>
</Point>
</Placemark>
<Placemark>
<name>
Sat Apr 17 11:03:33 2010 S=0.03 Km/hr
</name>
<styleUrl>
#styleMap_TLP_Normal
</styleUrl>
<Point>
<coordinates>
-99.0437622,17.1693344,1314.09
</coordinates>
</Point>
</Placemark>
<Placemark>
<name>
Sat Apr 17 11:03:43 2010 S=2.61 Km/hr
</name>
<styleUrl>
#styleMap_TLP_Normal
</styleUrl>
<Point>
<coordinates>
-99.0438385,17.1693439,1315.19
</coordinates>
</Point>
</Placemark>
<Placemark>
<name>
Sat Apr 17 11:03:53 2010 S=1.23 Km/hr
</name>
<styleUrl>
#styleMap_TLP_Normal
</styleUrl>
<Point>
<coordinates>
-99.0438538,17.1692982,1316.47
</coordinates>
</Point>
</Placemark>
<Placemark>
<name>
Sat Apr 17 11:04:03 2010 S=1.18 Km/hr
</name>
<styleUrl>
#styleMap_TLP_Normal
</styleUrl>
<Point>
<coordinates>
-99.0439072,17.1692810,1318.13
</coordinates>
</Point>
</Placemark>
<Placemark>
<name>
Sat Apr 17 11:04:13 2010 S=1.89 Km/hr
</name>
<styleUrl>
#styleMap_TLP_Normal
</styleUrl>
<Point>
<coordinates>
-99.0439453,17.1692982,1320.28
</coordinates>
</Point>
</Placemark>
<Placemark>
<name>
Sat Apr 17 11:04:23 2010 S=1.36 Km/hr
</name>
<styleUrl>
#styleMap_TLP_Normal
</styleUrl>
<Point>
<coordinates>
-99.0440140,17.1693249,1321.72
</coordinates>
</Point>
</Placemark>
<Placemark>
<name>
Sat Apr 17 11:04:33 2010 S=1.56 Km/hr
</name>
<styleUrl>
#styleMap_TLP_Normal
</styleUrl>
<Point>
<coordinates>
-99.0440369,17.1693230,1322.72
</coordinates>
</Point>
</Placemark>
<Placemark>
<name>
Sat Apr 17 11:04:43 2010 S=2.06 Km/hr
</name>
<styleUrl>
#styleMap_TLP_Normal
</styleUrl>
<Point>
<coordinates>
-99.0440674,17.1692715,1323.81
</coordinates>
</Point>
</Placemark>
<Placemark>
<name>
Sat Apr 17 11:04:53 2010 S=1.19 Km/hr
</name>
<styleUrl>
#styleMap_TLP_Normal
</styleUrl>
<Point>
<coordinates>
-99.0441360,17.1692486,1324.47
</coordinates>
</Point>
</Placemark>
<Placemark>
<name>
Sat Apr 17 11:05:03 2010 S=1.81 Km/hr
</name>
<styleUrl>
#styleMap_TLP_Normal
</styleUrl>
<Point>
<coordinates>
-99.0441589,17.1692410,1324.63
</coordinates>
</Point>
</Placemark>
<Placemark>
<name>
Sat Apr 17 11:05:13 2010 S=1.30 Km/hr
</name>
<styleUrl>
#styleMap_TLP_Normal
</styleUrl>
<Point>
<coordinates>
-99.0441971,17.1692772,1328.34
</coordinates>
</Point>
</Placemark>
<Placemark>
<name>
Sat Apr 17 11:05:23 2010 S=1.52 Km/hr
</name>
<styleUrl>
#styleMap_TLP_Normal
</styleUrl>
<Point>
<coordinates>
-99.0442352,17.1693249,1330.22
</coordinates>
</Point>
</Placemark>
<Placemark>
<name>
Sat Apr 17 11:05:33 2010 S=1.96 Km/hr
</name>
<styleUrl>
#styleMap_TLP_Normal
</styleUrl>
<Point>
<coordinates>
-99.0442429,17.1693935,1332.72
</coordinates>
</Point>
</Placemark>
<Placemark>
<name>
Sat Apr 17 11:05:43 2010 S=1.28 Km/hr
</name>
<styleUrl>
#styleMap_TLP_Normal
</styleUrl>
<Point>
<coordinates>
-99.0442886,17.1694012,1333.75
</coordinates>
</Point>
</Placemark>
<Placemark>
<name>
Sat Apr 17 11:05:53 2010 S=2.12 Km/hr
</name>
<styleUrl>
#styleMap_TLP_Normal
</styleUrl>
<Point>
<coordinates>
-99.0443573,17.1693821,1335.94
</coordinates>
</Point>
</Placemark>
<Placemark>
<name>
Sat Apr 17 11:06:03 2010 S=2.38 Km/hr
</name>
<styleUrl>
#styleMap_TLP_Normal
</styleUrl>
<Point>
<coordinates>
-99.0444107,17.1693516,1337.84
</coordinates>
</Point>
</Placemark>
<Placemark>
<name>
Sat Apr 17 11:06:13 2010 S=2.11 Km/hr
</name>
<styleUrl>
#styleMap_TLP_Normal
</styleUrl>
<Point>
<coordinates>
-99.0444260,17.1692963,1339.03
</coordinates>
</Point>
</Placemark>
<Placemark>
<name>
Sat Apr 17 11:06:23 2010 S=2.12 Km/hr
</name>
<styleUrl>
#styleMap_TLP_Normal
</styleUrl>
<Point>
<coordinates>
-99.0444946,17.1692486,1340.19
</coordinates>
</Point>
</Placemark>
<Placemark>
<name>
Sat Apr 17 11:06:33 2010 S=1.26 Km/hr
</name>
<styleUrl>
#styleMap_TLP_Normal
</styleUrl>
<Point>
<coordinates>
-99.0445328,17.1692295,1344.44
</coordinates>
</Point>
</Placemark>
<Placemark>
<name>
Sat Apr 17 11:06:43 2010 S=1.62 Km/hr
</name>
<styleUrl>
#styleMap_TLP_Normal
</styleUrl>
<Point>
<coordinates>
-99.0445786,17.1692009,1347.63
</coordinates>
</Point>
</Placemark>
<Placemark>
<name>
Sat Apr 17 11:06:53 2010 S=2.15 Km/hr
</name>
<styleUrl>
#styleMap_TLP_Normal
</styleUrl>
<Point>
<coordinates>
-99.0446472,17.1691818,1350.25
</coordinates>
</Point>
</Placemark>
<Placemark>
<name>
Sat Apr 17 11:07:03 2010 S=1.60 Km/hr
</name>
<styleUrl>
#styleMap_TLP_Normal
</styleUrl>
<Point>
<coordinates>
-99.0446548,17.1691933,1352.38
</coordinates>
</Point>
</Placemark>
<Placemark>
<name>
Sat Apr 17 11:07:13 2010 S=1.30 Km/hr
</name>
<styleUrl>
#styleMap_TLP_Normal
</styleUrl>
<Point>
<coordinates>
-99.0447083,17.1691990,1352.91
</coordinates>
</Point>
</Placemark>
<Placemark>
<name>
Sat Apr 17 11:07:23 2010 S=1.64 Km/hr
</name>
<styleUrl>
#styleMap_TLP_Normal
</styleUrl>
<Point>
<coordinates>
-99.0447693,17.1691895,1354.06
</coordinates>
</Point>
</Placemark>
<Placemark>
<name>
Sat Apr 17 11:07:33 2010 S=1.78 Km/hr
</name>
<styleUrl>
#styleMap_TLP_Normal
</styleUrl>
<Point>
<coordinates>
-99.0448532,17.1691780,1355.63
</coordinates>
</Point>
</Placemark>
<Placemark>
<name>
Sat Apr 17 11:07:43 2010 S=2.50 Km/hr
</name>
<styleUrl>
#styleMap_TLP_Normal
</styleUrl>
<Point>
<coordinates>
-99.0449142,17.1691856,1357.03
</coordinates>
</Point>
</Placemark>
<Placemark>
<name>
Sat Apr 17 11:07:53 2010 S=2.07 Km/hr
</name>
<styleUrl>
#styleMap_TLP_Normal
</styleUrl>
<Point>
<coordinates>
-99.0449219,17.1692219,1360.94
</coordinates>
</Point>
</Placemark>
<Placemark>
<name>
Sat Apr 17 11:08:03 2010 S=2.38 Km/hr
</name>
<styleUrl>
#styleMap_TLP_Normal
</styleUrl>
<Point>
<coordinates>
-99.0448837,17.1693134,1365.72
</coordinates>
</Point>
</Placemark>
<Placemark>
<name>
Sat Apr 17 11:08:13 2010 S=2.32 Km/hr
</name>
<styleUrl>
#styleMap_TLP_Normal
</styleUrl>
<Point>
<coordinates>
-99.0448608,17.1693649,1371.41
</coordinates>
</Point>
</Placemark>
<Placemark>
<name>
Sat Apr 17 11:08:23 2010 S=1.55 Km/hr
</name>
<styleUrl>
#styleMap_TLP_Normal
</styleUrl>
<Point>
<coordinates>
-99.0448608,17.1693878,1374.56
</coordinates>
</Point>
</Placemark>
<Placemark>
<name>
Sat Apr 17 11:08:33 2010 S=1.65 Km/hr
</name>
<styleUrl>
#styleMap_TLP_Normal
</styleUrl>
<Point>
<coordinates>
-99.0448456,17.1694469,1376.72
</coordinates>
</Point>
</Placemark>
<Placemark>
<name>
Sat Apr 17 11:08:43 2010 S=1.37 Km/hr
</name>
<styleUrl>
#styleMap_TLP_Normal
</styleUrl>
<Point>
<coordinates>
-99.0448456,17.1694984,1378.78
</coordinates>
</Point>
</Placemark>
<Placemark>
<name>
Sat Apr 17 11:08:53 2010 S=1.39 Km/hr
</name>
<styleUrl>
#styleMap_TLP_Normal
</styleUrl>
<Point>
<coordinates>
-99.0448532,17.1695290,1381.88
</coordinates>
</Point>
</Placemark>
<Placemark>
<name>
Sat Apr 17 11:09:03 2010 S=1.35 Km/hr
</name>
<styleUrl>
#styleMap_TLP_Normal
</styleUrl>
<Point>
<coordinates>
-99.0448685,17.1695862,1384.94
</coordinates>
</Point>
</Placemark>
<Placemark>
<name>
Sat Apr 17 11:09:13 2010 S=1.39 Km/hr
</name>
<styleUrl>
#styleMap_TLP_Normal
</styleUrl>
<Point>
<coordinates>
-99.0449219,17.1695747,1385.94
</coordinates>
</Point>
</Placemark>
<Placemark>
<name>
Sat Apr 17 11:09:23 2010 S=2.14 Km/hr
</name>
<styleUrl>
#styleMap_TLP_Normal
</styleUrl>
<Point>
<coordinates>
-99.0450058,17.1695881,1386.28
</coordinates>
</Point>
</Placemark>
<Placemark>
<name>
Sat Apr 17 11:09:33 2010 S=1.16 Km/hr
</name>
<styleUrl>
#styleMap_TLP_Normal
</styleUrl>
<Point>
<coordinates>
-99.0450287,17.1696205,1386.00
</coordinates>
</Point>
</Placemark>
<Placemark>
<name>
Sat Apr 17 11:09:43 2010 S=0.35 Km/hr
</name>
<styleUrl>
#styleMap_TLP_Normal
</styleUrl>
<Point>
<coordinates>
-99.0450745,17.1696663,1387.34
</coordinates>
</Point>
</Placemark>
<Placemark>
<name>
Sat Apr 17 11:09:53 2010 S=0.11 Km/hr
</name>
<styleUrl>
#styleMap_TLP_Normal
</styleUrl>
<Point>
<coordinates>
-99.0450745,17.1696625,1387.78
</coordinates>
</Point>
</Placemark>
<Placemark>
<name>
Sat Apr 17 11:10:03 2010 S=0.35 Km/hr
</name>
<styleUrl>
#styleMap_TLP_Normal
</styleUrl>
<Point>
<coordinates>
-99.0450745,17.1696682,1387.81
</coordinates>
</Point>
</Placemark>
<Placemark>
<name>
Sat Apr 17 11:10:13 2010 S=0.33 Km/hr
</name>
<styleUrl>
#styleMap_TLP_Normal
</styleUrl>
<Point>
<coordinates>
-99.0450745,17.1696720,1387.72
</coordinates>
</Point>
</Placemark>
<Placemark>
<name>
Sat Apr 17 11:10:23 2010 S=0.26 Km/hr
</name>
<styleUrl>
#styleMap_TLP_Normal
</styleUrl>
<Point>
<coordinates>
-99.0450745,17.1696682,1387.69
</coordinates>
</Point>
</Placemark>
<Placemark>
<name>
Sat Apr 17 11:10:33 2010 S=0.27 Km/hr
</name>
<styleUrl>
#styleMap_TLP_Normal
</styleUrl>
<Point>
<coordinates>
-99.0450745,17.1696606,1387.66
</coordinates>
</Point>
</Placemark>
<Placemark>
<name>
Sat Apr 17 11:10:43 2010 S=0.38 Km/hr
</name>
<styleUrl>
#styleMap_TLP_Normal
</styleUrl>
<Point>
<coordinates>
-99.0450745,17.1696587,1387.69
</coordinates>
</Point>
</Placemark>
<Placemark>
<name>
Sat Apr 17 11:10:53 2010 S=0.01 Km/hr
</name>
<styleUrl>
#styleMap_TLP_Normal
</styleUrl>
<Point>
<coordinates>
-99.0450745,17.1696529,1387.75
</coordinates>
</Point>
</Placemark>
<Placemark>
<name>
Sat Apr 17 11:11:03 2010 S=0.01 Km/hr
</name>
<styleUrl>
#styleMap_TLP_Normal
</styleUrl>
<Point>
<coordinates>
-99.0450745,17.1696529,1387.78
</coordinates>
</Point>
</Placemark>
<Placemark>
<name>
Sat Apr 17 11:11:13 2010 S=0.01 Km/hr
</name>
<styleUrl>
#styleMap_TLP_Normal
</styleUrl>
<Point>
<coordinates>
-99.0450745,17.1696529,1387.84
</coordinates>
</Point>
</Placemark>
<Placemark>
<name>
Sat Apr 17 11:11:23 2010 S=0.01 Km/hr
</name>
<styleUrl>
#styleMap_TLP_Normal
</styleUrl>
<Point>
<coordinates>
-99.0450745,17.1696529,1387.94
</coordinates>
</Point>
</Placemark>
<Placemark>
<name>
Sat Apr 17 11:11:33 2010 S=0.00 Km/hr
</name>
<styleUrl>
#styleMap_TLP_Normal
</styleUrl>
<Point>
<coordinates>
-99.0450745,17.1696529,1388.06
</coordinates>
</Point>
</Placemark>
<Placemark>
<name>
Sat Apr 17 11:11:43 2010 S=0.01 Km/hr
</name>
<styleUrl>
#styleMap_TLP_Normal
</styleUrl>
<Point>
<coordinates>
-99.0450745,17.1696529,1388.13
</coordinates>
</Point>
</Placemark>
<Placemark>
<name>
Sat Apr 17 11:11:53 2010 S=0.01 Km/hr
</name>
<styleUrl>
#styleMap_TLP_Normal
</styleUrl>
<Point>
<coordinates>
-99.0450745,17.1696529,1388.28
</coordinates>
</Point>
</Placemark>
<Placemark>
<name>
Sat Apr 17 11:12:03 2010 S=0.01 Km/hr
</name>
<styleUrl>
#styleMap_TLP_Normal
</styleUrl>
<Point>
<coordinates>
-99.0450745,17.1696510,1388.38
</coordinates>
</Point>
</Placemark>
<Placemark>
<name>
Sat Apr 17 11:12:13 2010 S=0.01 Km/hr
</name>
<styleUrl>
#styleMap_TLP_Normal
</styleUrl>
<Point>
<coordinates>
-99.0450745,17.1696510,1388.47
</coordinates>
</Point>
</Placemark>
<Placemark>
<name>
Sat Apr 17 11:12:23 2010 S=0.00 Km/hr
</name>
<styleUrl>
#styleMap_TLP_Normal
</styleUrl>
<Point>
<coordinates>
-99.0450745,17.1696510,1388.63
</coordinates>
</Point>
</Placemark>
<Placemark>
<name>
Sat Apr 17 11:12:33 2010 S=0.01 Km/hr
</name>
<styleUrl>
#styleMap_TLP_Normal
</styleUrl>
<Point>
<coordinates>
-99.0450745,17.1696510,1388.69
</coordinates>
</Point>
</Placemark>
<Placemark>
<name>
Sat Apr 17 11:12:43 2010 S=0.01 Km/hr
</name>
<styleUrl>
#styleMap_TLP_Normal
</styleUrl>
<Point>
<coordinates>
-99.0450745,17.1696529,1388.75
</coordinates>
</Point>
</Placemark>
<Placemark>
<name>
Sat Apr 17 11:12:53 2010 S=0.00 Km/hr
</name>
<styleUrl>
#styleMap_TLP_Normal
</styleUrl>
<Point>
<coordinates>
-99.0450745,17.1696510,1388.88
</coordinates>
</Point>
</Placemark>
<Placemark>
<name>
Sat Apr 17 11:13:03 2010 S=0.01 Km/hr
</name>
<styleUrl>
#styleMap_TLP_Normal
</styleUrl>
<Point>
<coordinates>
-99.0450745,17.1696510,1388.91
</coordinates>
</Point>
</Placemark>
<Placemark>
<name>
Sat Apr 17 11:13:13 2010 S=2.15 Km/hr
</name>
<styleUrl>
#styleMap_TLP_Normal
</styleUrl>
<Point>
<coordinates>
-99.0451126,17.1696701,1389.56
</coordinates>
</Point>
</Placemark>
<Placemark>
<name>
Sat Apr 17 11:13:23 2010 S=1.82 Km/hr
</name>
<styleUrl>
#styleMap_TLP_Normal
</styleUrl>
<Point>
<coordinates>
-99.0451584,17.1697235,1392.28
</coordinates>
</Point>
</Placemark>
<Placemark>
<name>
Sat Apr 17 11:13:33 2010 S=1.73 Km/hr
</name>
<styleUrl>
#styleMap_TLP_Normal
</styleUrl>
<Point>
<coordinates>
-99.0451813,17.1697674,1395.59
</coordinates>
</Point>
</Placemark>
<Placemark>
<name>
Sat Apr 17 11:13:43 2010 S=2.20 Km/hr
</name>
<styleUrl>
#styleMap_TLP_Normal
</styleUrl>
<Point>
<coordinates>
-99.0452042,17.1698208,1398.44
</coordinates>
</Point>
</Placemark>
<Placemark>
<name>
Sat Apr 17 11:13:53 2010 S=2.58 Km/hr
</name>
<styleUrl>
#styleMap_TLP_Normal
</styleUrl>
<Point>
<coordinates>
-99.0452271,17.1698875,1402.03
</coordinates>
</Point>
</Placemark>
<Placemark>
<name>
Sat Apr 17 11:14:03 2010 S=2.63 Km/hr
</name>
<styleUrl>
#styleMap_TLP_Normal
</styleUrl>
<Point>
<coordinates>
-99.0452805,17.1699047,1404.94
</coordinates>
</Point>
</Placemark>
<Placemark>
<name>
Sat Apr 17 11:14:13 2010 S=1.86 Km/hr
</name>
<styleUrl>
#styleMap_TLP_Normal
</styleUrl>
<Point>
<coordinates>
-99.0453491,17.1698971,1408.72
</coordinates>
</Point>
</Placemark>
<Placemark>
<name>
Sat Apr 17 11:14:23 2010 S=1.59 Km/hr
</name>
<styleUrl>
#styleMap_TLP_Normal
</styleUrl>
<Point>
<coordinates>
-99.0453949,17.1699181,1411.78
</coordinates>
</Point>
</Placemark>
<Placemark>
<name>
Sat Apr 17 11:14:33 2010 S=2.12 Km/hr
</name>
<styleUrl>
#styleMap_TLP_Normal
</styleUrl>
<Point>
<coordinates>
-99.0454102,17.1699772,1415.28
</coordinates>
</Point>
</Placemark>
<Placemark>
<name>
Sat Apr 17 11:14:43 2010 S=2.71 Km/hr
</name>
<styleUrl>
#styleMap_TLP_Normal
</styleUrl>
<Point>
<coordinates>
-99.0454941,17.1700020,1418.31
</coordinates>
</Point>
</Placemark>
<Placemark>
<name>
Sat Apr 17 11:14:53 2010 S=2.00 Km/hr
</name>
<styleUrl>
#styleMap_TLP_Normal
</styleUrl>
<Point>
<coordinates>
-99.0455856,17.1700172,1421.84
</coordinates>
</Point>
</Placemark>
<Placemark>
<name>
Sat Apr 17 11:15:03 2010 S=2.76 Km/hr
</name>
<styleUrl>
#styleMap_TLP_Normal
</styleUrl>
<Point>
<coordinates>
-99.0456161,17.1700401,1421.56
</coordinates>
</Point>
</Placemark>
<Placemark>
<name>
Sat Apr 17 11:15:13 2010 S=2.80 Km/hr
</name>
<styleUrl>
#styleMap_TLP_Normal
</styleUrl>
<Point>
<coordinates>
-99.0456619,17.1701069,1423.97
</coordinates>
</Point>
</Placemark>
<Placemark>
<name>
Sat Apr 17 11:15:23 2010 S=2.34 Km/hr
</name>
<styleUrl>
#styleMap_TLP_Normal
</styleUrl>
<Point>
<coordinates>
-99.0457458,17.1701698,1427.03
</coordinates>
</Point>
</Placemark>
<Placemark>
<name>
Sat Apr 17 11:15:33 2010 S=2.55 Km/hr
</name>
<styleUrl>
#styleMap_TLP_Normal
</styleUrl>
<Point>
<coordinates>
-99.0457993,17.1701679,1427.47
</coordinates>
</Point>
</Placemark>
<Placemark>
<name>
Sat Apr 17 11:15:43 2010 S=1.61 Km/hr
</name>
<styleUrl>
#styleMap_TLP_Normal
</styleUrl>
<Point>
<coordinates>
-99.0458298,17.1701584,1426.34
</coordinates>
</Point>
</Placemark>
<Placemark>
<name>
Sat Apr 17 11:15:53 2010 S=1.72 Km/hr
</name>
<styleUrl>
#styleMap_TLP_Normal
</styleUrl>
<Point>
<coordinates>
-99.0458832,17.1701355,1425.91
</coordinates>
</Point>
</Placemark>
<Placemark>
<name>
Sat Apr 17 11:16:03 2010 S=0.17 Km/hr
</name>
<styleUrl>
#styleMap_TLP_Normal
</styleUrl>
<Point>
<coordinates>
-99.0458832,17.1701317,1425.66
</coordinates>
</Point>
</Placemark>
<Placemark>
<name>
Sat Apr 17 11:16:13 2010 S=0.38 Km/hr
</name>
<styleUrl>
#styleMap_TLP_Normal
</styleUrl>
<Point>
<coordinates>
-99.0458679,17.1701336,1425.63
</coordinates>
</Point>
</Placemark>
<Placemark>
<name>
Sat Apr 17 11:16:23 2010 S=1.34 Km/hr
</name>
<styleUrl>
#styleMap_TLP_Normal
</styleUrl>
<Point>
<coordinates>
-99.0458374,17.1701088,1425.41
</coordinates>
</Point>
</Placemark>
<Placemark>
<name>
Sat Apr 17 11:16:33 2010 S=1.00 Km/hr
</name>
<styleUrl>
#styleMap_TLP_Normal
</styleUrl>
<Point>
<coordinates>
-99.0458221,17.1700974,1425.06
</coordinates>
</Point>
</Placemark>
<Placemark>
<name>
Sat Apr 17 11:16:43 2010 S=0.16 Km/hr
</name>
<styleUrl>
#styleMap_TLP_Normal
</styleUrl>
<Point>
<coordinates>
-99.0458145,17.1701012,1425.09
</coordinates>
</Point>
</Placemark>
<Placemark>
<name>
Sat Apr 17 11:16:53 2010 S=0.76 Km/hr
</name>
<styleUrl>
#styleMap_TLP_Normal
</styleUrl>
<Point>
<coordinates>
-99.0458221,17.1701069,1425.09
</coordinates>
</Point>
</Placemark>
<Placemark>
<name>
Sat Apr 17 11:17:03 2010 S=0.63 Km/hr
</name>
<styleUrl>
#styleMap_TLP_Normal
</styleUrl>
<Point>
<coordinates>
-99.0458374,17.1701126,1424.53
</coordinates>
</Point>
</Placemark>
<Placemark>
<name>
Sat Apr 17 11:17:13 2010 S=2.75 Km/hr
</name>
<styleUrl>
#styleMap_TLP_Normal
</styleUrl>
<Point>
<coordinates>
-99.0458069,17.1701374,1423.66
</coordinates>
</Point>
</Placemark>
<Placemark>
<name>
Sat Apr 17 11:17:23 2010 S=1.45 Km/hr
</name>
<styleUrl>
#styleMap_TLP_Normal
</styleUrl>
<Point>
<coordinates>
-99.0457993,17.1701622,1425.66
</coordinates>
</Point>
</Placemark>
<Placemark>
<name>
Sat Apr 17 11:17:33 2010 S=0.93 Km/hr
</name>
<styleUrl>
#styleMap_TLP_Normal
</styleUrl>
<Point>
<coordinates>
-99.0458374,17.1702290,1426.88
</coordinates>
</Point>
</Placemark>
<Placemark>
<name>
Sat Apr 17 11:17:43 2010 S=1.31 Km/hr
</name>
<styleUrl>
#styleMap_TLP_Normal
</styleUrl>
<Point>
<coordinates>
-99.0458374,17.1702633,1427.50
</coordinates>
</Point>
</Placemark>
<Placemark>
<name>
Sat Apr 17 11:17:53 2010 S=2.64 Km/hr
</name>
<styleUrl>
#styleMap_TLP_Normal
</styleUrl>
<Point>
<coordinates>
-99.0459061,17.1703205,1429.16
</coordinates>
</Point>
</Placemark>
<Placemark>
<name>
Sat Apr 17 11:18:03 2010 S=3.05 Km/hr
</name>
<styleUrl>
#styleMap_TLP_Normal
</styleUrl>
<Point>
<coordinates>
-99.0459442,17.1703529,1431.00
</coordinates>
</Point>
</Placemark>
<Placemark>
<name>
Sat Apr 17 11:18:13 2010 S=2.14 Km/hr
</name>
<styleUrl>
#styleMap_TLP_Normal
</styleUrl>
<Point>
<coordinates>
-99.0460052,17.1703930,1431.88
</coordinates>
</Point>
</Placemark>
<Placemark>
<name>
Sat Apr 17 11:18:23 2010 S=3.71 Km/hr
</name>
<styleUrl>
#styleMap_TLP_Normal
</styleUrl>
<Point>
<coordinates>
-99.0460587,17.1704388,1434.66
</coordinates>
</Point>
</Placemark>
<Placemark>
<name>
Sat Apr 17 11:18:33 2010 S=2.31 Km/hr
</name>
<styleUrl>
#styleMap_TLP_Normal
</styleUrl>
<Point>
<coordinates>
-99.0461273,17.1704979,1436.19
</coordinates>
</Point>
</Placemark>
<Placemark>
<name>
Sat Apr 17 11:18:43 2010 S=3.09 Km/hr
</name>
<styleUrl>
#styleMap_TLP_Normal
</styleUrl>
<Point>
<coordinates>
-99.0461426,17.1705799,1435.44
</coordinates>
</Point>
</Placemark>
<Placemark>
<name>
Sat Apr 17 11:18:53 2010 S=0.81 Km/hr
</name>
<styleUrl>
#styleMap_TLP_Normal
</styleUrl>
<Point>
<coordinates>
-99.0461273,17.1706543,1433.63
</coordinates>
</Point>
</Placemark>
<Placemark>
<name>
Sat Apr 17 11:19:03 2010 S=0.17 Km/hr
</name>
<styleUrl>
#styleMap_TLP_Normal
</styleUrl>
<Point>
<coordinates>
-99.0461349,17.1706715,1432.59
</coordinates>
</Point>
</Placemark>
<Placemark>
<name>
Sat Apr 17 11:19:13 2010 S=1.23 Km/hr
</name>
<styleUrl>
#styleMap_TLP_Normal
</styleUrl>
<Point>
<coordinates>
-99.0461426,17.1707039,1432.78
</coordinates>
</Point>
</Placemark>
<Placemark>
<name>
Sat Apr 17 11:19:23 2010 S=0.17 Km/hr
</name>
<styleUrl>
#styleMap_TLP_Normal
</styleUrl>
<Point>
<coordinates>
-99.0461349,17.1706886,1433.22
</coordinates>
</Point>
</Placemark>
<Placemark>
<name>
Sat Apr 17 11:19:33 2010 S=1.59 Km/hr
</name>
<styleUrl>
#styleMap_TLP_Normal
</styleUrl>
<Point>
<coordinates>
-99.0461426,17.1707058,1434.16
</coordinates>
</Point>
</Placemark>
<Placemark>
<name>
Sat Apr 17 11:19:43 2010 S=1.22 Km/hr
</name>
<styleUrl>
#styleMap_TLP_Normal
</styleUrl>
<Point>
<coordinates>
-99.0461426,17.1707058,1434.31
</coordinates>
</Point>
</Placemark>
<Placemark>
<name>
Sat Apr 17 11:19:53 2010 S=0.69 Km/hr
</name>
<styleUrl>
#styleMap_TLP_Normal
</styleUrl>
<Point>
<coordinates>
-99.0461960,17.1706924,1435.19
</coordinates>
</Point>
</Placemark>
<Placemark>
<name>
Sat Apr 17 11:20:03 2010 S=1.67 Km/hr
</name>
<styleUrl>
#styleMap_TLP_Normal
</styleUrl>
<Point>
<coordinates>
-99.0462189,17.1706791,1436.13
</coordinates>
</Point>
</Placemark>
<Placemark>
<name>
Sat Apr 17 11:20:13 2010 S=2.46 Km/hr
</name>
<styleUrl>
#styleMap_TLP_Normal
</styleUrl>
<Point>
<coordinates>
-99.0462494,17.1706791,1436.72
</coordinates>
</Point>
</Placemark>
<Placemark>
<name>
Sat Apr 17 11:20:23 2010 S=0.46 Km/hr
</name>
<styleUrl>
#styleMap_TLP_Normal
</styleUrl>
<Point>
<coordinates>
-99.0462646,17.1706715,1436.13
</coordinates>
</Point>
</Placemark>
<Placemark>
<name>
Sat Apr 17 11:20:33 2010 S=1.64 Km/hr
</name>
<styleUrl>
#styleMap_TLP_Normal
</styleUrl>
<Point>
<coordinates>
-99.0462952,17.1706924,1436.44
</coordinates>
</Point>
</Placemark>
<Placemark>
<name>
Sat Apr 17 11:20:43 2010 S=1.18 Km/hr
</name>
<styleUrl>
#styleMap_TLP_Normal
</styleUrl>
<Point>
<coordinates>
-99.0463257,17.1707077,1436.44
</coordinates>
</Point>
</Placemark>
<Placemark>
<name>
Sat Apr 17 11:20:53 2010 S=0.51 Km/hr
</name>
<styleUrl>
#styleMap_TLP_Normal
</styleUrl>
<Point>
<coordinates>
-99.0463257,17.1707020,1436.44
</coordinates>
</Point>
</Placemark>
<Placemark>
<name>
Sat Apr 17 11:21:03 2010 S=0.52 Km/hr
</name>
<styleUrl>
#styleMap_TLP_Normal
</styleUrl>
<Point>
<coordinates>
-99.0463333,17.1707134,1437.34
</coordinates>
</Point>
</Placemark>
<Placemark>
<name>
Sat Apr 17 11:21:13 2010 S=0.69 Km/hr
</name>
<styleUrl>
#styleMap_TLP_Normal
</styleUrl>
<Point>
<coordinates>
-99.0463333,17.1706924,1437.84
</coordinates>
</Point>
</Placemark>
<Placemark>
<name>
Sat Apr 17 11:21:23 2010 S=0.30 Km/hr
</name>
<styleUrl>
#styleMap_TLP_Normal
</styleUrl>
<Point>
<coordinates>
-99.0463409,17.1706753,1437.72
</coordinates>
</Point>
</Placemark>
<Placemark>
<name>
Sat Apr 17 11:21:33 2010 S=0.17 Km/hr
</name>
<styleUrl>
#styleMap_TLP_Normal
</styleUrl>
<Point>
<coordinates>
-99.0463409,17.1706715,1437.72
</coordinates>
</Point>
</Placemark>
<Placemark>
<name>
Sat Apr 17 11:21:43 2010 S=0.62 Km/hr
</name>
<styleUrl>
#styleMap_TLP_Normal
</styleUrl>
<Point>
<coordinates>
-99.0463333,17.1706772,1438.00
</coordinates>
</Point>
</Placemark>
<Placemark>
<name>
Sat Apr 17 11:21:53 2010 S=0.18 Km/hr
</name>
<styleUrl>
#styleMap_TLP_Normal
</styleUrl>
<Point>
<coordinates>
-99.0463333,17.1706772,1438.13
</coordinates>
</Point>
</Placemark>
<Placemark>
<name>
Sat Apr 17 11:22:03 2010 S=0.12 Km/hr
</name>
<styleUrl>
#styleMap_TLP_Normal
</styleUrl>
<Point>
<coordinates>
-99.0463333,17.1706753,1437.25
</coordinates>
</Point>
</Placemark>
<Placemark>
<name>
Sat Apr 17 11:22:13 2010 S=0.04 Km/hr
</name>
<styleUrl>
#styleMap_TLP_Normal
</styleUrl>
<Point>
<coordinates>
-99.0463409,17.1706619,1437.19
</coordinates>
</Point>
</Placemark>
<Placemark>
<name>
Sat Apr 17 11:22:23 2010 S=0.80 Km/hr
</name>
<styleUrl>
#styleMap_TLP_Normal
</styleUrl>
<Point>
<coordinates>
-99.0463791,17.1706734,1436.28
</coordinates>
</Point>
</Placemark>
<Placemark>
<name>
Sat Apr 17 11:22:33 2010 S=1.76 Km/hr
</name>
<styleUrl>
#styleMap_TLP_Normal
</styleUrl>
<Point>
<coordinates>
-99.0463562,17.1706905,1438.94
</coordinates>
</Point>
</Placemark>
<Placemark>
<name>
Sat Apr 17 11:22:43 2010 S=0.86 Km/hr
</name>
<styleUrl>
#styleMap_TLP_Normal
</styleUrl>
<Point>
<coordinates>
-99.0463486,17.1707058,1439.25
</coordinates>
</Point>
</Placemark>
<Placemark>
<name>
Sat Apr 17 11:22:53 2010 S=0.55 Km/hr
</name>
<styleUrl>
#styleMap_TLP_Normal
</styleUrl>
<Point>
<coordinates>
-99.0463486,17.1707058,1439.50
</coordinates>
</Point>
</Placemark>
<Placemark>
<name>
Sat Apr 17 11:23:03 2010 S=0.60 Km/hr
</name>
<styleUrl>
#styleMap_TLP_Normal
</styleUrl>
<Point>
<coordinates>
-99.0463333,17.1706944,1439.66
</coordinates>
</Point>
</Placemark>
<Placemark>
<name>
Sat Apr 17 11:23:13 2010 S=0.92 Km/hr
</name>
<styleUrl>
#styleMap_TLP_Normal
</styleUrl>
<Point>
<coordinates>
-99.0463409,17.1706829,1439.66
</coordinates>
</Point>
</Placemark>
<Placemark>
<name>
Sat Apr 17 11:23:23 2010 S=0.33 Km/hr
</name>
<styleUrl>
#styleMap_TLP_Normal
</styleUrl>
<Point>
<coordinates>
-99.0463257,17.1706734,1439.69
</coordinates>
</Point>
</Placemark>
<Placemark>
<name>
Sat Apr 17 11:23:33 2010 S=1.37 Km/hr
</name>
<styleUrl>
#styleMap_TLP_Normal
</styleUrl>
<Point>
<coordinates>
-99.0463257,17.1706810,1439.53
</coordinates>
</Point>
</Placemark>
<Placemark>
<name>
Sat Apr 17 11:23:43 2010 S=0.96 Km/hr
</name>
<styleUrl>
#styleMap_TLP_Normal
</styleUrl>
<Point>
<coordinates>
-99.0463333,17.1706867,1439.59
</coordinates>
</Point>
</Placemark>
<Placemark>
<name>
Sat Apr 17 11:23:53 2010 S=0.76 Km/hr
</name>
<styleUrl>
#styleMap_TLP_Normal
</styleUrl>
<Point>
<coordinates>
-99.0463104,17.1706810,1439.63
</coordinates>
</Point>
</Placemark>
<Placemark>
<name>
Sat Apr 17 11:24:03 2010 S=0.97 Km/hr
</name>
<styleUrl>
#styleMap_TLP_Normal
</styleUrl>
<Point>
<coordinates>
-99.0463028,17.1706810,1439.56
</coordinates>
</Point>
</Placemark>
<Placemark>
<name>
Sat Apr 17 11:24:13 2010 S=0.13 Km/hr
</name>
<styleUrl>
#styleMap_TLP_Normal
</styleUrl>
<Point>
<coordinates>
-99.0463104,17.1706886,1439.38
</coordinates>
</Point>
</Placemark>
<Placemark>
<name>
Sat Apr 17 11:24:23 2010 S=0.89 Km/hr
</name>
<styleUrl>
#styleMap_TLP_Normal
</styleUrl>
<Point>
<coordinates>
-99.0463104,17.1706810,1439.00
</coordinates>
</Point>
</Placemark>
<Placemark>
<name>
Sat Apr 17 11:24:33 2010 S=0.35 Km/hr
</name>
<styleUrl>
#styleMap_TLP_Normal
</styleUrl>
<Point>
<coordinates>
-99.0463028,17.1706715,1438.53
</coordinates>
</Point>
</Placemark>
<Placemark>
<name>
Sat Apr 17 11:24:43 2010 S=0.46 Km/hr
</name>
<styleUrl>
#styleMap_TLP_Normal
</styleUrl>
<Point>
<coordinates>
-99.0463028,17.1706696,1438.06
</coordinates>
</Point>
</Placemark>
<Placemark>
<name>
Sat Apr 17 11:24:53 2010 S=0.13 Km/hr
</name>
<styleUrl>
#styleMap_TLP_Normal
</styleUrl>
<Point>
<coordinates>
-99.0463028,17.1706772,1437.59
</coordinates>
</Point>
</Placemark>
<Placemark>
<name>
Sat Apr 17 11:25:03 2010 S=0.55 Km/hr
</name>
<styleUrl>
#styleMap_TLP_Normal
</styleUrl>
<Point>
<coordinates>
-99.0463028,17.1706791,1437.47
</coordinates>
</Point>
</Placemark>
<Placemark>
<name>
Sat Apr 17 11:25:13 2010 S=0.45 Km/hr
</name>
<styleUrl>
#styleMap_TLP_Normal
</styleUrl>
<Point>
<coordinates>
-99.0463181,17.1706753,1437.25
</coordinates>
</Point>
</Placemark>
<Placemark>
<name>
Sat Apr 17 11:25:23 2010 S=0.50 Km/hr
</name>
<styleUrl>
#styleMap_TLP_Normal
</styleUrl>
<Point>
<coordinates>
-99.0463333,17.1706619,1434.91
</coordinates>
</Point>
</Placemark>
<Placemark>
<name>
Sat Apr 17 11:25:33 2010 S=0.55 Km/hr
</name>
<styleUrl>
#styleMap_TLP_Normal
</styleUrl>
<Point>
<coordinates>
-99.0463409,17.1706676,1434.03
</coordinates>
</Point>
</Placemark>
<Placemark>
<name>
Sat Apr 17 11:25:43 2010 S=0.12 Km/hr
</name>
<styleUrl>
#styleMap_TLP_Normal
</styleUrl>
<Point>
<coordinates>
-99.0463409,17.1706772,1433.81
</coordinates>
</Point>
</Placemark>
<Placemark>
<name>
Sat Apr 17 11:25:53 2010 S=2.57 Km/hr
</name>
<styleUrl>
#styleMap_TLP_Normal
</styleUrl>
<Point>
<coordinates>
-99.0463867,17.1706696,1433.69
</coordinates>
</Point>
</Placemark>
<Placemark>
<name>
Sat Apr 17 11:26:03 2010 S=2.84 Km/hr
</name>
<styleUrl>
#styleMap_TLP_Normal
</styleUrl>
<Point>
<coordinates>
-99.0464554,17.1706390,1435.00
</coordinates>
</Point>
</Placemark>
<Placemark>
<name>
Sat Apr 17 11:26:13 2010 S=3.55 Km/hr
</name>
<styleUrl>
#styleMap_TLP_Normal
</styleUrl>
<Point>
<coordinates>
-99.0465546,17.1706676,1436.78
</coordinates>
</Point>
</Placemark>
<Placemark>
<name>
Sat Apr 17 11:26:23 2010 S=4.15 Km/hr
</name>
<styleUrl>
#styleMap_TLP_Normal
</styleUrl>
<Point>
<coordinates>
-99.0466766,17.1707230,1439.03
</coordinates>
</Point>
</Placemark>
<Placemark>
<name>
Sat Apr 17 11:26:33 2010 S=4.12 Km/hr
</name>
<styleUrl>
#styleMap_TLP_Normal
</styleUrl>
<Point>
<coordinates>
-99.0467529,17.1707573,1440.31
</coordinates>
</Point>
</Placemark>
<Placemark>
<name>
Sat Apr 17 11:26:43 2010 S=4.12 Km/hr
</name>
<styleUrl>
#styleMap_TLP_Normal
</styleUrl>
<Point>
<coordinates>
-99.0468445,17.1707821,1441.69
</coordinates>
</Point>
</Placemark>
<Placemark>
<name>
Sat Apr 17 11:26:53 2010 S=4.17 Km/hr
</name>
<styleUrl>
#styleMap_TLP_Normal
</styleUrl>
<Point>
<coordinates>
-99.0469437,17.1708431,1442.69
</coordinates>
</Point>
</Placemark>
<Placemark>
<name>
Sat Apr 17 11:27:03 2010 S=2.65 Km/hr
</name>
<styleUrl>
#styleMap_TLP_Normal
</styleUrl>
<Point>
<coordinates>
-99.0470505,17.1708660,1446.09
</coordinates>
</Point>
</Placemark>
<Placemark>
<name>
Sat Apr 17 11:27:13 2010 S=2.72 Km/hr
</name>
<styleUrl>
#styleMap_TLP_Normal
</styleUrl>
<Point>
<coordinates>
-99.0471115,17.1709080,1449.56
</coordinates>
</Point>
</Placemark>
<Placemark>
<name>
Sat Apr 17 11:27:23 2010 S=3.74 Km/hr
</name>
<styleUrl>
#styleMap_TLP_Normal
</styleUrl>
<Point>
<coordinates>
-99.0472031,17.1709709,1451.78
</coordinates>
</Point>
</Placemark>
<Placemark>
<name>
Sat Apr 17 11:27:33 2010 S=2.15 Km/hr
</name>
<styleUrl>
#styleMap_TLP_Normal
</styleUrl>
<Point>
<coordinates>
-99.0472870,17.1710567,1454.97
</coordinates>
</Point>
</Placemark>
<Placemark>
<name>
Sat Apr 17 11:27:43 2010 S=3.72 Km/hr
</name>
<styleUrl>
#styleMap_TLP_Normal
</styleUrl>
<Point>
<coordinates>
-99.0473557,17.1711216,1456.22
</coordinates>
</Point>
</Placemark>
<Placemark>
<name>
Sat Apr 17 11:27:53 2010 S=3.25 Km/hr
</name>
<styleUrl>
#styleMap_TLP_Normal
</styleUrl>
<Point>
<coordinates>
-99.0474319,17.1711674,1457.69
</coordinates>
</Point>
</Placemark>
<Placemark>
<name>
Sat Apr 17 11:28:03 2010 S=4.90 Km/hr
</name>
<styleUrl>
#styleMap_TLP_Normal
</styleUrl>
<Point>
<coordinates>
-99.0475235,17.1711960,1459.09
</coordinates>
</Point>
</Placemark>
<Placemark>
<name>
Sat Apr 17 11:28:13 2010 S=4.24 Km/hr
</name>
<styleUrl>
#styleMap_TLP_Normal
</styleUrl>
<Point>
<coordinates>
-99.0476151,17.1712475,1457.81
</coordinates>
</Point>
</Placemark>
<Placemark>
<name>
Sat Apr 17 11:28:23 2010 S=3.90 Km/hr
</name>
<styleUrl>
#styleMap_TLP_Normal
</styleUrl>
<Point>
<coordinates>
-99.0477219,17.1712933,1456.09
</coordinates>
</Point>
</Placemark>
<Placemark>
<name>
Sat Apr 17 11:28:33 2010 S=5.04 Km/hr
</name>
<styleUrl>
#styleMap_TLP_Normal
</styleUrl>
<Point>
<coordinates>
-99.0478134,17.1713238,1458.41
</coordinates>
</Point>
</Placemark>
<Placemark>
<name>
Sat Apr 17 11:28:43 2010 S=2.92 Km/hr
</name>
<styleUrl>
#styleMap_TLP_Normal
</styleUrl>
<Point>
<coordinates>
-99.0479202,17.1713505,1458.03
</coordinates>
</Point>
</Placemark>
<Placemark>
<name>
Sat Apr 17 11:28:53 2010 S=4.00 Km/hr
</name>
<styleUrl>
#styleMap_TLP_Normal
</styleUrl>
<Point>
<coordinates>
-99.0480194,17.1714039,1457.41
</coordinates>
</Point>
</Placemark>
<Placemark>
<name>
Sat Apr 17 11:29:03 2010 S=3.37 Km/hr
</name>
<styleUrl>
#styleMap_TLP_Normal
</styleUrl>
<Point>
<coordinates>
-99.0481033,17.1714478,1455.22
</coordinates>
</Point>
</Placemark>
<Placemark>
<name>
Sat Apr 17 11:29:13 2010 S=3.52 Km/hr
</name>
<styleUrl>
#styleMap_TLP_Normal
</styleUrl>
<Point>
<coordinates>
-99.0481949,17.1714725,1454.03
</coordinates>
</Point>
</Placemark>
<Placemark>
<name>
Sat Apr 17 11:29:23 2010 S=1.87 Km/hr
</name>
<styleUrl>
#styleMap_TLP_Normal
</styleUrl>
<Point>
<coordinates>
-99.0482635,17.1715107,1455.72
</coordinates>
</Point>
</Placemark>
<Placemark>
<name>
Sat Apr 17 11:29:33 2010 S=2.22 Km/hr
</name>
<styleUrl>
#styleMap_TLP_Normal
</styleUrl>
<Point>
<coordinates>
-99.0483475,17.1715355,1455.38
</coordinates>
</Point>
</Placemark>
<Placemark>
<name>
Sat Apr 17 11:29:43 2010 S=1.55 Km/hr
</name>
<styleUrl>
#styleMap_TLP_Normal
</styleUrl>
<Point>
<coordinates>
-99.0483627,17.1715260,1454.75
</coordinates>
</Point>
</Placemark>
<Placemark>
<name>
Sat Apr 17 11:29:53 2010 S=2.01 Km/hr
</name>
<styleUrl>
#styleMap_TLP_Normal
</styleUrl>
<Point>
<coordinates>
-99.0484314,17.1715145,1454.28
</coordinates>
</Point>
</Placemark>
<Placemark>
<name>
Sat Apr 17 11:30:03 2010 S=2.30 Km/hr
</name>
<styleUrl>
#styleMap_TLP_Normal
</styleUrl>
<Point>
<coordinates>
-99.0484924,17.1714516,1453.31
</coordinates>
</Point>
</Placemark>
<Placemark>
<name>
Sat Apr 17 11:30:13 2010 S=0.23 Km/hr
</name>
<styleUrl>
#styleMap_TLP_Normal
</styleUrl>
<Point>
<coordinates>
-99.0484924,17.1714344,1453.31
</coordinates>
</Point>
</Placemark>
<Placemark>
<name>
Sat Apr 17 11:30:23 2010 S=3.36 Km/hr
</name>
<styleUrl>
#styleMap_TLP_Normal
</styleUrl>
<Point>
<coordinates>
-99.0485840,17.1714230,1452.91
</coordinates>
</Point>
</Placemark>
<Placemark>
<name>
Sat Apr 17 11:30:33 2010 S=0.31 Km/hr
</name>
<styleUrl>
#styleMap_TLP_Normal
</styleUrl>
<Point>
<coordinates>
-99.0486526,17.1714039,1452.22
</coordinates>
</Point>
</Placemark>
<Placemark>
<name>
Sat Apr 17 11:30:43 2010 S=0.73 Km/hr
</name>
<styleUrl>
#styleMap_TLP_Normal
</styleUrl>
<Point>
<coordinates>
-99.0486526,17.1714096,1452.22
</coordinates>
</Point>
</Placemark>
<Placemark>
<name>
Sat Apr 17 11:30:53 2010 S=2.05 Km/hr
</name>
<styleUrl>
#styleMap_TLP_Normal
</styleUrl>
<Point>
<coordinates>
-99.0487289,17.1714153,1451.75
</coordinates>
</Point>
</Placemark>
<Placemark>
<name>
Sat Apr 17 11:31:03 2010 S=3.36 Km/hr
</name>
<styleUrl>
#styleMap_TLP_Normal
</styleUrl>
<Point>
<coordinates>
-99.0488129,17.1714153,1450.75
</coordinates>
</Point>
</Placemark>
<Placemark>
<name>
Sat Apr 17 11:31:13 2010 S=2.18 Km/hr
</name>
<styleUrl>
#styleMap_TLP_Normal
</styleUrl>
<Point>
<coordinates>
-99.0488892,17.1714420,1451.47
</coordinates>
</Point>
</Placemark>
<Placemark>
<name>
Sat Apr 17 11:31:23 2010 S=2.36 Km/hr
</name>
<styleUrl>
#styleMap_TLP_Normal
</styleUrl>
<Point>
<coordinates>
-99.0489578,17.1714230,1451.81
</coordinates>
</Point>
</Placemark>
<Placemark>
<name>
Sat Apr 17 11:31:33 2010 S=1.50 Km/hr
</name>
<styleUrl>
#styleMap_TLP_Normal
</styleUrl>
<Point>
<coordinates>
-99.0489731,17.1713638,1452.41
</coordinates>
</Point>
</Placemark>
<Placemark>
<name>
Sat Apr 17 11:31:43 2010 S=0.76 Km/hr
</name>
<styleUrl>
#styleMap_TLP_Normal
</styleUrl>
<Point>
<coordinates>
-99.0489807,17.1713314,1452.25
</coordinates>
</Point>
</Placemark>
<Placemark>
<name>
Sat Apr 17 11:31:53 2010 S=2.45 Km/hr
</name>
<styleUrl>
#styleMap_TLP_Normal
</styleUrl>
<Point>
<coordinates>
-99.0490189,17.1713791,1452.53
</coordinates>
</Point>
</Placemark>
<Placemark>
<name>
Sat Apr 17 11:32:03 2010 S=1.82 Km/hr
</name>
<styleUrl>
#styleMap_TLP_Normal
</styleUrl>
<Point>
<coordinates>
-99.0490799,17.1713963,1453.19
</coordinates>
</Point>
</Placemark>
<Placemark>
<name>
Sat Apr 17 11:32:13 2010 S=1.48 Km/hr
</name>
<styleUrl>
#styleMap_TLP_Normal
</styleUrl>
<Point>
<coordinates>
-99.0491638,17.1713696,1453.84
</coordinates>
</Point>
</Placemark>
<Placemark>
<name>
Sat Apr 17 11:32:23 2010 S=1.09 Km/hr
</name>
<styleUrl>
#styleMap_TLP_Normal
</styleUrl>
<Point>
<coordinates>
-99.0491257,17.1713638,1454.03
</coordinates>
</Point>
</Placemark>
<Placemark>
<name>
Sat Apr 17 11:32:33 2010 S=3.32 Km/hr
</name>
<styleUrl>
#styleMap_TLP_Normal
</styleUrl>
<Point>
<coordinates>
-99.0491791,17.1713562,1454.03
</coordinates>
</Point>
</Placemark>
<Placemark>
<name>
Sat Apr 17 11:32:43 2010 S=2.66 Km/hr
</name>
<styleUrl>
#styleMap_TLP_Normal
</styleUrl>
<Point>
<coordinates>
-99.0492630,17.1713104,1455.16
</coordinates>
</Point>
</Placemark>
<Placemark>
<name>
Sat Apr 17 11:32:53 2010 S=3.60 Km/hr
</name>
<styleUrl>
#styleMap_TLP_Normal
</styleUrl>
<Point>
<coordinates>
-99.0493469,17.1712475,1456.59
</coordinates>
</Point>
</Placemark>
<Placemark>
<name>
Sat Apr 17 11:33:03 2010 S=2.80 Km/hr
</name>
<styleUrl>
#styleMap_TLP_Normal
</styleUrl>
<Point>
<coordinates>
-99.0494232,17.1711693,1458.63
</coordinates>
</Point>
</Placemark>
<Placemark>
<name>
Sat Apr 17 11:33:13 2010 S=2.73 Km/hr
</name>
<styleUrl>
#styleMap_TLP_Normal
</styleUrl>
<Point>
<coordinates>
-99.0494690,17.1710930,1460.38
</coordinates>
</Point>
</Placemark>
<Placemark>
<name>
Sat Apr 17 11:33:23 2010 S=2.77 Km/hr
</name>
<styleUrl>
#styleMap_TLP_Normal
</styleUrl>
<Point>
<coordinates>
-99.0495605,17.1710243,1462.03
</coordinates>
</Point>
</Placemark>
<Placemark>
<name>
Sat Apr 17 11:33:33 2010 S=3.07 Km/hr
</name>
<styleUrl>
#styleMap_TLP_Normal
</styleUrl>
<Point>
<coordinates>
-99.0495987,17.1709366,1464.09
</coordinates>
</Point>
</Placemark>
<Placemark>
<name>
Sat Apr 17 11:33:43 2010 S=2.59 Km/hr
</name>
<styleUrl>
#styleMap_TLP_Normal
</styleUrl>
<Point>
<coordinates>
-99.0496826,17.1708908,1464.63
</coordinates>
</Point>
</Placemark>
<Placemark>
<name>
Sat Apr 17 11:33:53 2010 S=1.02 Km/hr
</name>
<styleUrl>
#styleMap_TLP_Normal
</styleUrl>
<Point>
<coordinates>
-99.0497437,17.1709175,1465.81
</coordinates>
</Point>
</Placemark>
<Placemark>
<name>
Sat Apr 17 11:34:03 2010 S=1.14 Km/hr
</name>
<styleUrl>
#styleMap_TLP_Normal
</styleUrl>
<Point>
<coordinates>
-99.0497665,17.1709232,1466.34
</coordinates>
</Point>
</Placemark>
<Placemark>
<name>
Sat Apr 17 11:34:13 2010 S=0.43 Km/hr
</name>
<styleUrl>
#styleMap_TLP_Normal
</styleUrl>
<Point>
<coordinates>
-99.0497742,17.1709232,1466.56
</coordinates>
</Point>
</Placemark>
<Placemark>
<name>
Sat Apr 17 11:34:23 2010 S=0.60 Km/hr
</name>
<styleUrl>
#styleMap_TLP_Normal
</styleUrl>
<Point>
<coordinates>
-99.0497818,17.1709328,1467.38
</coordinates>
</Point>
</Placemark>
<Placemark>
<name>
Sat Apr 17 11:34:33 2010 S=0.78 Km/hr
</name>
<styleUrl>
#styleMap_TLP_Normal
</styleUrl>
<Point>
<coordinates>
-99.0497818,17.1709270,1467.22
</coordinates>
</Point>
</Placemark>
<Placemark>
<name>
Sat Apr 17 11:34:43 2010 S=0.43 Km/hr
</name>
<styleUrl>
#styleMap_TLP_Normal
</styleUrl>
<Point>
<coordinates>
-99.0497818,17.1709270,1467.09
</coordinates>
</Point>
</Placemark>
<Placemark>
<name>
Sat Apr 17 11:34:53 2010 S=0.01 Km/hr
</name>
<styleUrl>
#styleMap_TLP_Normal
</styleUrl>
<Point>
<coordinates>
-99.0497818,17.1709251,1467.16
</coordinates>
</Point>
</Placemark>
<Placemark>
<name>
Sat Apr 17 11:35:03 2010 S=0.00 Km/hr
</name>
<styleUrl>
#styleMap_TLP_Normal
</styleUrl>
<Point>
<coordinates>
-99.0497818,17.1709251,1467.19
</coordinates>
</Point>
</Placemark>
<Placemark>
<name>
Sat Apr 17 11:35:13 2010 S=0.00 Km/hr
</name>
<styleUrl>
#styleMap_TLP_Normal
</styleUrl>
<Point>
<coordinates>
-99.0497818,17.1709232,1467.16
</coordinates>
</Point>
</Placemark>
<Placemark>
<name>
Sat Apr 17 11:35:23 2010 S=0.00 Km/hr
</name>
<styleUrl>
#styleMap_TLP_Normal
</styleUrl>
<Point>
<coordinates>
-99.0497818,17.1709232,1467.13
</coordinates>
</Point>
</Placemark>
<Placemark>
<name>
Sat Apr 17 11:35:33 2010 S=0.00 Km/hr
</name>
<styleUrl>
#styleMap_TLP_Normal
</styleUrl>
<Point>
<coordinates>
-99.0497818,17.1709232,1467.06
</coordinates>
</Point>
</Placemark>
<Placemark>
<name>
Sat Apr 17 11:35:43 2010 S=0.00 Km/hr
</name>
<styleUrl>
#styleMap_TLP_Normal
</styleUrl>
<Point>
<coordinates>
-99.0497818,17.1709232,1467.03
</coordinates>
</Point>
</Placemark>
<Placemark>
<name>
Sat Apr 17 11:35:53 2010 S=0.01 Km/hr
</name>
<styleUrl>
#styleMap_TLP_Normal
</styleUrl>
<Point>
<coordinates>
-99.0497818,17.1709232,1467.00
</coordinates>
</Point>
</Placemark>
<Placemark>
<name>
Sat Apr 17 11:36:03 2010 S=0.00 Km/hr
</name>
<styleUrl>
#styleMap_TLP_Normal
</styleUrl>
<Point>
<coordinates>
-99.0497818,17.1709213,1467.03
</coordinates>
</Point>
</Placemark>
<Placemark>
<name>
Sat Apr 17 11:36:13 2010 S=0.01 Km/hr
</name>
<styleUrl>
#styleMap_TLP_Normal
</styleUrl>
<Point>
<coordinates>
-99.0497818,17.1709213,1467.13
</coordinates>
</Point>
</Placemark>
<Placemark>
<name>
Sat Apr 17 11:36:23 2010 S=0.01 Km/hr
</name>
<styleUrl>
#styleMap_TLP_Normal
</styleUrl>
<Point>
<coordinates>
-99.0497818,17.1709213,1467.16
</coordinates>
</Point>
</Placemark>
<Placemark>
<name>
Sat Apr 17 11:36:33 2010 S=0.00 Km/hr
</name>
<styleUrl>
#styleMap_TLP_Normal
</styleUrl>
<Point>
<coordinates>
-99.0497818,17.1709232,1467.06
</coordinates>
</Point>
</Placemark>
<Placemark>
<name>
Sat Apr 17 11:36:43 2010 S=0.01 Km/hr
</name>
<styleUrl>
#styleMap_TLP_Normal
</styleUrl>
<Point>
<coordinates>
-99.0497818,17.1709232,1466.97
</coordinates>
</Point>
</Placemark>
<Placemark>
<name>
Sat Apr 17 11:36:53 2010 S=0.01 Km/hr
</name>
<styleUrl>
#styleMap_TLP_Normal
</styleUrl>
<Point>
<coordinates>
-99.0497818,17.1709232,1467.06
</coordinates>
</Point>
</Placemark>
<Placemark>
<name>
Sat Apr 17 11:37:03 2010 S=0.00 Km/hr
</name>
<styleUrl>
#styleMap_TLP_Normal
</styleUrl>
<Point>
<coordinates>
-99.0497818,17.1709213,1467.06
</coordinates>
</Point>
</Placemark>
<Placemark>
<name>
Sat Apr 17 11:37:13 2010 S=0.00 Km/hr
</name>
<styleUrl>
#styleMap_TLP_Normal
</styleUrl>
<Point>
<coordinates>
-99.0497818,17.1709213,1467.00
</coordinates>
</Point>
</Placemark>
<Placemark>
<name>
Sat Apr 17 11:37:23 2010 S=0.01 Km/hr
</name>
<styleUrl>
#styleMap_TLP_Normal
</styleUrl>
<Point>
<coordinates>
-99.0497818,17.1709213,1467.00
</coordinates>
</Point>
</Placemark>
<Placemark>
<name>
Sat Apr 17 11:37:33 2010 S=0.00 Km/hr
</name>
<styleUrl>
#styleMap_TLP_Normal
</styleUrl>
<Point>
<coordinates>
-99.0497818,17.1709194,1466.94
</coordinates>
</Point>
</Placemark>
<Placemark>
<name>
Sat Apr 17 11:37:43 2010 S=0.00 Km/hr
</name>
<styleUrl>
#styleMap_TLP_Normal
</styleUrl>
<Point>
<coordinates>
-99.0497818,17.1709194,1466.88
</coordinates>
</Point>
</Placemark>
<Placemark>
<name>
Sat Apr 17 11:37:53 2010 S=0.00 Km/hr
</name>
<styleUrl>
#styleMap_TLP_Normal
</styleUrl>
<Point>
<coordinates>
-99.0497818,17.1709194,1466.88
</coordinates>
</Point>
</Placemark>
<Placemark>
<name>
Sat Apr 17 11:38:03 2010 S=0.00 Km/hr
</name>
<styleUrl>
#styleMap_TLP_Normal
</styleUrl>
<Point>
<coordinates>
-99.0497818,17.1709194,1466.91
</coordinates>
</Point>
</Placemark>
<Placemark>
<name>
Sat Apr 17 11:38:13 2010 S=0.00 Km/hr
</name>
<styleUrl>
#styleMap_TLP_Normal
</styleUrl>
<Point>
<coordinates>
-99.0497818,17.1709194,1466.88
</coordinates>
</Point>
</Placemark>
<Placemark>
<name>
Sat Apr 17 11:38:23 2010 S=0.00 Km/hr
</name>
<styleUrl>
#styleMap_TLP_Normal
</styleUrl>
<Point>
<coordinates>
-99.0497818,17.1709175,1466.91
</coordinates>
</Point>
</Placemark>
<Placemark>
<name>
Sat Apr 17 11:38:33 2010 S=0.00 Km/hr
</name>
<styleUrl>
#styleMap_TLP_Normal
</styleUrl>
<Point>
<coordinates>
-99.0497818,17.1709175,1466.84
</coordinates>
</Point>
</Placemark>
<Placemark>
<name>
Sat Apr 17 11:38:43 2010 S=0.01 Km/hr
</name>
<styleUrl>
#styleMap_TLP_Normal
</styleUrl>
<Point>
<coordinates>
-99.0497818,17.1709175,1466.88
</coordinates>
</Point>
</Placemark>
<Placemark>
<name>
Sat Apr 17 11:38:53 2010 S=0.01 Km/hr
</name>
<styleUrl>
#styleMap_TLP_Normal
</styleUrl>
<Point>
<coordinates>
-99.0497818,17.1709175,1466.88
</coordinates>
</Point>
</Placemark>
<Placemark>
<name>
Sat Apr 17 11:39:03 2010 S=0.01 Km/hr
</name>
<styleUrl>
#styleMap_TLP_Normal
</styleUrl>
<Point>
<coordinates>
-99.0497818,17.1709156,1466.84
</coordinates>
</Point>
</Placemark>
<Placemark>
<name>
Sat Apr 17 11:39:13 2010 S=0.01 Km/hr
</name>
<styleUrl>
#styleMap_TLP_Normal
</styleUrl>
<Point>
<coordinates>
-99.0497818,17.1709156,1466.84
</coordinates>
</Point>
</Placemark>
<Placemark>
<name>
Sat Apr 17 11:39:23 2010 S=0.00 Km/hr
</name>
<styleUrl>
#styleMap_TLP_Normal
</styleUrl>
<Point>
<coordinates>
-99.0497818,17.1709156,1466.81
</coordinates>
</Point>
</Placemark>
<Placemark>
<name>
Sat Apr 17 11:39:33 2010 S=0.01 Km/hr
</name>
<styleUrl>
#styleMap_TLP_Normal
</styleUrl>
<Point>
<coordinates>
-99.0497818,17.1709137,1466.81
</coordinates>
</Point>
</Placemark>
<Placemark>
<name>
Sat Apr 17 11:39:43 2010 S=0.00 Km/hr
</name>
<styleUrl>
#styleMap_TLP_Normal
</styleUrl>
<Point>
<coordinates>
-99.0497818,17.1709137,1466.78
</coordinates>
</Point>
</Placemark>
<Placemark>
<name>
Sat Apr 17 11:39:53 2010 S=0.01 Km/hr
</name>
<styleUrl>
#styleMap_TLP_Normal
</styleUrl>
<Point>
<coordinates>
-99.0497818,17.1709137,1466.75
</coordinates>
</Point>
</Placemark>
<Placemark>
<name>
Sat Apr 17 11:40:03 2010 S=0.01 Km/hr
</name>
<styleUrl>
#styleMap_TLP_Normal
</styleUrl>
<Point>
<coordinates>
-99.0497818,17.1709137,1466.72
</coordinates>
</Point>
</Placemark>
<Placemark>
<name>
Sat Apr 17 11:40:13 2010 S=0.01 Km/hr
</name>
<styleUrl>
#styleMap_TLP_Normal
</styleUrl>
<Point>
<coordinates>
-99.0497818,17.1709137,1466.66
</coordinates>
</Point>
</Placemark>
<Placemark>
<name>
Sat Apr 17 11:40:23 2010 S=0.00 Km/hr
</name>
<styleUrl>
#styleMap_TLP_Normal
</styleUrl>
<Point>
<coordinates>
-99.0497818,17.1709137,1466.63
</coordinates>
</Point>
</Placemark>
<Placemark>
<name>
Sat Apr 17 11:40:33 2010 S=0.00 Km/hr
</name>
<styleUrl>
#styleMap_TLP_Normal
</styleUrl>
<Point>
<coordinates>
-99.0497818,17.1709137,1466.63
</coordinates>
</Point>
</Placemark>
<Placemark>
<name>
Sat Apr 17 11:40:43 2010 S=0.00 Km/hr
</name>
<styleUrl>
#styleMap_TLP_Normal
</styleUrl>
<Point>
<coordinates>
-99.0497818,17.1709118,1466.63
</coordinates>
</Point>
</Placemark>
<Placemark>
<name>
Sat Apr 17 11:40:53 2010 S=0.00 Km/hr
</name>
<styleUrl>
#styleMap_TLP_Normal
</styleUrl>
<Point>
<coordinates>
-99.0497818,17.1709118,1466.56
</coordinates>
</Point>
</Placemark>
<Placemark>
<name>
Sat Apr 17 11:41:03 2010 S=0.00 Km/hr
</name>
<styleUrl>
#styleMap_TLP_Normal
</styleUrl>
<Point>
<coordinates>
-99.0497818,17.1709118,1466.53
</coordinates>
</Point>
</Placemark>
<Placemark>
<name>
Sat Apr 17 11:41:13 2010 S=0.01 Km/hr
</name>
<styleUrl>
#styleMap_TLP_Normal
</styleUrl>
<Point>
<coordinates>
-99.0497818,17.1709118,1466.47
</coordinates>
</Point>
</Placemark>
<Placemark>
<name>
Sat Apr 17 11:41:23 2010 S=0.00 Km/hr
</name>
<styleUrl>
#styleMap_TLP_Normal
</styleUrl>
<Point>
<coordinates>
-99.0497818,17.1709118,1466.44
</coordinates>
</Point>
</Placemark>
<Placemark>
<name>
Sat Apr 17 11:41:33 2010 S=0.00 Km/hr
</name>
<styleUrl>
#styleMap_TLP_Normal
</styleUrl>
<Point>
<coordinates>
-99.0497818,17.1709099,1466.34
</coordinates>
</Point>
</Placemark>
<Placemark>
<name>
Sat Apr 17 11:41:43 2010 S=0.00 Km/hr
</name>
<styleUrl>
#styleMap_TLP_Normal
</styleUrl>
<Point>
<coordinates>
-99.0497818,17.1709099,1466.34
</coordinates>
</Point>
</Placemark>
<Placemark>
<name>
Sat Apr 17 11:41:53 2010 S=0.01 Km/hr
</name>
<styleUrl>
#styleMap_TLP_Normal
</styleUrl>
<Point>
<coordinates>
-99.0497818,17.1709099,1466.31
</coordinates>
</Point>
</Placemark>
<Placemark>
<name>
Sat Apr 17 11:42:03 2010 S=0.01 Km/hr
</name>
<styleUrl>
#styleMap_TLP_Normal
</styleUrl>
<Point>
<coordinates>
-99.0497818,17.1709099,1466.25
</coordinates>
</Point>
</Placemark>
<Placemark>
<name>
Sat Apr 17 11:42:13 2010 S=0.00 Km/hr
</name>
<styleUrl>
#styleMap_TLP_Normal
</styleUrl>
<Point>
<coordinates>
-99.0497818,17.1709099,1466.19
</coordinates>
</Point>
</Placemark>
<Placemark>
<name>
Sat Apr 17 11:42:23 2010 S=0.00 Km/hr
</name>
<styleUrl>
#styleMap_TLP_Normal
</styleUrl>
<Point>
<coordinates>
-99.0497742,17.1709099,1466.19
</coordinates>
</Point>
</Placemark>
<Placemark>
<name>
Sat Apr 17 11:42:33 2010 S=0.01 Km/hr
</name>
<styleUrl>
#styleMap_TLP_Normal
</styleUrl>
<Point>
<coordinates>
-99.0497742,17.1709099,1466.22
</coordinates>
</Point>
</Placemark>
<Placemark>
<name>
Sat Apr 17 11:42:43 2010 S=0.01 Km/hr
</name>
<styleUrl>
#styleMap_TLP_Normal
</styleUrl>
<Point>
<coordinates>
-99.0497742,17.1709099,1466.22
</coordinates>
</Point>
</Placemark>
<Placemark>
<name>
Sat Apr 17 11:42:53 2010 S=0.01 Km/hr
</name>
<styleUrl>
#styleMap_TLP_Normal
</styleUrl>
<Point>
<coordinates>
-99.0497742,17.1709099,1466.22
</coordinates>
</Point>
</Placemark>
<Placemark>
<name>
Sat Apr 17 11:43:03 2010 S=0.01 Km/hr
</name>
<styleUrl>
#styleMap_TLP_Normal
</styleUrl>
<Point>
<coordinates>
-99.0497742,17.1709118,1466.16
</coordinates>
</Point>
</Placemark>
<Placemark>
<name>
Sat Apr 17 11:43:13 2010 S=0.00 Km/hr
</name>
<styleUrl>
#styleMap_TLP_Normal
</styleUrl>
<Point>
<coordinates>
-99.0497818,17.1709118,1466.19
</coordinates>
</Point>
</Placemark>
<Placemark>
<name>
Sat Apr 17 11:43:23 2010 S=0.00 Km/hr
</name>
<styleUrl>
#styleMap_TLP_Normal
</styleUrl>
<Point>
<coordinates>
-99.0497742,17.1709118,1466.13
</coordinates>
</Point>
</Placemark>
<Placemark>
<name>
Sat Apr 17 11:43:33 2010 S=0.01 Km/hr
</name>
<styleUrl>
#styleMap_TLP_Normal
</styleUrl>
<Point>
<coordinates>
-99.0497818,17.1709118,1466.13
</coordinates>
</Point>
</Placemark>
<Placemark>
<name>
Sat Apr 17 11:43:43 2010 S=0.01 Km/hr
</name>
<styleUrl>
#styleMap_TLP_Normal
</styleUrl>
<Point>
<coordinates>
-99.0497742,17.1709118,1466.22
</coordinates>
</Point>
</Placemark>
<Placemark>
<name>
Sat Apr 17 11:43:53 2010 S=0.01 Km/hr
</name>
<styleUrl>
#styleMap_TLP_Normal
</styleUrl>
<Point>
<coordinates>
-99.0497742,17.1709118,1466.31
</coordinates>
</Point>
</Placemark>
<Placemark>
<name>
Sat Apr 17 11:44:03 2010 S=0.01 Km/hr
</name>
<styleUrl>
#styleMap_TLP_Normal
</styleUrl>
<Point>
<coordinates>
-99.0497742,17.1709118,1466.34
</coordinates>
</Point>
</Placemark>
<Placemark>
<name>
Sat Apr 17 11:44:13 2010 S=0.01 Km/hr
</name>
<styleUrl>
#styleMap_TLP_Normal
</styleUrl>
<Point>
<coordinates>
-99.0497742,17.1709118,1466.38
</coordinates>
</Point>
</Placemark>
<Placemark>
<name>
Sat Apr 17 11:44:23 2010 S=0.00 Km/hr
</name>
<styleUrl>
#styleMap_TLP_Normal
</styleUrl>
<Point>
<coordinates>
-99.0497742,17.1709118,1466.41
</coordinates>
</Point>
</Placemark>
<Placemark>
<name>
Sat Apr 17 11:44:33 2010 S=0.01 Km/hr
</name>
<styleUrl>
#styleMap_TLP_Normal
</styleUrl>
<Point>
<coordinates>
-99.0497742,17.1709137,1466.34
</coordinates>
</Point>
</Placemark>
<Placemark>
<name>
Sat Apr 17 11:44:43 2010 S=0.01 Km/hr
</name>
<styleUrl>
#styleMap_TLP_Normal
</styleUrl>
<Point>
<coordinates>
-99.0497742,17.1709118,1466.28
</coordinates>
</Point>
</Placemark>
<Placemark>
<name>
Sat Apr 17 11:44:53 2010 S=0.01 Km/hr
</name>
<styleUrl>
#styleMap_TLP_Normal
</styleUrl>
<Point>
<coordinates>
-99.0497742,17.1709118,1466.25
</coordinates>
</Point>
</Placemark>
<Placemark>
<name>
Sat Apr 17 11:45:03 2010 S=0.01 Km/hr
</name>
<styleUrl>
#styleMap_TLP_Normal
</styleUrl>
<Point>
<coordinates>
-99.0497742,17.1709118,1466.16
</coordinates>
</Point>
</Placemark>
<Placemark>
<name>
Sat Apr 17 11:45:13 2010 S=0.01 Km/hr
</name>
<styleUrl>
#styleMap_TLP_Normal
</styleUrl>
<Point>
<coordinates>
-99.0497742,17.1709118,1466.09
</coordinates>
</Point>
</Placemark>
<Placemark>
<name>
Sat Apr 17 11:45:23 2010 S=0.00 Km/hr
</name>
<styleUrl>
#styleMap_TLP_Normal
</styleUrl>
<Point>
<coordinates>
-99.0497742,17.1709118,1466.06
</coordinates>
</Point>
</Placemark>
<Placemark>
<name>
Sat Apr 17 11:45:33 2010 S=0.01 Km/hr
</name>
<styleUrl>
#styleMap_TLP_Normal
</styleUrl>
<Point>
<coordinates>
-99.0497742,17.1709118,1466.06
</coordinates>
</Point>
</Placemark>
<Placemark>
<name>
Sat Apr 17 11:45:43 2010 S=0.01 Km/hr
</name>
<styleUrl>
#styleMap_TLP_Normal
</styleUrl>
<Point>
<coordinates>
-99.0497742,17.1709118,1466.06
</coordinates>
</Point>
</Placemark>
<Placemark>
<name>
Sat Apr 17 11:45:53 2010 S=0.01 Km/hr
</name>
<styleUrl>
#styleMap_TLP_Normal
</styleUrl>
<Point>
<coordinates>
-99.0497742,17.1709118,1466.06
</coordinates>
</Point>
</Placemark>
<Placemark>
<name>
Sat Apr 17 11:46:03 2010 S=0.01 Km/hr
</name>
<styleUrl>
#styleMap_TLP_Normal
</styleUrl>
<Point>
<coordinates>
-99.0497742,17.1709118,1466.06
</coordinates>
</Point>
</Placemark>
<Placemark>
<name>
Sat Apr 17 11:46:13 2010 S=0.00 Km/hr
</name>
<styleUrl>
#styleMap_TLP_Normal
</styleUrl>
<Point>
<coordinates>
-99.0497742,17.1709118,1466.03
</coordinates>
</Point>
</Placemark>
<Placemark>
<name>
Sat Apr 17 11:46:23 2010 S=0.01 Km/hr
</name>
<styleUrl>
#styleMap_TLP_Normal
</styleUrl>
<Point>
<coordinates>
-99.0497742,17.1709118,1466.03
</coordinates>
</Point>
</Placemark>
<Placemark>
<name>
Sat Apr 17 11:46:33 2010 S=0.01 Km/hr
</name>
<styleUrl>
#styleMap_TLP_Normal
</styleUrl>
<Point>
<coordinates>
-99.0497742,17.1709118,1466.00
</coordinates>
</Point>
</Placemark>
<Placemark>
<name>
Sat Apr 17 11:46:43 2010 S=0.01 Km/hr
</name>
<styleUrl>
#styleMap_TLP_Normal
</styleUrl>
<Point>
<coordinates>
-99.0497742,17.1709118,1465.97
</coordinates>
</Point>
</Placemark>
<Placemark>
<name>
Sat Apr 17 11:46:53 2010 S=0.01 Km/hr
</name>
<styleUrl>
#styleMap_TLP_Normal
</styleUrl>
<Point>
<coordinates>
-99.0497742,17.1709118,1466.00
</coordinates>
</Point>
</Placemark>
<Placemark>
<name>
Sat Apr 17 11:47:03 2010 S=0.00 Km/hr
</name>
<styleUrl>
#styleMap_TLP_Normal
</styleUrl>
<Point>
<coordinates>
-99.0497742,17.1709118,1466.03
</coordinates>
</Point>
</Placemark>
<Placemark>
<name>
Sat Apr 17 11:47:13 2010 S=0.00 Km/hr
</name>
<styleUrl>
#styleMap_TLP_Normal
</styleUrl>
<Point>
<coordinates>
-99.0497742,17.1709118,1465.97
</coordinates>
</Point>
</Placemark>
<Placemark>
<name>
Sat Apr 17 11:47:23 2010 S=0.00 Km/hr
</name>
<styleUrl>
#styleMap_TLP_Normal
</styleUrl>
<Point>
<coordinates>
-99.0497742,17.1709118,1465.94
</coordinates>
</Point>
</Placemark>
<Placemark>
<name>
Sat Apr 17 11:47:33 2010 S=0.00 Km/hr
</name>
<styleUrl>
#styleMap_TLP_Normal
</styleUrl>
<Point>
<coordinates>
-99.0497742,17.1709118,1465.97
</coordinates>
</Point>
</Placemark>
<Placemark>
<name>
Sat Apr 17 11:47:43 2010 S=0.01 Km/hr
</name>
<styleUrl>
#styleMap_TLP_Normal
</styleUrl>
<Point>
<coordinates>
-99.0497742,17.1709118,1465.94
</coordinates>
</Point>
</Placemark>
<Placemark>
<name>
Sat Apr 17 11:47:53 2010 S=0.00 Km/hr
</name>
<styleUrl>
#styleMap_TLP_Normal
</styleUrl>
<Point>
<coordinates>
-99.0497742,17.1709118,1465.94
</coordinates>
</Point>
</Placemark>
<Placemark>
<name>
Sat Apr 17 11:48:03 2010 S=0.00 Km/hr
</name>
<styleUrl>
#styleMap_TLP_Normal
</styleUrl>
<Point>
<coordinates>
-99.0497742,17.1709118,1465.94
</coordinates>
</Point>
</Placemark>
<Placemark>
<name>
Sat Apr 17 11:48:13 2010 S=0.00 Km/hr
</name>
<styleUrl>
#styleMap_TLP_Normal
</styleUrl>
<Point>
<coordinates>
-99.0497742,17.1709137,1465.91
</coordinates>
</Point>
</Placemark>
<Placemark>
<name>
Sat Apr 17 11:48:23 2010 S=0.00 Km/hr
</name>
<styleUrl>
#styleMap_TLP_Normal
</styleUrl>
<Point>
<coordinates>
-99.0497742,17.1709137,1465.94
</coordinates>
</Point>
</Placemark>
<Placemark>
<name>
Sat Apr 17 11:48:33 2010 S=0.01 Km/hr
</name>
<styleUrl>
#styleMap_TLP_Normal
</styleUrl>
<Point>
<coordinates>
-99.0497742,17.1709137,1465.88
</coordinates>
</Point>
</Placemark>
<Placemark>
<name>
Sat Apr 17 11:48:43 2010 S=0.01 Km/hr
</name>
<styleUrl>
#styleMap_TLP_Normal
</styleUrl>
<Point>
<coordinates>
-99.0497742,17.1709137,1465.81
</coordinates>
</Point>
</Placemark>
<Placemark>
<name>
Sat Apr 17 11:48:53 2010 S=0.01 Km/hr
</name>
<styleUrl>
#styleMap_TLP_Normal
</styleUrl>
<Point>
<coordinates>
-99.0497742,17.1709137,1465.78
</coordinates>
</Point>
</Placemark>
<Placemark>
<name>
Sat Apr 17 11:49:03 2010 S=0.01 Km/hr
</name>
<styleUrl>
#styleMap_TLP_Normal
</styleUrl>
<Point>
<coordinates>
-99.0497742,17.1709156,1465.81
</coordinates>
</Point>
</Placemark>
<Placemark>
<name>
Sat Apr 17 11:49:13 2010 S=0.01 Km/hr
</name>
<styleUrl>
#styleMap_TLP_Normal
</styleUrl>
<Point>
<coordinates>
-99.0497742,17.1709156,1465.78
</coordinates>
</Point>
</Placemark>
<Placemark>
<name>
Sat Apr 17 11:49:23 2010 S=0.01 Km/hr
</name>
<styleUrl>
#styleMap_TLP_Normal
</styleUrl>
<Point>
<coordinates>
-99.0497742,17.1709137,1465.78
</coordinates>
</Point>
</Placemark>
<Placemark>
<name>
Sat Apr 17 11:49:33 2010 S=0.00 Km/hr
</name>
<styleUrl>
#styleMap_TLP_Normal
</styleUrl>
<Point>
<coordinates>
-99.0497742,17.1709137,1465.75
</coordinates>
</Point>
</Placemark>
<Placemark>
<name>
Sat Apr 17 11:49:43 2010 S=0.00 Km/hr
</name>
<styleUrl>
#styleMap_TLP_Normal
</styleUrl>
<Point>
<coordinates>
-99.0497742,17.1709137,1465.69
</coordinates>
</Point>
</Placemark>
<Placemark>
<name>
Sat Apr 17 11:49:53 2010 S=0.00 Km/hr
</name>
<styleUrl>
#styleMap_TLP_Normal
</styleUrl>
<Point>
<coordinates>
-99.0497742,17.1709137,1465.69
</coordinates>
</Point>
</Placemark>
<Placemark>
<name>
Sat Apr 17 11:50:03 2010 S=0.01 Km/hr
</name>
<styleUrl>
#styleMap_TLP_Normal
</styleUrl>
<Point>
<coordinates>
-99.0497742,17.1709137,1465.72
</coordinates>
</Point>
</Placemark>
<Placemark>
<name>
Sat Apr 17 11:50:13 2010 S=0.01 Km/hr
</name>
<styleUrl>
#styleMap_TLP_Normal
</styleUrl>
<Point>
<coordinates>
-99.0497742,17.1709156,1465.72
</coordinates>
</Point>
</Placemark>
<Placemark>
<name>
Sat Apr 17 11:50:23 2010 S=0.01 Km/hr
</name>
<styleUrl>
#styleMap_TLP_Normal
</styleUrl>
<Point>
<coordinates>
-99.0497742,17.1709156,1465.66
</coordinates>
</Point>
</Placemark>
<Placemark>
<name>
Sat Apr 17 11:50:33 2010 S=0.00 Km/hr
</name>
<styleUrl>
#styleMap_TLP_Normal
</styleUrl>
<Point>
<coordinates>
-99.0497742,17.1709156,1465.66
</coordinates>
</Point>
</Placemark>
<Placemark>
<name>
Sat Apr 17 11:50:43 2010 S=0.01 Km/hr
</name>
<styleUrl>
#styleMap_TLP_Normal
</styleUrl>
<Point>
<coordinates>
-99.0497742,17.1709156,1465.63
</coordinates>
</Point>
</Placemark>
<Placemark>
<name>
Sat Apr 17 11:50:53 2010 S=0.00 Km/hr
</name>
<styleUrl>
#styleMap_TLP_Normal
</styleUrl>
<Point>
<coordinates>
-99.0497742,17.1709156,1465.59
</coordinates>
</Point>
</Placemark>
<Placemark>
<name>
Sat Apr 17 11:51:03 2010 S=0.01 Km/hr
</name>
<styleUrl>
#styleMap_TLP_Normal
</styleUrl>
<Point>
<coordinates>
-99.0497742,17.1709156,1465.56
</coordinates>
</Point>
</Placemark>
<Placemark>
<name>
Sat Apr 17 11:51:13 2010 S=0.01 Km/hr
</name>
<styleUrl>
#styleMap_TLP_Normal
</styleUrl>
<Point>
<coordinates>
-99.0497742,17.1709156,1465.53
</coordinates>
</Point>
</Placemark>
<Placemark>
<name>
Sat Apr 17 11:51:23 2010 S=0.01 Km/hr
</name>
<styleUrl>
#styleMap_TLP_Normal
</styleUrl>
<Point>
<coordinates>
-99.0497742,17.1709156,1465.50
</coordinates>
</Point>
</Placemark>
<Placemark>
<name>
Sat Apr 17 11:51:33 2010 S=0.00 Km/hr
</name>
<styleUrl>
#styleMap_TLP_Normal
</styleUrl>
<Point>
<coordinates>
-99.0497742,17.1709156,1465.47
</coordinates>
</Point>
</Placemark>
<Placemark>
<name>
Sat Apr 17 11:51:43 2010 S=0.00 Km/hr
</name>
<styleUrl>
#styleMap_TLP_Normal
</styleUrl>
<Point>
<coordinates>
-99.0497742,17.1709156,1465.47
</coordinates>
</Point>
</Placemark>
<Placemark>
<name>
Sat Apr 17 11:51:53 2010 S=0.00 Km/hr
</name>
<styleUrl>
#styleMap_TLP_Normal
</styleUrl>
<Point>
<coordinates>
-99.0497818,17.1709156,1465.44
</coordinates>
</Point>
</Placemark>
<Placemark>
<name>
Sat Apr 17 11:52:03 2010 S=0.00 Km/hr
</name>
<styleUrl>
#styleMap_TLP_Normal
</styleUrl>
<Point>
<coordinates>
-99.0497818,17.1709156,1465.41
</coordinates>
</Point>
</Placemark>
<Placemark>
<name>
Sat Apr 17 11:52:13 2010 S=0.01 Km/hr
</name>
<styleUrl>
#styleMap_TLP_Normal
</styleUrl>
<Point>
<coordinates>
-99.0497818,17.1709156,1465.38
</coordinates>
</Point>
</Placemark>
<Placemark>
<name>
Sat Apr 17 11:52:23 2010 S=0.01 Km/hr
</name>
<styleUrl>
#styleMap_TLP_Normal
</styleUrl>
<Point>
<coordinates>
-99.0497818,17.1709156,1465.31
</coordinates>
</Point>
</Placemark>
<Placemark>
<name>
Sat Apr 17 11:52:33 2010 S=0.01 Km/hr
</name>
<styleUrl>
#styleMap_TLP_Normal
</styleUrl>
<Point>
<coordinates>
-99.0497818,17.1709156,1465.31
</coordinates>
</Point>
</Placemark>
<Placemark>
<name>
Sat Apr 17 11:52:43 2010 S=0.00 Km/hr
</name>
<styleUrl>
#styleMap_TLP_Normal
</styleUrl>
<Point>
<coordinates>
-99.0497818,17.1709175,1465.34
</coordinates>
</Point>
</Placemark>
<Placemark>
<name>
Sat Apr 17 11:52:53 2010 S=0.00 Km/hr
</name>
<styleUrl>
#styleMap_TLP_Normal
</styleUrl>
<Point>
<coordinates>
-99.0497818,17.1709175,1465.34
</coordinates>
</Point>
</Placemark>
<Placemark>
<name>
Sat Apr 17 11:53:03 2010 S=0.00 Km/hr
</name>
<styleUrl>
#styleMap_TLP_Normal
</styleUrl>
<Point>
<coordinates>
-99.0497818,17.1709175,1465.31
</coordinates>
</Point>
</Placemark>
<Placemark>
<name>
Sat Apr 17 11:53:13 2010 S=0.01 Km/hr
</name>
<styleUrl>
#styleMap_TLP_Normal
</styleUrl>
<Point>
<coordinates>
-99.0497818,17.1709194,1465.28
</coordinates>
</Point>
</Placemark>
<Placemark>
<name>
Sat Apr 17 11:53:23 2010 S=0.01 Km/hr
</name>
<styleUrl>
#styleMap_TLP_Normal
</styleUrl>
<Point>
<coordinates>
-99.0497818,17.1709194,1465.25
</coordinates>
</Point>
</Placemark>
<Placemark>
<name>
Sat Apr 17 11:53:33 2010 S=0.01 Km/hr
</name>
<styleUrl>
#styleMap_TLP_Normal
</styleUrl>
<Point>
<coordinates>
-99.0497742,17.1709213,1465.28
</coordinates>
</Point>
</Placemark>
<Placemark>
<name>
Sat Apr 17 11:53:43 2010 S=0.01 Km/hr
</name>
<styleUrl>
#styleMap_TLP_Normal
</styleUrl>
<Point>
<coordinates>
-99.0497742,17.1709213,1465.31
</coordinates>
</Point>
</Placemark>
<Placemark>
<name>
Sat Apr 17 11:53:53 2010 S=0.01 Km/hr
</name>
<styleUrl>
#styleMap_TLP_Normal
</styleUrl>
<Point>
<coordinates>
-99.0497818,17.1709213,1465.31
</coordinates>
</Point>
</Placemark>
<Placemark>
<name>
Sat Apr 17 11:54:03 2010 S=0.00 Km/hr
</name>
<styleUrl>
#styleMap_TLP_Normal
</styleUrl>
<Point>
<coordinates>
-99.0497818,17.1709213,1465.31
</coordinates>
</Point>
</Placemark>
<Placemark>
<name>
Sat Apr 17 11:54:13 2010 S=0.00 Km/hr
</name>
<styleUrl>
#styleMap_TLP_Normal
</styleUrl>
<Point>
<coordinates>
-99.0497818,17.1709194,1465.31
</coordinates>
</Point>
</Placemark>
<Placemark>
<name>
Sat Apr 17 11:54:23 2010 S=0.01 Km/hr
</name>
<styleUrl>
#styleMap_TLP_Normal
</styleUrl>
<Point>
<coordinates>
-99.0497818,17.1709194,1465.34
</coordinates>
</Point>
</Placemark>
<Placemark>
<name>
Sat Apr 17 11:54:33 2010 S=0.28 Km/hr
</name>
<styleUrl>
#styleMap_TLP_Normal
</styleUrl>
<Point>
<coordinates>
-99.0497818,17.1709194,1465.38
</coordinates>
</Point>
</Placemark>
<Placemark>
<name>
Sat Apr 17 11:54:43 2010 S=1.20 Km/hr
</name>
<styleUrl>
#styleMap_TLP_Normal
</styleUrl>
<Point>
<coordinates>
-99.0498199,17.1709290,1463.13
</coordinates>
</Point>
</Placemark>
<Placemark>
<name>
Sat Apr 17 11:54:53 2010 S=1.66 Km/hr
</name>
<styleUrl>
#styleMap_TLP_Normal
</styleUrl>
<Point>
<coordinates>
-99.0498428,17.1709270,1462.34
</coordinates>
</Point>
</Placemark>
<Placemark>
<name>
Sat Apr 17 11:55:03 2010 S=0.52 Km/hr
</name>
<styleUrl>
#styleMap_TLP_Normal
</styleUrl>
<Point>
<coordinates>
-99.0498581,17.1709385,1462.38
</coordinates>
</Point>
</Placemark>
<Placemark>
<name>
Sat Apr 17 11:55:13 2010 S=0.55 Km/hr
</name>
<styleUrl>
#styleMap_TLP_Normal
</styleUrl>
<Point>
<coordinates>
-99.0498734,17.1709347,1462.28
</coordinates>
</Point>
</Placemark>
<Placemark>
<name>
Sat Apr 17 11:55:23 2010 S=1.89 Km/hr
</name>
<styleUrl>
#styleMap_TLP_Normal
</styleUrl>
<Point>
<coordinates>
-99.0498810,17.1709766,1462.63
</coordinates>
</Point>
</Placemark>
<Placemark>
<name>
Sat Apr 17 11:55:33 2010 S=0.45 Km/hr
</name>
<styleUrl>
#styleMap_TLP_Normal
</styleUrl>
<Point>
<coordinates>
-99.0498886,17.1709824,1462.81
</coordinates>
</Point>
</Placemark>
<Placemark>
<name>
Sat Apr 17 11:55:43 2010 S=0.84 Km/hr
</name>
<styleUrl>
#styleMap_TLP_Normal
</styleUrl>
<Point>
<coordinates>
-99.0498810,17.1709824,1463.94
</coordinates>
</Point>
</Placemark>
<Placemark>
<name>
Sat Apr 17 11:55:53 2010 S=0.60 Km/hr
</name>
<styleUrl>
#styleMap_TLP_Normal
</styleUrl>
<Point>
<coordinates>
-99.0498810,17.1709652,1464.28
</coordinates>
</Point>
</Placemark>
<Placemark>
<name>
Sat Apr 17 11:56:03 2010 S=0.84 Km/hr
</name>
<styleUrl>
#styleMap_TLP_Normal
</styleUrl>
<Point>
<coordinates>
-99.0498810,17.1709538,1464.19
</coordinates>
</Point>
</Placemark>
<Placemark>
<name>
Sat Apr 17 11:56:13 2010 S=0.84 Km/hr
</name>
<styleUrl>
#styleMap_TLP_Normal
</styleUrl>
<Point>
<coordinates>
-99.0499039,17.1709614,1464.09
</coordinates>
</Point>
</Placemark>
<Placemark>
<name>
Sat Apr 17 11:56:23 2010 S=0.90 Km/hr
</name>
<styleUrl>
#styleMap_TLP_Normal
</styleUrl>
<Point>
<coordinates>
-99.0499039,17.1709614,1464.13
</coordinates>
</Point>
</Placemark>
<Placemark>
<name>
Sat Apr 17 11:56:33 2010 S=0.15 Km/hr
</name>
<styleUrl>
#styleMap_TLP_Normal
</styleUrl>
<Point>
<coordinates>
-99.0498962,17.1709652,1464.13
</coordinates>
</Point>
</Placemark>
<Placemark>
<name>
Sat Apr 17 11:56:43 2010 S=0.74 Km/hr
</name>
<styleUrl>
#styleMap_TLP_Normal
</styleUrl>
<Point>
<coordinates>
-99.0498886,17.1709576,1464.06
</coordinates>
</Point>
</Placemark>
<Placemark>
<name>
Sat Apr 17 11:56:53 2010 S=0.76 Km/hr
</name>
<styleUrl>
#styleMap_TLP_Normal
</styleUrl>
<Point>
<coordinates>
-99.0498810,17.1709595,1463.72
</coordinates>
</Point>
</Placemark>
<Placemark>
<name>
Sat Apr 17 11:57:03 2010 S=0.18 Km/hr
</name>
<styleUrl>
#styleMap_TLP_Normal
</styleUrl>
<Point>
<coordinates>
-99.0498657,17.1709595,1464.16
</coordinates>
</Point>
</Placemark>
<Placemark>
<name>
Sat Apr 17 11:57:13 2010 S=0.26 Km/hr
</name>
<styleUrl>
#styleMap_TLP_Normal
</styleUrl>
<Point>
<coordinates>
-99.0498657,17.1709690,1464.09
</coordinates>
</Point>
</Placemark>
<Placemark>
<name>
Sat Apr 17 11:57:23 2010 S=0.19 Km/hr
</name>
<styleUrl>
#styleMap_TLP_Normal
</styleUrl>
<Point>
<coordinates>
-99.0498657,17.1709633,1464.09
</coordinates>
</Point>
</Placemark>
<Placemark>
<name>
Sat Apr 17 11:57:33 2010 S=0.14 Km/hr
</name>
<styleUrl>
#styleMap_TLP_Normal
</styleUrl>
<Point>
<coordinates>
-99.0498657,17.1709614,1464.03
</coordinates>
</Point>
</Placemark>
<Placemark>
<name>
Sat Apr 17 11:57:43 2010 S=0.57 Km/hr
</name>
<styleUrl>
#styleMap_TLP_Normal
</styleUrl>
<Point>
<coordinates>
-99.0498657,17.1709499,1464.00
</coordinates>
</Point>
</Placemark>
<Placemark>
<name>
Sat Apr 17 11:57:53 2010 S=0.76 Km/hr
</name>
<styleUrl>
#styleMap_TLP_Normal
</styleUrl>
<Point>
<coordinates>
-99.0498505,17.1709480,1463.91
</coordinates>
</Point>
</Placemark>
<Placemark>
<name>
Sat Apr 17 11:58:03 2010 S=0.94 Km/hr
</name>
<styleUrl>
#styleMap_TLP_Normal
</styleUrl>
<Point>
<coordinates>
-99.0498352,17.1709328,1463.81
</coordinates>
</Point>
</Placemark>
<Placemark>
<name>
Sat Apr 17 11:58:13 2010 S=1.24 Km/hr
</name>
<styleUrl>
#styleMap_TLP_Normal
</styleUrl>
<Point>
<coordinates>
-99.0498352,17.1709232,1463.88
</coordinates>
</Point>
</Placemark>
<Placemark>
<name>
Sat Apr 17 11:58:23 2010 S=0.45 Km/hr
</name>
<styleUrl>
#styleMap_TLP_Normal
</styleUrl>
<Point>
<coordinates>
-99.0498047,17.1709442,1463.63
</coordinates>
</Point>
</Placemark>
<Placemark>
<name>
Sat Apr 17 11:58:33 2010 S=0.71 Km/hr
</name>
<styleUrl>
#styleMap_TLP_Normal
</styleUrl>
<Point>
<coordinates>
-99.0498199,17.1709423,1463.66
</coordinates>
</Point>
</Placemark>
<Placemark>
<name>
Sat Apr 17 11:58:43 2010 S=0.96 Km/hr
</name>
<styleUrl>
#styleMap_TLP_Normal
</styleUrl>
<Point>
<coordinates>
-99.0498428,17.1709366,1463.53
</coordinates>
</Point>
</Placemark>
<Placemark>
<name>
Sat Apr 17 11:58:53 2010 S=0.70 Km/hr
</name>
<styleUrl>
#styleMap_TLP_Normal
</styleUrl>
<Point>
<coordinates>
-99.0498734,17.1709366,1462.97
</coordinates>
</Point>
</Placemark>
<Placemark>
<name>
Sat Apr 17 11:59:03 2010 S=0.67 Km/hr
</name>
<styleUrl>
#styleMap_TLP_Normal
</styleUrl>
<Point>
<coordinates>
-99.0498810,17.1709309,1462.97
</coordinates>
</Point>
</Placemark>
<Placemark>
<name>
Sat Apr 17 11:59:13 2010 S=0.30 Km/hr
</name>
<styleUrl>
#styleMap_TLP_Normal
</styleUrl>
<Point>
<coordinates>
-99.0498886,17.1709290,1462.94
</coordinates>
</Point>
</Placemark>
<Placemark>
<name>
Sat Apr 17 11:59:23 2010 S=0.52 Km/hr
</name>
<styleUrl>
#styleMap_TLP_Normal
</styleUrl>
<Point>
<coordinates>
-99.0498886,17.1709385,1462.94
</coordinates>
</Point>
</Placemark>
<Placemark>
<name>
Sat Apr 17 11:59:33 2010 S=1.14 Km/hr
</name>
<styleUrl>
#styleMap_TLP_Normal
</styleUrl>
<Point>
<coordinates>
-99.0498886,17.1709156,1463.16
</coordinates>
</Point>
</Placemark>
<Placemark>
<name>
Sat Apr 17 11:59:43 2010 S=0.82 Km/hr
</name>
<styleUrl>
#styleMap_TLP_Normal
</styleUrl>
<Point>
<coordinates>
-99.0498810,17.1708984,1463.19
</coordinates>
</Point>
</Placemark>
<Placemark>
<name>
Sat Apr 17 11:59:53 2010 S=0.74 Km/hr
</name>
<styleUrl>
#styleMap_TLP_Normal
</styleUrl>
<Point>
<coordinates>
-99.0498581,17.1709061,1463.50
</coordinates>
</Point>
</Placemark>
<Placemark>
<name>
Sat Apr 17 12:00:03 2010 S=0.50 Km/hr
</name>
<styleUrl>
#styleMap_TLP_Normal
</styleUrl>
<Point>
<coordinates>
-99.0498581,17.1709213,1463.91
</coordinates>
</Point>
</Placemark>
<Placemark>
<name>
Sat Apr 17 12:00:13 2010 S=1.35 Km/hr
</name>
<styleUrl>
#styleMap_TLP_Normal
</styleUrl>
<Point>
<coordinates>
-99.0498352,17.1709366,1463.84
</coordinates>
</Point>
</Placemark>
<Placemark>
<name>
Sat Apr 17 12:00:23 2010 S=0.08 Km/hr
</name>
<styleUrl>
#styleMap_TLP_Normal
</styleUrl>
<Point>
<coordinates>
-99.0498123,17.1709270,1463.81
</coordinates>
</Point>
</Placemark>
<Placemark>
<name>
Sat Apr 17 12:00:33 2010 S=0.29 Km/hr
</name>
<styleUrl>
#styleMap_TLP_Normal
</styleUrl>
<Point>
<coordinates>
-99.0498199,17.1709290,1463.56
</coordinates>
</Point>
</Placemark>
<Placemark>
<name>
Sat Apr 17 12:00:43 2010 S=0.27 Km/hr
</name>
<styleUrl>
#styleMap_TLP_Normal
</styleUrl>
<Point>
<coordinates>
-99.0498276,17.1709290,1462.84
</coordinates>
</Point>
</Placemark>
<Placemark>
<name>
Sat Apr 17 12:00:53 2010 S=0.19 Km/hr
</name>
<styleUrl>
#styleMap_TLP_Normal
</styleUrl>
<Point>
<coordinates>
-99.0498352,17.1709328,1461.91
</coordinates>
</Point>
</Placemark>
<Placemark>
<name>
Sat Apr 17 12:01:03 2010 S=0.15 Km/hr
</name>
<styleUrl>
#styleMap_TLP_Normal
</styleUrl>
<Point>
<coordinates>
-99.0498352,17.1709404,1460.03
</coordinates>
</Point>
</Placemark>
<Placemark>
<name>
Sat Apr 17 12:01:13 2010 S=0.11 Km/hr
</name>
<styleUrl>
#styleMap_TLP_Normal
</styleUrl>
<Point>
<coordinates>
-99.0498276,17.1709423,1456.81
</coordinates>
</Point>
</Placemark>
<Placemark>
<name>
Sat Apr 17 12:01:23 2010 S=0.22 Km/hr
</name>
<styleUrl>
#styleMap_TLP_Normal
</styleUrl>
<Point>
<coordinates>
-99.0498276,17.1709404,1453.63
</coordinates>
</Point>
</Placemark>
<Placemark>
<name>
Sat Apr 17 12:01:33 2010 S=0.31 Km/hr
</name>
<styleUrl>
#styleMap_TLP_Normal
</styleUrl>
<Point>
<coordinates>
-99.0498276,17.1709347,1451.47
</coordinates>
</Point>
</Placemark>
<Placemark>
<name>
Sat Apr 17 12:01:43 2010 S=0.45 Km/hr
</name>
<styleUrl>
#styleMap_TLP_Normal
</styleUrl>
<Point>
<coordinates>
-99.0498199,17.1709251,1450.78
</coordinates>
</Point>
</Placemark>
<Placemark>
<name>
Sat Apr 17 12:01:53 2010 S=0.30 Km/hr
</name>
<styleUrl>
#styleMap_TLP_Normal
</styleUrl>
<Point>
<coordinates>
-99.0498199,17.1709194,1451.50
</coordinates>
</Point>
</Placemark>
<Placemark>
<name>
Sat Apr 17 12:02:03 2010 S=0.37 Km/hr
</name>
<styleUrl>
#styleMap_TLP_Normal
</styleUrl>
<Point>
<coordinates>
-99.0498123,17.1709251,1452.88
</coordinates>
</Point>
</Placemark>
<Placemark>
<name>
Sat Apr 17 12:02:13 2010 S=0.04 Km/hr
</name>
<styleUrl>
#styleMap_TLP_Normal
</styleUrl>
<Point>
<coordinates>
-99.0498047,17.1709290,1454.47
</coordinates>
</Point>
</Placemark>
<Placemark>
<name>
Sat Apr 17 12:02:23 2010 S=0.34 Km/hr
</name>
<styleUrl>
#styleMap_TLP_Normal
</styleUrl>
<Point>
<coordinates>
-99.0498123,17.1709328,1456.72
</coordinates>
</Point>
</Placemark>
<Placemark>
<name>
Sat Apr 17 12:02:33 2010 S=0.30 Km/hr
</name>
<styleUrl>
#styleMap_TLP_Normal
</styleUrl>
<Point>
<coordinates>
-99.0498123,17.1709385,1458.91
</coordinates>
</Point>
</Placemark>
<Placemark>
<name>
Sat Apr 17 12:02:43 2010 S=0.42 Km/hr
</name>
<styleUrl>
#styleMap_TLP_Normal
</styleUrl>
<Point>
<coordinates>
-99.0498199,17.1709442,1460.66
</coordinates>
</Point>
</Placemark>
<Placemark>
<name>
Sat Apr 17 12:02:53 2010 S=0.77 Km/hr
</name>
<styleUrl>
#styleMap_TLP_Normal
</styleUrl>
<Point>
<coordinates>
-99.0498276,17.1709557,1462.44
</coordinates>
</Point>
</Placemark>
<Placemark>
<name>
Sat Apr 17 12:03:03 2010 S=0.66 Km/hr
</name>
<styleUrl>
#styleMap_TLP_Normal
</styleUrl>
<Point>
<coordinates>
-99.0498276,17.1709766,1463.44
</coordinates>
</Point>
</Placemark>
<Placemark>
<name>
Sat Apr 17 12:03:13 2010 S=0.24 Km/hr
</name>
<styleUrl>
#styleMap_TLP_Normal
</styleUrl>
<Point>
<coordinates>
-99.0498276,17.1709900,1463.97
</coordinates>
</Point>
</Placemark>
<Placemark>
<name>
Sat Apr 17 12:03:23 2010 S=0.17 Km/hr
</name>
<styleUrl>
#styleMap_TLP_Normal
</styleUrl>
<Point>
<coordinates>
-99.0498276,17.1709900,1464.50
</coordinates>
</Point>
</Placemark>
<Placemark>
<name>
Sat Apr 17 12:03:33 2010 S=0.00 Km/hr
</name>
<styleUrl>
#styleMap_TLP_Normal
</styleUrl>
<Point>
<coordinates>
-99.0498276,17.1709881,1464.59
</coordinates>
</Point>
</Placemark>
<Placemark>
<name>
Sat Apr 17 12:03:43 2010 S=0.01 Km/hr
</name>
<styleUrl>
#styleMap_TLP_Normal
</styleUrl>
<Point>
<coordinates>
-99.0498276,17.1709881,1464.63
</coordinates>
</Point>
</Placemark>
<Placemark>
<name>
Sat Apr 17 12:03:53 2010 S=0.01 Km/hr
</name>
<styleUrl>
#styleMap_TLP_Normal
</styleUrl>
<Point>
<coordinates>
-99.0498276,17.1709881,1464.69
</coordinates>
</Point>
</Placemark>
<Placemark>
<name>
Sat Apr 17 12:04:03 2010 S=0.01 Km/hr
</name>
<styleUrl>
#styleMap_TLP_Normal
</styleUrl>
<Point>
<coordinates>
-99.0498276,17.1709900,1464.78
</coordinates>
</Point>
</Placemark>
<Placemark>
<name>
Sat Apr 17 12:04:13 2010 S=0.01 Km/hr
</name>
<styleUrl>
#styleMap_TLP_Normal
</styleUrl>
<Point>
<coordinates>
-99.0498276,17.1709900,1464.84
</coordinates>
</Point>
</Placemark>
<Placemark>
<name>
Sat Apr 17 12:04:23 2010 S=0.01 Km/hr
</name>
<styleUrl>
#styleMap_TLP_Normal
</styleUrl>
<Point>
<coordinates>
-99.0498276,17.1709919,1464.84
</coordinates>
</Point>
</Placemark>
<Placemark>
<name>
Sat Apr 17 12:04:33 2010 S=0.00 Km/hr
</name>
<styleUrl>
#styleMap_TLP_Normal
</styleUrl>
<Point>
<coordinates>
-99.0498276,17.1709919,1464.84
</coordinates>
</Point>
</Placemark>
<Placemark>
<name>
Sat Apr 17 12:04:43 2010 S=0.01 Km/hr
</name>
<styleUrl>
#styleMap_TLP_Normal
</styleUrl>
<Point>
<coordinates>
-99.0498276,17.1709900,1464.78
</coordinates>
</Point>
</Placemark>
<Placemark>
<name>
Sat Apr 17 12:04:53 2010 S=0.01 Km/hr
</name>
<styleUrl>
#styleMap_TLP_Normal
</styleUrl>
<Point>
<coordinates>
-99.0498276,17.1709900,1464.78
</coordinates>
</Point>
</Placemark>
<Placemark>
<name>
Sat Apr 17 12:05:03 2010 S=0.01 Km/hr
</name>
<styleUrl>
#styleMap_TLP_Normal
</styleUrl>
<Point>
<coordinates>
-99.0498276,17.1709881,1464.75
</coordinates>
</Point>
</Placemark>
<Placemark>
<name>
Sat Apr 17 12:05:13 2010 S=0.01 Km/hr
</name>
<styleUrl>
#styleMap_TLP_Normal
</styleUrl>
<Point>
<coordinates>
-99.0498276,17.1709881,1464.75
</coordinates>
</Point>
</Placemark>
<Placemark>
<name>
Sat Apr 17 12:05:23 2010 S=0.01 Km/hr
</name>
<styleUrl>
#styleMap_TLP_Normal
</styleUrl>
<Point>
<coordinates>
-99.0498276,17.1709862,1464.78
</coordinates>
</Point>
</Placemark>
<Placemark>
<name>
Sat Apr 17 12:05:33 2010 S=0.01 Km/hr
</name>
<styleUrl>
#styleMap_TLP_Normal
</styleUrl>
<Point>
<coordinates>
-99.0498276,17.1709843,1464.81
</coordinates>
</Point>
</Placemark>
<Placemark>
<name>
Sat Apr 17 12:05:43 2010 S=0.01 Km/hr
</name>
<styleUrl>
#styleMap_TLP_Normal
</styleUrl>
<Point>
<coordinates>
-99.0498276,17.1709843,1464.75
</coordinates>
</Point>
</Placemark>
<Placemark>
<name>
Sat Apr 17 12:05:53 2010 S=0.01 Km/hr
</name>
<styleUrl>
#styleMap_TLP_Normal
</styleUrl>
<Point>
<coordinates>
-99.0498276,17.1709824,1464.63
</coordinates>
</Point>
</Placemark>
<Placemark>
<name>
Sat Apr 17 12:06:03 2010 S=0.02 Km/hr
</name>
<styleUrl>
#styleMap_TLP_Normal
</styleUrl>
<Point>
<coordinates>
-99.0498276,17.1709805,1464.53
</coordinates>
</Point>
</Placemark>
<Placemark>
<name>
Sat Apr 17 12:06:13 2010 S=0.01 Km/hr
</name>
<styleUrl>
#styleMap_TLP_Normal
</styleUrl>
<Point>
<coordinates>
-99.0498276,17.1709785,1464.47
</coordinates>
</Point>
</Placemark>
<Placemark>
<name>
Sat Apr 17 12:06:23 2010 S=0.01 Km/hr
</name>
<styleUrl>
#styleMap_TLP_Normal
</styleUrl>
<Point>
<coordinates>
-99.0498276,17.1709766,1464.50
</coordinates>
</Point>
</Placemark>
<Placemark>
<name>
Sat Apr 17 12:06:33 2010 S=0.01 Km/hr
</name>
<styleUrl>
#styleMap_TLP_Normal
</styleUrl>
<Point>
<coordinates>
-99.0498276,17.1709766,1464.47
</coordinates>
</Point>
</Placemark>
<Placemark>
<name>
Sat Apr 17 12:06:43 2010 S=0.01 Km/hr
</name>
<styleUrl>
#styleMap_TLP_Normal
</styleUrl>
<Point>
<coordinates>
-99.0498276,17.1709766,1464.41
</coordinates>
</Point>
</Placemark>
<Placemark>
<name>
Sat Apr 17 12:06:53 2010 S=0.00 Km/hr
</name>
<styleUrl>
#styleMap_TLP_Normal
</styleUrl>
<Point>
<coordinates>
-99.0498276,17.1709766,1464.41
</coordinates>
</Point>
</Placemark>
<Placemark>
<name>
Sat Apr 17 12:07:03 2010 S=0.00 Km/hr
</name>
<styleUrl>
#styleMap_TLP_Normal
</styleUrl>
<Point>
<coordinates>
-99.0498276,17.1709766,1464.47
</coordinates>
</Point>
</Placemark>
<Placemark>
<name>
Sat Apr 17 12:07:13 2010 S=0.01 Km/hr
</name>
<styleUrl>
#styleMap_TLP_Normal
</styleUrl>
<Point>
<coordinates>
-99.0498276,17.1709747,1464.44
</coordinates>
</Point>
</Placemark>
<Placemark>
<name>
Sat Apr 17 12:07:23 2010 S=0.00 Km/hr
</name>
<styleUrl>
#styleMap_TLP_Normal
</styleUrl>
<Point>
<coordinates>
-99.0498276,17.1709747,1464.31
</coordinates>
</Point>
</Placemark>
<Placemark>
<name>
Sat Apr 17 12:07:33 2010 S=0.00 Km/hr
</name>
<styleUrl>
#styleMap_TLP_Normal
</styleUrl>
<Point>
<coordinates>
-99.0498276,17.1709728,1464.22
</coordinates>
</Point>
</Placemark>
<Placemark>
<name>
Sat Apr 17 12:07:43 2010 S=0.01 Km/hr
</name>
<styleUrl>
#styleMap_TLP_Normal
</styleUrl>
<Point>
<coordinates>
-99.0498276,17.1709728,1464.19
</coordinates>
</Point>
</Placemark>
<Placemark>
<name>
Sat Apr 17 12:07:53 2010 S=0.01 Km/hr
</name>
<styleUrl>
#styleMap_TLP_Normal
</styleUrl>
<Point>
<coordinates>
-99.0498276,17.1709709,1464.19
</coordinates>
</Point>
</Placemark>
<Placemark>
<name>
Sat Apr 17 12:08:03 2010 S=0.01 Km/hr
</name>
<styleUrl>
#styleMap_TLP_Normal
</styleUrl>
<Point>
<coordinates>
-99.0498276,17.1709709,1464.22
</coordinates>
</Point>
</Placemark>
<Placemark>
<name>
Sat Apr 17 12:08:13 2010 S=0.01 Km/hr
</name>
<styleUrl>
#styleMap_TLP_Normal
</styleUrl>
<Point>
<coordinates>
-99.0498276,17.1709690,1464.03
</coordinates>
</Point>
</Placemark>
<Placemark>
<name>
Sat Apr 17 12:08:23 2010 S=0.01 Km/hr
</name>
<styleUrl>
#styleMap_TLP_Normal
</styleUrl>
<Point>
<coordinates>
-99.0498276,17.1709690,1463.91
</coordinates>
</Point>
</Placemark>
<Placemark>
<name>
Sat Apr 17 12:08:33 2010 S=0.01 Km/hr
</name>
<styleUrl>
#styleMap_TLP_Normal
</styleUrl>
<Point>
<coordinates>
-99.0498276,17.1709690,1463.91
</coordinates>
</Point>
</Placemark>
<Placemark>
<name>
Sat Apr 17 12:08:43 2010 S=0.00 Km/hr
</name>
<styleUrl>
#styleMap_TLP_Normal
</styleUrl>
<Point>
<coordinates>
-99.0498276,17.1709709,1463.97
</coordinates>
</Point>
</Placemark>
<Placemark>
<name>
Sat Apr 17 12:08:53 2010 S=0.01 Km/hr
</name>
<styleUrl>
#styleMap_TLP_Normal
</styleUrl>
<Point>
<coordinates>
-99.0498276,17.1709728,1464.13
</coordinates>
</Point>
</Placemark>
<Placemark>
<name>
Sat Apr 17 12:09:03 2010 S=0.01 Km/hr
</name>
<styleUrl>
#styleMap_TLP_Normal
</styleUrl>
<Point>
<coordinates>
-99.0498276,17.1709747,1464.19
</coordinates>
</Point>
</Placemark>
<Placemark>
<name>
Sat Apr 17 12:09:13 2010 S=0.01 Km/hr
</name>
<styleUrl>
#styleMap_TLP_Normal
</styleUrl>
<Point>
<coordinates>
-99.0498276,17.1709766,1464.22
</coordinates>
</Point>
</Placemark>
<Placemark>
<name>
Sat Apr 17 12:09:23 2010 S=0.00 Km/hr
</name>
<styleUrl>
#styleMap_TLP_Normal
</styleUrl>
<Point>
<coordinates>
-99.0498276,17.1709747,1464.16
</coordinates>
</Point>
</Placemark>
<Placemark>
<name>
Sat Apr 17 12:09:33 2010 S=0.00 Km/hr
</name>
<styleUrl>
#styleMap_TLP_Normal
</styleUrl>
<Point>
<coordinates>
-99.0498276,17.1709747,1464.16
</coordinates>
</Point>
</Placemark>
<Placemark>
<name>
Sat Apr 17 12:09:43 2010 S=0.01 Km/hr
</name>
<styleUrl>
#styleMap_TLP_Normal
</styleUrl>
<Point>
<coordinates>
-99.0498276,17.1709747,1464.09
</coordinates>
</Point>
</Placemark>
<Placemark>
<name>
Sat Apr 17 12:09:53 2010 S=0.01 Km/hr
</name>
<styleUrl>
#styleMap_TLP_Normal
</styleUrl>
<Point>
<coordinates>
-99.0498199,17.1709728,1464.09
</coordinates>
</Point>
</Placemark>
<Placemark>
<name>
Sat Apr 17 12:10:03 2010 S=0.00 Km/hr
</name>
<styleUrl>
#styleMap_TLP_Normal
</styleUrl>
<Point>
<coordinates>
-99.0498199,17.1709709,1464.06
</coordinates>
</Point>
</Placemark>
<Placemark>
<name>
Sat Apr 17 12:10:13 2010 S=0.01 Km/hr
</name>
<styleUrl>
#styleMap_TLP_Normal
</styleUrl>
<Point>
<coordinates>
-99.0498199,17.1709709,1463.97
</coordinates>
</Point>
</Placemark>
<Placemark>
<name>
Sat Apr 17 12:10:23 2010 S=0.01 Km/hr
</name>
<styleUrl>
#styleMap_TLP_Normal
</styleUrl>
<Point>
<coordinates>
-99.0498199,17.1709709,1463.94
</coordinates>
</Point>
</Placemark>
<Placemark>
<name>
Sat Apr 17 12:10:33 2010 S=0.01 Km/hr
</name>
<styleUrl>
#styleMap_TLP_Normal
</styleUrl>
<Point>
<coordinates>
-99.0498199,17.1709690,1463.91
</coordinates>
</Point>
</Placemark>
<Placemark>
<name>
Sat Apr 17 12:10:43 2010 S=0.02 Km/hr
</name>
<styleUrl>
#styleMap_TLP_Normal
</styleUrl>
<Point>
<coordinates>
-99.0498199,17.1709690,1463.78
</coordinates>
</Point>
</Placemark>
<Placemark>
<name>
Sat Apr 17 12:10:53 2010 S=0.00 Km/hr
</name>
<styleUrl>
#styleMap_TLP_Normal
</styleUrl>
<Point>
<coordinates>
-99.0498199,17.1709671,1463.75
</coordinates>
</Point>
</Placemark>
<Placemark>
<name>
Sat Apr 17 12:11:03 2010 S=0.01 Km/hr
</name>
<styleUrl>
#styleMap_TLP_Normal
</styleUrl>
<Point>
<coordinates>
-99.0498199,17.1709671,1463.66
</coordinates>
</Point>
</Placemark>
<Placemark>
<name>
Sat Apr 17 12:11:13 2010 S=0.01 Km/hr
</name>
<styleUrl>
#styleMap_TLP_Normal
</styleUrl>
<Point>
<coordinates>
-99.0498199,17.1709652,1463.56
</coordinates>
</Point>
</Placemark>
<Placemark>
<name>
Sat Apr 17 12:11:23 2010 S=0.01 Km/hr
</name>
<styleUrl>
#styleMap_TLP_Normal
</styleUrl>
<Point>
<coordinates>
-99.0498199,17.1709652,1463.50
</coordinates>
</Point>
</Placemark>
<Placemark>
<name>
Sat Apr 17 12:11:33 2010 S=0.00 Km/hr
</name>
<styleUrl>
#styleMap_TLP_Normal
</styleUrl>
<Point>
<coordinates>
-99.0498199,17.1709652,1463.38
</coordinates>
</Point>
</Placemark>
<Placemark>
<name>
Sat Apr 17 12:11:43 2010 S=0.01 Km/hr
</name>
<styleUrl>
#styleMap_TLP_Normal
</styleUrl>
<Point>
<coordinates>
-99.0498199,17.1709652,1463.34
</coordinates>
</Point>
</Placemark>
<Placemark>
<name>
Sat Apr 17 12:11:53 2010 S=0.01 Km/hr
</name>
<styleUrl>
#styleMap_TLP_Normal
</styleUrl>
<Point>
<coordinates>
-99.0498199,17.1709652,1463.31
</coordinates>
</Point>
</Placemark>
<Placemark>
<name>
Sat Apr 17 12:12:03 2010 S=0.01 Km/hr
</name>
<styleUrl>
#styleMap_TLP_Normal
</styleUrl>
<Point>
<coordinates>
-99.0498199,17.1709633,1463.28
</coordinates>
</Point>
</Placemark>
<Placemark>
<name>
Sat Apr 17 12:12:13 2010 S=0.01 Km/hr
</name>
<styleUrl>
#styleMap_TLP_Normal
</styleUrl>
<Point>
<coordinates>
-99.0498199,17.1709633,1463.28
</coordinates>
</Point>
</Placemark>
<Placemark>
<name>
Sat Apr 17 12:12:23 2010 S=0.00 Km/hr
</name>
<styleUrl>
#styleMap_TLP_Normal
</styleUrl>
<Point>
<coordinates>
-99.0498199,17.1709633,1463.41
</coordinates>
</Point>
</Placemark>
<Placemark>
<name>
Sat Apr 17 12:12:33 2010 S=0.00 Km/hr
</name>
<styleUrl>
#styleMap_TLP_Normal
</styleUrl>
<Point>
<coordinates>
-99.0498199,17.1709633,1463.53
</coordinates>
</Point>
</Placemark>
<Placemark>
<name>
Sat Apr 17 12:12:43 2010 S=0.00 Km/hr
</name>
<styleUrl>
#styleMap_TLP_Normal
</styleUrl>
<Point>
<coordinates>
-99.0498199,17.1709652,1463.56
</coordinates>
</Point>
</Placemark>
<Placemark>
<name>
Sat Apr 17 12:12:53 2010 S=0.01 Km/hr
</name>
<styleUrl>
#styleMap_TLP_Normal
</styleUrl>
<Point>
<coordinates>
-99.0498199,17.1709633,1463.53
</coordinates>
</Point>
</Placemark>
<Placemark>
<name>
Sat Apr 17 12:13:03 2010 S=0.01 Km/hr
</name>
<styleUrl>
#styleMap_TLP_Normal
</styleUrl>
<Point>
<coordinates>
-99.0498199,17.1709633,1463.44
</coordinates>
</Point>
</Placemark>
<Placemark>
<name>
Sat Apr 17 12:13:13 2010 S=0.01 Km/hr
</name>
<styleUrl>
#styleMap_TLP_Normal
</styleUrl>
<Point>
<coordinates>
-99.0498199,17.1709614,1463.31
</coordinates>
</Point>
</Placemark>
<Placemark>
<name>
Sat Apr 17 12:13:23 2010 S=0.00 Km/hr
</name>
<styleUrl>
#styleMap_TLP_Normal
</styleUrl>
<Point>
<coordinates>
-99.0498199,17.1709614,1463.25
</coordinates>
</Point>
</Placemark>
<Placemark>
<name>
Sat Apr 17 12:13:33 2010 S=0.01 Km/hr
</name>
<styleUrl>
#styleMap_TLP_Normal
</styleUrl>
<Point>
<coordinates>
-99.0498199,17.1709614,1463.22
</coordinates>
</Point>
</Placemark>
<Placemark>
<name>
Sat Apr 17 12:13:43 2010 S=0.00 Km/hr
</name>
<styleUrl>
#styleMap_TLP_Normal
</styleUrl>
<Point>
<coordinates>
-99.0498199,17.1709614,1463.28
</coordinates>
</Point>
</Placemark>
<Placemark>
<name>
Sat Apr 17 12:13:53 2010 S=0.01 Km/hr
</name>
<styleUrl>
#styleMap_TLP_Normal
</styleUrl>
<Point>
<coordinates>
-99.0498123,17.1709614,1463.38
</coordinates>
</Point>
</Placemark>
<Placemark>
<name>
Sat Apr 17 12:14:03 2010 S=0.00 Km/hr
</name>
<styleUrl>
#styleMap_TLP_Normal
</styleUrl>
<Point>
<coordinates>
-99.0498123,17.1709595,1463.38
</coordinates>
</Point>
</Placemark>
<Placemark>
<name>
Sat Apr 17 12:14:13 2010 S=0.00 Km/hr
</name>
<styleUrl>
#styleMap_TLP_Normal
</styleUrl>
<Point>
<coordinates>
-99.0498123,17.1709595,1463.31
</coordinates>
</Point>
</Placemark>
<Placemark>
<name>
Sat Apr 17 12:14:23 2010 S=0.00 Km/hr
</name>
<styleUrl>
#styleMap_TLP_Normal
</styleUrl>
<Point>
<coordinates>
-99.0498123,17.1709595,1463.22
</coordinates>
</Point>
</Placemark>
<Placemark>
<name>
Sat Apr 17 12:14:33 2010 S=0.01 Km/hr
</name>
<styleUrl>
#styleMap_TLP_Normal
</styleUrl>
<Point>
<coordinates>
-99.0498123,17.1709595,1463.25
</coordinates>
</Point>
</Placemark>
<Placemark>
<name>
Sat Apr 17 12:14:43 2010 S=0.00 Km/hr
</name>
<styleUrl>
#styleMap_TLP_Normal
</styleUrl>
<Point>
<coordinates>
-99.0498123,17.1709576,1463.31
</coordinates>
</Point>
</Placemark>
<Placemark>
<name>
Sat Apr 17 12:14:53 2010 S=0.02 Km/hr
</name>
<styleUrl>
#styleMap_TLP_Normal
</styleUrl>
<Point>
<coordinates>
-99.0498123,17.1709576,1463.38
</coordinates>
</Point>
</Placemark>
<Placemark>
<name>
Sat Apr 17 12:15:03 2010 S=0.01 Km/hr
</name>
<styleUrl>
#styleMap_TLP_Normal
</styleUrl>
<Point>
<coordinates>
-99.0498123,17.1709576,1463.50
</coordinates>
</Point>
</Placemark>
<Placemark>
<name>
Sat Apr 17 12:15:13 2010 S=0.01 Km/hr
</name>
<styleUrl>
#styleMap_TLP_Normal
</styleUrl>
<Point>
<coordinates>
-99.0498123,17.1709576,1463.59
</coordinates>
</Point>
</Placemark>
<Placemark>
<name>
Sat Apr 17 12:15:23 2010 S=0.00 Km/hr
</name>
<styleUrl>
#styleMap_TLP_Normal
</styleUrl>
<Point>
<coordinates>
-99.0498123,17.1709576,1463.59
</coordinates>
</Point>
</Placemark>
<Placemark>
<name>
Sat Apr 17 12:15:33 2010 S=0.00 Km/hr
</name>
<styleUrl>
#styleMap_TLP_Normal
</styleUrl>
<Point>
<coordinates>
-99.0498123,17.1709576,1463.59
</coordinates>
</Point>
</Placemark>
<Placemark>
<name>
Sat Apr 17 12:15:43 2010 S=0.01 Km/hr
</name>
<styleUrl>
#styleMap_TLP_Normal
</styleUrl>
<Point>
<coordinates>
-99.0498199,17.1709576,1463.63
</coordinates>
</Point>
</Placemark>
<Placemark>
<name>
Sat Apr 17 12:15:53 2010 S=0.01 Km/hr
</name>
<styleUrl>
#styleMap_TLP_Normal
</styleUrl>
<Point>
<coordinates>
-99.0498199,17.1709576,1463.66
</coordinates>
</Point>
</Placemark>
<Placemark>
<name>
Sat Apr 17 12:16:03 2010 S=0.01 Km/hr
</name>
<styleUrl>
#styleMap_TLP_Normal
</styleUrl>
<Point>
<coordinates>
-99.0498199,17.1709595,1463.66
</coordinates>
</Point>
</Placemark>
<Placemark>
<name>
Sat Apr 17 12:16:13 2010 S=0.01 Km/hr
</name>
<styleUrl>
#styleMap_TLP_Normal
</styleUrl>
<Point>
<coordinates>
-99.0498199,17.1709576,1463.69
</coordinates>
</Point>
</Placemark>
<Placemark>
<name>
Sat Apr 17 12:16:23 2010 S=0.01 Km/hr
</name>
<styleUrl>
#styleMap_TLP_Normal
</styleUrl>
<Point>
<coordinates>
-99.0498199,17.1709576,1463.75
</coordinates>
</Point>
</Placemark>
<Placemark>
<name>
Sat Apr 17 12:16:33 2010 S=0.01 Km/hr
</name>
<styleUrl>
#styleMap_TLP_Normal
</styleUrl>
<Point>
<coordinates>
-99.0498199,17.1709557,1463.66
</coordinates>
</Point>
</Placemark>
<Placemark>
<name>
Sat Apr 17 12:16:43 2010 S=0.00 Km/hr
</name>
<styleUrl>
#styleMap_TLP_Normal
</styleUrl>
<Point>
<coordinates>
-99.0498123,17.1709538,1463.47
</coordinates>
</Point>
</Placemark>
<Placemark>
<name>
Sat Apr 17 12:16:53 2010 S=0.01 Km/hr
</name>
<styleUrl>
#styleMap_TLP_Normal
</styleUrl>
<Point>
<coordinates>
-99.0498123,17.1709518,1463.34
</coordinates>
</Point>
</Placemark>
<Placemark>
<name>
Sat Apr 17 12:17:03 2010 S=0.00 Km/hr
</name>
<styleUrl>
#styleMap_TLP_Normal
</styleUrl>
<Point>
<coordinates>
-99.0498123,17.1709518,1463.25
</coordinates>
</Point>
</Placemark>
<Placemark>
<name>
Sat Apr 17 12:17:13 2010 S=0.01 Km/hr
</name>
<styleUrl>
#styleMap_TLP_Normal
</styleUrl>
<Point>
<coordinates>
-99.0498123,17.1709499,1463.06
</coordinates>
</Point>
</Placemark>
<Placemark>
<name>
Sat Apr 17 12:17:23 2010 S=0.01 Km/hr
</name>
<styleUrl>
#styleMap_TLP_Normal
</styleUrl>
<Point>
<coordinates>
-99.0498123,17.1709480,1462.97
</coordinates>
</Point>
</Placemark>
<Placemark>
<name>
Sat Apr 17 12:17:33 2010 S=0.01 Km/hr
</name>
<styleUrl>
#styleMap_TLP_Normal
</styleUrl>
<Point>
<coordinates>
-99.0498123,17.1709461,1462.81
</coordinates>
</Point>
</Placemark>
<Placemark>
<name>
Sat Apr 17 12:17:43 2010 S=0.00 Km/hr
</name>
<styleUrl>
#styleMap_TLP_Normal
</styleUrl>
<Point>
<coordinates>
-99.0498123,17.1709461,1462.69
</coordinates>
</Point>
</Placemark>
<Placemark>
<name>
Sat Apr 17 12:17:53 2010 S=0.00 Km/hr
</name>
<styleUrl>
#styleMap_TLP_Normal
</styleUrl>
<Point>
<coordinates>
-99.0498123,17.1709461,1462.63
</coordinates>
</Point>
</Placemark>
<Placemark>
<name>
Sat Apr 17 12:18:03 2010 S=0.00 Km/hr
</name>
<styleUrl>
#styleMap_TLP_Normal
</styleUrl>
<Point>
<coordinates>
-99.0498123,17.1709461,1462.53
</coordinates>
</Point>
</Placemark>
<Placemark>
<name>
Sat Apr 17 12:18:13 2010 S=0.01 Km/hr
</name>
<styleUrl>
#styleMap_TLP_Normal
</styleUrl>
<Point>
<coordinates>
-99.0498123,17.1709442,1462.47
</coordinates>
</Point>
</Placemark>
<Placemark>
<name>
Sat Apr 17 12:18:23 2010 S=0.01 Km/hr
</name>
<styleUrl>
#styleMap_TLP_Normal
</styleUrl>
<Point>
<coordinates>
-99.0498123,17.1709442,1462.50
</coordinates>
</Point>
</Placemark>
<Placemark>
<name>
Sat Apr 17 12:18:33 2010 S=0.00 Km/hr
</name>
<styleUrl>
#styleMap_TLP_Normal
</styleUrl>
<Point>
<coordinates>
-99.0498123,17.1709442,1462.41
</coordinates>
</Point>
</Placemark>
<Placemark>
<name>
Sat Apr 17 12:18:43 2010 S=0.01 Km/hr
</name>
<styleUrl>
#styleMap_TLP_Normal
</styleUrl>
<Point>
<coordinates>
-99.0498123,17.1709442,1462.41
</coordinates>
</Point>
</Placemark>
<Placemark>
<name>
Sat Apr 17 12:18:53 2010 S=0.01 Km/hr
</name>
<styleUrl>
#styleMap_TLP_Normal
</styleUrl>
<Point>
<coordinates>
-99.0498123,17.1709442,1462.41
</coordinates>
</Point>
</Placemark>
<Placemark>
<name>
Sat Apr 17 12:19:03 2010 S=0.00 Km/hr
</name>
<styleUrl>
#styleMap_TLP_Normal
</styleUrl>
<Point>
<coordinates>
-99.0498123,17.1709442,1462.44
</coordinates>
</Point>
</Placemark>
<Placemark>
<name>
Sat Apr 17 12:19:13 2010 S=0.01 Km/hr
</name>
<styleUrl>
#styleMap_TLP_Normal
</styleUrl>
<Point>
<coordinates>
-99.0498123,17.1709423,1462.47
</coordinates>
</Point>
</Placemark>
<Placemark>
<name>
Sat Apr 17 12:19:23 2010 S=0.01 Km/hr
</name>
<styleUrl>
#styleMap_TLP_Normal
</styleUrl>
<Point>
<coordinates>
-99.0498123,17.1709423,1462.47
</coordinates>
</Point>
</Placemark>
<Placemark>
<name>
Sat Apr 17 12:19:33 2010 S=0.00 Km/hr
</name>
<styleUrl>
#styleMap_TLP_Normal
</styleUrl>
<Point>
<coordinates>
-99.0498123,17.1709404,1462.44
</coordinates>
</Point>
</Placemark>
<Placemark>
<name>
Sat Apr 17 12:19:43 2010 S=0.00 Km/hr
</name>
<styleUrl>
#styleMap_TLP_Normal
</styleUrl>
<Point>
<coordinates>
-99.0498123,17.1709404,1462.31
</coordinates>
</Point>
</Placemark>
<Placemark>
<name>
Sat Apr 17 12:19:53 2010 S=0.01 Km/hr
</name>
<styleUrl>
#styleMap_TLP_Normal
</styleUrl>
<Point>
<coordinates>
-99.0498123,17.1709385,1462.22
</coordinates>
</Point>
</Placemark>
<Placemark>
<name>
Sat Apr 17 12:20:03 2010 S=0.01 Km/hr
</name>
<styleUrl>
#styleMap_TLP_Normal
</styleUrl>
<Point>
<coordinates>
-99.0498123,17.1709366,1462.19
</coordinates>
</Point>
</Placemark>
<Placemark>
<name>
Sat Apr 17 12:20:13 2010 S=0.01 Km/hr
</name>
<styleUrl>
#styleMap_TLP_Normal
</styleUrl>
<Point>
<coordinates>
-99.0498123,17.1709366,1462.13
</coordinates>
</Point>
</Placemark>
<Placemark>
<name>
Sat Apr 17 12:20:23 2010 S=0.01 Km/hr
</name>
<styleUrl>
#styleMap_TLP_Normal
</styleUrl>
<Point>
<coordinates>
-99.0498123,17.1709347,1462.13
</coordinates>
</Point>
</Placemark>
<Placemark>
<name>
Sat Apr 17 12:20:33 2010 S=0.00 Km/hr
</name>
<styleUrl>
#styleMap_TLP_Normal
</styleUrl>
<Point>
<coordinates>
-99.0498123,17.1709347,1462.06
</coordinates>
</Point>
</Placemark>
<Placemark>
<name>
Sat Apr 17 12:20:43 2010 S=0.01 Km/hr
</name>
<styleUrl>
#styleMap_TLP_Normal
</styleUrl>
<Point>
<coordinates>
-99.0498123,17.1709328,1461.88
</coordinates>
</Point>
</Placemark>
<Placemark>
<name>
Sat Apr 17 12:20:53 2010 S=0.01 Km/hr
</name>
<styleUrl>
#styleMap_TLP_Normal
</styleUrl>
<Point>
<coordinates>
-99.0498123,17.1709328,1461.78
</coordinates>
</Point>
</Placemark>
<Placemark>
<name>
Sat Apr 17 12:21:03 2010 S=0.01 Km/hr
</name>
<styleUrl>
#styleMap_TLP_Normal
</styleUrl>
<Point>
<coordinates>
-99.0498123,17.1709309,1461.88
</coordinates>
</Point>
</Placemark>
<Placemark>
<name>
Sat Apr 17 12:21:13 2010 S=0.01 Km/hr
</name>
<styleUrl>
#styleMap_TLP_Normal
</styleUrl>
<Point>
<coordinates>
-99.0498123,17.1709309,1461.78
</coordinates>
</Point>
</Placemark>
<Placemark>
<name>
Sat Apr 17 12:21:23 2010 S=0.00 Km/hr
</name>
<styleUrl>
#styleMap_TLP_Normal
</styleUrl>
<Point>
<coordinates>
-99.0498123,17.1709309,1461.78
</coordinates>
</Point>
</Placemark>
<Placemark>
<name>
Sat Apr 17 12:21:33 2010 S=0.00 Km/hr
</name>
<styleUrl>
#styleMap_TLP_Normal
</styleUrl>
<Point>
<coordinates>
-99.0498123,17.1709309,1461.66
</coordinates>
</Point>
</Placemark>
<Placemark>
<name>
Sat Apr 17 12:21:43 2010 S=0.00 Km/hr
</name>
<styleUrl>
#styleMap_TLP_Normal
</styleUrl>
<Point>
<coordinates>
-99.0498123,17.1709290,1461.50
</coordinates>
</Point>
</Placemark>
<Placemark>
<name>
Sat Apr 17 12:21:53 2010 S=0.01 Km/hr
</name>
<styleUrl>
#styleMap_TLP_Normal
</styleUrl>
<Point>
<coordinates>
-99.0498123,17.1709290,1461.53
</coordinates>
</Point>
</Placemark>
<Placemark>
<name>
Sat Apr 17 12:22:03 2010 S=0.00 Km/hr
</name>
<styleUrl>
#styleMap_TLP_Normal
</styleUrl>
<Point>
<coordinates>
-99.0498123,17.1709290,1461.56
</coordinates>
</Point>
</Placemark>
<Placemark>
<name>
Sat Apr 17 12:22:13 2010 S=0.01 Km/hr
</name>
<styleUrl>
#styleMap_TLP_Normal
</styleUrl>
<Point>
<coordinates>
-99.0498123,17.1709290,1461.50
</coordinates>
</Point>
</Placemark>
<Placemark>
<name>
Sat Apr 17 12:22:23 2010 S=0.01 Km/hr
</name>
<styleUrl>
#styleMap_TLP_Normal
</styleUrl>
<Point>
<coordinates>
-99.0498123,17.1709290,1461.44
</coordinates>
</Point>
</Placemark>
<Placemark>
<name>
Sat Apr 17 12:22:33 2010 S=0.01 Km/hr
</name>
<styleUrl>
#styleMap_TLP_Normal
</styleUrl>
<Point>
<coordinates>
-99.0498123,17.1709290,1461.41
</coordinates>
</Point>
</Placemark>
<Placemark>
<name>
Sat Apr 17 12:22:43 2010 S=0.00 Km/hr
</name>
<styleUrl>
#styleMap_TLP_Normal
</styleUrl>
<Point>
<coordinates>
-99.0498123,17.1709290,1461.41
</coordinates>
</Point>
</Placemark>
<Placemark>
<name>
Sat Apr 17 12:22:53 2010 S=0.01 Km/hr
</name>
<styleUrl>
#styleMap_TLP_Normal
</styleUrl>
<Point>
<coordinates>
-99.0498123,17.1709290,1461.41
</coordinates>
</Point>
</Placemark>
<Placemark>
<name>
Sat Apr 17 12:23:03 2010 S=0.01 Km/hr
</name>
<styleUrl>
#styleMap_TLP_Normal
</styleUrl>
<Point>
<coordinates>
-99.0498123,17.1709290,1461.41
</coordinates>
</Point>
</Placemark>
<Placemark>
<name>
Sat Apr 17 12:23:13 2010 S=0.01 Km/hr
</name>
<styleUrl>
#styleMap_TLP_Normal
</styleUrl>
<Point>
<coordinates>
-99.0498123,17.1709290,1461.44
</coordinates>
</Point>
</Placemark>
<Placemark>
<name>
Sat Apr 17 12:23:23 2010 S=0.27 Km/hr
</name>
<styleUrl>
#styleMap_TLP_Normal
</styleUrl>
<Point>
<coordinates>
-99.0498123,17.1709270,1461.28
</coordinates>
</Point>
</Placemark>
<Placemark>
<name>
Sat Apr 17 12:23:33 2010 S=0.39 Km/hr
</name>
<styleUrl>
#styleMap_TLP_Normal
</styleUrl>
<Point>
<coordinates>
-99.0498123,17.1709194,1461.00
</coordinates>
</Point>
</Placemark>
<Placemark>
<name>
Sat Apr 17 12:23:43 2010 S=0.37 Km/hr
</name>
<styleUrl>
#styleMap_TLP_Normal
</styleUrl>
<Point>
<coordinates>
-99.0498047,17.1709099,1460.56
</coordinates>
</Point>
</Placemark>
<Placemark>
<name>
Sat Apr 17 12:23:53 2010 S=0.05 Km/hr
</name>
<styleUrl>
#styleMap_TLP_Normal
</styleUrl>
<Point>
<coordinates>
-99.0498047,17.1709061,1460.16
</coordinates>
</Point>
</Placemark>
<Placemark>
<name>
Sat Apr 17 12:24:03 2010 S=0.01 Km/hr
</name>
<styleUrl>
#styleMap_TLP_Normal
</styleUrl>
<Point>
<coordinates>
-99.0498047,17.1709061,1460.00
</coordinates>
</Point>
</Placemark>
<Placemark>
<name>
Sat Apr 17 12:24:13 2010 S=0.40 Km/hr
</name>
<styleUrl>
#styleMap_TLP_Normal
</styleUrl>
<Point>
<coordinates>
-99.0498047,17.1709080,1460.03
</coordinates>
</Point>
</Placemark>
<Placemark>
<name>
Sat Apr 17 12:24:23 2010 S=0.60 Km/hr
</name>
<styleUrl>
#styleMap_TLP_Normal
</styleUrl>
<Point>
<coordinates>
-99.0497894,17.1709118,1460.38
</coordinates>
</Point>
</Placemark>
<Placemark>
<name>
Sat Apr 17 12:24:33 2010 S=0.39 Km/hr
</name>
<styleUrl>
#styleMap_TLP_Normal
</styleUrl>
<Point>
<coordinates>
-99.0497818,17.1709175,1460.66
</coordinates>
</Point>
</Placemark>
<Placemark>
<name>
Sat Apr 17 12:24:43 2010 S=0.82 Km/hr
</name>
<styleUrl>
#styleMap_TLP_Normal
</styleUrl>
<Point>
<coordinates>
-99.0497818,17.1709309,1460.94
</coordinates>
</Point>
</Placemark>
<Placemark>
<name>
Sat Apr 17 12:24:53 2010 S=0.45 Km/hr
</name>
<styleUrl>
#styleMap_TLP_Normal
</styleUrl>
<Point>
<coordinates>
-99.0497742,17.1709442,1459.97
</coordinates>
</Point>
</Placemark>
<Placemark>
<name>
Sat Apr 17 12:25:03 2010 S=0.32 Km/hr
</name>
<styleUrl>
#styleMap_TLP_Normal
</styleUrl>
<Point>
<coordinates>
-99.0497742,17.1709461,1460.28
</coordinates>
</Point>
</Placemark>
<Placemark>
<name>
Sat Apr 17 12:25:13 2010 S=0.34 Km/hr
</name>
<styleUrl>
#styleMap_TLP_Normal
</styleUrl>
<Point>
<coordinates>
-99.0497665,17.1709423,1460.75
</coordinates>
</Point>
</Placemark>
<Placemark>
<name>
Sat Apr 17 12:25:23 2010 S=0.93 Km/hr
</name>
<styleUrl>
#styleMap_TLP_Normal
</styleUrl>
<Point>
<coordinates>
-99.0497513,17.1709538,1461.69
</coordinates>
</Point>
</Placemark>
<Placemark>
<name>
Sat Apr 17 12:25:33 2010 S=1.01 Km/hr
</name>
<styleUrl>
#styleMap_TLP_Normal
</styleUrl>
<Point>
<coordinates>
-99.0497513,17.1709709,1464.13
</coordinates>
</Point>
</Placemark>
<Placemark>
<name>
Sat Apr 17 12:25:43 2010 S=0.28 Km/hr
</name>
<styleUrl>
#styleMap_TLP_Normal
</styleUrl>
<Point>
<coordinates>
-99.0497284,17.1709843,1468.06
</coordinates>
</Point>
</Placemark>
<Placemark>
<name>
Sat Apr 17 12:25:53 2010 S=0.46 Km/hr
</name>
<styleUrl>
#styleMap_TLP_Normal
</styleUrl>
<Point>
<coordinates>
-99.0497360,17.1709919,1471.09
</coordinates>
</Point>
</Placemark>
<Placemark>
<name>
Sat Apr 17 12:26:03 2010 S=0.89 Km/hr
</name>
<styleUrl>
#styleMap_TLP_Normal
</styleUrl>
<Point>
<coordinates>
-99.0497513,17.1709843,1473.63
</coordinates>
</Point>
</Placemark>
<Placemark>
<name>
Sat Apr 17 12:26:13 2010 S=0.20 Km/hr
</name>
<styleUrl>
#styleMap_TLP_Normal
</styleUrl>
<Point>
<coordinates>
-99.0497589,17.1709747,1475.81
</coordinates>
</Point>
</Placemark>
<Placemark>
<name>
Sat Apr 17 12:26:23 2010 S=0.55 Km/hr
</name>
<styleUrl>
#styleMap_TLP_Normal
</styleUrl>
<Point>
<coordinates>
-99.0497513,17.1709766,1477.56
</coordinates>
</Point>
</Placemark>
<Placemark>
<name>
Sat Apr 17 12:26:33 2010 S=0.78 Km/hr
</name>
<styleUrl>
#styleMap_TLP_Normal
</styleUrl>
<Point>
<coordinates>
-99.0497589,17.1709862,1478.97
</coordinates>
</Point>
</Placemark>
<Placemark>
<name>
Sat Apr 17 12:26:43 2010 S=0.12 Km/hr
</name>
<styleUrl>
#styleMap_TLP_Normal
</styleUrl>
<Point>
<coordinates>
-99.0497742,17.1709862,1479.66
</coordinates>
</Point>
</Placemark>
<Placemark>
<name>
Sat Apr 17 12:26:53 2010 S=0.26 Km/hr
</name>
<styleUrl>
#styleMap_TLP_Normal
</styleUrl>
<Point>
<coordinates>
-99.0497742,17.1709843,1479.28
</coordinates>
</Point>
</Placemark>
<Placemark>
<name>
Sat Apr 17 12:27:03 2010 S=0.24 Km/hr
</name>
<styleUrl>
#styleMap_TLP_Normal
</styleUrl>
<Point>
<coordinates>
-99.0497818,17.1709843,1477.94
</coordinates>
</Point>
</Placemark>
<Placemark>
<name>
Sat Apr 17 12:27:13 2010 S=0.42 Km/hr
</name>
<styleUrl>
#styleMap_TLP_Normal
</styleUrl>
<Point>
<coordinates>
-99.0497818,17.1709881,1476.09
</coordinates>
</Point>
</Placemark>
<Placemark>
<name>
Sat Apr 17 12:27:23 2010 S=0.32 Km/hr
</name>
<styleUrl>
#styleMap_TLP_Normal
</styleUrl>
<Point>
<coordinates>
-99.0497818,17.1709957,1473.16
</coordinates>
</Point>
</Placemark>
<Placemark>
<name>
Sat Apr 17 12:27:33 2010 S=0.46 Km/hr
</name>
<styleUrl>
#styleMap_TLP_Normal
</styleUrl>
<Point>
<coordinates>
-99.0497742,17.1709976,1470.31
</coordinates>
</Point>
</Placemark>
<Placemark>
<name>
Sat Apr 17 12:27:43 2010 S=0.69 Km/hr
</name>
<styleUrl>
#styleMap_TLP_Normal
</styleUrl>
<Point>
<coordinates>
-99.0497589,17.1709919,1467.47
</coordinates>
</Point>
</Placemark>
<Placemark>
<name>
Sat Apr 17 12:27:53 2010 S=0.51 Km/hr
</name>
<styleUrl>
#styleMap_TLP_Normal
</styleUrl>
<Point>
<coordinates>
-99.0497513,17.1709805,1464.72
</coordinates>
</Point>
</Placemark>
<Placemark>
<name>
Sat Apr 17 12:28:03 2010 S=0.09 Km/hr
</name>
<styleUrl>
#styleMap_TLP_Normal
</styleUrl>
<Point>
<coordinates>
-99.0497437,17.1709728,1462.59
</coordinates>
</Point>
</Placemark>
<Placemark>
<name>
Sat Apr 17 12:28:13 2010 S=0.27 Km/hr
</name>
<styleUrl>
#styleMap_TLP_Normal
</styleUrl>
<Point>
<coordinates>
-99.0497513,17.1709747,1461.25
</coordinates>
</Point>
</Placemark>
<Placemark>
<name>
Sat Apr 17 12:28:23 2010 S=0.01 Km/hr
</name>
<styleUrl>
#styleMap_TLP_Normal
</styleUrl>
<Point>
<coordinates>
-99.0497513,17.1709785,1460.75
</coordinates>
</Point>
</Placemark>
<Placemark>
<name>
Sat Apr 17 12:28:33 2010 S=0.02 Km/hr
</name>
<styleUrl>
#styleMap_TLP_Normal
</styleUrl>
<Point>
<coordinates>
-99.0497513,17.1709805,1460.78
</coordinates>
</Point>
</Placemark>
<Placemark>
<name>
Sat Apr 17 12:28:43 2010 S=0.01 Km/hr
</name>
<styleUrl>
#styleMap_TLP_Normal
</styleUrl>
<Point>
<coordinates>
-99.0497513,17.1709805,1460.81
</coordinates>
</Point>
</Placemark>
<Placemark>
<name>
Sat Apr 17 12:28:53 2010 S=0.00 Km/hr
</name>
<styleUrl>
#styleMap_TLP_Normal
</styleUrl>
<Point>
<coordinates>
-99.0497513,17.1709785,1460.84
</coordinates>
</Point>
</Placemark>
<Placemark>
<name>
Sat Apr 17 12:29:03 2010 S=0.02 Km/hr
</name>
<styleUrl>
#styleMap_TLP_Normal
</styleUrl>
<Point>
<coordinates>
-99.0497513,17.1709785,1460.91
</coordinates>
</Point>
</Placemark>
<Placemark>
<name>
Sat Apr 17 12:29:13 2010 S=0.00 Km/hr
</name>
<styleUrl>
#styleMap_TLP_Normal
</styleUrl>
<Point>
<coordinates>
-99.0497513,17.1709785,1460.94
</coordinates>
</Point>
</Placemark>
<Placemark>
<name>
Sat Apr 17 12:29:23 2010 S=0.01 Km/hr
</name>
<styleUrl>
#styleMap_TLP_Normal
</styleUrl>
<Point>
<coordinates>
-99.0497513,17.1709785,1461.00
</coordinates>
</Point>
</Placemark>
<Placemark>
<name>
Sat Apr 17 12:29:33 2010 S=0.01 Km/hr
</name>
<styleUrl>
#styleMap_TLP_Normal
</styleUrl>
<Point>
<coordinates>
-99.0497513,17.1709805,1461.06
</coordinates>
</Point>
</Placemark>
<Placemark>
<name>
Sat Apr 17 12:29:43 2010 S=0.01 Km/hr
</name>
<styleUrl>
#styleMap_TLP_Normal
</styleUrl>
<Point>
<coordinates>
-99.0497513,17.1709805,1461.19
</coordinates>
</Point>
</Placemark>
<Placemark>
<name>
Sat Apr 17 12:29:53 2010 S=0.00 Km/hr
</name>
<styleUrl>
#styleMap_TLP_Normal
</styleUrl>
<Point>
<coordinates>
-99.0497513,17.1709805,1461.19
</coordinates>
</Point>
</Placemark>
<Placemark>
<name>
Sat Apr 17 12:30:03 2010 S=0.01 Km/hr
</name>
<styleUrl>
#styleMap_TLP_Normal
</styleUrl>
<Point>
<coordinates>
-99.0497513,17.1709824,1461.22
</coordinates>
</Point>
</Placemark>
<Placemark>
<name>
Sat Apr 17 12:30:13 2010 S=0.01 Km/hr
</name>
<styleUrl>
#styleMap_TLP_Normal
</styleUrl>
<Point>
<coordinates>
-99.0497513,17.1709824,1461.34
</coordinates>
</Point>
</Placemark>
<Placemark>
<name>
Sat Apr 17 12:30:23 2010 S=0.03 Km/hr
</name>
<styleUrl>
#styleMap_TLP_Normal
</styleUrl>
<Point>
<coordinates>
-99.0497513,17.1709824,1461.50
</coordinates>
</Point>
</Placemark>
<Placemark>
<name>
Sat Apr 17 12:30:33 2010 S=0.03 Km/hr
</name>
<styleUrl>
#styleMap_TLP_Normal
</styleUrl>
<Point>
<coordinates>
-99.0497513,17.1709824,1461.53
</coordinates>
</Point>
</Placemark>
<Placemark>
<name>
Sat Apr 17 12:30:43 2010 S=0.02 Km/hr
</name>
<styleUrl>
#styleMap_TLP_Normal
</styleUrl>
<Point>
<coordinates>
-99.0497513,17.1709805,1461.53
</coordinates>
</Point>
</Placemark>
<Placemark>
<name>
Sat Apr 17 12:30:53 2010 S=0.00 Km/hr
</name>
<styleUrl>
#styleMap_TLP_Normal
</styleUrl>
<Point>
<coordinates>
-99.0497513,17.1709805,1461.59
</coordinates>
</Point>
</Placemark>
<Placemark>
<name>
Sat Apr 17 12:31:03 2010 S=0.01 Km/hr
</name>
<styleUrl>
#styleMap_TLP_Normal
</styleUrl>
<Point>
<coordinates>
-99.0497589,17.1709766,1461.56
</coordinates>
</Point>
</Placemark>
<Placemark>
<name>
Sat Apr 17 12:31:13 2010 S=0.02 Km/hr
</name>
<styleUrl>
#styleMap_TLP_Normal
</styleUrl>
<Point>
<coordinates>
-99.0497589,17.1709766,1461.66
</coordinates>
</Point>
</Placemark>
<Placemark>
<name>
Sat Apr 17 12:31:23 2010 S=0.03 Km/hr
</name>
<styleUrl>
#styleMap_TLP_Normal
</styleUrl>
<Point>
<coordinates>
-99.0497589,17.1709728,1461.69
</coordinates>
</Point>
</Placemark>
<Placemark>
<name>
Sat Apr 17 12:31:33 2010 S=0.01 Km/hr
</name>
<styleUrl>
#styleMap_TLP_Normal
</styleUrl>
<Point>
<coordinates>
-99.0497589,17.1709728,1461.66
</coordinates>
</Point>
</Placemark>
<Placemark>
<name>
Sat Apr 17 12:31:43 2010 S=0.01 Km/hr
</name>
<styleUrl>
#styleMap_TLP_Normal
</styleUrl>
<Point>
<coordinates>
-99.0497589,17.1709709,1461.69
</coordinates>
</Point>
</Placemark>
<Placemark>
<name>
Sat Apr 17 12:31:53 2010 S=0.02 Km/hr
</name>
<styleUrl>
#styleMap_TLP_Normal
</styleUrl>
<Point>
<coordinates>
-99.0497589,17.1709690,1461.78
</coordinates>
</Point>
</Placemark>
<Placemark>
<name>
Sat Apr 17 12:32:03 2010 S=0.01 Km/hr
</name>
<styleUrl>
#styleMap_TLP_Normal
</styleUrl>
<Point>
<coordinates>
-99.0497589,17.1709671,1461.91
</coordinates>
</Point>
</Placemark>
<Placemark>
<name>
Sat Apr 17 12:32:13 2010 S=0.01 Km/hr
</name>
<styleUrl>
#styleMap_TLP_Normal
</styleUrl>
<Point>
<coordinates>
-99.0497589,17.1709671,1462.03
</coordinates>
</Point>
</Placemark>
<Placemark>
<name>
Sat Apr 17 12:32:23 2010 S=0.00 Km/hr
</name>
<styleUrl>
#styleMap_TLP_Normal
</styleUrl>
<Point>
<coordinates>
-99.0497589,17.1709652,1462.06
</coordinates>
</Point>
</Placemark>
<Placemark>
<name>
Sat Apr 17 12:32:33 2010 S=0.01 Km/hr
</name>
<styleUrl>
#styleMap_TLP_Normal
</styleUrl>
<Point>
<coordinates>
-99.0497589,17.1709652,1462.13
</coordinates>
</Point>
</Placemark>
<Placemark>
<name>
Sat Apr 17 12:32:43 2010 S=0.02 Km/hr
</name>
<styleUrl>
#styleMap_TLP_Normal
</styleUrl>
<Point>
<coordinates>
-99.0497589,17.1709633,1462.19
</coordinates>
</Point>
</Placemark>
<Placemark>
<name>
Sat Apr 17 12:32:53 2010 S=0.02 Km/hr
</name>
<styleUrl>
#styleMap_TLP_Normal
</styleUrl>
<Point>
<coordinates>
-99.0497589,17.1709614,1462.25
</coordinates>
</Point>
</Placemark>
<Placemark>
<name>
Sat Apr 17 12:33:03 2010 S=0.01 Km/hr
</name>
<styleUrl>
#styleMap_TLP_Normal
</styleUrl>
<Point>
<coordinates>
-99.0497589,17.1709614,1462.28
</coordinates>
</Point>
</Placemark>
<Placemark>
<name>
Sat Apr 17 12:33:13 2010 S=0.01 Km/hr
</name>
<styleUrl>
#styleMap_TLP_Normal
</styleUrl>
<Point>
<coordinates>
-99.0497589,17.1709595,1462.31
</coordinates>
</Point>
</Placemark>
<Placemark>
<name>
Sat Apr 17 12:33:23 2010 S=0.02 Km/hr
</name>
<styleUrl>
#styleMap_TLP_Normal
</styleUrl>
<Point>
<coordinates>
-99.0497589,17.1709595,1462.31
</coordinates>
</Point>
</Placemark>
<Placemark>
<name>
Sat Apr 17 12:33:33 2010 S=0.02 Km/hr
</name>
<styleUrl>
#styleMap_TLP_Normal
</styleUrl>
<Point>
<coordinates>
-99.0497589,17.1709576,1462.44
</coordinates>
</Point>
</Placemark>
<Placemark>
<name>
Sat Apr 17 12:33:43 2010 S=0.00 Km/hr
</name>
<styleUrl>
#styleMap_TLP_Normal
</styleUrl>
<Point>
<coordinates>
-99.0497589,17.1709576,1462.69
</coordinates>
</Point>
</Placemark>
<Placemark>
<name>
Sat Apr 17 12:33:53 2010 S=0.01 Km/hr
</name>
<styleUrl>
#styleMap_TLP_Normal
</styleUrl>
<Point>
<coordinates>
-99.0497589,17.1709557,1462.84
</coordinates>
</Point>
</Placemark>
<Placemark>
<name>
Sat Apr 17 12:34:03 2010 S=0.01 Km/hr
</name>
<styleUrl>
#styleMap_TLP_Normal
</styleUrl>
<Point>
<coordinates>
-99.0497589,17.1709557,1462.78
</coordinates>
</Point>
</Placemark>
<Placemark>
<name>
Sat Apr 17 12:34:13 2010 S=0.02 Km/hr
</name>
<styleUrl>
#styleMap_TLP_Normal
</styleUrl>
<Point>
<coordinates>
-99.0497589,17.1709557,1462.75
</coordinates>
</Point>
</Placemark>
<Placemark>
<name>
Sat Apr 17 12:34:23 2010 S=0.01 Km/hr
</name>
<styleUrl>
#styleMap_TLP_Normal
</styleUrl>
<Point>
<coordinates>
-99.0497589,17.1709538,1462.75
</coordinates>
</Point>
</Placemark>
<Placemark>
<name>
Sat Apr 17 12:34:33 2010 S=0.01 Km/hr
</name>
<styleUrl>
#styleMap_TLP_Normal
</styleUrl>
<Point>
<coordinates>
-99.0497589,17.1709538,1462.69
</coordinates>
</Point>
</Placemark>
<Placemark>
<name>
Sat Apr 17 12:34:43 2010 S=0.00 Km/hr
</name>
<styleUrl>
#styleMap_TLP_Normal
</styleUrl>
<Point>
<coordinates>
-99.0497589,17.1709538,1462.69
</coordinates>
</Point>
</Placemark>
<Placemark>
<name>
Sat Apr 17 12:34:53 2010 S=1.11 Km/hr
</name>
<styleUrl>
#styleMap_TLP_Normal
</styleUrl>
<Point>
<coordinates>
-99.0497589,17.1709518,1462.72
</coordinates>
</Point>
</Placemark>
<Placemark>
<name>
Sat Apr 17 12:35:03 2010 S=0.71 Km/hr
</name>
<styleUrl>
#styleMap_TLP_Normal
</styleUrl>
<Point>
<coordinates>
-99.0497360,17.1709175,1464.34
</coordinates>
</Point>
</Placemark>
<Placemark>
<name>
Sat Apr 17 12:35:13 2010 S=0.43 Km/hr
</name>
<styleUrl>
#styleMap_TLP_Normal
</styleUrl>
<Point>
<coordinates>
-99.0497284,17.1709061,1464.44
</coordinates>
</Point>
</Placemark>
<Placemark>
<name>
Sat Apr 17 12:35:23 2010 S=0.30 Km/hr
</name>
<styleUrl>
#styleMap_TLP_Normal
</styleUrl>
<Point>
<coordinates>
-99.0497208,17.1709003,1464.47
</coordinates>
</Point>
</Placemark>
<Placemark>
<name>
Sat Apr 17 12:35:33 2010 S=0.31 Km/hr
</name>
<styleUrl>
#styleMap_TLP_Normal
</styleUrl>
<Point>
<coordinates>
-99.0497208,17.1708984,1464.66
</coordinates>
</Point>
</Placemark>
<Placemark>
<name>
Sat Apr 17 12:35:43 2010 S=0.64 Km/hr
</name>
<styleUrl>
#styleMap_TLP_Normal
</styleUrl>
<Point>
<coordinates>
-99.0497131,17.1708908,1464.84
</coordinates>
</Point>
</Placemark>
<Placemark>
<name>
Sat Apr 17 12:35:53 2010 S=0.32 Km/hr
</name>
<styleUrl>
#styleMap_TLP_Normal
</styleUrl>
<Point>
<coordinates>
-99.0497131,17.1708813,1464.88
</coordinates>
</Point>
</Placemark>
<Placemark>
<name>
Sat Apr 17 12:36:03 2010 S=0.23 Km/hr
</name>
<styleUrl>
#styleMap_TLP_Normal
</styleUrl>
<Point>
<coordinates>
-99.0497131,17.1708889,1464.88
</coordinates>
</Point>
</Placemark>
<Placemark>
<name>
Sat Apr 17 12:36:13 2010 S=0.47 Km/hr
</name>
<styleUrl>
#styleMap_TLP_Normal
</styleUrl>
<Point>
<coordinates>
-99.0497131,17.1708946,1464.91
</coordinates>
</Point>
</Placemark>
<Placemark>
<name>
Sat Apr 17 12:36:23 2010 S=0.91 Km/hr
</name>
<styleUrl>
#styleMap_TLP_Normal
</styleUrl>
<Point>
<coordinates>
-99.0497284,17.1709137,1465.38
</coordinates>
</Point>
</Placemark>
<Placemark>
<name>
Sat Apr 17 12:36:33 2010 S=0.79 Km/hr
</name>
<styleUrl>
#styleMap_TLP_Normal
</styleUrl>
<Point>
<coordinates>
-99.0497208,17.1709080,1465.56
</coordinates>
</Point>
</Placemark>
<Placemark>
<name>
Sat Apr 17 12:36:43 2010 S=0.37 Km/hr
</name>
<styleUrl>
#styleMap_TLP_Normal
</styleUrl>
<Point>
<coordinates>
-99.0497360,17.1709366,1465.28
</coordinates>
</Point>
</Placemark>
<Placemark>
<name>
Sat Apr 17 12:36:53 2010 S=0.20 Km/hr
</name>
<styleUrl>
#styleMap_TLP_Normal
</styleUrl>
<Point>
<coordinates>
-99.0497360,17.1709328,1465.72
</coordinates>
</Point>
</Placemark>
<Placemark>
<name>
Sat Apr 17 12:37:03 2010 S=0.02 Km/hr
</name>
<styleUrl>
#styleMap_TLP_Normal
</styleUrl>
<Point>
<coordinates>
-99.0497360,17.1709347,1465.81
</coordinates>
</Point>
</Placemark>
<Placemark>
<name>
Sat Apr 17 12:37:13 2010 S=0.00 Km/hr
</name>
<styleUrl>
#styleMap_TLP_Normal
</styleUrl>
<Point>
<coordinates>
-99.0497360,17.1709366,1465.91
</coordinates>
</Point>
</Placemark>
<Placemark>
<name>
Sat Apr 17 12:37:23 2010 S=0.01 Km/hr
</name>
<styleUrl>
#styleMap_TLP_Normal
</styleUrl>
<Point>
<coordinates>
-99.0497437,17.1709385,1466.06
</coordinates>
</Point>
</Placemark>
<Placemark>
<name>
Sat Apr 17 12:37:33 2010 S=0.00 Km/hr
</name>
<styleUrl>
#styleMap_TLP_Normal
</styleUrl>
<Point>
<coordinates>
-99.0497437,17.1709385,1466.13
</coordinates>
</Point>
</Placemark>
<Placemark>
<name>
Sat Apr 17 12:37:43 2010 S=0.01 Km/hr
</name>
<styleUrl>
#styleMap_TLP_Normal
</styleUrl>
<Point>
<coordinates>
-99.0497437,17.1709404,1466.19
</coordinates>
</Point>
</Placemark>
<Placemark>
<name>
Sat Apr 17 12:37:53 2010 S=0.01 Km/hr
</name>
<styleUrl>
#styleMap_TLP_Normal
</styleUrl>
<Point>
<coordinates>
-99.0497437,17.1709404,1466.25
</coordinates>
</Point>
</Placemark>
<Placemark>
<name>
Sat Apr 17 12:38:03 2010 S=0.01 Km/hr
</name>
<styleUrl>
#styleMap_TLP_Normal
</styleUrl>
<Point>
<coordinates>
-99.0497437,17.1709385,1466.31
</coordinates>
</Point>
</Placemark>
<Placemark>
<name>
Sat Apr 17 12:38:13 2010 S=0.00 Km/hr
</name>
<styleUrl>
#styleMap_TLP_Normal
</styleUrl>
<Point>
<coordinates>
-99.0497437,17.1709366,1466.38
</coordinates>
</Point>
</Placemark>
<Placemark>
<name>
Sat Apr 17 12:38:23 2010 S=0.00 Km/hr
</name>
<styleUrl>
#styleMap_TLP_Normal
</styleUrl>
<Point>
<coordinates>
-99.0497437,17.1709366,1466.41
</coordinates>
</Point>
</Placemark>
<Placemark>
<name>
Sat Apr 17 12:38:33 2010 S=0.02 Km/hr
</name>
<styleUrl>
#styleMap_TLP_Normal
</styleUrl>
<Point>
<coordinates>
-99.0497437,17.1709366,1466.47
</coordinates>
</Point>
</Placemark>
<Placemark>
<name>
Sat Apr 17 12:38:43 2010 S=0.00 Km/hr
</name>
<styleUrl>
#styleMap_TLP_Normal
</styleUrl>
<Point>
<coordinates>
-99.0497437,17.1709366,1466.50
</coordinates>
</Point>
</Placemark>
<Placemark>
<name>
Sat Apr 17 12:38:53 2010 S=0.00 Km/hr
</name>
<styleUrl>
#styleMap_TLP_Normal
</styleUrl>
<Point>
<coordinates>
-99.0497437,17.1709347,1466.50
</coordinates>
</Point>
</Placemark>
<Placemark>
<name>
Sat Apr 17 12:39:03 2010 S=0.01 Km/hr
</name>
<styleUrl>
#styleMap_TLP_Normal
</styleUrl>
<Point>
<coordinates>
-99.0497437,17.1709347,1466.50
</coordinates>
</Point>
</Placemark>
<Placemark>
<name>
Sat Apr 17 12:39:13 2010 S=0.02 Km/hr
</name>
<styleUrl>
#styleMap_TLP_Normal
</styleUrl>
<Point>
<coordinates>
-99.0497437,17.1709347,1466.50
</coordinates>
</Point>
</Placemark>
<Placemark>
<name>
Sat Apr 17 12:39:23 2010 S=0.02 Km/hr
</name>
<styleUrl>
#styleMap_TLP_Normal
</styleUrl>
<Point>
<coordinates>
-99.0497437,17.1709347,1466.50
</coordinates>
</Point>
</Placemark>
<Placemark>
<name>
Sat Apr 17 12:39:33 2010 S=0.02 Km/hr
</name>
<styleUrl>
#styleMap_TLP_Normal
</styleUrl>
<Point>
<coordinates>
-99.0497437,17.1709328,1466.50
</coordinates>
</Point>
</Placemark>
<Placemark>
<name>
Sat Apr 17 12:39:43 2010 S=0.01 Km/hr
</name>
<styleUrl>
#styleMap_TLP_Normal
</styleUrl>
<Point>
<coordinates>
-99.0497437,17.1709328,1466.56
</coordinates>
</Point>
</Placemark>
<Placemark>
<name>
Sat Apr 17 12:39:53 2010 S=0.36 Km/hr
</name>
<styleUrl>
#styleMap_TLP_Normal
</styleUrl>
<Point>
<coordinates>
-99.0497437,17.1709328,1466.59
</coordinates>
</Point>
</Placemark>
<Placemark>
<name>
Sat Apr 17 12:40:03 2010 S=0.40 Km/hr
</name>
<styleUrl>
#styleMap_TLP_Normal
</styleUrl>
<Point>
<coordinates>
-99.0497208,17.1709461,1468.22
</coordinates>
</Point>
</Placemark>
<Placemark>
<name>
Sat Apr 17 12:40:13 2010 S=0.24 Km/hr
</name>
<styleUrl>
#styleMap_TLP_Normal
</styleUrl>
<Point>
<coordinates>
-99.0497055,17.1709461,1468.75
</coordinates>
</Point>
</Placemark>
<Placemark>
<name>
Sat Apr 17 12:40:23 2010 S=1.06 Km/hr
</name>
<styleUrl>
#styleMap_TLP_Normal
</styleUrl>
<Point>
<coordinates>
-99.0496979,17.1709499,1469.47
</coordinates>
</Point>
</Placemark>
<Placemark>
<name>
Sat Apr 17 12:40:33 2010 S=0.17 Km/hr
</name>
<styleUrl>
#styleMap_TLP_Normal
</styleUrl>
<Point>
<coordinates>
-99.0496750,17.1709480,1470.28
</coordinates>
</Point>
</Placemark>
<Placemark>
<name>
Sat Apr 17 12:40:43 2010 S=0.35 Km/hr
</name>
<styleUrl>
#styleMap_TLP_Normal
</styleUrl>
<Point>
<coordinates>
-99.0496750,17.1709499,1470.50
</coordinates>
</Point>
</Placemark>
<Placemark>
<name>
Sat Apr 17 12:40:53 2010 S=0.59 Km/hr
</name>
<styleUrl>
#styleMap_TLP_Normal
</styleUrl>
<Point>
<coordinates>
-99.0496750,17.1709633,1471.31
</coordinates>
</Point>
</Placemark>
<Placemark>
<name>
Sat Apr 17 12:41:03 2010 S=0.07 Km/hr
</name>
<styleUrl>
#styleMap_TLP_Normal
</styleUrl>
<Point>
<coordinates>
-99.0496826,17.1709747,1473.41
</coordinates>
</Point>
</Placemark>
<Placemark>
<name>
Sat Apr 17 12:41:13 2010 S=0.69 Km/hr
</name>
<styleUrl>
#styleMap_TLP_Normal
</styleUrl>
<Point>
<coordinates>
-99.0496750,17.1709671,1475.72
</coordinates>
</Point>
</Placemark>
<Placemark>
<name>
Sat Apr 17 12:41:23 2010 S=0.18 Km/hr
</name>
<styleUrl>
#styleMap_TLP_Normal
</styleUrl>
<Point>
<coordinates>
-99.0496750,17.1709614,1477.72
</coordinates>
</Point>
</Placemark>
<Placemark>
<name>
Sat Apr 17 12:41:33 2010 S=0.42 Km/hr
</name>
<styleUrl>
#styleMap_TLP_Normal
</styleUrl>
<Point>
<coordinates>
-99.0496750,17.1709538,1478.81
</coordinates>
</Point>
</Placemark>
<Placemark>
<name>
Sat Apr 17 12:41:43 2010 S=0.00 Km/hr
</name>
<styleUrl>
#styleMap_TLP_Normal
</styleUrl>
<Point>
<coordinates>
-99.0496750,17.1709518,1478.78
</coordinates>
</Point>
</Placemark>
<Placemark>
<name>
Sat Apr 17 12:41:53 2010 S=0.02 Km/hr
</name>
<styleUrl>
#styleMap_TLP_Normal
</styleUrl>
<Point>
<coordinates>
-99.0496750,17.1709518,1478.78
</coordinates>
</Point>
</Placemark>
<Placemark>
<name>
Sat Apr 17 12:42:03 2010 S=0.01 Km/hr
</name>
<styleUrl>
#styleMap_TLP_Normal
</styleUrl>
<Point>
<coordinates>
-99.0496750,17.1709518,1478.72
</coordinates>
</Point>
</Placemark>
<Placemark>
<name>
Sat Apr 17 12:42:13 2010 S=0.01 Km/hr
</name>
<styleUrl>
#styleMap_TLP_Normal
</styleUrl>
<Point>
<coordinates>
-99.0496750,17.1709518,1478.50
</coordinates>
</Point>
</Placemark>
<Placemark>
<name>
Sat Apr 17 12:42:23 2010 S=0.02 Km/hr
</name>
<styleUrl>
#styleMap_TLP_Normal
</styleUrl>
<Point>
<coordinates>
-99.0496750,17.1709538,1478.38
</coordinates>
</Point>
</Placemark>
<Placemark>
<name>
Sat Apr 17 12:42:33 2010 S=0.01 Km/hr
</name>
<styleUrl>
#styleMap_TLP_Normal
</styleUrl>
<Point>
<coordinates>
-99.0496750,17.1709518,1478.06
</coordinates>
</Point>
</Placemark>
<Placemark>
<name>
Sat Apr 17 12:42:43 2010 S=0.01 Km/hr
</name>
<styleUrl>
#styleMap_TLP_Normal
</styleUrl>
<Point>
<coordinates>
-99.0496750,17.1709518,1478.03
</coordinates>
</Point>
</Placemark>
<Placemark>
<name>
Sat Apr 17 12:42:53 2010 S=0.00 Km/hr
</name>
<styleUrl>
#styleMap_TLP_Normal
</styleUrl>
<Point>
<coordinates>
-99.0496750,17.1709518,1477.88
</coordinates>
</Point>
</Placemark>
<Placemark>
<name>
Sat Apr 17 12:43:03 2010 S=0.01 Km/hr
</name>
<styleUrl>
#styleMap_TLP_Normal
</styleUrl>
<Point>
<coordinates>
-99.0496750,17.1709518,1477.69
</coordinates>
</Point>
</Placemark>
<Placemark>
<name>
Sat Apr 17 12:43:13 2010 S=0.02 Km/hr
</name>
<styleUrl>
#styleMap_TLP_Normal
</styleUrl>
<Point>
<coordinates>
-99.0496750,17.1709499,1477.59
</coordinates>
</Point>
</Placemark>
<Placemark>
<name>
Sat Apr 17 12:43:23 2010 S=0.01 Km/hr
</name>
<styleUrl>
#styleMap_TLP_Normal
</styleUrl>
<Point>
<coordinates>
-99.0496750,17.1709480,1477.53
</coordinates>
</Point>
</Placemark>
<Placemark>
<name>
Sat Apr 17 12:43:33 2010 S=0.01 Km/hr
</name>
<styleUrl>
#styleMap_TLP_Normal
</styleUrl>
<Point>
<coordinates>
-99.0496750,17.1709480,1477.34
</coordinates>
</Point>
</Placemark>
<Placemark>
<name>
Sat Apr 17 12:43:43 2010 S=0.02 Km/hr
</name>
<styleUrl>
#styleMap_TLP_Normal
</styleUrl>
<Point>
<coordinates>
-99.0496750,17.1709480,1477.22
</coordinates>
</Point>
</Placemark>
<Placemark>
<name>
Sat Apr 17 12:43:53 2010 S=0.00 Km/hr
</name>
<styleUrl>
#styleMap_TLP_Normal
</styleUrl>
<Point>
<coordinates>
-99.0496750,17.1709480,1477.06
</coordinates>
</Point>
</Placemark>
<Placemark>
<name>
Sat Apr 17 12:44:03 2010 S=0.00 Km/hr
</name>
<styleUrl>
#styleMap_TLP_Normal
</styleUrl>
<Point>
<coordinates>
-99.0496750,17.1709461,1476.88
</coordinates>
</Point>
</Placemark>
<Placemark>
<name>
Sat Apr 17 12:44:13 2010 S=0.01 Km/hr
</name>
<styleUrl>
#styleMap_TLP_Normal
</styleUrl>
<Point>
<coordinates>
-99.0496750,17.1709461,1476.84
</coordinates>
</Point>
</Placemark>
<Placemark>
<name>
Sat Apr 17 12:44:23 2010 S=0.01 Km/hr
</name>
<styleUrl>
#styleMap_TLP_Normal
</styleUrl>
<Point>
<coordinates>
-99.0496750,17.1709461,1476.78
</coordinates>
</Point>
</Placemark>
<Placemark>
<name>
Sat Apr 17 12:44:33 2010 S=0.00 Km/hr
</name>
<styleUrl>
#styleMap_TLP_Normal
</styleUrl>
<Point>
<coordinates>
-99.0496750,17.1709461,1476.72
</coordinates>
</Point>
</Placemark>
<Placemark>
<name>
Sat Apr 17 12:44:43 2010 S=0.01 Km/hr
</name>
<styleUrl>
#styleMap_TLP_Normal
</styleUrl>
<Point>
<coordinates>
-99.0496750,17.1709442,1476.63
</coordinates>
</Point>
</Placemark>
<Placemark>
<name>
Sat Apr 17 12:44:53 2010 S=0.01 Km/hr
</name>
<styleUrl>
#styleMap_TLP_Normal
</styleUrl>
<Point>
<coordinates>
-99.0496750,17.1709442,1476.53
</coordinates>
</Point>
</Placemark>
<Placemark>
<name>
Sat Apr 17 12:45:03 2010 S=0.01 Km/hr
</name>
<styleUrl>
#styleMap_TLP_Normal
</styleUrl>
<Point>
<coordinates>
-99.0496750,17.1709442,1476.53
</coordinates>
</Point>
</Placemark>
<Placemark>
<name>
Sat Apr 17 12:45:13 2010 S=0.02 Km/hr
</name>
<styleUrl>
#styleMap_TLP_Normal
</styleUrl>
<Point>
<coordinates>
-99.0496750,17.1709442,1476.44
</coordinates>
</Point>
</Placemark>
<Placemark>
<name>
Sat Apr 17 12:45:23 2010 S=0.01 Km/hr
</name>
<styleUrl>
#styleMap_TLP_Normal
</styleUrl>
<Point>
<coordinates>
-99.0496750,17.1709461,1476.31
</coordinates>
</Point>
</Placemark>
<Placemark>
<name>
Sat Apr 17 12:45:33 2010 S=0.00 Km/hr
</name>
<styleUrl>
#styleMap_TLP_Normal
</styleUrl>
<Point>
<coordinates>
-99.0496750,17.1709461,1476.19
</coordinates>
</Point>
</Placemark>
<Placemark>
<name>
Sat Apr 17 12:45:43 2010 S=0.00 Km/hr
</name>
<styleUrl>
#styleMap_TLP_Normal
</styleUrl>
<Point>
<coordinates>
-99.0496750,17.1709461,1476.06
</coordinates>
</Point>
</Placemark>
<Placemark>
<name>
Sat Apr 17 12:45:53 2010 S=0.01 Km/hr
</name>
<styleUrl>
#styleMap_TLP_Normal
</styleUrl>
<Point>
<coordinates>
-99.0496750,17.1709461,1475.97
</coordinates>
</Point>
</Placemark>
<Placemark>
<name>
Sat Apr 17 12:46:03 2010 S=0.00 Km/hr
</name>
<styleUrl>
#styleMap_TLP_Normal
</styleUrl>
<Point>
<coordinates>
-99.0496750,17.1709461,1475.81
</coordinates>
</Point>
</Placemark>
<Placemark>
<name>
Sat Apr 17 12:46:13 2010 S=0.02 Km/hr
</name>
<styleUrl>
#styleMap_TLP_Normal
</styleUrl>
<Point>
<coordinates>
-99.0496750,17.1709442,1475.72
</coordinates>
</Point>
</Placemark>
<Placemark>
<name>
Sat Apr 17 12:46:23 2010 S=0.01 Km/hr
</name>
<styleUrl>
#styleMap_TLP_Normal
</styleUrl>
<Point>
<coordinates>
-99.0496826,17.1709442,1475.63
</coordinates>
</Point>
</Placemark>
<Placemark>
<name>
Sat Apr 17 12:46:33 2010 S=0.01 Km/hr
</name>
<styleUrl>
#styleMap_TLP_Normal
</styleUrl>
<Point>
<coordinates>
-99.0496826,17.1709442,1475.63
</coordinates>
</Point>
</Placemark>
<Placemark>
<name>
Sat Apr 17 12:46:43 2010 S=0.01 Km/hr
</name>
<styleUrl>
#styleMap_TLP_Normal
</styleUrl>
<Point>
<coordinates>
-99.0496826,17.1709461,1475.63
</coordinates>
</Point>
</Placemark>
<Placemark>
<name>
Sat Apr 17 12:46:53 2010 S=0.01 Km/hr
</name>
<styleUrl>
#styleMap_TLP_Normal
</styleUrl>
<Point>
<coordinates>
-99.0496826,17.1709461,1475.59
</coordinates>
</Point>
</Placemark>
<Placemark>
<name>
Sat Apr 17 12:47:03 2010 S=0.00 Km/hr
</name>
<styleUrl>
#styleMap_TLP_Normal
</styleUrl>
<Point>
<coordinates>
-99.0496826,17.1709461,1475.50
</coordinates>
</Point>
</Placemark>
<Placemark>
<name>
Sat Apr 17 12:47:13 2010 S=0.01 Km/hr
</name>
<styleUrl>
#styleMap_TLP_Normal
</styleUrl>
<Point>
<coordinates>
-99.0496826,17.1709461,1475.44
</coordinates>
</Point>
</Placemark>
<Placemark>
<name>
Sat Apr 17 12:47:23 2010 S=0.02 Km/hr
</name>
<styleUrl>
#styleMap_TLP_Normal
</styleUrl>
<Point>
<coordinates>
-99.0496826,17.1709461,1475.34
</coordinates>
</Point>
</Placemark>
<Placemark>
<name>
Sat Apr 17 12:47:33 2010 S=0.01 Km/hr
</name>
<styleUrl>
#styleMap_TLP_Normal
</styleUrl>
<Point>
<coordinates>
-99.0496826,17.1709480,1475.19
</coordinates>
</Point>
</Placemark>
<Placemark>
<name>
Sat Apr 17 12:47:43 2010 S=0.10 Km/hr
</name>
<styleUrl>
#styleMap_TLP_Normal
</styleUrl>
<Point>
<coordinates>
-99.0496826,17.1709480,1475.06
</coordinates>
</Point>
</Placemark>
<Placemark>
<name>
Sat Apr 17 12:47:53 2010 S=0.01 Km/hr
</name>
<styleUrl>
#styleMap_TLP_Normal
</styleUrl>
<Point>
<coordinates>
-99.0496902,17.1709480,1474.97
</coordinates>
</Point>
</Placemark>
<Placemark>
<name>
Sat Apr 17 12:48:03 2010 S=0.01 Km/hr
</name>
<styleUrl>
#styleMap_TLP_Normal
</styleUrl>
<Point>
<coordinates>
-99.0496902,17.1709480,1474.91
</coordinates>
</Point>
</Placemark>
<Placemark>
<name>
Sat Apr 17 12:48:13 2010 S=0.01 Km/hr
</name>
<styleUrl>
#styleMap_TLP_Normal
</styleUrl>
<Point>
<coordinates>
-99.0496902,17.1709480,1474.88
</coordinates>
</Point>
</Placemark>
<Placemark>
<name>
Sat Apr 17 12:48:23 2010 S=0.01 Km/hr
</name>
<styleUrl>
#styleMap_TLP_Normal
</styleUrl>
<Point>
<coordinates>
-99.0496902,17.1709480,1474.97
</coordinates>
</Point>
</Placemark>
<Placemark>
<name>
Sat Apr 17 12:48:33 2010 S=0.01 Km/hr
</name>
<styleUrl>
#styleMap_TLP_Normal
</styleUrl>
<Point>
<coordinates>
-99.0496902,17.1709480,1474.97
</coordinates>
</Point>
</Placemark>
<Placemark>
<name>
Sat Apr 17 12:48:43 2010 S=0.01 Km/hr
</name>
<styleUrl>
#styleMap_TLP_Normal
</styleUrl>
<Point>
<coordinates>
-99.0496902,17.1709461,1474.97
</coordinates>
</Point>
</Placemark>
<Placemark>
<name>
Sat Apr 17 12:48:53 2010 S=0.01 Km/hr
</name>
<styleUrl>
#styleMap_TLP_Normal
</styleUrl>
<Point>
<coordinates>
-99.0496979,17.1709461,1474.84
</coordinates>
</Point>
</Placemark>
<Placemark>
<name>
Sat Apr 17 12:49:03 2010 S=0.01 Km/hr
</name>
<styleUrl>
#styleMap_TLP_Normal
</styleUrl>
<Point>
<coordinates>
-99.0496979,17.1709442,1474.75
</coordinates>
</Point>
</Placemark>
<Placemark>
<name>
Sat Apr 17 12:49:13 2010 S=0.01 Km/hr
</name>
<styleUrl>
#styleMap_TLP_Normal
</styleUrl>
<Point>
<coordinates>
-99.0496979,17.1709442,1474.72
</coordinates>
</Point>
</Placemark>
<Placemark>
<name>
Sat Apr 17 12:49:23 2010 S=0.01 Km/hr
</name>
<styleUrl>
#styleMap_TLP_Normal
</styleUrl>
<Point>
<coordinates>
-99.0496979,17.1709442,1474.72
</coordinates>
</Point>
</Placemark>
<Placemark>
<name>
Sat Apr 17 12:49:33 2010 S=0.01 Km/hr
</name>
<styleUrl>
#styleMap_TLP_Normal
</styleUrl>
<Point>
<coordinates>
-99.0496979,17.1709423,1474.63
</coordinates>
</Point>
</Placemark>
<Placemark>
<name>
Sat Apr 17 12:49:43 2010 S=0.01 Km/hr
</name>
<styleUrl>
#styleMap_TLP_Normal
</styleUrl>
<Point>
<coordinates>
-99.0496979,17.1709423,1474.50
</coordinates>
</Point>
</Placemark>
<Placemark>
<name>
Sat Apr 17 12:49:53 2010 S=0.01 Km/hr
</name>
<styleUrl>
#styleMap_TLP_Normal
</styleUrl>
<Point>
<coordinates>
-99.0497055,17.1709423,1474.38
</coordinates>
</Point>
</Placemark>
<Placemark>
<name>
Sat Apr 17 12:50:03 2010 S=0.01 Km/hr
</name>
<styleUrl>
#styleMap_TLP_Normal
</styleUrl>
<Point>
<coordinates>
-99.0497055,17.1709442,1474.31
</coordinates>
</Point>
</Placemark>
<Placemark>
<name>
Sat Apr 17 12:50:13 2010 S=0.01 Km/hr
</name>
<styleUrl>
#styleMap_TLP_Normal
</styleUrl>
<Point>
<coordinates>
-99.0497055,17.1709442,1474.28
</coordinates>
</Point>
</Placemark>
<Placemark>
<name>
Sat Apr 17 12:50:23 2010 S=0.00 Km/hr
</name>
<styleUrl>
#styleMap_TLP_Normal
</styleUrl>
<Point>
<coordinates>
-99.0497055,17.1709442,1474.22
</coordinates>
</Point>
</Placemark>
<Placemark>
<name>
Sat Apr 17 12:50:33 2010 S=0.00 Km/hr
</name>
<styleUrl>
#styleMap_TLP_Normal
</styleUrl>
<Point>
<coordinates>
-99.0497055,17.1709423,1474.13
</coordinates>
</Point>
</Placemark>
<Placemark>
<name>
Sat Apr 17 12:50:43 2010 S=0.00 Km/hr
</name>
<styleUrl>
#styleMap_TLP_Normal
</styleUrl>
<Point>
<coordinates>
-99.0497055,17.1709423,1474.06
</coordinates>
</Point>
</Placemark>
<Placemark>
<name>
Sat Apr 17 12:50:53 2010 S=0.01 Km/hr
</name>
<styleUrl>
#styleMap_TLP_Normal
</styleUrl>
<Point>
<coordinates>
-99.0497055,17.1709423,1473.97
</coordinates>
</Point>
</Placemark>
<Placemark>
<name>
Sat Apr 17 12:51:03 2010 S=0.00 Km/hr
</name>
<styleUrl>
#styleMap_TLP_Normal
</styleUrl>
<Point>
<coordinates>
-99.0497055,17.1709423,1473.78
</coordinates>
</Point>
</Placemark>
<Placemark>
<name>
Sat Apr 17 12:51:13 2010 S=0.01 Km/hr
</name>
<styleUrl>
#styleMap_TLP_Normal
</styleUrl>
<Point>
<coordinates>
-99.0497055,17.1709404,1473.66
</coordinates>
</Point>
</Placemark>
<Placemark>
<name>
Sat Apr 17 12:51:23 2010 S=0.01 Km/hr
</name>
<styleUrl>
#styleMap_TLP_Normal
</styleUrl>
<Point>
<coordinates>
-99.0497055,17.1709404,1473.59
</coordinates>
</Point>
</Placemark>
<Placemark>
<name>
Sat Apr 17 12:51:33 2010 S=0.01 Km/hr
</name>
<styleUrl>
#styleMap_TLP_Normal
</styleUrl>
<Point>
<coordinates>
-99.0497055,17.1709404,1473.63
</coordinates>
</Point>
</Placemark>
<Placemark>
<name>
Sat Apr 17 12:51:43 2010 S=0.01 Km/hr
</name>
<styleUrl>
#styleMap_TLP_Normal
</styleUrl>
<Point>
<coordinates>
-99.0497055,17.1709385,1473.59
</coordinates>
</Point>
</Placemark>
<Placemark>
<name>
Sat Apr 17 12:51:53 2010 S=0.01 Km/hr
</name>
<styleUrl>
#styleMap_TLP_Normal
</styleUrl>
<Point>
<coordinates>
-99.0497055,17.1709385,1473.50
</coordinates>
</Point>
</Placemark>
<Placemark>
<name>
Sat Apr 17 12:52:03 2010 S=0.01 Km/hr
</name>
<styleUrl>
#styleMap_TLP_Normal
</styleUrl>
<Point>
<coordinates>
-99.0497055,17.1709385,1473.34
</coordinates>
</Point>
</Placemark>
<Placemark>
<name>
Sat Apr 17 12:52:13 2010 S=0.01 Km/hr
</name>
<styleUrl>
#styleMap_TLP_Normal
</styleUrl>
<Point>
<coordinates>
-99.0497131,17.1709385,1473.34
</coordinates>
</Point>
</Placemark>
<Placemark>
<name>
Sat Apr 17 12:52:23 2010 S=0.01 Km/hr
</name>
<styleUrl>
#styleMap_TLP_Normal
</styleUrl>
<Point>
<coordinates>
-99.0497131,17.1709385,1473.28
</coordinates>
</Point>
</Placemark>
<Placemark>
<name>
Sat Apr 17 12:52:33 2010 S=0.01 Km/hr
</name>
<styleUrl>
#styleMap_TLP_Normal
</styleUrl>
<Point>
<coordinates>
-99.0497131,17.1709385,1473.22
</coordinates>
</Point>
</Placemark>
<Placemark>
<name>
Sat Apr 17 12:52:43 2010 S=0.01 Km/hr
</name>
<styleUrl>
#styleMap_TLP_Normal
</styleUrl>
<Point>
<coordinates>
-99.0497131,17.1709385,1473.13
</coordinates>
</Point>
</Placemark>
<Placemark>
<name>
Sat Apr 17 12:52:53 2010 S=0.01 Km/hr
</name>
<styleUrl>
#styleMap_TLP_Normal
</styleUrl>
<Point>
<coordinates>
-99.0497131,17.1709385,1472.94
</coordinates>
</Point>
</Placemark>
<Placemark>
<name>
Sat Apr 17 12:53:03 2010 S=0.01 Km/hr
</name>
<styleUrl>
#styleMap_TLP_Normal
</styleUrl>
<Point>
<coordinates>
-99.0497131,17.1709385,1472.78
</coordinates>
</Point>
</Placemark>
<Placemark>
<name>
Sat Apr 17 12:53:13 2010 S=0.00 Km/hr
</name>
<styleUrl>
#styleMap_TLP_Normal
</styleUrl>
<Point>
<coordinates>
-99.0497131,17.1709385,1472.69
</coordinates>
</Point>
</Placemark>
<Placemark>
<name>
Sat Apr 17 12:53:23 2010 S=0.01 Km/hr
</name>
<styleUrl>
#styleMap_TLP_Normal
</styleUrl>
<Point>
<coordinates>
-99.0497131,17.1709385,1472.56
</coordinates>
</Point>
</Placemark>
<Placemark>
<name>
Sat Apr 17 12:53:33 2010 S=0.01 Km/hr
</name>
<styleUrl>
#styleMap_TLP_Normal
</styleUrl>
<Point>
<coordinates>
-99.0497131,17.1709385,1472.47
</coordinates>
</Point>
</Placemark>
<Placemark>
<name>
Sat Apr 17 12:53:43 2010 S=0.01 Km/hr
</name>
<styleUrl>
#styleMap_TLP_Normal
</styleUrl>
<Point>
<coordinates>
-99.0497131,17.1709366,1472.41
</coordinates>
</Point>
</Placemark>
<Placemark>
<name>
Sat Apr 17 12:53:53 2010 S=0.00 Km/hr
</name>
<styleUrl>
#styleMap_TLP_Normal
</styleUrl>
<Point>
<coordinates>
-99.0497131,17.1709366,1472.34
</coordinates>
</Point>
</Placemark>
<Placemark>
<name>
Sat Apr 17 12:54:03 2010 S=0.00 Km/hr
</name>
<styleUrl>
#styleMap_TLP_Normal
</styleUrl>
<Point>
<coordinates>
-99.0497131,17.1709366,1472.31
</coordinates>
</Point>
</Placemark>
<Placemark>
<name>
Sat Apr 17 12:54:13 2010 S=0.01 Km/hr
</name>
<styleUrl>
#styleMap_TLP_Normal
</styleUrl>
<Point>
<coordinates>
-99.0497131,17.1709366,1472.31
</coordinates>
</Point>
</Placemark>
<Placemark>
<name>
Sat Apr 17 12:54:23 2010 S=0.01 Km/hr
</name>
<styleUrl>
#styleMap_TLP_Normal
</styleUrl>
<Point>
<coordinates>
-99.0497131,17.1709347,1472.31
</coordinates>
</Point>
</Placemark>
<Placemark>
<name>
Sat Apr 17 12:54:33 2010 S=0.00 Km/hr
</name>
<styleUrl>
#styleMap_TLP_Normal
</styleUrl>
<Point>
<coordinates>
-99.0497131,17.1709347,1472.22
</coordinates>
</Point>
</Placemark>
<Placemark>
<name>
Sat Apr 17 12:54:43 2010 S=0.00 Km/hr
</name>
<styleUrl>
#styleMap_TLP_Normal
</styleUrl>
<Point>
<coordinates>
-99.0497131,17.1709347,1472.09
</coordinates>
</Point>
</Placemark>
<Placemark>
<name>
Sat Apr 17 12:54:53 2010 S=0.00 Km/hr
</name>
<styleUrl>
#styleMap_TLP_Normal
</styleUrl>
<Point>
<coordinates>
-99.0497131,17.1709347,1471.81
</coordinates>
</Point>
</Placemark>
<Placemark>
<name>
Sat Apr 17 12:55:03 2010 S=0.01 Km/hr
</name>
<styleUrl>
#styleMap_TLP_Normal
</styleUrl>
<Point>
<coordinates>
-99.0497131,17.1709347,1471.66
</coordinates>
</Point>
</Placemark>
<Placemark>
<name>
Sat Apr 17 12:55:13 2010 S=0.01 Km/hr
</name>
<styleUrl>
#styleMap_TLP_Normal
</styleUrl>
<Point>
<coordinates>
-99.0497131,17.1709347,1471.56
</coordinates>
</Point>
</Placemark>
<Placemark>
<name>
Sat Apr 17 12:55:23 2010 S=0.01 Km/hr
</name>
<styleUrl>
#styleMap_TLP_Normal
</styleUrl>
<Point>
<coordinates>
-99.0497131,17.1709347,1471.50
</coordinates>
</Point>
</Placemark>
<Placemark>
<name>
Sat Apr 17 12:55:33 2010 S=0.00 Km/hr
</name>
<styleUrl>
#styleMap_TLP_Normal
</styleUrl>
<Point>
<coordinates>
-99.0497131,17.1709366,1471.44
</coordinates>
</Point>
</Placemark>
<Placemark>
<name>
Sat Apr 17 12:55:43 2010 S=0.01 Km/hr
</name>
<styleUrl>
#styleMap_TLP_Normal
</styleUrl>
<Point>
<coordinates>
-99.0497131,17.1709366,1471.41
</coordinates>
</Point>
</Placemark>
<Placemark>
<name>
Sat Apr 17 12:55:53 2010 S=0.01 Km/hr
</name>
<styleUrl>
#styleMap_TLP_Normal
</styleUrl>
<Point>
<coordinates>
-99.0497131,17.1709347,1471.38
</coordinates>
</Point>
</Placemark>
<Placemark>
<name>
Sat Apr 17 12:56:03 2010 S=0.01 Km/hr
</name>
<styleUrl>
#styleMap_TLP_Normal
</styleUrl>
<Point>
<coordinates>
-99.0497131,17.1709347,1471.41
</coordinates>
</Point>
</Placemark>
<Placemark>
<name>
Sat Apr 17 12:56:13 2010 S=0.00 Km/hr
</name>
<styleUrl>
#styleMap_TLP_Normal
</styleUrl>
<Point>
<coordinates>
-99.0497131,17.1709347,1471.47
</coordinates>
</Point>
</Placemark>
<Placemark>
<name>
Sat Apr 17 12:56:23 2010 S=0.00 Km/hr
</name>
<styleUrl>
#styleMap_TLP_Normal
</styleUrl>
<Point>
<coordinates>
-99.0497131,17.1709347,1471.41
</coordinates>
</Point>
</Placemark>
<Placemark>
<name>
Sat Apr 17 12:56:33 2010 S=0.01 Km/hr
</name>
<styleUrl>
#styleMap_TLP_Normal
</styleUrl>
<Point>
<coordinates>
-99.0497131,17.1709347,1471.41
</coordinates>
</Point>
</Placemark>
<Placemark>
<name>
Sat Apr 17 12:56:43 2010 S=0.01 Km/hr
</name>
<styleUrl>
#styleMap_TLP_Normal
</styleUrl>
<Point>
<coordinates>
-99.0497131,17.1709347,1471.41
</coordinates>
</Point>
</Placemark>
<Placemark>
<name>
Sat Apr 17 12:56:53 2010 S=0.00 Km/hr
</name>
<styleUrl>
#styleMap_TLP_Normal
</styleUrl>
<Point>
<coordinates>
-99.0497131,17.1709347,1471.34
</coordinates>
</Point>
</Placemark>
<Placemark>
<name>
Sat Apr 17 12:57:03 2010 S=0.01 Km/hr
</name>
<styleUrl>
#styleMap_TLP_Normal
</styleUrl>
<Point>
<coordinates>
-99.0497131,17.1709366,1471.25
</coordinates>
</Point>
</Placemark>
<Placemark>
<name>
Sat Apr 17 12:57:13 2010 S=0.01 Km/hr
</name>
<styleUrl>
#styleMap_TLP_Normal
</styleUrl>
<Point>
<coordinates>
-99.0497131,17.1709366,1471.13
</coordinates>
</Point>
</Placemark>
<Placemark>
<name>
Sat Apr 17 12:57:23 2010 S=0.01 Km/hr
</name>
<styleUrl>
#styleMap_TLP_Normal
</styleUrl>
<Point>
<coordinates>
-99.0497131,17.1709347,1471.06
</coordinates>
</Point>
</Placemark>
<Placemark>
<name>
Sat Apr 17 12:57:33 2010 S=0.00 Km/hr
</name>
<styleUrl>
#styleMap_TLP_Normal
</styleUrl>
<Point>
<coordinates>
-99.0497131,17.1709347,1470.94
</coordinates>
</Point>
</Placemark>
<Placemark>
<name>
Sat Apr 17 12:57:43 2010 S=0.01 Km/hr
</name>
<styleUrl>
#styleMap_TLP_Normal
</styleUrl>
<Point>
<coordinates>
-99.0497131,17.1709347,1470.84
</coordinates>
</Point>
</Placemark>
<Placemark>
<name>
Sat Apr 17 12:57:53 2010 S=0.01 Km/hr
</name>
<styleUrl>
#styleMap_TLP_Normal
</styleUrl>
<Point>
<coordinates>
-99.0497131,17.1709347,1470.81
</coordinates>
</Point>
</Placemark>
<Placemark>
<name>
Sat Apr 17 12:58:03 2010 S=0.00 Km/hr
</name>
<styleUrl>
#styleMap_TLP_Normal
</styleUrl>
<Point>
<coordinates>
-99.0497131,17.1709347,1470.75
</coordinates>
</Point>
</Placemark>
<Placemark>
<name>
Sat Apr 17 12:58:13 2010 S=0.00 Km/hr
</name>
<styleUrl>
#styleMap_TLP_Normal
</styleUrl>
<Point>
<coordinates>
-99.0497131,17.1709347,1470.69
</coordinates>
</Point>
</Placemark>
<Placemark>
<name>
Sat Apr 17 12:58:23 2010 S=0.00 Km/hr
</name>
<styleUrl>
#styleMap_TLP_Normal
</styleUrl>
<Point>
<coordinates>
-99.0497131,17.1709366,1470.63
</coordinates>
</Point>
</Placemark>
<Placemark>
<name>
Sat Apr 17 12:58:33 2010 S=0.01 Km/hr
</name>
<styleUrl>
#styleMap_TLP_Normal
</styleUrl>
<Point>
<coordinates>
-99.0497131,17.1709366,1470.59
</coordinates>
</Point>
</Placemark>
<Placemark>
<name>
Sat Apr 17 12:58:43 2010 S=0.00 Km/hr
</name>
<styleUrl>
#styleMap_TLP_Normal
</styleUrl>
<Point>
<coordinates>
-99.0497131,17.1709347,1470.56
</coordinates>
</Point>
</Placemark>
<Placemark>
<name>
Sat Apr 17 12:58:53 2010 S=0.01 Km/hr
</name>
<styleUrl>
#styleMap_TLP_Normal
</styleUrl>
<Point>
<coordinates>
-99.0497131,17.1709347,1470.47
</coordinates>
</Point>
</Placemark>
<Placemark>
<name>
Sat Apr 17 12:59:03 2010 S=0.01 Km/hr
</name>
<styleUrl>
#styleMap_TLP_Normal
</styleUrl>
<Point>
<coordinates>
-99.0497131,17.1709347,1470.34
</coordinates>
</Point>
</Placemark>
<Placemark>
<name>
Sat Apr 17 12:59:13 2010 S=0.00 Km/hr
</name>
<styleUrl>
#styleMap_TLP_Normal
</styleUrl>
<Point>
<coordinates>
-99.0497131,17.1709328,1470.25
</coordinates>
</Point>
</Placemark>
<Placemark>
<name>
Sat Apr 17 12:59:23 2010 S=0.00 Km/hr
</name>
<styleUrl>
#styleMap_TLP_Normal
</styleUrl>
<Point>
<coordinates>
-99.0497131,17.1709328,1470.16
</coordinates>
</Point>
</Placemark>
<Placemark>
<name>
Sat Apr 17 12:59:33 2010 S=0.00 Km/hr
</name>
<styleUrl>
#styleMap_TLP_Normal
</styleUrl>
<Point>
<coordinates>
-99.0497131,17.1709328,1470.09
</coordinates>
</Point>
</Placemark>
<Placemark>
<name>
Sat Apr 17 12:59:43 2010 S=0.01 Km/hr
</name>
<styleUrl>
#styleMap_TLP_Normal
</styleUrl>
<Point>
<coordinates>
-99.0497131,17.1709328,1470.00
</coordinates>
</Point>
</Placemark>
<Placemark>
<name>
Sat Apr 17 12:59:53 2010 S=0.01 Km/hr
</name>
<styleUrl>
#styleMap_TLP_Normal
</styleUrl>
<Point>
<coordinates>
-99.0497131,17.1709328,1469.91
</coordinates>
</Point>
</Placemark>
<Placemark>
<name>
Sat Apr 17 13:00:03 2010 S=0.01 Km/hr
</name>
<styleUrl>
#styleMap_TLP_Normal
</styleUrl>
<Point>
<coordinates>
-99.0497131,17.1709347,1469.88
</coordinates>
</Point>
</Placemark>
<Placemark>
<name>
Sat Apr 17 13:00:13 2010 S=0.01 Km/hr
</name>
<styleUrl>
#styleMap_TLP_Normal
</styleUrl>
<Point>
<coordinates>
-99.0497131,17.1709347,1469.84
</coordinates>
</Point>
</Placemark>
<Placemark>
<name>
Sat Apr 17 13:00:23 2010 S=0.02 Km/hr
</name>
<styleUrl>
#styleMap_TLP_Normal
</styleUrl>
<Point>
<coordinates>
-99.0497131,17.1709347,1469.84
</coordinates>
</Point>
</Placemark>
<Placemark>
<name>
Sat Apr 17 13:00:33 2010 S=0.01 Km/hr
</name>
<styleUrl>
#styleMap_TLP_Normal
</styleUrl>
<Point>
<coordinates>
-99.0497131,17.1709366,1469.84
</coordinates>
</Point>
</Placemark>
<Placemark>
<name>
Sat Apr 17 13:00:43 2010 S=0.01 Km/hr
</name>
<styleUrl>
#styleMap_TLP_Normal
</styleUrl>
<Point>
<coordinates>
-99.0497131,17.1709366,1469.97
</coordinates>
</Point>
</Placemark>
<Placemark>
<name>
Sat Apr 17 13:00:53 2010 S=0.01 Km/hr
</name>
<styleUrl>
#styleMap_TLP_Normal
</styleUrl>
<Point>
<coordinates>
-99.0497208,17.1709366,1470.00
</coordinates>
</Point>
</Placemark>
<Placemark>
<name>
Sat Apr 17 13:01:03 2010 S=0.00 Km/hr
</name>
<styleUrl>
#styleMap_TLP_Normal
</styleUrl>
<Point>
<coordinates>
-99.0497208,17.1709347,1469.88
</coordinates>
</Point>
</Placemark>
<Placemark>
<name>
Sat Apr 17 13:01:13 2010 S=0.00 Km/hr
</name>
<styleUrl>
#styleMap_TLP_Normal
</styleUrl>
<Point>
<coordinates>
-99.0497208,17.1709347,1469.84
</coordinates>
</Point>
</Placemark>
<Placemark>
<name>
Sat Apr 17 13:01:23 2010 S=0.01 Km/hr
</name>
<styleUrl>
#styleMap_TLP_Normal
</styleUrl>
<Point>
<coordinates>
-99.0497208,17.1709347,1469.72
</coordinates>
</Point>
</Placemark>
<Placemark>
<name>
Sat Apr 17 13:01:33 2010 S=0.00 Km/hr
</name>
<styleUrl>
#styleMap_TLP_Normal
</styleUrl>
<Point>
<coordinates>
-99.0497208,17.1709347,1469.63
</coordinates>
</Point>
</Placemark>
<Placemark>
<name>
Sat Apr 17 13:01:43 2010 S=0.01 Km/hr
</name>
<styleUrl>
#styleMap_TLP_Normal
</styleUrl>
<Point>
<coordinates>
-99.0497208,17.1709347,1469.47
</coordinates>
</Point>
</Placemark>
<Placemark>
<name>
Sat Apr 17 13:01:53 2010 S=0.01 Km/hr
</name>
<styleUrl>
#styleMap_TLP_Normal
</styleUrl>
<Point>
<coordinates>
-99.0497208,17.1709347,1469.31
</coordinates>
</Point>
</Placemark>
<Placemark>
<name>
Sat Apr 17 13:02:03 2010 S=0.01 Km/hr
</name>
<styleUrl>
#styleMap_TLP_Normal
</styleUrl>
<Point>
<coordinates>
-99.0497208,17.1709347,1469.22
</coordinates>
</Point>
</Placemark>
<Placemark>
<name>
Sat Apr 17 13:02:13 2010 S=0.01 Km/hr
</name>
<styleUrl>
#styleMap_TLP_Normal
</styleUrl>
<Point>
<coordinates>
-99.0497208,17.1709347,1469.16
</coordinates>
</Point>
</Placemark>
<Placemark>
<name>
Sat Apr 17 13:02:23 2010 S=0.01 Km/hr
</name>
<styleUrl>
#styleMap_TLP_Normal
</styleUrl>
<Point>
<coordinates>
-99.0497208,17.1709347,1469.09
</coordinates>
</Point>
</Placemark>
<Placemark>
<name>
Sat Apr 17 13:02:33 2010 S=0.01 Km/hr
</name>
<styleUrl>
#styleMap_TLP_Normal
</styleUrl>
<Point>
<coordinates>
-99.0497208,17.1709347,1469.00
</coordinates>
</Point>
</Placemark>
<Placemark>
<name>
Sat Apr 17 13:02:43 2010 S=0.01 Km/hr
</name>
<styleUrl>
#styleMap_TLP_Normal
</styleUrl>
<Point>
<coordinates>
-99.0497208,17.1709347,1468.94
</coordinates>
</Point>
</Placemark>
<Placemark>
<name>
Sat Apr 17 13:02:53 2010 S=0.00 Km/hr
</name>
<styleUrl>
#styleMap_TLP_Normal
</styleUrl>
<Point>
<coordinates>
-99.0497208,17.1709347,1468.88
</coordinates>
</Point>
</Placemark>
<Placemark>
<name>
Sat Apr 17 13:03:03 2010 S=0.01 Km/hr
</name>
<styleUrl>
#styleMap_TLP_Normal
</styleUrl>
<Point>
<coordinates>
-99.0497208,17.1709347,1468.84
</coordinates>
</Point>
</Placemark>
<Placemark>
<name>
Sat Apr 17 13:03:13 2010 S=0.01 Km/hr
</name>
<styleUrl>
#styleMap_TLP_Normal
</styleUrl>
<Point>
<coordinates>
-99.0497208,17.1709347,1468.69
</coordinates>
</Point>
</Placemark>
<Placemark>
<name>
Sat Apr 17 13:03:23 2010 S=0.01 Km/hr
</name>
<styleUrl>
#styleMap_TLP_Normal
</styleUrl>
<Point>
<coordinates>
-99.0497284,17.1709347,1468.63
</coordinates>
</Point>
</Placemark>
<Placemark>
<name>
Sat Apr 17 13:03:33 2010 S=0.01 Km/hr
</name>
<styleUrl>
#styleMap_TLP_Normal
</styleUrl>
<Point>
<coordinates>
-99.0497284,17.1709347,1468.53
</coordinates>
</Point>
</Placemark>
<Placemark>
<name>
Sat Apr 17 13:03:43 2010 S=0.01 Km/hr
</name>
<styleUrl>
#styleMap_TLP_Normal
</styleUrl>
<Point>
<coordinates>
-99.0497284,17.1709347,1468.47
</coordinates>
</Point>
</Placemark>
<Placemark>
<name>
Sat Apr 17 13:03:53 2010 S=0.00 Km/hr
</name>
<styleUrl>
#styleMap_TLP_Normal
</styleUrl>
<Point>
<coordinates>
-99.0497284,17.1709347,1468.41
</coordinates>
</Point>
</Placemark>
<Placemark>
<name>
Sat Apr 17 13:04:03 2010 S=0.01 Km/hr
</name>
<styleUrl>
#styleMap_TLP_Normal
</styleUrl>
<Point>
<coordinates>
-99.0497284,17.1709347,1468.41
</coordinates>
</Point>
</Placemark>
<Placemark>
<name>
Sat Apr 17 13:04:13 2010 S=0.01 Km/hr
</name>
<styleUrl>
#styleMap_TLP_Normal
</styleUrl>
<Point>
<coordinates>
-99.0497284,17.1709366,1468.44
</coordinates>
</Point>
</Placemark>
<Placemark>
<name>
Sat Apr 17 13:04:23 2010 S=0.01 Km/hr
</name>
<styleUrl>
#styleMap_TLP_Normal
</styleUrl>
<Point>
<coordinates>
-99.0497284,17.1709385,1468.44
</coordinates>
</Point>
</Placemark>
<Placemark>
<name>
Sat Apr 17 13:04:33 2010 S=0.01 Km/hr
</name>
<styleUrl>
#styleMap_TLP_Normal
</styleUrl>
<Point>
<coordinates>
-99.0497284,17.1709385,1468.41
</coordinates>
</Point>
</Placemark>
<Placemark>
<name>
Sat Apr 17 13:04:43 2010 S=0.01 Km/hr
</name>
<styleUrl>
#styleMap_TLP_Normal
</styleUrl>
<Point>
<coordinates>
-99.0497284,17.1709404,1468.38
</coordinates>
</Point>
</Placemark>
<Placemark>
<name>
Sat Apr 17 13:04:53 2010 S=0.01 Km/hr
</name>
<styleUrl>
#styleMap_TLP_Normal
</styleUrl>
<Point>
<coordinates>
-99.0497284,17.1709404,1468.38
</coordinates>
</Point>
</Placemark>
<Placemark>
<name>
Sat Apr 17 13:05:03 2010 S=0.00 Km/hr
</name>
<styleUrl>
#styleMap_TLP_Normal
</styleUrl>
<Point>
<coordinates>
-99.0497284,17.1709404,1468.47
</coordinates>
</Point>
</Placemark>
<Placemark>
<name>
Sat Apr 17 13:05:13 2010 S=0.01 Km/hr
</name>
<styleUrl>
#styleMap_TLP_Normal
</styleUrl>
<Point>
<coordinates>
-99.0497284,17.1709423,1468.44
</coordinates>
</Point>
</Placemark>
<Placemark>
<name>
Sat Apr 17 13:05:23 2010 S=0.01 Km/hr
</name>
<styleUrl>
#styleMap_TLP_Normal
</styleUrl>
<Point>
<coordinates>
-99.0497284,17.1709423,1468.50
</coordinates>
</Point>
</Placemark>
<Placemark>
<name>
Sat Apr 17 13:05:33 2010 S=0.01 Km/hr
</name>
<styleUrl>
#styleMap_TLP_Normal
</styleUrl>
<Point>
<coordinates>
-99.0497284,17.1709442,1468.59
</coordinates>
</Point>
</Placemark>
<Placemark>
<name>
Sat Apr 17 13:05:43 2010 S=0.01 Km/hr
</name>
<styleUrl>
#styleMap_TLP_Normal
</styleUrl>
<Point>
<coordinates>
-99.0497284,17.1709423,1468.47
</coordinates>
</Point>
</Placemark>
<Placemark>
<name>
Sat Apr 17 13:05:53 2010 S=0.00 Km/hr
</name>
<styleUrl>
#styleMap_TLP_Normal
</styleUrl>
<Point>
<coordinates>
-99.0497284,17.1709423,1468.31
</coordinates>
</Point>
</Placemark>
<Placemark>
<name>
Sat Apr 17 13:06:03 2010 S=0.01 Km/hr
</name>
<styleUrl>
#styleMap_TLP_Normal
</styleUrl>
<Point>
<coordinates>
-99.0497284,17.1709423,1468.25
</coordinates>
</Point>
</Placemark>
<Placemark>
<name>
Sat Apr 17 13:06:13 2010 S=0.01 Km/hr
</name>
<styleUrl>
#styleMap_TLP_Normal
</styleUrl>
<Point>
<coordinates>
-99.0497284,17.1709423,1468.22
</coordinates>
</Point>
</Placemark>
<Placemark>
<name>
Sat Apr 17 13:06:23 2010 S=0.01 Km/hr
</name>
<styleUrl>
#styleMap_TLP_Normal
</styleUrl>
<Point>
<coordinates>
-99.0497284,17.1709404,1468.19
</coordinates>
</Point>
</Placemark>
<Placemark>
<name>
Sat Apr 17 13:06:33 2010 S=0.00 Km/hr
</name>
<styleUrl>
#styleMap_TLP_Normal
</styleUrl>
<Point>
<coordinates>
-99.0497284,17.1709404,1468.03
</coordinates>
</Point>
</Placemark>
<Placemark>
<name>
Sat Apr 17 13:06:43 2010 S=0.01 Km/hr
</name>
<styleUrl>
#styleMap_TLP_Normal
</styleUrl>
<Point>
<coordinates>
-99.0497284,17.1709404,1468.06
</coordinates>
</Point>
</Placemark>
<Placemark>
<name>
Sat Apr 17 13:06:53 2010 S=0.01 Km/hr
</name>
<styleUrl>
#styleMap_TLP_Normal
</styleUrl>
<Point>
<coordinates>
-99.0497284,17.1709404,1468.06
</coordinates>
</Point>
</Placemark>
<Placemark>
<name>
Sat Apr 17 13:07:03 2010 S=0.01 Km/hr
</name>
<styleUrl>
#styleMap_TLP_Normal
</styleUrl>
<Point>
<coordinates>
-99.0497284,17.1709404,1468.06
</coordinates>
</Point>
</Placemark>
<Placemark>
<name>
Sat Apr 17 13:07:13 2010 S=0.01 Km/hr
</name>
<styleUrl>
#styleMap_TLP_Normal
</styleUrl>
<Point>
<coordinates>
-99.0497284,17.1709423,1468.03
</coordinates>
</Point>
</Placemark>
<Placemark>
<name>
Sat Apr 17 13:07:23 2010 S=0.01 Km/hr
</name>
<styleUrl>
#styleMap_TLP_Normal
</styleUrl>
<Point>
<coordinates>
-99.0497284,17.1709442,1468.03
</coordinates>
</Point>
</Placemark>
<Placemark>
<name>
Sat Apr 17 13:07:33 2010 S=0.02 Km/hr
</name>
<styleUrl>
#styleMap_TLP_Normal
</styleUrl>
<Point>
<coordinates>
-99.0497284,17.1709442,1467.97
</coordinates>
</Point>
</Placemark>
<Placemark>
<name>
Sat Apr 17 13:07:43 2010 S=0.01 Km/hr
</name>
<styleUrl>
#styleMap_TLP_Normal
</styleUrl>
<Point>
<coordinates>
-99.0497284,17.1709461,1468.03
</coordinates>
</Point>
</Placemark>
<Placemark>
<name>
Sat Apr 17 13:07:53 2010 S=0.00 Km/hr
</name>
<styleUrl>
#styleMap_TLP_Normal
</styleUrl>
<Point>
<coordinates>
-99.0497284,17.1709461,1468.00
</coordinates>
</Point>
</Placemark>
<Placemark>
<name>
Sat Apr 17 13:08:03 2010 S=0.00 Km/hr
</name>
<styleUrl>
#styleMap_TLP_Normal
</styleUrl>
<Point>
<coordinates>
-99.0497284,17.1709461,1467.91
</coordinates>
</Point>
</Placemark>
<Placemark>
<name>
Sat Apr 17 13:08:13 2010 S=0.01 Km/hr
</name>
<styleUrl>
#styleMap_TLP_Normal
</styleUrl>
<Point>
<coordinates>
-99.0497284,17.1709480,1467.75
</coordinates>
</Point>
</Placemark>
<Placemark>
<name>
Sat Apr 17 13:08:23 2010 S=0.01 Km/hr
</name>
<styleUrl>
#styleMap_TLP_Normal
</styleUrl>
<Point>
<coordinates>
-99.0497284,17.1709480,1467.72
</coordinates>
</Point>
</Placemark>
<Placemark>
<name>
Sat Apr 17 13:08:33 2010 S=0.01 Km/hr
</name>
<styleUrl>
#styleMap_TLP_Normal
</styleUrl>
<Point>
<coordinates>
-99.0497284,17.1709461,1467.53
</coordinates>
</Point>
</Placemark>
<Placemark>
<name>
Sat Apr 17 13:08:43 2010 S=0.01 Km/hr
</name>
<styleUrl>
#styleMap_TLP_Normal
</styleUrl>
<Point>
<coordinates>
-99.0497284,17.1709461,1467.44
</coordinates>
</Point>
</Placemark>
<Placemark>
<name>
Sat Apr 17 13:08:53 2010 S=0.00 Km/hr
</name>
<styleUrl>
#styleMap_TLP_Normal
</styleUrl>
<Point>
<coordinates>
-99.0497284,17.1709480,1467.31
</coordinates>
</Point>
</Placemark>
<Placemark>
<name>
Sat Apr 17 13:09:03 2010 S=0.00 Km/hr
</name>
<styleUrl>
#styleMap_TLP_Normal
</styleUrl>
<Point>
<coordinates>
-99.0497284,17.1709480,1467.06
</coordinates>
</Point>
</Placemark>
<Placemark>
<name>
Sat Apr 17 13:09:13 2010 S=0.00 Km/hr
</name>
<styleUrl>
#styleMap_TLP_Normal
</styleUrl>
<Point>
<coordinates>
-99.0497284,17.1709461,1467.00
</coordinates>
</Point>
</Placemark>
<Placemark>
<name>
Sat Apr 17 13:09:23 2010 S=0.00 Km/hr
</name>
<styleUrl>
#styleMap_TLP_Normal
</styleUrl>
<Point>
<coordinates>
-99.0497284,17.1709461,1466.91
</coordinates>
</Point>
</Placemark>
<Placemark>
<name>
Sat Apr 17 13:09:33 2010 S=0.01 Km/hr
</name>
<styleUrl>
#styleMap_TLP_Normal
</styleUrl>
<Point>
<coordinates>
-99.0497284,17.1709461,1466.88
</coordinates>
</Point>
</Placemark>
<Placemark>
<name>
Sat Apr 17 13:09:43 2010 S=0.01 Km/hr
</name>
<styleUrl>
#styleMap_TLP_Normal
</styleUrl>
<Point>
<coordinates>
-99.0497284,17.1709461,1466.78
</coordinates>
</Point>
</Placemark>
<Placemark>
<name>
Sat Apr 17 13:09:53 2010 S=0.01 Km/hr
</name>
<styleUrl>
#styleMap_TLP_Normal
</styleUrl>
<Point>
<coordinates>
-99.0497284,17.1709480,1466.78
</coordinates>
</Point>
</Placemark>
<Placemark>
<name>
Sat Apr 17 13:10:03 2010 S=0.01 Km/hr
</name>
<styleUrl>
#styleMap_TLP_Normal
</styleUrl>
<Point>
<coordinates>
-99.0497284,17.1709480,1466.81
</coordinates>
</Point>
</Placemark>
<Placemark>
<name>
Sat Apr 17 13:10:13 2010 S=0.01 Km/hr
</name>
<styleUrl>
#styleMap_TLP_Normal
</styleUrl>
<Point>
<coordinates>
-99.0497284,17.1709499,1466.78
</coordinates>
</Point>
</Placemark>
<Placemark>
<name>
Sat Apr 17 13:10:23 2010 S=0.01 Km/hr
</name>
<styleUrl>
#styleMap_TLP_Normal
</styleUrl>
<Point>
<coordinates>
-99.0497208,17.1709480,1466.59
</coordinates>
</Point>
</Placemark>
<Placemark>
<name>
Sat Apr 17 13:10:33 2010 S=0.00 Km/hr
</name>
<styleUrl>
#styleMap_TLP_Normal
</styleUrl>
<Point>
<coordinates>
-99.0497208,17.1709480,1466.56
</coordinates>
</Point>
</Placemark>
<Placemark>
<name>
Sat Apr 17 13:10:43 2010 S=0.00 Km/hr
</name>
<styleUrl>
#styleMap_TLP_Normal
</styleUrl>
<Point>
<coordinates>
-99.0497208,17.1709480,1466.53
</coordinates>
</Point>
</Placemark>
<Placemark>
<name>
Sat Apr 17 13:10:53 2010 S=0.01 Km/hr
</name>
<styleUrl>
#styleMap_TLP_Normal
</styleUrl>
<Point>
<coordinates>
-99.0497208,17.1709480,1466.41
</coordinates>
</Point>
</Placemark>
<Placemark>
<name>
Sat Apr 17 13:11:03 2010 S=0.01 Km/hr
</name>
<styleUrl>
#styleMap_TLP_Normal
</styleUrl>
<Point>
<coordinates>
-99.0497208,17.1709480,1466.22
</coordinates>
</Point>
</Placemark>
<Placemark>
<name>
Sat Apr 17 13:11:13 2010 S=0.01 Km/hr
</name>
<styleUrl>
#styleMap_TLP_Normal
</styleUrl>
<Point>
<coordinates>
-99.0497208,17.1709480,1466.03
</coordinates>
</Point>
</Placemark>
<Placemark>
<name>
Sat Apr 17 13:11:23 2010 S=0.01 Km/hr
</name>
<styleUrl>
#styleMap_TLP_Normal
</styleUrl>
<Point>
<coordinates>
-99.0497208,17.1709480,1465.94
</coordinates>
</Point>
</Placemark>
<Placemark>
<name>
Sat Apr 17 13:11:33 2010 S=0.00 Km/hr
</name>
<styleUrl>
#styleMap_TLP_Normal
</styleUrl>
<Point>
<coordinates>
-99.0497208,17.1709480,1465.81
</coordinates>
</Point>
</Placemark>
<Placemark>
<name>
Sat Apr 17 13:11:43 2010 S=0.00 Km/hr
</name>
<styleUrl>
#styleMap_TLP_Normal
</styleUrl>
<Point>
<coordinates>
-99.0497208,17.1709480,1465.75
</coordinates>
</Point>
</Placemark>
<Placemark>
<name>
Sat Apr 17 13:11:53 2010 S=0.00 Km/hr
</name>
<styleUrl>
#styleMap_TLP_Normal
</styleUrl>
<Point>
<coordinates>
-99.0497208,17.1709480,1465.66
</coordinates>
</Point>
</Placemark>
<Placemark>
<name>
Sat Apr 17 13:12:03 2010 S=0.01 Km/hr
</name>
<styleUrl>
#styleMap_TLP_Normal
</styleUrl>
<Point>
<coordinates>
-99.0497208,17.1709480,1465.66
</coordinates>
</Point>
</Placemark>
<Placemark>
<name>
Sat Apr 17 13:12:13 2010 S=0.01 Km/hr
</name>
<styleUrl>
#styleMap_TLP_Normal
</styleUrl>
<Point>
<coordinates>
-99.0497208,17.1709499,1465.63
</coordinates>
</Point>
</Placemark>
<Placemark>
<name>
Sat Apr 17 13:12:23 2010 S=0.00 Km/hr
</name>
<styleUrl>
#styleMap_TLP_Normal
</styleUrl>
<Point>
<coordinates>
-99.0497208,17.1709499,1465.63
</coordinates>
</Point>
</Placemark>
<Placemark>
<name>
Sat Apr 17 13:12:33 2010 S=0.01 Km/hr
</name>
<styleUrl>
#styleMap_TLP_Normal
</styleUrl>
<Point>
<coordinates>
-99.0497208,17.1709499,1465.63
</coordinates>
</Point>
</Placemark>
<Placemark>
<name>
Sat Apr 17 13:12:43 2010 S=0.01 Km/hr
</name>
<styleUrl>
#styleMap_TLP_Normal
</styleUrl>
<Point>
<coordinates>
-99.0497208,17.1709499,1465.75
</coordinates>
</Point>
</Placemark>
<Placemark>
<name>
Sat Apr 17 13:12:53 2010 S=0.00 Km/hr
</name>
<styleUrl>
#styleMap_TLP_Normal
</styleUrl>
<Point>
<coordinates>
-99.0497284,17.1709499,1465.81
</coordinates>
</Point>
</Placemark>
<Placemark>
<name>
Sat Apr 17 13:13:03 2010 S=0.01 Km/hr
</name>
<styleUrl>
#styleMap_TLP_Normal
</styleUrl>
<Point>
<coordinates>
-99.0497284,17.1709499,1465.91
</coordinates>
</Point>
</Placemark>
<Placemark>
<name>
Sat Apr 17 13:13:13 2010 S=0.01 Km/hr
</name>
<styleUrl>
#styleMap_TLP_Normal
</styleUrl>
<Point>
<coordinates>
-99.0497284,17.1709518,1465.84
</coordinates>
</Point>
</Placemark>
<Placemark>
<name>
Sat Apr 17 13:13:23 2010 S=0.01 Km/hr
</name>
<styleUrl>
#styleMap_TLP_Normal
</styleUrl>
<Point>
<coordinates>
-99.0497284,17.1709518,1465.84
</coordinates>
</Point>
</Placemark>
<Placemark>
<name>
Sat Apr 17 13:13:33 2010 S=0.01 Km/hr
</name>
<styleUrl>
#styleMap_TLP_Normal
</styleUrl>
<Point>
<coordinates>
-99.0497284,17.1709518,1465.78
</coordinates>
</Point>
</Placemark>
<Placemark>
<name>
Sat Apr 17 13:13:43 2010 S=0.01 Km/hr
</name>
<styleUrl>
#styleMap_TLP_Normal
</styleUrl>
<Point>
<coordinates>
-99.0497284,17.1709538,1465.88
</coordinates>
</Point>
</Placemark>
<Placemark>
<name>
Sat Apr 17 13:13:53 2010 S=0.01 Km/hr
</name>
<styleUrl>
#styleMap_TLP_Normal
</styleUrl>
<Point>
<coordinates>
-99.0497284,17.1709518,1466.03
</coordinates>
</Point>
</Placemark>
<Placemark>
<name>
Sat Apr 17 13:14:03 2010 S=0.01 Km/hr
</name>
<styleUrl>
#styleMap_TLP_Normal
</styleUrl>
<Point>
<coordinates>
-99.0497284,17.1709518,1466.22
</coordinates>
</Point>
</Placemark>
<Placemark>
<name>
Sat Apr 17 13:14:13 2010 S=0.01 Km/hr
</name>
<styleUrl>
#styleMap_TLP_Normal
</styleUrl>
<Point>
<coordinates>
-99.0497284,17.1709518,1466.25
</coordinates>
</Point>
</Placemark>
<Placemark>
<name>
Sat Apr 17 13:14:23 2010 S=0.00 Km/hr
</name>
<styleUrl>
#styleMap_TLP_Normal
</styleUrl>
<Point>
<coordinates>
-99.0497284,17.1709518,1466.19
</coordinates>
</Point>
</Placemark>
<Placemark>
<name>
Sat Apr 17 13:14:33 2010 S=0.00 Km/hr
</name>
<styleUrl>
#styleMap_TLP_Normal
</styleUrl>
<Point>
<coordinates>
-99.0497284,17.1709518,1466.16
</coordinates>
</Point>
</Placemark>
<Placemark>
<name>
Sat Apr 17 13:14:43 2010 S=0.01 Km/hr
</name>
<styleUrl>
#styleMap_TLP_Normal
</styleUrl>
<Point>
<coordinates>
-99.0497284,17.1709518,1466.06
</coordinates>
</Point>
</Placemark>
<Placemark>
<name>
Sat Apr 17 13:14:53 2010 S=0.01 Km/hr
</name>
<styleUrl>
#styleMap_TLP_Normal
</styleUrl>
<Point>
<coordinates>
-99.0497284,17.1709518,1465.94
</coordinates>
</Point>
</Placemark>
<Placemark>
<name>
Sat Apr 17 13:15:03 2010 S=0.01 Km/hr
</name>
<styleUrl>
#styleMap_TLP_Normal
</styleUrl>
<Point>
<coordinates>
-99.0497284,17.1709518,1465.75
</coordinates>
</Point>
</Placemark>
<Placemark>
<name>
Sat Apr 17 13:15:13 2010 S=0.00 Km/hr
</name>
<styleUrl>
#styleMap_TLP_Normal
</styleUrl>
<Point>
<coordinates>
-99.0497208,17.1709518,1465.69
</coordinates>
</Point>
</Placemark>
<Placemark>
<name>
Sat Apr 17 13:15:23 2010 S=0.00 Km/hr
</name>
<styleUrl>
#styleMap_TLP_Normal
</styleUrl>
<Point>
<coordinates>
-99.0497284,17.1709518,1465.75
</coordinates>
</Point>
</Placemark>
<Placemark>
<name>
Sat Apr 17 13:15:33 2010 S=0.01 Km/hr
</name>
<styleUrl>
#styleMap_TLP_Normal
</styleUrl>
<Point>
<coordinates>
-99.0497284,17.1709518,1465.59
</coordinates>
</Point>
</Placemark>
<Placemark>
<name>
Sat Apr 17 13:15:43 2010 S=0.01 Km/hr
</name>
<styleUrl>
#styleMap_TLP_Normal
</styleUrl>
<Point>
<coordinates>
-99.0497208,17.1709518,1465.47
</coordinates>
</Point>
</Placemark>
<Placemark>
<name>
Sat Apr 17 13:15:53 2010 S=0.01 Km/hr
</name>
<styleUrl>
#styleMap_TLP_Normal
</styleUrl>
<Point>
<coordinates>
-99.0497208,17.1709518,1465.44
</coordinates>
</Point>
</Placemark>
<Placemark>
<name>
Sat Apr 17 13:16:03 2010 S=0.02 Km/hr
</name>
<styleUrl>
#styleMap_TLP_Normal
</styleUrl>
<Point>
<coordinates>
-99.0497208,17.1709538,1465.34
</coordinates>
</Point>
</Placemark>
<Placemark>
<name>
Sat Apr 17 13:16:13 2010 S=0.01 Km/hr
</name>
<styleUrl>
#styleMap_TLP_Normal
</styleUrl>
<Point>
<coordinates>
-99.0497208,17.1709518,1465.28
</coordinates>
</Point>
</Placemark>
<Placemark>
<name>
Sat Apr 17 13:16:23 2010 S=0.01 Km/hr
</name>
<styleUrl>
#styleMap_TLP_Normal
</styleUrl>
<Point>
<coordinates>
-99.0497208,17.1709518,1465.28
</coordinates>
</Point>
</Placemark>
<Placemark>
<name>
Sat Apr 17 13:16:33 2010 S=0.01 Km/hr
</name>
<styleUrl>
#styleMap_TLP_Normal
</styleUrl>
<Point>
<coordinates>
-99.0497208,17.1709499,1465.28
</coordinates>
</Point>
</Placemark>
<Placemark>
<name>
Sat Apr 17 13:16:43 2010 S=0.01 Km/hr
</name>
<styleUrl>
#styleMap_TLP_Normal
</styleUrl>
<Point>
<coordinates>
-99.0497208,17.1709499,1465.22
</coordinates>
</Point>
</Placemark>
<Placemark>
<name>
Sat Apr 17 13:16:53 2010 S=0.01 Km/hr
</name>
<styleUrl>
#styleMap_TLP_Normal
</styleUrl>
<Point>
<coordinates>
-99.0497208,17.1709480,1465.19
</coordinates>
</Point>
</Placemark>
<Placemark>
<name>
Sat Apr 17 13:17:03 2010 S=0.01 Km/hr
</name>
<styleUrl>
#styleMap_TLP_Normal
</styleUrl>
<Point>
<coordinates>
-99.0497208,17.1709480,1465.25
</coordinates>
</Point>
</Placemark>
<Placemark>
<name>
Sat Apr 17 13:17:13 2010 S=0.01 Km/hr
</name>
<styleUrl>
#styleMap_TLP_Normal
</styleUrl>
<Point>
<coordinates>
-99.0497208,17.1709442,1465.22
</coordinates>
</Point>
</Placemark>
<Placemark>
<name>
Sat Apr 17 13:17:23 2010 S=0.01 Km/hr
</name>
<styleUrl>
#styleMap_TLP_Normal
</styleUrl>
<Point>
<coordinates>
-99.0497208,17.1709442,1465.22
</coordinates>
</Point>
</Placemark>
<Placemark>
<name>
Sat Apr 17 13:17:33 2010 S=0.01 Km/hr
</name>
<styleUrl>
#styleMap_TLP_Normal
</styleUrl>
<Point>
<coordinates>
-99.0497208,17.1709423,1465.25
</coordinates>
</Point>
</Placemark>
<Placemark>
<name>
Sat Apr 17 13:17:43 2010 S=0.01 Km/hr
</name>
<styleUrl>
#styleMap_TLP_Normal
</styleUrl>
<Point>
<coordinates>
-99.0497208,17.1709404,1465.22
</coordinates>
</Point>
</Placemark>
<Placemark>
<name>
Sat Apr 17 13:17:53 2010 S=0.00 Km/hr
</name>
<styleUrl>
#styleMap_TLP_Normal
</styleUrl>
<Point>
<coordinates>
-99.0497208,17.1709404,1465.13
</coordinates>
</Point>
</Placemark>
<Placemark>
<name>
Sat Apr 17 13:18:03 2010 S=0.02 Km/hr
</name>
<styleUrl>
#styleMap_TLP_Normal
</styleUrl>
<Point>
<coordinates>
-99.0497131,17.1709423,1465.19
</coordinates>
</Point>
</Placemark>
<Placemark>
<name>
Sat Apr 17 13:18:13 2010 S=0.01 Km/hr
</name>
<styleUrl>
#styleMap_TLP_Normal
</styleUrl>
<Point>
<coordinates>
-99.0497208,17.1709442,1465.44
</coordinates>
</Point>
</Placemark>
<Placemark>
<name>
Sat Apr 17 13:18:23 2010 S=0.00 Km/hr
</name>
<styleUrl>
#styleMap_TLP_Normal
</styleUrl>
<Point>
<coordinates>
-99.0497131,17.1709442,1465.47
</coordinates>
</Point>
</Placemark>
<Placemark>
<name>
Sat Apr 17 13:18:33 2010 S=0.00 Km/hr
</name>
<styleUrl>
#styleMap_TLP_Normal
</styleUrl>
<Point>
<coordinates>
-99.0497131,17.1709442,1465.44
</coordinates>
</Point>
</Placemark>
<Placemark>
<name>
Sat Apr 17 13:18:43 2010 S=0.00 Km/hr
</name>
<styleUrl>
#styleMap_TLP_Normal
</styleUrl>
<Point>
<coordinates>
-99.0497131,17.1709442,1465.44
</coordinates>
</Point>
</Placemark>
<Placemark>
<name>
Sat Apr 17 13:18:53 2010 S=0.00 Km/hr
</name>
<styleUrl>
#styleMap_TLP_Normal
</styleUrl>
<Point>
<coordinates>
-99.0497131,17.1709442,1465.28
</coordinates>
</Point>
</Placemark>
<Placemark>
<name>
Sat Apr 17 13:19:03 2010 S=0.01 Km/hr
</name>
<styleUrl>
#styleMap_TLP_Normal
</styleUrl>
<Point>
<coordinates>
-99.0497131,17.1709442,1465.28
</coordinates>
</Point>
</Placemark>
<Placemark>
<name>
Sat Apr 17 13:19:13 2010 S=0.01 Km/hr
</name>
<styleUrl>
#styleMap_TLP_Normal
</styleUrl>
<Point>
<coordinates>
-99.0497131,17.1709442,1465.22
</coordinates>
</Point>
</Placemark>
<Placemark>
<name>
Sat Apr 17 13:19:23 2010 S=0.00 Km/hr
</name>
<styleUrl>
#styleMap_TLP_Normal
</styleUrl>
<Point>
<coordinates>
-99.0497131,17.1709423,1465.16
</coordinates>
</Point>
</Placemark>
<Placemark>
<name>
Sat Apr 17 13:19:33 2010 S=0.01 Km/hr
</name>
<styleUrl>
#styleMap_TLP_Normal
</styleUrl>
<Point>
<coordinates>
-99.0497131,17.1709423,1464.97
</coordinates>
</Point>
</Placemark>
<Placemark>
<name>
Sat Apr 17 13:19:43 2010 S=0.01 Km/hr
</name>
<styleUrl>
#styleMap_TLP_Normal
</styleUrl>
<Point>
<coordinates>
-99.0497131,17.1709423,1464.97
</coordinates>
</Point>
</Placemark>
<Placemark>
<name>
Sat Apr 17 13:19:53 2010 S=0.00 Km/hr
</name>
<styleUrl>
#styleMap_TLP_Normal
</styleUrl>
<Point>
<coordinates>
-99.0497131,17.1709423,1465.06
</coordinates>
</Point>
</Placemark>
<Placemark>
<name>
Sat Apr 17 13:20:03 2010 S=0.01 Km/hr
</name>
<styleUrl>
#styleMap_TLP_Normal
</styleUrl>
<Point>
<coordinates>
-99.0497131,17.1709423,1465.00
</coordinates>
</Point>
</Placemark>
<Placemark>
<name>
Sat Apr 17 13:20:13 2010 S=0.01 Km/hr
</name>
<styleUrl>
#styleMap_TLP_Normal
</styleUrl>
<Point>
<coordinates>
-99.0497131,17.1709404,1464.91
</coordinates>
</Point>
</Placemark>
<Placemark>
<name>
Sat Apr 17 13:20:23 2010 S=0.01 Km/hr
</name>
<styleUrl>
#styleMap_TLP_Normal
</styleUrl>
<Point>
<coordinates>
-99.0497131,17.1709423,1464.84
</coordinates>
</Point>
</Placemark>
<Placemark>
<name>
Sat Apr 17 13:20:33 2010 S=0.00 Km/hr
</name>
<styleUrl>
#styleMap_TLP_Normal
</styleUrl>
<Point>
<coordinates>
-99.0497131,17.1709423,1464.88
</coordinates>
</Point>
</Placemark>
<Placemark>
<name>
Sat Apr 17 13:20:43 2010 S=0.00 Km/hr
</name>
<styleUrl>
#styleMap_TLP_Normal
</styleUrl>
<Point>
<coordinates>
-99.0497131,17.1709423,1464.88
</coordinates>
</Point>
</Placemark>
<Placemark>
<name>
Sat Apr 17 13:20:53 2010 S=0.01 Km/hr
</name>
<styleUrl>
#styleMap_TLP_Normal
</styleUrl>
<Point>
<coordinates>
-99.0497131,17.1709423,1464.91
</coordinates>
</Point>
</Placemark>
<Placemark>
<name>
Sat Apr 17 13:21:03 2010 S=0.00 Km/hr
</name>
<styleUrl>
#styleMap_TLP_Normal
</styleUrl>
<Point>
<coordinates>
-99.0497131,17.1709404,1464.91
</coordinates>
</Point>
</Placemark>
<Placemark>
<name>
Sat Apr 17 13:21:13 2010 S=0.01 Km/hr
</name>
<styleUrl>
#styleMap_TLP_Normal
</styleUrl>
<Point>
<coordinates>
-99.0497131,17.1709404,1464.94
</coordinates>
</Point>
</Placemark>
<Placemark>
<name>
Sat Apr 17 13:21:23 2010 S=0.01 Km/hr
</name>
<styleUrl>
#styleMap_TLP_Normal
</styleUrl>
<Point>
<coordinates>
-99.0497131,17.1709423,1464.97
</coordinates>
</Point>
</Placemark>
<Placemark>
<name>
Sat Apr 17 13:21:33 2010 S=0.01 Km/hr
</name>
<styleUrl>
#styleMap_TLP_Normal
</styleUrl>
<Point>
<coordinates>
-99.0497131,17.1709423,1465.03
</coordinates>
</Point>
</Placemark>
<Placemark>
<name>
Sat Apr 17 13:21:43 2010 S=0.01 Km/hr
</name>
<styleUrl>
#styleMap_TLP_Normal
</styleUrl>
<Point>
<coordinates>
-99.0497131,17.1709442,1465.09
</coordinates>
</Point>
</Placemark>
<Placemark>
<name>
Sat Apr 17 13:21:53 2010 S=0.00 Km/hr
</name>
<styleUrl>
#styleMap_TLP_Normal
</styleUrl>
<Point>
<coordinates>
-99.0497131,17.1709442,1465.06
</coordinates>
</Point>
</Placemark>
<Placemark>
<name>
Sat Apr 17 13:22:03 2010 S=0.00 Km/hr
</name>
<styleUrl>
#styleMap_TLP_Normal
</styleUrl>
<Point>
<coordinates>
-99.0497131,17.1709461,1464.94
</coordinates>
</Point>
</Placemark>
<Placemark>
<name>
Sat Apr 17 13:22:13 2010 S=0.00 Km/hr
</name>
<styleUrl>
#styleMap_TLP_Normal
</styleUrl>
<Point>
<coordinates>
-99.0497131,17.1709461,1464.94
</coordinates>
</Point>
</Placemark>
<Placemark>
<name>
Sat Apr 17 13:22:23 2010 S=0.00 Km/hr
</name>
<styleUrl>
#styleMap_TLP_Normal
</styleUrl>
<Point>
<coordinates>
-99.0497131,17.1709461,1464.94
</coordinates>
</Point>
</Placemark>
<Placemark>
<name>
Sat Apr 17 13:22:33 2010 S=0.00 Km/hr
</name>
<styleUrl>
#styleMap_TLP_Normal
</styleUrl>
<Point>
<coordinates>
-99.0497131,17.1709461,1464.88
</coordinates>
</Point>
</Placemark>
<Placemark>
<name>
Sat Apr 17 13:22:43 2010 S=0.00 Km/hr
</name>
<styleUrl>
#styleMap_TLP_Normal
</styleUrl>
<Point>
<coordinates>
-99.0497131,17.1709461,1464.84
</coordinates>
</Point>
</Placemark>
<Placemark>
<name>
Sat Apr 17 13:22:53 2010 S=0.00 Km/hr
</name>
<styleUrl>
#styleMap_TLP_Normal
</styleUrl>
<Point>
<coordinates>
-99.0497131,17.1709461,1464.88
</coordinates>
</Point>
</Placemark>
<Placemark>
<name>
Sat Apr 17 13:23:03 2010 S=0.01 Km/hr
</name>
<styleUrl>
#styleMap_TLP_Normal
</styleUrl>
<Point>
<coordinates>
-99.0497055,17.1709461,1464.91
</coordinates>
</Point>
</Placemark>
<Placemark>
<name>
Sat Apr 17 13:23:13 2010 S=0.01 Km/hr
</name>
<styleUrl>
#styleMap_TLP_Normal
</styleUrl>
<Point>
<coordinates>
-99.0497055,17.1709461,1464.88
</coordinates>
</Point>
</Placemark>
<Placemark>
<name>
Sat Apr 17 13:23:23 2010 S=0.01 Km/hr
</name>
<styleUrl>
#styleMap_TLP_Normal
</styleUrl>
<Point>
<coordinates>
-99.0497055,17.1709461,1464.97
</coordinates>
</Point>
</Placemark>
<Placemark>
<name>
Sat Apr 17 13:23:33 2010 S=0.01 Km/hr
</name>
<styleUrl>
#styleMap_TLP_Normal
</styleUrl>
<Point>
<coordinates>
-99.0497055,17.1709461,1465.00
</coordinates>
</Point>
</Placemark>
<Placemark>
<name>
Sat Apr 17 13:23:43 2010 S=0.01 Km/hr
</name>
<styleUrl>
#styleMap_TLP_Normal
</styleUrl>
<Point>
<coordinates>
-99.0497055,17.1709461,1465.03
</coordinates>
</Point>
</Placemark>
<Placemark>
<name>
Sat Apr 17 13:23:53 2010 S=0.01 Km/hr
</name>
<styleUrl>
#styleMap_TLP_Normal
</styleUrl>
<Point>
<coordinates>
-99.0497055,17.1709461,1465.09
</coordinates>
</Point>
</Placemark>
<Placemark>
<name>
Sat Apr 17 13:24:03 2010 S=0.01 Km/hr
</name>
<styleUrl>
#styleMap_TLP_Normal
</styleUrl>
<Point>
<coordinates>
-99.0497055,17.1709442,1465.16
</coordinates>
</Point>
</Placemark>
<Placemark>
<name>
Sat Apr 17 13:24:13 2010 S=0.01 Km/hr
</name>
<styleUrl>
#styleMap_TLP_Normal
</styleUrl>
<Point>
<coordinates>
-99.0497055,17.1709442,1465.16
</coordinates>
</Point>
</Placemark>
<Placemark>
<name>
Sat Apr 17 13:24:23 2010 S=0.01 Km/hr
</name>
<styleUrl>
#styleMap_TLP_Normal
</styleUrl>
<Point>
<coordinates>
-99.0497055,17.1709442,1465.19
</coordinates>
</Point>
</Placemark>
<Placemark>
<name>
Sat Apr 17 13:24:33 2010 S=0.00 Km/hr
</name>
<styleUrl>
#styleMap_TLP_Normal
</styleUrl>
<Point>
<coordinates>
-99.0497055,17.1709442,1465.25
</coordinates>
</Point>
</Placemark>
<Placemark>
<name>
Sat Apr 17 13:24:43 2010 S=0.01 Km/hr
</name>
<styleUrl>
#styleMap_TLP_Normal
</styleUrl>
<Point>
<coordinates>
-99.0497055,17.1709442,1465.31
</coordinates>
</Point>
</Placemark>
<Placemark>
<name>
Sat Apr 17 13:24:53 2010 S=0.01 Km/hr
</name>
<styleUrl>
#styleMap_TLP_Normal
</styleUrl>
<Point>
<coordinates>
-99.0497055,17.1709442,1465.31
</coordinates>
</Point>
</Placemark>
<Placemark>
<name>
Sat Apr 17 13:25:03 2010 S=0.02 Km/hr
</name>
<styleUrl>
#styleMap_TLP_Normal
</styleUrl>
<Point>
<coordinates>
-99.0496979,17.1709404,1465.22
</coordinates>
</Point>
</Placemark>
<Placemark>
<name>
Sat Apr 17 13:25:13 2010 S=0.01 Km/hr
</name>
<styleUrl>
#styleMap_TLP_Normal
</styleUrl>
<Point>
<coordinates>
-99.0496979,17.1709404,1465.13
</coordinates>
</Point>
</Placemark>
<Placemark>
<name>
Sat Apr 17 13:25:23 2010 S=0.01 Km/hr
</name>
<styleUrl>
#styleMap_TLP_Normal
</styleUrl>
<Point>
<coordinates>
-99.0496979,17.1709404,1465.06
</coordinates>
</Point>
</Placemark>
<Placemark>
<name>
Sat Apr 17 13:25:33 2010 S=0.01 Km/hr
</name>
<styleUrl>
#styleMap_TLP_Normal
</styleUrl>
<Point>
<coordinates>
-99.0496979,17.1709385,1465.06
</coordinates>
</Point>
</Placemark>
<Placemark>
<name>
Sat Apr 17 13:25:43 2010 S=0.01 Km/hr
</name>
<styleUrl>
#styleMap_TLP_Normal
</styleUrl>
<Point>
<coordinates>
-99.0496979,17.1709385,1465.13
</coordinates>
</Point>
</Placemark>
<Placemark>
<name>
Sat Apr 17 13:25:53 2010 S=0.01 Km/hr
</name>
<styleUrl>
#styleMap_TLP_Normal
</styleUrl>
<Point>
<coordinates>
-99.0496979,17.1709385,1465.19
</coordinates>
</Point>
</Placemark>
<Placemark>
<name>
Sat Apr 17 13:26:03 2010 S=0.01 Km/hr
</name>
<styleUrl>
#styleMap_TLP_Normal
</styleUrl>
<Point>
<coordinates>
-99.0496979,17.1709385,1465.19
</coordinates>
</Point>
</Placemark>
<Placemark>
<name>
Sat Apr 17 13:26:13 2010 S=0.00 Km/hr
</name>
<styleUrl>
#styleMap_TLP_Normal
</styleUrl>
<Point>
<coordinates>
-99.0496979,17.1709385,1465.31
</coordinates>
</Point>
</Placemark>
<Placemark>
<name>
Sat Apr 17 13:26:23 2010 S=0.01 Km/hr
</name>
<styleUrl>
#styleMap_TLP_Normal
</styleUrl>
<Point>
<coordinates>
-99.0496979,17.1709385,1465.41
</coordinates>
</Point>
</Placemark>
<Placemark>
<name>
Sat Apr 17 13:26:33 2010 S=0.01 Km/hr
</name>
<styleUrl>
#styleMap_TLP_Normal
</styleUrl>
<Point>
<coordinates>
-99.0496979,17.1709385,1465.34
</coordinates>
</Point>
</Placemark>
<Placemark>
<name>
Sat Apr 17 13:26:43 2010 S=0.01 Km/hr
</name>
<styleUrl>
#styleMap_TLP_Normal
</styleUrl>
<Point>
<coordinates>
-99.0496979,17.1709366,1465.38
</coordinates>
</Point>
</Placemark>
<Placemark>
<name>
Sat Apr 17 13:26:53 2010 S=0.00 Km/hr
</name>
<styleUrl>
#styleMap_TLP_Normal
</styleUrl>
<Point>
<coordinates>
-99.0496979,17.1709366,1465.41
</coordinates>
</Point>
</Placemark>
<Placemark>
<name>
Sat Apr 17 13:27:03 2010 S=0.01 Km/hr
</name>
<styleUrl>
#styleMap_TLP_Normal
</styleUrl>
<Point>
<coordinates>
-99.0496979,17.1709347,1465.44
</coordinates>
</Point>
</Placemark>
<Placemark>
<name>
Sat Apr 17 13:27:13 2010 S=0.01 Km/hr
</name>
<styleUrl>
#styleMap_TLP_Normal
</styleUrl>
<Point>
<coordinates>
-99.0497055,17.1709347,1465.47
</coordinates>
</Point>
</Placemark>
<Placemark>
<name>
Sat Apr 17 13:27:23 2010 S=0.00 Km/hr
</name>
<styleUrl>
#styleMap_TLP_Normal
</styleUrl>
<Point>
<coordinates>
-99.0497055,17.1709347,1465.47
</coordinates>
</Point>
</Placemark>
<Placemark>
<name>
Sat Apr 17 13:27:33 2010 S=0.00 Km/hr
</name>
<styleUrl>
#styleMap_TLP_Normal
</styleUrl>
<Point>
<coordinates>
-99.0497055,17.1709347,1465.53
</coordinates>
</Point>
</Placemark>
<Placemark>
<name>
Sat Apr 17 13:27:43 2010 S=0.00 Km/hr
</name>
<styleUrl>
#styleMap_TLP_Normal
</styleUrl>
<Point>
<coordinates>
-99.0497055,17.1709347,1465.63
</coordinates>
</Point>
</Placemark>
<Placemark>
<name>
Sat Apr 17 13:27:53 2010 S=0.01 Km/hr
</name>
<styleUrl>
#styleMap_TLP_Normal
</styleUrl>
<Point>
<coordinates>
-99.0497055,17.1709347,1465.59
</coordinates>
</Point>
</Placemark>
<Placemark>
<name>
Sat Apr 17 13:28:03 2010 S=0.01 Km/hr
</name>
<styleUrl>
#styleMap_TLP_Normal
</styleUrl>
<Point>
<coordinates>
-99.0497055,17.1709328,1465.66
</coordinates>
</Point>
</Placemark>
<Placemark>
<name>
Sat Apr 17 13:28:13 2010 S=0.01 Km/hr
</name>
<styleUrl>
#styleMap_TLP_Normal
</styleUrl>
<Point>
<coordinates>
-99.0497055,17.1709328,1465.66
</coordinates>
</Point>
</Placemark>
<Placemark>
<name>
Sat Apr 17 13:28:23 2010 S=0.00 Km/hr
</name>
<styleUrl>
#styleMap_TLP_Normal
</styleUrl>
<Point>
<coordinates>
-99.0497055,17.1709309,1465.63
</coordinates>
</Point>
</Placemark>
<Placemark>
<name>
Sat Apr 17 13:28:33 2010 S=0.02 Km/hr
</name>
<styleUrl>
#styleMap_TLP_Normal
</styleUrl>
<Point>
<coordinates>
-99.0497055,17.1709309,1465.56
</coordinates>
</Point>
</Placemark>
<Placemark>
<name>
Sat Apr 17 13:28:43 2010 S=0.01 Km/hr
</name>
<styleUrl>
#styleMap_TLP_Normal
</styleUrl>
<Point>
<coordinates>
-99.0497055,17.1709290,1465.56
</coordinates>
</Point>
</Placemark>
<Placemark>
<name>
Sat Apr 17 13:28:53 2010 S=0.00 Km/hr
</name>
<styleUrl>
#styleMap_TLP_Normal
</styleUrl>
<Point>
<coordinates>
-99.0496979,17.1709290,1465.59
</coordinates>
</Point>
</Placemark>
<Placemark>
<name>
Sat Apr 17 13:29:03 2010 S=0.01 Km/hr
</name>
<styleUrl>
#styleMap_TLP_Normal
</styleUrl>
<Point>
<coordinates>
-99.0496979,17.1709290,1465.53
</coordinates>
</Point>
</Placemark>
<Placemark>
<name>
Sat Apr 17 13:29:13 2010 S=0.01 Km/hr
</name>
<styleUrl>
#styleMap_TLP_Normal
</styleUrl>
<Point>
<coordinates>
-99.0496979,17.1709309,1465.47
</coordinates>
</Point>
</Placemark>
<Placemark>
<name>
Sat Apr 17 13:29:23 2010 S=0.00 Km/hr
</name>
<styleUrl>
#styleMap_TLP_Normal
</styleUrl>
<Point>
<coordinates>
-99.0496979,17.1709309,1465.44
</coordinates>
</Point>
</Placemark>
<Placemark>
<name>
Sat Apr 17 13:29:33 2010 S=0.01 Km/hr
</name>
<styleUrl>
#styleMap_TLP_Normal
</styleUrl>
<Point>
<coordinates>
-99.0496979,17.1709309,1465.47
</coordinates>
</Point>
</Placemark>
<Placemark>
<name>
Sat Apr 17 13:29:43 2010 S=0.01 Km/hr
</name>
<styleUrl>
#styleMap_TLP_Normal
</styleUrl>
<Point>
<coordinates>
-99.0496979,17.1709309,1465.56
</coordinates>
</Point>
</Placemark>
<Placemark>
<name>
Sat Apr 17 13:29:53 2010 S=0.00 Km/hr
</name>
<styleUrl>
#styleMap_TLP_Normal
</styleUrl>
<Point>
<coordinates>
-99.0496979,17.1709309,1465.66
</coordinates>
</Point>
</Placemark>
<Placemark>
<name>
Sat Apr 17 13:30:03 2010 S=0.00 Km/hr
</name>
<styleUrl>
#styleMap_TLP_Normal
</styleUrl>
<Point>
<coordinates>
-99.0496979,17.1709309,1465.69
</coordinates>
</Point>
</Placemark>
<Placemark>
<name>
Sat Apr 17 13:30:13 2010 S=0.01 Km/hr
</name>
<styleUrl>
#styleMap_TLP_Normal
</styleUrl>
<Point>
<coordinates>
-99.0496979,17.1709309,1465.72
</coordinates>
</Point>
</Placemark>
<Placemark>
<name>
Sat Apr 17 13:30:23 2010 S=0.00 Km/hr
</name>
<styleUrl>
#styleMap_TLP_Normal
</styleUrl>
<Point>
<coordinates>
-99.0496979,17.1709328,1465.72
</coordinates>
</Point>
</Placemark>
<Placemark>
<name>
Sat Apr 17 13:30:33 2010 S=0.01 Km/hr
</name>
<styleUrl>
#styleMap_TLP_Normal
</styleUrl>
<Point>
<coordinates>
-99.0496979,17.1709309,1465.75
</coordinates>
</Point>
</Placemark>
<Placemark>
<name>
Sat Apr 17 13:30:43 2010 S=0.01 Km/hr
</name>
<styleUrl>
#styleMap_TLP_Normal
</styleUrl>
<Point>
<coordinates>
-99.0496979,17.1709328,1465.78
</coordinates>
</Point>
</Placemark>
<Placemark>
<name>
Sat Apr 17 13:30:53 2010 S=0.00 Km/hr
</name>
<styleUrl>
#styleMap_TLP_Normal
</styleUrl>
<Point>
<coordinates>
-99.0496979,17.1709328,1465.81
</coordinates>
</Point>
</Placemark>
<Placemark>
<name>
Sat Apr 17 13:31:03 2010 S=0.01 Km/hr
</name>
<styleUrl>
#styleMap_TLP_Normal
</styleUrl>
<Point>
<coordinates>
-99.0496979,17.1709328,1465.91
</coordinates>
</Point>
</Placemark>
<Placemark>
<name>
Sat Apr 17 13:31:13 2010 S=0.00 Km/hr
</name>
<styleUrl>
#styleMap_TLP_Normal
</styleUrl>
<Point>
<coordinates>
-99.0496979,17.1709328,1466.00
</coordinates>
</Point>
</Placemark>
<Placemark>
<name>
Sat Apr 17 13:31:23 2010 S=0.01 Km/hr
</name>
<styleUrl>
#styleMap_TLP_Normal
</styleUrl>
<Point>
<coordinates>
-99.0496979,17.1709309,1466.09
</coordinates>
</Point>
</Placemark>
<Placemark>
<name>
Sat Apr 17 13:31:33 2010 S=0.00 Km/hr
</name>
<styleUrl>
#styleMap_TLP_Normal
</styleUrl>
<Point>
<coordinates>
-99.0496979,17.1709309,1466.13
</coordinates>
</Point>
</Placemark>
<Placemark>
<name>
Sat Apr 17 13:31:43 2010 S=0.01 Km/hr
</name>
<styleUrl>
#styleMap_TLP_Normal
</styleUrl>
<Point>
<coordinates>
-99.0496979,17.1709309,1466.16
</coordinates>
</Point>
</Placemark>
<Placemark>
<name>
Sat Apr 17 13:31:53 2010 S=0.01 Km/hr
</name>
<styleUrl>
#styleMap_TLP_Normal
</styleUrl>
<Point>
<coordinates>
-99.0496979,17.1709290,1466.16
</coordinates>
</Point>
</Placemark>
<Placemark>
<name>
Sat Apr 17 13:32:03 2010 S=0.01 Km/hr
</name>
<styleUrl>
#styleMap_TLP_Normal
</styleUrl>
<Point>
<coordinates>
-99.0496979,17.1709290,1466.16
</coordinates>
</Point>
</Placemark>
<Placemark>
<name>
Sat Apr 17 13:32:13 2010 S=0.01 Km/hr
</name>
<styleUrl>
#styleMap_TLP_Normal
</styleUrl>
<Point>
<coordinates>
-99.0496979,17.1709290,1466.13
</coordinates>
</Point>
</Placemark>
<Placemark>
<name>
Sat Apr 17 13:32:23 2010 S=0.01 Km/hr
</name>
<styleUrl>
#styleMap_TLP_Normal
</styleUrl>
<Point>
<coordinates>
-99.0496979,17.1709290,1466.09
</coordinates>
</Point>
</Placemark>
<Placemark>
<name>
Sat Apr 17 13:32:33 2010 S=0.01 Km/hr
</name>
<styleUrl>
#styleMap_TLP_Normal
</styleUrl>
<Point>
<coordinates>
-99.0496979,17.1709290,1466.06
</coordinates>
</Point>
</Placemark>
<Placemark>
<name>
Sat Apr 17 13:32:43 2010 S=0.01 Km/hr
</name>
<styleUrl>
#styleMap_TLP_Normal
</styleUrl>
<Point>
<coordinates>
-99.0496979,17.1709309,1466.09
</coordinates>
</Point>
</Placemark>
<Placemark>
<name>
Sat Apr 17 13:32:53 2010 S=0.00 Km/hr
</name>
<styleUrl>
#styleMap_TLP_Normal
</styleUrl>
<Point>
<coordinates>
-99.0496979,17.1709309,1466.16
</coordinates>
</Point>
</Placemark>
<Placemark>
<name>
Sat Apr 17 13:33:03 2010 S=0.01 Km/hr
</name>
<styleUrl>
#styleMap_TLP_Normal
</styleUrl>
<Point>
<coordinates>
-99.0496979,17.1709309,1466.13
</coordinates>
</Point>
</Placemark>
<Placemark>
<name>
Sat Apr 17 13:33:13 2010 S=0.01 Km/hr
</name>
<styleUrl>
#styleMap_TLP_Normal
</styleUrl>
<Point>
<coordinates>
-99.0497055,17.1709328,1466.16
</coordinates>
</Point>
</Placemark>
<Placemark>
<name>
Sat Apr 17 13:33:23 2010 S=0.01 Km/hr
</name>
<styleUrl>
#styleMap_TLP_Normal
</styleUrl>
<Point>
<coordinates>
-99.0497055,17.1709328,1466.19
</coordinates>
</Point>
</Placemark>
<Placemark>
<name>
Sat Apr 17 13:33:33 2010 S=0.00 Km/hr
</name>
<styleUrl>
#styleMap_TLP_Normal
</styleUrl>
<Point>
<coordinates>
-99.0497055,17.1709328,1466.19
</coordinates>
</Point>
</Placemark>
<Placemark>
<name>
Sat Apr 17 13:33:43 2010 S=0.01 Km/hr
</name>
<styleUrl>
#styleMap_TLP_Normal
</styleUrl>
<Point>
<coordinates>
-99.0497055,17.1709328,1466.13
</coordinates>
</Point>
</Placemark>
<Placemark>
<name>
Sat Apr 17 13:33:53 2010 S=0.00 Km/hr
</name>
<styleUrl>
#styleMap_TLP_Normal
</styleUrl>
<Point>
<coordinates>
-99.0497055,17.1709328,1466.16
</coordinates>
</Point>
</Placemark>
<Placemark>
<name>
Sat Apr 17 13:34:03 2010 S=0.01 Km/hr
</name>
<styleUrl>
#styleMap_TLP_Normal
</styleUrl>
<Point>
<coordinates>
-99.0497055,17.1709328,1466.16
</coordinates>
</Point>
</Placemark>
<Placemark>
<name>
Sat Apr 17 13:34:13 2010 S=0.01 Km/hr
</name>
<styleUrl>
#styleMap_TLP_Normal
</styleUrl>
<Point>
<coordinates>
-99.0497055,17.1709328,1466.19
</coordinates>
</Point>
</Placemark>
<Placemark>
<name>
Sat Apr 17 13:34:23 2010 S=0.00 Km/hr
</name>
<styleUrl>
#styleMap_TLP_Normal
</styleUrl>
<Point>
<coordinates>
-99.0497055,17.1709328,1466.19
</coordinates>
</Point>
</Placemark>
<Placemark>
<name>
Sat Apr 17 13:34:33 2010 S=0.00 Km/hr
</name>
<styleUrl>
#styleMap_TLP_Normal
</styleUrl>
<Point>
<coordinates>
-99.0497055,17.1709328,1466.28
</coordinates>
</Point>
</Placemark>
<Placemark>
<name>
Sat Apr 17 13:34:43 2010 S=0.01 Km/hr
</name>
<styleUrl>
#styleMap_TLP_Normal
</styleUrl>
<Point>
<coordinates>
-99.0497055,17.1709328,1466.38
</coordinates>
</Point>
</Placemark>
<Placemark>
<name>
Sat Apr 17 13:34:53 2010 S=0.01 Km/hr
</name>
<styleUrl>
#styleMap_TLP_Normal
</styleUrl>
<Point>
<coordinates>
-99.0497055,17.1709347,1466.47
</coordinates>
</Point>
</Placemark>
<Placemark>
<name>
Sat Apr 17 13:35:03 2010 S=0.00 Km/hr
</name>
<styleUrl>
#styleMap_TLP_Normal
</styleUrl>
<Point>
<coordinates>
-99.0497055,17.1709347,1466.47
</coordinates>
</Point>
</Placemark>
<Placemark>
<name>
Sat Apr 17 13:35:13 2010 S=0.00 Km/hr
</name>
<styleUrl>
#styleMap_TLP_Normal
</styleUrl>
<Point>
<coordinates>
-99.0497055,17.1709347,1466.47
</coordinates>
</Point>
</Placemark>
<Placemark>
<name>
Sat Apr 17 13:35:23 2010 S=0.00 Km/hr
</name>
<styleUrl>
#styleMap_TLP_Normal
</styleUrl>
<Point>
<coordinates>
-99.0497055,17.1709347,1466.53
</coordinates>
</Point>
</Placemark>
<Placemark>
<name>
Sat Apr 17 13:35:33 2010 S=0.01 Km/hr
</name>
<styleUrl>
#styleMap_TLP_Normal
</styleUrl>
<Point>
<coordinates>
-99.0497055,17.1709347,1466.56
</coordinates>
</Point>
</Placemark>
<Placemark>
<name>
Sat Apr 17 13:35:43 2010 S=0.01 Km/hr
</name>
<styleUrl>
#styleMap_TLP_Normal
</styleUrl>
<Point>
<coordinates>
-99.0497055,17.1709366,1466.66
</coordinates>
</Point>
</Placemark>
<Placemark>
<name>
Sat Apr 17 13:35:53 2010 S=0.01 Km/hr
</name>
<styleUrl>
#styleMap_TLP_Normal
</styleUrl>
<Point>
<coordinates>
-99.0497055,17.1709385,1466.66
</coordinates>
</Point>
</Placemark>
<Placemark>
<name>
Sat Apr 17 13:36:03 2010 S=0.01 Km/hr
</name>
<styleUrl>
#styleMap_TLP_Normal
</styleUrl>
<Point>
<coordinates>
-99.0497055,17.1709385,1466.66
</coordinates>
</Point>
</Placemark>
<Placemark>
<name>
Sat Apr 17 13:36:13 2010 S=0.00 Km/hr
</name>
<styleUrl>
#styleMap_TLP_Normal
</styleUrl>
<Point>
<coordinates>
-99.0497055,17.1709385,1466.69
</coordinates>
</Point>
</Placemark>
<Placemark>
<name>
Sat Apr 17 13:36:23 2010 S=0.02 Km/hr
</name>
<styleUrl>
#styleMap_TLP_Normal
</styleUrl>
<Point>
<coordinates>
-99.0497055,17.1709385,1466.72
</coordinates>
</Point>
</Placemark>
<Placemark>
<name>
Sat Apr 17 13:36:33 2010 S=0.01 Km/hr
</name>
<styleUrl>
#styleMap_TLP_Normal
</styleUrl>
<Point>
<coordinates>
-99.0497055,17.1709385,1466.75
</coordinates>
</Point>
</Placemark>
<Placemark>
<name>
Sat Apr 17 13:36:43 2010 S=0.02 Km/hr
</name>
<styleUrl>
#styleMap_TLP_Normal
</styleUrl>
<Point>
<coordinates>
-99.0497055,17.1709385,1466.78
</coordinates>
</Point>
</Placemark>
<Placemark>
<name>
Sat Apr 17 13:36:53 2010 S=0.02 Km/hr
</name>
<styleUrl>
#styleMap_TLP_Normal
</styleUrl>
<Point>
<coordinates>
-99.0497055,17.1709385,1466.78
</coordinates>
</Point>
</Placemark>
<Placemark>
<name>
Sat Apr 17 13:37:03 2010 S=0.00 Km/hr
</name>
<styleUrl>
#styleMap_TLP_Normal
</styleUrl>
<Point>
<coordinates>
-99.0497055,17.1709385,1466.78
</coordinates>
</Point>
</Placemark>
<Placemark>
<name>
Sat Apr 17 13:37:13 2010 S=0.01 Km/hr
</name>
<styleUrl>
#styleMap_TLP_Normal
</styleUrl>
<Point>
<coordinates>
-99.0497055,17.1709385,1466.81
</coordinates>
</Point>
</Placemark>
<Placemark>
<name>
Sat Apr 17 13:37:23 2010 S=0.01 Km/hr
</name>
<styleUrl>
#styleMap_TLP_Normal
</styleUrl>
<Point>
<coordinates>
-99.0497055,17.1709385,1466.81
</coordinates>
</Point>
</Placemark>
<Placemark>
<name>
Sat Apr 17 13:37:33 2010 S=0.03 Km/hr
</name>
<styleUrl>
#styleMap_TLP_Normal
</styleUrl>
<Point>
<coordinates>
-99.0497055,17.1709366,1466.84
</coordinates>
</Point>
</Placemark>
<Placemark>
<name>
Sat Apr 17 13:37:43 2010 S=1.24 Km/hr
</name>
<styleUrl>
#styleMap_TLP_Normal
</styleUrl>
<Point>
<coordinates>
-99.0496902,17.1709328,1466.84
</coordinates>
</Point>
</Placemark>
<Placemark>
<name>
Sat Apr 17 13:37:53 2010 S=2.75 Km/hr
</name>
<styleUrl>
#styleMap_TLP_Normal
</styleUrl>
<Point>
<coordinates>
-99.0496063,17.1709366,1468.03
</coordinates>
</Point>
</Placemark>
<Placemark>
<name>
Sat Apr 17 13:38:03 2010 S=2.65 Km/hr
</name>
<styleUrl>
#styleMap_TLP_Normal
</styleUrl>
<Point>
<coordinates>
-99.0495529,17.1710148,1469.22
</coordinates>
</Point>
</Placemark>
<Placemark>
<name>
Sat Apr 17 13:38:13 2010 S=4.29 Km/hr
</name>
<styleUrl>
#styleMap_TLP_Normal
</styleUrl>
<Point>
<coordinates>
-99.0494766,17.1710873,1469.53
</coordinates>
</Point>
</Placemark>
<Placemark>
<name>
Sat Apr 17 13:38:23 2010 S=2.82 Km/hr
</name>
<styleUrl>
#styleMap_TLP_Normal
</styleUrl>
<Point>
<coordinates>
-99.0494080,17.1711502,1468.69
</coordinates>
</Point>
</Placemark>
<Placemark>
<name>
Sat Apr 17 13:38:33 2010 S=2.26 Km/hr
</name>
<styleUrl>
#styleMap_TLP_Normal
</styleUrl>
<Point>
<coordinates>
-99.0493393,17.1712360,1467.44
</coordinates>
</Point>
</Placemark>
<Placemark>
<name>
Sat Apr 17 13:38:43 2010 S=2.94 Km/hr
</name>
<styleUrl>
#styleMap_TLP_Normal
</styleUrl>
<Point>
<coordinates>
-99.0492859,17.1712971,1466.84
</coordinates>
</Point>
</Placemark>
<Placemark>
<name>
Sat Apr 17 13:38:53 2010 S=2.60 Km/hr
</name>
<styleUrl>
#styleMap_TLP_Normal
</styleUrl>
<Point>
<coordinates>
-99.0491943,17.1713390,1465.75
</coordinates>
</Point>
</Placemark>
<Placemark>
<name>
Sat Apr 17 13:39:03 2010 S=2.38 Km/hr
</name>
<styleUrl>
#styleMap_TLP_Normal
</styleUrl>
<Point>
<coordinates>
-99.0490875,17.1713657,1465.03
</coordinates>
</Point>
</Placemark>
<Placemark>
<name>
Sat Apr 17 13:39:13 2010 S=4.27 Km/hr
</name>
<styleUrl>
#styleMap_TLP_Normal
</styleUrl>
<Point>
<coordinates>
-99.0489883,17.1714039,1463.41
</coordinates>
</Point>
</Placemark>
<Placemark>
<name>
Sat Apr 17 13:39:23 2010 S=3.07 Km/hr
</name>
<styleUrl>
#styleMap_TLP_Normal
</styleUrl>
<Point>
<coordinates>
-99.0488892,17.1714230,1460.81
</coordinates>
</Point>
</Placemark>
<Placemark>
<name>
Sat Apr 17 13:39:33 2010 S=2.72 Km/hr
</name>
<styleUrl>
#styleMap_TLP_Normal
</styleUrl>
<Point>
<coordinates>
-99.0487823,17.1714325,1458.13
</coordinates>
</Point>
</Placemark>
<Placemark>
<name>
Sat Apr 17 13:39:43 2010 S=2.46 Km/hr
</name>
<styleUrl>
#styleMap_TLP_Normal
</styleUrl>
<Point>
<coordinates>
-99.0486908,17.1714211,1456.06
</coordinates>
</Point>
</Placemark>
<Placemark>
<name>
Sat Apr 17 13:39:53 2010 S=2.45 Km/hr
</name>
<styleUrl>
#styleMap_TLP_Normal
</styleUrl>
<Point>
<coordinates>
-99.0486145,17.1714268,1454.25
</coordinates>
</Point>
</Placemark>
<Placemark>
<name>
Sat Apr 17 13:40:03 2010 S=2.23 Km/hr
</name>
<styleUrl>
#styleMap_TLP_Normal
</styleUrl>
<Point>
<coordinates>
-99.0485535,17.1714287,1453.47
</coordinates>
</Point>
</Placemark>
<Placemark>
<name>
Sat Apr 17 13:40:13 2010 S=2.80 Km/hr
</name>
<styleUrl>
#styleMap_TLP_Normal
</styleUrl>
<Point>
<coordinates>
-99.0484467,17.1714802,1451.78
</coordinates>
</Point>
</Placemark>
<Placemark>
<name>
Sat Apr 17 13:40:23 2010 S=2.18 Km/hr
</name>
<styleUrl>
#styleMap_TLP_Normal
</styleUrl>
<Point>
<coordinates>
-99.0483704,17.1714783,1451.50
</coordinates>
</Point>
</Placemark>
<Placemark>
<name>
Sat Apr 17 13:40:33 2010 S=1.77 Km/hr
</name>
<styleUrl>
#styleMap_TLP_Normal
</styleUrl>
<Point>
<coordinates>
-99.0483093,17.1714935,1450.78
</coordinates>
</Point>
</Placemark>
<Placemark>
<name>
Sat Apr 17 13:40:43 2010 S=2.09 Km/hr
</name>
<styleUrl>
#styleMap_TLP_Normal
</styleUrl>
<Point>
<coordinates>
-99.0482407,17.1714745,1450.38
</coordinates>
</Point>
</Placemark>
<Placemark>
<name>
Sat Apr 17 13:40:53 2010 S=2.66 Km/hr
</name>
<styleUrl>
#styleMap_TLP_Normal
</styleUrl>
<Point>
<coordinates>
-99.0481644,17.1714573,1449.56
</coordinates>
</Point>
</Placemark>
<Placemark>
<name>
Sat Apr 17 13:41:03 2010 S=3.61 Km/hr
</name>
<styleUrl>
#styleMap_TLP_Normal
</styleUrl>
<Point>
<coordinates>
-99.0480804,17.1714153,1447.91
</coordinates>
</Point>
</Placemark>
<Placemark>
<name>
Sat Apr 17 13:41:13 2010 S=3.42 Km/hr
</name>
<styleUrl>
#styleMap_TLP_Normal
</styleUrl>
<Point>
<coordinates>
-99.0479736,17.1713791,1448.00
</coordinates>
</Point>
</Placemark>
<Placemark>
<name>
Sat Apr 17 13:41:23 2010 S=4.14 Km/hr
</name>
<styleUrl>
#styleMap_TLP_Normal
</styleUrl>
<Point>
<coordinates>
-99.0478821,17.1713581,1449.13
</coordinates>
</Point>
</Placemark>
<Placemark>
<name>
Sat Apr 17 13:41:33 2010 S=3.83 Km/hr
</name>
<styleUrl>
#styleMap_TLP_Normal
</styleUrl>
<Point>
<coordinates>
-99.0477829,17.1713486,1449.22
</coordinates>
</Point>
</Placemark>
<Placemark>
<name>
Sat Apr 17 13:41:43 2010 S=0.98 Km/hr
</name>
<styleUrl>
#styleMap_TLP_Normal
</styleUrl>
<Point>
<coordinates>
-99.0476990,17.1712971,1451.72
</coordinates>
</Point>
</Placemark>
<Placemark>
<name>
Sat Apr 17 13:41:53 2010 S=4.47 Km/hr
</name>
<styleUrl>
#styleMap_TLP_Normal
</styleUrl>
<Point>
<coordinates>
-99.0475922,17.1712646,1451.53
</coordinates>
</Point>
</Placemark>
<Placemark>
<name>
Sat Apr 17 13:42:03 2010 S=4.51 Km/hr
</name>
<styleUrl>
#styleMap_TLP_Normal
</styleUrl>
<Point>
<coordinates>
-99.0474930,17.1712170,1451.16
</coordinates>
</Point>
</Placemark>
<Placemark>
<name>
Sat Apr 17 13:42:13 2010 S=2.97 Km/hr
</name>
<styleUrl>
#styleMap_TLP_Normal
</styleUrl>
<Point>
<coordinates>
-99.0474091,17.1711693,1451.63
</coordinates>
</Point>
</Placemark>
<Placemark>
<name>
Sat Apr 17 13:42:23 2010 S=3.95 Km/hr
</name>
<styleUrl>
#styleMap_TLP_Normal
</styleUrl>
<Point>
<coordinates>
-99.0473099,17.1710873,1454.28
</coordinates>
</Point>
</Placemark>
<Placemark>
<name>
Sat Apr 17 13:42:33 2010 S=3.63 Km/hr
</name>
<styleUrl>
#styleMap_TLP_Normal
</styleUrl>
<Point>
<coordinates>
-99.0472336,17.1710224,1451.72
</coordinates>
</Point>
</Placemark>
<Placemark>
<name>
Sat Apr 17 13:42:43 2010 S=3.29 Km/hr
</name>
<styleUrl>
#styleMap_TLP_Normal
</styleUrl>
<Point>
<coordinates>
-99.0471420,17.1709709,1449.38
</coordinates>
</Point>
</Placemark>
<Placemark>
<name>
Sat Apr 17 13:42:53 2010 S=2.42 Km/hr
</name>
<styleUrl>
#styleMap_TLP_Normal
</styleUrl>
<Point>
<coordinates>
-99.0471191,17.1709480,1448.03
</coordinates>
</Point>
</Placemark>
<Placemark>
<name>
Sat Apr 17 13:43:03 2010 S=2.28 Km/hr
</name>
<styleUrl>
#styleMap_TLP_Normal
</styleUrl>
<Point>
<coordinates>
-99.0470886,17.1709309,1448.09
</coordinates>
</Point>
</Placemark>
<Placemark>
<name>
Sat Apr 17 13:43:13 2010 S=3.82 Km/hr
</name>
<styleUrl>
#styleMap_TLP_Normal
</styleUrl>
<Point>
<coordinates>
-99.0470123,17.1708927,1448.69
</coordinates>
</Point>
</Placemark>
<Placemark>
<name>
Sat Apr 17 13:43:23 2010 S=0.28 Km/hr
</name>
<styleUrl>
#styleMap_TLP_Normal
</styleUrl>
<Point>
<coordinates>
-99.0469437,17.1708469,1450.31
</coordinates>
</Point>
</Placemark>
<Placemark>
<name>
Sat Apr 17 13:43:33 2010 S=3.76 Km/hr
</name>
<styleUrl>
#styleMap_TLP_Normal
</styleUrl>
<Point>
<coordinates>
-99.0469131,17.1708241,1450.13
</coordinates>
</Point>
</Placemark>
<Placemark>
<name>
Sat Apr 17 13:43:43 2010 S=3.20 Km/hr
</name>
<styleUrl>
#styleMap_TLP_Normal
</styleUrl>
<Point>
<coordinates>
-99.0467987,17.1707954,1449.91
</coordinates>
</Point>
</Placemark>
<Placemark>
<name>
Sat Apr 17 13:43:53 2010 S=4.07 Km/hr
</name>
<styleUrl>
#styleMap_TLP_Normal
</styleUrl>
<Point>
<coordinates>
-99.0466843,17.1707287,1447.63
</coordinates>
</Point>
</Placemark>
<Placemark>
<name>
Sat Apr 17 13:44:03 2010 S=2.33 Km/hr
</name>
<styleUrl>
#styleMap_TLP_Normal
</styleUrl>
<Point>
<coordinates>
-99.0465775,17.1706772,1446.97
</coordinates>
</Point>
</Placemark>
<Placemark>
<name>
Sat Apr 17 13:44:13 2010 S=2.58 Km/hr
</name>
<styleUrl>
#styleMap_TLP_Normal
</styleUrl>
<Point>
<coordinates>
-99.0464783,17.1706333,1445.19
</coordinates>
</Point>
</Placemark>
<Placemark>
<name>
Sat Apr 17 13:44:23 2010 S=2.12 Km/hr
</name>
<styleUrl>
#styleMap_TLP_Normal
</styleUrl>
<Point>
<coordinates>
-99.0463409,17.1705990,1443.00
</coordinates>
</Point>
</Placemark>
<Placemark>
<name>
Sat Apr 17 13:44:33 2010 S=3.10 Km/hr
</name>
<styleUrl>
#styleMap_TLP_Normal
</styleUrl>
<Point>
<coordinates>
-99.0462646,17.1705627,1442.31
</coordinates>
</Point>
</Placemark>
<Placemark>
<name>
Sat Apr 17 13:44:43 2010 S=3.45 Km/hr
</name>
<styleUrl>
#styleMap_TLP_Normal
</styleUrl>
<Point>
<coordinates>
-99.0461578,17.1705208,1440.91
</coordinates>
</Point>
</Placemark>
<Placemark>
<name>
Sat Apr 17 13:44:53 2010 S=4.31 Km/hr
</name>
<styleUrl>
#styleMap_TLP_Normal
</styleUrl>
<Point>
<coordinates>
-99.0460587,17.1704693,1439.59
</coordinates>
</Point>
</Placemark>
<Placemark>
<name>
Sat Apr 17 13:45:03 2010 S=3.74 Km/hr
</name>
<styleUrl>
#styleMap_TLP_Normal
</styleUrl>
<Point>
<coordinates>
-99.0459824,17.1704216,1437.16
</coordinates>
</Point>
</Placemark>
<Placemark>
<name>
Sat Apr 17 13:45:13 2010 S=3.78 Km/hr
</name>
<styleUrl>
#styleMap_TLP_Normal
</styleUrl>
<Point>
<coordinates>
-99.0459137,17.1703777,1437.22
</coordinates>
</Point>
</Placemark>
<Placemark>
<name>
Sat Apr 17 13:45:23 2010 S=2.06 Km/hr
</name>
<styleUrl>
#styleMap_TLP_Normal
</styleUrl>
<Point>
<coordinates>
-99.0458755,17.1703339,1435.50
</coordinates>
</Point>
</Placemark>
<Placemark>
<name>
Sat Apr 17 13:45:33 2010 S=4.70 Km/hr
</name>
<styleUrl>
#styleMap_TLP_Normal
</styleUrl>
<Point>
<coordinates>
-99.0458145,17.1702766,1435.66
</coordinates>
</Point>
</Placemark>
<Placemark>
<name>
Sat Apr 17 13:45:43 2010 S=2.51 Km/hr
</name>
<styleUrl>
#styleMap_TLP_Normal
</styleUrl>
<Point>
<coordinates>
-99.0457687,17.1702175,1433.81
</coordinates>
</Point>
</Placemark>
<Placemark>
<name>
Sat Apr 17 13:45:53 2010 S=3.65 Km/hr
</name>
<styleUrl>
#styleMap_TLP_Normal
</styleUrl>
<Point>
<coordinates>
-99.0456848,17.1701412,1431.72
</coordinates>
</Point>
</Placemark>
<Placemark>
<name>
Sat Apr 17 13:46:03 2010 S=3.24 Km/hr
</name>
<styleUrl>
#styleMap_TLP_Normal
</styleUrl>
<Point>
<coordinates>
-99.0456238,17.1700821,1428.16
</coordinates>
</Point>
</Placemark>
<Placemark>
<name>
Sat Apr 17 13:46:13 2010 S=2.24 Km/hr
</name>
<styleUrl>
#styleMap_TLP_Normal
</styleUrl>
<Point>
<coordinates>
-99.0455704,17.1700249,1426.22
</coordinates>
</Point>
</Placemark>
<Placemark>
<name>
Sat Apr 17 13:46:23 2010 S=3.22 Km/hr
</name>
<styleUrl>
#styleMap_TLP_Normal
</styleUrl>
<Point>
<coordinates>
-99.0454788,17.1700115,1423.19
</coordinates>
</Point>
</Placemark>
<Placemark>
<name>
Sat Apr 17 13:46:33 2010 S=3.08 Km/hr
</name>
<styleUrl>
#styleMap_TLP_Normal
</styleUrl>
<Point>
<coordinates>
-99.0454025,17.1699581,1421.06
</coordinates>
</Point>
</Placemark>
<Placemark>
<name>
Sat Apr 17 13:46:43 2010 S=1.94 Km/hr
</name>
<styleUrl>
#styleMap_TLP_Normal
</styleUrl>
<Point>
<coordinates>
-99.0453644,17.1699257,1418.50
</coordinates>
</Point>
</Placemark>
<Placemark>
<name>
Sat Apr 17 13:46:53 2010 S=2.33 Km/hr
</name>
<styleUrl>
#styleMap_TLP_Normal
</styleUrl>
<Point>
<coordinates>
-99.0453033,17.1698952,1417.31
</coordinates>
</Point>
</Placemark>
<Placemark>
<name>
Sat Apr 17 13:47:03 2010 S=0.96 Km/hr
</name>
<styleUrl>
#styleMap_TLP_Normal
</styleUrl>
<Point>
<coordinates>
-99.0452728,17.1698322,1415.19
</coordinates>
</Point>
</Placemark>
<Placemark>
<name>
Sat Apr 17 13:47:13 2010 S=3.07 Km/hr
</name>
<styleUrl>
#styleMap_TLP_Normal
</styleUrl>
<Point>
<coordinates>
-99.0452118,17.1697941,1412.88
</coordinates>
</Point>
</Placemark>
<Placemark>
<name>
Sat Apr 17 13:47:23 2010 S=2.67 Km/hr
</name>
<styleUrl>
#styleMap_TLP_Normal
</styleUrl>
<Point>
<coordinates>
-99.0451813,17.1697388,1410.91
</coordinates>
</Point>
</Placemark>
<Placemark>
<name>
Sat Apr 17 13:47:33 2010 S=2.39 Km/hr
</name>
<styleUrl>
#styleMap_TLP_Normal
</styleUrl>
<Point>
<coordinates>
-99.0451965,17.1696949,1408.06
</coordinates>
</Point>
</Placemark>
<Placemark>
<name>
Sat Apr 17 13:47:43 2010 S=2.25 Km/hr
</name>
<styleUrl>
#styleMap_TLP_Normal
</styleUrl>
<Point>
<coordinates>
-99.0451279,17.1696720,1406.09
</coordinates>
</Point>
</Placemark>
<Placemark>
<name>
Sat Apr 17 13:47:53 2010 S=1.74 Km/hr
</name>
<styleUrl>
#styleMap_TLP_Normal
</styleUrl>
<Point>
<coordinates>
-99.0450516,17.1696529,1405.06
</coordinates>
</Point>
</Placemark>
<Placemark>
<name>
Sat Apr 17 13:48:03 2010 S=2.21 Km/hr
</name>
<styleUrl>
#styleMap_TLP_Normal
</styleUrl>
<Point>
<coordinates>
-99.0450211,17.1696320,1403.41
</coordinates>
</Point>
</Placemark>
<Placemark>
<name>
Sat Apr 17 13:48:13 2010 S=1.69 Km/hr
</name>
<styleUrl>
#styleMap_TLP_Normal
</styleUrl>
<Point>
<coordinates>
-99.0449600,17.1695976,1399.44
</coordinates>
</Point>
</Placemark>
<Placemark>
<name>
Sat Apr 17 13:48:23 2010 S=0.62 Km/hr
</name>
<styleUrl>
#styleMap_TLP_Normal
</styleUrl>
<Point>
<coordinates>
-99.0449295,17.1695747,1398.47
</coordinates>
</Point>
</Placemark>
<Placemark>
<name>
Sat Apr 17 13:48:33 2010 S=0.68 Km/hr
</name>
<styleUrl>
#styleMap_TLP_Normal
</styleUrl>
<Point>
<coordinates>
-99.0449371,17.1695671,1397.88
</coordinates>
</Point>
</Placemark>
<Placemark>
<name>
Sat Apr 17 13:48:43 2010 S=2.05 Km/hr
</name>
<styleUrl>
#styleMap_TLP_Normal
</styleUrl>
<Point>
<coordinates>
-99.0448990,17.1695938,1397.19
</coordinates>
</Point>
</Placemark>
<Placemark>
<name>
Sat Apr 17 13:48:53 2010 S=1.28 Km/hr
</name>
<styleUrl>
#styleMap_TLP_Normal
</styleUrl>
<Point>
<coordinates>
-99.0448608,17.1695404,1396.19
</coordinates>
</Point>
</Placemark>
<Placemark>
<name>
Sat Apr 17 13:49:03 2010 S=1.90 Km/hr
</name>
<styleUrl>
#styleMap_TLP_Normal
</styleUrl>
<Point>
<coordinates>
-99.0448303,17.1695004,1393.88
</coordinates>
</Point>
</Placemark>
<Placemark>
<name>
Sat Apr 17 13:49:13 2010 S=1.62 Km/hr
</name>
<styleUrl>
#styleMap_TLP_Normal
</styleUrl>
<Point>
<coordinates>
-99.0448227,17.1694660,1391.81
</coordinates>
</Point>
</Placemark>
<Placemark>
<name>
Sat Apr 17 13:49:23 2010 S=0.99 Km/hr
</name>
<styleUrl>
#styleMap_TLP_Normal
</styleUrl>
<Point>
<coordinates>
-99.0448380,17.1694241,1390.47
</coordinates>
</Point>
</Placemark>
<Placemark>
<name>
Sat Apr 17 13:49:33 2010 S=2.33 Km/hr
</name>
<styleUrl>
#styleMap_TLP_Normal
</styleUrl>
<Point>
<coordinates>
-99.0448532,17.1693649,1387.72
</coordinates>
</Point>
</Placemark>
<Placemark>
<name>
Sat Apr 17 13:49:43 2010 S=1.35 Km/hr
</name>
<styleUrl>
#styleMap_TLP_Normal
</styleUrl>
<Point>
<coordinates>
-99.0448685,17.1693306,1386.19
</coordinates>
</Point>
</Placemark>
<Placemark>
<name>
Sat Apr 17 13:49:53 2010 S=3.44 Km/hr
</name>
<styleUrl>
#styleMap_TLP_Normal
</styleUrl>
<Point>
<coordinates>
-99.0448914,17.1692524,1383.75
</coordinates>
</Point>
</Placemark>
<Placemark>
<name>
Sat Apr 17 13:50:03 2010 S=2.07 Km/hr
</name>
<styleUrl>
#styleMap_TLP_Normal
</styleUrl>
<Point>
<coordinates>
-99.0448914,17.1692085,1381.06
</coordinates>
</Point>
</Placemark>
<Placemark>
<name>
Sat Apr 17 13:50:13 2010 S=2.13 Km/hr
</name>
<styleUrl>
#styleMap_TLP_Normal
</styleUrl>
<Point>
<coordinates>
-99.0448074,17.1691856,1378.44
</coordinates>
</Point>
</Placemark>
<Placemark>
<name>
Sat Apr 17 13:50:23 2010 S=2.00 Km/hr
</name>
<styleUrl>
#styleMap_TLP_Normal
</styleUrl>
<Point>
<coordinates>
-99.0447311,17.1691818,1376.38
</coordinates>
</Point>
</Placemark>
<Placemark>
<name>
Sat Apr 17 13:50:33 2010 S=1.32 Km/hr
</name>
<styleUrl>
#styleMap_TLP_Normal
</styleUrl>
<Point>
<coordinates>
-99.0446625,17.1692028,1374.88
</coordinates>
</Point>
</Placemark>
<Placemark>
<name>
Sat Apr 17 13:50:43 2010 S=0.69 Km/hr
</name>
<styleUrl>
#styleMap_TLP_Normal
</styleUrl>
<Point>
<coordinates>
-99.0446091,17.1692181,1372.41
</coordinates>
</Point>
</Placemark>
<Placemark>
<name>
Sat Apr 17 13:50:53 2010 S=2.22 Km/hr
</name>
<styleUrl>
#styleMap_TLP_Normal
</styleUrl>
<Point>
<coordinates>
-99.0445862,17.1691952,1370.81
</coordinates>
</Point>
</Placemark>
<Placemark>
<name>
Sat Apr 17 13:51:03 2010 S=2.45 Km/hr
</name>
<styleUrl>
#styleMap_TLP_Normal
</styleUrl>
<Point>
<coordinates>
-99.0445480,17.1691761,1369.88
</coordinates>
</Point>
</Placemark>
<Placemark>
<name>
Sat Apr 17 13:51:13 2010 S=1.96 Km/hr
</name>
<styleUrl>
#styleMap_TLP_Normal
</styleUrl>
<Point>
<coordinates>
-99.0444794,17.1692066,1367.56
</coordinates>
</Point>
</Placemark>
<Placemark>
<name>
Sat Apr 17 13:51:23 2010 S=2.03 Km/hr
</name>
<styleUrl>
#styleMap_TLP_Normal
</styleUrl>
<Point>
<coordinates>
-99.0444031,17.1692352,1365.41
</coordinates>
</Point>
</Placemark>
<Placemark>
<name>
Sat Apr 17 13:51:33 2010 S=2.71 Km/hr
</name>
<styleUrl>
#styleMap_TLP_Normal
</styleUrl>
<Point>
<coordinates>
-99.0443497,17.1692677,1362.97
</coordinates>
</Point>
</Placemark>
<Placemark>
<name>
Sat Apr 17 13:51:43 2010 S=1.29 Km/hr
</name>
<styleUrl>
#styleMap_TLP_Normal
</styleUrl>
<Point>
<coordinates>
-99.0443344,17.1692924,1361.78
</coordinates>
</Point>
</Placemark>
<Placemark>
<name>
Sat Apr 17 13:51:53 2010 S=1.28 Km/hr
</name>
<styleUrl>
#styleMap_TLP_Normal
</styleUrl>
<Point>
<coordinates>
-99.0443039,17.1693287,1360.63
</coordinates>
</Point>
</Placemark>
<Placemark>
<name>
Sat Apr 17 13:52:03 2010 S=1.46 Km/hr
</name>
<styleUrl>
#styleMap_TLP_Normal
</styleUrl>
<Point>
<coordinates>
-99.0442657,17.1693630,1359.03
</coordinates>
</Point>
</Placemark>
<Placemark>
<name>
Sat Apr 17 13:52:13 2010 S=2.04 Km/hr
</name>
<styleUrl>
#styleMap_TLP_Normal
</styleUrl>
<Point>
<coordinates>
-99.0442047,17.1693802,1357.53
</coordinates>
</Point>
</Placemark>
<Placemark>
<name>
Sat Apr 17 13:52:23 2010 S=2.30 Km/hr
</name>
<styleUrl>
#styleMap_TLP_Normal
</styleUrl>
<Point>
<coordinates>
-99.0441513,17.1693516,1355.88
</coordinates>
</Point>
</Placemark>
<Placemark>
<name>
Sat Apr 17 13:52:33 2010 S=1.59 Km/hr
</name>
<styleUrl>
#styleMap_TLP_Normal
</styleUrl>
<Point>
<coordinates>
-99.0441513,17.1693134,1354.63
</coordinates>
</Point>
</Placemark>
<Placemark>
<name>
Sat Apr 17 13:52:43 2010 S=2.32 Km/hr
</name>
<styleUrl>
#styleMap_TLP_Normal
</styleUrl>
<Point>
<coordinates>
-99.0441589,17.1692810,1351.88
</coordinates>
</Point>
</Placemark>
<Placemark>
<name>
Sat Apr 17 13:52:53 2010 S=2.72 Km/hr
</name>
<styleUrl>
#styleMap_TLP_Normal
</styleUrl>
<Point>
<coordinates>
-99.0440979,17.1692562,1349.88
</coordinates>
</Point>
</Placemark>
<Placemark>
<name>
Sat Apr 17 13:53:03 2010 S=1.86 Km/hr
</name>
<styleUrl>
#styleMap_TLP_Normal
</styleUrl>
<Point>
<coordinates>
-99.0440445,17.1692524,1346.78
</coordinates>
</Point>
</Placemark>
<Placemark>
<name>
Sat Apr 17 13:53:13 2010 S=1.93 Km/hr
</name>
<styleUrl>
#styleMap_TLP_Normal
</styleUrl>
<Point>
<coordinates>
-99.0439606,17.1692677,1344.72
</coordinates>
</Point>
</Placemark>
<Placemark>
<name>
Sat Apr 17 13:53:23 2010 S=0.60 Km/hr
</name>
<styleUrl>
#styleMap_TLP_Normal
</styleUrl>
<Point>
<coordinates>
-99.0439606,17.1692982,1342.91
</coordinates>
</Point>
</Placemark>
<Placemark>
<name>
Sat Apr 17 13:53:33 2010 S=0.45 Km/hr
</name>
<styleUrl>
#styleMap_TLP_Normal
</styleUrl>
<Point>
<coordinates>
-99.0439606,17.1693001,1341.66
</coordinates>
</Point>
</Placemark>
<Placemark>
<name>
Sat Apr 17 13:53:43 2010 S=0.41 Km/hr
</name>
<styleUrl>
#styleMap_TLP_Normal
</styleUrl>
<Point>
<coordinates>
-99.0439529,17.1692963,1340.44
</coordinates>
</Point>
</Placemark>
<Placemark>
<name>
Sat Apr 17 13:53:53 2010 S=0.38 Km/hr
</name>
<styleUrl>
#styleMap_TLP_Normal
</styleUrl>
<Point>
<coordinates>
-99.0439453,17.1692886,1339.19
</coordinates>
</Point>
</Placemark>
<Placemark>
<name>
Sat Apr 17 13:54:03 2010 S=0.25 Km/hr
</name>
<styleUrl>
#styleMap_TLP_Normal
</styleUrl>
<Point>
<coordinates>
-99.0439377,17.1692848,1338.00
</coordinates>
</Point>
</Placemark>
<Placemark>
<name>
Sat Apr 17 13:54:13 2010 S=0.35 Km/hr
</name>
<styleUrl>
#styleMap_TLP_Normal
</styleUrl>
<Point>
<coordinates>
-99.0439377,17.1692848,1336.81
</coordinates>
</Point>
</Placemark>
<Placemark>
<name>
Sat Apr 17 13:54:23 2010 S=0.40 Km/hr
</name>
<styleUrl>
#styleMap_TLP_Normal
</styleUrl>
<Point>
<coordinates>
-99.0439377,17.1692963,1335.63
</coordinates>
</Point>
</Placemark>
<Placemark>
<name>
Sat Apr 17 13:54:33 2010 S=0.28 Km/hr
</name>
<styleUrl>
#styleMap_TLP_Normal
</styleUrl>
<Point>
<coordinates>
-99.0439301,17.1693020,1334.34
</coordinates>
</Point>
</Placemark>
<Placemark>
<name>
Sat Apr 17 13:54:43 2010 S=0.27 Km/hr
</name>
<styleUrl>
#styleMap_TLP_Normal
</styleUrl>
<Point>
<coordinates>
-99.0439377,17.1693096,1333.03
</coordinates>
</Point>
</Placemark>
<Placemark>
<name>
Sat Apr 17 13:54:53 2010 S=0.49 Km/hr
</name>
<styleUrl>
#styleMap_TLP_Normal
</styleUrl>
<Point>
<coordinates>
-99.0439453,17.1693172,1331.69
</coordinates>
</Point>
</Placemark>
<Placemark>
<name>
Sat Apr 17 13:55:03 2010 S=0.28 Km/hr
</name>
<styleUrl>
#styleMap_TLP_Normal
</styleUrl>
<Point>
<coordinates>
-99.0439529,17.1693249,1330.25
</coordinates>
</Point>
</Placemark>
<Placemark>
<name>
Sat Apr 17 13:55:13 2010 S=1.05 Km/hr
</name>
<styleUrl>
#styleMap_TLP_Normal
</styleUrl>
<Point>
<coordinates>
-99.0439377,17.1693249,1328.53
</coordinates>
</Point>
</Placemark>
<Placemark>
<name>
Sat Apr 17 13:55:23 2010 S=1.72 Km/hr
</name>
<styleUrl>
#styleMap_TLP_Normal
</styleUrl>
<Point>
<coordinates>
-99.0438919,17.1693020,1323.88
</coordinates>
</Point>
</Placemark>
<Placemark>
<name>
Sat Apr 17 13:55:33 2010 S=0.23 Km/hr
</name>
<styleUrl>
#styleMap_TLP_Normal
</styleUrl>
<Point>
<coordinates>
-99.0438538,17.1693058,1323.63
</coordinates>
</Point>
</Placemark>
<Placemark>
<name>
Sat Apr 17 13:55:43 2010 S=1.41 Km/hr
</name>
<styleUrl>
#styleMap_TLP_Normal
</styleUrl>
<Point>
<coordinates>
-99.0438538,17.1693230,1322.31
</coordinates>
</Point>
</Placemark>
<Placemark>
<name>
Sat Apr 17 13:55:53 2010 S=1.92 Km/hr
</name>
<styleUrl>
#styleMap_TLP_Normal
</styleUrl>
<Point>
<coordinates>
-99.0437775,17.1693401,1320.88
</coordinates>
</Point>
</Placemark>
<Placemark>
<name>
Sat Apr 17 13:56:03 2010 S=1.54 Km/hr
</name>
<styleUrl>
#styleMap_TLP_Normal
</styleUrl>
<Point>
<coordinates>
-99.0437393,17.1693535,1318.41
</coordinates>
</Point>
</Placemark>
<Placemark>
<name>
Sat Apr 17 13:56:13 2010 S=2.00 Km/hr
</name>
<styleUrl>
#styleMap_TLP_Normal
</styleUrl>
<Point>
<coordinates>
-99.0437012,17.1693439,1316.25
</coordinates>
</Point>
</Placemark>
<Placemark>
<name>
Sat Apr 17 13:56:23 2010 S=2.69 Km/hr
</name>
<styleUrl>
#styleMap_TLP_Normal
</styleUrl>
<Point>
<coordinates>
-99.0436096,17.1693459,1314.66
</coordinates>
</Point>
</Placemark>
<Placemark>
<name>
Sat Apr 17 13:56:33 2010 S=1.94 Km/hr
</name>
<styleUrl>
#styleMap_TLP_Normal
</styleUrl>
<Point>
<coordinates>
-99.0435638,17.1693592,1311.22
</coordinates>
</Point>
</Placemark>
<Placemark>
<name>
Sat Apr 17 13:56:43 2010 S=1.39 Km/hr
</name>
<styleUrl>
#styleMap_TLP_Normal
</styleUrl>
<Point>
<coordinates>
-99.0435181,17.1693478,1308.66
</coordinates>
</Point>
</Placemark>
<Placemark>
<name>
Sat Apr 17 13:56:53 2010 S=1.86 Km/hr
</name>
<styleUrl>
#styleMap_TLP_Normal
</styleUrl>
<Point>
<coordinates>
-99.0434570,17.1693192,1305.75
</coordinates>
</Point>
</Placemark>
<Placemark>
<name>
Sat Apr 17 13:57:03 2010 S=1.94 Km/hr
</name>
<styleUrl>
#styleMap_TLP_Normal
</styleUrl>
<Point>
<coordinates>
-99.0434189,17.1692810,1302.69
</coordinates>
</Point>
</Placemark>
<Placemark>
<name>
Sat Apr 17 13:57:13 2010 S=0.87 Km/hr
</name>
<styleUrl>
#styleMap_TLP_Normal
</styleUrl>
<Point>
<coordinates>
-99.0434036,17.1692963,1302.16
</coordinates>
</Point>
</Placemark>
<Placemark>
<name>
Sat Apr 17 13:57:23 2010 S=2.10 Km/hr
</name>
<styleUrl>
#styleMap_TLP_Normal
</styleUrl>
<Point>
<coordinates>
-99.0433426,17.1693134,1300.94
</coordinates>
</Point>
</Placemark>
<Placemark>
<name>
Sat Apr 17 13:57:33 2010 S=0.86 Km/hr
</name>
<styleUrl>
#styleMap_TLP_Normal
</styleUrl>
<Point>
<coordinates>
-99.0433197,17.1692810,1300.09
</coordinates>
</Point>
</Placemark>
<Placemark>
<name>
Sat Apr 17 13:57:43 2010 S=2.46 Km/hr
</name>
<styleUrl>
#styleMap_TLP_Normal
</styleUrl>
<Point>
<coordinates>
-99.0432968,17.1692753,1298.38
</coordinates>
</Point>
</Placemark>
<Placemark>
<name>
Sat Apr 17 13:57:53 2010 S=1.15 Km/hr
</name>
<styleUrl>
#styleMap_TLP_Normal
</styleUrl>
<Point>
<coordinates>
-99.0432587,17.1692543,1296.38
</coordinates>
</Point>
</Placemark>
<Placemark>
<name>
Sat Apr 17 13:58:03 2010 S=0.73 Km/hr
</name>
<styleUrl>
#styleMap_TLP_Normal
</styleUrl>
<Point>
<coordinates>
-99.0432281,17.1692295,1294.72
</coordinates>
</Point>
</Placemark>
<Placemark>
<name>
Sat Apr 17 13:58:13 2010 S=1.35 Km/hr
</name>
<styleUrl>
#styleMap_TLP_Normal
</styleUrl>
<Point>
<coordinates>
-99.0432053,17.1691875,1293.78
</coordinates>
</Point>
</Placemark>
<Placemark>
<name>
Sat Apr 17 13:58:23 2010 S=1.41 Km/hr
</name>
<styleUrl>
#styleMap_TLP_Normal
</styleUrl>
<Point>
<coordinates>
-99.0431595,17.1691570,1291.13
</coordinates>
</Point>
</Placemark>
<Placemark>
<name>
Sat Apr 17 13:58:33 2010 S=1.64 Km/hr
</name>
<styleUrl>
#styleMap_TLP_Normal
</styleUrl>
<Point>
<coordinates>
-99.0430832,17.1691570,1289.16
</coordinates>
</Point>
</Placemark>
<Placemark>
<name>
Sat Apr 17 13:58:43 2010 S=0.95 Km/hr
</name>
<styleUrl>
#styleMap_TLP_Normal
</styleUrl>
<Point>
<coordinates>
-99.0430832,17.1691380,1288.16
</coordinates>
</Point>
</Placemark>
<Placemark>
<name>
Sat Apr 17 13:58:53 2010 S=2.46 Km/hr
</name>
<styleUrl>
#styleMap_TLP_Normal
</styleUrl>
<Point>
<coordinates>
-99.0430832,17.1690731,1286.88
</coordinates>
</Point>
</Placemark>
<Placemark>
<name>
Sat Apr 17 13:59:03 2010 S=2.27 Km/hr
</name>
<styleUrl>
#styleMap_TLP_Normal
</styleUrl>
<Point>
<coordinates>
-99.0430908,17.1690197,1286.28
</coordinates>
</Point>
</Placemark>
<Placemark>
<name>
Sat Apr 17 13:59:13 2010 S=1.82 Km/hr
</name>
<styleUrl>
#styleMap_TLP_Normal
</styleUrl>
<Point>
<coordinates>
-99.0430984,17.1689777,1283.00
</coordinates>
</Point>
</Placemark>
<Placemark>
<name>
Sat Apr 17 13:59:23 2010 S=2.29 Km/hr
</name>
<styleUrl>
#styleMap_TLP_Normal
</styleUrl>
<Point>
<coordinates>
-99.0430908,17.1689339,1280.41
</coordinates>
</Point>
</Placemark>
<Placemark>
<name>
Sat Apr 17 13:59:33 2010 S=2.57 Km/hr
</name>
<styleUrl>
#styleMap_TLP_Normal
</styleUrl>
<Point>
<coordinates>
-99.0430679,17.1688538,1278.28
</coordinates>
</Point>
</Placemark>
<Placemark>
<name>
Sat Apr 17 13:59:43 2010 S=1.73 Km/hr
</name>
<styleUrl>
#styleMap_TLP_Normal
</styleUrl>
<Point>
<coordinates>
-99.0429916,17.1688824,1276.16
</coordinates>
</Point>
</Placemark>
<Placemark>
<name>
Sat Apr 17 13:59:53 2010 S=2.64 Km/hr
</name>
<styleUrl>
#styleMap_TLP_Normal
</styleUrl>
<Point>
<coordinates>
-99.0429382,17.1689034,1274.41
</coordinates>
</Point>
</Placemark>
<Placemark>
<name>
Sat Apr 17 14:00:03 2010 S=1.76 Km/hr
</name>
<styleUrl>
#styleMap_TLP_Normal
</styleUrl>
<Point>
<coordinates>
-99.0428696,17.1689243,1271.81
</coordinates>
</Point>
</Placemark>
<Placemark>
<name>
Sat Apr 17 14:00:13 2010 S=0.33 Km/hr
</name>
<styleUrl>
#styleMap_TLP_Normal
</styleUrl>
<Point>
<coordinates>
-99.0428772,17.1689014,1269.75
</coordinates>
</Point>
</Placemark>
<Placemark>
<name>
Sat Apr 17 14:00:23 2010 S=1.89 Km/hr
</name>
<styleUrl>
#styleMap_TLP_Normal
</styleUrl>
<Point>
<coordinates>
-99.0428619,17.1688423,1267.56
</coordinates>
</Point>
</Placemark>
<Placemark>
<name>
Sat Apr 17 14:00:33 2010 S=1.86 Km/hr
</name>
<styleUrl>
#styleMap_TLP_Normal
</styleUrl>
<Point>
<coordinates>
-99.0428391,17.1687756,1266.91
</coordinates>
</Point>
</Placemark>
<Placemark>
<name>
Sat Apr 17 14:00:43 2010 S=1.62 Km/hr
</name>
<styleUrl>
#styleMap_TLP_Normal
</styleUrl>
<Point>
<coordinates>
-99.0428467,17.1687069,1265.31
</coordinates>
</Point>
</Placemark>
<Placemark>
<name>
Sat Apr 17 14:00:53 2010 S=2.88 Km/hr
</name>
<styleUrl>
#styleMap_TLP_Normal
</styleUrl>
<Point>
<coordinates>
-99.0428696,17.1686211,1263.09
</coordinates>
</Point>
</Placemark>
<Placemark>
<name>
Sat Apr 17 14:01:03 2010 S=2.11 Km/hr
</name>
<styleUrl>
#styleMap_TLP_Normal
</styleUrl>
<Point>
<coordinates>
-99.0428848,17.1685486,1260.53
</coordinates>
</Point>
</Placemark>
<Placemark>
<name>
Sat Apr 17 14:01:13 2010 S=1.83 Km/hr
</name>
<styleUrl>
#styleMap_TLP_Normal
</styleUrl>
<Point>
<coordinates>
-99.0429306,17.1684856,1257.81
</coordinates>
</Point>
</Placemark>
<Placemark>
<name>
Sat Apr 17 14:01:23 2010 S=1.12 Km/hr
</name>
<styleUrl>
#styleMap_TLP_Normal
</styleUrl>
<Point>
<coordinates>
-99.0429230,17.1684036,1255.97
</coordinates>
</Point>
</Placemark>
<Placemark>
<name>
Sat Apr 17 14:01:33 2010 S=1.88 Km/hr
</name>
<styleUrl>
#styleMap_TLP_Normal
</styleUrl>
<Point>
<coordinates>
-99.0428696,17.1683826,1252.91
</coordinates>
</Point>
</Placemark>
<Placemark>
<name>
Sat Apr 17 14:01:43 2010 S=1.70 Km/hr
</name>
<styleUrl>
#styleMap_TLP_Normal
</styleUrl>
<Point>
<coordinates>
-99.0428772,17.1683464,1251.19
</coordinates>
</Point>
</Placemark>
<Placemark>
<name>
Sat Apr 17 14:01:53 2010 S=0.63 Km/hr
</name>
<styleUrl>
#styleMap_TLP_Normal
</styleUrl>
<Point>
<coordinates>
-99.0429077,17.1683102,1248.97
</coordinates>
</Point>
</Placemark>
<Placemark>
<name>
Sat Apr 17 14:02:03 2010 S=0.36 Km/hr
</name>
<styleUrl>
#styleMap_TLP_Normal
</styleUrl>
<Point>
<coordinates>
-99.0428925,17.1682835,1248.53
</coordinates>
</Point>
</Placemark>
<Placemark>
<name>
Sat Apr 17 14:02:13 2010 S=0.10 Km/hr
</name>
<styleUrl>
#styleMap_TLP_Normal
</styleUrl>
<Point>
<coordinates>
-99.0428925,17.1682796,1248.41
</coordinates>
</Point>
</Placemark>
<Placemark>
<name>
Sat Apr 17 14:02:23 2010 S=2.46 Km/hr
</name>
<styleUrl>
#styleMap_TLP_Normal
</styleUrl>
<Point>
<coordinates>
-99.0428619,17.1682644,1247.81
</coordinates>
</Point>
</Placemark>
<Placemark>
<name>
Sat Apr 17 14:02:33 2010 S=2.04 Km/hr
</name>
<styleUrl>
#styleMap_TLP_Normal
</styleUrl>
<Point>
<coordinates>
-99.0428696,17.1682243,1246.50
</coordinates>
</Point>
</Placemark>
<Placemark>
<name>
Sat Apr 17 14:02:43 2010 S=2.11 Km/hr
</name>
<styleUrl>
#styleMap_TLP_Normal
</styleUrl>
<Point>
<coordinates>
-99.0428085,17.1681976,1245.13
</coordinates>
</Point>
</Placemark>
<Placemark>
<name>
Sat Apr 17 14:02:53 2010 S=2.63 Km/hr
</name>
<styleUrl>
#styleMap_TLP_Normal
</styleUrl>
<Point>
<coordinates>
-99.0427170,17.1682167,1243.97
</coordinates>
</Point>
</Placemark>
<Placemark>
<name>
Sat Apr 17 14:03:03 2010 S=2.68 Km/hr
</name>
<styleUrl>
#styleMap_TLP_Normal
</styleUrl>
<Point>
<coordinates>
-99.0426559,17.1682281,1243.97
</coordinates>
</Point>
</Placemark>
<Placemark>
<name>
Sat Apr 17 14:03:13 2010 S=2.51 Km/hr
</name>
<styleUrl>
#styleMap_TLP_Normal
</styleUrl>
<Point>
<coordinates>
-99.0426102,17.1682625,1243.66
</coordinates>
</Point>
</Placemark>
<Placemark>
<name>
Sat Apr 17 14:03:23 2010 S=1.42 Km/hr
</name>
<styleUrl>
#styleMap_TLP_Normal
</styleUrl>
<Point>
<coordinates>
-99.0425873,17.1682377,1241.97
</coordinates>
</Point>
</Placemark>
<Placemark>
<name>
Sat Apr 17 14:03:33 2010 S=1.92 Km/hr
</name>
<styleUrl>
#styleMap_TLP_Normal
</styleUrl>
<Point>
<coordinates>
-99.0426025,17.1682262,1240.78
</coordinates>
</Point>
</Placemark>
<Placemark>
<name>
Sat Apr 17 14:03:43 2010 S=3.17 Km/hr
</name>
<styleUrl>
#styleMap_TLP_Normal
</styleUrl>
<Point>
<coordinates>
-99.0424957,17.1681671,1237.19
</coordinates>
</Point>
</Placemark>
<Placemark>
<name>
Sat Apr 17 14:03:53 2010 S=4.72 Km/hr
</name>
<styleUrl>
#styleMap_TLP_Normal
</styleUrl>
<Point>
<coordinates>
-99.0423965,17.1681595,1234.53
</coordinates>
</Point>
</Placemark>
<Placemark>
<name>
Sat Apr 17 14:04:03 2010 S=3.92 Km/hr
</name>
<styleUrl>
#styleMap_TLP_Normal
</styleUrl>
<Point>
<coordinates>
-99.0423279,17.1681499,1228.44
</coordinates>
</Point>
</Placemark>
<Placemark>
<name>
Sat Apr 17 14:04:13 2010 S=0.25 Km/hr
</name>
<styleUrl>
#styleMap_TLP_Normal
</styleUrl>
<Point>
<coordinates>
-99.0423203,17.1681461,1227.59
</coordinates>
</Point>
</Placemark>
<Placemark>
<name>
Sat Apr 17 14:04:23 2010 S=4.12 Km/hr
</name>
<styleUrl>
#styleMap_TLP_Normal
</styleUrl>
<Point>
<coordinates>
-99.0422363,17.1681252,1226.19
</coordinates>
</Point>
</Placemark>
<Placemark>
<name>
Sat Apr 17 14:04:33 2010 S=2.79 Km/hr
</name>
<styleUrl>
#styleMap_TLP_Normal
</styleUrl>
<Point>
<coordinates>
-99.0421600,17.1681175,1222.28
</coordinates>
</Point>
</Placemark>
<Placemark>
<name>
Sat Apr 17 14:04:43 2010 S=4.20 Km/hr
</name>
<styleUrl>
#styleMap_TLP_Normal
</styleUrl>
<Point>
<coordinates>
-99.0420914,17.1680870,1218.97
</coordinates>
</Point>
</Placemark>
<Placemark>
<name>
Sat Apr 17 14:04:53 2010 S=2.20 Km/hr
</name>
<styleUrl>
#styleMap_TLP_Normal
</styleUrl>
<Point>
<coordinates>
-99.0420303,17.1680546,1216.06
</coordinates>
</Point>
</Placemark>
<Placemark>
<name>
Sat Apr 17 14:05:03 2010 S=2.65 Km/hr
</name>
<styleUrl>
#styleMap_TLP_Normal
</styleUrl>
<Point>
<coordinates>
-99.0419846,17.1680202,1214.16
</coordinates>
</Point>
</Placemark>
<Placemark>
<name>
Sat Apr 17 14:05:13 2010 S=1.62 Km/hr
</name>
<styleUrl>
#styleMap_TLP_Normal
</styleUrl>
<Point>
<coordinates>
-99.0419693,17.1680431,1214.47
</coordinates>
</Point>
</Placemark>
<Placemark>
<name>
Sat Apr 17 14:05:23 2010 S=2.19 Km/hr
</name>
<styleUrl>
#styleMap_TLP_Normal
</styleUrl>
<Point>
<coordinates>
-99.0418930,17.1680317,1214.75
</coordinates>
</Point>
</Placemark>
<Placemark>
<name>
Sat Apr 17 14:05:33 2010 S=2.53 Km/hr
</name>
<styleUrl>
#styleMap_TLP_Normal
</styleUrl>
<Point>
<coordinates>
-99.0418396,17.1680222,1213.66
</coordinates>
</Point>
</Placemark>
<Placemark>
<name>
Sat Apr 17 14:05:43 2010 S=3.66 Km/hr
</name>
<styleUrl>
#styleMap_TLP_Normal
</styleUrl>
<Point>
<coordinates>
-99.0417938,17.1679611,1212.72
</coordinates>
</Point>
</Placemark>
<Placemark>
<name>
Sat Apr 17 14:05:53 2010 S=2.93 Km/hr
</name>
<styleUrl>
#styleMap_TLP_Normal
</styleUrl>
<Point>
<coordinates>
-99.0417938,17.1679001,1211.97
</coordinates>
</Point>
</Placemark>
<Placemark>
<name>
Sat Apr 17 14:06:03 2010 S=2.60 Km/hr
</name>
<styleUrl>
#styleMap_TLP_Normal
</styleUrl>
<Point>
<coordinates>
-99.0417633,17.1678238,1211.22
</coordinates>
</Point>
</Placemark>
<Placemark>
<name>
Sat Apr 17 14:06:13 2010 S=3.19 Km/hr
</name>
<styleUrl>
#styleMap_TLP_Normal
</styleUrl>
<Point>
<coordinates>
-99.0417328,17.1677704,1210.09
</coordinates>
</Point>
</Placemark>
<Placemark>
<name>
Sat Apr 17 14:06:23 2010 S=3.13 Km/hr
</name>
<styleUrl>
#styleMap_TLP_Normal
</styleUrl>
<Point>
<coordinates>
-99.0417175,17.1676884,1209.13
</coordinates>
</Point>
</Placemark>
<Placemark>
<name>
Sat Apr 17 14:06:33 2010 S=2.63 Km/hr
</name>
<styleUrl>
#styleMap_TLP_Normal
</styleUrl>
<Point>
<coordinates>
-99.0416336,17.1676140,1208.06
</coordinates>
</Point>
</Placemark>
<Placemark>
<name>
Sat Apr 17 14:06:43 2010 S=3.43 Km/hr
</name>
<styleUrl>
#styleMap_TLP_Normal
</styleUrl>
<Point>
<coordinates>
-99.0415726,17.1675644,1207.38
</coordinates>
</Point>
</Placemark>
<Placemark>
<name>
Sat Apr 17 14:06:53 2010 S=2.83 Km/hr
</name>
<styleUrl>
#styleMap_TLP_Normal
</styleUrl>
<Point>
<coordinates>
-99.0414505,17.1675167,1204.50
</coordinates>
</Point>
</Placemark>
<Placemark>
<name>
Sat Apr 17 14:07:03 2010 S=0.83 Km/hr
</name>
<styleUrl>
#styleMap_TLP_Normal
</styleUrl>
<Point>
<coordinates>
-99.0414124,17.1674690,1202.81
</coordinates>
</Point>
</Placemark>
<Placemark>
<name>
Sat Apr 17 14:07:13 2010 S=3.14 Km/hr
</name>
<styleUrl>
#styleMap_TLP_Normal
</styleUrl>
<Point>
<coordinates>
-99.0413666,17.1674366,1202.53
</coordinates>
</Point>
</Placemark>
<Placemark>
<name>
Sat Apr 17 14:07:23 2010 S=3.14 Km/hr
</name>
<styleUrl>
#styleMap_TLP_Normal
</styleUrl>
<Point>
<coordinates>
-99.0412750,17.1673946,1201.31
</coordinates>
</Point>
</Placemark>
<Placemark>
<name>
Sat Apr 17 14:07:33 2010 S=3.33 Km/hr
</name>
<styleUrl>
#styleMap_TLP_Normal
</styleUrl>
<Point>
<coordinates>
-99.0412598,17.1673279,1200.28
</coordinates>
</Point>
</Placemark>
<Placemark>
<name>
Sat Apr 17 14:07:43 2010 S=1.08 Km/hr
</name>
<styleUrl>
#styleMap_TLP_Normal
</styleUrl>
<Point>
<coordinates>
-99.0412598,17.1672764,1200.16
</coordinates>
</Point>
</Placemark>
<Placemark>
<name>
Sat Apr 17 14:07:53 2010 S=2.66 Km/hr
</name>
<styleUrl>
#styleMap_TLP_Normal
</styleUrl>
<Point>
<coordinates>
-99.0412140,17.1672478,1199.78
</coordinates>
</Point>
</Placemark>
<Placemark>
<name>
Sat Apr 17 14:08:03 2010 S=2.76 Km/hr
</name>
<styleUrl>
#styleMap_TLP_Normal
</styleUrl>
<Point>
<coordinates>
-99.0411453,17.1672001,1198.97
</coordinates>
</Point>
</Placemark>
<Placemark>
<name>
Sat Apr 17 14:08:13 2010 S=0.81 Km/hr
</name>
<styleUrl>
#styleMap_TLP_Normal
</styleUrl>
<Point>
<coordinates>
-99.0411072,17.1671448,1197.47
</coordinates>
</Point>
</Placemark>
<Placemark>
<name>
Sat Apr 17 14:08:23 2010 S=0.13 Km/hr
</name>
<styleUrl>
#styleMap_TLP_Normal
</styleUrl>
<Point>
<coordinates>
-99.0411148,17.1671448,1196.75
</coordinates>
</Point>
</Placemark>
<Placemark>
<name>
Sat Apr 17 14:08:33 2010 S=1.28 Km/hr
</name>
<styleUrl>
#styleMap_TLP_Normal
</styleUrl>
<Point>
<coordinates>
-99.0410995,17.1671257,1196.91
</coordinates>
</Point>
</Placemark>
<Placemark>
<name>
Sat Apr 17 14:08:43 2010 S=1.17 Km/hr
</name>
<styleUrl>
#styleMap_TLP_Normal
</styleUrl>
<Point>
<coordinates>
-99.0410843,17.1670971,1197.00
</coordinates>
</Point>
</Placemark>
<Placemark>
<name>
Sat Apr 17 14:08:53 2010 S=0.82 Km/hr
</name>
<styleUrl>
#styleMap_TLP_Normal
</styleUrl>
<Point>
<coordinates>
-99.0410690,17.1670952,1197.22
</coordinates>
</Point>
</Placemark>
<Placemark>
<name>
Sat Apr 17 14:09:03 2010 S=1.95 Km/hr
</name>
<styleUrl>
#styleMap_TLP_Normal
</styleUrl>
<Point>
<coordinates>
-99.0410156,17.1670704,1197.34
</coordinates>
</Point>
</Placemark>
<Placemark>
<name>
Sat Apr 17 14:09:13 2010 S=2.13 Km/hr
</name>
<styleUrl>
#styleMap_TLP_Normal
</styleUrl>
<Point>
<coordinates>
-99.0409622,17.1670361,1197.31
</coordinates>
</Point>
</Placemark>
<Placemark>
<name>
Sat Apr 17 14:09:23 2010 S=1.82 Km/hr
</name>
<styleUrl>
#styleMap_TLP_Normal
</styleUrl>
<Point>
<coordinates>
-99.0409241,17.1670113,1198.31
</coordinates>
</Point>
</Placemark>
<Placemark>
<name>
Sat Apr 17 14:09:33 2010 S=3.24 Km/hr
</name>
<styleUrl>
#styleMap_TLP_Normal
</styleUrl>
<Point>
<coordinates>
-99.0409546,17.1669025,1198.47
</coordinates>
</Point>
</Placemark>
<Placemark>
<name>
Sat Apr 17 14:09:43 2010 S=0.62 Km/hr
</name>
<styleUrl>
#styleMap_TLP_Normal
</styleUrl>
<Point>
<coordinates>
-99.0409470,17.1668568,1198.34
</coordinates>
</Point>
</Placemark>
<Placemark>
<name>
Sat Apr 17 14:09:53 2010 S=0.47 Km/hr
</name>
<styleUrl>
#styleMap_TLP_Normal
</styleUrl>
<Point>
<coordinates>
-99.0409393,17.1668453,1198.91
</coordinates>
</Point>
</Placemark>
<Placemark>
<name>
Sat Apr 17 14:10:03 2010 S=1.09 Km/hr
</name>
<styleUrl>
#styleMap_TLP_Normal
</styleUrl>
<Point>
<coordinates>
-99.0409470,17.1668453,1198.94
</coordinates>
</Point>
</Placemark>
<Placemark>
<name>
Sat Apr 17 14:10:13 2010 S=1.35 Km/hr
</name>
<styleUrl>
#styleMap_TLP_Normal
</styleUrl>
<Point>
<coordinates>
-99.0409393,17.1668491,1198.81
</coordinates>
</Point>
</Placemark>
<Placemark>
<name>
Sat Apr 17 14:10:23 2010 S=0.62 Km/hr
</name>
<styleUrl>
#styleMap_TLP_Normal
</styleUrl>
<Point>
<coordinates>
-99.0409470,17.1668453,1198.16
</coordinates>
</Point>
</Placemark>
<Placemark>
<name>
Sat Apr 17 14:10:33 2010 S=0.87 Km/hr
</name>
<styleUrl>
#styleMap_TLP_Normal
</styleUrl>
<Point>
<coordinates>
-99.0409546,17.1668758,1198.03
</coordinates>
</Point>
</Placemark>
<Placemark>
<name>
Sat Apr 17 14:10:43 2010 S=1.68 Km/hr
</name>
<styleUrl>
#styleMap_TLP_Normal
</styleUrl>
<Point>
<coordinates>
-99.0409393,17.1668472,1197.13
</coordinates>
</Point>
</Placemark>
<Placemark>
<name>
Sat Apr 17 14:10:53 2010 S=0.72 Km/hr
</name>
<styleUrl>
#styleMap_TLP_Normal
</styleUrl>
<Point>
<coordinates>
-99.0409088,17.1668243,1197.19
</coordinates>
</Point>
</Placemark>
<Placemark>
<name>
Sat Apr 17 14:11:03 2010 S=0.91 Km/hr
</name>
<styleUrl>
#styleMap_TLP_Normal
</styleUrl>
<Point>
<coordinates>
-99.0408936,17.1668262,1196.94
</coordinates>
</Point>
</Placemark>
<Placemark>
<name>
Sat Apr 17 14:11:13 2010 S=0.54 Km/hr
</name>
<styleUrl>
#styleMap_TLP_Normal
</styleUrl>
<Point>
<coordinates>
-99.0408859,17.1668434,1196.75
</coordinates>
</Point>
</Placemark>
<Placemark>
<name>
Sat Apr 17 14:11:23 2010 S=0.82 Km/hr
</name>
<styleUrl>
#styleMap_TLP_Finish
</styleUrl>
<Point>
<coordinates>
-99.0408859,17.1668568,1196.84
</coordinates>
</Point>
</Placemark>
</Folder>
</Document>
</kml>
