# Supplementary material for: Lévy foraging patterns of rural humans
Source: PLoS One. 2018 Jun 18;13(6):e0199099. doi: 10.1371/journal.pone.0199099 (PMC6005560; doi:10.1371/journal.pone.0199099)
Supplement: S6 File — (ZIP) [file pone.0199099.s006.zip › holux05/Holux005_M-241_Start_20100509-161825_Finish_20100509-170835.kml]

<?xml version="1.0" encoding="UTF-8"?>
<kml xmlns="http://earth.google.com/kml/2.1">
<Document>
<Style id="normalState_TLP_Start">
<IconStyle>
<scale>1.0</scale>
<Icon>
<href>http://maps.google.com/mapfiles/kml/pal4/icon15.png</href>
</Icon>
</IconStyle>
<LabelStyle>
<scale>1.0</scale>
</LabelStyle>
</Style>
<Style id="highlightState_TLP_Start">
<IconStyle>
<scale>1.1</scale>
<Icon>
<href>http://maps.google.com/mapfiles/kml/pal4/icon7.png</href>
</Icon>
</IconStyle>
<LabelStyle>
<scale>1.1</scale>
<color>ff0000ff</color>
</LabelStyle>
</Style>
<StyleMap id="styleMap_TLP_Start">
<Pair>
<key>normal</key>
<styleUrl>#normalState_TLP_Start</styleUrl>
</Pair>
<Pair>
<key>highlight</key>
<styleUrl>#highlightState_TLP_Start</styleUrl>
</Pair>
</StyleMap>
<Style id="normalState_TLP_Finish">
<IconStyle>
<scale>1.0</scale>
<Icon>
<href>http://maps.google.com/mapfiles/kml/pal4/icon15.png</href>
</Icon>
</IconStyle>
<LabelStyle>
<scale>1.0</scale>
</LabelStyle>
</Style>
<Style id="highlightState_TLP_Finish">
<IconStyle>
<scale>1.1</scale>
<Icon>
<href>http://maps.google.com/mapfiles/kml/pal4/icon7.png</href>
</Icon>
</IconStyle>
<LabelStyle>
<scale>1.1</scale>
<color>ff0000ff</color>
</LabelStyle>
</Style>
<StyleMap id="styleMap_TLP_Finish">
<Pair>
<key>normal</key>
<styleUrl>#normalState_TLP_Finish</styleUrl>
</Pair>
<Pair>
<key>highlight</key>
<styleUrl>#highlightState_TLP_Finish</styleUrl>
</Pair>
</StyleMap>
<Style id="normalState_TLP_Normal">
<IconStyle>
<scale>1.0</scale>
<Icon>
<href>http://maps.google.com/mapfiles/kml/pal4/icon31.png</href>
</Icon>
</IconStyle>
<LabelStyle>
<scale>1.0</scale>
</LabelStyle>
</Style>
<Style id="highlightState_TLP_Normal">
<IconStyle>
<scale>1.1</scale>
<Icon>
<href>http://maps.google.com/mapfiles/kml/pal4/icon23.png</href>
</Icon>
</IconStyle>
<LabelStyle>
<scale>1.1</scale>
<color>ff0000ff</color>
</LabelStyle>
</Style>
<StyleMap id="styleMap_TLP_Normal">
<Pair>
<key>normal</key>
<styleUrl>#normalState_TLP_Normal</styleUrl>
</Pair>
<Pair>
<key>highlight</key>
<styleUrl>#highlightState_TLP_Normal</styleUrl>
</Pair>
</StyleMap>
<Style id="normalState_TLP_Photo">
<IconStyle>
<scale>1.0</scale>
<Icon>
<href>http://maps.google.com/mapfiles/kml/pal4/icon46.png</href>
</Icon>
</IconStyle>
<LabelStyle>
<scale>1.0</scale>
</LabelStyle>
</Style>
<Style id="highlightState_TLP_Photo">
<IconStyle>
<scale>1.1</scale>
<Icon>
<href>http://maps.google.com/mapfiles/kml/pal4/icon38.png</href>
</Icon>
</IconStyle>
<LabelStyle>
<scale>1.1</scale>
<color>ff0000ff</color>
</LabelStyle>
</Style>
<StyleMap id="styleMap_TLP_Photo">
<Pair>
<key>normal</key>
<styleUrl>#normalState_TLP_Photo</styleUrl>
</Pair>
<Pair>
<key>highlight</key>
<styleUrl>#highlightState_TLP_Photo</styleUrl>
</Pair>
</StyleMap>
<Style id="roadStyle">
<LineStyle>
<color>ffffff00</color>
<width>6</width>
</LineStyle>
</Style>
<Open>1</Open>
<description>Route</description>
<name>Track Log</name>
<Placemark>
<name>Route</name>
<styleUrl>#roadStyle</styleUrl>
<MultiGeometry>
<LineString>
<coordinates>
-99.0425415,17.1699066,1234.97 -99.0425339,17.1698990,1235.56 -99.0425262,17.1699066,1235.38 -99.0425262,17.1699066,1235.41 -99.0425262,17.1699066,1235.41 -99.0425262,17.1699066,1235.44 -99.0425262,17.1699085,1235.44 -99.0425262,17.1699085,1235.47 -99.0425262,17.1699104,1235.50 -99.0425262,17.1699104,1235.50 -99.0425262,17.1699123,1235.50 -99.0425262,17.1699123,1235.56 -99.0425262,17.1699123,1235.50 -99.0425339,17.1699123,1235.47 -99.0425339,17.1699142,1235.50 -99.0425339,17.1699142,1235.47 -99.0425339,17.1699123,1235.44 -99.0425339,17.1699123,1235.41 -99.0425339,17.1699123,1235.41 -99.0425339,17.1699123,1235.41 -99.0425339,17.1699104,1235.38 -99.0425339,17.1699104,1235.34 -99.0425415,17.1699104,1235.34 -99.0425415,17.1699085,1235.31 -99.0425415,17.1699085,1235.34 -99.0425415,17.1699085,1235.31 -99.0425415,17.1699066,1235.28 -99.0425491,17.1699066,1235.25 -99.0425491,17.1699066,1235.19 -99.0425491,17.1699085,1235.13 -99.0425491,17.1699085,1235.09 -99.0425491,17.1699085,1235.00 -99.0425491,17.1699085,1234.97 -99.0425568,17.1699085,1234.97 -99.0425568,17.1699085,1234.94 -99.0425568,17.1699085,1234.94 -99.0425568,17.1699085,1234.91 -99.0425568,17.1699085,1234.91 -99.0425568,17.1699085,1234.91 -99.0425568,17.1699085,1234.97 -99.0425568,17.1699085,1235.00 -99.0425568,17.1699085,1235.03 -99.0425568,17.1699085,1235.03 -99.0425568,17.1699085,1235.09 -99.0425568,17.1699104,1235.13 -99.0425568,17.1699104,1235.16 -99.0425568,17.1699104,1235.13 -99.0425644,17.1699085,1235.09 -99.0425568,17.1699085,1235.06 -99.0425644,17.1699085,1234.97 -99.0425644,17.1699085,1234.84 -99.0425644,17.1699085,1234.72 -99.0425644,17.1699066,1234.63 -99.0425644,17.1699066,1234.53 -99.0425644,17.1699047,1234.44 -99.0425644,17.1699047,1234.44 -99.0425644,17.1699066,1234.47 -99.0425644,17.1699066,1234.47 -99.0425644,17.1699066,1234.44 -99.0425644,17.1699066,1234.47 -99.0425644,17.1699066,1234.53 -99.0425644,17.1699085,1234.69 -99.0425644,17.1699104,1234.69 -99.0425644,17.1699123,1234.75 -99.0425644,17.1699123,1234.75 -99.0425644,17.1699123,1234.81 -99.0425644,17.1699104,1234.81 -99.0425568,17.1699123,1234.91 -99.0425568,17.1699123,1234.97 -99.0425568,17.1699123,1235.03 -99.0425568,17.1699123,1235.03 -99.0425568,17.1699123,1235.03 -99.0425568,17.1699123,1235.06 -99.0425568,17.1699123,1235.06 -99.0425568,17.1699123,1235.13 -99.0425568,17.1699142,1235.16 -99.0425491,17.1699219,1235.41 -99.0425339,17.1699276,1235.59 -99.0425339,17.1699162,1235.88 -99.0425339,17.1699085,1236.19 -99.0425491,17.1699047,1236.50 -99.0425720,17.1699162,1236.69 -99.0425720,17.1699276,1237.06 -99.0425568,17.1699257,1237.66 -99.0425415,17.1699333,1238.47 -99.0425262,17.1699390,1239.00 -99.0425262,17.1699409,1239.25 -99.0425262,17.1699409,1239.22 -99.0425262,17.1699409,1239.28 -99.0425186,17.1699371,1239.25 -99.0423584,17.1699066,1238.81 -99.0423126,17.1698513,1237.63 -99.0422745,17.1698341,1235.09 -99.0422745,17.1697960,1233.75 -99.0422592,17.1697826,1233.69 -99.0422363,17.1697521,1233.63 -99.0422592,17.1697273,1231.44 -99.0422211,17.1697178,1231.81 -99.0422211,17.1697369,1230.22 -99.0422211,17.1697407,1228.53 -99.0421829,17.1697216,1227.94 -99.0421829,17.1696682,1227.47 -99.0421600,17.1696491,1228.06 -99.0421371,17.1696148,1227.34 -99.0421143,17.1695709,1227.44 -99.0420914,17.1695385,1227.66 -99.0420609,17.1695156,1227.44 -99.0420456,17.1694927,1227.50 -99.0420532,17.1694355,1227.03 -99.0420456,17.1694012,1228.91 -99.0421143,17.1693497,1229.63 -99.0421829,17.1692829,1229.34 -99.0422058,17.1692581,1229.03 -99.0421982,17.1692696,1229.31 -99.0421906,17.1692734,1229.47 -99.0421906,17.1692715,1229.81 -99.0422134,17.1692581,1230.25 -99.0422440,17.1692791,1231.72 -99.0422974,17.1692333,1234.59 -99.0423279,17.1691475,1238.63 -99.0423737,17.1690826,1239.31 -99.0423355,17.1690006,1240.09 -99.0422745,17.1689301,1240.28 -99.0422440,17.1688461,1238.75 -99.0422287,17.1687603,1237.50 -99.0422058,17.1687088,1237.19 -99.0422058,17.1686363,1236.41 -99.0422134,17.1685486,1235.97 -99.0421677,17.1684704,1234.69 -99.0421524,17.1683979,1233.28 -99.0421753,17.1683159,1231.81 -99.0421524,17.1682224,1231.59 -99.0420914,17.1681404,1230.38 -99.0420227,17.1681099,1230.53 -99.0419769,17.1680717,1229.50 -99.0419083,17.1680222,1228.53 -99.0419540,17.1680393,1228.22 -99.0419617,17.1680412,1227.38 -99.0419617,17.1680374,1226.34 -99.0419159,17.1680546,1225.03 -99.0418625,17.1680241,1224.72 -99.0418243,17.1679974,1222.47 -99.0417786,17.1679630,1219.13 -99.0417328,17.1678638,1216.47 -99.0417252,17.1678276,1214.31 -99.0416870,17.1677933,1211.94 -99.0416794,17.1677551,1209.22 -99.0416794,17.1676788,1208.84 -99.0416412,17.1676350,1205.59 -99.0415955,17.1675797,1202.72 -99.0415192,17.1675205,1201.28 -99.0414734,17.1674976,1199.72 -99.0414124,17.1674690,1198.53 -99.0413513,17.1674366,1196.84 -99.0413132,17.1673717,1195.69 -99.0412369,17.1672955,1195.94 -99.0411987,17.1672478,1195.50 -99.0411530,17.1672497,1193.75 -99.0411072,17.1671829,1193.31 -99.0410690,17.1671219,1192.13 -99.0410919,17.1670990,1190.50 -99.0410614,17.1670799,1188.41 -99.0410156,17.1670380,1188.38 -99.0409698,17.1670017,1188.88 -99.0409775,17.1669083,1190.31 -99.0409927,17.1668720,1190.22 -99.0409927,17.1668720,1190.03 -99.0410004,17.1668644,1190.00 -99.0409927,17.1668682,1189.94 -99.0409851,17.1668720,1189.97 -99.0409851,17.1668701,1189.97 -99.0409927,17.1668625,1189.97 -99.0409927,17.1668625,1189.97 -99.0409927,17.1668549,1189.97 -99.0409698,17.1668434,1189.53 -99.0409622,17.1668587,1189.66 -99.0409622,17.1668587,1189.59 -99.0409622,17.1668606,1189.59 -99.0409622,17.1668606,1189.63 -99.0409622,17.1668606,1189.66 -99.0409622,17.1668606,1189.69 -99.0409622,17.1668606,1189.72 -99.0409622,17.1668625,1189.72 -99.0409546,17.1668625,1189.75 -99.0409546,17.1668625,1189.75 -99.0409546,17.1668625,1189.78 -99.0409546,17.1668625,1189.75 -99.0409546,17.1668625,1189.75 -99.0409546,17.1668625,1189.78 -99.0409546,17.1668625,1189.81 -99.0409546,17.1668625,1189.84 -99.0409546,17.1668625,1189.88 -99.0409470,17.1668625,1189.94 -99.0409470,17.1668625,1189.94 -99.0409470,17.1668625,1189.88 -99.0409470,17.1668625,1189.81 -99.0409470,17.1668625,1189.78 -99.0409470,17.1668625,1189.78 -99.0409470,17.1668625,1189.81 -99.0409470,17.1668625,1189.84 -99.0409470,17.1668625,1189.84 -99.0409470,17.1668625,1189.84 -99.0409470,17.1668625,1189.81 -99.0409470,17.1668625,1189.78 -99.0409470,17.1668606,1189.72 -99.0409470,17.1668606,1189.66 -99.0409470,17.1668606,1189.56 -99.0409393,17.1668606,1189.50 -99.0409393,17.1668606,1189.47 -99.0409393,17.1668606,1189.47 -99.0409393,17.1668606,1189.44 -99.0409393,17.1668625,1189.47 -99.0409393,17.1668625,1189.53 -99.0409393,17.1668625,1189.56 -99.0409393,17.1668625,1189.63 -99.0409393,17.1668625,1189.69 -99.0409393,17.1668625,1189.69 -99.0409393,17.1668625,1189.69 -99.0409393,17.1668625,1189.69 -99.0409393,17.1668625,1189.72 -99.0409317,17.1668644,1189.75 -99.0409317,17.1668644,1189.75 -99.0409317,17.1668644,1189.75 -99.0409317,17.1668644,1189.78 -99.0409317,17.1668644,1189.84 -99.0409317,17.1668663,1189.88 -99.0409317,17.1668663,1189.91 -99.0409317,17.1668663,1190.00 -99.0409317,17.1668663,1190.09 -99.0409317,17.1668663,1190.16 -99.0409317,17.1668663,1190.22 -99.0409241,17.1668663,1190.25 -99.0409241,17.1668663,1190.25 -99.0409241,17.1668663,1190.31 -99.0409241,17.1668663,1190.31 -99.0409241,17.1668663,1190.31 -99.0409241,17.1668663,1190.31 -99.0409241,17.1668663,1190.34 -99.0409241,17.1668644,1190.34 -99.0409241,17.1668644,1190.38 -99.0409317,17.1668644,1190.44 -99.0409317,17.1668644,1190.47 -99.0409317,17.1668625,1190.50 -99.0409317,17.1668625,1190.56 -99.0409317,17.1668625,1190.59 -99.0409317,17.1668606,1190.63 -99.0409317,17.1668606,1190.69 -99.0409317,17.1668606,1190.75 -99.0409317,17.1668606,1190.81 -99.0409317,17.1668606,1190.84 -99.0409317,17.1668606,1190.91 -99.0409317,17.1668606,1190.94 -99.0409317,17.1668606,1191.03 -99.0409317,17.1668606,1191.06 -99.0409317,17.1668587,1191.06 -99.0409317,17.1668587,1191.09 -99.0409241,17.1668587,1191.09 -99.0409241,17.1668587,1191.13 -99.0409241,17.1668587,1191.13 -99.0409241,17.1668587,1191.13 -99.0409241,17.1668587,1191.09 -99.0409241,17.1668587,1191.06 -99.0409241,17.1668587,1191.03 -99.0409241,17.1668587,1190.94 -99.0409241,17.1668587,1190.91 -99.0409241,17.1668587,1190.91 -99.0409241,17.1668587,1190.91 -99.0409241,17.1668587,1190.91 -99.0409241,17.1668587,1190.91 -99.0409241,17.1668587,1190.91 -99.0409241,17.1668587,1190.94 -99.0409241,17.1668587,1190.91 -99.0409241,17.1668587,1190.91 -99.0409241,17.1668587,1190.91 -99.0409241,17.1668587,1190.91 -99.0409241,17.1668587,1190.94 -99.0409241,17.1668587,1190.94 -99.0409241,17.1668587,1190.94 -99.0409241,17.1668587,1190.94 -99.0409241,17.1668587,1190.97 -99.0409241,17.1668587,1190.97 -99.0409241,17.1668587,1190.97 -99.0409241,17.1668587,1190.97 -99.0409241,17.1668568,1191.00 -99.0409241,17.1668568,1191.00 -99.0409241,17.1668568,1191.03 -99.0409241,17.1668568,1191.06 -99.0409317,17.1668587,1191.09 -99.0409317,17.1668587,1191.13 -99.0409317,17.1668587,1191.13 -99.0409317,17.1668587,1191.13 -99.0409317,17.1668587,1191.09 -99.0409317,17.1668587,1191.13 -99.0409317,17.1668587,1191.13 -99.0409317,17.1668587,1191.13 -99.0409317,17.1668606,1191.16 -99.0409317,17.1668606,1191.19 -99.0409317,17.1668606,1191.22 -99.0409317,17.1668606,1191.22 -99.0409317,17.1668606,1191.22 -99.0409317,17.1668606,1191.22 -99.0409317,17.1668606,1191.19 </coordinates>
</LineString>
</MultiGeometry>
</Placemark>
<Folder>
<name>waypoints</name>
<Placemark>
<name>
Sun May 09 16:18:25 2010 S=0.32 Km/hr
</name>
<styleUrl>
#styleMap_TLP_Start
</styleUrl>
<Point>
<coordinates>
-99.0425415,17.1699066,1234.97
</coordinates>
</Point>
</Placemark>
<Placemark>
<name>
Sun May 09 16:18:35 2010 S=0.04 Km/hr
</name>
<styleUrl>
#styleMap_TLP_Normal
</styleUrl>
<Point>
<coordinates>
-99.0425339,17.1698990,1235.56
</coordinates>
</Point>
</Placemark>
<Placemark>
<name>
Sun May 09 16:18:45 2010 S=0.04 Km/hr
</name>
<styleUrl>
#styleMap_TLP_Normal
</styleUrl>
<Point>
<coordinates>
-99.0425262,17.1699066,1235.38
</coordinates>
</Point>
</Placemark>
<Placemark>
<name>
Sun May 09 16:18:55 2010 S=0.00 Km/hr
</name>
<styleUrl>
#styleMap_TLP_Normal
</styleUrl>
<Point>
<coordinates>
-99.0425262,17.1699066,1235.41
</coordinates>
</Point>
</Placemark>
<Placemark>
<name>
Sun May 09 16:19:05 2010 S=0.03 Km/hr
</name>
<styleUrl>
#styleMap_TLP_Normal
</styleUrl>
<Point>
<coordinates>
-99.0425262,17.1699066,1235.41
</coordinates>
</Point>
</Placemark>
<Placemark>
<name>
Sun May 09 16:19:15 2010 S=0.00 Km/hr
</name>
<styleUrl>
#styleMap_TLP_Normal
</styleUrl>
<Point>
<coordinates>
-99.0425262,17.1699066,1235.44
</coordinates>
</Point>
</Placemark>
<Placemark>
<name>
Sun May 09 16:19:25 2010 S=0.02 Km/hr
</name>
<styleUrl>
#styleMap_TLP_Normal
</styleUrl>
<Point>
<coordinates>
-99.0425262,17.1699085,1235.44
</coordinates>
</Point>
</Placemark>
<Placemark>
<name>
Sun May 09 16:19:35 2010 S=0.01 Km/hr
</name>
<styleUrl>
#styleMap_TLP_Normal
</styleUrl>
<Point>
<coordinates>
-99.0425262,17.1699085,1235.47
</coordinates>
</Point>
</Placemark>
<Placemark>
<name>
Sun May 09 16:19:45 2010 S=0.02 Km/hr
</name>
<styleUrl>
#styleMap_TLP_Normal
</styleUrl>
<Point>
<coordinates>
-99.0425262,17.1699104,1235.50
</coordinates>
</Point>
</Placemark>
<Placemark>
<name>
Sun May 09 16:19:55 2010 S=0.02 Km/hr
</name>
<styleUrl>
#styleMap_TLP_Normal
</styleUrl>
<Point>
<coordinates>
-99.0425262,17.1699104,1235.50
</coordinates>
</Point>
</Placemark>
<Placemark>
<name>
Sun May 09 16:20:05 2010 S=0.02 Km/hr
</name>
<styleUrl>
#styleMap_TLP_Normal
</styleUrl>
<Point>
<coordinates>
-99.0425262,17.1699123,1235.50
</coordinates>
</Point>
</Placemark>
<Placemark>
<name>
Sun May 09 16:20:15 2010 S=0.02 Km/hr
</name>
<styleUrl>
#styleMap_TLP_Normal
</styleUrl>
<Point>
<coordinates>
-99.0425262,17.1699123,1235.56
</coordinates>
</Point>
</Placemark>
<Placemark>
<name>
Sun May 09 16:20:25 2010 S=0.00 Km/hr
</name>
<styleUrl>
#styleMap_TLP_Normal
</styleUrl>
<Point>
<coordinates>
-99.0425262,17.1699123,1235.50
</coordinates>
</Point>
</Placemark>
<Placemark>
<name>
Sun May 09 16:20:35 2010 S=0.01 Km/hr
</name>
<styleUrl>
#styleMap_TLP_Normal
</styleUrl>
<Point>
<coordinates>
-99.0425339,17.1699123,1235.47
</coordinates>
</Point>
</Placemark>
<Placemark>
<name>
Sun May 09 16:20:45 2010 S=0.01 Km/hr
</name>
<styleUrl>
#styleMap_TLP_Normal
</styleUrl>
<Point>
<coordinates>
-99.0425339,17.1699142,1235.50
</coordinates>
</Point>
</Placemark>
<Placemark>
<name>
Sun May 09 16:20:55 2010 S=0.00 Km/hr
</name>
<styleUrl>
#styleMap_TLP_Normal
</styleUrl>
<Point>
<coordinates>
-99.0425339,17.1699142,1235.47
</coordinates>
</Point>
</Placemark>
<Placemark>
<name>
Sun May 09 16:21:05 2010 S=0.01 Km/hr
</name>
<styleUrl>
#styleMap_TLP_Normal
</styleUrl>
<Point>
<coordinates>
-99.0425339,17.1699123,1235.44
</coordinates>
</Point>
</Placemark>
<Placemark>
<name>
Sun May 09 16:21:15 2010 S=0.01 Km/hr
</name>
<styleUrl>
#styleMap_TLP_Normal
</styleUrl>
<Point>
<coordinates>
-99.0425339,17.1699123,1235.41
</coordinates>
</Point>
</Placemark>
<Placemark>
<name>
Sun May 09 16:21:25 2010 S=0.01 Km/hr
</name>
<styleUrl>
#styleMap_TLP_Normal
</styleUrl>
<Point>
<coordinates>
-99.0425339,17.1699123,1235.41
</coordinates>
</Point>
</Placemark>
<Placemark>
<name>
Sun May 09 16:21:35 2010 S=0.01 Km/hr
</name>
<styleUrl>
#styleMap_TLP_Normal
</styleUrl>
<Point>
<coordinates>
-99.0425339,17.1699123,1235.41
</coordinates>
</Point>
</Placemark>
<Placemark>
<name>
Sun May 09 16:21:45 2010 S=0.01 Km/hr
</name>
<styleUrl>
#styleMap_TLP_Normal
</styleUrl>
<Point>
<coordinates>
-99.0425339,17.1699104,1235.38
</coordinates>
</Point>
</Placemark>
<Placemark>
<name>
Sun May 09 16:21:55 2010 S=0.01 Km/hr
</name>
<styleUrl>
#styleMap_TLP_Normal
</styleUrl>
<Point>
<coordinates>
-99.0425339,17.1699104,1235.34
</coordinates>
</Point>
</Placemark>
<Placemark>
<name>
Sun May 09 16:22:05 2010 S=0.01 Km/hr
</name>
<styleUrl>
#styleMap_TLP_Normal
</styleUrl>
<Point>
<coordinates>
-99.0425415,17.1699104,1235.34
</coordinates>
</Point>
</Placemark>
<Placemark>
<name>
Sun May 09 16:22:15 2010 S=0.01 Km/hr
</name>
<styleUrl>
#styleMap_TLP_Normal
</styleUrl>
<Point>
<coordinates>
-99.0425415,17.1699085,1235.31
</coordinates>
</Point>
</Placemark>
<Placemark>
<name>
Sun May 09 16:22:25 2010 S=0.02 Km/hr
</name>
<styleUrl>
#styleMap_TLP_Normal
</styleUrl>
<Point>
<coordinates>
-99.0425415,17.1699085,1235.34
</coordinates>
</Point>
</Placemark>
<Placemark>
<name>
Sun May 09 16:22:35 2010 S=0.02 Km/hr
</name>
<styleUrl>
#styleMap_TLP_Normal
</styleUrl>
<Point>
<coordinates>
-99.0425415,17.1699085,1235.31
</coordinates>
</Point>
</Placemark>
<Placemark>
<name>
Sun May 09 16:22:45 2010 S=0.01 Km/hr
</name>
<styleUrl>
#styleMap_TLP_Normal
</styleUrl>
<Point>
<coordinates>
-99.0425415,17.1699066,1235.28
</coordinates>
</Point>
</Placemark>
<Placemark>
<name>
Sun May 09 16:22:55 2010 S=0.02 Km/hr
</name>
<styleUrl>
#styleMap_TLP_Normal
</styleUrl>
<Point>
<coordinates>
-99.0425491,17.1699066,1235.25
</coordinates>
</Point>
</Placemark>
<Placemark>
<name>
Sun May 09 16:23:05 2010 S=0.01 Km/hr
</name>
<styleUrl>
#styleMap_TLP_Normal
</styleUrl>
<Point>
<coordinates>
-99.0425491,17.1699066,1235.19
</coordinates>
</Point>
</Placemark>
<Placemark>
<name>
Sun May 09 16:23:15 2010 S=0.01 Km/hr
</name>
<styleUrl>
#styleMap_TLP_Normal
</styleUrl>
<Point>
<coordinates>
-99.0425491,17.1699085,1235.13
</coordinates>
</Point>
</Placemark>
<Placemark>
<name>
Sun May 09 16:23:25 2010 S=0.01 Km/hr
</name>
<styleUrl>
#styleMap_TLP_Normal
</styleUrl>
<Point>
<coordinates>
-99.0425491,17.1699085,1235.09
</coordinates>
</Point>
</Placemark>
<Placemark>
<name>
Sun May 09 16:23:35 2010 S=0.01 Km/hr
</name>
<styleUrl>
#styleMap_TLP_Normal
</styleUrl>
<Point>
<coordinates>
-99.0425491,17.1699085,1235.00
</coordinates>
</Point>
</Placemark>
<Placemark>
<name>
Sun May 09 16:23:45 2010 S=0.01 Km/hr
</name>
<styleUrl>
#styleMap_TLP_Normal
</styleUrl>
<Point>
<coordinates>
-99.0425491,17.1699085,1234.97
</coordinates>
</Point>
</Placemark>
<Placemark>
<name>
Sun May 09 16:23:55 2010 S=0.01 Km/hr
</name>
<styleUrl>
#styleMap_TLP_Normal
</styleUrl>
<Point>
<coordinates>
-99.0425568,17.1699085,1234.97
</coordinates>
</Point>
</Placemark>
<Placemark>
<name>
Sun May 09 16:24:05 2010 S=0.01 Km/hr
</name>
<styleUrl>
#styleMap_TLP_Normal
</styleUrl>
<Point>
<coordinates>
-99.0425568,17.1699085,1234.94
</coordinates>
</Point>
</Placemark>
<Placemark>
<name>
Sun May 09 16:24:15 2010 S=0.01 Km/hr
</name>
<styleUrl>
#styleMap_TLP_Normal
</styleUrl>
<Point>
<coordinates>
-99.0425568,17.1699085,1234.94
</coordinates>
</Point>
</Placemark>
<Placemark>
<name>
Sun May 09 16:24:25 2010 S=0.01 Km/hr
</name>
<styleUrl>
#styleMap_TLP_Normal
</styleUrl>
<Point>
<coordinates>
-99.0425568,17.1699085,1234.91
</coordinates>
</Point>
</Placemark>
<Placemark>
<name>
Sun May 09 16:24:35 2010 S=0.01 Km/hr
</name>
<styleUrl>
#styleMap_TLP_Normal
</styleUrl>
<Point>
<coordinates>
-99.0425568,17.1699085,1234.91
</coordinates>
</Point>
</Placemark>
<Placemark>
<name>
Sun May 09 16:24:45 2010 S=0.00 Km/hr
</name>
<styleUrl>
#styleMap_TLP_Normal
</styleUrl>
<Point>
<coordinates>
-99.0425568,17.1699085,1234.91
</coordinates>
</Point>
</Placemark>
<Placemark>
<name>
Sun May 09 16:24:55 2010 S=0.00 Km/hr
</name>
<styleUrl>
#styleMap_TLP_Normal
</styleUrl>
<Point>
<coordinates>
-99.0425568,17.1699085,1234.97
</coordinates>
</Point>
</Placemark>
<Placemark>
<name>
Sun May 09 16:25:05 2010 S=0.01 Km/hr
</name>
<styleUrl>
#styleMap_TLP_Normal
</styleUrl>
<Point>
<coordinates>
-99.0425568,17.1699085,1235.00
</coordinates>
</Point>
</Placemark>
<Placemark>
<name>
Sun May 09 16:25:15 2010 S=0.01 Km/hr
</name>
<styleUrl>
#styleMap_TLP_Normal
</styleUrl>
<Point>
<coordinates>
-99.0425568,17.1699085,1235.03
</coordinates>
</Point>
</Placemark>
<Placemark>
<name>
Sun May 09 16:25:25 2010 S=0.01 Km/hr
</name>
<styleUrl>
#styleMap_TLP_Normal
</styleUrl>
<Point>
<coordinates>
-99.0425568,17.1699085,1235.03
</coordinates>
</Point>
</Placemark>
<Placemark>
<name>
Sun May 09 16:25:35 2010 S=0.01 Km/hr
</name>
<styleUrl>
#styleMap_TLP_Normal
</styleUrl>
<Point>
<coordinates>
-99.0425568,17.1699085,1235.09
</coordinates>
</Point>
</Placemark>
<Placemark>
<name>
Sun May 09 16:25:45 2010 S=0.01 Km/hr
</name>
<styleUrl>
#styleMap_TLP_Normal
</styleUrl>
<Point>
<coordinates>
-99.0425568,17.1699104,1235.13
</coordinates>
</Point>
</Placemark>
<Placemark>
<name>
Sun May 09 16:25:55 2010 S=0.01 Km/hr
</name>
<styleUrl>
#styleMap_TLP_Normal
</styleUrl>
<Point>
<coordinates>
-99.0425568,17.1699104,1235.16
</coordinates>
</Point>
</Placemark>
<Placemark>
<name>
Sun May 09 16:26:05 2010 S=0.01 Km/hr
</name>
<styleUrl>
#styleMap_TLP_Normal
</styleUrl>
<Point>
<coordinates>
-99.0425568,17.1699104,1235.13
</coordinates>
</Point>
</Placemark>
<Placemark>
<name>
Sun May 09 16:26:15 2010 S=0.01 Km/hr
</name>
<styleUrl>
#styleMap_TLP_Normal
</styleUrl>
<Point>
<coordinates>
-99.0425644,17.1699085,1235.09
</coordinates>
</Point>
</Placemark>
<Placemark>
<name>
Sun May 09 16:26:25 2010 S=0.01 Km/hr
</name>
<styleUrl>
#styleMap_TLP_Normal
</styleUrl>
<Point>
<coordinates>
-99.0425568,17.1699085,1235.06
</coordinates>
</Point>
</Placemark>
<Placemark>
<name>
Sun May 09 16:26:35 2010 S=0.00 Km/hr
</name>
<styleUrl>
#styleMap_TLP_Normal
</styleUrl>
<Point>
<coordinates>
-99.0425644,17.1699085,1234.97
</coordinates>
</Point>
</Placemark>
<Placemark>
<name>
Sun May 09 16:26:45 2010 S=0.01 Km/hr
</name>
<styleUrl>
#styleMap_TLP_Normal
</styleUrl>
<Point>
<coordinates>
-99.0425644,17.1699085,1234.84
</coordinates>
</Point>
</Placemark>
<Placemark>
<name>
Sun May 09 16:26:55 2010 S=0.01 Km/hr
</name>
<styleUrl>
#styleMap_TLP_Normal
</styleUrl>
<Point>
<coordinates>
-99.0425644,17.1699085,1234.72
</coordinates>
</Point>
</Placemark>
<Placemark>
<name>
Sun May 09 16:27:05 2010 S=0.01 Km/hr
</name>
<styleUrl>
#styleMap_TLP_Normal
</styleUrl>
<Point>
<coordinates>
-99.0425644,17.1699066,1234.63
</coordinates>
</Point>
</Placemark>
<Placemark>
<name>
Sun May 09 16:27:15 2010 S=0.01 Km/hr
</name>
<styleUrl>
#styleMap_TLP_Normal
</styleUrl>
<Point>
<coordinates>
-99.0425644,17.1699066,1234.53
</coordinates>
</Point>
</Placemark>
<Placemark>
<name>
Sun May 09 16:27:25 2010 S=0.01 Km/hr
</name>
<styleUrl>
#styleMap_TLP_Normal
</styleUrl>
<Point>
<coordinates>
-99.0425644,17.1699047,1234.44
</coordinates>
</Point>
</Placemark>
<Placemark>
<name>
Sun May 09 16:27:35 2010 S=0.02 Km/hr
</name>
<styleUrl>
#styleMap_TLP_Normal
</styleUrl>
<Point>
<coordinates>
-99.0425644,17.1699047,1234.44
</coordinates>
</Point>
</Placemark>
<Placemark>
<name>
Sun May 09 16:27:45 2010 S=0.01 Km/hr
</name>
<styleUrl>
#styleMap_TLP_Normal
</styleUrl>
<Point>
<coordinates>
-99.0425644,17.1699066,1234.47
</coordinates>
</Point>
</Placemark>
<Placemark>
<name>
Sun May 09 16:27:55 2010 S=0.00 Km/hr
</name>
<styleUrl>
#styleMap_TLP_Normal
</styleUrl>
<Point>
<coordinates>
-99.0425644,17.1699066,1234.47
</coordinates>
</Point>
</Placemark>
<Placemark>
<name>
Sun May 09 16:28:05 2010 S=0.00 Km/hr
</name>
<styleUrl>
#styleMap_TLP_Normal
</styleUrl>
<Point>
<coordinates>
-99.0425644,17.1699066,1234.44
</coordinates>
</Point>
</Placemark>
<Placemark>
<name>
Sun May 09 16:28:15 2010 S=0.01 Km/hr
</name>
<styleUrl>
#styleMap_TLP_Normal
</styleUrl>
<Point>
<coordinates>
-99.0425644,17.1699066,1234.47
</coordinates>
</Point>
</Placemark>
<Placemark>
<name>
Sun May 09 16:28:25 2010 S=0.02 Km/hr
</name>
<styleUrl>
#styleMap_TLP_Normal
</styleUrl>
<Point>
<coordinates>
-99.0425644,17.1699066,1234.53
</coordinates>
</Point>
</Placemark>
<Placemark>
<name>
Sun May 09 16:28:35 2010 S=0.00 Km/hr
</name>
<styleUrl>
#styleMap_TLP_Normal
</styleUrl>
<Point>
<coordinates>
-99.0425644,17.1699085,1234.69
</coordinates>
</Point>
</Placemark>
<Placemark>
<name>
Sun May 09 16:28:45 2010 S=0.01 Km/hr
</name>
<styleUrl>
#styleMap_TLP_Normal
</styleUrl>
<Point>
<coordinates>
-99.0425644,17.1699104,1234.69
</coordinates>
</Point>
</Placemark>
<Placemark>
<name>
Sun May 09 16:28:55 2010 S=0.01 Km/hr
</name>
<styleUrl>
#styleMap_TLP_Normal
</styleUrl>
<Point>
<coordinates>
-99.0425644,17.1699123,1234.75
</coordinates>
</Point>
</Placemark>
<Placemark>
<name>
Sun May 09 16:29:05 2010 S=0.01 Km/hr
</name>
<styleUrl>
#styleMap_TLP_Normal
</styleUrl>
<Point>
<coordinates>
-99.0425644,17.1699123,1234.75
</coordinates>
</Point>
</Placemark>
<Placemark>
<name>
Sun May 09 16:29:15 2010 S=0.01 Km/hr
</name>
<styleUrl>
#styleMap_TLP_Normal
</styleUrl>
<Point>
<coordinates>
-99.0425644,17.1699123,1234.81
</coordinates>
</Point>
</Placemark>
<Placemark>
<name>
Sun May 09 16:29:25 2010 S=0.00 Km/hr
</name>
<styleUrl>
#styleMap_TLP_Normal
</styleUrl>
<Point>
<coordinates>
-99.0425644,17.1699104,1234.81
</coordinates>
</Point>
</Placemark>
<Placemark>
<name>
Sun May 09 16:29:35 2010 S=0.01 Km/hr
</name>
<styleUrl>
#styleMap_TLP_Normal
</styleUrl>
<Point>
<coordinates>
-99.0425568,17.1699123,1234.91
</coordinates>
</Point>
</Placemark>
<Placemark>
<name>
Sun May 09 16:29:45 2010 S=0.01 Km/hr
</name>
<styleUrl>
#styleMap_TLP_Normal
</styleUrl>
<Point>
<coordinates>
-99.0425568,17.1699123,1234.97
</coordinates>
</Point>
</Placemark>
<Placemark>
<name>
Sun May 09 16:29:55 2010 S=0.01 Km/hr
</name>
<styleUrl>
#styleMap_TLP_Normal
</styleUrl>
<Point>
<coordinates>
-99.0425568,17.1699123,1235.03
</coordinates>
</Point>
</Placemark>
<Placemark>
<name>
Sun May 09 16:30:05 2010 S=0.00 Km/hr
</name>
<styleUrl>
#styleMap_TLP_Normal
</styleUrl>
<Point>
<coordinates>
-99.0425568,17.1699123,1235.03
</coordinates>
</Point>
</Placemark>
<Placemark>
<name>
Sun May 09 16:30:15 2010 S=0.01 Km/hr
</name>
<styleUrl>
#styleMap_TLP_Normal
</styleUrl>
<Point>
<coordinates>
-99.0425568,17.1699123,1235.03
</coordinates>
</Point>
</Placemark>
<Placemark>
<name>
Sun May 09 16:30:25 2010 S=0.01 Km/hr
</name>
<styleUrl>
#styleMap_TLP_Normal
</styleUrl>
<Point>
<coordinates>
-99.0425568,17.1699123,1235.06
</coordinates>
</Point>
</Placemark>
<Placemark>
<name>
Sun May 09 16:30:35 2010 S=0.01 Km/hr
</name>
<styleUrl>
#styleMap_TLP_Normal
</styleUrl>
<Point>
<coordinates>
-99.0425568,17.1699123,1235.06
</coordinates>
</Point>
</Placemark>
<Placemark>
<name>
Sun May 09 16:30:45 2010 S=0.01 Km/hr
</name>
<styleUrl>
#styleMap_TLP_Normal
</styleUrl>
<Point>
<coordinates>
-99.0425568,17.1699123,1235.13
</coordinates>
</Point>
</Placemark>
<Placemark>
<name>
Sun May 09 16:30:55 2010 S=0.30 Km/hr
</name>
<styleUrl>
#styleMap_TLP_Normal
</styleUrl>
<Point>
<coordinates>
-99.0425568,17.1699142,1235.16
</coordinates>
</Point>
</Placemark>
<Placemark>
<name>
Sun May 09 16:31:05 2010 S=0.57 Km/hr
</name>
<styleUrl>
#styleMap_TLP_Normal
</styleUrl>
<Point>
<coordinates>
-99.0425491,17.1699219,1235.41
</coordinates>
</Point>
</Placemark>
<Placemark>
<name>
Sun May 09 16:31:15 2010 S=0.56 Km/hr
</name>
<styleUrl>
#styleMap_TLP_Normal
</styleUrl>
<Point>
<coordinates>
-99.0425339,17.1699276,1235.59
</coordinates>
</Point>
</Placemark>
<Placemark>
<name>
Sun May 09 16:31:25 2010 S=0.49 Km/hr
</name>
<styleUrl>
#styleMap_TLP_Normal
</styleUrl>
<Point>
<coordinates>
-99.0425339,17.1699162,1235.88
</coordinates>
</Point>
</Placemark>
<Placemark>
<name>
Sun May 09 16:31:35 2010 S=0.49 Km/hr
</name>
<styleUrl>
#styleMap_TLP_Normal
</styleUrl>
<Point>
<coordinates>
-99.0425339,17.1699085,1236.19
</coordinates>
</Point>
</Placemark>
<Placemark>
<name>
Sun May 09 16:31:45 2010 S=0.54 Km/hr
</name>
<styleUrl>
#styleMap_TLP_Normal
</styleUrl>
<Point>
<coordinates>
-99.0425491,17.1699047,1236.50
</coordinates>
</Point>
</Placemark>
<Placemark>
<name>
Sun May 09 16:31:55 2010 S=0.80 Km/hr
</name>
<styleUrl>
#styleMap_TLP_Normal
</styleUrl>
<Point>
<coordinates>
-99.0425720,17.1699162,1236.69
</coordinates>
</Point>
</Placemark>
<Placemark>
<name>
Sun May 09 16:32:05 2010 S=0.58 Km/hr
</name>
<styleUrl>
#styleMap_TLP_Normal
</styleUrl>
<Point>
<coordinates>
-99.0425720,17.1699276,1237.06
</coordinates>
</Point>
</Placemark>
<Placemark>
<name>
Sun May 09 16:32:15 2010 S=0.43 Km/hr
</name>
<styleUrl>
#styleMap_TLP_Normal
</styleUrl>
<Point>
<coordinates>
-99.0425568,17.1699257,1237.66
</coordinates>
</Point>
</Placemark>
<Placemark>
<name>
Sun May 09 16:32:25 2010 S=0.73 Km/hr
</name>
<styleUrl>
#styleMap_TLP_Normal
</styleUrl>
<Point>
<coordinates>
-99.0425415,17.1699333,1238.47
</coordinates>
</Point>
</Placemark>
<Placemark>
<name>
Sun May 09 16:32:35 2010 S=0.14 Km/hr
</name>
<styleUrl>
#styleMap_TLP_Normal
</styleUrl>
<Point>
<coordinates>
-99.0425262,17.1699390,1239.00
</coordinates>
</Point>
</Placemark>
<Placemark>
<name>
Sun May 09 16:32:45 2010 S=0.03 Km/hr
</name>
<styleUrl>
#styleMap_TLP_Normal
</styleUrl>
<Point>
<coordinates>
-99.0425262,17.1699409,1239.25
</coordinates>
</Point>
</Placemark>
<Placemark>
<name>
Sun May 09 16:32:55 2010 S=0.00 Km/hr
</name>
<styleUrl>
#styleMap_TLP_Normal
</styleUrl>
<Point>
<coordinates>
-99.0425262,17.1699409,1239.22
</coordinates>
</Point>
</Placemark>
<Placemark>
<name>
Sun May 09 16:33:05 2010 S=0.01 Km/hr
</name>
<styleUrl>
#styleMap_TLP_Normal
</styleUrl>
<Point>
<coordinates>
-99.0425262,17.1699409,1239.28
</coordinates>
</Point>
</Placemark>
<Placemark>
<name>
Sun May 09 16:33:15 2010 S=0.71 Km/hr
</name>
<styleUrl>
#styleMap_TLP_Normal
</styleUrl>
<Point>
<coordinates>
-99.0425186,17.1699371,1239.25
</coordinates>
</Point>
</Placemark>
<Placemark>
<name>
Sun May 09 16:33:25 2010 S=1.35 Km/hr
</name>
<styleUrl>
#styleMap_TLP_Normal
</styleUrl>
<Point>
<coordinates>
-99.0423584,17.1699066,1238.81
</coordinates>
</Point>
</Placemark>
<Placemark>
<name>
Sun May 09 16:33:35 2010 S=1.86 Km/hr
</name>
<styleUrl>
#styleMap_TLP_Normal
</styleUrl>
<Point>
<coordinates>
-99.0423126,17.1698513,1237.63
</coordinates>
</Point>
</Placemark>
<Placemark>
<name>
Sun May 09 16:33:45 2010 S=1.11 Km/hr
</name>
<styleUrl>
#styleMap_TLP_Normal
</styleUrl>
<Point>
<coordinates>
-99.0422745,17.1698341,1235.09
</coordinates>
</Point>
</Placemark>
<Placemark>
<name>
Sun May 09 16:33:55 2010 S=1.44 Km/hr
</name>
<styleUrl>
#styleMap_TLP_Normal
</styleUrl>
<Point>
<coordinates>
-99.0422745,17.1697960,1233.75
</coordinates>
</Point>
</Placemark>
<Placemark>
<name>
Sun May 09 16:34:05 2010 S=1.06 Km/hr
</name>
<styleUrl>
#styleMap_TLP_Normal
</styleUrl>
<Point>
<coordinates>
-99.0422592,17.1697826,1233.69
</coordinates>
</Point>
</Placemark>
<Placemark>
<name>
Sun May 09 16:34:15 2010 S=1.49 Km/hr
</name>
<styleUrl>
#styleMap_TLP_Normal
</styleUrl>
<Point>
<coordinates>
-99.0422363,17.1697521,1233.63
</coordinates>
</Point>
</Placemark>
<Placemark>
<name>
Sun May 09 16:34:25 2010 S=0.75 Km/hr
</name>
<styleUrl>
#styleMap_TLP_Normal
</styleUrl>
<Point>
<coordinates>
-99.0422592,17.1697273,1231.44
</coordinates>
</Point>
</Placemark>
<Placemark>
<name>
Sun May 09 16:34:35 2010 S=0.43 Km/hr
</name>
<styleUrl>
#styleMap_TLP_Normal
</styleUrl>
<Point>
<coordinates>
-99.0422211,17.1697178,1231.81
</coordinates>
</Point>
</Placemark>
<Placemark>
<name>
Sun May 09 16:34:45 2010 S=1.70 Km/hr
</name>
<styleUrl>
#styleMap_TLP_Normal
</styleUrl>
<Point>
<coordinates>
-99.0422211,17.1697369,1230.22
</coordinates>
</Point>
</Placemark>
<Placemark>
<name>
Sun May 09 16:34:55 2010 S=0.63 Km/hr
</name>
<styleUrl>
#styleMap_TLP_Normal
</styleUrl>
<Point>
<coordinates>
-99.0422211,17.1697407,1228.53
</coordinates>
</Point>
</Placemark>
<Placemark>
<name>
Sun May 09 16:35:05 2010 S=0.85 Km/hr
</name>
<styleUrl>
#styleMap_TLP_Normal
</styleUrl>
<Point>
<coordinates>
-99.0421829,17.1697216,1227.94
</coordinates>
</Point>
</Placemark>
<Placemark>
<name>
Sun May 09 16:35:15 2010 S=1.85 Km/hr
</name>
<styleUrl>
#styleMap_TLP_Normal
</styleUrl>
<Point>
<coordinates>
-99.0421829,17.1696682,1227.47
</coordinates>
</Point>
</Placemark>
<Placemark>
<name>
Sun May 09 16:35:25 2010 S=1.02 Km/hr
</name>
<styleUrl>
#styleMap_TLP_Normal
</styleUrl>
<Point>
<coordinates>
-99.0421600,17.1696491,1228.06
</coordinates>
</Point>
</Placemark>
<Placemark>
<name>
Sun May 09 16:35:35 2010 S=2.01 Km/hr
</name>
<styleUrl>
#styleMap_TLP_Normal
</styleUrl>
<Point>
<coordinates>
-99.0421371,17.1696148,1227.34
</coordinates>
</Point>
</Placemark>
<Placemark>
<name>
Sun May 09 16:35:45 2010 S=1.77 Km/hr
</name>
<styleUrl>
#styleMap_TLP_Normal
</styleUrl>
<Point>
<coordinates>
-99.0421143,17.1695709,1227.44
</coordinates>
</Point>
</Placemark>
<Placemark>
<name>
Sun May 09 16:35:55 2010 S=1.30 Km/hr
</name>
<styleUrl>
#styleMap_TLP_Normal
</styleUrl>
<Point>
<coordinates>
-99.0420914,17.1695385,1227.66
</coordinates>
</Point>
</Placemark>
<Placemark>
<name>
Sun May 09 16:36:05 2010 S=1.08 Km/hr
</name>
<styleUrl>
#styleMap_TLP_Normal
</styleUrl>
<Point>
<coordinates>
-99.0420609,17.1695156,1227.44
</coordinates>
</Point>
</Placemark>
<Placemark>
<name>
Sun May 09 16:36:15 2010 S=1.05 Km/hr
</name>
<styleUrl>
#styleMap_TLP_Normal
</styleUrl>
<Point>
<coordinates>
-99.0420456,17.1694927,1227.50
</coordinates>
</Point>
</Placemark>
<Placemark>
<name>
Sun May 09 16:36:25 2010 S=1.87 Km/hr
</name>
<styleUrl>
#styleMap_TLP_Normal
</styleUrl>
<Point>
<coordinates>
-99.0420532,17.1694355,1227.03
</coordinates>
</Point>
</Placemark>
<Placemark>
<name>
Sun May 09 16:36:35 2010 S=1.43 Km/hr
</name>
<styleUrl>
#styleMap_TLP_Normal
</styleUrl>
<Point>
<coordinates>
-99.0420456,17.1694012,1228.91
</coordinates>
</Point>
</Placemark>
<Placemark>
<name>
Sun May 09 16:36:45 2010 S=2.21 Km/hr
</name>
<styleUrl>
#styleMap_TLP_Normal
</styleUrl>
<Point>
<coordinates>
-99.0421143,17.1693497,1229.63
</coordinates>
</Point>
</Placemark>
<Placemark>
<name>
Sun May 09 16:36:55 2010 S=1.35 Km/hr
</name>
<styleUrl>
#styleMap_TLP_Normal
</styleUrl>
<Point>
<coordinates>
-99.0421829,17.1692829,1229.34
</coordinates>
</Point>
</Placemark>
<Placemark>
<name>
Sun May 09 16:37:05 2010 S=0.64 Km/hr
</name>
<styleUrl>
#styleMap_TLP_Normal
</styleUrl>
<Point>
<coordinates>
-99.0422058,17.1692581,1229.03
</coordinates>
</Point>
</Placemark>
<Placemark>
<name>
Sun May 09 16:37:15 2010 S=0.56 Km/hr
</name>
<styleUrl>
#styleMap_TLP_Normal
</styleUrl>
<Point>
<coordinates>
-99.0421982,17.1692696,1229.31
</coordinates>
</Point>
</Placemark>
<Placemark>
<name>
Sun May 09 16:37:25 2010 S=0.02 Km/hr
</name>
<styleUrl>
#styleMap_TLP_Normal
</styleUrl>
<Point>
<coordinates>
-99.0421906,17.1692734,1229.47
</coordinates>
</Point>
</Placemark>
<Placemark>
<name>
Sun May 09 16:37:35 2010 S=1.37 Km/hr
</name>
<styleUrl>
#styleMap_TLP_Normal
</styleUrl>
<Point>
<coordinates>
-99.0421906,17.1692715,1229.81
</coordinates>
</Point>
</Placemark>
<Placemark>
<name>
Sun May 09 16:37:45 2010 S=1.84 Km/hr
</name>
<styleUrl>
#styleMap_TLP_Normal
</styleUrl>
<Point>
<coordinates>
-99.0422134,17.1692581,1230.25
</coordinates>
</Point>
</Placemark>
<Placemark>
<name>
Sun May 09 16:37:55 2010 S=1.63 Km/hr
</name>
<styleUrl>
#styleMap_TLP_Normal
</styleUrl>
<Point>
<coordinates>
-99.0422440,17.1692791,1231.72
</coordinates>
</Point>
</Placemark>
<Placemark>
<name>
Sun May 09 16:38:05 2010 S=2.08 Km/hr
</name>
<styleUrl>
#styleMap_TLP_Normal
</styleUrl>
<Point>
<coordinates>
-99.0422974,17.1692333,1234.59
</coordinates>
</Point>
</Placemark>
<Placemark>
<name>
Sun May 09 16:38:15 2010 S=1.67 Km/hr
</name>
<styleUrl>
#styleMap_TLP_Normal
</styleUrl>
<Point>
<coordinates>
-99.0423279,17.1691475,1238.63
</coordinates>
</Point>
</Placemark>
<Placemark>
<name>
Sun May 09 16:38:25 2010 S=1.98 Km/hr
</name>
<styleUrl>
#styleMap_TLP_Normal
</styleUrl>
<Point>
<coordinates>
-99.0423737,17.1690826,1239.31
</coordinates>
</Point>
</Placemark>
<Placemark>
<name>
Sun May 09 16:38:35 2010 S=2.93 Km/hr
</name>
<styleUrl>
#styleMap_TLP_Normal
</styleUrl>
<Point>
<coordinates>
-99.0423355,17.1690006,1240.09
</coordinates>
</Point>
</Placemark>
<Placemark>
<name>
Sun May 09 16:38:45 2010 S=4.02 Km/hr
</name>
<styleUrl>
#styleMap_TLP_Normal
</styleUrl>
<Point>
<coordinates>
-99.0422745,17.1689301,1240.28
</coordinates>
</Point>
</Placemark>
<Placemark>
<name>
Sun May 09 16:38:55 2010 S=3.42 Km/hr
</name>
<styleUrl>
#styleMap_TLP_Normal
</styleUrl>
<Point>
<coordinates>
-99.0422440,17.1688461,1238.75
</coordinates>
</Point>
</Placemark>
<Placemark>
<name>
Sun May 09 16:39:05 2010 S=2.71 Km/hr
</name>
<styleUrl>
#styleMap_TLP_Normal
</styleUrl>
<Point>
<coordinates>
-99.0422287,17.1687603,1237.50
</coordinates>
</Point>
</Placemark>
<Placemark>
<name>
Sun May 09 16:39:15 2010 S=2.87 Km/hr
</name>
<styleUrl>
#styleMap_TLP_Normal
</styleUrl>
<Point>
<coordinates>
-99.0422058,17.1687088,1237.19
</coordinates>
</Point>
</Placemark>
<Placemark>
<name>
Sun May 09 16:39:25 2010 S=3.39 Km/hr
</name>
<styleUrl>
#styleMap_TLP_Normal
</styleUrl>
<Point>
<coordinates>
-99.0422058,17.1686363,1236.41
</coordinates>
</Point>
</Placemark>
<Placemark>
<name>
Sun May 09 16:39:35 2010 S=3.88 Km/hr
</name>
<styleUrl>
#styleMap_TLP_Normal
</styleUrl>
<Point>
<coordinates>
-99.0422134,17.1685486,1235.97
</coordinates>
</Point>
</Placemark>
<Placemark>
<name>
Sun May 09 16:39:45 2010 S=2.64 Km/hr
</name>
<styleUrl>
#styleMap_TLP_Normal
</styleUrl>
<Point>
<coordinates>
-99.0421677,17.1684704,1234.69
</coordinates>
</Point>
</Placemark>
<Placemark>
<name>
Sun May 09 16:39:55 2010 S=2.61 Km/hr
</name>
<styleUrl>
#styleMap_TLP_Normal
</styleUrl>
<Point>
<coordinates>
-99.0421524,17.1683979,1233.28
</coordinates>
</Point>
</Placemark>
<Placemark>
<name>
Sun May 09 16:40:05 2010 S=3.26 Km/hr
</name>
<styleUrl>
#styleMap_TLP_Normal
</styleUrl>
<Point>
<coordinates>
-99.0421753,17.1683159,1231.81
</coordinates>
</Point>
</Placemark>
<Placemark>
<name>
Sun May 09 16:40:15 2010 S=3.53 Km/hr
</name>
<styleUrl>
#styleMap_TLP_Normal
</styleUrl>
<Point>
<coordinates>
-99.0421524,17.1682224,1231.59
</coordinates>
</Point>
</Placemark>
<Placemark>
<name>
Sun May 09 16:40:25 2010 S=2.67 Km/hr
</name>
<styleUrl>
#styleMap_TLP_Normal
</styleUrl>
<Point>
<coordinates>
-99.0420914,17.1681404,1230.38
</coordinates>
</Point>
</Placemark>
<Placemark>
<name>
Sun May 09 16:40:35 2010 S=2.23 Km/hr
</name>
<styleUrl>
#styleMap_TLP_Normal
</styleUrl>
<Point>
<coordinates>
-99.0420227,17.1681099,1230.53
</coordinates>
</Point>
</Placemark>
<Placemark>
<name>
Sun May 09 16:40:45 2010 S=2.88 Km/hr
</name>
<styleUrl>
#styleMap_TLP_Normal
</styleUrl>
<Point>
<coordinates>
-99.0419769,17.1680717,1229.50
</coordinates>
</Point>
</Placemark>
<Placemark>
<name>
Sun May 09 16:40:55 2010 S=2.49 Km/hr
</name>
<styleUrl>
#styleMap_TLP_Normal
</styleUrl>
<Point>
<coordinates>
-99.0419083,17.1680222,1228.53
</coordinates>
</Point>
</Placemark>
<Placemark>
<name>
Sun May 09 16:41:05 2010 S=0.49 Km/hr
</name>
<styleUrl>
#styleMap_TLP_Normal
</styleUrl>
<Point>
<coordinates>
-99.0419540,17.1680393,1228.22
</coordinates>
</Point>
</Placemark>
<Placemark>
<name>
Sun May 09 16:41:15 2010 S=0.12 Km/hr
</name>
<styleUrl>
#styleMap_TLP_Normal
</styleUrl>
<Point>
<coordinates>
-99.0419617,17.1680412,1227.38
</coordinates>
</Point>
</Placemark>
<Placemark>
<name>
Sun May 09 16:41:25 2010 S=0.49 Km/hr
</name>
<styleUrl>
#styleMap_TLP_Normal
</styleUrl>
<Point>
<coordinates>
-99.0419617,17.1680374,1226.34
</coordinates>
</Point>
</Placemark>
<Placemark>
<name>
Sun May 09 16:41:35 2010 S=2.26 Km/hr
</name>
<styleUrl>
#styleMap_TLP_Normal
</styleUrl>
<Point>
<coordinates>
-99.0419159,17.1680546,1225.03
</coordinates>
</Point>
</Placemark>
<Placemark>
<name>
Sun May 09 16:41:45 2010 S=1.60 Km/hr
</name>
<styleUrl>
#styleMap_TLP_Normal
</styleUrl>
<Point>
<coordinates>
-99.0418625,17.1680241,1224.72
</coordinates>
</Point>
</Placemark>
<Placemark>
<name>
Sun May 09 16:41:55 2010 S=2.13 Km/hr
</name>
<styleUrl>
#styleMap_TLP_Normal
</styleUrl>
<Point>
<coordinates>
-99.0418243,17.1679974,1222.47
</coordinates>
</Point>
</Placemark>
<Placemark>
<name>
Sun May 09 16:42:05 2010 S=1.93 Km/hr
</name>
<styleUrl>
#styleMap_TLP_Normal
</styleUrl>
<Point>
<coordinates>
-99.0417786,17.1679630,1219.13
</coordinates>
</Point>
</Placemark>
<Placemark>
<name>
Sun May 09 16:42:15 2010 S=2.99 Km/hr
</name>
<styleUrl>
#styleMap_TLP_Normal
</styleUrl>
<Point>
<coordinates>
-99.0417328,17.1678638,1216.47
</coordinates>
</Point>
</Placemark>
<Placemark>
<name>
Sun May 09 16:42:25 2010 S=1.54 Km/hr
</name>
<styleUrl>
#styleMap_TLP_Normal
</styleUrl>
<Point>
<coordinates>
-99.0417252,17.1678276,1214.31
</coordinates>
</Point>
</Placemark>
<Placemark>
<name>
Sun May 09 16:42:35 2010 S=1.57 Km/hr
</name>
<styleUrl>
#styleMap_TLP_Normal
</styleUrl>
<Point>
<coordinates>
-99.0416870,17.1677933,1211.94
</coordinates>
</Point>
</Placemark>
<Placemark>
<name>
Sun May 09 16:42:45 2010 S=2.10 Km/hr
</name>
<styleUrl>
#styleMap_TLP_Normal
</styleUrl>
<Point>
<coordinates>
-99.0416794,17.1677551,1209.22
</coordinates>
</Point>
</Placemark>
<Placemark>
<name>
Sun May 09 16:42:55 2010 S=2.17 Km/hr
</name>
<styleUrl>
#styleMap_TLP_Normal
</styleUrl>
<Point>
<coordinates>
-99.0416794,17.1676788,1208.84
</coordinates>
</Point>
</Placemark>
<Placemark>
<name>
Sun May 09 16:43:05 2010 S=1.52 Km/hr
</name>
<styleUrl>
#styleMap_TLP_Normal
</styleUrl>
<Point>
<coordinates>
-99.0416412,17.1676350,1205.59
</coordinates>
</Point>
</Placemark>
<Placemark>
<name>
Sun May 09 16:43:15 2010 S=0.88 Km/hr
</name>
<styleUrl>
#styleMap_TLP_Normal
</styleUrl>
<Point>
<coordinates>
-99.0415955,17.1675797,1202.72
</coordinates>
</Point>
</Placemark>
<Placemark>
<name>
Sun May 09 16:43:25 2010 S=4.28 Km/hr
</name>
<styleUrl>
#styleMap_TLP_Normal
</styleUrl>
<Point>
<coordinates>
-99.0415192,17.1675205,1201.28
</coordinates>
</Point>
</Placemark>
<Placemark>
<name>
Sun May 09 16:43:35 2010 S=2.56 Km/hr
</name>
<styleUrl>
#styleMap_TLP_Normal
</styleUrl>
<Point>
<coordinates>
-99.0414734,17.1674976,1199.72
</coordinates>
</Point>
</Placemark>
<Placemark>
<name>
Sun May 09 16:43:45 2010 S=2.55 Km/hr
</name>
<styleUrl>
#styleMap_TLP_Normal
</styleUrl>
<Point>
<coordinates>
-99.0414124,17.1674690,1198.53
</coordinates>
</Point>
</Placemark>
<Placemark>
<name>
Sun May 09 16:43:55 2010 S=2.27 Km/hr
</name>
<styleUrl>
#styleMap_TLP_Normal
</styleUrl>
<Point>
<coordinates>
-99.0413513,17.1674366,1196.84
</coordinates>
</Point>
</Placemark>
<Placemark>
<name>
Sun May 09 16:44:05 2010 S=2.34 Km/hr
</name>
<styleUrl>
#styleMap_TLP_Normal
</styleUrl>
<Point>
<coordinates>
-99.0413132,17.1673717,1195.69
</coordinates>
</Point>
</Placemark>
<Placemark>
<name>
Sun May 09 16:44:15 2010 S=2.32 Km/hr
</name>
<styleUrl>
#styleMap_TLP_Normal
</styleUrl>
<Point>
<coordinates>
-99.0412369,17.1672955,1195.94
</coordinates>
</Point>
</Placemark>
<Placemark>
<name>
Sun May 09 16:44:25 2010 S=1.91 Km/hr
</name>
<styleUrl>
#styleMap_TLP_Normal
</styleUrl>
<Point>
<coordinates>
-99.0411987,17.1672478,1195.50
</coordinates>
</Point>
</Placemark>
<Placemark>
<name>
Sun May 09 16:44:35 2010 S=1.67 Km/hr
</name>
<styleUrl>
#styleMap_TLP_Normal
</styleUrl>
<Point>
<coordinates>
-99.0411530,17.1672497,1193.75
</coordinates>
</Point>
</Placemark>
<Placemark>
<name>
Sun May 09 16:44:45 2010 S=3.77 Km/hr
</name>
<styleUrl>
#styleMap_TLP_Normal
</styleUrl>
<Point>
<coordinates>
-99.0411072,17.1671829,1193.31
</coordinates>
</Point>
</Placemark>
<Placemark>
<name>
Sun May 09 16:44:55 2010 S=1.75 Km/hr
</name>
<styleUrl>
#styleMap_TLP_Normal
</styleUrl>
<Point>
<coordinates>
-99.0410690,17.1671219,1192.13
</coordinates>
</Point>
</Placemark>
<Placemark>
<name>
Sun May 09 16:45:05 2010 S=0.81 Km/hr
</name>
<styleUrl>
#styleMap_TLP_Normal
</styleUrl>
<Point>
<coordinates>
-99.0410919,17.1670990,1190.50
</coordinates>
</Point>
</Placemark>
<Placemark>
<name>
Sun May 09 16:45:15 2010 S=3.36 Km/hr
</name>
<styleUrl>
#styleMap_TLP_Normal
</styleUrl>
<Point>
<coordinates>
-99.0410614,17.1670799,1188.41
</coordinates>
</Point>
</Placemark>
<Placemark>
<name>
Sun May 09 16:45:25 2010 S=1.48 Km/hr
</name>
<styleUrl>
#styleMap_TLP_Normal
</styleUrl>
<Point>
<coordinates>
-99.0410156,17.1670380,1188.38
</coordinates>
</Point>
</Placemark>
<Placemark>
<name>
Sun May 09 16:45:35 2010 S=2.08 Km/hr
</name>
<styleUrl>
#styleMap_TLP_Normal
</styleUrl>
<Point>
<coordinates>
-99.0409698,17.1670017,1188.88
</coordinates>
</Point>
</Placemark>
<Placemark>
<name>
Sun May 09 16:45:45 2010 S=3.31 Km/hr
</name>
<styleUrl>
#styleMap_TLP_Normal
</styleUrl>
<Point>
<coordinates>
-99.0409775,17.1669083,1190.31
</coordinates>
</Point>
</Placemark>
<Placemark>
<name>
Sun May 09 16:45:55 2010 S=0.52 Km/hr
</name>
<styleUrl>
#styleMap_TLP_Normal
</styleUrl>
<Point>
<coordinates>
-99.0409927,17.1668720,1190.22
</coordinates>
</Point>
</Placemark>
<Placemark>
<name>
Sun May 09 16:46:05 2010 S=0.07 Km/hr
</name>
<styleUrl>
#styleMap_TLP_Normal
</styleUrl>
<Point>
<coordinates>
-99.0409927,17.1668720,1190.03
</coordinates>
</Point>
</Placemark>
<Placemark>
<name>
Sun May 09 16:46:15 2010 S=0.82 Km/hr
</name>
<styleUrl>
#styleMap_TLP_Normal
</styleUrl>
<Point>
<coordinates>
-99.0410004,17.1668644,1190.00
</coordinates>
</Point>
</Placemark>
<Placemark>
<name>
Sun May 09 16:46:25 2010 S=0.56 Km/hr
</name>
<styleUrl>
#styleMap_TLP_Normal
</styleUrl>
<Point>
<coordinates>
-99.0409927,17.1668682,1189.94
</coordinates>
</Point>
</Placemark>
<Placemark>
<name>
Sun May 09 16:46:35 2010 S=0.51 Km/hr
</name>
<styleUrl>
#styleMap_TLP_Normal
</styleUrl>
<Point>
<coordinates>
-99.0409851,17.1668720,1189.97
</coordinates>
</Point>
</Placemark>
<Placemark>
<name>
Sun May 09 16:46:45 2010 S=0.61 Km/hr
</name>
<styleUrl>
#styleMap_TLP_Normal
</styleUrl>
<Point>
<coordinates>
-99.0409851,17.1668701,1189.97
</coordinates>
</Point>
</Placemark>
<Placemark>
<name>
Sun May 09 16:46:55 2010 S=0.31 Km/hr
</name>
<styleUrl>
#styleMap_TLP_Normal
</styleUrl>
<Point>
<coordinates>
-99.0409927,17.1668625,1189.97
</coordinates>
</Point>
</Placemark>
<Placemark>
<name>
Sun May 09 16:47:05 2010 S=0.13 Km/hr
</name>
<styleUrl>
#styleMap_TLP_Normal
</styleUrl>
<Point>
<coordinates>
-99.0409927,17.1668625,1189.97
</coordinates>
</Point>
</Placemark>
<Placemark>
<name>
Sun May 09 16:47:15 2010 S=0.16 Km/hr
</name>
<styleUrl>
#styleMap_TLP_Normal
</styleUrl>
<Point>
<coordinates>
-99.0409927,17.1668549,1189.97
</coordinates>
</Point>
</Placemark>
<Placemark>
<name>
Sun May 09 16:47:25 2010 S=0.38 Km/hr
</name>
<styleUrl>
#styleMap_TLP_Normal
</styleUrl>
<Point>
<coordinates>
-99.0409698,17.1668434,1189.53
</coordinates>
</Point>
</Placemark>
<Placemark>
<name>
Sun May 09 16:47:35 2010 S=0.47 Km/hr
</name>
<styleUrl>
#styleMap_TLP_Normal
</styleUrl>
<Point>
<coordinates>
-99.0409622,17.1668587,1189.66
</coordinates>
</Point>
</Placemark>
<Placemark>
<name>
Sun May 09 16:47:45 2010 S=0.29 Km/hr
</name>
<styleUrl>
#styleMap_TLP_Normal
</styleUrl>
<Point>
<coordinates>
-99.0409622,17.1668587,1189.59
</coordinates>
</Point>
</Placemark>
<Placemark>
<name>
Sun May 09 16:47:55 2010 S=0.02 Km/hr
</name>
<styleUrl>
#styleMap_TLP_Normal
</styleUrl>
<Point>
<coordinates>
-99.0409622,17.1668606,1189.59
</coordinates>
</Point>
</Placemark>
<Placemark>
<name>
Sun May 09 16:48:05 2010 S=0.01 Km/hr
</name>
<styleUrl>
#styleMap_TLP_Normal
</styleUrl>
<Point>
<coordinates>
-99.0409622,17.1668606,1189.63
</coordinates>
</Point>
</Placemark>
<Placemark>
<name>
Sun May 09 16:48:15 2010 S=0.01 Km/hr
</name>
<styleUrl>
#styleMap_TLP_Normal
</styleUrl>
<Point>
<coordinates>
-99.0409622,17.1668606,1189.66
</coordinates>
</Point>
</Placemark>
<Placemark>
<name>
Sun May 09 16:48:25 2010 S=0.00 Km/hr
</name>
<styleUrl>
#styleMap_TLP_Normal
</styleUrl>
<Point>
<coordinates>
-99.0409622,17.1668606,1189.69
</coordinates>
</Point>
</Placemark>
<Placemark>
<name>
Sun May 09 16:48:35 2010 S=0.02 Km/hr
</name>
<styleUrl>
#styleMap_TLP_Normal
</styleUrl>
<Point>
<coordinates>
-99.0409622,17.1668606,1189.72
</coordinates>
</Point>
</Placemark>
<Placemark>
<name>
Sun May 09 16:48:45 2010 S=0.01 Km/hr
</name>
<styleUrl>
#styleMap_TLP_Normal
</styleUrl>
<Point>
<coordinates>
-99.0409622,17.1668625,1189.72
</coordinates>
</Point>
</Placemark>
<Placemark>
<name>
Sun May 09 16:48:55 2010 S=0.01 Km/hr
</name>
<styleUrl>
#styleMap_TLP_Normal
</styleUrl>
<Point>
<coordinates>
-99.0409546,17.1668625,1189.75
</coordinates>
</Point>
</Placemark>
<Placemark>
<name>
Sun May 09 16:49:05 2010 S=0.02 Km/hr
</name>
<styleUrl>
#styleMap_TLP_Normal
</styleUrl>
<Point>
<coordinates>
-99.0409546,17.1668625,1189.75
</coordinates>
</Point>
</Placemark>
<Placemark>
<name>
Sun May 09 16:49:15 2010 S=0.00 Km/hr
</name>
<styleUrl>
#styleMap_TLP_Normal
</styleUrl>
<Point>
<coordinates>
-99.0409546,17.1668625,1189.78
</coordinates>
</Point>
</Placemark>
<Placemark>
<name>
Sun May 09 16:49:25 2010 S=0.00 Km/hr
</name>
<styleUrl>
#styleMap_TLP_Normal
</styleUrl>
<Point>
<coordinates>
-99.0409546,17.1668625,1189.75
</coordinates>
</Point>
</Placemark>
<Placemark>
<name>
Sun May 09 16:49:35 2010 S=0.00 Km/hr
</name>
<styleUrl>
#styleMap_TLP_Normal
</styleUrl>
<Point>
<coordinates>
-99.0409546,17.1668625,1189.75
</coordinates>
</Point>
</Placemark>
<Placemark>
<name>
Sun May 09 16:49:45 2010 S=0.00 Km/hr
</name>
<styleUrl>
#styleMap_TLP_Normal
</styleUrl>
<Point>
<coordinates>
-99.0409546,17.1668625,1189.78
</coordinates>
</Point>
</Placemark>
<Placemark>
<name>
Sun May 09 16:49:55 2010 S=0.00 Km/hr
</name>
<styleUrl>
#styleMap_TLP_Normal
</styleUrl>
<Point>
<coordinates>
-99.0409546,17.1668625,1189.81
</coordinates>
</Point>
</Placemark>
<Placemark>
<name>
Sun May 09 16:50:05 2010 S=0.01 Km/hr
</name>
<styleUrl>
#styleMap_TLP_Normal
</styleUrl>
<Point>
<coordinates>
-99.0409546,17.1668625,1189.84
</coordinates>
</Point>
</Placemark>
<Placemark>
<name>
Sun May 09 16:50:15 2010 S=0.00 Km/hr
</name>
<styleUrl>
#styleMap_TLP_Normal
</styleUrl>
<Point>
<coordinates>
-99.0409546,17.1668625,1189.88
</coordinates>
</Point>
</Placemark>
<Placemark>
<name>
Sun May 09 16:50:25 2010 S=0.01 Km/hr
</name>
<styleUrl>
#styleMap_TLP_Normal
</styleUrl>
<Point>
<coordinates>
-99.0409470,17.1668625,1189.94
</coordinates>
</Point>
</Placemark>
<Placemark>
<name>
Sun May 09 16:50:35 2010 S=0.01 Km/hr
</name>
<styleUrl>
#styleMap_TLP_Normal
</styleUrl>
<Point>
<coordinates>
-99.0409470,17.1668625,1189.94
</coordinates>
</Point>
</Placemark>
<Placemark>
<name>
Sun May 09 16:50:45 2010 S=0.00 Km/hr
</name>
<styleUrl>
#styleMap_TLP_Normal
</styleUrl>
<Point>
<coordinates>
-99.0409470,17.1668625,1189.88
</coordinates>
</Point>
</Placemark>
<Placemark>
<name>
Sun May 09 16:50:55 2010 S=0.00 Km/hr
</name>
<styleUrl>
#styleMap_TLP_Normal
</styleUrl>
<Point>
<coordinates>
-99.0409470,17.1668625,1189.81
</coordinates>
</Point>
</Placemark>
<Placemark>
<name>
Sun May 09 16:51:05 2010 S=0.00 Km/hr
</name>
<styleUrl>
#styleMap_TLP_Normal
</styleUrl>
<Point>
<coordinates>
-99.0409470,17.1668625,1189.78
</coordinates>
</Point>
</Placemark>
<Placemark>
<name>
Sun May 09 16:51:15 2010 S=0.00 Km/hr
</name>
<styleUrl>
#styleMap_TLP_Normal
</styleUrl>
<Point>
<coordinates>
-99.0409470,17.1668625,1189.78
</coordinates>
</Point>
</Placemark>
<Placemark>
<name>
Sun May 09 16:51:25 2010 S=0.01 Km/hr
</name>
<styleUrl>
#styleMap_TLP_Normal
</styleUrl>
<Point>
<coordinates>
-99.0409470,17.1668625,1189.81
</coordinates>
</Point>
</Placemark>
<Placemark>
<name>
Sun May 09 16:51:35 2010 S=0.00 Km/hr
</name>
<styleUrl>
#styleMap_TLP_Normal
</styleUrl>
<Point>
<coordinates>
-99.0409470,17.1668625,1189.84
</coordinates>
</Point>
</Placemark>
<Placemark>
<name>
Sun May 09 16:51:45 2010 S=0.00 Km/hr
</name>
<styleUrl>
#styleMap_TLP_Normal
</styleUrl>
<Point>
<coordinates>
-99.0409470,17.1668625,1189.84
</coordinates>
</Point>
</Placemark>
<Placemark>
<name>
Sun May 09 16:51:55 2010 S=0.00 Km/hr
</name>
<styleUrl>
#styleMap_TLP_Normal
</styleUrl>
<Point>
<coordinates>
-99.0409470,17.1668625,1189.84
</coordinates>
</Point>
</Placemark>
<Placemark>
<name>
Sun May 09 16:52:05 2010 S=0.00 Km/hr
</name>
<styleUrl>
#styleMap_TLP_Normal
</styleUrl>
<Point>
<coordinates>
-99.0409470,17.1668625,1189.81
</coordinates>
</Point>
</Placemark>
<Placemark>
<name>
Sun May 09 16:52:15 2010 S=0.01 Km/hr
</name>
<styleUrl>
#styleMap_TLP_Normal
</styleUrl>
<Point>
<coordinates>
-99.0409470,17.1668625,1189.78
</coordinates>
</Point>
</Placemark>
<Placemark>
<name>
Sun May 09 16:52:25 2010 S=0.01 Km/hr
</name>
<styleUrl>
#styleMap_TLP_Normal
</styleUrl>
<Point>
<coordinates>
-99.0409470,17.1668606,1189.72
</coordinates>
</Point>
</Placemark>
<Placemark>
<name>
Sun May 09 16:52:35 2010 S=0.01 Km/hr
</name>
<styleUrl>
#styleMap_TLP_Normal
</styleUrl>
<Point>
<coordinates>
-99.0409470,17.1668606,1189.66
</coordinates>
</Point>
</Placemark>
<Placemark>
<name>
Sun May 09 16:52:45 2010 S=0.01 Km/hr
</name>
<styleUrl>
#styleMap_TLP_Normal
</styleUrl>
<Point>
<coordinates>
-99.0409470,17.1668606,1189.56
</coordinates>
</Point>
</Placemark>
<Placemark>
<name>
Sun May 09 16:52:55 2010 S=0.01 Km/hr
</name>
<styleUrl>
#styleMap_TLP_Normal
</styleUrl>
<Point>
<coordinates>
-99.0409393,17.1668606,1189.50
</coordinates>
</Point>
</Placemark>
<Placemark>
<name>
Sun May 09 16:53:05 2010 S=0.01 Km/hr
</name>
<styleUrl>
#styleMap_TLP_Normal
</styleUrl>
<Point>
<coordinates>
-99.0409393,17.1668606,1189.47
</coordinates>
</Point>
</Placemark>
<Placemark>
<name>
Sun May 09 16:53:15 2010 S=0.01 Km/hr
</name>
<styleUrl>
#styleMap_TLP_Normal
</styleUrl>
<Point>
<coordinates>
-99.0409393,17.1668606,1189.47
</coordinates>
</Point>
</Placemark>
<Placemark>
<name>
Sun May 09 16:53:25 2010 S=0.02 Km/hr
</name>
<styleUrl>
#styleMap_TLP_Normal
</styleUrl>
<Point>
<coordinates>
-99.0409393,17.1668606,1189.44
</coordinates>
</Point>
</Placemark>
<Placemark>
<name>
Sun May 09 16:53:35 2010 S=0.02 Km/hr
</name>
<styleUrl>
#styleMap_TLP_Normal
</styleUrl>
<Point>
<coordinates>
-99.0409393,17.1668625,1189.47
</coordinates>
</Point>
</Placemark>
<Placemark>
<name>
Sun May 09 16:53:45 2010 S=0.01 Km/hr
</name>
<styleUrl>
#styleMap_TLP_Normal
</styleUrl>
<Point>
<coordinates>
-99.0409393,17.1668625,1189.53
</coordinates>
</Point>
</Placemark>
<Placemark>
<name>
Sun May 09 16:53:55 2010 S=0.01 Km/hr
</name>
<styleUrl>
#styleMap_TLP_Normal
</styleUrl>
<Point>
<coordinates>
-99.0409393,17.1668625,1189.56
</coordinates>
</Point>
</Placemark>
<Placemark>
<name>
Sun May 09 16:54:05 2010 S=0.00 Km/hr
</name>
<styleUrl>
#styleMap_TLP_Normal
</styleUrl>
<Point>
<coordinates>
-99.0409393,17.1668625,1189.63
</coordinates>
</Point>
</Placemark>
<Placemark>
<name>
Sun May 09 16:54:15 2010 S=0.01 Km/hr
</name>
<styleUrl>
#styleMap_TLP_Normal
</styleUrl>
<Point>
<coordinates>
-99.0409393,17.1668625,1189.69
</coordinates>
</Point>
</Placemark>
<Placemark>
<name>
Sun May 09 16:54:25 2010 S=0.01 Km/hr
</name>
<styleUrl>
#styleMap_TLP_Normal
</styleUrl>
<Point>
<coordinates>
-99.0409393,17.1668625,1189.69
</coordinates>
</Point>
</Placemark>
<Placemark>
<name>
Sun May 09 16:54:35 2010 S=0.00 Km/hr
</name>
<styleUrl>
#styleMap_TLP_Normal
</styleUrl>
<Point>
<coordinates>
-99.0409393,17.1668625,1189.69
</coordinates>
</Point>
</Placemark>
<Placemark>
<name>
Sun May 09 16:54:45 2010 S=0.00 Km/hr
</name>
<styleUrl>
#styleMap_TLP_Normal
</styleUrl>
<Point>
<coordinates>
-99.0409393,17.1668625,1189.69
</coordinates>
</Point>
</Placemark>
<Placemark>
<name>
Sun May 09 16:54:55 2010 S=0.00 Km/hr
</name>
<styleUrl>
#styleMap_TLP_Normal
</styleUrl>
<Point>
<coordinates>
-99.0409393,17.1668625,1189.72
</coordinates>
</Point>
</Placemark>
<Placemark>
<name>
Sun May 09 16:55:05 2010 S=0.02 Km/hr
</name>
<styleUrl>
#styleMap_TLP_Normal
</styleUrl>
<Point>
<coordinates>
-99.0409317,17.1668644,1189.75
</coordinates>
</Point>
</Placemark>
<Placemark>
<name>
Sun May 09 16:55:15 2010 S=0.00 Km/hr
</name>
<styleUrl>
#styleMap_TLP_Normal
</styleUrl>
<Point>
<coordinates>
-99.0409317,17.1668644,1189.75
</coordinates>
</Point>
</Placemark>
<Placemark>
<name>
Sun May 09 16:55:25 2010 S=0.00 Km/hr
</name>
<styleUrl>
#styleMap_TLP_Normal
</styleUrl>
<Point>
<coordinates>
-99.0409317,17.1668644,1189.75
</coordinates>
</Point>
</Placemark>
<Placemark>
<name>
Sun May 09 16:55:35 2010 S=0.01 Km/hr
</name>
<styleUrl>
#styleMap_TLP_Normal
</styleUrl>
<Point>
<coordinates>
-99.0409317,17.1668644,1189.78
</coordinates>
</Point>
</Placemark>
<Placemark>
<name>
Sun May 09 16:55:45 2010 S=0.01 Km/hr
</name>
<styleUrl>
#styleMap_TLP_Normal
</styleUrl>
<Point>
<coordinates>
-99.0409317,17.1668644,1189.84
</coordinates>
</Point>
</Placemark>
<Placemark>
<name>
Sun May 09 16:55:55 2010 S=0.00 Km/hr
</name>
<styleUrl>
#styleMap_TLP_Normal
</styleUrl>
<Point>
<coordinates>
-99.0409317,17.1668663,1189.88
</coordinates>
</Point>
</Placemark>
<Placemark>
<name>
Sun May 09 16:56:05 2010 S=0.01 Km/hr
</name>
<styleUrl>
#styleMap_TLP_Normal
</styleUrl>
<Point>
<coordinates>
-99.0409317,17.1668663,1189.91
</coordinates>
</Point>
</Placemark>
<Placemark>
<name>
Sun May 09 16:56:15 2010 S=0.01 Km/hr
</name>
<styleUrl>
#styleMap_TLP_Normal
</styleUrl>
<Point>
<coordinates>
-99.0409317,17.1668663,1190.00
</coordinates>
</Point>
</Placemark>
<Placemark>
<name>
Sun May 09 16:56:25 2010 S=0.01 Km/hr
</name>
<styleUrl>
#styleMap_TLP_Normal
</styleUrl>
<Point>
<coordinates>
-99.0409317,17.1668663,1190.09
</coordinates>
</Point>
</Placemark>
<Placemark>
<name>
Sun May 09 16:56:35 2010 S=0.01 Km/hr
</name>
<styleUrl>
#styleMap_TLP_Normal
</styleUrl>
<Point>
<coordinates>
-99.0409317,17.1668663,1190.16
</coordinates>
</Point>
</Placemark>
<Placemark>
<name>
Sun May 09 16:56:45 2010 S=0.00 Km/hr
</name>
<styleUrl>
#styleMap_TLP_Normal
</styleUrl>
<Point>
<coordinates>
-99.0409317,17.1668663,1190.22
</coordinates>
</Point>
</Placemark>
<Placemark>
<name>
Sun May 09 16:56:55 2010 S=0.00 Km/hr
</name>
<styleUrl>
#styleMap_TLP_Normal
</styleUrl>
<Point>
<coordinates>
-99.0409241,17.1668663,1190.25
</coordinates>
</Point>
</Placemark>
<Placemark>
<name>
Sun May 09 16:57:05 2010 S=0.01 Km/hr
</name>
<styleUrl>
#styleMap_TLP_Normal
</styleUrl>
<Point>
<coordinates>
-99.0409241,17.1668663,1190.25
</coordinates>
</Point>
</Placemark>
<Placemark>
<name>
Sun May 09 16:57:15 2010 S=0.01 Km/hr
</name>
<styleUrl>
#styleMap_TLP_Normal
</styleUrl>
<Point>
<coordinates>
-99.0409241,17.1668663,1190.31
</coordinates>
</Point>
</Placemark>
<Placemark>
<name>
Sun May 09 16:57:25 2010 S=0.00 Km/hr
</name>
<styleUrl>
#styleMap_TLP_Normal
</styleUrl>
<Point>
<coordinates>
-99.0409241,17.1668663,1190.31
</coordinates>
</Point>
</Placemark>
<Placemark>
<name>
Sun May 09 16:57:35 2010 S=0.01 Km/hr
</name>
<styleUrl>
#styleMap_TLP_Normal
</styleUrl>
<Point>
<coordinates>
-99.0409241,17.1668663,1190.31
</coordinates>
</Point>
</Placemark>
<Placemark>
<name>
Sun May 09 16:57:45 2010 S=0.00 Km/hr
</name>
<styleUrl>
#styleMap_TLP_Normal
</styleUrl>
<Point>
<coordinates>
-99.0409241,17.1668663,1190.31
</coordinates>
</Point>
</Placemark>
<Placemark>
<name>
Sun May 09 16:57:55 2010 S=0.01 Km/hr
</name>
<styleUrl>
#styleMap_TLP_Normal
</styleUrl>
<Point>
<coordinates>
-99.0409241,17.1668663,1190.34
</coordinates>
</Point>
</Placemark>
<Placemark>
<name>
Sun May 09 16:58:05 2010 S=0.00 Km/hr
</name>
<styleUrl>
#styleMap_TLP_Normal
</styleUrl>
<Point>
<coordinates>
-99.0409241,17.1668644,1190.34
</coordinates>
</Point>
</Placemark>
<Placemark>
<name>
Sun May 09 16:58:15 2010 S=0.01 Km/hr
</name>
<styleUrl>
#styleMap_TLP_Normal
</styleUrl>
<Point>
<coordinates>
-99.0409241,17.1668644,1190.38
</coordinates>
</Point>
</Placemark>
<Placemark>
<name>
Sun May 09 16:58:25 2010 S=0.01 Km/hr
</name>
<styleUrl>
#styleMap_TLP_Normal
</styleUrl>
<Point>
<coordinates>
-99.0409317,17.1668644,1190.44
</coordinates>
</Point>
</Placemark>
<Placemark>
<name>
Sun May 09 16:58:35 2010 S=0.00 Km/hr
</name>
<styleUrl>
#styleMap_TLP_Normal
</styleUrl>
<Point>
<coordinates>
-99.0409317,17.1668644,1190.47
</coordinates>
</Point>
</Placemark>
<Placemark>
<name>
Sun May 09 16:58:45 2010 S=0.00 Km/hr
</name>
<styleUrl>
#styleMap_TLP_Normal
</styleUrl>
<Point>
<coordinates>
-99.0409317,17.1668625,1190.50
</coordinates>
</Point>
</Placemark>
<Placemark>
<name>
Sun May 09 16:58:55 2010 S=0.01 Km/hr
</name>
<styleUrl>
#styleMap_TLP_Normal
</styleUrl>
<Point>
<coordinates>
-99.0409317,17.1668625,1190.56
</coordinates>
</Point>
</Placemark>
<Placemark>
<name>
Sun May 09 16:59:05 2010 S=0.01 Km/hr
</name>
<styleUrl>
#styleMap_TLP_Normal
</styleUrl>
<Point>
<coordinates>
-99.0409317,17.1668625,1190.59
</coordinates>
</Point>
</Placemark>
<Placemark>
<name>
Sun May 09 16:59:15 2010 S=0.01 Km/hr
</name>
<styleUrl>
#styleMap_TLP_Normal
</styleUrl>
<Point>
<coordinates>
-99.0409317,17.1668606,1190.63
</coordinates>
</Point>
</Placemark>
<Placemark>
<name>
Sun May 09 16:59:25 2010 S=0.00 Km/hr
</name>
<styleUrl>
#styleMap_TLP_Normal
</styleUrl>
<Point>
<coordinates>
-99.0409317,17.1668606,1190.69
</coordinates>
</Point>
</Placemark>
<Placemark>
<name>
Sun May 09 16:59:35 2010 S=0.01 Km/hr
</name>
<styleUrl>
#styleMap_TLP_Normal
</styleUrl>
<Point>
<coordinates>
-99.0409317,17.1668606,1190.75
</coordinates>
</Point>
</Placemark>
<Placemark>
<name>
Sun May 09 16:59:45 2010 S=0.00 Km/hr
</name>
<styleUrl>
#styleMap_TLP_Normal
</styleUrl>
<Point>
<coordinates>
-99.0409317,17.1668606,1190.81
</coordinates>
</Point>
</Placemark>
<Placemark>
<name>
Sun May 09 16:59:55 2010 S=0.00 Km/hr
</name>
<styleUrl>
#styleMap_TLP_Normal
</styleUrl>
<Point>
<coordinates>
-99.0409317,17.1668606,1190.84
</coordinates>
</Point>
</Placemark>
<Placemark>
<name>
Sun May 09 17:00:05 2010 S=0.00 Km/hr
</name>
<styleUrl>
#styleMap_TLP_Normal
</styleUrl>
<Point>
<coordinates>
-99.0409317,17.1668606,1190.91
</coordinates>
</Point>
</Placemark>
<Placemark>
<name>
Sun May 09 17:00:15 2010 S=0.00 Km/hr
</name>
<styleUrl>
#styleMap_TLP_Normal
</styleUrl>
<Point>
<coordinates>
-99.0409317,17.1668606,1190.94
</coordinates>
</Point>
</Placemark>
<Placemark>
<name>
Sun May 09 17:00:25 2010 S=0.00 Km/hr
</name>
<styleUrl>
#styleMap_TLP_Normal
</styleUrl>
<Point>
<coordinates>
-99.0409317,17.1668606,1191.03
</coordinates>
</Point>
</Placemark>
<Placemark>
<name>
Sun May 09 17:00:35 2010 S=0.01 Km/hr
</name>
<styleUrl>
#styleMap_TLP_Normal
</styleUrl>
<Point>
<coordinates>
-99.0409317,17.1668606,1191.06
</coordinates>
</Point>
</Placemark>
<Placemark>
<name>
Sun May 09 17:00:45 2010 S=0.00 Km/hr
</name>
<styleUrl>
#styleMap_TLP_Normal
</styleUrl>
<Point>
<coordinates>
-99.0409317,17.1668587,1191.06
</coordinates>
</Point>
</Placemark>
<Placemark>
<name>
Sun May 09 17:00:55 2010 S=0.01 Km/hr
</name>
<styleUrl>
#styleMap_TLP_Normal
</styleUrl>
<Point>
<coordinates>
-99.0409317,17.1668587,1191.09
</coordinates>
</Point>
</Placemark>
<Placemark>
<name>
Sun May 09 17:01:05 2010 S=0.01 Km/hr
</name>
<styleUrl>
#styleMap_TLP_Normal
</styleUrl>
<Point>
<coordinates>
-99.0409241,17.1668587,1191.09
</coordinates>
</Point>
</Placemark>
<Placemark>
<name>
Sun May 09 17:01:15 2010 S=0.00 Km/hr
</name>
<styleUrl>
#styleMap_TLP_Normal
</styleUrl>
<Point>
<coordinates>
-99.0409241,17.1668587,1191.13
</coordinates>
</Point>
</Placemark>
<Placemark>
<name>
Sun May 09 17:01:25 2010 S=0.00 Km/hr
</name>
<styleUrl>
#styleMap_TLP_Normal
</styleUrl>
<Point>
<coordinates>
-99.0409241,17.1668587,1191.13
</coordinates>
</Point>
</Placemark>
<Placemark>
<name>
Sun May 09 17:01:35 2010 S=0.00 Km/hr
</name>
<styleUrl>
#styleMap_TLP_Normal
</styleUrl>
<Point>
<coordinates>
-99.0409241,17.1668587,1191.13
</coordinates>
</Point>
</Placemark>
<Placemark>
<name>
Sun May 09 17:01:45 2010 S=0.00 Km/hr
</name>
<styleUrl>
#styleMap_TLP_Normal
</styleUrl>
<Point>
<coordinates>
-99.0409241,17.1668587,1191.09
</coordinates>
</Point>
</Placemark>
<Placemark>
<name>
Sun May 09 17:01:55 2010 S=0.00 Km/hr
</name>
<styleUrl>
#styleMap_TLP_Normal
</styleUrl>
<Point>
<coordinates>
-99.0409241,17.1668587,1191.06
</coordinates>
</Point>
</Placemark>
<Placemark>
<name>
Sun May 09 17:02:05 2010 S=0.00 Km/hr
</name>
<styleUrl>
#styleMap_TLP_Normal
</styleUrl>
<Point>
<coordinates>
-99.0409241,17.1668587,1191.03
</coordinates>
</Point>
</Placemark>
<Placemark>
<name>
Sun May 09 17:02:15 2010 S=0.00 Km/hr
</name>
<styleUrl>
#styleMap_TLP_Normal
</styleUrl>
<Point>
<coordinates>
-99.0409241,17.1668587,1190.94
</coordinates>
</Point>
</Placemark>
<Placemark>
<name>
Sun May 09 17:02:25 2010 S=0.00 Km/hr
</name>
<styleUrl>
#styleMap_TLP_Normal
</styleUrl>
<Point>
<coordinates>
-99.0409241,17.1668587,1190.91
</coordinates>
</Point>
</Placemark>
<Placemark>
<name>
Sun May 09 17:02:35 2010 S=0.00 Km/hr
</name>
<styleUrl>
#styleMap_TLP_Normal
</styleUrl>
<Point>
<coordinates>
-99.0409241,17.1668587,1190.91
</coordinates>
</Point>
</Placemark>
<Placemark>
<name>
Sun May 09 17:02:45 2010 S=0.01 Km/hr
</name>
<styleUrl>
#styleMap_TLP_Normal
</styleUrl>
<Point>
<coordinates>
-99.0409241,17.1668587,1190.91
</coordinates>
</Point>
</Placemark>
<Placemark>
<name>
Sun May 09 17:02:55 2010 S=0.00 Km/hr
</name>
<styleUrl>
#styleMap_TLP_Normal
</styleUrl>
<Point>
<coordinates>
-99.0409241,17.1668587,1190.91
</coordinates>
</Point>
</Placemark>
<Placemark>
<name>
Sun May 09 17:03:05 2010 S=0.01 Km/hr
</name>
<styleUrl>
#styleMap_TLP_Normal
</styleUrl>
<Point>
<coordinates>
-99.0409241,17.1668587,1190.91
</coordinates>
</Point>
</Placemark>
<Placemark>
<name>
Sun May 09 17:03:15 2010 S=0.00 Km/hr
</name>
<styleUrl>
#styleMap_TLP_Normal
</styleUrl>
<Point>
<coordinates>
-99.0409241,17.1668587,1190.91
</coordinates>
</Point>
</Placemark>
<Placemark>
<name>
Sun May 09 17:03:25 2010 S=0.00 Km/hr
</name>
<styleUrl>
#styleMap_TLP_Normal
</styleUrl>
<Point>
<coordinates>
-99.0409241,17.1668587,1190.94
</coordinates>
</Point>
</Placemark>
<Placemark>
<name>
Sun May 09 17:03:35 2010 S=0.00 Km/hr
</name>
<styleUrl>
#styleMap_TLP_Normal
</styleUrl>
<Point>
<coordinates>
-99.0409241,17.1668587,1190.91
</coordinates>
</Point>
</Placemark>
<Placemark>
<name>
Sun May 09 17:03:45 2010 S=0.00 Km/hr
</name>
<styleUrl>
#styleMap_TLP_Normal
</styleUrl>
<Point>
<coordinates>
-99.0409241,17.1668587,1190.91
</coordinates>
</Point>
</Placemark>
<Placemark>
<name>
Sun May 09 17:03:55 2010 S=0.00 Km/hr
</name>
<styleUrl>
#styleMap_TLP_Normal
</styleUrl>
<Point>
<coordinates>
-99.0409241,17.1668587,1190.91
</coordinates>
</Point>
</Placemark>
<Placemark>
<name>
Sun May 09 17:04:05 2010 S=0.00 Km/hr
</name>
<styleUrl>
#styleMap_TLP_Normal
</styleUrl>
<Point>
<coordinates>
-99.0409241,17.1668587,1190.91
</coordinates>
</Point>
</Placemark>
<Placemark>
<name>
Sun May 09 17:04:15 2010 S=0.00 Km/hr
</name>
<styleUrl>
#styleMap_TLP_Normal
</styleUrl>
<Point>
<coordinates>
-99.0409241,17.1668587,1190.94
</coordinates>
</Point>
</Placemark>
<Placemark>
<name>
Sun May 09 17:04:25 2010 S=0.01 Km/hr
</name>
<styleUrl>
#styleMap_TLP_Normal
</styleUrl>
<Point>
<coordinates>
-99.0409241,17.1668587,1190.94
</coordinates>
</Point>
</Placemark>
<Placemark>
<name>
Sun May 09 17:04:35 2010 S=0.00 Km/hr
</name>
<styleUrl>
#styleMap_TLP_Normal
</styleUrl>
<Point>
<coordinates>
-99.0409241,17.1668587,1190.94
</coordinates>
</Point>
</Placemark>
<Placemark>
<name>
Sun May 09 17:04:45 2010 S=0.00 Km/hr
</name>
<styleUrl>
#styleMap_TLP_Normal
</styleUrl>
<Point>
<coordinates>
-99.0409241,17.1668587,1190.94
</coordinates>
</Point>
</Placemark>
<Placemark>
<name>
Sun May 09 17:04:55 2010 S=0.00 Km/hr
</name>
<styleUrl>
#styleMap_TLP_Normal
</styleUrl>
<Point>
<coordinates>
-99.0409241,17.1668587,1190.97
</coordinates>
</Point>
</Placemark>
<Placemark>
<name>
Sun May 09 17:05:05 2010 S=0.00 Km/hr
</name>
<styleUrl>
#styleMap_TLP_Normal
</styleUrl>
<Point>
<coordinates>
-99.0409241,17.1668587,1190.97
</coordinates>
</Point>
</Placemark>
<Placemark>
<name>
Sun May 09 17:05:15 2010 S=0.00 Km/hr
</name>
<styleUrl>
#styleMap_TLP_Normal
</styleUrl>
<Point>
<coordinates>
-99.0409241,17.1668587,1190.97
</coordinates>
</Point>
</Placemark>
<Placemark>
<name>
Sun May 09 17:05:25 2010 S=0.01 Km/hr
</name>
<styleUrl>
#styleMap_TLP_Normal
</styleUrl>
<Point>
<coordinates>
-99.0409241,17.1668587,1190.97
</coordinates>
</Point>
</Placemark>
<Placemark>
<name>
Sun May 09 17:05:35 2010 S=0.00 Km/hr
</name>
<styleUrl>
#styleMap_TLP_Normal
</styleUrl>
<Point>
<coordinates>
-99.0409241,17.1668568,1191.00
</coordinates>
</Point>
</Placemark>
<Placemark>
<name>
Sun May 09 17:05:45 2010 S=0.00 Km/hr
</name>
<styleUrl>
#styleMap_TLP_Normal
</styleUrl>
<Point>
<coordinates>
-99.0409241,17.1668568,1191.00
</coordinates>
</Point>
</Placemark>
<Placemark>
<name>
Sun May 09 17:05:55 2010 S=0.00 Km/hr
</name>
<styleUrl>
#styleMap_TLP_Normal
</styleUrl>
<Point>
<coordinates>
-99.0409241,17.1668568,1191.03
</coordinates>
</Point>
</Placemark>
<Placemark>
<name>
Sun May 09 17:06:05 2010 S=0.01 Km/hr
</name>
<styleUrl>
#styleMap_TLP_Normal
</styleUrl>
<Point>
<coordinates>
-99.0409241,17.1668568,1191.06
</coordinates>
</Point>
</Placemark>
<Placemark>
<name>
Sun May 09 17:06:15 2010 S=0.00 Km/hr
</name>
<styleUrl>
#styleMap_TLP_Normal
</styleUrl>
<Point>
<coordinates>
-99.0409317,17.1668587,1191.09
</coordinates>
</Point>
</Placemark>
<Placemark>
<name>
Sun May 09 17:06:25 2010 S=0.00 Km/hr
</name>
<styleUrl>
#styleMap_TLP_Normal
</styleUrl>
<Point>
<coordinates>
-99.0409317,17.1668587,1191.13
</coordinates>
</Point>
</Placemark>
<Placemark>
<name>
Sun May 09 17:06:35 2010 S=0.00 Km/hr
</name>
<styleUrl>
#styleMap_TLP_Normal
</styleUrl>
<Point>
<coordinates>
-99.0409317,17.1668587,1191.13
</coordinates>
</Point>
</Placemark>
<Placemark>
<name>
Sun May 09 17:06:45 2010 S=0.00 Km/hr
</name>
<styleUrl>
#styleMap_TLP_Normal
</styleUrl>
<Point>
<coordinates>
-99.0409317,17.1668587,1191.13
</coordinates>
</Point>
</Placemark>
<Placemark>
<name>
Sun May 09 17:06:55 2010 S=0.00 Km/hr
</name>
<styleUrl>
#styleMap_TLP_Normal
</styleUrl>
<Point>
<coordinates>
-99.0409317,17.1668587,1191.09
</coordinates>
</Point>
</Placemark>
<Placemark>
<name>
Sun May 09 17:07:05 2010 S=0.00 Km/hr
</name>
<styleUrl>
#styleMap_TLP_Normal
</styleUrl>
<Point>
<coordinates>
-99.0409317,17.1668587,1191.13
</coordinates>
</Point>
</Placemark>
<Placemark>
<name>
Sun May 09 17:07:15 2010 S=0.00 Km/hr
</name>
<styleUrl>
#styleMap_TLP_Normal
</styleUrl>
<Point>
<coordinates>
-99.0409317,17.1668587,1191.13
</coordinates>
</Point>
</Placemark>
<Placemark>
<name>
Sun May 09 17:07:25 2010 S=0.00 Km/hr
</name>
<styleUrl>
#styleMap_TLP_Normal
</styleUrl>
<Point>
<coordinates>
-99.0409317,17.1668587,1191.13
</coordinates>
</Point>
</Placemark>
<Placemark>
<name>
Sun May 09 17:07:35 2010 S=0.01 Km/hr
</name>
<styleUrl>
#styleMap_TLP_Normal
</styleUrl>
<Point>
<coordinates>
-99.0409317,17.1668606,1191.16
</coordinates>
</Point>
</Placemark>
<Placemark>
<name>
Sun May 09 17:07:45 2010 S=0.00 Km/hr
</name>
<styleUrl>
#styleMap_TLP_Normal
</styleUrl>
<Point>
<coordinates>
-99.0409317,17.1668606,1191.19
</coordinates>
</Point>
</Placemark>
<Placemark>
<name>
Sun May 09 17:07:55 2010 S=0.00 Km/hr
</name>
<styleUrl>
#styleMap_TLP_Normal
</styleUrl>
<Point>
<coordinates>
-99.0409317,17.1668606,1191.22
</coordinates>
</Point>
</Placemark>
<Placemark>
<name>
Sun May 09 17:08:05 2010 S=0.00 Km/hr
</name>
<styleUrl>
#styleMap_TLP_Normal
</styleUrl>
<Point>
<coordinates>
-99.0409317,17.1668606,1191.22
</coordinates>
</Point>
</Placemark>
<Placemark>
<name>
Sun May 09 17:08:15 2010 S=0.01 Km/hr
</name>
<styleUrl>
#styleMap_TLP_Normal
</styleUrl>
<Point>
<coordinates>
-99.0409317,17.1668606,1191.22
</coordinates>
</Point>
</Placemark>
<Placemark>
<name>
Sun May 09 17:08:25 2010 S=0.00 Km/hr
</name>
<styleUrl>
#styleMap_TLP_Normal
</styleUrl>
<Point>
<coordinates>
-99.0409317,17.1668606,1191.22
</coordinates>
</Point>
</Placemark>
<Placemark>
<name>
Sun May 09 17:08:35 2010 S=0.00 Km/hr
</name>
<styleUrl>
#styleMap_TLP_Finish
</styleUrl>
<Point>
<coordinates>
-99.0409317,17.1668606,1191.19
</coordinates>
</Point>
</Placemark>
</Folder>
</Document>
</kml>
