# Supplementary material for: Lévy foraging patterns of rural humans
Source: PLoS One. 2018 Jun 18;13(6):e0199099. doi: 10.1371/journal.pone.0199099 (PMC6005560; doi:10.1371/journal.pone.0199099)
Supplement: S6 File — (ZIP) [file pone.0199099.s006.zip › holux05/Holux005_M-241_Start_20100509-161825_Finish_20100509-170835.txt]

-99.0425415	17.1699066	1234.97	Sun May 09 16:18:25 2010
-99.0425339	17.1698990	1235.56	Sun May 09 16:18:35 2010
-99.0425262	17.1699066	1235.38	Sun May 09 16:18:45 2010
-99.0425262	17.1699066	1235.41	Sun May 09 16:18:55 2010
-99.0425262	17.1699066	1235.41	Sun May 09 16:19:05 2010
-99.0425262	17.1699066	1235.44	Sun May 09 16:19:15 2010
-99.0425262	17.1699085	1235.44	Sun May 09 16:19:25 2010
-99.0425262	17.1699085	1235.47	Sun May 09 16:19:35 2010
-99.0425262	17.1699104	1235.50	Sun May 09 16:19:45 2010
-99.0425262	17.1699104	1235.50	Sun May 09 16:19:55 2010
-99.0425262	17.1699123	1235.50	Sun May 09 16:20:05 2010
-99.0425262	17.1699123	1235.56	Sun May 09 16:20:15 2010
-99.0425262	17.1699123	1235.50	Sun May 09 16:20:25 2010
-99.0425339	17.1699123	1235.47	Sun May 09 16:20:35 2010
-99.0425339	17.1699142	1235.50	Sun May 09 16:20:45 2010
-99.0425339	17.1699142	1235.47	Sun May 09 16:20:55 2010
-99.0425339	17.1699123	1235.44	Sun May 09 16:21:05 2010
-99.0425339	17.1699123	1235.41	Sun May 09 16:21:15 2010
-99.0425339	17.1699123	1235.41	Sun May 09 16:21:25 2010
-99.0425339	17.1699123	1235.41	Sun May 09 16:21:35 2010
-99.0425339	17.1699104	1235.38	Sun May 09 16:21:45 2010
-99.0425339	17.1699104	1235.34	Sun May 09 16:21:55 2010
-99.0425415	17.1699104	1235.34	Sun May 09 16:22:05 2010
-99.0425415	17.1699085	1235.31	Sun May 09 16:22:15 2010
-99.0425415	17.1699085	1235.34	Sun May 09 16:22:25 2010
-99.0425415	17.1699085	1235.31	Sun May 09 16:22:35 2010
-99.0425415	17.1699066	1235.28	Sun May 09 16:22:45 2010
-99.0425491	17.1699066	1235.25	Sun May 09 16:22:55 2010
-99.0425491	17.1699066	1235.19	Sun May 09 16:23:05 2010
-99.0425491	17.1699085	1235.13	Sun May 09 16:23:15 2010
-99.0425491	17.1699085	1235.09	Sun May 09 16:23:25 2010
-99.0425491	17.1699085	1235.00	Sun May 09 16:23:35 2010
-99.0425491	17.1699085	1234.97	Sun May 09 16:23:45 2010
-99.0425568	17.1699085	1234.97	Sun May 09 16:23:55 2010
-99.0425568	17.1699085	1234.94	Sun May 09 16:24:05 2010
-99.0425568	17.1699085	1234.94	Sun May 09 16:24:15 2010
-99.0425568	17.1699085	1234.91	Sun May 09 16:24:25 2010
-99.0425568	17.1699085	1234.91	Sun May 09 16:24:35 2010
-99.0425568	17.1699085	1234.91	Sun May 09 16:24:45 2010
-99.0425568	17.1699085	1234.97	Sun May 09 16:24:55 2010
-99.0425568	17.1699085	1235.00	Sun May 09 16:25:05 2010
-99.0425568	17.1699085	1235.03	Sun May 09 16:25:15 2010
-99.0425568	17.1699085	1235.03	Sun May 09 16:25:25 2010
-99.0425568	17.1699085	1235.09	Sun May 09 16:25:35 2010
-99.0425568	17.1699104	1235.13	Sun May 09 16:25:45 2010
-99.0425568	17.1699104	1235.16	Sun May 09 16:25:55 2010
-99.0425568	17.1699104	1235.13	Sun May 09 16:26:05 2010
-99.0425644	17.1699085	1235.09	Sun May 09 16:26:15 2010
-99.0425568	17.1699085	1235.06	Sun May 09 16:26:25 2010
-99.0425644	17.1699085	1234.97	Sun May 09 16:26:35 2010
-99.0425644	17.1699085	1234.84	Sun May 09 16:26:45 2010
-99.0425644	17.1699085	1234.72	Sun May 09 16:26:55 2010
-99.0425644	17.1699066	1234.63	Sun May 09 16:27:05 2010
-99.0425644	17.1699066	1234.53	Sun May 09 16:27:15 2010
-99.0425644	17.1699047	1234.44	Sun May 09 16:27:25 2010
-99.0425644	17.1699047	1234.44	Sun May 09 16:27:35 2010
-99.0425644	17.1699066	1234.47	Sun May 09 16:27:45 2010
-99.0425644	17.1699066	1234.47	Sun May 09 16:27:55 2010
-99.0425644	17.1699066	1234.44	Sun May 09 16:28:05 2010
-99.0425644	17.1699066	1234.47	Sun May 09 16:28:15 2010
-99.0425644	17.1699066	1234.53	Sun May 09 16:28:25 2010
-99.0425644	17.1699085	1234.69	Sun May 09 16:28:35 2010
-99.0425644	17.1699104	1234.69	Sun May 09 16:28:45 2010
-99.0425644	17.1699123	1234.75	Sun May 09 16:28:55 2010
-99.0425644	17.1699123	1234.75	Sun May 09 16:29:05 2010
-99.0425644	17.1699123	1234.81	Sun May 09 16:29:15 2010
-99.0425644	17.1699104	1234.81	Sun May 09 16:29:25 2010
-99.0425568	17.1699123	1234.91	Sun May 09 16:29:35 2010
-99.0425568	17.1699123	1234.97	Sun May 09 16:29:45 2010
-99.0425568	17.1699123	1235.03	Sun May 09 16:29:55 2010
-99.0425568	17.1699123	1235.03	Sun May 09 16:30:05 2010
-99.0425568	17.1699123	1235.03	Sun May 09 16:30:15 2010
-99.0425568	17.1699123	1235.06	Sun May 09 16:30:25 2010
-99.0425568	17.1699123	1235.06	Sun May 09 16:30:35 2010
-99.0425568	17.1699123	1235.13	Sun May 09 16:30:45 2010
-99.0425568	17.1699142	1235.16	Sun May 09 16:30:55 2010
-99.0425491	17.1699219	1235.41	Sun May 09 16:31:05 2010
-99.0425339	17.1699276	1235.59	Sun May 09 16:31:15 2010
-99.0425339	17.1699162	1235.88	Sun May 09 16:31:25 2010
-99.0425339	17.1699085	1236.19	Sun May 09 16:31:35 2010
-99.0425491	17.1699047	1236.50	Sun May 09 16:31:45 2010
-99.0425720	17.1699162	1236.69	Sun May 09 16:31:55 2010
-99.0425720	17.1699276	1237.06	Sun May 09 16:32:05 2010
-99.0425568	17.1699257	1237.66	Sun May 09 16:32:15 2010
-99.0425415	17.1699333	1238.47	Sun May 09 16:32:25 2010
-99.0425262	17.1699390	1239.00	Sun May 09 16:32:35 2010
-99.0425262	17.1699409	1239.25	Sun May 09 16:32:45 2010
-99.0425262	17.1699409	1239.22	Sun May 09 16:32:55 2010
-99.0425262	17.1699409	1239.28	Sun May 09 16:33:05 2010
-99.0425186	17.1699371	1239.25	Sun May 09 16:33:15 2010
-99.0423584	17.1699066	1238.81	Sun May 09 16:33:25 2010
-99.0423126	17.1698513	1237.63	Sun May 09 16:33:35 2010
-99.0422745	17.1698341	1235.09	Sun May 09 16:33:45 2010
-99.0422745	17.1697960	1233.75	Sun May 09 16:33:55 2010
-99.0422592	17.1697826	1233.69	Sun May 09 16:34:05 2010
-99.0422363	17.1697521	1233.63	Sun May 09 16:34:15 2010
-99.0422592	17.1697273	1231.44	Sun May 09 16:34:25 2010
-99.0422211	17.1697178	1231.81	Sun May 09 16:34:35 2010
-99.0422211	17.1697369	1230.22	Sun May 09 16:34:45 2010
-99.0422211	17.1697407	1228.53	Sun May 09 16:34:55 2010
-99.0421829	17.1697216	1227.94	Sun May 09 16:35:05 2010
-99.0421829	17.1696682	1227.47	Sun May 09 16:35:15 2010
-99.0421600	17.1696491	1228.06	Sun May 09 16:35:25 2010
-99.0421371	17.1696148	1227.34	Sun May 09 16:35:35 2010
-99.0421143	17.1695709	1227.44	Sun May 09 16:35:45 2010
-99.0420914	17.1695385	1227.66	Sun May 09 16:35:55 2010
-99.0420609	17.1695156	1227.44	Sun May 09 16:36:05 2010
-99.0420456	17.1694927	1227.50	Sun May 09 16:36:15 2010
-99.0420532	17.1694355	1227.03	Sun May 09 16:36:25 2010
-99.0420456	17.1694012	1228.91	Sun May 09 16:36:35 2010
-99.0421143	17.1693497	1229.63	Sun May 09 16:36:45 2010
-99.0421829	17.1692829	1229.34	Sun May 09 16:36:55 2010
-99.0422058	17.1692581	1229.03	Sun May 09 16:37:05 2010
-99.0421982	17.1692696	1229.31	Sun May 09 16:37:15 2010
-99.0421906	17.1692734	1229.47	Sun May 09 16:37:25 2010
-99.0421906	17.1692715	1229.81	Sun May 09 16:37:35 2010
-99.0422134	17.1692581	1230.25	Sun May 09 16:37:45 2010
-99.0422440	17.1692791	1231.72	Sun May 09 16:37:55 2010
-99.0422974	17.1692333	1234.59	Sun May 09 16:38:05 2010
-99.0423279	17.1691475	1238.63	Sun May 09 16:38:15 2010
-99.0423737	17.1690826	1239.31	Sun May 09 16:38:25 2010
-99.0423355	17.1690006	1240.09	Sun May 09 16:38:35 2010
-99.0422745	17.1689301	1240.28	Sun May 09 16:38:45 2010
-99.0422440	17.1688461	1238.75	Sun May 09 16:38:55 2010
-99.0422287	17.1687603	1237.50	Sun May 09 16:39:05 2010
-99.0422058	17.1687088	1237.19	Sun May 09 16:39:15 2010
-99.0422058	17.1686363	1236.41	Sun May 09 16:39:25 2010
-99.0422134	17.1685486	1235.97	Sun May 09 16:39:35 2010
-99.0421677	17.1684704	1234.69	Sun May 09 16:39:45 2010
-99.0421524	17.1683979	1233.28	Sun May 09 16:39:55 2010
-99.0421753	17.1683159	1231.81	Sun May 09 16:40:05 2010
-99.0421524	17.1682224	1231.59	Sun May 09 16:40:15 2010
-99.0420914	17.1681404	1230.38	Sun May 09 16:40:25 2010
-99.0420227	17.1681099	1230.53	Sun May 09 16:40:35 2010
-99.0419769	17.1680717	1229.50	Sun May 09 16:40:45 2010
-99.0419083	17.1680222	1228.53	Sun May 09 16:40:55 2010
-99.0419540	17.1680393	1228.22	Sun May 09 16:41:05 2010
-99.0419617	17.1680412	1227.38	Sun May 09 16:41:15 2010
-99.0419617	17.1680374	1226.34	Sun May 09 16:41:25 2010
-99.0419159	17.1680546	1225.03	Sun May 09 16:41:35 2010
-99.0418625	17.1680241	1224.72	Sun May 09 16:41:45 2010
-99.0418243	17.1679974	1222.47	Sun May 09 16:41:55 2010
-99.0417786	17.1679630	1219.13	Sun May 09 16:42:05 2010
-99.0417328	17.1678638	1216.47	Sun May 09 16:42:15 2010
-99.0417252	17.1678276	1214.31	Sun May 09 16:42:25 2010
-99.0416870	17.1677933	1211.94	Sun May 09 16:42:35 2010
-99.0416794	17.1677551	1209.22	Sun May 09 16:42:45 2010
-99.0416794	17.1676788	1208.84	Sun May 09 16:42:55 2010
-99.0416412	17.1676350	1205.59	Sun May 09 16:43:05 2010
-99.0415955	17.1675797	1202.72	Sun May 09 16:43:15 2010
-99.0415192	17.1675205	1201.28	Sun May 09 16:43:25 2010
-99.0414734	17.1674976	1199.72	Sun May 09 16:43:35 2010
-99.0414124	17.1674690	1198.53	Sun May 09 16:43:45 2010
-99.0413513	17.1674366	1196.84	Sun May 09 16:43:55 2010
-99.0413132	17.1673717	1195.69	Sun May 09 16:44:05 2010
-99.0412369	17.1672955	1195.94	Sun May 09 16:44:15 2010
-99.0411987	17.1672478	1195.50	Sun May 09 16:44:25 2010
-99.0411530	17.1672497	1193.75	Sun May 09 16:44:35 2010
-99.0411072	17.1671829	1193.31	Sun May 09 16:44:45 2010
-99.0410690	17.1671219	1192.13	Sun May 09 16:44:55 2010
-99.0410919	17.1670990	1190.50	Sun May 09 16:45:05 2010
-99.0410614	17.1670799	1188.41	Sun May 09 16:45:15 2010
-99.0410156	17.1670380	1188.38	Sun May 09 16:45:25 2010
-99.0409698	17.1670017	1188.88	Sun May 09 16:45:35 2010
-99.0409775	17.1669083	1190.31	Sun May 09 16:45:45 2010
-99.0409927	17.1668720	1190.22	Sun May 09 16:45:55 2010
-99.0409927	17.1668720	1190.03	Sun May 09 16:46:05 2010
-99.0410004	17.1668644	1190.00	Sun May 09 16:46:15 2010
-99.0409927	17.1668682	1189.94	Sun May 09 16:46:25 2010
-99.0409851	17.1668720	1189.97	Sun May 09 16:46:35 2010
-99.0409851	17.1668701	1189.97	Sun May 09 16:46:45 2010
-99.0409927	17.1668625	1189.97	Sun May 09 16:46:55 2010
-99.0409927	17.1668625	1189.97	Sun May 09 16:47:05 2010
-99.0409927	17.1668549	1189.97	Sun May 09 16:47:15 2010
-99.0409698	17.1668434	1189.53	Sun May 09 16:47:25 2010
-99.0409622	17.1668587	1189.66	Sun May 09 16:47:35 2010
-99.0409622	17.1668587	1189.59	Sun May 09 16:47:45 2010
-99.0409622	17.1668606	1189.59	Sun May 09 16:47:55 2010
-99.0409622	17.1668606	1189.63	Sun May 09 16:48:05 2010
-99.0409622	17.1668606	1189.66	Sun May 09 16:48:15 2010
-99.0409622	17.1668606	1189.69	Sun May 09 16:48:25 2010
-99.0409622	17.1668606	1189.72	Sun May 09 16:48:35 2010
-99.0409622	17.1668625	1189.72	Sun May 09 16:48:45 2010
-99.0409546	17.1668625	1189.75	Sun May 09 16:48:55 2010
-99.0409546	17.1668625	1189.75	Sun May 09 16:49:05 2010
-99.0409546	17.1668625	1189.78	Sun May 09 16:49:15 2010
-99.0409546	17.1668625	1189.75	Sun May 09 16:49:25 2010
-99.0409546	17.1668625	1189.75	Sun May 09 16:49:35 2010
-99.0409546	17.1668625	1189.78	Sun May 09 16:49:45 2010
-99.0409546	17.1668625	1189.81	Sun May 09 16:49:55 2010
-99.0409546	17.1668625	1189.84	Sun May 09 16:50:05 2010
-99.0409546	17.1668625	1189.88	Sun May 09 16:50:15 2010
-99.0409470	17.1668625	1189.94	Sun May 09 16:50:25 2010
-99.0409470	17.1668625	1189.94	Sun May 09 16:50:35 2010
-99.0409470	17.1668625	1189.88	Sun May 09 16:50:45 2010
-99.0409470	17.1668625	1189.81	Sun May 09 16:50:55 2010
-99.0409470	17.1668625	1189.78	Sun May 09 16:51:05 2010
-99.0409470	17.1668625	1189.78	Sun May 09 16:51:15 2010
-99.0409470	17.1668625	1189.81	Sun May 09 16:51:25 2010
-99.0409470	17.1668625	1189.84	Sun May 09 16:51:35 2010
-99.0409470	17.1668625	1189.84	Sun May 09 16:51:45 2010
-99.0409470	17.1668625	1189.84	Sun May 09 16:51:55 2010
-99.0409470	17.1668625	1189.81	Sun May 09 16:52:05 2010
-99.0409470	17.1668625	1189.78	Sun May 09 16:52:15 2010
-99.0409470	17.1668606	1189.72	Sun May 09 16:52:25 2010
-99.0409470	17.1668606	1189.66	Sun May 09 16:52:35 2010
-99.0409470	17.1668606	1189.56	Sun May 09 16:52:45 2010
-99.0409393	17.1668606	1189.50	Sun May 09 16:52:55 2010
-99.0409393	17.1668606	1189.47	Sun May 09 16:53:05 2010
-99.0409393	17.1668606	1189.47	Sun May 09 16:53:15 2010
-99.0409393	17.1668606	1189.44	Sun May 09 16:53:25 2010
-99.0409393	17.1668625	1189.47	Sun May 09 16:53:35 2010
-99.0409393	17.1668625	1189.53	Sun May 09 16:53:45 2010
-99.0409393	17.1668625	1189.56	Sun May 09 16:53:55 2010
-99.0409393	17.1668625	1189.63	Sun May 09 16:54:05 2010
-99.0409393	17.1668625	1189.69	Sun May 09 16:54:15 2010
-99.0409393	17.1668625	1189.69	Sun May 09 16:54:25 2010
-99.0409393	17.1668625	1189.69	Sun May 09 16:54:35 2010
-99.0409393	17.1668625	1189.69	Sun May 09 16:54:45 2010
-99.0409393	17.1668625	1189.72	Sun May 09 16:54:55 2010
-99.0409317	17.1668644	1189.75	Sun May 09 16:55:05 2010
-99.0409317	17.1668644	1189.75	Sun May 09 16:55:15 2010
-99.0409317	17.1668644	1189.75	Sun May 09 16:55:25 2010
-99.0409317	17.1668644	1189.78	Sun May 09 16:55:35 2010
-99.0409317	17.1668644	1189.84	Sun May 09 16:55:45 2010
-99.0409317	17.1668663	1189.88	Sun May 09 16:55:55 2010
-99.0409317	17.1668663	1189.91	Sun May 09 16:56:05 2010
-99.0409317	17.1668663	1190.00	Sun May 09 16:56:15 2010
-99.0409317	17.1668663	1190.09	Sun May 09 16:56:25 2010
-99.0409317	17.1668663	1190.16	Sun May 09 16:56:35 2010
-99.0409317	17.1668663	1190.22	Sun May 09 16:56:45 2010
-99.0409241	17.1668663	1190.25	Sun May 09 16:56:55 2010
-99.0409241	17.1668663	1190.25	Sun May 09 16:57:05 2010
-99.0409241	17.1668663	1190.31	Sun May 09 16:57:15 2010
-99.0409241	17.1668663	1190.31	Sun May 09 16:57:25 2010
-99.0409241	17.1668663	1190.31	Sun May 09 16:57:35 2010
-99.0409241	17.1668663	1190.31	Sun May 09 16:57:45 2010
-99.0409241	17.1668663	1190.34	Sun May 09 16:57:55 2010
-99.0409241	17.1668644	1190.34	Sun May 09 16:58:05 2010
-99.0409241	17.1668644	1190.38	Sun May 09 16:58:15 2010
-99.0409317	17.1668644	1190.44	Sun May 09 16:58:25 2010
-99.0409317	17.1668644	1190.47	Sun May 09 16:58:35 2010
-99.0409317	17.1668625	1190.50	Sun May 09 16:58:45 2010
-99.0409317	17.1668625	1190.56	Sun May 09 16:58:55 2010
-99.0409317	17.1668625	1190.59	Sun May 09 16:59:05 2010
-99.0409317	17.1668606	1190.63	Sun May 09 16:59:15 2010
-99.0409317	17.1668606	1190.69	Sun May 09 16:59:25 2010
-99.0409317	17.1668606	1190.75	Sun May 09 16:59:35 2010
-99.0409317	17.1668606	1190.81	Sun May 09 16:59:45 2010
-99.0409317	17.1668606	1190.84	Sun May 09 16:59:55 2010
-99.0409317	17.1668606	1190.91	Sun May 09 17:00:05 2010
-99.0409317	17.1668606	1190.94	Sun May 09 17:00:15 2010
-99.0409317	17.1668606	1191.03	Sun May 09 17:00:25 2010
-99.0409317	17.1668606	1191.06	Sun May 09 17:00:35 2010
-99.0409317	17.1668587	1191.06	Sun May 09 17:00:45 2010
-99.0409317	17.1668587	1191.09	Sun May 09 17:00:55 2010
-99.0409241	17.1668587	1191.09	Sun May 09 17:01:05 2010
-99.0409241	17.1668587	1191.13	Sun May 09 17:01:15 2010
-99.0409241	17.1668587	1191.13	Sun May 09 17:01:25 2010
-99.0409241	17.1668587	1191.13	Sun May 09 17:01:35 2010
-99.0409241	17.1668587	1191.09	Sun May 09 17:01:45 2010
-99.0409241	17.1668587	1191.06	Sun May 09 17:01:55 2010
-99.0409241	17.1668587	1191.03	Sun May 09 17:02:05 2010
-99.0409241	17.1668587	1190.94	Sun May 09 17:02:15 2010
-99.0409241	17.1668587	1190.91	Sun May 09 17:02:25 2010
-99.0409241	17.1668587	1190.91	Sun May 09 17:02:35 2010
-99.0409241	17.1668587	1190.91	Sun May 09 17:02:45 2010
-99.0409241	17.1668587	1190.91	Sun May 09 17:02:55 2010
-99.0409241	17.1668587	1190.91	Sun May 09 17:03:05 2010
-99.0409241	17.1668587	1190.91	Sun May 09 17:03:15 2010
-99.0409241	17.1668587	1190.94	Sun May 09 17:03:25 2010
-99.0409241	17.1668587	1190.91	Sun May 09 17:03:35 2010
-99.0409241	17.1668587	1190.91	Sun May 09 17:03:45 2010
-99.0409241	17.1668587	1190.91	Sun May 09 17:03:55 2010
-99.0409241	17.1668587	1190.91	Sun May 09 17:04:05 2010
-99.0409241	17.1668587	1190.94	Sun May 09 17:04:15 2010
-99.0409241	17.1668587	1190.94	Sun May 09 17:04:25 2010
-99.0409241	17.1668587	1190.94	Sun May 09 17:04:35 2010
-99.0409241	17.1668587	1190.94	Sun May 09 17:04:45 2010
-99.0409241	17.1668587	1190.97	Sun May 09 17:04:55 2010
-99.0409241	17.1668587	1190.97	Sun May 09 17:05:05 2010
-99.0409241	17.1668587	1190.97	Sun May 09 17:05:15 2010
-99.0409241	17.1668587	1190.97	Sun May 09 17:05:25 2010
-99.0409241	17.1668568	1191.00	Sun May 09 17:05:35 2010
-99.0409241	17.1668568	1191.00	Sun May 09 17:05:45 2010
-99.0409241	17.1668568	1191.03	Sun May 09 17:05:55 2010
-99.0409241	17.1668568	1191.06	Sun May 09 17:06:05 2010
-99.0409317	17.1668587	1191.09	Sun May 09 17:06:15 2010
-99.0409317	17.1668587	1191.13	Sun May 09 17:06:25 2010
-99.0409317	17.1668587	1191.13	Sun May 09 17:06:35 2010
-99.0409317	17.1668587	1191.13	Sun May 09 17:06:45 2010
-99.0409317	17.1668587	1191.09	Sun May 09 17:06:55 2010
-99.0409317	17.1668587	1191.13	Sun May 09 17:07:05 2010
-99.0409317	17.1668587	1191.13	Sun May 09 17:07:15 2010
-99.0409317	17.1668587	1191.13	Sun May 09 17:07:25 2010
-99.0409317	17.1668606	1191.16	Sun May 09 17:07:35 2010
-99.0409317	17.1668606	1191.19	Sun May 09 17:07:45 2010
-99.0409317	17.1668606	1191.22	Sun May 09 17:07:55 2010
-99.0409317	17.1668606	1191.22	Sun May 09 17:08:05 2010
-99.0409317	17.1668606	1191.22	Sun May 09 17:08:15 2010
-99.0409317	17.1668606	1191.22	Sun May 09 17:08:25 2010
-99.0409317	17.1668606	1191.19	Sun May 09 17:08:35 2010
