# Supplementary material for: Lévy foraging patterns of rural humans
Source: PLoS One. 2018 Jun 18;13(6):e0199099. doi: 10.1371/journal.pone.0199099 (PMC6005560; doi:10.1371/journal.pone.0199099)
Supplement: S6 File — (ZIP) [file pone.0199099.s006.zip › holux05/Holux005_M-241_Start_20100417-101143_Finish_20100417-141123.txt]

-99.0409851	17.1668053	1191.34	Sat Apr 17 10:11:43 2010
-99.0409622	17.1668015	1191.63	Sat Apr 17 10:11:53 2010
-99.0409622	17.1668034	1192.44	Sat Apr 17 10:12:03 2010
-99.0409622	17.1668015	1188.75	Sat Apr 17 10:12:13 2010
-99.0409546	17.1668091	1188.75	Sat Apr 17 10:12:23 2010
-99.0409927	17.1667824	1188.75	Sat Apr 17 10:12:33 2010
-99.0409927	17.1667957	1188.44	Sat Apr 17 10:12:43 2010
-99.0409927	17.1668015	1188.34	Sat Apr 17 10:12:53 2010
-99.0409927	17.1668072	1188.38	Sat Apr 17 10:13:03 2010
-99.0409927	17.1668148	1188.47	Sat Apr 17 10:13:13 2010
-99.0409851	17.1668396	1188.41	Sat Apr 17 10:13:23 2010
-99.0409698	17.1668625	1189.72	Sat Apr 17 10:13:33 2010
-99.0409775	17.1668758	1190.34	Sat Apr 17 10:13:43 2010
-99.0409775	17.1668816	1191.22	Sat Apr 17 10:13:53 2010
-99.0409698	17.1668797	1190.66	Sat Apr 17 10:14:03 2010
-99.0409698	17.1668777	1190.69	Sat Apr 17 10:14:13 2010
-99.0409698	17.1668777	1190.75	Sat Apr 17 10:14:23 2010
-99.0409698	17.1668777	1190.72	Sat Apr 17 10:14:33 2010
-99.0409698	17.1668777	1190.69	Sat Apr 17 10:14:43 2010
-99.0409698	17.1668777	1190.69	Sat Apr 17 10:14:53 2010
-99.0409698	17.1668777	1190.72	Sat Apr 17 10:15:03 2010
-99.0409698	17.1668777	1190.78	Sat Apr 17 10:15:13 2010
-99.0409698	17.1668758	1190.81	Sat Apr 17 10:15:23 2010
-99.0409698	17.1668758	1190.88	Sat Apr 17 10:15:33 2010
-99.0409698	17.1668758	1190.94	Sat Apr 17 10:15:43 2010
-99.0409698	17.1668739	1191.00	Sat Apr 17 10:15:53 2010
-99.0409698	17.1668739	1191.00	Sat Apr 17 10:16:03 2010
-99.0409698	17.1668720	1191.03	Sat Apr 17 10:16:13 2010
-99.0409698	17.1668701	1191.06	Sat Apr 17 10:16:23 2010
-99.0409698	17.1668701	1191.13	Sat Apr 17 10:16:33 2010
-99.0409698	17.1668701	1191.19	Sat Apr 17 10:16:43 2010
-99.0409698	17.1668682	1191.25	Sat Apr 17 10:16:53 2010
-99.0409698	17.1668682	1191.31	Sat Apr 17 10:17:03 2010
-99.0409698	17.1668682	1191.34	Sat Apr 17 10:17:13 2010
-99.0409698	17.1668682	1191.38	Sat Apr 17 10:17:23 2010
-99.0409698	17.1668682	1191.38	Sat Apr 17 10:17:33 2010
-99.0409698	17.1668682	1191.38	Sat Apr 17 10:17:43 2010
-99.0409698	17.1668701	1191.34	Sat Apr 17 10:17:53 2010
-99.0409698	17.1668701	1191.31	Sat Apr 17 10:18:03 2010
-99.0409698	17.1668701	1191.31	Sat Apr 17 10:18:13 2010
-99.0409698	17.1668701	1191.28	Sat Apr 17 10:18:23 2010
-99.0409698	17.1668701	1191.25	Sat Apr 17 10:18:33 2010
-99.0409698	17.1668701	1191.22	Sat Apr 17 10:18:43 2010
-99.0409698	17.1668682	1191.19	Sat Apr 17 10:18:53 2010
-99.0409698	17.1668682	1191.19	Sat Apr 17 10:19:03 2010
-99.0409698	17.1668701	1191.16	Sat Apr 17 10:19:13 2010
-99.0409698	17.1668701	1191.13	Sat Apr 17 10:19:23 2010
-99.0409698	17.1668701	1191.16	Sat Apr 17 10:19:33 2010
-99.0409775	17.1668701	1191.19	Sat Apr 17 10:19:43 2010
-99.0409775	17.1668701	1191.22	Sat Apr 17 10:19:53 2010
-99.0409775	17.1668701	1191.28	Sat Apr 17 10:20:03 2010
-99.0409775	17.1668701	1191.31	Sat Apr 17 10:20:13 2010
-99.0409775	17.1668701	1191.34	Sat Apr 17 10:20:23 2010
-99.0409775	17.1668701	1191.31	Sat Apr 17 10:20:33 2010
-99.0409775	17.1668701	1191.28	Sat Apr 17 10:20:43 2010
-99.0409775	17.1668701	1191.25	Sat Apr 17 10:20:53 2010
-99.0409775	17.1668682	1191.22	Sat Apr 17 10:21:03 2010
-99.0409775	17.1668682	1191.22	Sat Apr 17 10:21:13 2010
-99.0409775	17.1668682	1191.19	Sat Apr 17 10:21:23 2010
-99.0409775	17.1668682	1191.22	Sat Apr 17 10:21:33 2010
-99.0409775	17.1668682	1191.22	Sat Apr 17 10:21:43 2010
-99.0409775	17.1668682	1191.16	Sat Apr 17 10:21:53 2010
-99.0409775	17.1668682	1191.22	Sat Apr 17 10:22:03 2010
-99.0409775	17.1668682	1191.22	Sat Apr 17 10:22:13 2010
-99.0409775	17.1668682	1191.25	Sat Apr 17 10:22:23 2010
-99.0409775	17.1668701	1191.25	Sat Apr 17 10:22:33 2010
-99.0409775	17.1668701	1191.28	Sat Apr 17 10:22:43 2010
-99.0409775	17.1668701	1191.28	Sat Apr 17 10:22:53 2010
-99.0409775	17.1668701	1191.31	Sat Apr 17 10:23:03 2010
-99.0409775	17.1668701	1191.31	Sat Apr 17 10:23:13 2010
-99.0409775	17.1668701	1191.34	Sat Apr 17 10:23:23 2010
-99.0409775	17.1668701	1191.34	Sat Apr 17 10:23:33 2010
-99.0409775	17.1668682	1191.38	Sat Apr 17 10:23:43 2010
-99.0409775	17.1668682	1191.38	Sat Apr 17 10:23:53 2010
-99.0409775	17.1668682	1191.38	Sat Apr 17 10:24:03 2010
-99.0409775	17.1668682	1191.41	Sat Apr 17 10:24:13 2010
-99.0409775	17.1668682	1191.44	Sat Apr 17 10:24:23 2010
-99.0409775	17.1668682	1191.50	Sat Apr 17 10:24:33 2010
-99.0409775	17.1668682	1191.56	Sat Apr 17 10:24:43 2010
-99.0409775	17.1668682	1191.59	Sat Apr 17 10:24:53 2010
-99.0409851	17.1668682	1191.63	Sat Apr 17 10:25:03 2010
-99.0409851	17.1668663	1191.66	Sat Apr 17 10:25:13 2010
-99.0409775	17.1668663	1191.69	Sat Apr 17 10:25:23 2010
-99.0409775	17.1668663	1191.75	Sat Apr 17 10:25:33 2010
-99.0409775	17.1668663	1191.81	Sat Apr 17 10:25:43 2010
-99.0409775	17.1668644	1191.84	Sat Apr 17 10:25:53 2010
-99.0409775	17.1668644	1191.81	Sat Apr 17 10:26:03 2010
-99.0409775	17.1668644	1191.84	Sat Apr 17 10:26:13 2010
-99.0409775	17.1668625	1191.81	Sat Apr 17 10:26:23 2010
-99.0409775	17.1668625	1191.81	Sat Apr 17 10:26:33 2010
-99.0409775	17.1668625	1191.81	Sat Apr 17 10:26:43 2010
-99.0409775	17.1668625	1191.81	Sat Apr 17 10:26:53 2010
-99.0409775	17.1668606	1191.81	Sat Apr 17 10:27:03 2010
-99.0409775	17.1668606	1191.78	Sat Apr 17 10:27:13 2010
-99.0409775	17.1668587	1191.75	Sat Apr 17 10:27:23 2010
-99.0409775	17.1668587	1191.78	Sat Apr 17 10:27:33 2010
-99.0409775	17.1668568	1191.91	Sat Apr 17 10:27:43 2010
-99.0409775	17.1668568	1192.03	Sat Apr 17 10:27:53 2010
-99.0409775	17.1668549	1192.13	Sat Apr 17 10:28:03 2010
-99.0409775	17.1668549	1192.19	Sat Apr 17 10:28:13 2010
-99.0409775	17.1668530	1192.28	Sat Apr 17 10:28:23 2010
-99.0409775	17.1668530	1192.38	Sat Apr 17 10:28:33 2010
-99.0409775	17.1668530	1192.44	Sat Apr 17 10:28:43 2010
-99.0409775	17.1668510	1192.44	Sat Apr 17 10:28:53 2010
-99.0409775	17.1668510	1192.44	Sat Apr 17 10:29:03 2010
-99.0409775	17.1668491	1192.41	Sat Apr 17 10:29:13 2010
-99.0409775	17.1668491	1192.41	Sat Apr 17 10:29:23 2010
-99.0409775	17.1668472	1192.41	Sat Apr 17 10:29:33 2010
-99.0409775	17.1668472	1192.47	Sat Apr 17 10:29:43 2010
-99.0409775	17.1668472	1192.53	Sat Apr 17 10:29:53 2010
-99.0409775	17.1668472	1192.56	Sat Apr 17 10:30:03 2010
-99.0409775	17.1668491	1192.63	Sat Apr 17 10:30:13 2010
-99.0409775	17.1668491	1192.72	Sat Apr 17 10:30:23 2010
-99.0409775	17.1668491	1192.88	Sat Apr 17 10:30:33 2010
-99.0409775	17.1668491	1192.97	Sat Apr 17 10:30:43 2010
-99.0409775	17.1668491	1193.06	Sat Apr 17 10:30:53 2010
-99.0409775	17.1668510	1193.16	Sat Apr 17 10:31:03 2010
-99.0409775	17.1668510	1193.22	Sat Apr 17 10:31:13 2010
-99.0409775	17.1668510	1193.25	Sat Apr 17 10:31:23 2010
-99.0409775	17.1668510	1193.22	Sat Apr 17 10:31:33 2010
-99.0409775	17.1668510	1193.19	Sat Apr 17 10:31:43 2010
-99.0409775	17.1668510	1193.22	Sat Apr 17 10:31:53 2010
-99.0409775	17.1668510	1193.25	Sat Apr 17 10:32:03 2010
-99.0409775	17.1668510	1193.19	Sat Apr 17 10:32:13 2010
-99.0409775	17.1668510	1193.16	Sat Apr 17 10:32:23 2010
-99.0409775	17.1668491	1193.19	Sat Apr 17 10:32:33 2010
-99.0409775	17.1668491	1193.19	Sat Apr 17 10:32:43 2010
-99.0409775	17.1668491	1193.16	Sat Apr 17 10:32:53 2010
-99.0409775	17.1668491	1193.13	Sat Apr 17 10:33:03 2010
-99.0409775	17.1668491	1193.09	Sat Apr 17 10:33:13 2010
-99.0409775	17.1668472	1193.09	Sat Apr 17 10:33:23 2010
-99.0409775	17.1668491	1193.06	Sat Apr 17 10:33:33 2010
-99.0409775	17.1668491	1193.06	Sat Apr 17 10:33:43 2010
-99.0409775	17.1668491	1193.03	Sat Apr 17 10:33:53 2010
-99.0409775	17.1668491	1193.00	Sat Apr 17 10:34:03 2010
-99.0409775	17.1668491	1193.00	Sat Apr 17 10:34:13 2010
-99.0409775	17.1668491	1193.00	Sat Apr 17 10:34:23 2010
-99.0409775	17.1668491	1192.97	Sat Apr 17 10:34:33 2010
-99.0409851	17.1668491	1192.97	Sat Apr 17 10:34:43 2010
-99.0409851	17.1668491	1192.88	Sat Apr 17 10:34:53 2010
-99.0409851	17.1668472	1192.81	Sat Apr 17 10:35:03 2010
-99.0409851	17.1668472	1192.78	Sat Apr 17 10:35:13 2010
-99.0409851	17.1668453	1192.75	Sat Apr 17 10:35:23 2010
-99.0409851	17.1668453	1192.75	Sat Apr 17 10:35:33 2010
-99.0409851	17.1668434	1192.72	Sat Apr 17 10:35:43 2010
-99.0409851	17.1668434	1192.75	Sat Apr 17 10:35:53 2010
-99.0409851	17.1668415	1192.72	Sat Apr 17 10:36:03 2010
-99.0409851	17.1668415	1192.72	Sat Apr 17 10:36:13 2010
-99.0409851	17.1668415	1192.72	Sat Apr 17 10:36:23 2010
-99.0409927	17.1668415	1192.75	Sat Apr 17 10:36:33 2010
-99.0409927	17.1668415	1192.72	Sat Apr 17 10:36:43 2010
-99.0409927	17.1668434	1192.66	Sat Apr 17 10:36:53 2010
-99.0409927	17.1668434	1192.59	Sat Apr 17 10:37:03 2010
-99.0409927	17.1668453	1192.50	Sat Apr 17 10:37:13 2010
-99.0409927	17.1668453	1192.44	Sat Apr 17 10:37:23 2010
-99.0409927	17.1668453	1192.31	Sat Apr 17 10:37:33 2010
-99.0409927	17.1668453	1192.16	Sat Apr 17 10:37:43 2010
-99.0409927	17.1668453	1192.06	Sat Apr 17 10:37:53 2010
-99.0409927	17.1668453	1191.94	Sat Apr 17 10:38:03 2010
-99.0409927	17.1668453	1191.78	Sat Apr 17 10:38:13 2010
-99.0409927	17.1668453	1191.66	Sat Apr 17 10:38:23 2010
-99.0409927	17.1668453	1191.53	Sat Apr 17 10:38:33 2010
-99.0409927	17.1668472	1191.34	Sat Apr 17 10:38:43 2010
-99.0409927	17.1668472	1191.16	Sat Apr 17 10:38:53 2010
-99.0409927	17.1668472	1191.00	Sat Apr 17 10:39:03 2010
-99.0409927	17.1668472	1190.88	Sat Apr 17 10:39:13 2010
-99.0409927	17.1668472	1190.75	Sat Apr 17 10:39:23 2010
-99.0409927	17.1668472	1190.66	Sat Apr 17 10:39:33 2010
-99.0409851	17.1668472	1190.59	Sat Apr 17 10:39:43 2010
-99.0409851	17.1668453	1190.50	Sat Apr 17 10:39:53 2010
-99.0409851	17.1668453	1190.44	Sat Apr 17 10:40:03 2010
-99.0409851	17.1668453	1190.44	Sat Apr 17 10:40:13 2010
-99.0409851	17.1668453	1190.41	Sat Apr 17 10:40:23 2010
-99.0409851	17.1668453	1190.38	Sat Apr 17 10:40:33 2010
-99.0409851	17.1668453	1190.34	Sat Apr 17 10:40:43 2010
-99.0409851	17.1668434	1190.25	Sat Apr 17 10:40:53 2010
-99.0409851	17.1668434	1190.19	Sat Apr 17 10:41:03 2010
-99.0409851	17.1668415	1190.16	Sat Apr 17 10:41:13 2010
-99.0409927	17.1668396	1190.06	Sat Apr 17 10:41:23 2010
-99.0409927	17.1668396	1190.00	Sat Apr 17 10:41:33 2010
-99.0409927	17.1668396	1189.94	Sat Apr 17 10:41:43 2010
-99.0409927	17.1668396	1189.91	Sat Apr 17 10:41:53 2010
-99.0409927	17.1668396	1189.88	Sat Apr 17 10:42:03 2010
-99.0409927	17.1668396	1189.84	Sat Apr 17 10:42:13 2010
-99.0409927	17.1668396	1189.84	Sat Apr 17 10:42:23 2010
-99.0409927	17.1668396	1189.84	Sat Apr 17 10:42:33 2010
-99.0409927	17.1668415	1189.88	Sat Apr 17 10:42:43 2010
-99.0409927	17.1668396	1189.88	Sat Apr 17 10:42:53 2010
-99.0409927	17.1668396	1189.84	Sat Apr 17 10:43:03 2010
-99.0409927	17.1668396	1189.84	Sat Apr 17 10:43:13 2010
-99.0409927	17.1668396	1189.84	Sat Apr 17 10:43:23 2010
-99.0409927	17.1668396	1189.81	Sat Apr 17 10:43:33 2010
-99.0409927	17.1668396	1189.78	Sat Apr 17 10:43:43 2010
-99.0409927	17.1668396	1189.72	Sat Apr 17 10:43:53 2010
-99.0409927	17.1668396	1189.69	Sat Apr 17 10:44:03 2010
-99.0409927	17.1668396	1189.63	Sat Apr 17 10:44:13 2010
-99.0409927	17.1668377	1189.59	Sat Apr 17 10:44:23 2010
-99.0409927	17.1668377	1189.50	Sat Apr 17 10:44:33 2010
-99.0409927	17.1668377	1189.44	Sat Apr 17 10:44:43 2010
-99.0409927	17.1668377	1189.34	Sat Apr 17 10:44:53 2010
-99.0409927	17.1668377	1189.28	Sat Apr 17 10:45:03 2010
-99.0409927	17.1668377	1189.19	Sat Apr 17 10:45:13 2010
-99.0409927	17.1668377	1189.13	Sat Apr 17 10:45:23 2010
-99.0409927	17.1668377	1189.09	Sat Apr 17 10:45:33 2010
-99.0409927	17.1668377	1189.06	Sat Apr 17 10:45:43 2010
-99.0409927	17.1668835	1188.06	Sat Apr 17 10:45:53 2010
-99.0410004	17.1669540	1188.47	Sat Apr 17 10:46:03 2010
-99.0410461	17.1670284	1188.22	Sat Apr 17 10:46:13 2010
-99.0410995	17.1670723	1186.81	Sat Apr 17 10:46:23 2010
-99.0411301	17.1671200	1186.41	Sat Apr 17 10:46:33 2010
-99.0411606	17.1671429	1186.25	Sat Apr 17 10:46:43 2010
-99.0411835	17.1671581	1185.91	Sat Apr 17 10:46:53 2010
-99.0412292	17.1672230	1184.97	Sat Apr 17 10:47:03 2010
-99.0412445	17.1672821	1184.09	Sat Apr 17 10:47:13 2010
-99.0412903	17.1673012	1183.91	Sat Apr 17 10:47:23 2010
-99.0413055	17.1673241	1184.28	Sat Apr 17 10:47:33 2010
-99.0413437	17.1673832	1184.38	Sat Apr 17 10:47:43 2010
-99.0413818	17.1674137	1185.44	Sat Apr 17 10:47:53 2010
-99.0413895	17.1674061	1185.72	Sat Apr 17 10:48:03 2010
-99.0414047	17.1674080	1185.50	Sat Apr 17 10:48:13 2010
-99.0414581	17.1674156	1186.53	Sat Apr 17 10:48:23 2010
-99.0414658	17.1674252	1186.34	Sat Apr 17 10:48:33 2010
-99.0414581	17.1674175	1186.75	Sat Apr 17 10:48:43 2010
-99.0414734	17.1674480	1187.75	Sat Apr 17 10:48:53 2010
-99.0415039	17.1674957	1188.41	Sat Apr 17 10:49:03 2010
-99.0415649	17.1675301	1191.59	Sat Apr 17 10:49:13 2010
-99.0416260	17.1675758	1193.47	Sat Apr 17 10:49:23 2010
-99.0416718	17.1676197	1195.19	Sat Apr 17 10:49:33 2010
-99.0417252	17.1676540	1197.88	Sat Apr 17 10:49:43 2010
-99.0417328	17.1677322	1197.94	Sat Apr 17 10:49:53 2010
-99.0417709	17.1677971	1198.34	Sat Apr 17 10:50:03 2010
-99.0417938	17.1678123	1199.22	Sat Apr 17 10:50:13 2010
-99.0417938	17.1678734	1199.97	Sat Apr 17 10:50:23 2010
-99.0418091	17.1679230	1201.22	Sat Apr 17 10:50:33 2010
-99.0418777	17.1679878	1202.03	Sat Apr 17 10:50:43 2010
-99.0419235	17.1680355	1203.78	Sat Apr 17 10:50:53 2010
-99.0420151	17.1680431	1207.03	Sat Apr 17 10:51:03 2010
-99.0420151	17.1680050	1208.75	Sat Apr 17 10:51:13 2010
-99.0420303	17.1680126	1210.19	Sat Apr 17 10:51:23 2010
-99.0420761	17.1680660	1210.88	Sat Apr 17 10:51:33 2010
-99.0421448	17.1681213	1213.03	Sat Apr 17 10:51:43 2010
-99.0421829	17.1681194	1215.00	Sat Apr 17 10:51:53 2010
-99.0422211	17.1681023	1215.16	Sat Apr 17 10:52:03 2010
-99.0423050	17.1681423	1216.63	Sat Apr 17 10:52:13 2010
-99.0423508	17.1681519	1218.91	Sat Apr 17 10:52:23 2010
-99.0424271	17.1681614	1219.34	Sat Apr 17 10:52:33 2010
-99.0424881	17.1682014	1220.53	Sat Apr 17 10:52:43 2010
-99.0425797	17.1682110	1222.09	Sat Apr 17 10:52:53 2010
-99.0426178	17.1682129	1222.63	Sat Apr 17 10:53:03 2010
-99.0425949	17.1682415	1224.88	Sat Apr 17 10:53:13 2010
-99.0426102	17.1682701	1225.53	Sat Apr 17 10:53:23 2010
-99.0426865	17.1682472	1227.22	Sat Apr 17 10:53:33 2010
-99.0427399	17.1682243	1228.28	Sat Apr 17 10:53:43 2010
-99.0428162	17.1682053	1229.41	Sat Apr 17 10:53:53 2010
-99.0428619	17.1681995	1230.56	Sat Apr 17 10:54:03 2010
-99.0428696	17.1682339	1236.06	Sat Apr 17 10:54:13 2010
-99.0429077	17.1682720	1237.41	Sat Apr 17 10:54:23 2010
-99.0429153	17.1683025	1240.59	Sat Apr 17 10:54:33 2010
-99.0428848	17.1683464	1243.22	Sat Apr 17 10:54:43 2010
-99.0429001	17.1683731	1244.50	Sat Apr 17 10:54:53 2010
-99.0429459	17.1683540	1244.75	Sat Apr 17 10:55:03 2010
-99.0429688	17.1683769	1245.56	Sat Apr 17 10:55:13 2010
-99.0429764	17.1684265	1247.91	Sat Apr 17 10:55:23 2010
-99.0429459	17.1684513	1249.81	Sat Apr 17 10:55:33 2010
-99.0429230	17.1685047	1251.31	Sat Apr 17 10:55:43 2010
-99.0428925	17.1685295	1252.97	Sat Apr 17 10:55:53 2010
-99.0428848	17.1685486	1253.91	Sat Apr 17 10:56:03 2010
-99.0428772	17.1685524	1254.16	Sat Apr 17 10:56:13 2010
-99.0428619	17.1685658	1254.75	Sat Apr 17 10:56:23 2010
-99.0428543	17.1686077	1256.66	Sat Apr 17 10:56:33 2010
-99.0428467	17.1686058	1257.06	Sat Apr 17 10:56:43 2010
-99.0428467	17.1686039	1257.16	Sat Apr 17 10:56:53 2010
-99.0428391	17.1686058	1257.22	Sat Apr 17 10:57:03 2010
-99.0428467	17.1686039	1257.22	Sat Apr 17 10:57:13 2010
-99.0428467	17.1686020	1257.22	Sat Apr 17 10:57:23 2010
-99.0428467	17.1686134	1257.41	Sat Apr 17 10:57:33 2010
-99.0428314	17.1686974	1259.63	Sat Apr 17 10:57:43 2010
-99.0428391	17.1687927	1263.03	Sat Apr 17 10:57:53 2010
-99.0428696	17.1688614	1265.34	Sat Apr 17 10:58:03 2010
-99.0428848	17.1689243	1267.44	Sat Apr 17 10:58:13 2010
-99.0429535	17.1688881	1269.47	Sat Apr 17 10:58:23 2010
-99.0430069	17.1688519	1271.34	Sat Apr 17 10:58:33 2010
-99.0430984	17.1688194	1273.22	Sat Apr 17 10:58:43 2010
-99.0431137	17.1688671	1274.88	Sat Apr 17 10:58:53 2010
-99.0430908	17.1689377	1276.66	Sat Apr 17 10:59:03 2010
-99.0430908	17.1690102	1279.81	Sat Apr 17 10:59:13 2010
-99.0430679	17.1690559	1281.28	Sat Apr 17 10:59:23 2010
-99.0430679	17.1691303	1283.38	Sat Apr 17 10:59:33 2010
-99.0431213	17.1691837	1286.66	Sat Apr 17 10:59:43 2010
-99.0431747	17.1691475	1288.72	Sat Apr 17 10:59:53 2010
-99.0432434	17.1691742	1292.00	Sat Apr 17 11:00:03 2010
-99.0432510	17.1691990	1294.56	Sat Apr 17 11:00:13 2010
-99.0432663	17.1692219	1296.50	Sat Apr 17 11:00:23 2010
-99.0433121	17.1692543	1297.63	Sat Apr 17 11:00:33 2010
-99.0433578	17.1692543	1299.50	Sat Apr 17 11:00:43 2010
-99.0433884	17.1693192	1302.09	Sat Apr 17 11:00:53 2010
-99.0434189	17.1692829	1303.31	Sat Apr 17 11:01:03 2010
-99.0434799	17.1692772	1305.34	Sat Apr 17 11:01:13 2010
-99.0435410	17.1693172	1305.91	Sat Apr 17 11:01:23 2010
-99.0435944	17.1693211	1309.09	Sat Apr 17 11:01:33 2010
-99.0436478	17.1693172	1311.44	Sat Apr 17 11:01:43 2010
-99.0436783	17.1693325	1313.31	Sat Apr 17 11:01:53 2010
-99.0437012	17.1693306	1313.38	Sat Apr 17 11:02:03 2010
-99.0437469	17.1693459	1313.63	Sat Apr 17 11:02:13 2010
-99.0437546	17.1693478	1313.34	Sat Apr 17 11:02:23 2010
-99.0437546	17.1693516	1313.47	Sat Apr 17 11:02:33 2010
-99.0437622	17.1693459	1313.53	Sat Apr 17 11:02:43 2010
-99.0437622	17.1693439	1313.63	Sat Apr 17 11:02:53 2010
-99.0437622	17.1693382	1313.72	Sat Apr 17 11:03:03 2010
-99.0437622	17.1693344	1314.00	Sat Apr 17 11:03:13 2010
-99.0437622	17.1693325	1314.06	Sat Apr 17 11:03:23 2010
-99.0437622	17.1693344	1314.09	Sat Apr 17 11:03:33 2010
-99.0438385	17.1693439	1315.19	Sat Apr 17 11:03:43 2010
-99.0438538	17.1692982	1316.47	Sat Apr 17 11:03:53 2010
-99.0439072	17.1692810	1318.13	Sat Apr 17 11:04:03 2010
-99.0439453	17.1692982	1320.28	Sat Apr 17 11:04:13 2010
-99.0440140	17.1693249	1321.72	Sat Apr 17 11:04:23 2010
-99.0440369	17.1693230	1322.72	Sat Apr 17 11:04:33 2010
-99.0440674	17.1692715	1323.81	Sat Apr 17 11:04:43 2010
-99.0441360	17.1692486	1324.47	Sat Apr 17 11:04:53 2010
-99.0441589	17.1692410	1324.63	Sat Apr 17 11:05:03 2010
-99.0441971	17.1692772	1328.34	Sat Apr 17 11:05:13 2010
-99.0442352	17.1693249	1330.22	Sat Apr 17 11:05:23 2010
-99.0442429	17.1693935	1332.72	Sat Apr 17 11:05:33 2010
-99.0442886	17.1694012	1333.75	Sat Apr 17 11:05:43 2010
-99.0443573	17.1693821	1335.94	Sat Apr 17 11:05:53 2010
-99.0444107	17.1693516	1337.84	Sat Apr 17 11:06:03 2010
-99.0444260	17.1692963	1339.03	Sat Apr 17 11:06:13 2010
-99.0444946	17.1692486	1340.19	Sat Apr 17 11:06:23 2010
-99.0445328	17.1692295	1344.44	Sat Apr 17 11:06:33 2010
-99.0445786	17.1692009	1347.63	Sat Apr 17 11:06:43 2010
-99.0446472	17.1691818	1350.25	Sat Apr 17 11:06:53 2010
-99.0446548	17.1691933	1352.38	Sat Apr 17 11:07:03 2010
-99.0447083	17.1691990	1352.91	Sat Apr 17 11:07:13 2010
-99.0447693	17.1691895	1354.06	Sat Apr 17 11:07:23 2010
-99.0448532	17.1691780	1355.63	Sat Apr 17 11:07:33 2010
-99.0449142	17.1691856	1357.03	Sat Apr 17 11:07:43 2010
-99.0449219	17.1692219	1360.94	Sat Apr 17 11:07:53 2010
-99.0448837	17.1693134	1365.72	Sat Apr 17 11:08:03 2010
-99.0448608	17.1693649	1371.41	Sat Apr 17 11:08:13 2010
-99.0448608	17.1693878	1374.56	Sat Apr 17 11:08:23 2010
-99.0448456	17.1694469	1376.72	Sat Apr 17 11:08:33 2010
-99.0448456	17.1694984	1378.78	Sat Apr 17 11:08:43 2010
-99.0448532	17.1695290	1381.88	Sat Apr 17 11:08:53 2010
-99.0448685	17.1695862	1384.94	Sat Apr 17 11:09:03 2010
-99.0449219	17.1695747	1385.94	Sat Apr 17 11:09:13 2010
-99.0450058	17.1695881	1386.28	Sat Apr 17 11:09:23 2010
-99.0450287	17.1696205	1386.00	Sat Apr 17 11:09:33 2010
-99.0450745	17.1696663	1387.34	Sat Apr 17 11:09:43 2010
-99.0450745	17.1696625	1387.78	Sat Apr 17 11:09:53 2010
-99.0450745	17.1696682	1387.81	Sat Apr 17 11:10:03 2010
-99.0450745	17.1696720	1387.72	Sat Apr 17 11:10:13 2010
-99.0450745	17.1696682	1387.69	Sat Apr 17 11:10:23 2010
-99.0450745	17.1696606	1387.66	Sat Apr 17 11:10:33 2010
-99.0450745	17.1696587	1387.69	Sat Apr 17 11:10:43 2010
-99.0450745	17.1696529	1387.75	Sat Apr 17 11:10:53 2010
-99.0450745	17.1696529	1387.78	Sat Apr 17 11:11:03 2010
-99.0450745	17.1696529	1387.84	Sat Apr 17 11:11:13 2010
-99.0450745	17.1696529	1387.94	Sat Apr 17 11:11:23 2010
-99.0450745	17.1696529	1388.06	Sat Apr 17 11:11:33 2010
-99.0450745	17.1696529	1388.13	Sat Apr 17 11:11:43 2010
-99.0450745	17.1696529	1388.28	Sat Apr 17 11:11:53 2010
-99.0450745	17.1696510	1388.38	Sat Apr 17 11:12:03 2010
-99.0450745	17.1696510	1388.47	Sat Apr 17 11:12:13 2010
-99.0450745	17.1696510	1388.63	Sat Apr 17 11:12:23 2010
-99.0450745	17.1696510	1388.69	Sat Apr 17 11:12:33 2010
-99.0450745	17.1696529	1388.75	Sat Apr 17 11:12:43 2010
-99.0450745	17.1696510	1388.88	Sat Apr 17 11:12:53 2010
-99.0450745	17.1696510	1388.91	Sat Apr 17 11:13:03 2010
-99.0451126	17.1696701	1389.56	Sat Apr 17 11:13:13 2010
-99.0451584	17.1697235	1392.28	Sat Apr 17 11:13:23 2010
-99.0451813	17.1697674	1395.59	Sat Apr 17 11:13:33 2010
-99.0452042	17.1698208	1398.44	Sat Apr 17 11:13:43 2010
-99.0452271	17.1698875	1402.03	Sat Apr 17 11:13:53 2010
-99.0452805	17.1699047	1404.94	Sat Apr 17 11:14:03 2010
-99.0453491	17.1698971	1408.72	Sat Apr 17 11:14:13 2010
-99.0453949	17.1699181	1411.78	Sat Apr 17 11:14:23 2010
-99.0454102	17.1699772	1415.28	Sat Apr 17 11:14:33 2010
-99.0454941	17.1700020	1418.31	Sat Apr 17 11:14:43 2010
-99.0455856	17.1700172	1421.84	Sat Apr 17 11:14:53 2010
-99.0456161	17.1700401	1421.56	Sat Apr 17 11:15:03 2010
-99.0456619	17.1701069	1423.97	Sat Apr 17 11:15:13 2010
-99.0457458	17.1701698	1427.03	Sat Apr 17 11:15:23 2010
-99.0457993	17.1701679	1427.47	Sat Apr 17 11:15:33 2010
-99.0458298	17.1701584	1426.34	Sat Apr 17 11:15:43 2010
-99.0458832	17.1701355	1425.91	Sat Apr 17 11:15:53 2010
-99.0458832	17.1701317	1425.66	Sat Apr 17 11:16:03 2010
-99.0458679	17.1701336	1425.63	Sat Apr 17 11:16:13 2010
-99.0458374	17.1701088	1425.41	Sat Apr 17 11:16:23 2010
-99.0458221	17.1700974	1425.06	Sat Apr 17 11:16:33 2010
-99.0458145	17.1701012	1425.09	Sat Apr 17 11:16:43 2010
-99.0458221	17.1701069	1425.09	Sat Apr 17 11:16:53 2010
-99.0458374	17.1701126	1424.53	Sat Apr 17 11:17:03 2010
-99.0458069	17.1701374	1423.66	Sat Apr 17 11:17:13 2010
-99.0457993	17.1701622	1425.66	Sat Apr 17 11:17:23 2010
-99.0458374	17.1702290	1426.88	Sat Apr 17 11:17:33 2010
-99.0458374	17.1702633	1427.50	Sat Apr 17 11:17:43 2010
-99.0459061	17.1703205	1429.16	Sat Apr 17 11:17:53 2010
-99.0459442	17.1703529	1431.00	Sat Apr 17 11:18:03 2010
-99.0460052	17.1703930	1431.88	Sat Apr 17 11:18:13 2010
-99.0460587	17.1704388	1434.66	Sat Apr 17 11:18:23 2010
-99.0461273	17.1704979	1436.19	Sat Apr 17 11:18:33 2010
-99.0461426	17.1705799	1435.44	Sat Apr 17 11:18:43 2010
-99.0461273	17.1706543	1433.63	Sat Apr 17 11:18:53 2010
-99.0461349	17.1706715	1432.59	Sat Apr 17 11:19:03 2010
-99.0461426	17.1707039	1432.78	Sat Apr 17 11:19:13 2010
-99.0461349	17.1706886	1433.22	Sat Apr 17 11:19:23 2010
-99.0461426	17.1707058	1434.16	Sat Apr 17 11:19:33 2010
-99.0461426	17.1707058	1434.31	Sat Apr 17 11:19:43 2010
-99.0461960	17.1706924	1435.19	Sat Apr 17 11:19:53 2010
-99.0462189	17.1706791	1436.13	Sat Apr 17 11:20:03 2010
-99.0462494	17.1706791	1436.72	Sat Apr 17 11:20:13 2010
-99.0462646	17.1706715	1436.13	Sat Apr 17 11:20:23 2010
-99.0462952	17.1706924	1436.44	Sat Apr 17 11:20:33 2010
-99.0463257	17.1707077	1436.44	Sat Apr 17 11:20:43 2010
-99.0463257	17.1707020	1436.44	Sat Apr 17 11:20:53 2010
-99.0463333	17.1707134	1437.34	Sat Apr 17 11:21:03 2010
-99.0463333	17.1706924	1437.84	Sat Apr 17 11:21:13 2010
-99.0463409	17.1706753	1437.72	Sat Apr 17 11:21:23 2010
-99.0463409	17.1706715	1437.72	Sat Apr 17 11:21:33 2010
-99.0463333	17.1706772	1438.00	Sat Apr 17 11:21:43 2010
-99.0463333	17.1706772	1438.13	Sat Apr 17 11:21:53 2010
-99.0463333	17.1706753	1437.25	Sat Apr 17 11:22:03 2010
-99.0463409	17.1706619	1437.19	Sat Apr 17 11:22:13 2010
-99.0463791	17.1706734	1436.28	Sat Apr 17 11:22:23 2010
-99.0463562	17.1706905	1438.94	Sat Apr 17 11:22:33 2010
-99.0463486	17.1707058	1439.25	Sat Apr 17 11:22:43 2010
-99.0463486	17.1707058	1439.50	Sat Apr 17 11:22:53 2010
-99.0463333	17.1706944	1439.66	Sat Apr 17 11:23:03 2010
-99.0463409	17.1706829	1439.66	Sat Apr 17 11:23:13 2010
-99.0463257	17.1706734	1439.69	Sat Apr 17 11:23:23 2010
-99.0463257	17.1706810	1439.53	Sat Apr 17 11:23:33 2010
-99.0463333	17.1706867	1439.59	Sat Apr 17 11:23:43 2010
-99.0463104	17.1706810	1439.63	Sat Apr 17 11:23:53 2010
-99.0463028	17.1706810	1439.56	Sat Apr 17 11:24:03 2010
-99.0463104	17.1706886	1439.38	Sat Apr 17 11:24:13 2010
-99.0463104	17.1706810	1439.00	Sat Apr 17 11:24:23 2010
-99.0463028	17.1706715	1438.53	Sat Apr 17 11:24:33 2010
-99.0463028	17.1706696	1438.06	Sat Apr 17 11:24:43 2010
-99.0463028	17.1706772	1437.59	Sat Apr 17 11:24:53 2010
-99.0463028	17.1706791	1437.47	Sat Apr 17 11:25:03 2010
-99.0463181	17.1706753	1437.25	Sat Apr 17 11:25:13 2010
-99.0463333	17.1706619	1434.91	Sat Apr 17 11:25:23 2010
-99.0463409	17.1706676	1434.03	Sat Apr 17 11:25:33 2010
-99.0463409	17.1706772	1433.81	Sat Apr 17 11:25:43 2010
-99.0463867	17.1706696	1433.69	Sat Apr 17 11:25:53 2010
-99.0464554	17.1706390	1435.00	Sat Apr 17 11:26:03 2010
-99.0465546	17.1706676	1436.78	Sat Apr 17 11:26:13 2010
-99.0466766	17.1707230	1439.03	Sat Apr 17 11:26:23 2010
-99.0467529	17.1707573	1440.31	Sat Apr 17 11:26:33 2010
-99.0468445	17.1707821	1441.69	Sat Apr 17 11:26:43 2010
-99.0469437	17.1708431	1442.69	Sat Apr 17 11:26:53 2010
-99.0470505	17.1708660	1446.09	Sat Apr 17 11:27:03 2010
-99.0471115	17.1709080	1449.56	Sat Apr 17 11:27:13 2010
-99.0472031	17.1709709	1451.78	Sat Apr 17 11:27:23 2010
-99.0472870	17.1710567	1454.97	Sat Apr 17 11:27:33 2010
-99.0473557	17.1711216	1456.22	Sat Apr 17 11:27:43 2010
-99.0474319	17.1711674	1457.69	Sat Apr 17 11:27:53 2010
-99.0475235	17.1711960	1459.09	Sat Apr 17 11:28:03 2010
-99.0476151	17.1712475	1457.81	Sat Apr 17 11:28:13 2010
-99.0477219	17.1712933	1456.09	Sat Apr 17 11:28:23 2010
-99.0478134	17.1713238	1458.41	Sat Apr 17 11:28:33 2010
-99.0479202	17.1713505	1458.03	Sat Apr 17 11:28:43 2010
-99.0480194	17.1714039	1457.41	Sat Apr 17 11:28:53 2010
-99.0481033	17.1714478	1455.22	Sat Apr 17 11:29:03 2010
-99.0481949	17.1714725	1454.03	Sat Apr 17 11:29:13 2010
-99.0482635	17.1715107	1455.72	Sat Apr 17 11:29:23 2010
-99.0483475	17.1715355	1455.38	Sat Apr 17 11:29:33 2010
-99.0483627	17.1715260	1454.75	Sat Apr 17 11:29:43 2010
-99.0484314	17.1715145	1454.28	Sat Apr 17 11:29:53 2010
-99.0484924	17.1714516	1453.31	Sat Apr 17 11:30:03 2010
-99.0484924	17.1714344	1453.31	Sat Apr 17 11:30:13 2010
-99.0485840	17.1714230	1452.91	Sat Apr 17 11:30:23 2010
-99.0486526	17.1714039	1452.22	Sat Apr 17 11:30:33 2010
-99.0486526	17.1714096	1452.22	Sat Apr 17 11:30:43 2010
-99.0487289	17.1714153	1451.75	Sat Apr 17 11:30:53 2010
-99.0488129	17.1714153	1450.75	Sat Apr 17 11:31:03 2010
-99.0488892	17.1714420	1451.47	Sat Apr 17 11:31:13 2010
-99.0489578	17.1714230	1451.81	Sat Apr 17 11:31:23 2010
-99.0489731	17.1713638	1452.41	Sat Apr 17 11:31:33 2010
-99.0489807	17.1713314	1452.25	Sat Apr 17 11:31:43 2010
-99.0490189	17.1713791	1452.53	Sat Apr 17 11:31:53 2010
-99.0490799	17.1713963	1453.19	Sat Apr 17 11:32:03 2010
-99.0491638	17.1713696	1453.84	Sat Apr 17 11:32:13 2010
-99.0491257	17.1713638	1454.03	Sat Apr 17 11:32:23 2010
-99.0491791	17.1713562	1454.03	Sat Apr 17 11:32:33 2010
-99.0492630	17.1713104	1455.16	Sat Apr 17 11:32:43 2010
-99.0493469	17.1712475	1456.59	Sat Apr 17 11:32:53 2010
-99.0494232	17.1711693	1458.63	Sat Apr 17 11:33:03 2010
-99.0494690	17.1710930	1460.38	Sat Apr 17 11:33:13 2010
-99.0495605	17.1710243	1462.03	Sat Apr 17 11:33:23 2010
-99.0495987	17.1709366	1464.09	Sat Apr 17 11:33:33 2010
-99.0496826	17.1708908	1464.63	Sat Apr 17 11:33:43 2010
-99.0497437	17.1709175	1465.81	Sat Apr 17 11:33:53 2010
-99.0497665	17.1709232	1466.34	Sat Apr 17 11:34:03 2010
-99.0497742	17.1709232	1466.56	Sat Apr 17 11:34:13 2010
-99.0497818	17.1709328	1467.38	Sat Apr 17 11:34:23 2010
-99.0497818	17.1709270	1467.22	Sat Apr 17 11:34:33 2010
-99.0497818	17.1709270	1467.09	Sat Apr 17 11:34:43 2010
-99.0497818	17.1709251	1467.16	Sat Apr 17 11:34:53 2010
-99.0497818	17.1709251	1467.19	Sat Apr 17 11:35:03 2010
-99.0497818	17.1709232	1467.16	Sat Apr 17 11:35:13 2010
-99.0497818	17.1709232	1467.13	Sat Apr 17 11:35:23 2010
-99.0497818	17.1709232	1467.06	Sat Apr 17 11:35:33 2010
-99.0497818	17.1709232	1467.03	Sat Apr 17 11:35:43 2010
-99.0497818	17.1709232	1467.00	Sat Apr 17 11:35:53 2010
-99.0497818	17.1709213	1467.03	Sat Apr 17 11:36:03 2010
-99.0497818	17.1709213	1467.13	Sat Apr 17 11:36:13 2010
-99.0497818	17.1709213	1467.16	Sat Apr 17 11:36:23 2010
-99.0497818	17.1709232	1467.06	Sat Apr 17 11:36:33 2010
-99.0497818	17.1709232	1466.97	Sat Apr 17 11:36:43 2010
-99.0497818	17.1709232	1467.06	Sat Apr 17 11:36:53 2010
-99.0497818	17.1709213	1467.06	Sat Apr 17 11:37:03 2010
-99.0497818	17.1709213	1467.00	Sat Apr 17 11:37:13 2010
-99.0497818	17.1709213	1467.00	Sat Apr 17 11:37:23 2010
-99.0497818	17.1709194	1466.94	Sat Apr 17 11:37:33 2010
-99.0497818	17.1709194	1466.88	Sat Apr 17 11:37:43 2010
-99.0497818	17.1709194	1466.88	Sat Apr 17 11:37:53 2010
-99.0497818	17.1709194	1466.91	Sat Apr 17 11:38:03 2010
-99.0497818	17.1709194	1466.88	Sat Apr 17 11:38:13 2010
-99.0497818	17.1709175	1466.91	Sat Apr 17 11:38:23 2010
-99.0497818	17.1709175	1466.84	Sat Apr 17 11:38:33 2010
-99.0497818	17.1709175	1466.88	Sat Apr 17 11:38:43 2010
-99.0497818	17.1709175	1466.88	Sat Apr 17 11:38:53 2010
-99.0497818	17.1709156	1466.84	Sat Apr 17 11:39:03 2010
-99.0497818	17.1709156	1466.84	Sat Apr 17 11:39:13 2010
-99.0497818	17.1709156	1466.81	Sat Apr 17 11:39:23 2010
-99.0497818	17.1709137	1466.81	Sat Apr 17 11:39:33 2010
-99.0497818	17.1709137	1466.78	Sat Apr 17 11:39:43 2010
-99.0497818	17.1709137	1466.75	Sat Apr 17 11:39:53 2010
-99.0497818	17.1709137	1466.72	Sat Apr 17 11:40:03 2010
-99.0497818	17.1709137	1466.66	Sat Apr 17 11:40:13 2010
-99.0497818	17.1709137	1466.63	Sat Apr 17 11:40:23 2010
-99.0497818	17.1709137	1466.63	Sat Apr 17 11:40:33 2010
-99.0497818	17.1709118	1466.63	Sat Apr 17 11:40:43 2010
-99.0497818	17.1709118	1466.56	Sat Apr 17 11:40:53 2010
-99.0497818	17.1709118	1466.53	Sat Apr 17 11:41:03 2010
-99.0497818	17.1709118	1466.47	Sat Apr 17 11:41:13 2010
-99.0497818	17.1709118	1466.44	Sat Apr 17 11:41:23 2010
-99.0497818	17.1709099	1466.34	Sat Apr 17 11:41:33 2010
-99.0497818	17.1709099	1466.34	Sat Apr 17 11:41:43 2010
-99.0497818	17.1709099	1466.31	Sat Apr 17 11:41:53 2010
-99.0497818	17.1709099	1466.25	Sat Apr 17 11:42:03 2010
-99.0497818	17.1709099	1466.19	Sat Apr 17 11:42:13 2010
-99.0497742	17.1709099	1466.19	Sat Apr 17 11:42:23 2010
-99.0497742	17.1709099	1466.22	Sat Apr 17 11:42:33 2010
-99.0497742	17.1709099	1466.22	Sat Apr 17 11:42:43 2010
-99.0497742	17.1709099	1466.22	Sat Apr 17 11:42:53 2010
-99.0497742	17.1709118	1466.16	Sat Apr 17 11:43:03 2010
-99.0497818	17.1709118	1466.19	Sat Apr 17 11:43:13 2010
-99.0497742	17.1709118	1466.13	Sat Apr 17 11:43:23 2010
-99.0497818	17.1709118	1466.13	Sat Apr 17 11:43:33 2010
-99.0497742	17.1709118	1466.22	Sat Apr 17 11:43:43 2010
-99.0497742	17.1709118	1466.31	Sat Apr 17 11:43:53 2010
-99.0497742	17.1709118	1466.34	Sat Apr 17 11:44:03 2010
-99.0497742	17.1709118	1466.38	Sat Apr 17 11:44:13 2010
-99.0497742	17.1709118	1466.41	Sat Apr 17 11:44:23 2010
-99.0497742	17.1709137	1466.34	Sat Apr 17 11:44:33 2010
-99.0497742	17.1709118	1466.28	Sat Apr 17 11:44:43 2010
-99.0497742	17.1709118	1466.25	Sat Apr 17 11:44:53 2010
-99.0497742	17.1709118	1466.16	Sat Apr 17 11:45:03 2010
-99.0497742	17.1709118	1466.09	Sat Apr 17 11:45:13 2010
-99.0497742	17.1709118	1466.06	Sat Apr 17 11:45:23 2010
-99.0497742	17.1709118	1466.06	Sat Apr 17 11:45:33 2010
-99.0497742	17.1709118	1466.06	Sat Apr 17 11:45:43 2010
-99.0497742	17.1709118	1466.06	Sat Apr 17 11:45:53 2010
-99.0497742	17.1709118	1466.06	Sat Apr 17 11:46:03 2010
-99.0497742	17.1709118	1466.03	Sat Apr 17 11:46:13 2010
-99.0497742	17.1709118	1466.03	Sat Apr 17 11:46:23 2010
-99.0497742	17.1709118	1466.00	Sat Apr 17 11:46:33 2010
-99.0497742	17.1709118	1465.97	Sat Apr 17 11:46:43 2010
-99.0497742	17.1709118	1466.00	Sat Apr 17 11:46:53 2010
-99.0497742	17.1709118	1466.03	Sat Apr 17 11:47:03 2010
-99.0497742	17.1709118	1465.97	Sat Apr 17 11:47:13 2010
-99.0497742	17.1709118	1465.94	Sat Apr 17 11:47:23 2010
-99.0497742	17.1709118	1465.97	Sat Apr 17 11:47:33 2010
-99.0497742	17.1709118	1465.94	Sat Apr 17 11:47:43 2010
-99.0497742	17.1709118	1465.94	Sat Apr 17 11:47:53 2010
-99.0497742	17.1709118	1465.94	Sat Apr 17 11:48:03 2010
-99.0497742	17.1709137	1465.91	Sat Apr 17 11:48:13 2010
-99.0497742	17.1709137	1465.94	Sat Apr 17 11:48:23 2010
-99.0497742	17.1709137	1465.88	Sat Apr 17 11:48:33 2010
-99.0497742	17.1709137	1465.81	Sat Apr 17 11:48:43 2010
-99.0497742	17.1709137	1465.78	Sat Apr 17 11:48:53 2010
-99.0497742	17.1709156	1465.81	Sat Apr 17 11:49:03 2010
-99.0497742	17.1709156	1465.78	Sat Apr 17 11:49:13 2010
-99.0497742	17.1709137	1465.78	Sat Apr 17 11:49:23 2010
-99.0497742	17.1709137	1465.75	Sat Apr 17 11:49:33 2010
-99.0497742	17.1709137	1465.69	Sat Apr 17 11:49:43 2010
-99.0497742	17.1709137	1465.69	Sat Apr 17 11:49:53 2010
-99.0497742	17.1709137	1465.72	Sat Apr 17 11:50:03 2010
-99.0497742	17.1709156	1465.72	Sat Apr 17 11:50:13 2010
-99.0497742	17.1709156	1465.66	Sat Apr 17 11:50:23 2010
-99.0497742	17.1709156	1465.66	Sat Apr 17 11:50:33 2010
-99.0497742	17.1709156	1465.63	Sat Apr 17 11:50:43 2010
-99.0497742	17.1709156	1465.59	Sat Apr 17 11:50:53 2010
-99.0497742	17.1709156	1465.56	Sat Apr 17 11:51:03 2010
-99.0497742	17.1709156	1465.53	Sat Apr 17 11:51:13 2010
-99.0497742	17.1709156	1465.50	Sat Apr 17 11:51:23 2010
-99.0497742	17.1709156	1465.47	Sat Apr 17 11:51:33 2010
-99.0497742	17.1709156	1465.47	Sat Apr 17 11:51:43 2010
-99.0497818	17.1709156	1465.44	Sat Apr 17 11:51:53 2010
-99.0497818	17.1709156	1465.41	Sat Apr 17 11:52:03 2010
-99.0497818	17.1709156	1465.38	Sat Apr 17 11:52:13 2010
-99.0497818	17.1709156	1465.31	Sat Apr 17 11:52:23 2010
-99.0497818	17.1709156	1465.31	Sat Apr 17 11:52:33 2010
-99.0497818	17.1709175	1465.34	Sat Apr 17 11:52:43 2010
-99.0497818	17.1709175	1465.34	Sat Apr 17 11:52:53 2010
-99.0497818	17.1709175	1465.31	Sat Apr 17 11:53:03 2010
-99.0497818	17.1709194	1465.28	Sat Apr 17 11:53:13 2010
-99.0497818	17.1709194	1465.25	Sat Apr 17 11:53:23 2010
-99.0497742	17.1709213	1465.28	Sat Apr 17 11:53:33 2010
-99.0497742	17.1709213	1465.31	Sat Apr 17 11:53:43 2010
-99.0497818	17.1709213	1465.31	Sat Apr 17 11:53:53 2010
-99.0497818	17.1709213	1465.31	Sat Apr 17 11:54:03 2010
-99.0497818	17.1709194	1465.31	Sat Apr 17 11:54:13 2010
-99.0497818	17.1709194	1465.34	Sat Apr 17 11:54:23 2010
-99.0497818	17.1709194	1465.38	Sat Apr 17 11:54:33 2010
-99.0498199	17.1709290	1463.13	Sat Apr 17 11:54:43 2010
-99.0498428	17.1709270	1462.34	Sat Apr 17 11:54:53 2010
-99.0498581	17.1709385	1462.38	Sat Apr 17 11:55:03 2010
-99.0498734	17.1709347	1462.28	Sat Apr 17 11:55:13 2010
-99.0498810	17.1709766	1462.63	Sat Apr 17 11:55:23 2010
-99.0498886	17.1709824	1462.81	Sat Apr 17 11:55:33 2010
-99.0498810	17.1709824	1463.94	Sat Apr 17 11:55:43 2010
-99.0498810	17.1709652	1464.28	Sat Apr 17 11:55:53 2010
-99.0498810	17.1709538	1464.19	Sat Apr 17 11:56:03 2010
-99.0499039	17.1709614	1464.09	Sat Apr 17 11:56:13 2010
-99.0499039	17.1709614	1464.13	Sat Apr 17 11:56:23 2010
-99.0498962	17.1709652	1464.13	Sat Apr 17 11:56:33 2010
-99.0498886	17.1709576	1464.06	Sat Apr 17 11:56:43 2010
-99.0498810	17.1709595	1463.72	Sat Apr 17 11:56:53 2010
-99.0498657	17.1709595	1464.16	Sat Apr 17 11:57:03 2010
-99.0498657	17.1709690	1464.09	Sat Apr 17 11:57:13 2010
-99.0498657	17.1709633	1464.09	Sat Apr 17 11:57:23 2010
-99.0498657	17.1709614	1464.03	Sat Apr 17 11:57:33 2010
-99.0498657	17.1709499	1464.00	Sat Apr 17 11:57:43 2010
-99.0498505	17.1709480	1463.91	Sat Apr 17 11:57:53 2010
-99.0498352	17.1709328	1463.81	Sat Apr 17 11:58:03 2010
-99.0498352	17.1709232	1463.88	Sat Apr 17 11:58:13 2010
-99.0498047	17.1709442	1463.63	Sat Apr 17 11:58:23 2010
-99.0498199	17.1709423	1463.66	Sat Apr 17 11:58:33 2010
-99.0498428	17.1709366	1463.53	Sat Apr 17 11:58:43 2010
-99.0498734	17.1709366	1462.97	Sat Apr 17 11:58:53 2010
-99.0498810	17.1709309	1462.97	Sat Apr 17 11:59:03 2010
-99.0498886	17.1709290	1462.94	Sat Apr 17 11:59:13 2010
-99.0498886	17.1709385	1462.94	Sat Apr 17 11:59:23 2010
-99.0498886	17.1709156	1463.16	Sat Apr 17 11:59:33 2010
-99.0498810	17.1708984	1463.19	Sat Apr 17 11:59:43 2010
-99.0498581	17.1709061	1463.50	Sat Apr 17 11:59:53 2010
-99.0498581	17.1709213	1463.91	Sat Apr 17 12:00:03 2010
-99.0498352	17.1709366	1463.84	Sat Apr 17 12:00:13 2010
-99.0498123	17.1709270	1463.81	Sat Apr 17 12:00:23 2010
-99.0498199	17.1709290	1463.56	Sat Apr 17 12:00:33 2010
-99.0498276	17.1709290	1462.84	Sat Apr 17 12:00:43 2010
-99.0498352	17.1709328	1461.91	Sat Apr 17 12:00:53 2010
-99.0498352	17.1709404	1460.03	Sat Apr 17 12:01:03 2010
-99.0498276	17.1709423	1456.81	Sat Apr 17 12:01:13 2010
-99.0498276	17.1709404	1453.63	Sat Apr 17 12:01:23 2010
-99.0498276	17.1709347	1451.47	Sat Apr 17 12:01:33 2010
-99.0498199	17.1709251	1450.78	Sat Apr 17 12:01:43 2010
-99.0498199	17.1709194	1451.50	Sat Apr 17 12:01:53 2010
-99.0498123	17.1709251	1452.88	Sat Apr 17 12:02:03 2010
-99.0498047	17.1709290	1454.47	Sat Apr 17 12:02:13 2010
-99.0498123	17.1709328	1456.72	Sat Apr 17 12:02:23 2010
-99.0498123	17.1709385	1458.91	Sat Apr 17 12:02:33 2010
-99.0498199	17.1709442	1460.66	Sat Apr 17 12:02:43 2010
-99.0498276	17.1709557	1462.44	Sat Apr 17 12:02:53 2010
-99.0498276	17.1709766	1463.44	Sat Apr 17 12:03:03 2010
-99.0498276	17.1709900	1463.97	Sat Apr 17 12:03:13 2010
-99.0498276	17.1709900	1464.50	Sat Apr 17 12:03:23 2010
-99.0498276	17.1709881	1464.59	Sat Apr 17 12:03:33 2010
-99.0498276	17.1709881	1464.63	Sat Apr 17 12:03:43 2010
-99.0498276	17.1709881	1464.69	Sat Apr 17 12:03:53 2010
-99.0498276	17.1709900	1464.78	Sat Apr 17 12:04:03 2010
-99.0498276	17.1709900	1464.84	Sat Apr 17 12:04:13 2010
-99.0498276	17.1709919	1464.84	Sat Apr 17 12:04:23 2010
-99.0498276	17.1709919	1464.84	Sat Apr 17 12:04:33 2010
-99.0498276	17.1709900	1464.78	Sat Apr 17 12:04:43 2010
-99.0498276	17.1709900	1464.78	Sat Apr 17 12:04:53 2010
-99.0498276	17.1709881	1464.75	Sat Apr 17 12:05:03 2010
-99.0498276	17.1709881	1464.75	Sat Apr 17 12:05:13 2010
-99.0498276	17.1709862	1464.78	Sat Apr 17 12:05:23 2010
-99.0498276	17.1709843	1464.81	Sat Apr 17 12:05:33 2010
-99.0498276	17.1709843	1464.75	Sat Apr 17 12:05:43 2010
-99.0498276	17.1709824	1464.63	Sat Apr 17 12:05:53 2010
-99.0498276	17.1709805	1464.53	Sat Apr 17 12:06:03 2010
-99.0498276	17.1709785	1464.47	Sat Apr 17 12:06:13 2010
-99.0498276	17.1709766	1464.50	Sat Apr 17 12:06:23 2010
-99.0498276	17.1709766	1464.47	Sat Apr 17 12:06:33 2010
-99.0498276	17.1709766	1464.41	Sat Apr 17 12:06:43 2010
-99.0498276	17.1709766	1464.41	Sat Apr 17 12:06:53 2010
-99.0498276	17.1709766	1464.47	Sat Apr 17 12:07:03 2010
-99.0498276	17.1709747	1464.44	Sat Apr 17 12:07:13 2010
-99.0498276	17.1709747	1464.31	Sat Apr 17 12:07:23 2010
-99.0498276	17.1709728	1464.22	Sat Apr 17 12:07:33 2010
-99.0498276	17.1709728	1464.19	Sat Apr 17 12:07:43 2010
-99.0498276	17.1709709	1464.19	Sat Apr 17 12:07:53 2010
-99.0498276	17.1709709	1464.22	Sat Apr 17 12:08:03 2010
-99.0498276	17.1709690	1464.03	Sat Apr 17 12:08:13 2010
-99.0498276	17.1709690	1463.91	Sat Apr 17 12:08:23 2010
-99.0498276	17.1709690	1463.91	Sat Apr 17 12:08:33 2010
-99.0498276	17.1709709	1463.97	Sat Apr 17 12:08:43 2010
-99.0498276	17.1709728	1464.13	Sat Apr 17 12:08:53 2010
-99.0498276	17.1709747	1464.19	Sat Apr 17 12:09:03 2010
-99.0498276	17.1709766	1464.22	Sat Apr 17 12:09:13 2010
-99.0498276	17.1709747	1464.16	Sat Apr 17 12:09:23 2010
-99.0498276	17.1709747	1464.16	Sat Apr 17 12:09:33 2010
-99.0498276	17.1709747	1464.09	Sat Apr 17 12:09:43 2010
-99.0498199	17.1709728	1464.09	Sat Apr 17 12:09:53 2010
-99.0498199	17.1709709	1464.06	Sat Apr 17 12:10:03 2010
-99.0498199	17.1709709	1463.97	Sat Apr 17 12:10:13 2010
-99.0498199	17.1709709	1463.94	Sat Apr 17 12:10:23 2010
-99.0498199	17.1709690	1463.91	Sat Apr 17 12:10:33 2010
-99.0498199	17.1709690	1463.78	Sat Apr 17 12:10:43 2010
-99.0498199	17.1709671	1463.75	Sat Apr 17 12:10:53 2010
-99.0498199	17.1709671	1463.66	Sat Apr 17 12:11:03 2010
-99.0498199	17.1709652	1463.56	Sat Apr 17 12:11:13 2010
-99.0498199	17.1709652	1463.50	Sat Apr 17 12:11:23 2010
-99.0498199	17.1709652	1463.38	Sat Apr 17 12:11:33 2010
-99.0498199	17.1709652	1463.34	Sat Apr 17 12:11:43 2010
-99.0498199	17.1709652	1463.31	Sat Apr 17 12:11:53 2010
-99.0498199	17.1709633	1463.28	Sat Apr 17 12:12:03 2010
-99.0498199	17.1709633	1463.28	Sat Apr 17 12:12:13 2010
-99.0498199	17.1709633	1463.41	Sat Apr 17 12:12:23 2010
-99.0498199	17.1709633	1463.53	Sat Apr 17 12:12:33 2010
-99.0498199	17.1709652	1463.56	Sat Apr 17 12:12:43 2010
-99.0498199	17.1709633	1463.53	Sat Apr 17 12:12:53 2010
-99.0498199	17.1709633	1463.44	Sat Apr 17 12:13:03 2010
-99.0498199	17.1709614	1463.31	Sat Apr 17 12:13:13 2010
-99.0498199	17.1709614	1463.25	Sat Apr 17 12:13:23 2010
-99.0498199	17.1709614	1463.22	Sat Apr 17 12:13:33 2010
-99.0498199	17.1709614	1463.28	Sat Apr 17 12:13:43 2010
-99.0498123	17.1709614	1463.38	Sat Apr 17 12:13:53 2010
-99.0498123	17.1709595	1463.38	Sat Apr 17 12:14:03 2010
-99.0498123	17.1709595	1463.31	Sat Apr 17 12:14:13 2010
-99.0498123	17.1709595	1463.22	Sat Apr 17 12:14:23 2010
-99.0498123	17.1709595	1463.25	Sat Apr 17 12:14:33 2010
-99.0498123	17.1709576	1463.31	Sat Apr 17 12:14:43 2010
-99.0498123	17.1709576	1463.38	Sat Apr 17 12:14:53 2010
-99.0498123	17.1709576	1463.50	Sat Apr 17 12:15:03 2010
-99.0498123	17.1709576	1463.59	Sat Apr 17 12:15:13 2010
-99.0498123	17.1709576	1463.59	Sat Apr 17 12:15:23 2010
-99.0498123	17.1709576	1463.59	Sat Apr 17 12:15:33 2010
-99.0498199	17.1709576	1463.63	Sat Apr 17 12:15:43 2010
-99.0498199	17.1709576	1463.66	Sat Apr 17 12:15:53 2010
-99.0498199	17.1709595	1463.66	Sat Apr 17 12:16:03 2010
-99.0498199	17.1709576	1463.69	Sat Apr 17 12:16:13 2010
-99.0498199	17.1709576	1463.75	Sat Apr 17 12:16:23 2010
-99.0498199	17.1709557	1463.66	Sat Apr 17 12:16:33 2010
-99.0498123	17.1709538	1463.47	Sat Apr 17 12:16:43 2010
-99.0498123	17.1709518	1463.34	Sat Apr 17 12:16:53 2010
-99.0498123	17.1709518	1463.25	Sat Apr 17 12:17:03 2010
-99.0498123	17.1709499	1463.06	Sat Apr 17 12:17:13 2010
-99.0498123	17.1709480	1462.97	Sat Apr 17 12:17:23 2010
-99.0498123	17.1709461	1462.81	Sat Apr 17 12:17:33 2010
-99.0498123	17.1709461	1462.69	Sat Apr 17 12:17:43 2010
-99.0498123	17.1709461	1462.63	Sat Apr 17 12:17:53 2010
-99.0498123	17.1709461	1462.53	Sat Apr 17 12:18:03 2010
-99.0498123	17.1709442	1462.47	Sat Apr 17 12:18:13 2010
-99.0498123	17.1709442	1462.50	Sat Apr 17 12:18:23 2010
-99.0498123	17.1709442	1462.41	Sat Apr 17 12:18:33 2010
-99.0498123	17.1709442	1462.41	Sat Apr 17 12:18:43 2010
-99.0498123	17.1709442	1462.41	Sat Apr 17 12:18:53 2010
-99.0498123	17.1709442	1462.44	Sat Apr 17 12:19:03 2010
-99.0498123	17.1709423	1462.47	Sat Apr 17 12:19:13 2010
-99.0498123	17.1709423	1462.47	Sat Apr 17 12:19:23 2010
-99.0498123	17.1709404	1462.44	Sat Apr 17 12:19:33 2010
-99.0498123	17.1709404	1462.31	Sat Apr 17 12:19:43 2010
-99.0498123	17.1709385	1462.22	Sat Apr 17 12:19:53 2010
-99.0498123	17.1709366	1462.19	Sat Apr 17 12:20:03 2010
-99.0498123	17.1709366	1462.13	Sat Apr 17 12:20:13 2010
-99.0498123	17.1709347	1462.13	Sat Apr 17 12:20:23 2010
-99.0498123	17.1709347	1462.06	Sat Apr 17 12:20:33 2010
-99.0498123	17.1709328	1461.88	Sat Apr 17 12:20:43 2010
-99.0498123	17.1709328	1461.78	Sat Apr 17 12:20:53 2010
-99.0498123	17.1709309	1461.88	Sat Apr 17 12:21:03 2010
-99.0498123	17.1709309	1461.78	Sat Apr 17 12:21:13 2010
-99.0498123	17.1709309	1461.78	Sat Apr 17 12:21:23 2010
-99.0498123	17.1709309	1461.66	Sat Apr 17 12:21:33 2010
-99.0498123	17.1709290	1461.50	Sat Apr 17 12:21:43 2010
-99.0498123	17.1709290	1461.53	Sat Apr 17 12:21:53 2010
-99.0498123	17.1709290	1461.56	Sat Apr 17 12:22:03 2010
-99.0498123	17.1709290	1461.50	Sat Apr 17 12:22:13 2010
-99.0498123	17.1709290	1461.44	Sat Apr 17 12:22:23 2010
-99.0498123	17.1709290	1461.41	Sat Apr 17 12:22:33 2010
-99.0498123	17.1709290	1461.41	Sat Apr 17 12:22:43 2010
-99.0498123	17.1709290	1461.41	Sat Apr 17 12:22:53 2010
-99.0498123	17.1709290	1461.41	Sat Apr 17 12:23:03 2010
-99.0498123	17.1709290	1461.44	Sat Apr 17 12:23:13 2010
-99.0498123	17.1709270	1461.28	Sat Apr 17 12:23:23 2010
-99.0498123	17.1709194	1461.00	Sat Apr 17 12:23:33 2010
-99.0498047	17.1709099	1460.56	Sat Apr 17 12:23:43 2010
-99.0498047	17.1709061	1460.16	Sat Apr 17 12:23:53 2010
-99.0498047	17.1709061	1460.00	Sat Apr 17 12:24:03 2010
-99.0498047	17.1709080	1460.03	Sat Apr 17 12:24:13 2010
-99.0497894	17.1709118	1460.38	Sat Apr 17 12:24:23 2010
-99.0497818	17.1709175	1460.66	Sat Apr 17 12:24:33 2010
-99.0497818	17.1709309	1460.94	Sat Apr 17 12:24:43 2010
-99.0497742	17.1709442	1459.97	Sat Apr 17 12:24:53 2010
-99.0497742	17.1709461	1460.28	Sat Apr 17 12:25:03 2010
-99.0497665	17.1709423	1460.75	Sat Apr 17 12:25:13 2010
-99.0497513	17.1709538	1461.69	Sat Apr 17 12:25:23 2010
-99.0497513	17.1709709	1464.13	Sat Apr 17 12:25:33 2010
-99.0497284	17.1709843	1468.06	Sat Apr 17 12:25:43 2010
-99.0497360	17.1709919	1471.09	Sat Apr 17 12:25:53 2010
-99.0497513	17.1709843	1473.63	Sat Apr 17 12:26:03 2010
-99.0497589	17.1709747	1475.81	Sat Apr 17 12:26:13 2010
-99.0497513	17.1709766	1477.56	Sat Apr 17 12:26:23 2010
-99.0497589	17.1709862	1478.97	Sat Apr 17 12:26:33 2010
-99.0497742	17.1709862	1479.66	Sat Apr 17 12:26:43 2010
-99.0497742	17.1709843	1479.28	Sat Apr 17 12:26:53 2010
-99.0497818	17.1709843	1477.94	Sat Apr 17 12:27:03 2010
-99.0497818	17.1709881	1476.09	Sat Apr 17 12:27:13 2010
-99.0497818	17.1709957	1473.16	Sat Apr 17 12:27:23 2010
-99.0497742	17.1709976	1470.31	Sat Apr 17 12:27:33 2010
-99.0497589	17.1709919	1467.47	Sat Apr 17 12:27:43 2010
-99.0497513	17.1709805	1464.72	Sat Apr 17 12:27:53 2010
-99.0497437	17.1709728	1462.59	Sat Apr 17 12:28:03 2010
-99.0497513	17.1709747	1461.25	Sat Apr 17 12:28:13 2010
-99.0497513	17.1709785	1460.75	Sat Apr 17 12:28:23 2010
-99.0497513	17.1709805	1460.78	Sat Apr 17 12:28:33 2010
-99.0497513	17.1709805	1460.81	Sat Apr 17 12:28:43 2010
-99.0497513	17.1709785	1460.84	Sat Apr 17 12:28:53 2010
-99.0497513	17.1709785	1460.91	Sat Apr 17 12:29:03 2010
-99.0497513	17.1709785	1460.94	Sat Apr 17 12:29:13 2010
-99.0497513	17.1709785	1461.00	Sat Apr 17 12:29:23 2010
-99.0497513	17.1709805	1461.06	Sat Apr 17 12:29:33 2010
-99.0497513	17.1709805	1461.19	Sat Apr 17 12:29:43 2010
-99.0497513	17.1709805	1461.19	Sat Apr 17 12:29:53 2010
-99.0497513	17.1709824	1461.22	Sat Apr 17 12:30:03 2010
-99.0497513	17.1709824	1461.34	Sat Apr 17 12:30:13 2010
-99.0497513	17.1709824	1461.50	Sat Apr 17 12:30:23 2010
-99.0497513	17.1709824	1461.53	Sat Apr 17 12:30:33 2010
-99.0497513	17.1709805	1461.53	Sat Apr 17 12:30:43 2010
-99.0497513	17.1709805	1461.59	Sat Apr 17 12:30:53 2010
-99.0497589	17.1709766	1461.56	Sat Apr 17 12:31:03 2010
-99.0497589	17.1709766	1461.66	Sat Apr 17 12:31:13 2010
-99.0497589	17.1709728	1461.69	Sat Apr 17 12:31:23 2010
-99.0497589	17.1709728	1461.66	Sat Apr 17 12:31:33 2010
-99.0497589	17.1709709	1461.69	Sat Apr 17 12:31:43 2010
-99.0497589	17.1709690	1461.78	Sat Apr 17 12:31:53 2010
-99.0497589	17.1709671	1461.91	Sat Apr 17 12:32:03 2010
-99.0497589	17.1709671	1462.03	Sat Apr 17 12:32:13 2010
-99.0497589	17.1709652	1462.06	Sat Apr 17 12:32:23 2010
-99.0497589	17.1709652	1462.13	Sat Apr 17 12:32:33 2010
-99.0497589	17.1709633	1462.19	Sat Apr 17 12:32:43 2010
-99.0497589	17.1709614	1462.25	Sat Apr 17 12:32:53 2010
-99.0497589	17.1709614	1462.28	Sat Apr 17 12:33:03 2010
-99.0497589	17.1709595	1462.31	Sat Apr 17 12:33:13 2010
-99.0497589	17.1709595	1462.31	Sat Apr 17 12:33:23 2010
-99.0497589	17.1709576	1462.44	Sat Apr 17 12:33:33 2010
-99.0497589	17.1709576	1462.69	Sat Apr 17 12:33:43 2010
-99.0497589	17.1709557	1462.84	Sat Apr 17 12:33:53 2010
-99.0497589	17.1709557	1462.78	Sat Apr 17 12:34:03 2010
-99.0497589	17.1709557	1462.75	Sat Apr 17 12:34:13 2010
-99.0497589	17.1709538	1462.75	Sat Apr 17 12:34:23 2010
-99.0497589	17.1709538	1462.69	Sat Apr 17 12:34:33 2010
-99.0497589	17.1709538	1462.69	Sat Apr 17 12:34:43 2010
-99.0497589	17.1709518	1462.72	Sat Apr 17 12:34:53 2010
-99.0497360	17.1709175	1464.34	Sat Apr 17 12:35:03 2010
-99.0497284	17.1709061	1464.44	Sat Apr 17 12:35:13 2010
-99.0497208	17.1709003	1464.47	Sat Apr 17 12:35:23 2010
-99.0497208	17.1708984	1464.66	Sat Apr 17 12:35:33 2010
-99.0497131	17.1708908	1464.84	Sat Apr 17 12:35:43 2010
-99.0497131	17.1708813	1464.88	Sat Apr 17 12:35:53 2010
-99.0497131	17.1708889	1464.88	Sat Apr 17 12:36:03 2010
-99.0497131	17.1708946	1464.91	Sat Apr 17 12:36:13 2010
-99.0497284	17.1709137	1465.38	Sat Apr 17 12:36:23 2010
-99.0497208	17.1709080	1465.56	Sat Apr 17 12:36:33 2010
-99.0497360	17.1709366	1465.28	Sat Apr 17 12:36:43 2010
-99.0497360	17.1709328	1465.72	Sat Apr 17 12:36:53 2010
-99.0497360	17.1709347	1465.81	Sat Apr 17 12:37:03 2010
-99.0497360	17.1709366	1465.91	Sat Apr 17 12:37:13 2010
-99.0497437	17.1709385	1466.06	Sat Apr 17 12:37:23 2010
-99.0497437	17.1709385	1466.13	Sat Apr 17 12:37:33 2010
-99.0497437	17.1709404	1466.19	Sat Apr 17 12:37:43 2010
-99.0497437	17.1709404	1466.25	Sat Apr 17 12:37:53 2010
-99.0497437	17.1709385	1466.31	Sat Apr 17 12:38:03 2010
-99.0497437	17.1709366	1466.38	Sat Apr 17 12:38:13 2010
-99.0497437	17.1709366	1466.41	Sat Apr 17 12:38:23 2010
-99.0497437	17.1709366	1466.47	Sat Apr 17 12:38:33 2010
-99.0497437	17.1709366	1466.50	Sat Apr 17 12:38:43 2010
-99.0497437	17.1709347	1466.50	Sat Apr 17 12:38:53 2010
-99.0497437	17.1709347	1466.50	Sat Apr 17 12:39:03 2010
-99.0497437	17.1709347	1466.50	Sat Apr 17 12:39:13 2010
-99.0497437	17.1709347	1466.50	Sat Apr 17 12:39:23 2010
-99.0497437	17.1709328	1466.50	Sat Apr 17 12:39:33 2010
-99.0497437	17.1709328	1466.56	Sat Apr 17 12:39:43 2010
-99.0497437	17.1709328	1466.59	Sat Apr 17 12:39:53 2010
-99.0497208	17.1709461	1468.22	Sat Apr 17 12:40:03 2010
-99.0497055	17.1709461	1468.75	Sat Apr 17 12:40:13 2010
-99.0496979	17.1709499	1469.47	Sat Apr 17 12:40:23 2010
-99.0496750	17.1709480	1470.28	Sat Apr 17 12:40:33 2010
-99.0496750	17.1709499	1470.50	Sat Apr 17 12:40:43 2010
-99.0496750	17.1709633	1471.31	Sat Apr 17 12:40:53 2010
-99.0496826	17.1709747	1473.41	Sat Apr 17 12:41:03 2010
-99.0496750	17.1709671	1475.72	Sat Apr 17 12:41:13 2010
-99.0496750	17.1709614	1477.72	Sat Apr 17 12:41:23 2010
-99.0496750	17.1709538	1478.81	Sat Apr 17 12:41:33 2010
-99.0496750	17.1709518	1478.78	Sat Apr 17 12:41:43 2010
-99.0496750	17.1709518	1478.78	Sat Apr 17 12:41:53 2010
-99.0496750	17.1709518	1478.72	Sat Apr 17 12:42:03 2010
-99.0496750	17.1709518	1478.50	Sat Apr 17 12:42:13 2010
-99.0496750	17.1709538	1478.38	Sat Apr 17 12:42:23 2010
-99.0496750	17.1709518	1478.06	Sat Apr 17 12:42:33 2010
-99.0496750	17.1709518	1478.03	Sat Apr 17 12:42:43 2010
-99.0496750	17.1709518	1477.88	Sat Apr 17 12:42:53 2010
-99.0496750	17.1709518	1477.69	Sat Apr 17 12:43:03 2010
-99.0496750	17.1709499	1477.59	Sat Apr 17 12:43:13 2010
-99.0496750	17.1709480	1477.53	Sat Apr 17 12:43:23 2010
-99.0496750	17.1709480	1477.34	Sat Apr 17 12:43:33 2010
-99.0496750	17.1709480	1477.22	Sat Apr 17 12:43:43 2010
-99.0496750	17.1709480	1477.06	Sat Apr 17 12:43:53 2010
-99.0496750	17.1709461	1476.88	Sat Apr 17 12:44:03 2010
-99.0496750	17.1709461	1476.84	Sat Apr 17 12:44:13 2010
-99.0496750	17.1709461	1476.78	Sat Apr 17 12:44:23 2010
-99.0496750	17.1709461	1476.72	Sat Apr 17 12:44:33 2010
-99.0496750	17.1709442	1476.63	Sat Apr 17 12:44:43 2010
-99.0496750	17.1709442	1476.53	Sat Apr 17 12:44:53 2010
-99.0496750	17.1709442	1476.53	Sat Apr 17 12:45:03 2010
-99.0496750	17.1709442	1476.44	Sat Apr 17 12:45:13 2010
-99.0496750	17.1709461	1476.31	Sat Apr 17 12:45:23 2010
-99.0496750	17.1709461	1476.19	Sat Apr 17 12:45:33 2010
-99.0496750	17.1709461	1476.06	Sat Apr 17 12:45:43 2010
-99.0496750	17.1709461	1475.97	Sat Apr 17 12:45:53 2010
-99.0496750	17.1709461	1475.81	Sat Apr 17 12:46:03 2010
-99.0496750	17.1709442	1475.72	Sat Apr 17 12:46:13 2010
-99.0496826	17.1709442	1475.63	Sat Apr 17 12:46:23 2010
-99.0496826	17.1709442	1475.63	Sat Apr 17 12:46:33 2010
-99.0496826	17.1709461	1475.63	Sat Apr 17 12:46:43 2010
-99.0496826	17.1709461	1475.59	Sat Apr 17 12:46:53 2010
-99.0496826	17.1709461	1475.50	Sat Apr 17 12:47:03 2010
-99.0496826	17.1709461	1475.44	Sat Apr 17 12:47:13 2010
-99.0496826	17.1709461	1475.34	Sat Apr 17 12:47:23 2010
-99.0496826	17.1709480	1475.19	Sat Apr 17 12:47:33 2010
-99.0496826	17.1709480	1475.06	Sat Apr 17 12:47:43 2010
-99.0496902	17.1709480	1474.97	Sat Apr 17 12:47:53 2010
-99.0496902	17.1709480	1474.91	Sat Apr 17 12:48:03 2010
-99.0496902	17.1709480	1474.88	Sat Apr 17 12:48:13 2010
-99.0496902	17.1709480	1474.97	Sat Apr 17 12:48:23 2010
-99.0496902	17.1709480	1474.97	Sat Apr 17 12:48:33 2010
-99.0496902	17.1709461	1474.97	Sat Apr 17 12:48:43 2010
-99.0496979	17.1709461	1474.84	Sat Apr 17 12:48:53 2010
-99.0496979	17.1709442	1474.75	Sat Apr 17 12:49:03 2010
-99.0496979	17.1709442	1474.72	Sat Apr 17 12:49:13 2010
-99.0496979	17.1709442	1474.72	Sat Apr 17 12:49:23 2010
-99.0496979	17.1709423	1474.63	Sat Apr 17 12:49:33 2010
-99.0496979	17.1709423	1474.50	Sat Apr 17 12:49:43 2010
-99.0497055	17.1709423	1474.38	Sat Apr 17 12:49:53 2010
-99.0497055	17.1709442	1474.31	Sat Apr 17 12:50:03 2010
-99.0497055	17.1709442	1474.28	Sat Apr 17 12:50:13 2010
-99.0497055	17.1709442	1474.22	Sat Apr 17 12:50:23 2010
-99.0497055	17.1709423	1474.13	Sat Apr 17 12:50:33 2010
-99.0497055	17.1709423	1474.06	Sat Apr 17 12:50:43 2010
-99.0497055	17.1709423	1473.97	Sat Apr 17 12:50:53 2010
-99.0497055	17.1709423	1473.78	Sat Apr 17 12:51:03 2010
-99.0497055	17.1709404	1473.66	Sat Apr 17 12:51:13 2010
-99.0497055	17.1709404	1473.59	Sat Apr 17 12:51:23 2010
-99.0497055	17.1709404	1473.63	Sat Apr 17 12:51:33 2010
-99.0497055	17.1709385	1473.59	Sat Apr 17 12:51:43 2010
-99.0497055	17.1709385	1473.50	Sat Apr 17 12:51:53 2010
-99.0497055	17.1709385	1473.34	Sat Apr 17 12:52:03 2010
-99.0497131	17.1709385	1473.34	Sat Apr 17 12:52:13 2010
-99.0497131	17.1709385	1473.28	Sat Apr 17 12:52:23 2010
-99.0497131	17.1709385	1473.22	Sat Apr 17 12:52:33 2010
-99.0497131	17.1709385	1473.13	Sat Apr 17 12:52:43 2010
-99.0497131	17.1709385	1472.94	Sat Apr 17 12:52:53 2010
-99.0497131	17.1709385	1472.78	Sat Apr 17 12:53:03 2010
-99.0497131	17.1709385	1472.69	Sat Apr 17 12:53:13 2010
-99.0497131	17.1709385	1472.56	Sat Apr 17 12:53:23 2010
-99.0497131	17.1709385	1472.47	Sat Apr 17 12:53:33 2010
-99.0497131	17.1709366	1472.41	Sat Apr 17 12:53:43 2010
-99.0497131	17.1709366	1472.34	Sat Apr 17 12:53:53 2010
-99.0497131	17.1709366	1472.31	Sat Apr 17 12:54:03 2010
-99.0497131	17.1709366	1472.31	Sat Apr 17 12:54:13 2010
-99.0497131	17.1709347	1472.31	Sat Apr 17 12:54:23 2010
-99.0497131	17.1709347	1472.22	Sat Apr 17 12:54:33 2010
-99.0497131	17.1709347	1472.09	Sat Apr 17 12:54:43 2010
-99.0497131	17.1709347	1471.81	Sat Apr 17 12:54:53 2010
-99.0497131	17.1709347	1471.66	Sat Apr 17 12:55:03 2010
-99.0497131	17.1709347	1471.56	Sat Apr 17 12:55:13 2010
-99.0497131	17.1709347	1471.50	Sat Apr 17 12:55:23 2010
-99.0497131	17.1709366	1471.44	Sat Apr 17 12:55:33 2010
-99.0497131	17.1709366	1471.41	Sat Apr 17 12:55:43 2010
-99.0497131	17.1709347	1471.38	Sat Apr 17 12:55:53 2010
-99.0497131	17.1709347	1471.41	Sat Apr 17 12:56:03 2010
-99.0497131	17.1709347	1471.47	Sat Apr 17 12:56:13 2010
-99.0497131	17.1709347	1471.41	Sat Apr 17 12:56:23 2010
-99.0497131	17.1709347	1471.41	Sat Apr 17 12:56:33 2010
-99.0497131	17.1709347	1471.41	Sat Apr 17 12:56:43 2010
-99.0497131	17.1709347	1471.34	Sat Apr 17 12:56:53 2010
-99.0497131	17.1709366	1471.25	Sat Apr 17 12:57:03 2010
-99.0497131	17.1709366	1471.13	Sat Apr 17 12:57:13 2010
-99.0497131	17.1709347	1471.06	Sat Apr 17 12:57:23 2010
-99.0497131	17.1709347	1470.94	Sat Apr 17 12:57:33 2010
-99.0497131	17.1709347	1470.84	Sat Apr 17 12:57:43 2010
-99.0497131	17.1709347	1470.81	Sat Apr 17 12:57:53 2010
-99.0497131	17.1709347	1470.75	Sat Apr 17 12:58:03 2010
-99.0497131	17.1709347	1470.69	Sat Apr 17 12:58:13 2010
-99.0497131	17.1709366	1470.63	Sat Apr 17 12:58:23 2010
-99.0497131	17.1709366	1470.59	Sat Apr 17 12:58:33 2010
-99.0497131	17.1709347	1470.56	Sat Apr 17 12:58:43 2010
-99.0497131	17.1709347	1470.47	Sat Apr 17 12:58:53 2010
-99.0497131	17.1709347	1470.34	Sat Apr 17 12:59:03 2010
-99.0497131	17.1709328	1470.25	Sat Apr 17 12:59:13 2010
-99.0497131	17.1709328	1470.16	Sat Apr 17 12:59:23 2010
-99.0497131	17.1709328	1470.09	Sat Apr 17 12:59:33 2010
-99.0497131	17.1709328	1470.00	Sat Apr 17 12:59:43 2010
-99.0497131	17.1709328	1469.91	Sat Apr 17 12:59:53 2010
-99.0497131	17.1709347	1469.88	Sat Apr 17 13:00:03 2010
-99.0497131	17.1709347	1469.84	Sat Apr 17 13:00:13 2010
-99.0497131	17.1709347	1469.84	Sat Apr 17 13:00:23 2010
-99.0497131	17.1709366	1469.84	Sat Apr 17 13:00:33 2010
-99.0497131	17.1709366	1469.97	Sat Apr 17 13:00:43 2010
-99.0497208	17.1709366	1470.00	Sat Apr 17 13:00:53 2010
-99.0497208	17.1709347	1469.88	Sat Apr 17 13:01:03 2010
-99.0497208	17.1709347	1469.84	Sat Apr 17 13:01:13 2010
-99.0497208	17.1709347	1469.72	Sat Apr 17 13:01:23 2010
-99.0497208	17.1709347	1469.63	Sat Apr 17 13:01:33 2010
-99.0497208	17.1709347	1469.47	Sat Apr 17 13:01:43 2010
-99.0497208	17.1709347	1469.31	Sat Apr 17 13:01:53 2010
-99.0497208	17.1709347	1469.22	Sat Apr 17 13:02:03 2010
-99.0497208	17.1709347	1469.16	Sat Apr 17 13:02:13 2010
-99.0497208	17.1709347	1469.09	Sat Apr 17 13:02:23 2010
-99.0497208	17.1709347	1469.00	Sat Apr 17 13:02:33 2010
-99.0497208	17.1709347	1468.94	Sat Apr 17 13:02:43 2010
-99.0497208	17.1709347	1468.88	Sat Apr 17 13:02:53 2010
-99.0497208	17.1709347	1468.84	Sat Apr 17 13:03:03 2010
-99.0497208	17.1709347	1468.69	Sat Apr 17 13:03:13 2010
-99.0497284	17.1709347	1468.63	Sat Apr 17 13:03:23 2010
-99.0497284	17.1709347	1468.53	Sat Apr 17 13:03:33 2010
-99.0497284	17.1709347	1468.47	Sat Apr 17 13:03:43 2010
-99.0497284	17.1709347	1468.41	Sat Apr 17 13:03:53 2010
-99.0497284	17.1709347	1468.41	Sat Apr 17 13:04:03 2010
-99.0497284	17.1709366	1468.44	Sat Apr 17 13:04:13 2010
-99.0497284	17.1709385	1468.44	Sat Apr 17 13:04:23 2010
-99.0497284	17.1709385	1468.41	Sat Apr 17 13:04:33 2010
-99.0497284	17.1709404	1468.38	Sat Apr 17 13:04:43 2010
-99.0497284	17.1709404	1468.38	Sat Apr 17 13:04:53 2010
-99.0497284	17.1709404	1468.47	Sat Apr 17 13:05:03 2010
-99.0497284	17.1709423	1468.44	Sat Apr 17 13:05:13 2010
-99.0497284	17.1709423	1468.50	Sat Apr 17 13:05:23 2010
-99.0497284	17.1709442	1468.59	Sat Apr 17 13:05:33 2010
-99.0497284	17.1709423	1468.47	Sat Apr 17 13:05:43 2010
-99.0497284	17.1709423	1468.31	Sat Apr 17 13:05:53 2010
-99.0497284	17.1709423	1468.25	Sat Apr 17 13:06:03 2010
-99.0497284	17.1709423	1468.22	Sat Apr 17 13:06:13 2010
-99.0497284	17.1709404	1468.19	Sat Apr 17 13:06:23 2010
-99.0497284	17.1709404	1468.03	Sat Apr 17 13:06:33 2010
-99.0497284	17.1709404	1468.06	Sat Apr 17 13:06:43 2010
-99.0497284	17.1709404	1468.06	Sat Apr 17 13:06:53 2010
-99.0497284	17.1709404	1468.06	Sat Apr 17 13:07:03 2010
-99.0497284	17.1709423	1468.03	Sat Apr 17 13:07:13 2010
-99.0497284	17.1709442	1468.03	Sat Apr 17 13:07:23 2010
-99.0497284	17.1709442	1467.97	Sat Apr 17 13:07:33 2010
-99.0497284	17.1709461	1468.03	Sat Apr 17 13:07:43 2010
-99.0497284	17.1709461	1468.00	Sat Apr 17 13:07:53 2010
-99.0497284	17.1709461	1467.91	Sat Apr 17 13:08:03 2010
-99.0497284	17.1709480	1467.75	Sat Apr 17 13:08:13 2010
-99.0497284	17.1709480	1467.72	Sat Apr 17 13:08:23 2010
-99.0497284	17.1709461	1467.53	Sat Apr 17 13:08:33 2010
-99.0497284	17.1709461	1467.44	Sat Apr 17 13:08:43 2010
-99.0497284	17.1709480	1467.31	Sat Apr 17 13:08:53 2010
-99.0497284	17.1709480	1467.06	Sat Apr 17 13:09:03 2010
-99.0497284	17.1709461	1467.00	Sat Apr 17 13:09:13 2010
-99.0497284	17.1709461	1466.91	Sat Apr 17 13:09:23 2010
-99.0497284	17.1709461	1466.88	Sat Apr 17 13:09:33 2010
-99.0497284	17.1709461	1466.78	Sat Apr 17 13:09:43 2010
-99.0497284	17.1709480	1466.78	Sat Apr 17 13:09:53 2010
-99.0497284	17.1709480	1466.81	Sat Apr 17 13:10:03 2010
-99.0497284	17.1709499	1466.78	Sat Apr 17 13:10:13 2010
-99.0497208	17.1709480	1466.59	Sat Apr 17 13:10:23 2010
-99.0497208	17.1709480	1466.56	Sat Apr 17 13:10:33 2010
-99.0497208	17.1709480	1466.53	Sat Apr 17 13:10:43 2010
-99.0497208	17.1709480	1466.41	Sat Apr 17 13:10:53 2010
-99.0497208	17.1709480	1466.22	Sat Apr 17 13:11:03 2010
-99.0497208	17.1709480	1466.03	Sat Apr 17 13:11:13 2010
-99.0497208	17.1709480	1465.94	Sat Apr 17 13:11:23 2010
-99.0497208	17.1709480	1465.81	Sat Apr 17 13:11:33 2010
-99.0497208	17.1709480	1465.75	Sat Apr 17 13:11:43 2010
-99.0497208	17.1709480	1465.66	Sat Apr 17 13:11:53 2010
-99.0497208	17.1709480	1465.66	Sat Apr 17 13:12:03 2010
-99.0497208	17.1709499	1465.63	Sat Apr 17 13:12:13 2010
-99.0497208	17.1709499	1465.63	Sat Apr 17 13:12:23 2010
-99.0497208	17.1709499	1465.63	Sat Apr 17 13:12:33 2010
-99.0497208	17.1709499	1465.75	Sat Apr 17 13:12:43 2010
-99.0497284	17.1709499	1465.81	Sat Apr 17 13:12:53 2010
-99.0497284	17.1709499	1465.91	Sat Apr 17 13:13:03 2010
-99.0497284	17.1709518	1465.84	Sat Apr 17 13:13:13 2010
-99.0497284	17.1709518	1465.84	Sat Apr 17 13:13:23 2010
-99.0497284	17.1709518	1465.78	Sat Apr 17 13:13:33 2010
-99.0497284	17.1709538	1465.88	Sat Apr 17 13:13:43 2010
-99.0497284	17.1709518	1466.03	Sat Apr 17 13:13:53 2010
-99.0497284	17.1709518	1466.22	Sat Apr 17 13:14:03 2010
-99.0497284	17.1709518	1466.25	Sat Apr 17 13:14:13 2010
-99.0497284	17.1709518	1466.19	Sat Apr 17 13:14:23 2010
-99.0497284	17.1709518	1466.16	Sat Apr 17 13:14:33 2010
-99.0497284	17.1709518	1466.06	Sat Apr 17 13:14:43 2010
-99.0497284	17.1709518	1465.94	Sat Apr 17 13:14:53 2010
-99.0497284	17.1709518	1465.75	Sat Apr 17 13:15:03 2010
-99.0497208	17.1709518	1465.69	Sat Apr 17 13:15:13 2010
-99.0497284	17.1709518	1465.75	Sat Apr 17 13:15:23 2010
-99.0497284	17.1709518	1465.59	Sat Apr 17 13:15:33 2010
-99.0497208	17.1709518	1465.47	Sat Apr 17 13:15:43 2010
-99.0497208	17.1709518	1465.44	Sat Apr 17 13:15:53 2010
-99.0497208	17.1709538	1465.34	Sat Apr 17 13:16:03 2010
-99.0497208	17.1709518	1465.28	Sat Apr 17 13:16:13 2010
-99.0497208	17.1709518	1465.28	Sat Apr 17 13:16:23 2010
-99.0497208	17.1709499	1465.28	Sat Apr 17 13:16:33 2010
-99.0497208	17.1709499	1465.22	Sat Apr 17 13:16:43 2010
-99.0497208	17.1709480	1465.19	Sat Apr 17 13:16:53 2010
-99.0497208	17.1709480	1465.25	Sat Apr 17 13:17:03 2010
-99.0497208	17.1709442	1465.22	Sat Apr 17 13:17:13 2010
-99.0497208	17.1709442	1465.22	Sat Apr 17 13:17:23 2010
-99.0497208	17.1709423	1465.25	Sat Apr 17 13:17:33 2010
-99.0497208	17.1709404	1465.22	Sat Apr 17 13:17:43 2010
-99.0497208	17.1709404	1465.13	Sat Apr 17 13:17:53 2010
-99.0497131	17.1709423	1465.19	Sat Apr 17 13:18:03 2010
-99.0497208	17.1709442	1465.44	Sat Apr 17 13:18:13 2010
-99.0497131	17.1709442	1465.47	Sat Apr 17 13:18:23 2010
-99.0497131	17.1709442	1465.44	Sat Apr 17 13:18:33 2010
-99.0497131	17.1709442	1465.44	Sat Apr 17 13:18:43 2010
-99.0497131	17.1709442	1465.28	Sat Apr 17 13:18:53 2010
-99.0497131	17.1709442	1465.28	Sat Apr 17 13:19:03 2010
-99.0497131	17.1709442	1465.22	Sat Apr 17 13:19:13 2010
-99.0497131	17.1709423	1465.16	Sat Apr 17 13:19:23 2010
-99.0497131	17.1709423	1464.97	Sat Apr 17 13:19:33 2010
-99.0497131	17.1709423	1464.97	Sat Apr 17 13:19:43 2010
-99.0497131	17.1709423	1465.06	Sat Apr 17 13:19:53 2010
-99.0497131	17.1709423	1465.00	Sat Apr 17 13:20:03 2010
-99.0497131	17.1709404	1464.91	Sat Apr 17 13:20:13 2010
-99.0497131	17.1709423	1464.84	Sat Apr 17 13:20:23 2010
-99.0497131	17.1709423	1464.88	Sat Apr 17 13:20:33 2010
-99.0497131	17.1709423	1464.88	Sat Apr 17 13:20:43 2010
-99.0497131	17.1709423	1464.91	Sat Apr 17 13:20:53 2010
-99.0497131	17.1709404	1464.91	Sat Apr 17 13:21:03 2010
-99.0497131	17.1709404	1464.94	Sat Apr 17 13:21:13 2010
-99.0497131	17.1709423	1464.97	Sat Apr 17 13:21:23 2010
-99.0497131	17.1709423	1465.03	Sat Apr 17 13:21:33 2010
-99.0497131	17.1709442	1465.09	Sat Apr 17 13:21:43 2010
-99.0497131	17.1709442	1465.06	Sat Apr 17 13:21:53 2010
-99.0497131	17.1709461	1464.94	Sat Apr 17 13:22:03 2010
-99.0497131	17.1709461	1464.94	Sat Apr 17 13:22:13 2010
-99.0497131	17.1709461	1464.94	Sat Apr 17 13:22:23 2010
-99.0497131	17.1709461	1464.88	Sat Apr 17 13:22:33 2010
-99.0497131	17.1709461	1464.84	Sat Apr 17 13:22:43 2010
-99.0497131	17.1709461	1464.88	Sat Apr 17 13:22:53 2010
-99.0497055	17.1709461	1464.91	Sat Apr 17 13:23:03 2010
-99.0497055	17.1709461	1464.88	Sat Apr 17 13:23:13 2010
-99.0497055	17.1709461	1464.97	Sat Apr 17 13:23:23 2010
-99.0497055	17.1709461	1465.00	Sat Apr 17 13:23:33 2010
-99.0497055	17.1709461	1465.03	Sat Apr 17 13:23:43 2010
-99.0497055	17.1709461	1465.09	Sat Apr 17 13:23:53 2010
-99.0497055	17.1709442	1465.16	Sat Apr 17 13:24:03 2010
-99.0497055	17.1709442	1465.16	Sat Apr 17 13:24:13 2010
-99.0497055	17.1709442	1465.19	Sat Apr 17 13:24:23 2010
-99.0497055	17.1709442	1465.25	Sat Apr 17 13:24:33 2010
-99.0497055	17.1709442	1465.31	Sat Apr 17 13:24:43 2010
-99.0497055	17.1709442	1465.31	Sat Apr 17 13:24:53 2010
-99.0496979	17.1709404	1465.22	Sat Apr 17 13:25:03 2010
-99.0496979	17.1709404	1465.13	Sat Apr 17 13:25:13 2010
-99.0496979	17.1709404	1465.06	Sat Apr 17 13:25:23 2010
-99.0496979	17.1709385	1465.06	Sat Apr 17 13:25:33 2010
-99.0496979	17.1709385	1465.13	Sat Apr 17 13:25:43 2010
-99.0496979	17.1709385	1465.19	Sat Apr 17 13:25:53 2010
-99.0496979	17.1709385	1465.19	Sat Apr 17 13:26:03 2010
-99.0496979	17.1709385	1465.31	Sat Apr 17 13:26:13 2010
-99.0496979	17.1709385	1465.41	Sat Apr 17 13:26:23 2010
-99.0496979	17.1709385	1465.34	Sat Apr 17 13:26:33 2010
-99.0496979	17.1709366	1465.38	Sat Apr 17 13:26:43 2010
-99.0496979	17.1709366	1465.41	Sat Apr 17 13:26:53 2010
-99.0496979	17.1709347	1465.44	Sat Apr 17 13:27:03 2010
-99.0497055	17.1709347	1465.47	Sat Apr 17 13:27:13 2010
-99.0497055	17.1709347	1465.47	Sat Apr 17 13:27:23 2010
-99.0497055	17.1709347	1465.53	Sat Apr 17 13:27:33 2010
-99.0497055	17.1709347	1465.63	Sat Apr 17 13:27:43 2010
-99.0497055	17.1709347	1465.59	Sat Apr 17 13:27:53 2010
-99.0497055	17.1709328	1465.66	Sat Apr 17 13:28:03 2010
-99.0497055	17.1709328	1465.66	Sat Apr 17 13:28:13 2010
-99.0497055	17.1709309	1465.63	Sat Apr 17 13:28:23 2010
-99.0497055	17.1709309	1465.56	Sat Apr 17 13:28:33 2010
-99.0497055	17.1709290	1465.56	Sat Apr 17 13:28:43 2010
-99.0496979	17.1709290	1465.59	Sat Apr 17 13:28:53 2010
-99.0496979	17.1709290	1465.53	Sat Apr 17 13:29:03 2010
-99.0496979	17.1709309	1465.47	Sat Apr 17 13:29:13 2010
-99.0496979	17.1709309	1465.44	Sat Apr 17 13:29:23 2010
-99.0496979	17.1709309	1465.47	Sat Apr 17 13:29:33 2010
-99.0496979	17.1709309	1465.56	Sat Apr 17 13:29:43 2010
-99.0496979	17.1709309	1465.66	Sat Apr 17 13:29:53 2010
-99.0496979	17.1709309	1465.69	Sat Apr 17 13:30:03 2010
-99.0496979	17.1709309	1465.72	Sat Apr 17 13:30:13 2010
-99.0496979	17.1709328	1465.72	Sat Apr 17 13:30:23 2010
-99.0496979	17.1709309	1465.75	Sat Apr 17 13:30:33 2010
-99.0496979	17.1709328	1465.78	Sat Apr 17 13:30:43 2010
-99.0496979	17.1709328	1465.81	Sat Apr 17 13:30:53 2010
-99.0496979	17.1709328	1465.91	Sat Apr 17 13:31:03 2010
-99.0496979	17.1709328	1466.00	Sat Apr 17 13:31:13 2010
-99.0496979	17.1709309	1466.09	Sat Apr 17 13:31:23 2010
-99.0496979	17.1709309	1466.13	Sat Apr 17 13:31:33 2010
-99.0496979	17.1709309	1466.16	Sat Apr 17 13:31:43 2010
-99.0496979	17.1709290	1466.16	Sat Apr 17 13:31:53 2010
-99.0496979	17.1709290	1466.16	Sat Apr 17 13:32:03 2010
-99.0496979	17.1709290	1466.13	Sat Apr 17 13:32:13 2010
-99.0496979	17.1709290	1466.09	Sat Apr 17 13:32:23 2010
-99.0496979	17.1709290	1466.06	Sat Apr 17 13:32:33 2010
-99.0496979	17.1709309	1466.09	Sat Apr 17 13:32:43 2010
-99.0496979	17.1709309	1466.16	Sat Apr 17 13:32:53 2010
-99.0496979	17.1709309	1466.13	Sat Apr 17 13:33:03 2010
-99.0497055	17.1709328	1466.16	Sat Apr 17 13:33:13 2010
-99.0497055	17.1709328	1466.19	Sat Apr 17 13:33:23 2010
-99.0497055	17.1709328	1466.19	Sat Apr 17 13:33:33 2010
-99.0497055	17.1709328	1466.13	Sat Apr 17 13:33:43 2010
-99.0497055	17.1709328	1466.16	Sat Apr 17 13:33:53 2010
-99.0497055	17.1709328	1466.16	Sat Apr 17 13:34:03 2010
-99.0497055	17.1709328	1466.19	Sat Apr 17 13:34:13 2010
-99.0497055	17.1709328	1466.19	Sat Apr 17 13:34:23 2010
-99.0497055	17.1709328	1466.28	Sat Apr 17 13:34:33 2010
-99.0497055	17.1709328	1466.38	Sat Apr 17 13:34:43 2010
-99.0497055	17.1709347	1466.47	Sat Apr 17 13:34:53 2010
-99.0497055	17.1709347	1466.47	Sat Apr 17 13:35:03 2010
-99.0497055	17.1709347	1466.47	Sat Apr 17 13:35:13 2010
-99.0497055	17.1709347	1466.53	Sat Apr 17 13:35:23 2010
-99.0497055	17.1709347	1466.56	Sat Apr 17 13:35:33 2010
-99.0497055	17.1709366	1466.66	Sat Apr 17 13:35:43 2010
-99.0497055	17.1709385	1466.66	Sat Apr 17 13:35:53 2010
-99.0497055	17.1709385	1466.66	Sat Apr 17 13:36:03 2010
-99.0497055	17.1709385	1466.69	Sat Apr 17 13:36:13 2010
-99.0497055	17.1709385	1466.72	Sat Apr 17 13:36:23 2010
-99.0497055	17.1709385	1466.75	Sat Apr 17 13:36:33 2010
-99.0497055	17.1709385	1466.78	Sat Apr 17 13:36:43 2010
-99.0497055	17.1709385	1466.78	Sat Apr 17 13:36:53 2010
-99.0497055	17.1709385	1466.78	Sat Apr 17 13:37:03 2010
-99.0497055	17.1709385	1466.81	Sat Apr 17 13:37:13 2010
-99.0497055	17.1709385	1466.81	Sat Apr 17 13:37:23 2010
-99.0497055	17.1709366	1466.84	Sat Apr 17 13:37:33 2010
-99.0496902	17.1709328	1466.84	Sat Apr 17 13:37:43 2010
-99.0496063	17.1709366	1468.03	Sat Apr 17 13:37:53 2010
-99.0495529	17.1710148	1469.22	Sat Apr 17 13:38:03 2010
-99.0494766	17.1710873	1469.53	Sat Apr 17 13:38:13 2010
-99.0494080	17.1711502	1468.69	Sat Apr 17 13:38:23 2010
-99.0493393	17.1712360	1467.44	Sat Apr 17 13:38:33 2010
-99.0492859	17.1712971	1466.84	Sat Apr 17 13:38:43 2010
-99.0491943	17.1713390	1465.75	Sat Apr 17 13:38:53 2010
-99.0490875	17.1713657	1465.03	Sat Apr 17 13:39:03 2010
-99.0489883	17.1714039	1463.41	Sat Apr 17 13:39:13 2010
-99.0488892	17.1714230	1460.81	Sat Apr 17 13:39:23 2010
-99.0487823	17.1714325	1458.13	Sat Apr 17 13:39:33 2010
-99.0486908	17.1714211	1456.06	Sat Apr 17 13:39:43 2010
-99.0486145	17.1714268	1454.25	Sat Apr 17 13:39:53 2010
-99.0485535	17.1714287	1453.47	Sat Apr 17 13:40:03 2010
-99.0484467	17.1714802	1451.78	Sat Apr 17 13:40:13 2010
-99.0483704	17.1714783	1451.50	Sat Apr 17 13:40:23 2010
-99.0483093	17.1714935	1450.78	Sat Apr 17 13:40:33 2010
-99.0482407	17.1714745	1450.38	Sat Apr 17 13:40:43 2010
-99.0481644	17.1714573	1449.56	Sat Apr 17 13:40:53 2010
-99.0480804	17.1714153	1447.91	Sat Apr 17 13:41:03 2010
-99.0479736	17.1713791	1448.00	Sat Apr 17 13:41:13 2010
-99.0478821	17.1713581	1449.13	Sat Apr 17 13:41:23 2010
-99.0477829	17.1713486	1449.22	Sat Apr 17 13:41:33 2010
-99.0476990	17.1712971	1451.72	Sat Apr 17 13:41:43 2010
-99.0475922	17.1712646	1451.53	Sat Apr 17 13:41:53 2010
-99.0474930	17.1712170	1451.16	Sat Apr 17 13:42:03 2010
-99.0474091	17.1711693	1451.63	Sat Apr 17 13:42:13 2010
-99.0473099	17.1710873	1454.28	Sat Apr 17 13:42:23 2010
-99.0472336	17.1710224	1451.72	Sat Apr 17 13:42:33 2010
-99.0471420	17.1709709	1449.38	Sat Apr 17 13:42:43 2010
-99.0471191	17.1709480	1448.03	Sat Apr 17 13:42:53 2010
-99.0470886	17.1709309	1448.09	Sat Apr 17 13:43:03 2010
-99.0470123	17.1708927	1448.69	Sat Apr 17 13:43:13 2010
-99.0469437	17.1708469	1450.31	Sat Apr 17 13:43:23 2010
-99.0469131	17.1708241	1450.13	Sat Apr 17 13:43:33 2010
-99.0467987	17.1707954	1449.91	Sat Apr 17 13:43:43 2010
-99.0466843	17.1707287	1447.63	Sat Apr 17 13:43:53 2010
-99.0465775	17.1706772	1446.97	Sat Apr 17 13:44:03 2010
-99.0464783	17.1706333	1445.19	Sat Apr 17 13:44:13 2010
-99.0463409	17.1705990	1443.00	Sat Apr 17 13:44:23 2010
-99.0462646	17.1705627	1442.31	Sat Apr 17 13:44:33 2010
-99.0461578	17.1705208	1440.91	Sat Apr 17 13:44:43 2010
-99.0460587	17.1704693	1439.59	Sat Apr 17 13:44:53 2010
-99.0459824	17.1704216	1437.16	Sat Apr 17 13:45:03 2010
-99.0459137	17.1703777	1437.22	Sat Apr 17 13:45:13 2010
-99.0458755	17.1703339	1435.50	Sat Apr 17 13:45:23 2010
-99.0458145	17.1702766	1435.66	Sat Apr 17 13:45:33 2010
-99.0457687	17.1702175	1433.81	Sat Apr 17 13:45:43 2010
-99.0456848	17.1701412	1431.72	Sat Apr 17 13:45:53 2010
-99.0456238	17.1700821	1428.16	Sat Apr 17 13:46:03 2010
-99.0455704	17.1700249	1426.22	Sat Apr 17 13:46:13 2010
-99.0454788	17.1700115	1423.19	Sat Apr 17 13:46:23 2010
-99.0454025	17.1699581	1421.06	Sat Apr 17 13:46:33 2010
-99.0453644	17.1699257	1418.50	Sat Apr 17 13:46:43 2010
-99.0453033	17.1698952	1417.31	Sat Apr 17 13:46:53 2010
-99.0452728	17.1698322	1415.19	Sat Apr 17 13:47:03 2010
-99.0452118	17.1697941	1412.88	Sat Apr 17 13:47:13 2010
-99.0451813	17.1697388	1410.91	Sat Apr 17 13:47:23 2010
-99.0451965	17.1696949	1408.06	Sat Apr 17 13:47:33 2010
-99.0451279	17.1696720	1406.09	Sat Apr 17 13:47:43 2010
-99.0450516	17.1696529	1405.06	Sat Apr 17 13:47:53 2010
-99.0450211	17.1696320	1403.41	Sat Apr 17 13:48:03 2010
-99.0449600	17.1695976	1399.44	Sat Apr 17 13:48:13 2010
-99.0449295	17.1695747	1398.47	Sat Apr 17 13:48:23 2010
-99.0449371	17.1695671	1397.88	Sat Apr 17 13:48:33 2010
-99.0448990	17.1695938	1397.19	Sat Apr 17 13:48:43 2010
-99.0448608	17.1695404	1396.19	Sat Apr 17 13:48:53 2010
-99.0448303	17.1695004	1393.88	Sat Apr 17 13:49:03 2010
-99.0448227	17.1694660	1391.81	Sat Apr 17 13:49:13 2010
-99.0448380	17.1694241	1390.47	Sat Apr 17 13:49:23 2010
-99.0448532	17.1693649	1387.72	Sat Apr 17 13:49:33 2010
-99.0448685	17.1693306	1386.19	Sat Apr 17 13:49:43 2010
-99.0448914	17.1692524	1383.75	Sat Apr 17 13:49:53 2010
-99.0448914	17.1692085	1381.06	Sat Apr 17 13:50:03 2010
-99.0448074	17.1691856	1378.44	Sat Apr 17 13:50:13 2010
-99.0447311	17.1691818	1376.38	Sat Apr 17 13:50:23 2010
-99.0446625	17.1692028	1374.88	Sat Apr 17 13:50:33 2010
-99.0446091	17.1692181	1372.41	Sat Apr 17 13:50:43 2010
-99.0445862	17.1691952	1370.81	Sat Apr 17 13:50:53 2010
-99.0445480	17.1691761	1369.88	Sat Apr 17 13:51:03 2010
-99.0444794	17.1692066	1367.56	Sat Apr 17 13:51:13 2010
-99.0444031	17.1692352	1365.41	Sat Apr 17 13:51:23 2010
-99.0443497	17.1692677	1362.97	Sat Apr 17 13:51:33 2010
-99.0443344	17.1692924	1361.78	Sat Apr 17 13:51:43 2010
-99.0443039	17.1693287	1360.63	Sat Apr 17 13:51:53 2010
-99.0442657	17.1693630	1359.03	Sat Apr 17 13:52:03 2010
-99.0442047	17.1693802	1357.53	Sat Apr 17 13:52:13 2010
-99.0441513	17.1693516	1355.88	Sat Apr 17 13:52:23 2010
-99.0441513	17.1693134	1354.63	Sat Apr 17 13:52:33 2010
-99.0441589	17.1692810	1351.88	Sat Apr 17 13:52:43 2010
-99.0440979	17.1692562	1349.88	Sat Apr 17 13:52:53 2010
-99.0440445	17.1692524	1346.78	Sat Apr 17 13:53:03 2010
-99.0439606	17.1692677	1344.72	Sat Apr 17 13:53:13 2010
-99.0439606	17.1692982	1342.91	Sat Apr 17 13:53:23 2010
-99.0439606	17.1693001	1341.66	Sat Apr 17 13:53:33 2010
-99.0439529	17.1692963	1340.44	Sat Apr 17 13:53:43 2010
-99.0439453	17.1692886	1339.19	Sat Apr 17 13:53:53 2010
-99.0439377	17.1692848	1338.00	Sat Apr 17 13:54:03 2010
-99.0439377	17.1692848	1336.81	Sat Apr 17 13:54:13 2010
-99.0439377	17.1692963	1335.63	Sat Apr 17 13:54:23 2010
-99.0439301	17.1693020	1334.34	Sat Apr 17 13:54:33 2010
-99.0439377	17.1693096	1333.03	Sat Apr 17 13:54:43 2010
-99.0439453	17.1693172	1331.69	Sat Apr 17 13:54:53 2010
-99.0439529	17.1693249	1330.25	Sat Apr 17 13:55:03 2010
-99.0439377	17.1693249	1328.53	Sat Apr 17 13:55:13 2010
-99.0438919	17.1693020	1323.88	Sat Apr 17 13:55:23 2010
-99.0438538	17.1693058	1323.63	Sat Apr 17 13:55:33 2010
-99.0438538	17.1693230	1322.31	Sat Apr 17 13:55:43 2010
-99.0437775	17.1693401	1320.88	Sat Apr 17 13:55:53 2010
-99.0437393	17.1693535	1318.41	Sat Apr 17 13:56:03 2010
-99.0437012	17.1693439	1316.25	Sat Apr 17 13:56:13 2010
-99.0436096	17.1693459	1314.66	Sat Apr 17 13:56:23 2010
-99.0435638	17.1693592	1311.22	Sat Apr 17 13:56:33 2010
-99.0435181	17.1693478	1308.66	Sat Apr 17 13:56:43 2010
-99.0434570	17.1693192	1305.75	Sat Apr 17 13:56:53 2010
-99.0434189	17.1692810	1302.69	Sat Apr 17 13:57:03 2010
-99.0434036	17.1692963	1302.16	Sat Apr 17 13:57:13 2010
-99.0433426	17.1693134	1300.94	Sat Apr 17 13:57:23 2010
-99.0433197	17.1692810	1300.09	Sat Apr 17 13:57:33 2010
-99.0432968	17.1692753	1298.38	Sat Apr 17 13:57:43 2010
-99.0432587	17.1692543	1296.38	Sat Apr 17 13:57:53 2010
-99.0432281	17.1692295	1294.72	Sat Apr 17 13:58:03 2010
-99.0432053	17.1691875	1293.78	Sat Apr 17 13:58:13 2010
-99.0431595	17.1691570	1291.13	Sat Apr 17 13:58:23 2010
-99.0430832	17.1691570	1289.16	Sat Apr 17 13:58:33 2010
-99.0430832	17.1691380	1288.16	Sat Apr 17 13:58:43 2010
-99.0430832	17.1690731	1286.88	Sat Apr 17 13:58:53 2010
-99.0430908	17.1690197	1286.28	Sat Apr 17 13:59:03 2010
-99.0430984	17.1689777	1283.00	Sat Apr 17 13:59:13 2010
-99.0430908	17.1689339	1280.41	Sat Apr 17 13:59:23 2010
-99.0430679	17.1688538	1278.28	Sat Apr 17 13:59:33 2010
-99.0429916	17.1688824	1276.16	Sat Apr 17 13:59:43 2010
-99.0429382	17.1689034	1274.41	Sat Apr 17 13:59:53 2010
-99.0428696	17.1689243	1271.81	Sat Apr 17 14:00:03 2010
-99.0428772	17.1689014	1269.75	Sat Apr 17 14:00:13 2010
-99.0428619	17.1688423	1267.56	Sat Apr 17 14:00:23 2010
-99.0428391	17.1687756	1266.91	Sat Apr 17 14:00:33 2010
-99.0428467	17.1687069	1265.31	Sat Apr 17 14:00:43 2010
-99.0428696	17.1686211	1263.09	Sat Apr 17 14:00:53 2010
-99.0428848	17.1685486	1260.53	Sat Apr 17 14:01:03 2010
-99.0429306	17.1684856	1257.81	Sat Apr 17 14:01:13 2010
-99.0429230	17.1684036	1255.97	Sat Apr 17 14:01:23 2010
-99.0428696	17.1683826	1252.91	Sat Apr 17 14:01:33 2010
-99.0428772	17.1683464	1251.19	Sat Apr 17 14:01:43 2010
-99.0429077	17.1683102	1248.97	Sat Apr 17 14:01:53 2010
-99.0428925	17.1682835	1248.53	Sat Apr 17 14:02:03 2010
-99.0428925	17.1682796	1248.41	Sat Apr 17 14:02:13 2010
-99.0428619	17.1682644	1247.81	Sat Apr 17 14:02:23 2010
-99.0428696	17.1682243	1246.50	Sat Apr 17 14:02:33 2010
-99.0428085	17.1681976	1245.13	Sat Apr 17 14:02:43 2010
-99.0427170	17.1682167	1243.97	Sat Apr 17 14:02:53 2010
-99.0426559	17.1682281	1243.97	Sat Apr 17 14:03:03 2010
-99.0426102	17.1682625	1243.66	Sat Apr 17 14:03:13 2010
-99.0425873	17.1682377	1241.97	Sat Apr 17 14:03:23 2010
-99.0426025	17.1682262	1240.78	Sat Apr 17 14:03:33 2010
-99.0424957	17.1681671	1237.19	Sat Apr 17 14:03:43 2010
-99.0423965	17.1681595	1234.53	Sat Apr 17 14:03:53 2010
-99.0423279	17.1681499	1228.44	Sat Apr 17 14:04:03 2010
-99.0423203	17.1681461	1227.59	Sat Apr 17 14:04:13 2010
-99.0422363	17.1681252	1226.19	Sat Apr 17 14:04:23 2010
-99.0421600	17.1681175	1222.28	Sat Apr 17 14:04:33 2010
-99.0420914	17.1680870	1218.97	Sat Apr 17 14:04:43 2010
-99.0420303	17.1680546	1216.06	Sat Apr 17 14:04:53 2010
-99.0419846	17.1680202	1214.16	Sat Apr 17 14:05:03 2010
-99.0419693	17.1680431	1214.47	Sat Apr 17 14:05:13 2010
-99.0418930	17.1680317	1214.75	Sat Apr 17 14:05:23 2010
-99.0418396	17.1680222	1213.66	Sat Apr 17 14:05:33 2010
-99.0417938	17.1679611	1212.72	Sat Apr 17 14:05:43 2010
-99.0417938	17.1679001	1211.97	Sat Apr 17 14:05:53 2010
-99.0417633	17.1678238	1211.22	Sat Apr 17 14:06:03 2010
-99.0417328	17.1677704	1210.09	Sat Apr 17 14:06:13 2010
-99.0417175	17.1676884	1209.13	Sat Apr 17 14:06:23 2010
-99.0416336	17.1676140	1208.06	Sat Apr 17 14:06:33 2010
-99.0415726	17.1675644	1207.38	Sat Apr 17 14:06:43 2010
-99.0414505	17.1675167	1204.50	Sat Apr 17 14:06:53 2010
-99.0414124	17.1674690	1202.81	Sat Apr 17 14:07:03 2010
-99.0413666	17.1674366	1202.53	Sat Apr 17 14:07:13 2010
-99.0412750	17.1673946	1201.31	Sat Apr 17 14:07:23 2010
-99.0412598	17.1673279	1200.28	Sat Apr 17 14:07:33 2010
-99.0412598	17.1672764	1200.16	Sat Apr 17 14:07:43 2010
-99.0412140	17.1672478	1199.78	Sat Apr 17 14:07:53 2010
-99.0411453	17.1672001	1198.97	Sat Apr 17 14:08:03 2010
-99.0411072	17.1671448	1197.47	Sat Apr 17 14:08:13 2010
-99.0411148	17.1671448	1196.75	Sat Apr 17 14:08:23 2010
-99.0410995	17.1671257	1196.91	Sat Apr 17 14:08:33 2010
-99.0410843	17.1670971	1197.00	Sat Apr 17 14:08:43 2010
-99.0410690	17.1670952	1197.22	Sat Apr 17 14:08:53 2010
-99.0410156	17.1670704	1197.34	Sat Apr 17 14:09:03 2010
-99.0409622	17.1670361	1197.31	Sat Apr 17 14:09:13 2010
-99.0409241	17.1670113	1198.31	Sat Apr 17 14:09:23 2010
-99.0409546	17.1669025	1198.47	Sat Apr 17 14:09:33 2010
-99.0409470	17.1668568	1198.34	Sat Apr 17 14:09:43 2010
-99.0409393	17.1668453	1198.91	Sat Apr 17 14:09:53 2010
-99.0409470	17.1668453	1198.94	Sat Apr 17 14:10:03 2010
-99.0409393	17.1668491	1198.81	Sat Apr 17 14:10:13 2010
-99.0409470	17.1668453	1198.16	Sat Apr 17 14:10:23 2010
-99.0409546	17.1668758	1198.03	Sat Apr 17 14:10:33 2010
-99.0409393	17.1668472	1197.13	Sat Apr 17 14:10:43 2010
-99.0409088	17.1668243	1197.19	Sat Apr 17 14:10:53 2010
-99.0408936	17.1668262	1196.94	Sat Apr 17 14:11:03 2010
-99.0408859	17.1668434	1196.75	Sat Apr 17 14:11:13 2010
-99.0408859	17.1668568	1196.84	Sat Apr 17 14:11:23 2010
