# Supplementary material for: Lévy foraging patterns of rural humans
Source: PLoS One. 2018 Jun 18;13(6):e0199099. doi: 10.1371/journal.pone.0199099 (PMC6005560; doi:10.1371/journal.pone.0199099)
Supplement: S6 File — (ZIP) [file pone.0199099.s006.zip › holux05/Holux005_M-241_Start_20100509-175650_Finish_20100509-183231.kml]

<?xml version="1.0" encoding="UTF-8"?>
<kml xmlns="http://earth.google.com/kml/2.1">
<Document>
<Style id="normalState_TLP_Start">
<IconStyle>
<scale>1.0</scale>
<Icon>
<href>http://maps.google.com/mapfiles/kml/pal4/icon15.png</href>
</Icon>
</IconStyle>
<LabelStyle>
<scale>1.0</scale>
</LabelStyle>
</Style>
<Style id="highlightState_TLP_Start">
<IconStyle>
<scale>1.1</scale>
<Icon>
<href>http://maps.google.com/mapfiles/kml/pal4/icon7.png</href>
</Icon>
</IconStyle>
<LabelStyle>
<scale>1.1</scale>
<color>ff0000ff</color>
</LabelStyle>
</Style>
<StyleMap id="styleMap_TLP_Start">
<Pair>
<key>normal</key>
<styleUrl>#normalState_TLP_Start</styleUrl>
</Pair>
<Pair>
<key>highlight</key>
<styleUrl>#highlightState_TLP_Start</styleUrl>
</Pair>
</StyleMap>
<Style id="normalState_TLP_Finish">
<IconStyle>
<scale>1.0</scale>
<Icon>
<href>http://maps.google.com/mapfiles/kml/pal4/icon15.png</href>
</Icon>
</IconStyle>
<LabelStyle>
<scale>1.0</scale>
</LabelStyle>
</Style>
<Style id="highlightState_TLP_Finish">
<IconStyle>
<scale>1.1</scale>
<Icon>
<href>http://maps.google.com/mapfiles/kml/pal4/icon7.png</href>
</Icon>
</IconStyle>
<LabelStyle>
<scale>1.1</scale>
<color>ff0000ff</color>
</LabelStyle>
</Style>
<StyleMap id="styleMap_TLP_Finish">
<Pair>
<key>normal</key>
<styleUrl>#normalState_TLP_Finish</styleUrl>
</Pair>
<Pair>
<key>highlight</key>
<styleUrl>#highlightState_TLP_Finish</styleUrl>
</Pair>
</StyleMap>
<Style id="normalState_TLP_Normal">
<IconStyle>
<scale>1.0</scale>
<Icon>
<href>http://maps.google.com/mapfiles/kml/pal4/icon31.png</href>
</Icon>
</IconStyle>
<LabelStyle>
<scale>1.0</scale>
</LabelStyle>
</Style>
<Style id="highlightState_TLP_Normal">
<IconStyle>
<scale>1.1</scale>
<Icon>
<href>http://maps.google.com/mapfiles/kml/pal4/icon23.png</href>
</Icon>
</IconStyle>
<LabelStyle>
<scale>1.1</scale>
<color>ff0000ff</color>
</LabelStyle>
</Style>
<StyleMap id="styleMap_TLP_Normal">
<Pair>
<key>normal</key>
<styleUrl>#normalState_TLP_Normal</styleUrl>
</Pair>
<Pair>
<key>highlight</key>
<styleUrl>#highlightState_TLP_Normal</styleUrl>
</Pair>
</StyleMap>
<Style id="normalState_TLP_Photo">
<IconStyle>
<scale>1.0</scale>
<Icon>
<href>http://maps.google.com/mapfiles/kml/pal4/icon46.png</href>
</Icon>
</IconStyle>
<LabelStyle>
<scale>1.0</scale>
</LabelStyle>
</Style>
<Style id="highlightState_TLP_Photo">
<IconStyle>
<scale>1.1</scale>
<Icon>
<href>http://maps.google.com/mapfiles/kml/pal4/icon38.png</href>
</Icon>
</IconStyle>
<LabelStyle>
<scale>1.1</scale>
<color>ff0000ff</color>
</LabelStyle>
</Style>
<StyleMap id="styleMap_TLP_Photo">
<Pair>
<key>normal</key>
<styleUrl>#normalState_TLP_Photo</styleUrl>
</Pair>
<Pair>
<key>highlight</key>
<styleUrl>#highlightState_TLP_Photo</styleUrl>
</Pair>
</StyleMap>
<Style id="roadStyle">
<LineStyle>
<color>ffffff00</color>
<width>6</width>
</LineStyle>
</Style>
<Open>1</Open>
<description>Route</description>
<name>Track Log</name>
<Placemark>
<name>Route</name>
<styleUrl>#roadStyle</styleUrl>
<MultiGeometry>
<LineString>
<coordinates>
-99.0409470,17.1668968,1214.00 -99.0408936,17.1669369,1205.06 -99.0408936,17.1669216,1207.78 -99.0408936,17.1669521,1206.88 -99.0408936,17.1669579,1206.84 -99.0408936,17.1669598,1206.81 -99.0409012,17.1669598,1206.91 -99.0409012,17.1669598,1206.97 -99.0409012,17.1669559,1207.03 -99.0409012,17.1669598,1207.00 -99.0409088,17.1669559,1206.97 -99.0409088,17.1669559,1206.97 -99.0409164,17.1669540,1206.94 -99.0409164,17.1669483,1206.91 -99.0409164,17.1669464,1206.94 -99.0409241,17.1669407,1207.06 -99.0409241,17.1669388,1207.19 -99.0409317,17.1669331,1207.31 -99.0409317,17.1669312,1207.44 -99.0409317,17.1669312,1207.56 -99.0409317,17.1669292,1207.66 -99.0409317,17.1669273,1207.69 -99.0409317,17.1669369,1207.75 -99.0409622,17.1669540,1206.38 -99.0409546,17.1669922,1204.84 -99.0409470,17.1669998,1204.84 -99.0409775,17.1670074,1204.53 -99.0409775,17.1670055,1204.53 -99.0409775,17.1670380,1203.50 -99.0409927,17.1670456,1202.97 -99.0410461,17.1670723,1202.38 -99.0411301,17.1671238,1201.06 -99.0411682,17.1671791,1199.00 -99.0412064,17.1672630,1194.56 -99.0412903,17.1672878,1192.69 -99.0413132,17.1673546,1192.19 -99.0413437,17.1673946,1192.56 -99.0414200,17.1674633,1193.78 -99.0414505,17.1675072,1193.97 -99.0415192,17.1675453,1195.81 -99.0415802,17.1675644,1197.97 -99.0416794,17.1676121,1197.44 -99.0417328,17.1676464,1199.25 -99.0417404,17.1676483,1199.44 -99.0417480,17.1676750,1201.25 -99.0417404,17.1677284,1203.66 -99.0417480,17.1677761,1204.53 -99.0417786,17.1678391,1204.81 -99.0418396,17.1679115,1206.59 -99.0418701,17.1679630,1210.16 -99.0419159,17.1680126,1213.81 -99.0419235,17.1680565,1218.56 -99.0419846,17.1680489,1221.69 -99.0419998,17.1680584,1221.84 -99.0420837,17.1681061,1223.16 -99.0421524,17.1681404,1223.78 -99.0421906,17.1681824,1226.31 -99.0421753,17.1681881,1228.44 -99.0421753,17.1681900,1228.69 -99.0422058,17.1682186,1229.09 -99.0422287,17.1683216,1229.50 -99.0422440,17.1684189,1230.63 -99.0422897,17.1685200,1230.47 -99.0422974,17.1686134,1230.47 -99.0422974,17.1687088,1232.56 -99.0423431,17.1687946,1235.09 -99.0423584,17.1688938,1235.88 -99.0423813,17.1689720,1237.03 -99.0424271,17.1690559,1237.53 -99.0423889,17.1691475,1239.19 -99.0423508,17.1692352,1238.59 -99.0422363,17.1692791,1239.03 -99.0421524,17.1692944,1238.38 -99.0421524,17.1692963,1238.41 -99.0421371,17.1693077,1239.13 -99.0420532,17.1693840,1238.22 -99.0420380,17.1694489,1237.28 -99.0420532,17.1695194,1235.94 -99.0421219,17.1695747,1234.91 -99.0421906,17.1696186,1235.97 -99.0422134,17.1697083,1234.91 -99.0422363,17.1697540,1233.94 -99.0422440,17.1697693,1233.06 -99.0422516,17.1697674,1232.13 -99.0422440,17.1697578,1231.19 -99.0422440,17.1697483,1230.25 -99.0422592,17.1697464,1229.34 -99.0422897,17.1697712,1228.53 -99.0422897,17.1697941,1228.56 -99.0423279,17.1698475,1227.69 -99.0423279,17.1698666,1227.19 -99.0424347,17.1698895,1228.00 -99.0424423,17.1699371,1228.50 -99.0424652,17.1699448,1228.09 -99.0424805,17.1699505,1227.72 -99.0425797,17.1699333,1227.59 -99.0425720,17.1699371,1227.13 -99.0425797,17.1699390,1226.50 -99.0425949,17.1699295,1225.91 -99.0425873,17.1699104,1225.31 -99.0425873,17.1699047,1224.78 -99.0426102,17.1698647,1226.06 -99.0426407,17.1698074,1230.47 -99.0426559,17.1697807,1233.22 -99.0426559,17.1697750,1234.81 -99.0426407,17.1697884,1236.53 -99.0426178,17.1698341,1238.47 -99.0425873,17.1698742,1241.00 -99.0425797,17.1698933,1242.81 -99.0425873,17.1698818,1245.19 -99.0425873,17.1698742,1247.78 -99.0425797,17.1698933,1250.28 -99.0425491,17.1699276,1251.69 -99.0425339,17.1699409,1253.09 -99.0425339,17.1699467,1255.25 -99.0425186,17.1699600,1257.34 -99.0425034,17.1699963,1258.50 -99.0424957,17.1700077,1260.22 -99.0424881,17.1700211,1261.59 -99.0424805,17.1700230,1262.84 -99.0424805,17.1700096,1264.09 -99.0424805,17.1700153,1265.03 -99.0424805,17.1700249,1264.81 -99.0424881,17.1700134,1263.28 -99.0425034,17.1700039,1261.91 -99.0425034,17.1700020,1260.53 -99.0425262,17.1699829,1258.41 -99.0425339,17.1699677,1257.00 -99.0425262,17.1699696,1255.75 -99.0425262,17.1699753,1254.56 -99.0424576,17.1699333,1253.78 -99.0424500,17.1699257,1252.84 -99.0424652,17.1699238,1251.94 -99.0425110,17.1699200,1251.19 -99.0425262,17.1699142,1250.16 -99.0425339,17.1699219,1248.81 -99.0425262,17.1699295,1247.47 -99.0425034,17.1699295,1246.09 -99.0424423,17.1699295,1244.34 -99.0424042,17.1699009,1242.25 -99.0423584,17.1698723,1240.22 -99.0423508,17.1698761,1239.09 -99.0423355,17.1698608,1237.59 -99.0422897,17.1698265,1235.41 -99.0422592,17.1697845,1234.38 -99.0422440,17.1697407,1232.97 -99.0422058,17.1696529,1232.25 -99.0421753,17.1696720,1230.44 -99.0421829,17.1696739,1226.16 -99.0421906,17.1696796,1224.16 -99.0421753,17.1696434,1223.09 -99.0421371,17.1695404,1222.03 -99.0421143,17.1694870,1220.78 -99.0420685,17.1694736,1219.66 -99.0420456,17.1694393,1218.88 -99.0420303,17.1693764,1218.28 -99.0419693,17.1693230,1219.28 -99.0420303,17.1692982,1219.16 -99.0420914,17.1693115,1219.41 -99.0420990,17.1693153,1219.22 -99.0421219,17.1693134,1219.34 -99.0421753,17.1692886,1219.69 -99.0423431,17.1692562,1220.00 -99.0423737,17.1691742,1220.28 -99.0424118,17.1690884,1221.50 -99.0424042,17.1689987,1222.38 -99.0423279,17.1688423,1222.44 -99.0423279,17.1687603,1223.94 -99.0422897,17.1686802,1224.69 -99.0422821,17.1685886,1225.09 -99.0422974,17.1684799,1224.81 -99.0422287,17.1683807,1226.00 -99.0422287,17.1683292,1227.00 -99.0422440,17.1682434,1226.09 -99.0422211,17.1681614,1226.22 -99.0421677,17.1681137,1225.81 -99.0421066,17.1680622,1225.13 -99.0420227,17.1680126,1223.88 -99.0419464,17.1680164,1222.13 -99.0419312,17.1680126,1220.03 -99.0419159,17.1680012,1217.72 -99.0419006,17.1679897,1216.38 -99.0418472,17.1678734,1214.09 -99.0417633,17.1677818,1212.47 -99.0417328,17.1677094,1210.72 -99.0417252,17.1676273,1209.81 -99.0416870,17.1675968,1208.50 -99.0415802,17.1675262,1207.34 -99.0415344,17.1674995,1206.22 -99.0414734,17.1675014,1204.56 -99.0413895,17.1674404,1203.31 -99.0413666,17.1673870,1201.53 -99.0412827,17.1673374,1200.53 -99.0413055,17.1672726,1198.56 -99.0412674,17.1672363,1196.81 -99.0412064,17.1671944,1195.03 -99.0411606,17.1671333,1193.69 -99.0411301,17.1671028,1191.94 -99.0411224,17.1670876,1192.06 -99.0410233,17.1670341,1192.13 -99.0409775,17.1669693,1191.81 -99.0409851,17.1668816,1190.63 -99.0409775,17.1668644,1190.19 -99.0409698,17.1668549,1190.19 -99.0409775,17.1668434,1190.25 -99.0409927,17.1668358,1191.53 -99.0409851,17.1668301,1191.34 -99.0409698,17.1668339,1191.44 -99.0409698,17.1668396,1191.44 -99.0409698,17.1668377,1191.53 -99.0409622,17.1668243,1192.13 -99.0409622,17.1668282,1192.16 -99.0409622,17.1668377,1192.19 -99.0409546,17.1668491,1192.22 -99.0409546,17.1668530,1192.25 </coordinates>
</LineString>
</MultiGeometry>
</Placemark>
<Folder>
<name>waypoints</name>
<Placemark>
<name>
Sun May 09 17:56:50 2010 S=0.33 Km/hr
</name>
<styleUrl>
#styleMap_TLP_Start
</styleUrl>
<Point>
<coordinates>
-99.0409470,17.1668968,1214.00
</coordinates>
</Point>
</Placemark>
<Placemark>
<name>
Sun May 09 17:57:01 2010 S=0.15 Km/hr
</name>
<styleUrl>
#styleMap_TLP_Normal
</styleUrl>
<Point>
<coordinates>
-99.0408936,17.1669369,1205.06
</coordinates>
</Point>
</Placemark>
<Placemark>
<name>
Sun May 09 17:57:11 2010 S=0.06 Km/hr
</name>
<styleUrl>
#styleMap_TLP_Normal
</styleUrl>
<Point>
<coordinates>
-99.0408936,17.1669216,1207.78
</coordinates>
</Point>
</Placemark>
<Placemark>
<name>
Sun May 09 17:57:21 2010 S=0.29 Km/hr
</name>
<styleUrl>
#styleMap_TLP_Normal
</styleUrl>
<Point>
<coordinates>
-99.0408936,17.1669521,1206.88
</coordinates>
</Point>
</Placemark>
<Placemark>
<name>
Sun May 09 17:57:31 2010 S=0.19 Km/hr
</name>
<styleUrl>
#styleMap_TLP_Normal
</styleUrl>
<Point>
<coordinates>
-99.0408936,17.1669579,1206.84
</coordinates>
</Point>
</Placemark>
<Placemark>
<name>
Sun May 09 17:57:41 2010 S=0.13 Km/hr
</name>
<styleUrl>
#styleMap_TLP_Normal
</styleUrl>
<Point>
<coordinates>
-99.0408936,17.1669598,1206.81
</coordinates>
</Point>
</Placemark>
<Placemark>
<name>
Sun May 09 17:57:51 2010 S=0.13 Km/hr
</name>
<styleUrl>
#styleMap_TLP_Normal
</styleUrl>
<Point>
<coordinates>
-99.0409012,17.1669598,1206.91
</coordinates>
</Point>
</Placemark>
<Placemark>
<name>
Sun May 09 17:58:01 2010 S=0.08 Km/hr
</name>
<styleUrl>
#styleMap_TLP_Normal
</styleUrl>
<Point>
<coordinates>
-99.0409012,17.1669598,1206.97
</coordinates>
</Point>
</Placemark>
<Placemark>
<name>
Sun May 09 17:58:11 2010 S=0.01 Km/hr
</name>
<styleUrl>
#styleMap_TLP_Normal
</styleUrl>
<Point>
<coordinates>
-99.0409012,17.1669559,1207.03
</coordinates>
</Point>
</Placemark>
<Placemark>
<name>
Sun May 09 17:58:21 2010 S=0.24 Km/hr
</name>
<styleUrl>
#styleMap_TLP_Normal
</styleUrl>
<Point>
<coordinates>
-99.0409012,17.1669598,1207.00
</coordinates>
</Point>
</Placemark>
<Placemark>
<name>
Sun May 09 17:58:31 2010 S=0.17 Km/hr
</name>
<styleUrl>
#styleMap_TLP_Normal
</styleUrl>
<Point>
<coordinates>
-99.0409088,17.1669559,1206.97
</coordinates>
</Point>
</Placemark>
<Placemark>
<name>
Sun May 09 17:58:41 2010 S=0.26 Km/hr
</name>
<styleUrl>
#styleMap_TLP_Normal
</styleUrl>
<Point>
<coordinates>
-99.0409088,17.1669559,1206.97
</coordinates>
</Point>
</Placemark>
<Placemark>
<name>
Sun May 09 17:58:51 2010 S=0.56 Km/hr
</name>
<styleUrl>
#styleMap_TLP_Normal
</styleUrl>
<Point>
<coordinates>
-99.0409164,17.1669540,1206.94
</coordinates>
</Point>
</Placemark>
<Placemark>
<name>
Sun May 09 17:59:01 2010 S=0.29 Km/hr
</name>
<styleUrl>
#styleMap_TLP_Normal
</styleUrl>
<Point>
<coordinates>
-99.0409164,17.1669483,1206.91
</coordinates>
</Point>
</Placemark>
<Placemark>
<name>
Sun May 09 17:59:11 2010 S=0.12 Km/hr
</name>
<styleUrl>
#styleMap_TLP_Normal
</styleUrl>
<Point>
<coordinates>
-99.0409164,17.1669464,1206.94
</coordinates>
</Point>
</Placemark>
<Placemark>
<name>
Sun May 09 17:59:21 2010 S=0.07 Km/hr
</name>
<styleUrl>
#styleMap_TLP_Normal
</styleUrl>
<Point>
<coordinates>
-99.0409241,17.1669407,1207.06
</coordinates>
</Point>
</Placemark>
<Placemark>
<name>
Sun May 09 17:59:31 2010 S=0.28 Km/hr
</name>
<styleUrl>
#styleMap_TLP_Normal
</styleUrl>
<Point>
<coordinates>
-99.0409241,17.1669388,1207.19
</coordinates>
</Point>
</Placemark>
<Placemark>
<name>
Sun May 09 17:59:41 2010 S=0.27 Km/hr
</name>
<styleUrl>
#styleMap_TLP_Normal
</styleUrl>
<Point>
<coordinates>
-99.0409317,17.1669331,1207.31
</coordinates>
</Point>
</Placemark>
<Placemark>
<name>
Sun May 09 17:59:51 2010 S=0.26 Km/hr
</name>
<styleUrl>
#styleMap_TLP_Normal
</styleUrl>
<Point>
<coordinates>
-99.0409317,17.1669312,1207.44
</coordinates>
</Point>
</Placemark>
<Placemark>
<name>
Sun May 09 18:00:01 2010 S=0.14 Km/hr
</name>
<styleUrl>
#styleMap_TLP_Normal
</styleUrl>
<Point>
<coordinates>
-99.0409317,17.1669312,1207.56
</coordinates>
</Point>
</Placemark>
<Placemark>
<name>
Sun May 09 18:00:11 2010 S=0.08 Km/hr
</name>
<styleUrl>
#styleMap_TLP_Normal
</styleUrl>
<Point>
<coordinates>
-99.0409317,17.1669292,1207.66
</coordinates>
</Point>
</Placemark>
<Placemark>
<name>
Sun May 09 18:00:21 2010 S=0.39 Km/hr
</name>
<styleUrl>
#styleMap_TLP_Normal
</styleUrl>
<Point>
<coordinates>
-99.0409317,17.1669273,1207.69
</coordinates>
</Point>
</Placemark>
<Placemark>
<name>
Sun May 09 18:00:31 2010 S=1.84 Km/hr
</name>
<styleUrl>
#styleMap_TLP_Normal
</styleUrl>
<Point>
<coordinates>
-99.0409317,17.1669369,1207.75
</coordinates>
</Point>
</Placemark>
<Placemark>
<name>
Sun May 09 18:00:41 2010 S=1.96 Km/hr
</name>
<styleUrl>
#styleMap_TLP_Normal
</styleUrl>
<Point>
<coordinates>
-99.0409622,17.1669540,1206.38
</coordinates>
</Point>
</Placemark>
<Placemark>
<name>
Sun May 09 18:00:51 2010 S=0.79 Km/hr
</name>
<styleUrl>
#styleMap_TLP_Normal
</styleUrl>
<Point>
<coordinates>
-99.0409546,17.1669922,1204.84
</coordinates>
</Point>
</Placemark>
<Placemark>
<name>
Sun May 09 18:01:01 2010 S=0.32 Km/hr
</name>
<styleUrl>
#styleMap_TLP_Normal
</styleUrl>
<Point>
<coordinates>
-99.0409470,17.1669998,1204.84
</coordinates>
</Point>
</Placemark>
<Placemark>
<name>
Sun May 09 18:01:11 2010 S=0.44 Km/hr
</name>
<styleUrl>
#styleMap_TLP_Normal
</styleUrl>
<Point>
<coordinates>
-99.0409775,17.1670074,1204.53
</coordinates>
</Point>
</Placemark>
<Placemark>
<name>
Sun May 09 18:01:21 2010 S=1.01 Km/hr
</name>
<styleUrl>
#styleMap_TLP_Normal
</styleUrl>
<Point>
<coordinates>
-99.0409775,17.1670055,1204.53
</coordinates>
</Point>
</Placemark>
<Placemark>
<name>
Sun May 09 18:01:31 2010 S=1.18 Km/hr
</name>
<styleUrl>
#styleMap_TLP_Normal
</styleUrl>
<Point>
<coordinates>
-99.0409775,17.1670380,1203.50
</coordinates>
</Point>
</Placemark>
<Placemark>
<name>
Sun May 09 18:01:41 2010 S=1.92 Km/hr
</name>
<styleUrl>
#styleMap_TLP_Normal
</styleUrl>
<Point>
<coordinates>
-99.0409927,17.1670456,1202.97
</coordinates>
</Point>
</Placemark>
<Placemark>
<name>
Sun May 09 18:01:51 2010 S=1.45 Km/hr
</name>
<styleUrl>
#styleMap_TLP_Normal
</styleUrl>
<Point>
<coordinates>
-99.0410461,17.1670723,1202.38
</coordinates>
</Point>
</Placemark>
<Placemark>
<name>
Sun May 09 18:02:01 2010 S=1.82 Km/hr
</name>
<styleUrl>
#styleMap_TLP_Normal
</styleUrl>
<Point>
<coordinates>
-99.0411301,17.1671238,1201.06
</coordinates>
</Point>
</Placemark>
<Placemark>
<name>
Sun May 09 18:02:11 2010 S=3.72 Km/hr
</name>
<styleUrl>
#styleMap_TLP_Normal
</styleUrl>
<Point>
<coordinates>
-99.0411682,17.1671791,1199.00
</coordinates>
</Point>
</Placemark>
<Placemark>
<name>
Sun May 09 18:02:21 2010 S=2.59 Km/hr
</name>
<styleUrl>
#styleMap_TLP_Normal
</styleUrl>
<Point>
<coordinates>
-99.0412064,17.1672630,1194.56
</coordinates>
</Point>
</Placemark>
<Placemark>
<name>
Sun May 09 18:02:31 2010 S=1.76 Km/hr
</name>
<styleUrl>
#styleMap_TLP_Normal
</styleUrl>
<Point>
<coordinates>
-99.0412903,17.1672878,1192.69
</coordinates>
</Point>
</Placemark>
<Placemark>
<name>
Sun May 09 18:02:41 2010 S=3.37 Km/hr
</name>
<styleUrl>
#styleMap_TLP_Normal
</styleUrl>
<Point>
<coordinates>
-99.0413132,17.1673546,1192.19
</coordinates>
</Point>
</Placemark>
<Placemark>
<name>
Sun May 09 18:02:51 2010 S=2.73 Km/hr
</name>
<styleUrl>
#styleMap_TLP_Normal
</styleUrl>
<Point>
<coordinates>
-99.0413437,17.1673946,1192.56
</coordinates>
</Point>
</Placemark>
<Placemark>
<name>
Sun May 09 18:03:01 2010 S=2.64 Km/hr
</name>
<styleUrl>
#styleMap_TLP_Normal
</styleUrl>
<Point>
<coordinates>
-99.0414200,17.1674633,1193.78
</coordinates>
</Point>
</Placemark>
<Placemark>
<name>
Sun May 09 18:03:11 2010 S=1.81 Km/hr
</name>
<styleUrl>
#styleMap_TLP_Normal
</styleUrl>
<Point>
<coordinates>
-99.0414505,17.1675072,1193.97
</coordinates>
</Point>
</Placemark>
<Placemark>
<name>
Sun May 09 18:03:21 2010 S=2.24 Km/hr
</name>
<styleUrl>
#styleMap_TLP_Normal
</styleUrl>
<Point>
<coordinates>
-99.0415192,17.1675453,1195.81
</coordinates>
</Point>
</Placemark>
<Placemark>
<name>
Sun May 09 18:03:31 2010 S=3.62 Km/hr
</name>
<styleUrl>
#styleMap_TLP_Normal
</styleUrl>
<Point>
<coordinates>
-99.0415802,17.1675644,1197.97
</coordinates>
</Point>
</Placemark>
<Placemark>
<name>
Sun May 09 18:03:41 2010 S=4.65 Km/hr
</name>
<styleUrl>
#styleMap_TLP_Normal
</styleUrl>
<Point>
<coordinates>
-99.0416794,17.1676121,1197.44
</coordinates>
</Point>
</Placemark>
<Placemark>
<name>
Sun May 09 18:03:51 2010 S=0.89 Km/hr
</name>
<styleUrl>
#styleMap_TLP_Normal
</styleUrl>
<Point>
<coordinates>
-99.0417328,17.1676464,1199.25
</coordinates>
</Point>
</Placemark>
<Placemark>
<name>
Sun May 09 18:04:01 2010 S=0.05 Km/hr
</name>
<styleUrl>
#styleMap_TLP_Normal
</styleUrl>
<Point>
<coordinates>
-99.0417404,17.1676483,1199.44
</coordinates>
</Point>
</Placemark>
<Placemark>
<name>
Sun May 09 18:04:11 2010 S=1.88 Km/hr
</name>
<styleUrl>
#styleMap_TLP_Normal
</styleUrl>
<Point>
<coordinates>
-99.0417480,17.1676750,1201.25
</coordinates>
</Point>
</Placemark>
<Placemark>
<name>
Sun May 09 18:04:21 2010 S=1.37 Km/hr
</name>
<styleUrl>
#styleMap_TLP_Normal
</styleUrl>
<Point>
<coordinates>
-99.0417404,17.1677284,1203.66
</coordinates>
</Point>
</Placemark>
<Placemark>
<name>
Sun May 09 18:04:31 2010 S=1.87 Km/hr
</name>
<styleUrl>
#styleMap_TLP_Normal
</styleUrl>
<Point>
<coordinates>
-99.0417480,17.1677761,1204.53
</coordinates>
</Point>
</Placemark>
<Placemark>
<name>
Sun May 09 18:04:41 2010 S=2.85 Km/hr
</name>
<styleUrl>
#styleMap_TLP_Normal
</styleUrl>
<Point>
<coordinates>
-99.0417786,17.1678391,1204.81
</coordinates>
</Point>
</Placemark>
<Placemark>
<name>
Sun May 09 18:04:51 2010 S=3.19 Km/hr
</name>
<styleUrl>
#styleMap_TLP_Normal
</styleUrl>
<Point>
<coordinates>
-99.0418396,17.1679115,1206.59
</coordinates>
</Point>
</Placemark>
<Placemark>
<name>
Sun May 09 18:05:01 2010 S=1.89 Km/hr
</name>
<styleUrl>
#styleMap_TLP_Normal
</styleUrl>
<Point>
<coordinates>
-99.0418701,17.1679630,1210.16
</coordinates>
</Point>
</Placemark>
<Placemark>
<name>
Sun May 09 18:05:11 2010 S=2.24 Km/hr
</name>
<styleUrl>
#styleMap_TLP_Normal
</styleUrl>
<Point>
<coordinates>
-99.0419159,17.1680126,1213.81
</coordinates>
</Point>
</Placemark>
<Placemark>
<name>
Sun May 09 18:05:21 2010 S=1.82 Km/hr
</name>
<styleUrl>
#styleMap_TLP_Normal
</styleUrl>
<Point>
<coordinates>
-99.0419235,17.1680565,1218.56
</coordinates>
</Point>
</Placemark>
<Placemark>
<name>
Sun May 09 18:05:31 2010 S=1.02 Km/hr
</name>
<styleUrl>
#styleMap_TLP_Normal
</styleUrl>
<Point>
<coordinates>
-99.0419846,17.1680489,1221.69
</coordinates>
</Point>
</Placemark>
<Placemark>
<name>
Sun May 09 18:05:41 2010 S=3.88 Km/hr
</name>
<styleUrl>
#styleMap_TLP_Normal
</styleUrl>
<Point>
<coordinates>
-99.0419998,17.1680584,1221.84
</coordinates>
</Point>
</Placemark>
<Placemark>
<name>
Sun May 09 18:05:51 2010 S=3.26 Km/hr
</name>
<styleUrl>
#styleMap_TLP_Normal
</styleUrl>
<Point>
<coordinates>
-99.0420837,17.1681061,1223.16
</coordinates>
</Point>
</Placemark>
<Placemark>
<name>
Sun May 09 18:06:01 2010 S=3.08 Km/hr
</name>
<styleUrl>
#styleMap_TLP_Normal
</styleUrl>
<Point>
<coordinates>
-99.0421524,17.1681404,1223.78
</coordinates>
</Point>
</Placemark>
<Placemark>
<name>
Sun May 09 18:06:11 2010 S=1.70 Km/hr
</name>
<styleUrl>
#styleMap_TLP_Normal
</styleUrl>
<Point>
<coordinates>
-99.0421906,17.1681824,1226.31
</coordinates>
</Point>
</Placemark>
<Placemark>
<name>
Sun May 09 18:06:21 2010 S=0.09 Km/hr
</name>
<styleUrl>
#styleMap_TLP_Normal
</styleUrl>
<Point>
<coordinates>
-99.0421753,17.1681881,1228.44
</coordinates>
</Point>
</Placemark>
<Placemark>
<name>
Sun May 09 18:06:31 2010 S=0.01 Km/hr
</name>
<styleUrl>
#styleMap_TLP_Normal
</styleUrl>
<Point>
<coordinates>
-99.0421753,17.1681900,1228.69
</coordinates>
</Point>
</Placemark>
<Placemark>
<name>
Sun May 09 18:06:41 2010 S=3.11 Km/hr
</name>
<styleUrl>
#styleMap_TLP_Normal
</styleUrl>
<Point>
<coordinates>
-99.0422058,17.1682186,1229.09
</coordinates>
</Point>
</Placemark>
<Placemark>
<name>
Sun May 09 18:06:51 2010 S=2.95 Km/hr
</name>
<styleUrl>
#styleMap_TLP_Normal
</styleUrl>
<Point>
<coordinates>
-99.0422287,17.1683216,1229.50
</coordinates>
</Point>
</Placemark>
<Placemark>
<name>
Sun May 09 18:07:01 2010 S=3.37 Km/hr
</name>
<styleUrl>
#styleMap_TLP_Normal
</styleUrl>
<Point>
<coordinates>
-99.0422440,17.1684189,1230.63
</coordinates>
</Point>
</Placemark>
<Placemark>
<name>
Sun May 09 18:07:11 2010 S=3.12 Km/hr
</name>
<styleUrl>
#styleMap_TLP_Normal
</styleUrl>
<Point>
<coordinates>
-99.0422897,17.1685200,1230.47
</coordinates>
</Point>
</Placemark>
<Placemark>
<name>
Sun May 09 18:07:21 2010 S=1.98 Km/hr
</name>
<styleUrl>
#styleMap_TLP_Normal
</styleUrl>
<Point>
<coordinates>
-99.0422974,17.1686134,1230.47
</coordinates>
</Point>
</Placemark>
<Placemark>
<name>
Sun May 09 18:07:31 2010 S=3.03 Km/hr
</name>
<styleUrl>
#styleMap_TLP_Normal
</styleUrl>
<Point>
<coordinates>
-99.0422974,17.1687088,1232.56
</coordinates>
</Point>
</Placemark>
<Placemark>
<name>
Sun May 09 18:07:41 2010 S=3.11 Km/hr
</name>
<styleUrl>
#styleMap_TLP_Normal
</styleUrl>
<Point>
<coordinates>
-99.0423431,17.1687946,1235.09
</coordinates>
</Point>
</Placemark>
<Placemark>
<name>
Sun May 09 18:07:51 2010 S=3.27 Km/hr
</name>
<styleUrl>
#styleMap_TLP_Normal
</styleUrl>
<Point>
<coordinates>
-99.0423584,17.1688938,1235.88
</coordinates>
</Point>
</Placemark>
<Placemark>
<name>
Sun May 09 18:08:01 2010 S=2.78 Km/hr
</name>
<styleUrl>
#styleMap_TLP_Normal
</styleUrl>
<Point>
<coordinates>
-99.0423813,17.1689720,1237.03
</coordinates>
</Point>
</Placemark>
<Placemark>
<name>
Sun May 09 18:08:11 2010 S=2.11 Km/hr
</name>
<styleUrl>
#styleMap_TLP_Normal
</styleUrl>
<Point>
<coordinates>
-99.0424271,17.1690559,1237.53
</coordinates>
</Point>
</Placemark>
<Placemark>
<name>
Sun May 09 18:08:21 2010 S=3.17 Km/hr
</name>
<styleUrl>
#styleMap_TLP_Normal
</styleUrl>
<Point>
<coordinates>
-99.0423889,17.1691475,1239.19
</coordinates>
</Point>
</Placemark>
<Placemark>
<name>
Sun May 09 18:08:31 2010 S=2.97 Km/hr
</name>
<styleUrl>
#styleMap_TLP_Normal
</styleUrl>
<Point>
<coordinates>
-99.0423508,17.1692352,1238.59
</coordinates>
</Point>
</Placemark>
<Placemark>
<name>
Sun May 09 18:08:41 2010 S=3.06 Km/hr
</name>
<styleUrl>
#styleMap_TLP_Normal
</styleUrl>
<Point>
<coordinates>
-99.0422363,17.1692791,1239.03
</coordinates>
</Point>
</Placemark>
<Placemark>
<name>
Sun May 09 18:08:51 2010 S=1.55 Km/hr
</name>
<styleUrl>
#styleMap_TLP_Normal
</styleUrl>
<Point>
<coordinates>
-99.0421524,17.1692944,1238.38
</coordinates>
</Point>
</Placemark>
<Placemark>
<name>
Sun May 09 18:09:01 2010 S=0.18 Km/hr
</name>
<styleUrl>
#styleMap_TLP_Normal
</styleUrl>
<Point>
<coordinates>
-99.0421524,17.1692963,1238.41
</coordinates>
</Point>
</Placemark>
<Placemark>
<name>
Sun May 09 18:09:11 2010 S=2.69 Km/hr
</name>
<styleUrl>
#styleMap_TLP_Normal
</styleUrl>
<Point>
<coordinates>
-99.0421371,17.1693077,1239.13
</coordinates>
</Point>
</Placemark>
<Placemark>
<name>
Sun May 09 18:09:21 2010 S=3.83 Km/hr
</name>
<styleUrl>
#styleMap_TLP_Normal
</styleUrl>
<Point>
<coordinates>
-99.0420532,17.1693840,1238.22
</coordinates>
</Point>
</Placemark>
<Placemark>
<name>
Sun May 09 18:09:31 2010 S=2.32 Km/hr
</name>
<styleUrl>
#styleMap_TLP_Normal
</styleUrl>
<Point>
<coordinates>
-99.0420380,17.1694489,1237.28
</coordinates>
</Point>
</Placemark>
<Placemark>
<name>
Sun May 09 18:09:41 2010 S=2.63 Km/hr
</name>
<styleUrl>
#styleMap_TLP_Normal
</styleUrl>
<Point>
<coordinates>
-99.0420532,17.1695194,1235.94
</coordinates>
</Point>
</Placemark>
<Placemark>
<name>
Sun May 09 18:09:51 2010 S=3.75 Km/hr
</name>
<styleUrl>
#styleMap_TLP_Normal
</styleUrl>
<Point>
<coordinates>
-99.0421219,17.1695747,1234.91
</coordinates>
</Point>
</Placemark>
<Placemark>
<name>
Sun May 09 18:10:01 2010 S=2.45 Km/hr
</name>
<styleUrl>
#styleMap_TLP_Normal
</styleUrl>
<Point>
<coordinates>
-99.0421906,17.1696186,1235.97
</coordinates>
</Point>
</Placemark>
<Placemark>
<name>
Sun May 09 18:10:11 2010 S=0.78 Km/hr
</name>
<styleUrl>
#styleMap_TLP_Normal
</styleUrl>
<Point>
<coordinates>
-99.0422134,17.1697083,1234.91
</coordinates>
</Point>
</Placemark>
<Placemark>
<name>
Sun May 09 18:10:21 2010 S=1.25 Km/hr
</name>
<styleUrl>
#styleMap_TLP_Normal
</styleUrl>
<Point>
<coordinates>
-99.0422363,17.1697540,1233.94
</coordinates>
</Point>
</Placemark>
<Placemark>
<name>
Sun May 09 18:10:31 2010 S=0.46 Km/hr
</name>
<styleUrl>
#styleMap_TLP_Normal
</styleUrl>
<Point>
<coordinates>
-99.0422440,17.1697693,1233.06
</coordinates>
</Point>
</Placemark>
<Placemark>
<name>
Sun May 09 18:10:41 2010 S=0.14 Km/hr
</name>
<styleUrl>
#styleMap_TLP_Normal
</styleUrl>
<Point>
<coordinates>
-99.0422516,17.1697674,1232.13
</coordinates>
</Point>
</Placemark>
<Placemark>
<name>
Sun May 09 18:10:51 2010 S=0.70 Km/hr
</name>
<styleUrl>
#styleMap_TLP_Normal
</styleUrl>
<Point>
<coordinates>
-99.0422440,17.1697578,1231.19
</coordinates>
</Point>
</Placemark>
<Placemark>
<name>
Sun May 09 18:11:01 2010 S=0.28 Km/hr
</name>
<styleUrl>
#styleMap_TLP_Normal
</styleUrl>
<Point>
<coordinates>
-99.0422440,17.1697483,1230.25
</coordinates>
</Point>
</Placemark>
<Placemark>
<name>
Sun May 09 18:11:11 2010 S=0.85 Km/hr
</name>
<styleUrl>
#styleMap_TLP_Normal
</styleUrl>
<Point>
<coordinates>
-99.0422592,17.1697464,1229.34
</coordinates>
</Point>
</Placemark>
<Placemark>
<name>
Sun May 09 18:11:21 2010 S=1.32 Km/hr
</name>
<styleUrl>
#styleMap_TLP_Normal
</styleUrl>
<Point>
<coordinates>
-99.0422897,17.1697712,1228.53
</coordinates>
</Point>
</Placemark>
<Placemark>
<name>
Sun May 09 18:11:31 2010 S=1.26 Km/hr
</name>
<styleUrl>
#styleMap_TLP_Normal
</styleUrl>
<Point>
<coordinates>
-99.0422897,17.1697941,1228.56
</coordinates>
</Point>
</Placemark>
<Placemark>
<name>
Sun May 09 18:11:41 2010 S=1.83 Km/hr
</name>
<styleUrl>
#styleMap_TLP_Normal
</styleUrl>
<Point>
<coordinates>
-99.0423279,17.1698475,1227.69
</coordinates>
</Point>
</Placemark>
<Placemark>
<name>
Sun May 09 18:11:51 2010 S=1.26 Km/hr
</name>
<styleUrl>
#styleMap_TLP_Normal
</styleUrl>
<Point>
<coordinates>
-99.0423279,17.1698666,1227.19
</coordinates>
</Point>
</Placemark>
<Placemark>
<name>
Sun May 09 18:12:01 2010 S=2.13 Km/hr
</name>
<styleUrl>
#styleMap_TLP_Normal
</styleUrl>
<Point>
<coordinates>
-99.0424347,17.1698895,1228.00
</coordinates>
</Point>
</Placemark>
<Placemark>
<name>
Sun May 09 18:12:11 2010 S=1.73 Km/hr
</name>
<styleUrl>
#styleMap_TLP_Normal
</styleUrl>
<Point>
<coordinates>
-99.0424423,17.1699371,1228.50
</coordinates>
</Point>
</Placemark>
<Placemark>
<name>
Sun May 09 18:12:21 2010 S=1.15 Km/hr
</name>
<styleUrl>
#styleMap_TLP_Normal
</styleUrl>
<Point>
<coordinates>
-99.0424652,17.1699448,1228.09
</coordinates>
</Point>
</Placemark>
<Placemark>
<name>
Sun May 09 18:12:31 2010 S=0.99 Km/hr
</name>
<styleUrl>
#styleMap_TLP_Normal
</styleUrl>
<Point>
<coordinates>
-99.0424805,17.1699505,1227.72
</coordinates>
</Point>
</Placemark>
<Placemark>
<name>
Sun May 09 18:12:41 2010 S=1.10 Km/hr
</name>
<styleUrl>
#styleMap_TLP_Normal
</styleUrl>
<Point>
<coordinates>
-99.0425797,17.1699333,1227.59
</coordinates>
</Point>
</Placemark>
<Placemark>
<name>
Sun May 09 18:12:51 2010 S=0.33 Km/hr
</name>
<styleUrl>
#styleMap_TLP_Normal
</styleUrl>
<Point>
<coordinates>
-99.0425720,17.1699371,1227.13
</coordinates>
</Point>
</Placemark>
<Placemark>
<name>
Sun May 09 18:13:01 2010 S=0.42 Km/hr
</name>
<styleUrl>
#styleMap_TLP_Normal
</styleUrl>
<Point>
<coordinates>
-99.0425797,17.1699390,1226.50
</coordinates>
</Point>
</Placemark>
<Placemark>
<name>
Sun May 09 18:13:11 2010 S=0.59 Km/hr
</name>
<styleUrl>
#styleMap_TLP_Normal
</styleUrl>
<Point>
<coordinates>
-99.0425949,17.1699295,1225.91
</coordinates>
</Point>
</Placemark>
<Placemark>
<name>
Sun May 09 18:13:21 2010 S=0.46 Km/hr
</name>
<styleUrl>
#styleMap_TLP_Normal
</styleUrl>
<Point>
<coordinates>
-99.0425873,17.1699104,1225.31
</coordinates>
</Point>
</Placemark>
<Placemark>
<name>
Sun May 09 18:13:31 2010 S=0.66 Km/hr
</name>
<styleUrl>
#styleMap_TLP_Normal
</styleUrl>
<Point>
<coordinates>
-99.0425873,17.1699047,1224.78
</coordinates>
</Point>
</Placemark>
<Placemark>
<name>
Sun May 09 18:13:41 2010 S=1.42 Km/hr
</name>
<styleUrl>
#styleMap_TLP_Normal
</styleUrl>
<Point>
<coordinates>
-99.0426102,17.1698647,1226.06
</coordinates>
</Point>
</Placemark>
<Placemark>
<name>
Sun May 09 18:13:51 2010 S=1.12 Km/hr
</name>
<styleUrl>
#styleMap_TLP_Normal
</styleUrl>
<Point>
<coordinates>
-99.0426407,17.1698074,1230.47
</coordinates>
</Point>
</Placemark>
<Placemark>
<name>
Sun May 09 18:14:01 2010 S=0.57 Km/hr
</name>
<styleUrl>
#styleMap_TLP_Normal
</styleUrl>
<Point>
<coordinates>
-99.0426559,17.1697807,1233.22
</coordinates>
</Point>
</Placemark>
<Placemark>
<name>
Sun May 09 18:14:11 2010 S=0.20 Km/hr
</name>
<styleUrl>
#styleMap_TLP_Normal
</styleUrl>
<Point>
<coordinates>
-99.0426559,17.1697750,1234.81
</coordinates>
</Point>
</Placemark>
<Placemark>
<name>
Sun May 09 18:14:21 2010 S=0.77 Km/hr
</name>
<styleUrl>
#styleMap_TLP_Normal
</styleUrl>
<Point>
<coordinates>
-99.0426407,17.1697884,1236.53
</coordinates>
</Point>
</Placemark>
<Placemark>
<name>
Sun May 09 18:14:31 2010 S=1.39 Km/hr
</name>
<styleUrl>
#styleMap_TLP_Normal
</styleUrl>
<Point>
<coordinates>
-99.0426178,17.1698341,1238.47
</coordinates>
</Point>
</Placemark>
<Placemark>
<name>
Sun May 09 18:14:41 2010 S=0.99 Km/hr
</name>
<styleUrl>
#styleMap_TLP_Normal
</styleUrl>
<Point>
<coordinates>
-99.0425873,17.1698742,1241.00
</coordinates>
</Point>
</Placemark>
<Placemark>
<name>
Sun May 09 18:14:51 2010 S=0.26 Km/hr
</name>
<styleUrl>
#styleMap_TLP_Normal
</styleUrl>
<Point>
<coordinates>
-99.0425797,17.1698933,1242.81
</coordinates>
</Point>
</Placemark>
<Placemark>
<name>
Sun May 09 18:15:01 2010 S=0.90 Km/hr
</name>
<styleUrl>
#styleMap_TLP_Normal
</styleUrl>
<Point>
<coordinates>
-99.0425873,17.1698818,1245.19
</coordinates>
</Point>
</Placemark>
<Placemark>
<name>
Sun May 09 18:15:11 2010 S=0.50 Km/hr
</name>
<styleUrl>
#styleMap_TLP_Normal
</styleUrl>
<Point>
<coordinates>
-99.0425873,17.1698742,1247.78
</coordinates>
</Point>
</Placemark>
<Placemark>
<name>
Sun May 09 18:15:21 2010 S=1.18 Km/hr
</name>
<styleUrl>
#styleMap_TLP_Normal
</styleUrl>
<Point>
<coordinates>
-99.0425797,17.1698933,1250.28
</coordinates>
</Point>
</Placemark>
<Placemark>
<name>
Sun May 09 18:15:31 2010 S=1.11 Km/hr
</name>
<styleUrl>
#styleMap_TLP_Normal
</styleUrl>
<Point>
<coordinates>
-99.0425491,17.1699276,1251.69
</coordinates>
</Point>
</Placemark>
<Placemark>
<name>
Sun May 09 18:15:41 2010 S=0.47 Km/hr
</name>
<styleUrl>
#styleMap_TLP_Normal
</styleUrl>
<Point>
<coordinates>
-99.0425339,17.1699409,1253.09
</coordinates>
</Point>
</Placemark>
<Placemark>
<name>
Sun May 09 18:15:51 2010 S=0.35 Km/hr
</name>
<styleUrl>
#styleMap_TLP_Normal
</styleUrl>
<Point>
<coordinates>
-99.0425339,17.1699467,1255.25
</coordinates>
</Point>
</Placemark>
<Placemark>
<name>
Sun May 09 18:16:01 2010 S=1.04 Km/hr
</name>
<styleUrl>
#styleMap_TLP_Normal
</styleUrl>
<Point>
<coordinates>
-99.0425186,17.1699600,1257.34
</coordinates>
</Point>
</Placemark>
<Placemark>
<name>
Sun May 09 18:16:11 2010 S=0.83 Km/hr
</name>
<styleUrl>
#styleMap_TLP_Normal
</styleUrl>
<Point>
<coordinates>
-99.0425034,17.1699963,1258.50
</coordinates>
</Point>
</Placemark>
<Placemark>
<name>
Sun May 09 18:16:21 2010 S=0.26 Km/hr
</name>
<styleUrl>
#styleMap_TLP_Normal
</styleUrl>
<Point>
<coordinates>
-99.0424957,17.1700077,1260.22
</coordinates>
</Point>
</Placemark>
<Placemark>
<name>
Sun May 09 18:16:31 2010 S=0.55 Km/hr
</name>
<styleUrl>
#styleMap_TLP_Normal
</styleUrl>
<Point>
<coordinates>
-99.0424881,17.1700211,1261.59
</coordinates>
</Point>
</Placemark>
<Placemark>
<name>
Sun May 09 18:16:41 2010 S=0.49 Km/hr
</name>
<styleUrl>
#styleMap_TLP_Normal
</styleUrl>
<Point>
<coordinates>
-99.0424805,17.1700230,1262.84
</coordinates>
</Point>
</Placemark>
<Placemark>
<name>
Sun May 09 18:16:51 2010 S=0.12 Km/hr
</name>
<styleUrl>
#styleMap_TLP_Normal
</styleUrl>
<Point>
<coordinates>
-99.0424805,17.1700096,1264.09
</coordinates>
</Point>
</Placemark>
<Placemark>
<name>
Sun May 09 18:17:01 2010 S=0.42 Km/hr
</name>
<styleUrl>
#styleMap_TLP_Normal
</styleUrl>
<Point>
<coordinates>
-99.0424805,17.1700153,1265.03
</coordinates>
</Point>
</Placemark>
<Placemark>
<name>
Sun May 09 18:17:11 2010 S=0.20 Km/hr
</name>
<styleUrl>
#styleMap_TLP_Normal
</styleUrl>
<Point>
<coordinates>
-99.0424805,17.1700249,1264.81
</coordinates>
</Point>
</Placemark>
<Placemark>
<name>
Sun May 09 18:17:21 2010 S=0.60 Km/hr
</name>
<styleUrl>
#styleMap_TLP_Normal
</styleUrl>
<Point>
<coordinates>
-99.0424881,17.1700134,1263.28
</coordinates>
</Point>
</Placemark>
<Placemark>
<name>
Sun May 09 18:17:31 2010 S=0.03 Km/hr
</name>
<styleUrl>
#styleMap_TLP_Normal
</styleUrl>
<Point>
<coordinates>
-99.0425034,17.1700039,1261.91
</coordinates>
</Point>
</Placemark>
<Placemark>
<name>
Sun May 09 18:17:41 2010 S=0.35 Km/hr
</name>
<styleUrl>
#styleMap_TLP_Normal
</styleUrl>
<Point>
<coordinates>
-99.0425034,17.1700020,1260.53
</coordinates>
</Point>
</Placemark>
<Placemark>
<name>
Sun May 09 18:17:51 2010 S=0.79 Km/hr
</name>
<styleUrl>
#styleMap_TLP_Normal
</styleUrl>
<Point>
<coordinates>
-99.0425262,17.1699829,1258.41
</coordinates>
</Point>
</Placemark>
<Placemark>
<name>
Sun May 09 18:18:01 2010 S=0.07 Km/hr
</name>
<styleUrl>
#styleMap_TLP_Normal
</styleUrl>
<Point>
<coordinates>
-99.0425339,17.1699677,1257.00
</coordinates>
</Point>
</Placemark>
<Placemark>
<name>
Sun May 09 18:18:11 2010 S=0.08 Km/hr
</name>
<styleUrl>
#styleMap_TLP_Normal
</styleUrl>
<Point>
<coordinates>
-99.0425262,17.1699696,1255.75
</coordinates>
</Point>
</Placemark>
<Placemark>
<name>
Sun May 09 18:18:21 2010 S=0.88 Km/hr
</name>
<styleUrl>
#styleMap_TLP_Normal
</styleUrl>
<Point>
<coordinates>
-99.0425262,17.1699753,1254.56
</coordinates>
</Point>
</Placemark>
<Placemark>
<name>
Sun May 09 18:18:31 2010 S=0.73 Km/hr
</name>
<styleUrl>
#styleMap_TLP_Normal
</styleUrl>
<Point>
<coordinates>
-99.0424576,17.1699333,1253.78
</coordinates>
</Point>
</Placemark>
<Placemark>
<name>
Sun May 09 18:18:41 2010 S=0.48 Km/hr
</name>
<styleUrl>
#styleMap_TLP_Normal
</styleUrl>
<Point>
<coordinates>
-99.0424500,17.1699257,1252.84
</coordinates>
</Point>
</Placemark>
<Placemark>
<name>
Sun May 09 18:18:51 2010 S=0.97 Km/hr
</name>
<styleUrl>
#styleMap_TLP_Normal
</styleUrl>
<Point>
<coordinates>
-99.0424652,17.1699238,1251.94
</coordinates>
</Point>
</Placemark>
<Placemark>
<name>
Sun May 09 18:19:01 2010 S=0.75 Km/hr
</name>
<styleUrl>
#styleMap_TLP_Normal
</styleUrl>
<Point>
<coordinates>
-99.0425110,17.1699200,1251.19
</coordinates>
</Point>
</Placemark>
<Placemark>
<name>
Sun May 09 18:19:11 2010 S=0.60 Km/hr
</name>
<styleUrl>
#styleMap_TLP_Normal
</styleUrl>
<Point>
<coordinates>
-99.0425262,17.1699142,1250.16
</coordinates>
</Point>
</Placemark>
<Placemark>
<name>
Sun May 09 18:19:21 2010 S=0.40 Km/hr
</name>
<styleUrl>
#styleMap_TLP_Normal
</styleUrl>
<Point>
<coordinates>
-99.0425339,17.1699219,1248.81
</coordinates>
</Point>
</Placemark>
<Placemark>
<name>
Sun May 09 18:19:31 2010 S=0.31 Km/hr
</name>
<styleUrl>
#styleMap_TLP_Normal
</styleUrl>
<Point>
<coordinates>
-99.0425262,17.1699295,1247.47
</coordinates>
</Point>
</Placemark>
<Placemark>
<name>
Sun May 09 18:19:41 2010 S=0.92 Km/hr
</name>
<styleUrl>
#styleMap_TLP_Normal
</styleUrl>
<Point>
<coordinates>
-99.0425034,17.1699295,1246.09
</coordinates>
</Point>
</Placemark>
<Placemark>
<name>
Sun May 09 18:19:51 2010 S=1.26 Km/hr
</name>
<styleUrl>
#styleMap_TLP_Normal
</styleUrl>
<Point>
<coordinates>
-99.0424423,17.1699295,1244.34
</coordinates>
</Point>
</Placemark>
<Placemark>
<name>
Sun May 09 18:20:01 2010 S=1.42 Km/hr
</name>
<styleUrl>
#styleMap_TLP_Normal
</styleUrl>
<Point>
<coordinates>
-99.0424042,17.1699009,1242.25
</coordinates>
</Point>
</Placemark>
<Placemark>
<name>
Sun May 09 18:20:11 2010 S=1.18 Km/hr
</name>
<styleUrl>
#styleMap_TLP_Normal
</styleUrl>
<Point>
<coordinates>
-99.0423584,17.1698723,1240.22
</coordinates>
</Point>
</Placemark>
<Placemark>
<name>
Sun May 09 18:20:21 2010 S=0.81 Km/hr
</name>
<styleUrl>
#styleMap_TLP_Normal
</styleUrl>
<Point>
<coordinates>
-99.0423508,17.1698761,1239.09
</coordinates>
</Point>
</Placemark>
<Placemark>
<name>
Sun May 09 18:20:31 2010 S=1.09 Km/hr
</name>
<styleUrl>
#styleMap_TLP_Normal
</styleUrl>
<Point>
<coordinates>
-99.0423355,17.1698608,1237.59
</coordinates>
</Point>
</Placemark>
<Placemark>
<name>
Sun May 09 18:20:41 2010 S=1.43 Km/hr
</name>
<styleUrl>
#styleMap_TLP_Normal
</styleUrl>
<Point>
<coordinates>
-99.0422897,17.1698265,1235.41
</coordinates>
</Point>
</Placemark>
<Placemark>
<name>
Sun May 09 18:20:51 2010 S=1.66 Km/hr
</name>
<styleUrl>
#styleMap_TLP_Normal
</styleUrl>
<Point>
<coordinates>
-99.0422592,17.1697845,1234.38
</coordinates>
</Point>
</Placemark>
<Placemark>
<name>
Sun May 09 18:21:01 2010 S=1.60 Km/hr
</name>
<styleUrl>
#styleMap_TLP_Normal
</styleUrl>
<Point>
<coordinates>
-99.0422440,17.1697407,1232.97
</coordinates>
</Point>
</Placemark>
<Placemark>
<name>
Sun May 09 18:21:11 2010 S=1.71 Km/hr
</name>
<styleUrl>
#styleMap_TLP_Normal
</styleUrl>
<Point>
<coordinates>
-99.0422058,17.1696529,1232.25
</coordinates>
</Point>
</Placemark>
<Placemark>
<name>
Sun May 09 18:21:21 2010 S=1.09 Km/hr
</name>
<styleUrl>
#styleMap_TLP_Normal
</styleUrl>
<Point>
<coordinates>
-99.0421753,17.1696720,1230.44
</coordinates>
</Point>
</Placemark>
<Placemark>
<name>
Sun May 09 18:21:31 2010 S=0.58 Km/hr
</name>
<styleUrl>
#styleMap_TLP_Normal
</styleUrl>
<Point>
<coordinates>
-99.0421829,17.1696739,1226.16
</coordinates>
</Point>
</Placemark>
<Placemark>
<name>
Sun May 09 18:21:41 2010 S=0.33 Km/hr
</name>
<styleUrl>
#styleMap_TLP_Normal
</styleUrl>
<Point>
<coordinates>
-99.0421906,17.1696796,1224.16
</coordinates>
</Point>
</Placemark>
<Placemark>
<name>
Sun May 09 18:21:51 2010 S=1.62 Km/hr
</name>
<styleUrl>
#styleMap_TLP_Normal
</styleUrl>
<Point>
<coordinates>
-99.0421753,17.1696434,1223.09
</coordinates>
</Point>
</Placemark>
<Placemark>
<name>
Sun May 09 18:22:01 2010 S=2.63 Km/hr
</name>
<styleUrl>
#styleMap_TLP_Normal
</styleUrl>
<Point>
<coordinates>
-99.0421371,17.1695404,1222.03
</coordinates>
</Point>
</Placemark>
<Placemark>
<name>
Sun May 09 18:22:11 2010 S=1.96 Km/hr
</name>
<styleUrl>
#styleMap_TLP_Normal
</styleUrl>
<Point>
<coordinates>
-99.0421143,17.1694870,1220.78
</coordinates>
</Point>
</Placemark>
<Placemark>
<name>
Sun May 09 18:22:21 2010 S=1.76 Km/hr
</name>
<styleUrl>
#styleMap_TLP_Normal
</styleUrl>
<Point>
<coordinates>
-99.0420685,17.1694736,1219.66
</coordinates>
</Point>
</Placemark>
<Placemark>
<name>
Sun May 09 18:22:31 2010 S=1.59 Km/hr
</name>
<styleUrl>
#styleMap_TLP_Normal
</styleUrl>
<Point>
<coordinates>
-99.0420456,17.1694393,1218.88
</coordinates>
</Point>
</Placemark>
<Placemark>
<name>
Sun May 09 18:22:41 2010 S=1.82 Km/hr
</name>
<styleUrl>
#styleMap_TLP_Normal
</styleUrl>
<Point>
<coordinates>
-99.0420303,17.1693764,1218.28
</coordinates>
</Point>
</Placemark>
<Placemark>
<name>
Sun May 09 18:22:51 2010 S=2.45 Km/hr
</name>
<styleUrl>
#styleMap_TLP_Normal
</styleUrl>
<Point>
<coordinates>
-99.0419693,17.1693230,1219.28
</coordinates>
</Point>
</Placemark>
<Placemark>
<name>
Sun May 09 18:23:01 2010 S=1.77 Km/hr
</name>
<styleUrl>
#styleMap_TLP_Normal
</styleUrl>
<Point>
<coordinates>
-99.0420303,17.1692982,1219.16
</coordinates>
</Point>
</Placemark>
<Placemark>
<name>
Sun May 09 18:23:11 2010 S=0.25 Km/hr
</name>
<styleUrl>
#styleMap_TLP_Normal
</styleUrl>
<Point>
<coordinates>
-99.0420914,17.1693115,1219.41
</coordinates>
</Point>
</Placemark>
<Placemark>
<name>
Sun May 09 18:23:21 2010 S=0.21 Km/hr
</name>
<styleUrl>
#styleMap_TLP_Normal
</styleUrl>
<Point>
<coordinates>
-99.0420990,17.1693153,1219.22
</coordinates>
</Point>
</Placemark>
<Placemark>
<name>
Sun May 09 18:23:31 2010 S=1.58 Km/hr
</name>
<styleUrl>
#styleMap_TLP_Normal
</styleUrl>
<Point>
<coordinates>
-99.0421219,17.1693134,1219.34
</coordinates>
</Point>
</Placemark>
<Placemark>
<name>
Sun May 09 18:23:41 2010 S=1.57 Km/hr
</name>
<styleUrl>
#styleMap_TLP_Normal
</styleUrl>
<Point>
<coordinates>
-99.0421753,17.1692886,1219.69
</coordinates>
</Point>
</Placemark>
<Placemark>
<name>
Sun May 09 18:23:51 2010 S=3.27 Km/hr
</name>
<styleUrl>
#styleMap_TLP_Normal
</styleUrl>
<Point>
<coordinates>
-99.0423431,17.1692562,1220.00
</coordinates>
</Point>
</Placemark>
<Placemark>
<name>
Sun May 09 18:24:01 2010 S=1.71 Km/hr
</name>
<styleUrl>
#styleMap_TLP_Normal
</styleUrl>
<Point>
<coordinates>
-99.0423737,17.1691742,1220.28
</coordinates>
</Point>
</Placemark>
<Placemark>
<name>
Sun May 09 18:24:11 2010 S=2.39 Km/hr
</name>
<styleUrl>
#styleMap_TLP_Normal
</styleUrl>
<Point>
<coordinates>
-99.0424118,17.1690884,1221.50
</coordinates>
</Point>
</Placemark>
<Placemark>
<name>
Sun May 09 18:24:21 2010 S=1.85 Km/hr
</name>
<styleUrl>
#styleMap_TLP_Normal
</styleUrl>
<Point>
<coordinates>
-99.0424042,17.1689987,1222.38
</coordinates>
</Point>
</Placemark>
<Placemark>
<name>
Sun May 09 18:24:31 2010 S=3.74 Km/hr
</name>
<styleUrl>
#styleMap_TLP_Normal
</styleUrl>
<Point>
<coordinates>
-99.0423279,17.1688423,1222.44
</coordinates>
</Point>
</Placemark>
<Placemark>
<name>
Sun May 09 18:24:41 2010 S=2.68 Km/hr
</name>
<styleUrl>
#styleMap_TLP_Normal
</styleUrl>
<Point>
<coordinates>
-99.0423279,17.1687603,1223.94
</coordinates>
</Point>
</Placemark>
<Placemark>
<name>
Sun May 09 18:24:51 2010 S=1.83 Km/hr
</name>
<styleUrl>
#styleMap_TLP_Normal
</styleUrl>
<Point>
<coordinates>
-99.0422897,17.1686802,1224.69
</coordinates>
</Point>
</Placemark>
<Placemark>
<name>
Sun May 09 18:25:01 2010 S=2.49 Km/hr
</name>
<styleUrl>
#styleMap_TLP_Normal
</styleUrl>
<Point>
<coordinates>
-99.0422821,17.1685886,1225.09
</coordinates>
</Point>
</Placemark>
<Placemark>
<name>
Sun May 09 18:25:11 2010 S=3.42 Km/hr
</name>
<styleUrl>
#styleMap_TLP_Normal
</styleUrl>
<Point>
<coordinates>
-99.0422974,17.1684799,1224.81
</coordinates>
</Point>
</Placemark>
<Placemark>
<name>
Sun May 09 18:25:21 2010 S=2.79 Km/hr
</name>
<styleUrl>
#styleMap_TLP_Normal
</styleUrl>
<Point>
<coordinates>
-99.0422287,17.1683807,1226.00
</coordinates>
</Point>
</Placemark>
<Placemark>
<name>
Sun May 09 18:25:31 2010 S=2.30 Km/hr
</name>
<styleUrl>
#styleMap_TLP_Normal
</styleUrl>
<Point>
<coordinates>
-99.0422287,17.1683292,1227.00
</coordinates>
</Point>
</Placemark>
<Placemark>
<name>
Sun May 09 18:25:41 2010 S=3.78 Km/hr
</name>
<styleUrl>
#styleMap_TLP_Normal
</styleUrl>
<Point>
<coordinates>
-99.0422440,17.1682434,1226.09
</coordinates>
</Point>
</Placemark>
<Placemark>
<name>
Sun May 09 18:25:51 2010 S=3.31 Km/hr
</name>
<styleUrl>
#styleMap_TLP_Normal
</styleUrl>
<Point>
<coordinates>
-99.0422211,17.1681614,1226.22
</coordinates>
</Point>
</Placemark>
<Placemark>
<name>
Sun May 09 18:26:01 2010 S=2.96 Km/hr
</name>
<styleUrl>
#styleMap_TLP_Normal
</styleUrl>
<Point>
<coordinates>
-99.0421677,17.1681137,1225.81
</coordinates>
</Point>
</Placemark>
<Placemark>
<name>
Sun May 09 18:26:11 2010 S=3.32 Km/hr
</name>
<styleUrl>
#styleMap_TLP_Normal
</styleUrl>
<Point>
<coordinates>
-99.0421066,17.1680622,1225.13
</coordinates>
</Point>
</Placemark>
<Placemark>
<name>
Sun May 09 18:26:21 2010 S=3.01 Km/hr
</name>
<styleUrl>
#styleMap_TLP_Normal
</styleUrl>
<Point>
<coordinates>
-99.0420227,17.1680126,1223.88
</coordinates>
</Point>
</Placemark>
<Placemark>
<name>
Sun May 09 18:26:31 2010 S=1.39 Km/hr
</name>
<styleUrl>
#styleMap_TLP_Normal
</styleUrl>
<Point>
<coordinates>
-99.0419464,17.1680164,1222.13
</coordinates>
</Point>
</Placemark>
<Placemark>
<name>
Sun May 09 18:26:41 2010 S=1.54 Km/hr
</name>
<styleUrl>
#styleMap_TLP_Normal
</styleUrl>
<Point>
<coordinates>
-99.0419312,17.1680126,1220.03
</coordinates>
</Point>
</Placemark>
<Placemark>
<name>
Sun May 09 18:26:51 2010 S=0.88 Km/hr
</name>
<styleUrl>
#styleMap_TLP_Normal
</styleUrl>
<Point>
<coordinates>
-99.0419159,17.1680012,1217.72
</coordinates>
</Point>
</Placemark>
<Placemark>
<name>
Sun May 09 18:27:01 2010 S=2.31 Km/hr
</name>
<styleUrl>
#styleMap_TLP_Normal
</styleUrl>
<Point>
<coordinates>
-99.0419006,17.1679897,1216.38
</coordinates>
</Point>
</Placemark>
<Placemark>
<name>
Sun May 09 18:27:11 2010 S=2.94 Km/hr
</name>
<styleUrl>
#styleMap_TLP_Normal
</styleUrl>
<Point>
<coordinates>
-99.0418472,17.1678734,1214.09
</coordinates>
</Point>
</Placemark>
<Placemark>
<name>
Sun May 09 18:27:21 2010 S=3.47 Km/hr
</name>
<styleUrl>
#styleMap_TLP_Normal
</styleUrl>
<Point>
<coordinates>
-99.0417633,17.1677818,1212.47
</coordinates>
</Point>
</Placemark>
<Placemark>
<name>
Sun May 09 18:27:31 2010 S=2.51 Km/hr
</name>
<styleUrl>
#styleMap_TLP_Normal
</styleUrl>
<Point>
<coordinates>
-99.0417328,17.1677094,1210.72
</coordinates>
</Point>
</Placemark>
<Placemark>
<name>
Sun May 09 18:27:41 2010 S=2.15 Km/hr
</name>
<styleUrl>
#styleMap_TLP_Normal
</styleUrl>
<Point>
<coordinates>
-99.0417252,17.1676273,1209.81
</coordinates>
</Point>
</Placemark>
<Placemark>
<name>
Sun May 09 18:27:51 2010 S=1.77 Km/hr
</name>
<styleUrl>
#styleMap_TLP_Normal
</styleUrl>
<Point>
<coordinates>
-99.0416870,17.1675968,1208.50
</coordinates>
</Point>
</Placemark>
<Placemark>
<name>
Sun May 09 18:28:01 2010 S=2.86 Km/hr
</name>
<styleUrl>
#styleMap_TLP_Normal
</styleUrl>
<Point>
<coordinates>
-99.0415802,17.1675262,1207.34
</coordinates>
</Point>
</Placemark>
<Placemark>
<name>
Sun May 09 18:28:11 2010 S=2.28 Km/hr
</name>
<styleUrl>
#styleMap_TLP_Normal
</styleUrl>
<Point>
<coordinates>
-99.0415344,17.1674995,1206.22
</coordinates>
</Point>
</Placemark>
<Placemark>
<name>
Sun May 09 18:28:21 2010 S=1.93 Km/hr
</name>
<styleUrl>
#styleMap_TLP_Normal
</styleUrl>
<Point>
<coordinates>
-99.0414734,17.1675014,1204.56
</coordinates>
</Point>
</Placemark>
<Placemark>
<name>
Sun May 09 18:28:31 2010 S=2.88 Km/hr
</name>
<styleUrl>
#styleMap_TLP_Normal
</styleUrl>
<Point>
<coordinates>
-99.0413895,17.1674404,1203.31
</coordinates>
</Point>
</Placemark>
<Placemark>
<name>
Sun May 09 18:28:41 2010 S=2.54 Km/hr
</name>
<styleUrl>
#styleMap_TLP_Normal
</styleUrl>
<Point>
<coordinates>
-99.0413666,17.1673870,1201.53
</coordinates>
</Point>
</Placemark>
<Placemark>
<name>
Sun May 09 18:28:51 2010 S=3.03 Km/hr
</name>
<styleUrl>
#styleMap_TLP_Normal
</styleUrl>
<Point>
<coordinates>
-99.0412827,17.1673374,1200.53
</coordinates>
</Point>
</Placemark>
<Placemark>
<name>
Sun May 09 18:29:01 2010 S=1.30 Km/hr
</name>
<styleUrl>
#styleMap_TLP_Normal
</styleUrl>
<Point>
<coordinates>
-99.0413055,17.1672726,1198.56
</coordinates>
</Point>
</Placemark>
<Placemark>
<name>
Sun May 09 18:29:11 2010 S=1.85 Km/hr
</name>
<styleUrl>
#styleMap_TLP_Normal
</styleUrl>
<Point>
<coordinates>
-99.0412674,17.1672363,1196.81
</coordinates>
</Point>
</Placemark>
<Placemark>
<name>
Sun May 09 18:29:21 2010 S=1.93 Km/hr
</name>
<styleUrl>
#styleMap_TLP_Normal
</styleUrl>
<Point>
<coordinates>
-99.0412064,17.1671944,1195.03
</coordinates>
</Point>
</Placemark>
<Placemark>
<name>
Sun May 09 18:29:31 2010 S=2.39 Km/hr
</name>
<styleUrl>
#styleMap_TLP_Normal
</styleUrl>
<Point>
<coordinates>
-99.0411606,17.1671333,1193.69
</coordinates>
</Point>
</Placemark>
<Placemark>
<name>
Sun May 09 18:29:41 2010 S=1.66 Km/hr
</name>
<styleUrl>
#styleMap_TLP_Normal
</styleUrl>
<Point>
<coordinates>
-99.0411301,17.1671028,1191.94
</coordinates>
</Point>
</Placemark>
<Placemark>
<name>
Sun May 09 18:29:51 2010 S=2.26 Km/hr
</name>
<styleUrl>
#styleMap_TLP_Normal
</styleUrl>
<Point>
<coordinates>
-99.0411224,17.1670876,1192.06
</coordinates>
</Point>
</Placemark>
<Placemark>
<name>
Sun May 09 18:30:01 2010 S=2.95 Km/hr
</name>
<styleUrl>
#styleMap_TLP_Normal
</styleUrl>
<Point>
<coordinates>
-99.0410233,17.1670341,1192.13
</coordinates>
</Point>
</Placemark>
<Placemark>
<name>
Sun May 09 18:30:11 2010 S=3.22 Km/hr
</name>
<styleUrl>
#styleMap_TLP_Normal
</styleUrl>
<Point>
<coordinates>
-99.0409775,17.1669693,1191.81
</coordinates>
</Point>
</Placemark>
<Placemark>
<name>
Sun May 09 18:30:21 2010 S=1.37 Km/hr
</name>
<styleUrl>
#styleMap_TLP_Normal
</styleUrl>
<Point>
<coordinates>
-99.0409851,17.1668816,1190.63
</coordinates>
</Point>
</Placemark>
<Placemark>
<name>
Sun May 09 18:30:31 2010 S=0.69 Km/hr
</name>
<styleUrl>
#styleMap_TLP_Normal
</styleUrl>
<Point>
<coordinates>
-99.0409775,17.1668644,1190.19
</coordinates>
</Point>
</Placemark>
<Placemark>
<name>
Sun May 09 18:30:41 2010 S=0.93 Km/hr
</name>
<styleUrl>
#styleMap_TLP_Normal
</styleUrl>
<Point>
<coordinates>
-99.0409698,17.1668549,1190.19
</coordinates>
</Point>
</Placemark>
<Placemark>
<name>
Sun May 09 18:30:51 2010 S=0.77 Km/hr
</name>
<styleUrl>
#styleMap_TLP_Normal
</styleUrl>
<Point>
<coordinates>
-99.0409775,17.1668434,1190.25
</coordinates>
</Point>
</Placemark>
<Placemark>
<name>
Sun May 09 18:31:01 2010 S=0.26 Km/hr
</name>
<styleUrl>
#styleMap_TLP_Normal
</styleUrl>
<Point>
<coordinates>
-99.0409927,17.1668358,1191.53
</coordinates>
</Point>
</Placemark>
<Placemark>
<name>
Sun May 09 18:31:11 2010 S=0.35 Km/hr
</name>
<styleUrl>
#styleMap_TLP_Normal
</styleUrl>
<Point>
<coordinates>
-99.0409851,17.1668301,1191.34
</coordinates>
</Point>
</Placemark>
<Placemark>
<name>
Sun May 09 18:31:21 2010 S=0.51 Km/hr
</name>
<styleUrl>
#styleMap_TLP_Normal
</styleUrl>
<Point>
<coordinates>
-99.0409698,17.1668339,1191.44
</coordinates>
</Point>
</Placemark>
<Placemark>
<name>
Sun May 09 18:31:31 2010 S=0.28 Km/hr
</name>
<styleUrl>
#styleMap_TLP_Normal
</styleUrl>
<Point>
<coordinates>
-99.0409698,17.1668396,1191.44
</coordinates>
</Point>
</Placemark>
<Placemark>
<name>
Sun May 09 18:31:41 2010 S=0.24 Km/hr
</name>
<styleUrl>
#styleMap_TLP_Normal
</styleUrl>
<Point>
<coordinates>
-99.0409698,17.1668377,1191.53
</coordinates>
</Point>
</Placemark>
<Placemark>
<name>
Sun May 09 18:31:51 2010 S=0.45 Km/hr
</name>
<styleUrl>
#styleMap_TLP_Normal
</styleUrl>
<Point>
<coordinates>
-99.0409622,17.1668243,1192.13
</coordinates>
</Point>
</Placemark>
<Placemark>
<name>
Sun May 09 18:32:01 2010 S=0.21 Km/hr
</name>
<styleUrl>
#styleMap_TLP_Normal
</styleUrl>
<Point>
<coordinates>
-99.0409622,17.1668282,1192.16
</coordinates>
</Point>
</Placemark>
<Placemark>
<name>
Sun May 09 18:32:11 2010 S=0.47 Km/hr
</name>
<styleUrl>
#styleMap_TLP_Normal
</styleUrl>
<Point>
<coordinates>
-99.0409622,17.1668377,1192.19
</coordinates>
</Point>
</Placemark>
<Placemark>
<name>
Sun May 09 18:32:21 2010 S=0.50 Km/hr
</name>
<styleUrl>
#styleMap_TLP_Normal
</styleUrl>
<Point>
<coordinates>
-99.0409546,17.1668491,1192.22
</coordinates>
</Point>
</Placemark>
<Placemark>
<name>
Sun May 09 18:32:31 2010 S=0.27 Km/hr
</name>
<styleUrl>
#styleMap_TLP_Finish
</styleUrl>
<Point>
<coordinates>
-99.0409546,17.1668530,1192.25
</coordinates>
</Point>
</Placemark>
</Folder>
</Document>
</kml>
