# Supplementary material for: Lévy foraging patterns of rural humans
Source: PLoS One. 2018 Jun 18;13(6):e0199099. doi: 10.1371/journal.pone.0199099 (PMC6005560; doi:10.1371/journal.pone.0199099)
Supplement: S6 File — (ZIP) [file pone.0199099.s006.zip › holux05/Holux005_M-241_Start_20100509-175650_Finish_20100509-183231.txt]

-99.0409470	17.1668968	1214.00	Sun May 09 17:56:50 2010
-99.0408936	17.1669369	1205.06	Sun May 09 17:57:01 2010
-99.0408936	17.1669216	1207.78	Sun May 09 17:57:11 2010
-99.0408936	17.1669521	1206.88	Sun May 09 17:57:21 2010
-99.0408936	17.1669579	1206.84	Sun May 09 17:57:31 2010
-99.0408936	17.1669598	1206.81	Sun May 09 17:57:41 2010
-99.0409012	17.1669598	1206.91	Sun May 09 17:57:51 2010
-99.0409012	17.1669598	1206.97	Sun May 09 17:58:01 2010
-99.0409012	17.1669559	1207.03	Sun May 09 17:58:11 2010
-99.0409012	17.1669598	1207.00	Sun May 09 17:58:21 2010
-99.0409088	17.1669559	1206.97	Sun May 09 17:58:31 2010
-99.0409088	17.1669559	1206.97	Sun May 09 17:58:41 2010
-99.0409164	17.1669540	1206.94	Sun May 09 17:58:51 2010
-99.0409164	17.1669483	1206.91	Sun May 09 17:59:01 2010
-99.0409164	17.1669464	1206.94	Sun May 09 17:59:11 2010
-99.0409241	17.1669407	1207.06	Sun May 09 17:59:21 2010
-99.0409241	17.1669388	1207.19	Sun May 09 17:59:31 2010
-99.0409317	17.1669331	1207.31	Sun May 09 17:59:41 2010
-99.0409317	17.1669312	1207.44	Sun May 09 17:59:51 2010
-99.0409317	17.1669312	1207.56	Sun May 09 18:00:01 2010
-99.0409317	17.1669292	1207.66	Sun May 09 18:00:11 2010
-99.0409317	17.1669273	1207.69	Sun May 09 18:00:21 2010
-99.0409317	17.1669369	1207.75	Sun May 09 18:00:31 2010
-99.0409622	17.1669540	1206.38	Sun May 09 18:00:41 2010
-99.0409546	17.1669922	1204.84	Sun May 09 18:00:51 2010
-99.0409470	17.1669998	1204.84	Sun May 09 18:01:01 2010
-99.0409775	17.1670074	1204.53	Sun May 09 18:01:11 2010
-99.0409775	17.1670055	1204.53	Sun May 09 18:01:21 2010
-99.0409775	17.1670380	1203.50	Sun May 09 18:01:31 2010
-99.0409927	17.1670456	1202.97	Sun May 09 18:01:41 2010
-99.0410461	17.1670723	1202.38	Sun May 09 18:01:51 2010
-99.0411301	17.1671238	1201.06	Sun May 09 18:02:01 2010
-99.0411682	17.1671791	1199.00	Sun May 09 18:02:11 2010
-99.0412064	17.1672630	1194.56	Sun May 09 18:02:21 2010
-99.0412903	17.1672878	1192.69	Sun May 09 18:02:31 2010
-99.0413132	17.1673546	1192.19	Sun May 09 18:02:41 2010
-99.0413437	17.1673946	1192.56	Sun May 09 18:02:51 2010
-99.0414200	17.1674633	1193.78	Sun May 09 18:03:01 2010
-99.0414505	17.1675072	1193.97	Sun May 09 18:03:11 2010
-99.0415192	17.1675453	1195.81	Sun May 09 18:03:21 2010
-99.0415802	17.1675644	1197.97	Sun May 09 18:03:31 2010
-99.0416794	17.1676121	1197.44	Sun May 09 18:03:41 2010
-99.0417328	17.1676464	1199.25	Sun May 09 18:03:51 2010
-99.0417404	17.1676483	1199.44	Sun May 09 18:04:01 2010
-99.0417480	17.1676750	1201.25	Sun May 09 18:04:11 2010
-99.0417404	17.1677284	1203.66	Sun May 09 18:04:21 2010
-99.0417480	17.1677761	1204.53	Sun May 09 18:04:31 2010
-99.0417786	17.1678391	1204.81	Sun May 09 18:04:41 2010
-99.0418396	17.1679115	1206.59	Sun May 09 18:04:51 2010
-99.0418701	17.1679630	1210.16	Sun May 09 18:05:01 2010
-99.0419159	17.1680126	1213.81	Sun May 09 18:05:11 2010
-99.0419235	17.1680565	1218.56	Sun May 09 18:05:21 2010
-99.0419846	17.1680489	1221.69	Sun May 09 18:05:31 2010
-99.0419998	17.1680584	1221.84	Sun May 09 18:05:41 2010
-99.0420837	17.1681061	1223.16	Sun May 09 18:05:51 2010
-99.0421524	17.1681404	1223.78	Sun May 09 18:06:01 2010
-99.0421906	17.1681824	1226.31	Sun May 09 18:06:11 2010
-99.0421753	17.1681881	1228.44	Sun May 09 18:06:21 2010
-99.0421753	17.1681900	1228.69	Sun May 09 18:06:31 2010
-99.0422058	17.1682186	1229.09	Sun May 09 18:06:41 2010
-99.0422287	17.1683216	1229.50	Sun May 09 18:06:51 2010
-99.0422440	17.1684189	1230.63	Sun May 09 18:07:01 2010
-99.0422897	17.1685200	1230.47	Sun May 09 18:07:11 2010
-99.0422974	17.1686134	1230.47	Sun May 09 18:07:21 2010
-99.0422974	17.1687088	1232.56	Sun May 09 18:07:31 2010
-99.0423431	17.1687946	1235.09	Sun May 09 18:07:41 2010
-99.0423584	17.1688938	1235.88	Sun May 09 18:07:51 2010
-99.0423813	17.1689720	1237.03	Sun May 09 18:08:01 2010
-99.0424271	17.1690559	1237.53	Sun May 09 18:08:11 2010
-99.0423889	17.1691475	1239.19	Sun May 09 18:08:21 2010
-99.0423508	17.1692352	1238.59	Sun May 09 18:08:31 2010
-99.0422363	17.1692791	1239.03	Sun May 09 18:08:41 2010
-99.0421524	17.1692944	1238.38	Sun May 09 18:08:51 2010
-99.0421524	17.1692963	1238.41	Sun May 09 18:09:01 2010
-99.0421371	17.1693077	1239.13	Sun May 09 18:09:11 2010
-99.0420532	17.1693840	1238.22	Sun May 09 18:09:21 2010
-99.0420380	17.1694489	1237.28	Sun May 09 18:09:31 2010
-99.0420532	17.1695194	1235.94	Sun May 09 18:09:41 2010
-99.0421219	17.1695747	1234.91	Sun May 09 18:09:51 2010
-99.0421906	17.1696186	1235.97	Sun May 09 18:10:01 2010
-99.0422134	17.1697083	1234.91	Sun May 09 18:10:11 2010
-99.0422363	17.1697540	1233.94	Sun May 09 18:10:21 2010
-99.0422440	17.1697693	1233.06	Sun May 09 18:10:31 2010
-99.0422516	17.1697674	1232.13	Sun May 09 18:10:41 2010
-99.0422440	17.1697578	1231.19	Sun May 09 18:10:51 2010
-99.0422440	17.1697483	1230.25	Sun May 09 18:11:01 2010
-99.0422592	17.1697464	1229.34	Sun May 09 18:11:11 2010
-99.0422897	17.1697712	1228.53	Sun May 09 18:11:21 2010
-99.0422897	17.1697941	1228.56	Sun May 09 18:11:31 2010
-99.0423279	17.1698475	1227.69	Sun May 09 18:11:41 2010
-99.0423279	17.1698666	1227.19	Sun May 09 18:11:51 2010
-99.0424347	17.1698895	1228.00	Sun May 09 18:12:01 2010
-99.0424423	17.1699371	1228.50	Sun May 09 18:12:11 2010
-99.0424652	17.1699448	1228.09	Sun May 09 18:12:21 2010
-99.0424805	17.1699505	1227.72	Sun May 09 18:12:31 2010
-99.0425797	17.1699333	1227.59	Sun May 09 18:12:41 2010
-99.0425720	17.1699371	1227.13	Sun May 09 18:12:51 2010
-99.0425797	17.1699390	1226.50	Sun May 09 18:13:01 2010
-99.0425949	17.1699295	1225.91	Sun May 09 18:13:11 2010
-99.0425873	17.1699104	1225.31	Sun May 09 18:13:21 2010
-99.0425873	17.1699047	1224.78	Sun May 09 18:13:31 2010
-99.0426102	17.1698647	1226.06	Sun May 09 18:13:41 2010
-99.0426407	17.1698074	1230.47	Sun May 09 18:13:51 2010
-99.0426559	17.1697807	1233.22	Sun May 09 18:14:01 2010
-99.0426559	17.1697750	1234.81	Sun May 09 18:14:11 2010
-99.0426407	17.1697884	1236.53	Sun May 09 18:14:21 2010
-99.0426178	17.1698341	1238.47	Sun May 09 18:14:31 2010
-99.0425873	17.1698742	1241.00	Sun May 09 18:14:41 2010
-99.0425797	17.1698933	1242.81	Sun May 09 18:14:51 2010
-99.0425873	17.1698818	1245.19	Sun May 09 18:15:01 2010
-99.0425873	17.1698742	1247.78	Sun May 09 18:15:11 2010
-99.0425797	17.1698933	1250.28	Sun May 09 18:15:21 2010
-99.0425491	17.1699276	1251.69	Sun May 09 18:15:31 2010
-99.0425339	17.1699409	1253.09	Sun May 09 18:15:41 2010
-99.0425339	17.1699467	1255.25	Sun May 09 18:15:51 2010
-99.0425186	17.1699600	1257.34	Sun May 09 18:16:01 2010
-99.0425034	17.1699963	1258.50	Sun May 09 18:16:11 2010
-99.0424957	17.1700077	1260.22	Sun May 09 18:16:21 2010
-99.0424881	17.1700211	1261.59	Sun May 09 18:16:31 2010
-99.0424805	17.1700230	1262.84	Sun May 09 18:16:41 2010
-99.0424805	17.1700096	1264.09	Sun May 09 18:16:51 2010
-99.0424805	17.1700153	1265.03	Sun May 09 18:17:01 2010
-99.0424805	17.1700249	1264.81	Sun May 09 18:17:11 2010
-99.0424881	17.1700134	1263.28	Sun May 09 18:17:21 2010
-99.0425034	17.1700039	1261.91	Sun May 09 18:17:31 2010
-99.0425034	17.1700020	1260.53	Sun May 09 18:17:41 2010
-99.0425262	17.1699829	1258.41	Sun May 09 18:17:51 2010
-99.0425339	17.1699677	1257.00	Sun May 09 18:18:01 2010
-99.0425262	17.1699696	1255.75	Sun May 09 18:18:11 2010
-99.0425262	17.1699753	1254.56	Sun May 09 18:18:21 2010
-99.0424576	17.1699333	1253.78	Sun May 09 18:18:31 2010
-99.0424500	17.1699257	1252.84	Sun May 09 18:18:41 2010
-99.0424652	17.1699238	1251.94	Sun May 09 18:18:51 2010
-99.0425110	17.1699200	1251.19	Sun May 09 18:19:01 2010
-99.0425262	17.1699142	1250.16	Sun May 09 18:19:11 2010
-99.0425339	17.1699219	1248.81	Sun May 09 18:19:21 2010
-99.0425262	17.1699295	1247.47	Sun May 09 18:19:31 2010
-99.0425034	17.1699295	1246.09	Sun May 09 18:19:41 2010
-99.0424423	17.1699295	1244.34	Sun May 09 18:19:51 2010
-99.0424042	17.1699009	1242.25	Sun May 09 18:20:01 2010
-99.0423584	17.1698723	1240.22	Sun May 09 18:20:11 2010
-99.0423508	17.1698761	1239.09	Sun May 09 18:20:21 2010
-99.0423355	17.1698608	1237.59	Sun May 09 18:20:31 2010
-99.0422897	17.1698265	1235.41	Sun May 09 18:20:41 2010
-99.0422592	17.1697845	1234.38	Sun May 09 18:20:51 2010
-99.0422440	17.1697407	1232.97	Sun May 09 18:21:01 2010
-99.0422058	17.1696529	1232.25	Sun May 09 18:21:11 2010
-99.0421753	17.1696720	1230.44	Sun May 09 18:21:21 2010
-99.0421829	17.1696739	1226.16	Sun May 09 18:21:31 2010
-99.0421906	17.1696796	1224.16	Sun May 09 18:21:41 2010
-99.0421753	17.1696434	1223.09	Sun May 09 18:21:51 2010
-99.0421371	17.1695404	1222.03	Sun May 09 18:22:01 2010
-99.0421143	17.1694870	1220.78	Sun May 09 18:22:11 2010
-99.0420685	17.1694736	1219.66	Sun May 09 18:22:21 2010
-99.0420456	17.1694393	1218.88	Sun May 09 18:22:31 2010
-99.0420303	17.1693764	1218.28	Sun May 09 18:22:41 2010
-99.0419693	17.1693230	1219.28	Sun May 09 18:22:51 2010
-99.0420303	17.1692982	1219.16	Sun May 09 18:23:01 2010
-99.0420914	17.1693115	1219.41	Sun May 09 18:23:11 2010
-99.0420990	17.1693153	1219.22	Sun May 09 18:23:21 2010
-99.0421219	17.1693134	1219.34	Sun May 09 18:23:31 2010
-99.0421753	17.1692886	1219.69	Sun May 09 18:23:41 2010
-99.0423431	17.1692562	1220.00	Sun May 09 18:23:51 2010
-99.0423737	17.1691742	1220.28	Sun May 09 18:24:01 2010
-99.0424118	17.1690884	1221.50	Sun May 09 18:24:11 2010
-99.0424042	17.1689987	1222.38	Sun May 09 18:24:21 2010
-99.0423279	17.1688423	1222.44	Sun May 09 18:24:31 2010
-99.0423279	17.1687603	1223.94	Sun May 09 18:24:41 2010
-99.0422897	17.1686802	1224.69	Sun May 09 18:24:51 2010
-99.0422821	17.1685886	1225.09	Sun May 09 18:25:01 2010
-99.0422974	17.1684799	1224.81	Sun May 09 18:25:11 2010
-99.0422287	17.1683807	1226.00	Sun May 09 18:25:21 2010
-99.0422287	17.1683292	1227.00	Sun May 09 18:25:31 2010
-99.0422440	17.1682434	1226.09	Sun May 09 18:25:41 2010
-99.0422211	17.1681614	1226.22	Sun May 09 18:25:51 2010
-99.0421677	17.1681137	1225.81	Sun May 09 18:26:01 2010
-99.0421066	17.1680622	1225.13	Sun May 09 18:26:11 2010
-99.0420227	17.1680126	1223.88	Sun May 09 18:26:21 2010
-99.0419464	17.1680164	1222.13	Sun May 09 18:26:31 2010
-99.0419312	17.1680126	1220.03	Sun May 09 18:26:41 2010
-99.0419159	17.1680012	1217.72	Sun May 09 18:26:51 2010
-99.0419006	17.1679897	1216.38	Sun May 09 18:27:01 2010
-99.0418472	17.1678734	1214.09	Sun May 09 18:27:11 2010
-99.0417633	17.1677818	1212.47	Sun May 09 18:27:21 2010
-99.0417328	17.1677094	1210.72	Sun May 09 18:27:31 2010
-99.0417252	17.1676273	1209.81	Sun May 09 18:27:41 2010
-99.0416870	17.1675968	1208.50	Sun May 09 18:27:51 2010
-99.0415802	17.1675262	1207.34	Sun May 09 18:28:01 2010
-99.0415344	17.1674995	1206.22	Sun May 09 18:28:11 2010
-99.0414734	17.1675014	1204.56	Sun May 09 18:28:21 2010
-99.0413895	17.1674404	1203.31	Sun May 09 18:28:31 2010
-99.0413666	17.1673870	1201.53	Sun May 09 18:28:41 2010
-99.0412827	17.1673374	1200.53	Sun May 09 18:28:51 2010
-99.0413055	17.1672726	1198.56	Sun May 09 18:29:01 2010
-99.0412674	17.1672363	1196.81	Sun May 09 18:29:11 2010
-99.0412064	17.1671944	1195.03	Sun May 09 18:29:21 2010
-99.0411606	17.1671333	1193.69	Sun May 09 18:29:31 2010
-99.0411301	17.1671028	1191.94	Sun May 09 18:29:41 2010
-99.0411224	17.1670876	1192.06	Sun May 09 18:29:51 2010
-99.0410233	17.1670341	1192.13	Sun May 09 18:30:01 2010
-99.0409775	17.1669693	1191.81	Sun May 09 18:30:11 2010
-99.0409851	17.1668816	1190.63	Sun May 09 18:30:21 2010
-99.0409775	17.1668644	1190.19	Sun May 09 18:30:31 2010
-99.0409698	17.1668549	1190.19	Sun May 09 18:30:41 2010
-99.0409775	17.1668434	1190.25	Sun May 09 18:30:51 2010
-99.0409927	17.1668358	1191.53	Sun May 09 18:31:01 2010
-99.0409851	17.1668301	1191.34	Sun May 09 18:31:11 2010
-99.0409698	17.1668339	1191.44	Sun May 09 18:31:21 2010
-99.0409698	17.1668396	1191.44	Sun May 09 18:31:31 2010
-99.0409698	17.1668377	1191.53	Sun May 09 18:31:41 2010
-99.0409622	17.1668243	1192.13	Sun May 09 18:31:51 2010
-99.0409622	17.1668282	1192.16	Sun May 09 18:32:01 2010
-99.0409622	17.1668377	1192.19	Sun May 09 18:32:11 2010
-99.0409546	17.1668491	1192.22	Sun May 09 18:32:21 2010
-99.0409546	17.1668530	1192.25	Sun May 09 18:32:31 2010
