# Supplementary material for: Lévy foraging patterns of rural humans
Source: PLoS One. 2018 Jun 18;13(6):e0199099. doi: 10.1371/journal.pone.0199099 (PMC6005560; doi:10.1371/journal.pone.0199099)
Supplement: S6 File — (ZIP) [file pone.0199099.s006.zip › holux08/Holux008_M-241_Start_20100501-130847_Finish_20100501-140517.txt]

-98.9489670	17.1283360	1191.59	Sat May 01 13:08:47 2010
-98.9489517	17.1283207	1190.31	Sat May 01 13:08:57 2010
-98.9489517	17.1283150	1190.25	Sat May 01 13:09:07 2010
-98.9489441	17.1283131	1190.59	Sat May 01 13:09:17 2010
-98.9489594	17.1283016	1190.91	Sat May 01 13:09:27 2010
-98.9489517	17.1282978	1190.97	Sat May 01 13:09:37 2010
-98.9489441	17.1282978	1191.06	Sat May 01 13:09:47 2010
-98.9489975	17.1283131	1190.41	Sat May 01 13:09:57 2010
-98.9490128	17.1282711	1188.50	Sat May 01 13:10:07 2010
-98.9489822	17.1282444	1185.91	Sat May 01 13:10:17 2010
-98.9489517	17.1282272	1183.50	Sat May 01 13:10:27 2010
-98.9489746	17.1281815	1182.56	Sat May 01 13:10:37 2010
-98.9489746	17.1280899	1181.44	Sat May 01 13:10:47 2010
-98.9489899	17.1280117	1180.06	Sat May 01 13:10:57 2010
-98.9490128	17.1279297	1179.00	Sat May 01 13:11:07 2010
-98.9490280	17.1278400	1177.72	Sat May 01 13:11:17 2010
-98.9490433	17.1277599	1176.84	Sat May 01 13:11:27 2010
-98.9490662	17.1276913	1176.09	Sat May 01 13:11:37 2010
-98.9490891	17.1276283	1175.28	Sat May 01 13:11:47 2010
-98.9491196	17.1275406	1173.75	Sat May 01 13:11:57 2010
-98.9491348	17.1274529	1172.84	Sat May 01 13:12:07 2010
-98.9491730	17.1273727	1171.88	Sat May 01 13:12:17 2010
-98.9491425	17.1272717	1169.91	Sat May 01 13:12:27 2010
-98.9491425	17.1271839	1166.66	Sat May 01 13:12:37 2010
-98.9491272	17.1271133	1166.25	Sat May 01 13:12:47 2010
-98.9491119	17.1270332	1165.00	Sat May 01 13:12:57 2010
-98.9491119	17.1269321	1161.44	Sat May 01 13:13:07 2010
-98.9491348	17.1268501	1159.88	Sat May 01 13:13:17 2010
-98.9491577	17.1267872	1159.84	Sat May 01 13:13:27 2010
-98.9491882	17.1267414	1159.19	Sat May 01 13:13:37 2010
-98.9492111	17.1266537	1155.66	Sat May 01 13:13:47 2010
-98.9492645	17.1265984	1149.97	Sat May 01 13:13:57 2010
-98.9492722	17.1265354	1146.69	Sat May 01 13:14:07 2010
-98.9492188	17.1264534	1142.16	Sat May 01 13:14:17 2010
-98.9492111	17.1263733	1140.03	Sat May 01 13:14:27 2010
-98.9492035	17.1262779	1138.81	Sat May 01 13:14:37 2010
-98.9492340	17.1261883	1137.31	Sat May 01 13:14:47 2010
-98.9492111	17.1261005	1135.56	Sat May 01 13:14:57 2010
-98.9492645	17.1260300	1135.78	Sat May 01 13:15:07 2010
-98.9493027	17.1259766	1138.03	Sat May 01 13:15:17 2010
-98.9492340	17.1259403	1143.88	Sat May 01 13:15:27 2010
-98.9491196	17.1259155	1145.09	Sat May 01 13:15:37 2010
-98.9490051	17.1258850	1145.34	Sat May 01 13:15:47 2010
-98.9489288	17.1258354	1144.75	Sat May 01 13:15:57 2010
-98.9489288	17.1257668	1140.91	Sat May 01 13:16:07 2010
-98.9488907	17.1256790	1141.81	Sat May 01 13:16:17 2010
-98.9488449	17.1255817	1141.88	Sat May 01 13:16:27 2010
-98.9487381	17.1255741	1140.72	Sat May 01 13:16:37 2010
-98.9487076	17.1255188	1140.75	Sat May 01 13:16:47 2010
-98.9486465	17.1255188	1140.53	Sat May 01 13:16:57 2010
-98.9486160	17.1255341	1137.66	Sat May 01 13:17:07 2010
-98.9485474	17.1255207	1136.75	Sat May 01 13:17:17 2010
-98.9485092	17.1255226	1132.84	Sat May 01 13:17:27 2010
-98.9486160	17.1255455	1131.47	Sat May 01 13:17:37 2010
-98.9486847	17.1255627	1130.13	Sat May 01 13:17:47 2010
-98.9486771	17.1256237	1128.94	Sat May 01 13:17:57 2010
-98.9487000	17.1256638	1127.19	Sat May 01 13:18:07 2010
-98.9487152	17.1256809	1127.34	Sat May 01 13:18:17 2010
-98.9487305	17.1257706	1127.75	Sat May 01 13:18:27 2010
-98.9487534	17.1258411	1128.19	Sat May 01 13:18:37 2010
-98.9486618	17.1259079	1128.69	Sat May 01 13:18:47 2010
-98.9486465	17.1259594	1126.66	Sat May 01 13:18:57 2010
-98.9486389	17.1259975	1126.44	Sat May 01 13:19:07 2010
-98.9486160	17.1260128	1124.59	Sat May 01 13:19:17 2010
-98.9486008	17.1260643	1124.94	Sat May 01 13:19:27 2010
-98.9485626	17.1261024	1126.25	Sat May 01 13:19:37 2010
-98.9484787	17.1261082	1122.69	Sat May 01 13:19:47 2010
-98.9484940	17.1260853	1121.47	Sat May 01 13:19:57 2010
-98.9484940	17.1260872	1120.94	Sat May 01 13:20:07 2010
-98.9485016	17.1260929	1121.06	Sat May 01 13:20:17 2010
-98.9485092	17.1260662	1121.06	Sat May 01 13:20:27 2010
-98.9485321	17.1260223	1120.22	Sat May 01 13:20:37 2010
-98.9485626	17.1260395	1120.44	Sat May 01 13:20:47 2010
-98.9485779	17.1260414	1120.22	Sat May 01 13:20:57 2010
-98.9485931	17.1260433	1120.16	Sat May 01 13:21:07 2010
-98.9486008	17.1260395	1120.41	Sat May 01 13:21:17 2010
-98.9485931	17.1260319	1121.28	Sat May 01 13:21:27 2010
-98.9485931	17.1260414	1122.38	Sat May 01 13:21:37 2010
-98.9485779	17.1260509	1123.84	Sat May 01 13:21:47 2010
-98.9485016	17.1260300	1126.81	Sat May 01 13:21:57 2010
-98.9484634	17.1260376	1130.38	Sat May 01 13:22:07 2010
-98.9484634	17.1260338	1132.50	Sat May 01 13:22:17 2010
-98.9484634	17.1260357	1134.69	Sat May 01 13:22:27 2010
-98.9484634	17.1260357	1136.59	Sat May 01 13:22:37 2010
-98.9485397	17.1260300	1136.91	Sat May 01 13:22:47 2010
-98.9485321	17.1260223	1139.59	Sat May 01 13:22:57 2010
-98.9485092	17.1260223	1140.31	Sat May 01 13:23:07 2010
-98.9485092	17.1260223	1140.41	Sat May 01 13:23:17 2010
-98.9485092	17.1260185	1140.25	Sat May 01 13:23:27 2010
-98.9485092	17.1260185	1140.09	Sat May 01 13:23:37 2010
-98.9485092	17.1260185	1140.13	Sat May 01 13:23:47 2010
-98.9485092	17.1260185	1140.06	Sat May 01 13:23:57 2010
-98.9485092	17.1260185	1140.00	Sat May 01 13:24:07 2010
-98.9485092	17.1260185	1139.84	Sat May 01 13:24:17 2010
-98.9485092	17.1260185	1139.75	Sat May 01 13:24:27 2010
-98.9485092	17.1260185	1139.72	Sat May 01 13:24:37 2010
-98.9485092	17.1260185	1139.66	Sat May 01 13:24:47 2010
-98.9485168	17.1260166	1139.56	Sat May 01 13:24:57 2010
-98.9485092	17.1260166	1139.34	Sat May 01 13:25:07 2010
-98.9485168	17.1260166	1139.31	Sat May 01 13:25:17 2010
-98.9485092	17.1260147	1139.28	Sat May 01 13:25:27 2010
-98.9485092	17.1260147	1139.19	Sat May 01 13:25:37 2010
-98.9485168	17.1260128	1139.06	Sat May 01 13:25:47 2010
-98.9485168	17.1260147	1138.97	Sat May 01 13:25:57 2010
-98.9485168	17.1260128	1138.91	Sat May 01 13:26:07 2010
-98.9485245	17.1260128	1138.69	Sat May 01 13:26:17 2010
-98.9485245	17.1260128	1138.59	Sat May 01 13:26:27 2010
-98.9485245	17.1260128	1138.47	Sat May 01 13:26:37 2010
-98.9485245	17.1260128	1138.31	Sat May 01 13:26:47 2010
-98.9485321	17.1260109	1138.31	Sat May 01 13:26:57 2010
-98.9485245	17.1260128	1138.38	Sat May 01 13:27:07 2010
-98.9485245	17.1260128	1138.34	Sat May 01 13:27:17 2010
-98.9485321	17.1260109	1138.22	Sat May 01 13:27:27 2010
-98.9485321	17.1260109	1138.16	Sat May 01 13:27:37 2010
-98.9485321	17.1260109	1138.09	Sat May 01 13:27:47 2010
-98.9485245	17.1260128	1138.03	Sat May 01 13:27:57 2010
-98.9485245	17.1260128	1137.97	Sat May 01 13:28:07 2010
-98.9485245	17.1260109	1137.94	Sat May 01 13:28:17 2010
-98.9485245	17.1260128	1137.72	Sat May 01 13:28:27 2010
-98.9485321	17.1260128	1137.69	Sat May 01 13:28:37 2010
-98.9485321	17.1260128	1137.56	Sat May 01 13:28:47 2010
-98.9485321	17.1260128	1137.44	Sat May 01 13:28:57 2010
-98.9485321	17.1260128	1137.34	Sat May 01 13:29:07 2010
-98.9485321	17.1260128	1137.25	Sat May 01 13:29:17 2010
-98.9485397	17.1260109	1137.19	Sat May 01 13:29:27 2010
-98.9485397	17.1260109	1137.06	Sat May 01 13:29:37 2010
-98.9485321	17.1260109	1137.00	Sat May 01 13:29:47 2010
-98.9485397	17.1260109	1136.88	Sat May 01 13:29:57 2010
-98.9485397	17.1260109	1136.69	Sat May 01 13:30:07 2010
-98.9485397	17.1260109	1136.59	Sat May 01 13:30:17 2010
-98.9485397	17.1260109	1136.47	Sat May 01 13:30:27 2010
-98.9485397	17.1260109	1136.31	Sat May 01 13:30:37 2010
-98.9485397	17.1260090	1136.22	Sat May 01 13:30:47 2010
-98.9485397	17.1260090	1136.16	Sat May 01 13:30:57 2010
-98.9485397	17.1260090	1136.06	Sat May 01 13:31:07 2010
-98.9485397	17.1260071	1135.94	Sat May 01 13:31:17 2010
-98.9485397	17.1260071	1135.81	Sat May 01 13:31:27 2010
-98.9485397	17.1260071	1135.78	Sat May 01 13:31:37 2010
-98.9485397	17.1260071	1135.75	Sat May 01 13:31:47 2010
-98.9485397	17.1260071	1135.66	Sat May 01 13:31:57 2010
-98.9485397	17.1260071	1135.59	Sat May 01 13:32:07 2010
-98.9485321	17.1260052	1135.44	Sat May 01 13:32:17 2010
-98.9485321	17.1260052	1135.31	Sat May 01 13:32:27 2010
-98.9485321	17.1260052	1135.22	Sat May 01 13:32:37 2010
-98.9485397	17.1260033	1135.09	Sat May 01 13:32:47 2010
-98.9485321	17.1260033	1135.00	Sat May 01 13:32:57 2010
-98.9485321	17.1260033	1134.94	Sat May 01 13:33:07 2010
-98.9485321	17.1260033	1134.91	Sat May 01 13:33:17 2010
-98.9485321	17.1260014	1134.81	Sat May 01 13:33:27 2010
-98.9485321	17.1260014	1134.72	Sat May 01 13:33:37 2010
-98.9485321	17.1260014	1134.75	Sat May 01 13:33:47 2010
-98.9485321	17.1260014	1134.72	Sat May 01 13:33:57 2010
-98.9485321	17.1260014	1134.63	Sat May 01 13:34:07 2010
-98.9485321	17.1260033	1134.53	Sat May 01 13:34:17 2010
-98.9485321	17.1260033	1134.53	Sat May 01 13:34:27 2010
-98.9485321	17.1260033	1134.50	Sat May 01 13:34:37 2010
-98.9485321	17.1260033	1134.50	Sat May 01 13:34:47 2010
-98.9485321	17.1260052	1134.50	Sat May 01 13:34:57 2010
-98.9485321	17.1260033	1134.47	Sat May 01 13:35:07 2010
-98.9485321	17.1260033	1134.47	Sat May 01 13:35:17 2010
-98.9485245	17.1259995	1134.47	Sat May 01 13:35:27 2010
-98.9485245	17.1260014	1134.44	Sat May 01 13:35:37 2010
-98.9485245	17.1259995	1134.31	Sat May 01 13:35:47 2010
-98.9485245	17.1260014	1134.28	Sat May 01 13:35:57 2010
-98.9485245	17.1260014	1134.19	Sat May 01 13:36:07 2010
-98.9485168	17.1260014	1134.09	Sat May 01 13:36:17 2010
-98.9485092	17.1259975	1134.16	Sat May 01 13:36:27 2010
-98.9485092	17.1259975	1134.06	Sat May 01 13:36:37 2010
-98.9485092	17.1259975	1134.00	Sat May 01 13:36:47 2010
-98.9485092	17.1259975	1133.91	Sat May 01 13:36:57 2010
-98.9485092	17.1259995	1133.88	Sat May 01 13:37:07 2010
-98.9485016	17.1259937	1133.72	Sat May 01 13:37:17 2010
-98.9484863	17.1259918	1132.34	Sat May 01 13:37:27 2010
-98.9484863	17.1259918	1131.94	Sat May 01 13:37:37 2010
-98.9484863	17.1259899	1131.75	Sat May 01 13:37:47 2010
-98.9484863	17.1259899	1131.75	Sat May 01 13:37:57 2010
-98.9484863	17.1259918	1131.72	Sat May 01 13:38:07 2010
-98.9484863	17.1259918	1131.66	Sat May 01 13:38:17 2010
-98.9484863	17.1259899	1131.56	Sat May 01 13:38:27 2010
-98.9484863	17.1259899	1131.53	Sat May 01 13:38:37 2010
-98.9484863	17.1259899	1131.44	Sat May 01 13:38:47 2010
-98.9484863	17.1259899	1131.34	Sat May 01 13:38:57 2010
-98.9484863	17.1259937	1131.28	Sat May 01 13:39:07 2010
-98.9484863	17.1259937	1131.19	Sat May 01 13:39:17 2010
-98.9484863	17.1259937	1131.16	Sat May 01 13:39:27 2010
-98.9484863	17.1259937	1131.16	Sat May 01 13:39:37 2010
-98.9484863	17.1259918	1131.13	Sat May 01 13:39:47 2010
-98.9484863	17.1259918	1130.75	Sat May 01 13:39:57 2010
-98.9484787	17.1259918	1130.72	Sat May 01 13:40:07 2010
-98.9484787	17.1259918	1130.69	Sat May 01 13:40:17 2010
-98.9484787	17.1259918	1130.59	Sat May 01 13:40:27 2010
-98.9484787	17.1259899	1130.34	Sat May 01 13:40:37 2010
-98.9484787	17.1259899	1130.28	Sat May 01 13:40:47 2010
-98.9484787	17.1259899	1130.25	Sat May 01 13:40:57 2010
-98.9484787	17.1259899	1130.25	Sat May 01 13:41:07 2010
-98.9484787	17.1259880	1130.22	Sat May 01 13:41:17 2010
-98.9484787	17.1259899	1130.13	Sat May 01 13:41:27 2010
-98.9484787	17.1259899	1130.03	Sat May 01 13:41:37 2010
-98.9484787	17.1259899	1129.97	Sat May 01 13:41:47 2010
-98.9484787	17.1259937	1129.94	Sat May 01 13:41:57 2010
-98.9484787	17.1259956	1129.91	Sat May 01 13:42:07 2010
-98.9484787	17.1259975	1129.94	Sat May 01 13:42:17 2010
-98.9484787	17.1259995	1129.91	Sat May 01 13:42:27 2010
-98.9484787	17.1260014	1129.81	Sat May 01 13:42:37 2010
-98.9484787	17.1260033	1129.75	Sat May 01 13:42:47 2010
-98.9484787	17.1260052	1129.69	Sat May 01 13:42:57 2010
-98.9484787	17.1260071	1129.66	Sat May 01 13:43:07 2010
-98.9484787	17.1260052	1129.56	Sat May 01 13:43:17 2010
-98.9485168	17.1259727	1129.66	Sat May 01 13:43:27 2010
-98.9485168	17.1259556	1128.66	Sat May 01 13:43:37 2010
-98.9485245	17.1259480	1128.28	Sat May 01 13:43:47 2010
-98.9485397	17.1259384	1127.72	Sat May 01 13:43:57 2010
-98.9485931	17.1259384	1126.13	Sat May 01 13:44:07 2010
-98.9485855	17.1259365	1124.41	Sat May 01 13:44:17 2010
-98.9485703	17.1259422	1123.63	Sat May 01 13:44:27 2010
-98.9485626	17.1259346	1122.88	Sat May 01 13:44:37 2010
-98.9485703	17.1259327	1122.06	Sat May 01 13:44:47 2010
-98.9485703	17.1259384	1121.13	Sat May 01 13:44:57 2010
-98.9485779	17.1259422	1120.28	Sat May 01 13:45:07 2010
-98.9486160	17.1259727	1118.69	Sat May 01 13:45:17 2010
-98.9486084	17.1259823	1117.63	Sat May 01 13:45:27 2010
-98.9486160	17.1259823	1116.50	Sat May 01 13:45:37 2010
-98.9486237	17.1259842	1115.31	Sat May 01 13:45:47 2010
-98.9486618	17.1259747	1114.06	Sat May 01 13:45:57 2010
-98.9486618	17.1259899	1113.78	Sat May 01 13:46:07 2010
-98.9486542	17.1259956	1112.63	Sat May 01 13:46:17 2010
-98.9486389	17.1259956	1111.81	Sat May 01 13:46:27 2010
-98.9485931	17.1259823	1112.22	Sat May 01 13:46:37 2010
-98.9486084	17.1259842	1112.31	Sat May 01 13:46:47 2010
-98.9486237	17.1259937	1112.34	Sat May 01 13:46:57 2010
-98.9486389	17.1259842	1112.41	Sat May 01 13:47:07 2010
-98.9486389	17.1259766	1112.69	Sat May 01 13:47:17 2010
-98.9486465	17.1259632	1112.78	Sat May 01 13:47:27 2010
-98.9486389	17.1259575	1112.81	Sat May 01 13:47:37 2010
-98.9486237	17.1259613	1113.56	Sat May 01 13:47:47 2010
-98.9486618	17.1259918	1113.50	Sat May 01 13:47:57 2010
-98.9485931	17.1260014	1113.88	Sat May 01 13:48:07 2010
-98.9485855	17.1259880	1115.41	Sat May 01 13:48:17 2010
-98.9485931	17.1259975	1115.66	Sat May 01 13:48:27 2010
-98.9485931	17.1259975	1115.66	Sat May 01 13:48:37 2010
-98.9485931	17.1259975	1115.69	Sat May 01 13:48:47 2010
-98.9485931	17.1259975	1115.72	Sat May 01 13:48:57 2010
-98.9485931	17.1259975	1115.72	Sat May 01 13:49:07 2010
-98.9485931	17.1259956	1115.69	Sat May 01 13:49:17 2010
-98.9485931	17.1259956	1115.69	Sat May 01 13:49:27 2010
-98.9485931	17.1259995	1115.66	Sat May 01 13:49:37 2010
-98.9485626	17.1260242	1115.19	Sat May 01 13:49:47 2010
-98.9485245	17.1260128	1116.53	Sat May 01 13:49:57 2010
-98.9485168	17.1260242	1116.56	Sat May 01 13:50:07 2010
-98.9485092	17.1260567	1117.72	Sat May 01 13:50:17 2010
-98.9485016	17.1260605	1117.78	Sat May 01 13:50:27 2010
-98.9485016	17.1260662	1117.84	Sat May 01 13:50:37 2010
-98.9485245	17.1260509	1118.06	Sat May 01 13:50:47 2010
-98.9485626	17.1260719	1118.75	Sat May 01 13:50:57 2010
-98.9486389	17.1259899	1118.88	Sat May 01 13:51:07 2010
-98.9486465	17.1259842	1120.47	Sat May 01 13:51:17 2010
-98.9486618	17.1259575	1120.69	Sat May 01 13:51:27 2010
-98.9487381	17.1259975	1119.44	Sat May 01 13:51:37 2010
-98.9487762	17.1260071	1120.72	Sat May 01 13:51:47 2010
-98.9487991	17.1260490	1120.91	Sat May 01 13:51:57 2010
-98.9488449	17.1261196	1121.25	Sat May 01 13:52:07 2010
-98.9488068	17.1262283	1121.75	Sat May 01 13:52:17 2010
-98.9487915	17.1263123	1122.75	Sat May 01 13:52:27 2010
-98.9487762	17.1263924	1126.00	Sat May 01 13:52:37 2010
-98.9487686	17.1264458	1128.22	Sat May 01 13:52:47 2010
-98.9487610	17.1265068	1127.78	Sat May 01 13:52:57 2010
-98.9487610	17.1265507	1130.47	Sat May 01 13:53:07 2010
-98.9487610	17.1265640	1131.72	Sat May 01 13:53:17 2010
-98.9487610	17.1265640	1132.25	Sat May 01 13:53:27 2010
-98.9487610	17.1265526	1132.63	Sat May 01 13:53:37 2010
-98.9487686	17.1265373	1132.88	Sat May 01 13:53:47 2010
-98.9488449	17.1265144	1133.31	Sat May 01 13:53:57 2010
-98.9489136	17.1265717	1131.69	Sat May 01 13:54:07 2010
-98.9488983	17.1266193	1131.69	Sat May 01 13:54:17 2010
-98.9488297	17.1266651	1130.66	Sat May 01 13:54:27 2010
-98.9488525	17.1267052	1131.16	Sat May 01 13:54:37 2010
-98.9488220	17.1267128	1133.69	Sat May 01 13:54:47 2010
-98.9488449	17.1267319	1133.53	Sat May 01 13:54:57 2010
-98.9489594	17.1266899	1132.75	Sat May 01 13:55:07 2010
-98.9490128	17.1266289	1133.31	Sat May 01 13:55:17 2010
-98.9490280	17.1265469	1135.13	Sat May 01 13:55:27 2010
-98.9490738	17.1265907	1136.25	Sat May 01 13:55:37 2010
-98.9490738	17.1266899	1137.19	Sat May 01 13:55:47 2010
-98.9490662	17.1267319	1140.16	Sat May 01 13:55:57 2010
-98.9489975	17.1267338	1144.59	Sat May 01 13:56:07 2010
-98.9489441	17.1267910	1146.22	Sat May 01 13:56:17 2010
-98.9488983	17.1267872	1147.78	Sat May 01 13:56:27 2010
-98.9489288	17.1268120	1149.09	Sat May 01 13:56:37 2010
-98.9489746	17.1268730	1150.56	Sat May 01 13:56:47 2010
-98.9489594	17.1269264	1152.50	Sat May 01 13:56:57 2010
-98.9489899	17.1269989	1154.75	Sat May 01 13:57:07 2010
-98.9490204	17.1270618	1156.66	Sat May 01 13:57:17 2010
-98.9490509	17.1270790	1157.47	Sat May 01 13:57:27 2010
-98.9490662	17.1270962	1158.97	Sat May 01 13:57:37 2010
-98.9490814	17.1271114	1160.22	Sat May 01 13:57:47 2010
-98.9491196	17.1271725	1160.53	Sat May 01 13:57:57 2010
-98.9491272	17.1272335	1162.31	Sat May 01 13:58:07 2010
-98.9490967	17.1273060	1164.28	Sat May 01 13:58:17 2010
-98.9490967	17.1273899	1168.28	Sat May 01 13:58:27 2010
-98.9490967	17.1274414	1170.75	Sat May 01 13:58:37 2010
-98.9490509	17.1274853	1173.22	Sat May 01 13:58:47 2010
-98.9490204	17.1275425	1175.44	Sat May 01 13:58:57 2010
-98.9490204	17.1276340	1176.81	Sat May 01 13:59:07 2010
-98.9489822	17.1276913	1177.34	Sat May 01 13:59:17 2010
-98.9489822	17.1277122	1177.88	Sat May 01 13:59:27 2010
-98.9489746	17.1277504	1177.59	Sat May 01 13:59:37 2010
-98.9489822	17.1277924	1175.72	Sat May 01 13:59:47 2010
-98.9490128	17.1278152	1175.38	Sat May 01 13:59:57 2010
-98.9489975	17.1278801	1176.09	Sat May 01 14:00:07 2010
-98.9489746	17.1279469	1175.47	Sat May 01 14:00:17 2010
-98.9489746	17.1279774	1174.88	Sat May 01 14:00:27 2010
-98.9489288	17.1280575	1175.28	Sat May 01 14:00:37 2010
-98.9489059	17.1281128	1175.84	Sat May 01 14:00:47 2010
-98.9489059	17.1281586	1178.81	Sat May 01 14:00:57 2010
-98.9488907	17.1282234	1179.81	Sat May 01 14:01:07 2010
-98.9488678	17.1282902	1180.50	Sat May 01 14:01:17 2010
-98.9488678	17.1283245	1181.56	Sat May 01 14:01:27 2010
-98.9488754	17.1283607	1181.97	Sat May 01 14:01:37 2010
-98.9489059	17.1284122	1183.63	Sat May 01 14:01:47 2010
-98.9490051	17.1284142	1184.81	Sat May 01 14:01:57 2010
-98.9490967	17.1283932	1184.91	Sat May 01 14:02:07 2010
-98.9491959	17.1283550	1186.00	Sat May 01 14:02:17 2010
-98.9493103	17.1283150	1186.53	Sat May 01 14:02:27 2010
-98.9494095	17.1282864	1187.25	Sat May 01 14:02:37 2010
-98.9495239	17.1282558	1187.97	Sat May 01 14:02:47 2010
-98.9496002	17.1282978	1188.31	Sat May 01 14:02:57 2010
-98.9496155	17.1283245	1188.09	Sat May 01 14:03:07 2010
-98.9496765	17.1283550	1187.91	Sat May 01 14:03:17 2010
-98.9496994	17.1283493	1187.31	Sat May 01 14:03:27 2010
-98.9497833	17.1283855	1187.50	Sat May 01 14:03:37 2010
-98.9498138	17.1284447	1189.13	Sat May 01 14:03:47 2010
-98.9498062	17.1284294	1188.66	Sat May 01 14:03:57 2010
-98.9498672	17.1283989	1188.03	Sat May 01 14:04:07 2010
-98.9498825	17.1283989	1187.28	Sat May 01 14:04:17 2010
-98.9498825	17.1283951	1187.00	Sat May 01 14:04:27 2010
-98.9498825	17.1284008	1186.75	Sat May 01 14:04:37 2010
-98.9498749	17.1284046	1186.63	Sat May 01 14:04:47 2010
-98.9498672	17.1284103	1186.59	Sat May 01 14:04:57 2010
-98.9498596	17.1284180	1186.28	Sat May 01 14:05:07 2010
-98.9498672	17.1284275	1186.25	Sat May 01 14:05:17 2010
