# Supplementary material for: Lévy foraging patterns of rural humans
Source: PLoS One. 2018 Jun 18;13(6):e0199099. doi: 10.1371/journal.pone.0199099 (PMC6005560; doi:10.1371/journal.pone.0199099)
Supplement: S6 File — (ZIP) [file pone.0199099.s006.zip › holux08/Holux008_M-241_Start_20100501-130847_Finish_20100501-140517.kml]

<?xml version="1.0" encoding="UTF-8"?>
<kml xmlns="http://earth.google.com/kml/2.1">
<Document>
<Style id="normalState_TLP_Start">
<IconStyle>
<scale>1.0</scale>
<Icon>
<href>http://maps.google.com/mapfiles/kml/pal4/icon15.png</href>
</Icon>
</IconStyle>
<LabelStyle>
<scale>1.0</scale>
</LabelStyle>
</Style>
<Style id="highlightState_TLP_Start">
<IconStyle>
<scale>1.1</scale>
<Icon>
<href>http://maps.google.com/mapfiles/kml/pal4/icon7.png</href>
</Icon>
</IconStyle>
<LabelStyle>
<scale>1.1</scale>
<color>ff0000ff</color>
</LabelStyle>
</Style>
<StyleMap id="styleMap_TLP_Start">
<Pair>
<key>normal</key>
<styleUrl>#normalState_TLP_Start</styleUrl>
</Pair>
<Pair>
<key>highlight</key>
<styleUrl>#highlightState_TLP_Start</styleUrl>
</Pair>
</StyleMap>
<Style id="normalState_TLP_Finish">
<IconStyle>
<scale>1.0</scale>
<Icon>
<href>http://maps.google.com/mapfiles/kml/pal4/icon15.png</href>
</Icon>
</IconStyle>
<LabelStyle>
<scale>1.0</scale>
</LabelStyle>
</Style>
<Style id="highlightState_TLP_Finish">
<IconStyle>
<scale>1.1</scale>
<Icon>
<href>http://maps.google.com/mapfiles/kml/pal4/icon7.png</href>
</Icon>
</IconStyle>
<LabelStyle>
<scale>1.1</scale>
<color>ff0000ff</color>
</LabelStyle>
</Style>
<StyleMap id="styleMap_TLP_Finish">
<Pair>
<key>normal</key>
<styleUrl>#normalState_TLP_Finish</styleUrl>
</Pair>
<Pair>
<key>highlight</key>
<styleUrl>#highlightState_TLP_Finish</styleUrl>
</Pair>
</StyleMap>
<Style id="normalState_TLP_Normal">
<IconStyle>
<scale>1.0</scale>
<Icon>
<href>http://maps.google.com/mapfiles/kml/pal4/icon31.png</href>
</Icon>
</IconStyle>
<LabelStyle>
<scale>1.0</scale>
</LabelStyle>
</Style>
<Style id="highlightState_TLP_Normal">
<IconStyle>
<scale>1.1</scale>
<Icon>
<href>http://maps.google.com/mapfiles/kml/pal4/icon23.png</href>
</Icon>
</IconStyle>
<LabelStyle>
<scale>1.1</scale>
<color>ff0000ff</color>
</LabelStyle>
</Style>
<StyleMap id="styleMap_TLP_Normal">
<Pair>
<key>normal</key>
<styleUrl>#normalState_TLP_Normal</styleUrl>
</Pair>
<Pair>
<key>highlight</key>
<styleUrl>#highlightState_TLP_Normal</styleUrl>
</Pair>
</StyleMap>
<Style id="normalState_TLP_Photo">
<IconStyle>
<scale>1.0</scale>
<Icon>
<href>http://maps.google.com/mapfiles/kml/pal4/icon46.png</href>
</Icon>
</IconStyle>
<LabelStyle>
<scale>1.0</scale>
</LabelStyle>
</Style>
<Style id="highlightState_TLP_Photo">
<IconStyle>
<scale>1.1</scale>
<Icon>
<href>http://maps.google.com/mapfiles/kml/pal4/icon38.png</href>
</Icon>
</IconStyle>
<LabelStyle>
<scale>1.1</scale>
<color>ff0000ff</color>
</LabelStyle>
</Style>
<StyleMap id="styleMap_TLP_Photo">
<Pair>
<key>normal</key>
<styleUrl>#normalState_TLP_Photo</styleUrl>
</Pair>
<Pair>
<key>highlight</key>
<styleUrl>#highlightState_TLP_Photo</styleUrl>
</Pair>
</StyleMap>
<Style id="roadStyle">
<LineStyle>
<color>ffffff00</color>
<width>6</width>
</LineStyle>
</Style>
<Open>1</Open>
<description>Route</description>
<name>Track Log</name>
<Placemark>
<name>Route</name>
<styleUrl>#roadStyle</styleUrl>
<MultiGeometry>
<LineString>
<coordinates>
-98.9489670,17.1283360,1191.59 -98.9489517,17.1283207,1190.31 -98.9489517,17.1283150,1190.25 -98.9489441,17.1283131,1190.59 -98.9489594,17.1283016,1190.91 -98.9489517,17.1282978,1190.97 -98.9489441,17.1282978,1191.06 -98.9489975,17.1283131,1190.41 -98.9490128,17.1282711,1188.50 -98.9489822,17.1282444,1185.91 -98.9489517,17.1282272,1183.50 -98.9489746,17.1281815,1182.56 -98.9489746,17.1280899,1181.44 -98.9489899,17.1280117,1180.06 -98.9490128,17.1279297,1179.00 -98.9490280,17.1278400,1177.72 -98.9490433,17.1277599,1176.84 -98.9490662,17.1276913,1176.09 -98.9490891,17.1276283,1175.28 -98.9491196,17.1275406,1173.75 -98.9491348,17.1274529,1172.84 -98.9491730,17.1273727,1171.88 -98.9491425,17.1272717,1169.91 -98.9491425,17.1271839,1166.66 -98.9491272,17.1271133,1166.25 -98.9491119,17.1270332,1165.00 -98.9491119,17.1269321,1161.44 -98.9491348,17.1268501,1159.88 -98.9491577,17.1267872,1159.84 -98.9491882,17.1267414,1159.19 -98.9492111,17.1266537,1155.66 -98.9492645,17.1265984,1149.97 -98.9492722,17.1265354,1146.69 -98.9492188,17.1264534,1142.16 -98.9492111,17.1263733,1140.03 -98.9492035,17.1262779,1138.81 -98.9492340,17.1261883,1137.31 -98.9492111,17.1261005,1135.56 -98.9492645,17.1260300,1135.78 -98.9493027,17.1259766,1138.03 -98.9492340,17.1259403,1143.88 -98.9491196,17.1259155,1145.09 -98.9490051,17.1258850,1145.34 -98.9489288,17.1258354,1144.75 -98.9489288,17.1257668,1140.91 -98.9488907,17.1256790,1141.81 -98.9488449,17.1255817,1141.88 -98.9487381,17.1255741,1140.72 -98.9487076,17.1255188,1140.75 -98.9486465,17.1255188,1140.53 -98.9486160,17.1255341,1137.66 -98.9485474,17.1255207,1136.75 -98.9485092,17.1255226,1132.84 -98.9486160,17.1255455,1131.47 -98.9486847,17.1255627,1130.13 -98.9486771,17.1256237,1128.94 -98.9487000,17.1256638,1127.19 -98.9487152,17.1256809,1127.34 -98.9487305,17.1257706,1127.75 -98.9487534,17.1258411,1128.19 -98.9486618,17.1259079,1128.69 -98.9486465,17.1259594,1126.66 -98.9486389,17.1259975,1126.44 -98.9486160,17.1260128,1124.59 -98.9486008,17.1260643,1124.94 -98.9485626,17.1261024,1126.25 -98.9484787,17.1261082,1122.69 -98.9484940,17.1260853,1121.47 -98.9484940,17.1260872,1120.94 -98.9485016,17.1260929,1121.06 -98.9485092,17.1260662,1121.06 -98.9485321,17.1260223,1120.22 -98.9485626,17.1260395,1120.44 -98.9485779,17.1260414,1120.22 -98.9485931,17.1260433,1120.16 -98.9486008,17.1260395,1120.41 -98.9485931,17.1260319,1121.28 -98.9485931,17.1260414,1122.38 -98.9485779,17.1260509,1123.84 -98.9485016,17.1260300,1126.81 -98.9484634,17.1260376,1130.38 -98.9484634,17.1260338,1132.50 -98.9484634,17.1260357,1134.69 -98.9484634,17.1260357,1136.59 -98.9485397,17.1260300,1136.91 -98.9485321,17.1260223,1139.59 -98.9485092,17.1260223,1140.31 -98.9485092,17.1260223,1140.41 -98.9485092,17.1260185,1140.25 -98.9485092,17.1260185,1140.09 -98.9485092,17.1260185,1140.13 -98.9485092,17.1260185,1140.06 -98.9485092,17.1260185,1140.00 -98.9485092,17.1260185,1139.84 -98.9485092,17.1260185,1139.75 -98.9485092,17.1260185,1139.72 -98.9485092,17.1260185,1139.66 -98.9485168,17.1260166,1139.56 -98.9485092,17.1260166,1139.34 -98.9485168,17.1260166,1139.31 -98.9485092,17.1260147,1139.28 -98.9485092,17.1260147,1139.19 -98.9485168,17.1260128,1139.06 -98.9485168,17.1260147,1138.97 -98.9485168,17.1260128,1138.91 -98.9485245,17.1260128,1138.69 -98.9485245,17.1260128,1138.59 -98.9485245,17.1260128,1138.47 -98.9485245,17.1260128,1138.31 -98.9485321,17.1260109,1138.31 -98.9485245,17.1260128,1138.38 -98.9485245,17.1260128,1138.34 -98.9485321,17.1260109,1138.22 -98.9485321,17.1260109,1138.16 -98.9485321,17.1260109,1138.09 -98.9485245,17.1260128,1138.03 -98.9485245,17.1260128,1137.97 -98.9485245,17.1260109,1137.94 -98.9485245,17.1260128,1137.72 -98.9485321,17.1260128,1137.69 -98.9485321,17.1260128,1137.56 -98.9485321,17.1260128,1137.44 -98.9485321,17.1260128,1137.34 -98.9485321,17.1260128,1137.25 -98.9485397,17.1260109,1137.19 -98.9485397,17.1260109,1137.06 -98.9485321,17.1260109,1137.00 -98.9485397,17.1260109,1136.88 -98.9485397,17.1260109,1136.69 -98.9485397,17.1260109,1136.59 -98.9485397,17.1260109,1136.47 -98.9485397,17.1260109,1136.31 -98.9485397,17.1260090,1136.22 -98.9485397,17.1260090,1136.16 -98.9485397,17.1260090,1136.06 -98.9485397,17.1260071,1135.94 -98.9485397,17.1260071,1135.81 -98.9485397,17.1260071,1135.78 -98.9485397,17.1260071,1135.75 -98.9485397,17.1260071,1135.66 -98.9485397,17.1260071,1135.59 -98.9485321,17.1260052,1135.44 -98.9485321,17.1260052,1135.31 -98.9485321,17.1260052,1135.22 -98.9485397,17.1260033,1135.09 -98.9485321,17.1260033,1135.00 -98.9485321,17.1260033,1134.94 -98.9485321,17.1260033,1134.91 -98.9485321,17.1260014,1134.81 -98.9485321,17.1260014,1134.72 -98.9485321,17.1260014,1134.75 -98.9485321,17.1260014,1134.72 -98.9485321,17.1260014,1134.63 -98.9485321,17.1260033,1134.53 -98.9485321,17.1260033,1134.53 -98.9485321,17.1260033,1134.50 -98.9485321,17.1260033,1134.50 -98.9485321,17.1260052,1134.50 -98.9485321,17.1260033,1134.47 -98.9485321,17.1260033,1134.47 -98.9485245,17.1259995,1134.47 -98.9485245,17.1260014,1134.44 -98.9485245,17.1259995,1134.31 -98.9485245,17.1260014,1134.28 -98.9485245,17.1260014,1134.19 -98.9485168,17.1260014,1134.09 -98.9485092,17.1259975,1134.16 -98.9485092,17.1259975,1134.06 -98.9485092,17.1259975,1134.00 -98.9485092,17.1259975,1133.91 -98.9485092,17.1259995,1133.88 -98.9485016,17.1259937,1133.72 -98.9484863,17.1259918,1132.34 -98.9484863,17.1259918,1131.94 -98.9484863,17.1259899,1131.75 -98.9484863,17.1259899,1131.75 -98.9484863,17.1259918,1131.72 -98.9484863,17.1259918,1131.66 -98.9484863,17.1259899,1131.56 -98.9484863,17.1259899,1131.53 -98.9484863,17.1259899,1131.44 -98.9484863,17.1259899,1131.34 -98.9484863,17.1259937,1131.28 -98.9484863,17.1259937,1131.19 -98.9484863,17.1259937,1131.16 -98.9484863,17.1259937,1131.16 -98.9484863,17.1259918,1131.13 -98.9484863,17.1259918,1130.75 -98.9484787,17.1259918,1130.72 -98.9484787,17.1259918,1130.69 -98.9484787,17.1259918,1130.59 -98.9484787,17.1259899,1130.34 -98.9484787,17.1259899,1130.28 -98.9484787,17.1259899,1130.25 -98.9484787,17.1259899,1130.25 -98.9484787,17.1259880,1130.22 -98.9484787,17.1259899,1130.13 -98.9484787,17.1259899,1130.03 -98.9484787,17.1259899,1129.97 -98.9484787,17.1259937,1129.94 -98.9484787,17.1259956,1129.91 -98.9484787,17.1259975,1129.94 -98.9484787,17.1259995,1129.91 -98.9484787,17.1260014,1129.81 -98.9484787,17.1260033,1129.75 -98.9484787,17.1260052,1129.69 -98.9484787,17.1260071,1129.66 -98.9484787,17.1260052,1129.56 -98.9485168,17.1259727,1129.66 -98.9485168,17.1259556,1128.66 -98.9485245,17.1259480,1128.28 -98.9485397,17.1259384,1127.72 -98.9485931,17.1259384,1126.13 -98.9485855,17.1259365,1124.41 -98.9485703,17.1259422,1123.63 -98.9485626,17.1259346,1122.88 -98.9485703,17.1259327,1122.06 -98.9485703,17.1259384,1121.13 -98.9485779,17.1259422,1120.28 -98.9486160,17.1259727,1118.69 -98.9486084,17.1259823,1117.63 -98.9486160,17.1259823,1116.50 -98.9486237,17.1259842,1115.31 -98.9486618,17.1259747,1114.06 -98.9486618,17.1259899,1113.78 -98.9486542,17.1259956,1112.63 -98.9486389,17.1259956,1111.81 -98.9485931,17.1259823,1112.22 -98.9486084,17.1259842,1112.31 -98.9486237,17.1259937,1112.34 -98.9486389,17.1259842,1112.41 -98.9486389,17.1259766,1112.69 -98.9486465,17.1259632,1112.78 -98.9486389,17.1259575,1112.81 -98.9486237,17.1259613,1113.56 -98.9486618,17.1259918,1113.50 -98.9485931,17.1260014,1113.88 -98.9485855,17.1259880,1115.41 -98.9485931,17.1259975,1115.66 -98.9485931,17.1259975,1115.66 -98.9485931,17.1259975,1115.69 -98.9485931,17.1259975,1115.72 -98.9485931,17.1259975,1115.72 -98.9485931,17.1259956,1115.69 -98.9485931,17.1259956,1115.69 -98.9485931,17.1259995,1115.66 -98.9485626,17.1260242,1115.19 -98.9485245,17.1260128,1116.53 -98.9485168,17.1260242,1116.56 -98.9485092,17.1260567,1117.72 -98.9485016,17.1260605,1117.78 -98.9485016,17.1260662,1117.84 -98.9485245,17.1260509,1118.06 -98.9485626,17.1260719,1118.75 -98.9486389,17.1259899,1118.88 -98.9486465,17.1259842,1120.47 -98.9486618,17.1259575,1120.69 -98.9487381,17.1259975,1119.44 -98.9487762,17.1260071,1120.72 -98.9487991,17.1260490,1120.91 -98.9488449,17.1261196,1121.25 -98.9488068,17.1262283,1121.75 -98.9487915,17.1263123,1122.75 -98.9487762,17.1263924,1126.00 -98.9487686,17.1264458,1128.22 -98.9487610,17.1265068,1127.78 -98.9487610,17.1265507,1130.47 -98.9487610,17.1265640,1131.72 -98.9487610,17.1265640,1132.25 -98.9487610,17.1265526,1132.63 -98.9487686,17.1265373,1132.88 -98.9488449,17.1265144,1133.31 -98.9489136,17.1265717,1131.69 -98.9488983,17.1266193,1131.69 -98.9488297,17.1266651,1130.66 -98.9488525,17.1267052,1131.16 -98.9488220,17.1267128,1133.69 -98.9488449,17.1267319,1133.53 -98.9489594,17.1266899,1132.75 -98.9490128,17.1266289,1133.31 -98.9490280,17.1265469,1135.13 -98.9490738,17.1265907,1136.25 -98.9490738,17.1266899,1137.19 -98.9490662,17.1267319,1140.16 -98.9489975,17.1267338,1144.59 -98.9489441,17.1267910,1146.22 -98.9488983,17.1267872,1147.78 -98.9489288,17.1268120,1149.09 -98.9489746,17.1268730,1150.56 -98.9489594,17.1269264,1152.50 -98.9489899,17.1269989,1154.75 -98.9490204,17.1270618,1156.66 -98.9490509,17.1270790,1157.47 -98.9490662,17.1270962,1158.97 -98.9490814,17.1271114,1160.22 -98.9491196,17.1271725,1160.53 -98.9491272,17.1272335,1162.31 -98.9490967,17.1273060,1164.28 -98.9490967,17.1273899,1168.28 -98.9490967,17.1274414,1170.75 -98.9490509,17.1274853,1173.22 -98.9490204,17.1275425,1175.44 -98.9490204,17.1276340,1176.81 -98.9489822,17.1276913,1177.34 -98.9489822,17.1277122,1177.88 -98.9489746,17.1277504,1177.59 -98.9489822,17.1277924,1175.72 -98.9490128,17.1278152,1175.38 -98.9489975,17.1278801,1176.09 -98.9489746,17.1279469,1175.47 -98.9489746,17.1279774,1174.88 -98.9489288,17.1280575,1175.28 -98.9489059,17.1281128,1175.84 -98.9489059,17.1281586,1178.81 -98.9488907,17.1282234,1179.81 -98.9488678,17.1282902,1180.50 -98.9488678,17.1283245,1181.56 -98.9488754,17.1283607,1181.97 -98.9489059,17.1284122,1183.63 -98.9490051,17.1284142,1184.81 -98.9490967,17.1283932,1184.91 -98.9491959,17.1283550,1186.00 -98.9493103,17.1283150,1186.53 -98.9494095,17.1282864,1187.25 -98.9495239,17.1282558,1187.97 -98.9496002,17.1282978,1188.31 -98.9496155,17.1283245,1188.09 -98.9496765,17.1283550,1187.91 -98.9496994,17.1283493,1187.31 -98.9497833,17.1283855,1187.50 -98.9498138,17.1284447,1189.13 -98.9498062,17.1284294,1188.66 -98.9498672,17.1283989,1188.03 -98.9498825,17.1283989,1187.28 -98.9498825,17.1283951,1187.00 -98.9498825,17.1284008,1186.75 -98.9498749,17.1284046,1186.63 -98.9498672,17.1284103,1186.59 -98.9498596,17.1284180,1186.28 -98.9498672,17.1284275,1186.25 </coordinates>
</LineString>
</MultiGeometry>
</Placemark>
<Folder>
<name>waypoints</name>
<Placemark>
<name>
Sat May 01 13:08:47 2010 S=0.49 Km/hr
</name>
<styleUrl>
#styleMap_TLP_Start
</styleUrl>
<Point>
<coordinates>
-98.9489670,17.1283360,1191.59
</coordinates>
</Point>
</Placemark>
<Placemark>
<name>
Sat May 01 13:08:57 2010 S=1.44 Km/hr
</name>
<styleUrl>
#styleMap_TLP_Normal
</styleUrl>
<Point>
<coordinates>
-98.9489517,17.1283207,1190.31
</coordinates>
</Point>
</Placemark>
<Placemark>
<name>
Sat May 01 13:09:07 2010 S=0.49 Km/hr
</name>
<styleUrl>
#styleMap_TLP_Normal
</styleUrl>
<Point>
<coordinates>
-98.9489517,17.1283150,1190.25
</coordinates>
</Point>
</Placemark>
<Placemark>
<name>
Sat May 01 13:09:17 2010 S=0.16 Km/hr
</name>
<styleUrl>
#styleMap_TLP_Normal
</styleUrl>
<Point>
<coordinates>
-98.9489441,17.1283131,1190.59
</coordinates>
</Point>
</Placemark>
<Placemark>
<name>
Sat May 01 13:09:27 2010 S=0.16 Km/hr
</name>
<styleUrl>
#styleMap_TLP_Normal
</styleUrl>
<Point>
<coordinates>
-98.9489594,17.1283016,1190.91
</coordinates>
</Point>
</Placemark>
<Placemark>
<name>
Sat May 01 13:09:37 2010 S=0.61 Km/hr
</name>
<styleUrl>
#styleMap_TLP_Normal
</styleUrl>
<Point>
<coordinates>
-98.9489517,17.1282978,1190.97
</coordinates>
</Point>
</Placemark>
<Placemark>
<name>
Sat May 01 13:09:47 2010 S=0.31 Km/hr
</name>
<styleUrl>
#styleMap_TLP_Normal
</styleUrl>
<Point>
<coordinates>
-98.9489441,17.1282978,1191.06
</coordinates>
</Point>
</Placemark>
<Placemark>
<name>
Sat May 01 13:09:57 2010 S=2.95 Km/hr
</name>
<styleUrl>
#styleMap_TLP_Normal
</styleUrl>
<Point>
<coordinates>
-98.9489975,17.1283131,1190.41
</coordinates>
</Point>
</Placemark>
<Placemark>
<name>
Sat May 01 13:10:07 2010 S=2.54 Km/hr
</name>
<styleUrl>
#styleMap_TLP_Normal
</styleUrl>
<Point>
<coordinates>
-98.9490128,17.1282711,1188.50
</coordinates>
</Point>
</Placemark>
<Placemark>
<name>
Sat May 01 13:10:17 2010 S=1.94 Km/hr
</name>
<styleUrl>
#styleMap_TLP_Normal
</styleUrl>
<Point>
<coordinates>
-98.9489822,17.1282444,1185.91
</coordinates>
</Point>
</Placemark>
<Placemark>
<name>
Sat May 01 13:10:27 2010 S=0.30 Km/hr
</name>
<styleUrl>
#styleMap_TLP_Normal
</styleUrl>
<Point>
<coordinates>
-98.9489517,17.1282272,1183.50
</coordinates>
</Point>
</Placemark>
<Placemark>
<name>
Sat May 01 13:10:37 2010 S=3.39 Km/hr
</name>
<styleUrl>
#styleMap_TLP_Normal
</styleUrl>
<Point>
<coordinates>
-98.9489746,17.1281815,1182.56
</coordinates>
</Point>
</Placemark>
<Placemark>
<name>
Sat May 01 13:10:47 2010 S=3.92 Km/hr
</name>
<styleUrl>
#styleMap_TLP_Normal
</styleUrl>
<Point>
<coordinates>
-98.9489746,17.1280899,1181.44
</coordinates>
</Point>
</Placemark>
<Placemark>
<name>
Sat May 01 13:10:57 2010 S=2.82 Km/hr
</name>
<styleUrl>
#styleMap_TLP_Normal
</styleUrl>
<Point>
<coordinates>
-98.9489899,17.1280117,1180.06
</coordinates>
</Point>
</Placemark>
<Placemark>
<name>
Sat May 01 13:11:07 2010 S=4.01 Km/hr
</name>
<styleUrl>
#styleMap_TLP_Normal
</styleUrl>
<Point>
<coordinates>
-98.9490128,17.1279297,1179.00
</coordinates>
</Point>
</Placemark>
<Placemark>
<name>
Sat May 01 13:11:17 2010 S=2.89 Km/hr
</name>
<styleUrl>
#styleMap_TLP_Normal
</styleUrl>
<Point>
<coordinates>
-98.9490280,17.1278400,1177.72
</coordinates>
</Point>
</Placemark>
<Placemark>
<name>
Sat May 01 13:11:27 2010 S=2.82 Km/hr
</name>
<styleUrl>
#styleMap_TLP_Normal
</styleUrl>
<Point>
<coordinates>
-98.9490433,17.1277599,1176.84
</coordinates>
</Point>
</Placemark>
<Placemark>
<name>
Sat May 01 13:11:37 2010 S=3.15 Km/hr
</name>
<styleUrl>
#styleMap_TLP_Normal
</styleUrl>
<Point>
<coordinates>
-98.9490662,17.1276913,1176.09
</coordinates>
</Point>
</Placemark>
<Placemark>
<name>
Sat May 01 13:11:47 2010 S=2.59 Km/hr
</name>
<styleUrl>
#styleMap_TLP_Normal
</styleUrl>
<Point>
<coordinates>
-98.9490891,17.1276283,1175.28
</coordinates>
</Point>
</Placemark>
<Placemark>
<name>
Sat May 01 13:11:57 2010 S=2.78 Km/hr
</name>
<styleUrl>
#styleMap_TLP_Normal
</styleUrl>
<Point>
<coordinates>
-98.9491196,17.1275406,1173.75
</coordinates>
</Point>
</Placemark>
<Placemark>
<name>
Sat May 01 13:12:07 2010 S=2.71 Km/hr
</name>
<styleUrl>
#styleMap_TLP_Normal
</styleUrl>
<Point>
<coordinates>
-98.9491348,17.1274529,1172.84
</coordinates>
</Point>
</Placemark>
<Placemark>
<name>
Sat May 01 13:12:17 2010 S=3.37 Km/hr
</name>
<styleUrl>
#styleMap_TLP_Normal
</styleUrl>
<Point>
<coordinates>
-98.9491730,17.1273727,1171.88
</coordinates>
</Point>
</Placemark>
<Placemark>
<name>
Sat May 01 13:12:27 2010 S=3.48 Km/hr
</name>
<styleUrl>
#styleMap_TLP_Normal
</styleUrl>
<Point>
<coordinates>
-98.9491425,17.1272717,1169.91
</coordinates>
</Point>
</Placemark>
<Placemark>
<name>
Sat May 01 13:12:37 2010 S=3.37 Km/hr
</name>
<styleUrl>
#styleMap_TLP_Normal
</styleUrl>
<Point>
<coordinates>
-98.9491425,17.1271839,1166.66
</coordinates>
</Point>
</Placemark>
<Placemark>
<name>
Sat May 01 13:12:47 2010 S=3.51 Km/hr
</name>
<styleUrl>
#styleMap_TLP_Normal
</styleUrl>
<Point>
<coordinates>
-98.9491272,17.1271133,1166.25
</coordinates>
</Point>
</Placemark>
<Placemark>
<name>
Sat May 01 13:12:57 2010 S=3.67 Km/hr
</name>
<styleUrl>
#styleMap_TLP_Normal
</styleUrl>
<Point>
<coordinates>
-98.9491119,17.1270332,1165.00
</coordinates>
</Point>
</Placemark>
<Placemark>
<name>
Sat May 01 13:13:07 2010 S=3.18 Km/hr
</name>
<styleUrl>
#styleMap_TLP_Normal
</styleUrl>
<Point>
<coordinates>
-98.9491119,17.1269321,1161.44
</coordinates>
</Point>
</Placemark>
<Placemark>
<name>
Sat May 01 13:13:17 2010 S=2.47 Km/hr
</name>
<styleUrl>
#styleMap_TLP_Normal
</styleUrl>
<Point>
<coordinates>
-98.9491348,17.1268501,1159.88
</coordinates>
</Point>
</Placemark>
<Placemark>
<name>
Sat May 01 13:13:27 2010 S=3.04 Km/hr
</name>
<styleUrl>
#styleMap_TLP_Normal
</styleUrl>
<Point>
<coordinates>
-98.9491577,17.1267872,1159.84
</coordinates>
</Point>
</Placemark>
<Placemark>
<name>
Sat May 01 13:13:37 2010 S=1.42 Km/hr
</name>
<styleUrl>
#styleMap_TLP_Normal
</styleUrl>
<Point>
<coordinates>
-98.9491882,17.1267414,1159.19
</coordinates>
</Point>
</Placemark>
<Placemark>
<name>
Sat May 01 13:13:47 2010 S=1.37 Km/hr
</name>
<styleUrl>
#styleMap_TLP_Normal
</styleUrl>
<Point>
<coordinates>
-98.9492111,17.1266537,1155.66
</coordinates>
</Point>
</Placemark>
<Placemark>
<name>
Sat May 01 13:13:57 2010 S=3.12 Km/hr
</name>
<styleUrl>
#styleMap_TLP_Normal
</styleUrl>
<Point>
<coordinates>
-98.9492645,17.1265984,1149.97
</coordinates>
</Point>
</Placemark>
<Placemark>
<name>
Sat May 01 13:14:07 2010 S=3.25 Km/hr
</name>
<styleUrl>
#styleMap_TLP_Normal
</styleUrl>
<Point>
<coordinates>
-98.9492722,17.1265354,1146.69
</coordinates>
</Point>
</Placemark>
<Placemark>
<name>
Sat May 01 13:14:17 2010 S=1.44 Km/hr
</name>
<styleUrl>
#styleMap_TLP_Normal
</styleUrl>
<Point>
<coordinates>
-98.9492188,17.1264534,1142.16
</coordinates>
</Point>
</Placemark>
<Placemark>
<name>
Sat May 01 13:14:27 2010 S=2.83 Km/hr
</name>
<styleUrl>
#styleMap_TLP_Normal
</styleUrl>
<Point>
<coordinates>
-98.9492111,17.1263733,1140.03
</coordinates>
</Point>
</Placemark>
<Placemark>
<name>
Sat May 01 13:14:37 2010 S=3.66 Km/hr
</name>
<styleUrl>
#styleMap_TLP_Normal
</styleUrl>
<Point>
<coordinates>
-98.9492035,17.1262779,1138.81
</coordinates>
</Point>
</Placemark>
<Placemark>
<name>
Sat May 01 13:14:47 2010 S=2.70 Km/hr
</name>
<styleUrl>
#styleMap_TLP_Normal
</styleUrl>
<Point>
<coordinates>
-98.9492340,17.1261883,1137.31
</coordinates>
</Point>
</Placemark>
<Placemark>
<name>
Sat May 01 13:14:57 2010 S=4.53 Km/hr
</name>
<styleUrl>
#styleMap_TLP_Normal
</styleUrl>
<Point>
<coordinates>
-98.9492111,17.1261005,1135.56
</coordinates>
</Point>
</Placemark>
<Placemark>
<name>
Sat May 01 13:15:07 2010 S=3.49 Km/hr
</name>
<styleUrl>
#styleMap_TLP_Normal
</styleUrl>
<Point>
<coordinates>
-98.9492645,17.1260300,1135.78
</coordinates>
</Point>
</Placemark>
<Placemark>
<name>
Sat May 01 13:15:17 2010 S=2.82 Km/hr
</name>
<styleUrl>
#styleMap_TLP_Normal
</styleUrl>
<Point>
<coordinates>
-98.9493027,17.1259766,1138.03
</coordinates>
</Point>
</Placemark>
<Placemark>
<name>
Sat May 01 13:15:27 2010 S=3.93 Km/hr
</name>
<styleUrl>
#styleMap_TLP_Normal
</styleUrl>
<Point>
<coordinates>
-98.9492340,17.1259403,1143.88
</coordinates>
</Point>
</Placemark>
<Placemark>
<name>
Sat May 01 13:15:37 2010 S=3.61 Km/hr
</name>
<styleUrl>
#styleMap_TLP_Normal
</styleUrl>
<Point>
<coordinates>
-98.9491196,17.1259155,1145.09
</coordinates>
</Point>
</Placemark>
<Placemark>
<name>
Sat May 01 13:15:47 2010 S=3.33 Km/hr
</name>
<styleUrl>
#styleMap_TLP_Normal
</styleUrl>
<Point>
<coordinates>
-98.9490051,17.1258850,1145.34
</coordinates>
</Point>
</Placemark>
<Placemark>
<name>
Sat May 01 13:15:57 2010 S=3.93 Km/hr
</name>
<styleUrl>
#styleMap_TLP_Normal
</styleUrl>
<Point>
<coordinates>
-98.9489288,17.1258354,1144.75
</coordinates>
</Point>
</Placemark>
<Placemark>
<name>
Sat May 01 13:16:07 2010 S=1.79 Km/hr
</name>
<styleUrl>
#styleMap_TLP_Normal
</styleUrl>
<Point>
<coordinates>
-98.9489288,17.1257668,1140.91
</coordinates>
</Point>
</Placemark>
<Placemark>
<name>
Sat May 01 13:16:17 2010 S=3.68 Km/hr
</name>
<styleUrl>
#styleMap_TLP_Normal
</styleUrl>
<Point>
<coordinates>
-98.9488907,17.1256790,1141.81
</coordinates>
</Point>
</Placemark>
<Placemark>
<name>
Sat May 01 13:16:27 2010 S=3.84 Km/hr
</name>
<styleUrl>
#styleMap_TLP_Normal
</styleUrl>
<Point>
<coordinates>
-98.9488449,17.1255817,1141.88
</coordinates>
</Point>
</Placemark>
<Placemark>
<name>
Sat May 01 13:16:37 2010 S=3.55 Km/hr
</name>
<styleUrl>
#styleMap_TLP_Normal
</styleUrl>
<Point>
<coordinates>
-98.9487381,17.1255741,1140.72
</coordinates>
</Point>
</Placemark>
<Placemark>
<name>
Sat May 01 13:16:47 2010 S=1.35 Km/hr
</name>
<styleUrl>
#styleMap_TLP_Normal
</styleUrl>
<Point>
<coordinates>
-98.9487076,17.1255188,1140.75
</coordinates>
</Point>
</Placemark>
<Placemark>
<name>
Sat May 01 13:16:57 2010 S=2.30 Km/hr
</name>
<styleUrl>
#styleMap_TLP_Normal
</styleUrl>
<Point>
<coordinates>
-98.9486465,17.1255188,1140.53
</coordinates>
</Point>
</Placemark>
<Placemark>
<name>
Sat May 01 13:17:07 2010 S=2.14 Km/hr
</name>
<styleUrl>
#styleMap_TLP_Normal
</styleUrl>
<Point>
<coordinates>
-98.9486160,17.1255341,1137.66
</coordinates>
</Point>
</Placemark>
<Placemark>
<name>
Sat May 01 13:17:17 2010 S=2.99 Km/hr
</name>
<styleUrl>
#styleMap_TLP_Normal
</styleUrl>
<Point>
<coordinates>
-98.9485474,17.1255207,1136.75
</coordinates>
</Point>
</Placemark>
<Placemark>
<name>
Sat May 01 13:17:27 2010 S=1.46 Km/hr
</name>
<styleUrl>
#styleMap_TLP_Normal
</styleUrl>
<Point>
<coordinates>
-98.9485092,17.1255226,1132.84
</coordinates>
</Point>
</Placemark>
<Placemark>
<name>
Sat May 01 13:17:37 2010 S=1.33 Km/hr
</name>
<styleUrl>
#styleMap_TLP_Normal
</styleUrl>
<Point>
<coordinates>
-98.9486160,17.1255455,1131.47
</coordinates>
</Point>
</Placemark>
<Placemark>
<name>
Sat May 01 13:17:47 2010 S=2.06 Km/hr
</name>
<styleUrl>
#styleMap_TLP_Normal
</styleUrl>
<Point>
<coordinates>
-98.9486847,17.1255627,1130.13
</coordinates>
</Point>
</Placemark>
<Placemark>
<name>
Sat May 01 13:17:57 2010 S=1.93 Km/hr
</name>
<styleUrl>
#styleMap_TLP_Normal
</styleUrl>
<Point>
<coordinates>
-98.9486771,17.1256237,1128.94
</coordinates>
</Point>
</Placemark>
<Placemark>
<name>
Sat May 01 13:18:07 2010 S=0.92 Km/hr
</name>
<styleUrl>
#styleMap_TLP_Normal
</styleUrl>
<Point>
<coordinates>
-98.9487000,17.1256638,1127.19
</coordinates>
</Point>
</Placemark>
<Placemark>
<name>
Sat May 01 13:18:17 2010 S=1.24 Km/hr
</name>
<styleUrl>
#styleMap_TLP_Normal
</styleUrl>
<Point>
<coordinates>
-98.9487152,17.1256809,1127.34
</coordinates>
</Point>
</Placemark>
<Placemark>
<name>
Sat May 01 13:18:27 2010 S=3.01 Km/hr
</name>
<styleUrl>
#styleMap_TLP_Normal
</styleUrl>
<Point>
<coordinates>
-98.9487305,17.1257706,1127.75
</coordinates>
</Point>
</Placemark>
<Placemark>
<name>
Sat May 01 13:18:37 2010 S=2.02 Km/hr
</name>
<styleUrl>
#styleMap_TLP_Normal
</styleUrl>
<Point>
<coordinates>
-98.9487534,17.1258411,1128.19
</coordinates>
</Point>
</Placemark>
<Placemark>
<name>
Sat May 01 13:18:47 2010 S=2.84 Km/hr
</name>
<styleUrl>
#styleMap_TLP_Normal
</styleUrl>
<Point>
<coordinates>
-98.9486618,17.1259079,1128.69
</coordinates>
</Point>
</Placemark>
<Placemark>
<name>
Sat May 01 13:18:57 2010 S=2.07 Km/hr
</name>
<styleUrl>
#styleMap_TLP_Normal
</styleUrl>
<Point>
<coordinates>
-98.9486465,17.1259594,1126.66
</coordinates>
</Point>
</Placemark>
<Placemark>
<name>
Sat May 01 13:19:07 2010 S=2.06 Km/hr
</name>
<styleUrl>
#styleMap_TLP_Normal
</styleUrl>
<Point>
<coordinates>
-98.9486389,17.1259975,1126.44
</coordinates>
</Point>
</Placemark>
<Placemark>
<name>
Sat May 01 13:19:17 2010 S=1.88 Km/hr
</name>
<styleUrl>
#styleMap_TLP_Normal
</styleUrl>
<Point>
<coordinates>
-98.9486160,17.1260128,1124.59
</coordinates>
</Point>
</Placemark>
<Placemark>
<name>
Sat May 01 13:19:27 2010 S=2.24 Km/hr
</name>
<styleUrl>
#styleMap_TLP_Normal
</styleUrl>
<Point>
<coordinates>
-98.9486008,17.1260643,1124.94
</coordinates>
</Point>
</Placemark>
<Placemark>
<name>
Sat May 01 13:19:37 2010 S=1.64 Km/hr
</name>
<styleUrl>
#styleMap_TLP_Normal
</styleUrl>
<Point>
<coordinates>
-98.9485626,17.1261024,1126.25
</coordinates>
</Point>
</Placemark>
<Placemark>
<name>
Sat May 01 13:19:47 2010 S=1.86 Km/hr
</name>
<styleUrl>
#styleMap_TLP_Normal
</styleUrl>
<Point>
<coordinates>
-98.9484787,17.1261082,1122.69
</coordinates>
</Point>
</Placemark>
<Placemark>
<name>
Sat May 01 13:19:57 2010 S=0.39 Km/hr
</name>
<styleUrl>
#styleMap_TLP_Normal
</styleUrl>
<Point>
<coordinates>
-98.9484940,17.1260853,1121.47
</coordinates>
</Point>
</Placemark>
<Placemark>
<name>
Sat May 01 13:20:07 2010 S=1.19 Km/hr
</name>
<styleUrl>
#styleMap_TLP_Normal
</styleUrl>
<Point>
<coordinates>
-98.9484940,17.1260872,1120.94
</coordinates>
</Point>
</Placemark>
<Placemark>
<name>
Sat May 01 13:20:17 2010 S=0.40 Km/hr
</name>
<styleUrl>
#styleMap_TLP_Normal
</styleUrl>
<Point>
<coordinates>
-98.9485016,17.1260929,1121.06
</coordinates>
</Point>
</Placemark>
<Placemark>
<name>
Sat May 01 13:20:27 2010 S=2.00 Km/hr
</name>
<styleUrl>
#styleMap_TLP_Normal
</styleUrl>
<Point>
<coordinates>
-98.9485092,17.1260662,1121.06
</coordinates>
</Point>
</Placemark>
<Placemark>
<name>
Sat May 01 13:20:37 2010 S=1.28 Km/hr
</name>
<styleUrl>
#styleMap_TLP_Normal
</styleUrl>
<Point>
<coordinates>
-98.9485321,17.1260223,1120.22
</coordinates>
</Point>
</Placemark>
<Placemark>
<name>
Sat May 01 13:20:47 2010 S=0.56 Km/hr
</name>
<styleUrl>
#styleMap_TLP_Normal
</styleUrl>
<Point>
<coordinates>
-98.9485626,17.1260395,1120.44
</coordinates>
</Point>
</Placemark>
<Placemark>
<name>
Sat May 01 13:20:57 2010 S=0.47 Km/hr
</name>
<styleUrl>
#styleMap_TLP_Normal
</styleUrl>
<Point>
<coordinates>
-98.9485779,17.1260414,1120.22
</coordinates>
</Point>
</Placemark>
<Placemark>
<name>
Sat May 01 13:21:07 2010 S=0.54 Km/hr
</name>
<styleUrl>
#styleMap_TLP_Normal
</styleUrl>
<Point>
<coordinates>
-98.9485931,17.1260433,1120.16
</coordinates>
</Point>
</Placemark>
<Placemark>
<name>
Sat May 01 13:21:17 2010 S=0.36 Km/hr
</name>
<styleUrl>
#styleMap_TLP_Normal
</styleUrl>
<Point>
<coordinates>
-98.9486008,17.1260395,1120.41
</coordinates>
</Point>
</Placemark>
<Placemark>
<name>
Sat May 01 13:21:27 2010 S=0.47 Km/hr
</name>
<styleUrl>
#styleMap_TLP_Normal
</styleUrl>
<Point>
<coordinates>
-98.9485931,17.1260319,1121.28
</coordinates>
</Point>
</Placemark>
<Placemark>
<name>
Sat May 01 13:21:37 2010 S=0.79 Km/hr
</name>
<styleUrl>
#styleMap_TLP_Normal
</styleUrl>
<Point>
<coordinates>
-98.9485931,17.1260414,1122.38
</coordinates>
</Point>
</Placemark>
<Placemark>
<name>
Sat May 01 13:21:47 2010 S=1.03 Km/hr
</name>
<styleUrl>
#styleMap_TLP_Normal
</styleUrl>
<Point>
<coordinates>
-98.9485779,17.1260509,1123.84
</coordinates>
</Point>
</Placemark>
<Placemark>
<name>
Sat May 01 13:21:57 2010 S=1.37 Km/hr
</name>
<styleUrl>
#styleMap_TLP_Normal
</styleUrl>
<Point>
<coordinates>
-98.9485016,17.1260300,1126.81
</coordinates>
</Point>
</Placemark>
<Placemark>
<name>
Sat May 01 13:22:07 2010 S=0.45 Km/hr
</name>
<styleUrl>
#styleMap_TLP_Normal
</styleUrl>
<Point>
<coordinates>
-98.9484634,17.1260376,1130.38
</coordinates>
</Point>
</Placemark>
<Placemark>
<name>
Sat May 01 13:22:17 2010 S=0.27 Km/hr
</name>
<styleUrl>
#styleMap_TLP_Normal
</styleUrl>
<Point>
<coordinates>
-98.9484634,17.1260338,1132.50
</coordinates>
</Point>
</Placemark>
<Placemark>
<name>
Sat May 01 13:22:27 2010 S=0.39 Km/hr
</name>
<styleUrl>
#styleMap_TLP_Normal
</styleUrl>
<Point>
<coordinates>
-98.9484634,17.1260357,1134.69
</coordinates>
</Point>
</Placemark>
<Placemark>
<name>
Sat May 01 13:22:37 2010 S=0.66 Km/hr
</name>
<styleUrl>
#styleMap_TLP_Normal
</styleUrl>
<Point>
<coordinates>
-98.9484634,17.1260357,1136.59
</coordinates>
</Point>
</Placemark>
<Placemark>
<name>
Sat May 01 13:22:47 2010 S=1.22 Km/hr
</name>
<styleUrl>
#styleMap_TLP_Normal
</styleUrl>
<Point>
<coordinates>
-98.9485397,17.1260300,1136.91
</coordinates>
</Point>
</Placemark>
<Placemark>
<name>
Sat May 01 13:22:57 2010 S=0.42 Km/hr
</name>
<styleUrl>
#styleMap_TLP_Normal
</styleUrl>
<Point>
<coordinates>
-98.9485321,17.1260223,1139.59
</coordinates>
</Point>
</Placemark>
<Placemark>
<name>
Sat May 01 13:23:07 2010 S=0.37 Km/hr
</name>
<styleUrl>
#styleMap_TLP_Normal
</styleUrl>
<Point>
<coordinates>
-98.9485092,17.1260223,1140.31
</coordinates>
</Point>
</Placemark>
<Placemark>
<name>
Sat May 01 13:23:17 2010 S=0.26 Km/hr
</name>
<styleUrl>
#styleMap_TLP_Normal
</styleUrl>
<Point>
<coordinates>
-98.9485092,17.1260223,1140.41
</coordinates>
</Point>
</Placemark>
<Placemark>
<name>
Sat May 01 13:23:27 2010 S=0.01 Km/hr
</name>
<styleUrl>
#styleMap_TLP_Normal
</styleUrl>
<Point>
<coordinates>
-98.9485092,17.1260185,1140.25
</coordinates>
</Point>
</Placemark>
<Placemark>
<name>
Sat May 01 13:23:37 2010 S=0.01 Km/hr
</name>
<styleUrl>
#styleMap_TLP_Normal
</styleUrl>
<Point>
<coordinates>
-98.9485092,17.1260185,1140.09
</coordinates>
</Point>
</Placemark>
<Placemark>
<name>
Sat May 01 13:23:47 2010 S=0.01 Km/hr
</name>
<styleUrl>
#styleMap_TLP_Normal
</styleUrl>
<Point>
<coordinates>
-98.9485092,17.1260185,1140.13
</coordinates>
</Point>
</Placemark>
<Placemark>
<name>
Sat May 01 13:23:57 2010 S=0.00 Km/hr
</name>
<styleUrl>
#styleMap_TLP_Normal
</styleUrl>
<Point>
<coordinates>
-98.9485092,17.1260185,1140.06
</coordinates>
</Point>
</Placemark>
<Placemark>
<name>
Sat May 01 13:24:07 2010 S=0.00 Km/hr
</name>
<styleUrl>
#styleMap_TLP_Normal
</styleUrl>
<Point>
<coordinates>
-98.9485092,17.1260185,1140.00
</coordinates>
</Point>
</Placemark>
<Placemark>
<name>
Sat May 01 13:24:17 2010 S=0.01 Km/hr
</name>
<styleUrl>
#styleMap_TLP_Normal
</styleUrl>
<Point>
<coordinates>
-98.9485092,17.1260185,1139.84
</coordinates>
</Point>
</Placemark>
<Placemark>
<name>
Sat May 01 13:24:27 2010 S=0.01 Km/hr
</name>
<styleUrl>
#styleMap_TLP_Normal
</styleUrl>
<Point>
<coordinates>
-98.9485092,17.1260185,1139.75
</coordinates>
</Point>
</Placemark>
<Placemark>
<name>
Sat May 01 13:24:37 2010 S=0.01 Km/hr
</name>
<styleUrl>
#styleMap_TLP_Normal
</styleUrl>
<Point>
<coordinates>
-98.9485092,17.1260185,1139.72
</coordinates>
</Point>
</Placemark>
<Placemark>
<name>
Sat May 01 13:24:47 2010 S=0.00 Km/hr
</name>
<styleUrl>
#styleMap_TLP_Normal
</styleUrl>
<Point>
<coordinates>
-98.9485092,17.1260185,1139.66
</coordinates>
</Point>
</Placemark>
<Placemark>
<name>
Sat May 01 13:24:57 2010 S=0.01 Km/hr
</name>
<styleUrl>
#styleMap_TLP_Normal
</styleUrl>
<Point>
<coordinates>
-98.9485168,17.1260166,1139.56
</coordinates>
</Point>
</Placemark>
<Placemark>
<name>
Sat May 01 13:25:07 2010 S=0.01 Km/hr
</name>
<styleUrl>
#styleMap_TLP_Normal
</styleUrl>
<Point>
<coordinates>
-98.9485092,17.1260166,1139.34
</coordinates>
</Point>
</Placemark>
<Placemark>
<name>
Sat May 01 13:25:17 2010 S=0.01 Km/hr
</name>
<styleUrl>
#styleMap_TLP_Normal
</styleUrl>
<Point>
<coordinates>
-98.9485168,17.1260166,1139.31
</coordinates>
</Point>
</Placemark>
<Placemark>
<name>
Sat May 01 13:25:27 2010 S=0.02 Km/hr
</name>
<styleUrl>
#styleMap_TLP_Normal
</styleUrl>
<Point>
<coordinates>
-98.9485092,17.1260147,1139.28
</coordinates>
</Point>
</Placemark>
<Placemark>
<name>
Sat May 01 13:25:37 2010 S=0.01 Km/hr
</name>
<styleUrl>
#styleMap_TLP_Normal
</styleUrl>
<Point>
<coordinates>
-98.9485092,17.1260147,1139.19
</coordinates>
</Point>
</Placemark>
<Placemark>
<name>
Sat May 01 13:25:47 2010 S=0.00 Km/hr
</name>
<styleUrl>
#styleMap_TLP_Normal
</styleUrl>
<Point>
<coordinates>
-98.9485168,17.1260128,1139.06
</coordinates>
</Point>
</Placemark>
<Placemark>
<name>
Sat May 01 13:25:57 2010 S=0.00 Km/hr
</name>
<styleUrl>
#styleMap_TLP_Normal
</styleUrl>
<Point>
<coordinates>
-98.9485168,17.1260147,1138.97
</coordinates>
</Point>
</Placemark>
<Placemark>
<name>
Sat May 01 13:26:07 2010 S=0.02 Km/hr
</name>
<styleUrl>
#styleMap_TLP_Normal
</styleUrl>
<Point>
<coordinates>
-98.9485168,17.1260128,1138.91
</coordinates>
</Point>
</Placemark>
<Placemark>
<name>
Sat May 01 13:26:17 2010 S=0.01 Km/hr
</name>
<styleUrl>
#styleMap_TLP_Normal
</styleUrl>
<Point>
<coordinates>
-98.9485245,17.1260128,1138.69
</coordinates>
</Point>
</Placemark>
<Placemark>
<name>
Sat May 01 13:26:27 2010 S=0.01 Km/hr
</name>
<styleUrl>
#styleMap_TLP_Normal
</styleUrl>
<Point>
<coordinates>
-98.9485245,17.1260128,1138.59
</coordinates>
</Point>
</Placemark>
<Placemark>
<name>
Sat May 01 13:26:37 2010 S=0.00 Km/hr
</name>
<styleUrl>
#styleMap_TLP_Normal
</styleUrl>
<Point>
<coordinates>
-98.9485245,17.1260128,1138.47
</coordinates>
</Point>
</Placemark>
<Placemark>
<name>
Sat May 01 13:26:47 2010 S=0.02 Km/hr
</name>
<styleUrl>
#styleMap_TLP_Normal
</styleUrl>
<Point>
<coordinates>
-98.9485245,17.1260128,1138.31
</coordinates>
</Point>
</Placemark>
<Placemark>
<name>
Sat May 01 13:26:57 2010 S=0.00 Km/hr
</name>
<styleUrl>
#styleMap_TLP_Normal
</styleUrl>
<Point>
<coordinates>
-98.9485321,17.1260109,1138.31
</coordinates>
</Point>
</Placemark>
<Placemark>
<name>
Sat May 01 13:27:07 2010 S=0.01 Km/hr
</name>
<styleUrl>
#styleMap_TLP_Normal
</styleUrl>
<Point>
<coordinates>
-98.9485245,17.1260128,1138.38
</coordinates>
</Point>
</Placemark>
<Placemark>
<name>
Sat May 01 13:27:17 2010 S=0.01 Km/hr
</name>
<styleUrl>
#styleMap_TLP_Normal
</styleUrl>
<Point>
<coordinates>
-98.9485245,17.1260128,1138.34
</coordinates>
</Point>
</Placemark>
<Placemark>
<name>
Sat May 01 13:27:27 2010 S=0.01 Km/hr
</name>
<styleUrl>
#styleMap_TLP_Normal
</styleUrl>
<Point>
<coordinates>
-98.9485321,17.1260109,1138.22
</coordinates>
</Point>
</Placemark>
<Placemark>
<name>
Sat May 01 13:27:37 2010 S=0.01 Km/hr
</name>
<styleUrl>
#styleMap_TLP_Normal
</styleUrl>
<Point>
<coordinates>
-98.9485321,17.1260109,1138.16
</coordinates>
</Point>
</Placemark>
<Placemark>
<name>
Sat May 01 13:27:47 2010 S=0.01 Km/hr
</name>
<styleUrl>
#styleMap_TLP_Normal
</styleUrl>
<Point>
<coordinates>
-98.9485321,17.1260109,1138.09
</coordinates>
</Point>
</Placemark>
<Placemark>
<name>
Sat May 01 13:27:57 2010 S=0.02 Km/hr
</name>
<styleUrl>
#styleMap_TLP_Normal
</styleUrl>
<Point>
<coordinates>
-98.9485245,17.1260128,1138.03
</coordinates>
</Point>
</Placemark>
<Placemark>
<name>
Sat May 01 13:28:07 2010 S=0.03 Km/hr
</name>
<styleUrl>
#styleMap_TLP_Normal
</styleUrl>
<Point>
<coordinates>
-98.9485245,17.1260128,1137.97
</coordinates>
</Point>
</Placemark>
<Placemark>
<name>
Sat May 01 13:28:17 2010 S=0.00 Km/hr
</name>
<styleUrl>
#styleMap_TLP_Normal
</styleUrl>
<Point>
<coordinates>
-98.9485245,17.1260109,1137.94
</coordinates>
</Point>
</Placemark>
<Placemark>
<name>
Sat May 01 13:28:27 2010 S=0.01 Km/hr
</name>
<styleUrl>
#styleMap_TLP_Normal
</styleUrl>
<Point>
<coordinates>
-98.9485245,17.1260128,1137.72
</coordinates>
</Point>
</Placemark>
<Placemark>
<name>
Sat May 01 13:28:37 2010 S=0.01 Km/hr
</name>
<styleUrl>
#styleMap_TLP_Normal
</styleUrl>
<Point>
<coordinates>
-98.9485321,17.1260128,1137.69
</coordinates>
</Point>
</Placemark>
<Placemark>
<name>
Sat May 01 13:28:47 2010 S=0.01 Km/hr
</name>
<styleUrl>
#styleMap_TLP_Normal
</styleUrl>
<Point>
<coordinates>
-98.9485321,17.1260128,1137.56
</coordinates>
</Point>
</Placemark>
<Placemark>
<name>
Sat May 01 13:28:57 2010 S=0.01 Km/hr
</name>
<styleUrl>
#styleMap_TLP_Normal
</styleUrl>
<Point>
<coordinates>
-98.9485321,17.1260128,1137.44
</coordinates>
</Point>
</Placemark>
<Placemark>
<name>
Sat May 01 13:29:07 2010 S=0.02 Km/hr
</name>
<styleUrl>
#styleMap_TLP_Normal
</styleUrl>
<Point>
<coordinates>
-98.9485321,17.1260128,1137.34
</coordinates>
</Point>
</Placemark>
<Placemark>
<name>
Sat May 01 13:29:17 2010 S=0.00 Km/hr
</name>
<styleUrl>
#styleMap_TLP_Normal
</styleUrl>
<Point>
<coordinates>
-98.9485321,17.1260128,1137.25
</coordinates>
</Point>
</Placemark>
<Placemark>
<name>
Sat May 01 13:29:27 2010 S=0.01 Km/hr
</name>
<styleUrl>
#styleMap_TLP_Normal
</styleUrl>
<Point>
<coordinates>
-98.9485397,17.1260109,1137.19
</coordinates>
</Point>
</Placemark>
<Placemark>
<name>
Sat May 01 13:29:37 2010 S=0.01 Km/hr
</name>
<styleUrl>
#styleMap_TLP_Normal
</styleUrl>
<Point>
<coordinates>
-98.9485397,17.1260109,1137.06
</coordinates>
</Point>
</Placemark>
<Placemark>
<name>
Sat May 01 13:29:47 2010 S=0.00 Km/hr
</name>
<styleUrl>
#styleMap_TLP_Normal
</styleUrl>
<Point>
<coordinates>
-98.9485321,17.1260109,1137.00
</coordinates>
</Point>
</Placemark>
<Placemark>
<name>
Sat May 01 13:29:57 2010 S=0.01 Km/hr
</name>
<styleUrl>
#styleMap_TLP_Normal
</styleUrl>
<Point>
<coordinates>
-98.9485397,17.1260109,1136.88
</coordinates>
</Point>
</Placemark>
<Placemark>
<name>
Sat May 01 13:30:07 2010 S=0.01 Km/hr
</name>
<styleUrl>
#styleMap_TLP_Normal
</styleUrl>
<Point>
<coordinates>
-98.9485397,17.1260109,1136.69
</coordinates>
</Point>
</Placemark>
<Placemark>
<name>
Sat May 01 13:30:17 2010 S=0.01 Km/hr
</name>
<styleUrl>
#styleMap_TLP_Normal
</styleUrl>
<Point>
<coordinates>
-98.9485397,17.1260109,1136.59
</coordinates>
</Point>
</Placemark>
<Placemark>
<name>
Sat May 01 13:30:27 2010 S=0.00 Km/hr
</name>
<styleUrl>
#styleMap_TLP_Normal
</styleUrl>
<Point>
<coordinates>
-98.9485397,17.1260109,1136.47
</coordinates>
</Point>
</Placemark>
<Placemark>
<name>
Sat May 01 13:30:37 2010 S=0.01 Km/hr
</name>
<styleUrl>
#styleMap_TLP_Normal
</styleUrl>
<Point>
<coordinates>
-98.9485397,17.1260109,1136.31
</coordinates>
</Point>
</Placemark>
<Placemark>
<name>
Sat May 01 13:30:47 2010 S=0.01 Km/hr
</name>
<styleUrl>
#styleMap_TLP_Normal
</styleUrl>
<Point>
<coordinates>
-98.9485397,17.1260090,1136.22
</coordinates>
</Point>
</Placemark>
<Placemark>
<name>
Sat May 01 13:30:57 2010 S=0.01 Km/hr
</name>
<styleUrl>
#styleMap_TLP_Normal
</styleUrl>
<Point>
<coordinates>
-98.9485397,17.1260090,1136.16
</coordinates>
</Point>
</Placemark>
<Placemark>
<name>
Sat May 01 13:31:07 2010 S=0.02 Km/hr
</name>
<styleUrl>
#styleMap_TLP_Normal
</styleUrl>
<Point>
<coordinates>
-98.9485397,17.1260090,1136.06
</coordinates>
</Point>
</Placemark>
<Placemark>
<name>
Sat May 01 13:31:17 2010 S=0.01 Km/hr
</name>
<styleUrl>
#styleMap_TLP_Normal
</styleUrl>
<Point>
<coordinates>
-98.9485397,17.1260071,1135.94
</coordinates>
</Point>
</Placemark>
<Placemark>
<name>
Sat May 01 13:31:27 2010 S=0.01 Km/hr
</name>
<styleUrl>
#styleMap_TLP_Normal
</styleUrl>
<Point>
<coordinates>
-98.9485397,17.1260071,1135.81
</coordinates>
</Point>
</Placemark>
<Placemark>
<name>
Sat May 01 13:31:37 2010 S=0.01 Km/hr
</name>
<styleUrl>
#styleMap_TLP_Normal
</styleUrl>
<Point>
<coordinates>
-98.9485397,17.1260071,1135.78
</coordinates>
</Point>
</Placemark>
<Placemark>
<name>
Sat May 01 13:31:47 2010 S=0.01 Km/hr
</name>
<styleUrl>
#styleMap_TLP_Normal
</styleUrl>
<Point>
<coordinates>
-98.9485397,17.1260071,1135.75
</coordinates>
</Point>
</Placemark>
<Placemark>
<name>
Sat May 01 13:31:57 2010 S=0.01 Km/hr
</name>
<styleUrl>
#styleMap_TLP_Normal
</styleUrl>
<Point>
<coordinates>
-98.9485397,17.1260071,1135.66
</coordinates>
</Point>
</Placemark>
<Placemark>
<name>
Sat May 01 13:32:07 2010 S=0.01 Km/hr
</name>
<styleUrl>
#styleMap_TLP_Normal
</styleUrl>
<Point>
<coordinates>
-98.9485397,17.1260071,1135.59
</coordinates>
</Point>
</Placemark>
<Placemark>
<name>
Sat May 01 13:32:17 2010 S=0.01 Km/hr
</name>
<styleUrl>
#styleMap_TLP_Normal
</styleUrl>
<Point>
<coordinates>
-98.9485321,17.1260052,1135.44
</coordinates>
</Point>
</Placemark>
<Placemark>
<name>
Sat May 01 13:32:27 2010 S=0.03 Km/hr
</name>
<styleUrl>
#styleMap_TLP_Normal
</styleUrl>
<Point>
<coordinates>
-98.9485321,17.1260052,1135.31
</coordinates>
</Point>
</Placemark>
<Placemark>
<name>
Sat May 01 13:32:37 2010 S=0.00 Km/hr
</name>
<styleUrl>
#styleMap_TLP_Normal
</styleUrl>
<Point>
<coordinates>
-98.9485321,17.1260052,1135.22
</coordinates>
</Point>
</Placemark>
<Placemark>
<name>
Sat May 01 13:32:47 2010 S=0.01 Km/hr
</name>
<styleUrl>
#styleMap_TLP_Normal
</styleUrl>
<Point>
<coordinates>
-98.9485397,17.1260033,1135.09
</coordinates>
</Point>
</Placemark>
<Placemark>
<name>
Sat May 01 13:32:57 2010 S=0.03 Km/hr
</name>
<styleUrl>
#styleMap_TLP_Normal
</styleUrl>
<Point>
<coordinates>
-98.9485321,17.1260033,1135.00
</coordinates>
</Point>
</Placemark>
<Placemark>
<name>
Sat May 01 13:33:07 2010 S=0.03 Km/hr
</name>
<styleUrl>
#styleMap_TLP_Normal
</styleUrl>
<Point>
<coordinates>
-98.9485321,17.1260033,1134.94
</coordinates>
</Point>
</Placemark>
<Placemark>
<name>
Sat May 01 13:33:17 2010 S=0.01 Km/hr
</name>
<styleUrl>
#styleMap_TLP_Normal
</styleUrl>
<Point>
<coordinates>
-98.9485321,17.1260033,1134.91
</coordinates>
</Point>
</Placemark>
<Placemark>
<name>
Sat May 01 13:33:27 2010 S=0.01 Km/hr
</name>
<styleUrl>
#styleMap_TLP_Normal
</styleUrl>
<Point>
<coordinates>
-98.9485321,17.1260014,1134.81
</coordinates>
</Point>
</Placemark>
<Placemark>
<name>
Sat May 01 13:33:37 2010 S=0.02 Km/hr
</name>
<styleUrl>
#styleMap_TLP_Normal
</styleUrl>
<Point>
<coordinates>
-98.9485321,17.1260014,1134.72
</coordinates>
</Point>
</Placemark>
<Placemark>
<name>
Sat May 01 13:33:47 2010 S=0.01 Km/hr
</name>
<styleUrl>
#styleMap_TLP_Normal
</styleUrl>
<Point>
<coordinates>
-98.9485321,17.1260014,1134.75
</coordinates>
</Point>
</Placemark>
<Placemark>
<name>
Sat May 01 13:33:57 2010 S=0.02 Km/hr
</name>
<styleUrl>
#styleMap_TLP_Normal
</styleUrl>
<Point>
<coordinates>
-98.9485321,17.1260014,1134.72
</coordinates>
</Point>
</Placemark>
<Placemark>
<name>
Sat May 01 13:34:07 2010 S=0.00 Km/hr
</name>
<styleUrl>
#styleMap_TLP_Normal
</styleUrl>
<Point>
<coordinates>
-98.9485321,17.1260014,1134.63
</coordinates>
</Point>
</Placemark>
<Placemark>
<name>
Sat May 01 13:34:17 2010 S=0.02 Km/hr
</name>
<styleUrl>
#styleMap_TLP_Normal
</styleUrl>
<Point>
<coordinates>
-98.9485321,17.1260033,1134.53
</coordinates>
</Point>
</Placemark>
<Placemark>
<name>
Sat May 01 13:34:27 2010 S=0.01 Km/hr
</name>
<styleUrl>
#styleMap_TLP_Normal
</styleUrl>
<Point>
<coordinates>
-98.9485321,17.1260033,1134.53
</coordinates>
</Point>
</Placemark>
<Placemark>
<name>
Sat May 01 13:34:37 2010 S=0.01 Km/hr
</name>
<styleUrl>
#styleMap_TLP_Normal
</styleUrl>
<Point>
<coordinates>
-98.9485321,17.1260033,1134.50
</coordinates>
</Point>
</Placemark>
<Placemark>
<name>
Sat May 01 13:34:47 2010 S=0.01 Km/hr
</name>
<styleUrl>
#styleMap_TLP_Normal
</styleUrl>
<Point>
<coordinates>
-98.9485321,17.1260033,1134.50
</coordinates>
</Point>
</Placemark>
<Placemark>
<name>
Sat May 01 13:34:57 2010 S=0.03 Km/hr
</name>
<styleUrl>
#styleMap_TLP_Normal
</styleUrl>
<Point>
<coordinates>
-98.9485321,17.1260052,1134.50
</coordinates>
</Point>
</Placemark>
<Placemark>
<name>
Sat May 01 13:35:07 2010 S=0.01 Km/hr
</name>
<styleUrl>
#styleMap_TLP_Normal
</styleUrl>
<Point>
<coordinates>
-98.9485321,17.1260033,1134.47
</coordinates>
</Point>
</Placemark>
<Placemark>
<name>
Sat May 01 13:35:17 2010 S=0.03 Km/hr
</name>
<styleUrl>
#styleMap_TLP_Normal
</styleUrl>
<Point>
<coordinates>
-98.9485321,17.1260033,1134.47
</coordinates>
</Point>
</Placemark>
<Placemark>
<name>
Sat May 01 13:35:27 2010 S=0.01 Km/hr
</name>
<styleUrl>
#styleMap_TLP_Normal
</styleUrl>
<Point>
<coordinates>
-98.9485245,17.1259995,1134.47
</coordinates>
</Point>
</Placemark>
<Placemark>
<name>
Sat May 01 13:35:37 2010 S=0.02 Km/hr
</name>
<styleUrl>
#styleMap_TLP_Normal
</styleUrl>
<Point>
<coordinates>
-98.9485245,17.1260014,1134.44
</coordinates>
</Point>
</Placemark>
<Placemark>
<name>
Sat May 01 13:35:47 2010 S=0.01 Km/hr
</name>
<styleUrl>
#styleMap_TLP_Normal
</styleUrl>
<Point>
<coordinates>
-98.9485245,17.1259995,1134.31
</coordinates>
</Point>
</Placemark>
<Placemark>
<name>
Sat May 01 13:35:57 2010 S=0.00 Km/hr
</name>
<styleUrl>
#styleMap_TLP_Normal
</styleUrl>
<Point>
<coordinates>
-98.9485245,17.1260014,1134.28
</coordinates>
</Point>
</Placemark>
<Placemark>
<name>
Sat May 01 13:36:07 2010 S=0.01 Km/hr
</name>
<styleUrl>
#styleMap_TLP_Normal
</styleUrl>
<Point>
<coordinates>
-98.9485245,17.1260014,1134.19
</coordinates>
</Point>
</Placemark>
<Placemark>
<name>
Sat May 01 13:36:17 2010 S=0.00 Km/hr
</name>
<styleUrl>
#styleMap_TLP_Normal
</styleUrl>
<Point>
<coordinates>
-98.9485168,17.1260014,1134.09
</coordinates>
</Point>
</Placemark>
<Placemark>
<name>
Sat May 01 13:36:27 2010 S=0.00 Km/hr
</name>
<styleUrl>
#styleMap_TLP_Normal
</styleUrl>
<Point>
<coordinates>
-98.9485092,17.1259975,1134.16
</coordinates>
</Point>
</Placemark>
<Placemark>
<name>
Sat May 01 13:36:37 2010 S=0.01 Km/hr
</name>
<styleUrl>
#styleMap_TLP_Normal
</styleUrl>
<Point>
<coordinates>
-98.9485092,17.1259975,1134.06
</coordinates>
</Point>
</Placemark>
<Placemark>
<name>
Sat May 01 13:36:47 2010 S=0.04 Km/hr
</name>
<styleUrl>
#styleMap_TLP_Normal
</styleUrl>
<Point>
<coordinates>
-98.9485092,17.1259975,1134.00
</coordinates>
</Point>
</Placemark>
<Placemark>
<name>
Sat May 01 13:36:57 2010 S=0.01 Km/hr
</name>
<styleUrl>
#styleMap_TLP_Normal
</styleUrl>
<Point>
<coordinates>
-98.9485092,17.1259975,1133.91
</coordinates>
</Point>
</Placemark>
<Placemark>
<name>
Sat May 01 13:37:07 2010 S=0.01 Km/hr
</name>
<styleUrl>
#styleMap_TLP_Normal
</styleUrl>
<Point>
<coordinates>
-98.9485092,17.1259995,1133.88
</coordinates>
</Point>
</Placemark>
<Placemark>
<name>
Sat May 01 13:37:17 2010 S=1.03 Km/hr
</name>
<styleUrl>
#styleMap_TLP_Normal
</styleUrl>
<Point>
<coordinates>
-98.9485016,17.1259937,1133.72
</coordinates>
</Point>
</Placemark>
<Placemark>
<name>
Sat May 01 13:37:27 2010 S=0.17 Km/hr
</name>
<styleUrl>
#styleMap_TLP_Normal
</styleUrl>
<Point>
<coordinates>
-98.9484863,17.1259918,1132.34
</coordinates>
</Point>
</Placemark>
<Placemark>
<name>
Sat May 01 13:37:37 2010 S=0.28 Km/hr
</name>
<styleUrl>
#styleMap_TLP_Normal
</styleUrl>
<Point>
<coordinates>
-98.9484863,17.1259918,1131.94
</coordinates>
</Point>
</Placemark>
<Placemark>
<name>
Sat May 01 13:37:47 2010 S=0.02 Km/hr
</name>
<styleUrl>
#styleMap_TLP_Normal
</styleUrl>
<Point>
<coordinates>
-98.9484863,17.1259899,1131.75
</coordinates>
</Point>
</Placemark>
<Placemark>
<name>
Sat May 01 13:37:57 2010 S=0.02 Km/hr
</name>
<styleUrl>
#styleMap_TLP_Normal
</styleUrl>
<Point>
<coordinates>
-98.9484863,17.1259899,1131.75
</coordinates>
</Point>
</Placemark>
<Placemark>
<name>
Sat May 01 13:38:07 2010 S=0.01 Km/hr
</name>
<styleUrl>
#styleMap_TLP_Normal
</styleUrl>
<Point>
<coordinates>
-98.9484863,17.1259918,1131.72
</coordinates>
</Point>
</Placemark>
<Placemark>
<name>
Sat May 01 13:38:17 2010 S=0.00 Km/hr
</name>
<styleUrl>
#styleMap_TLP_Normal
</styleUrl>
<Point>
<coordinates>
-98.9484863,17.1259918,1131.66
</coordinates>
</Point>
</Placemark>
<Placemark>
<name>
Sat May 01 13:38:27 2010 S=0.02 Km/hr
</name>
<styleUrl>
#styleMap_TLP_Normal
</styleUrl>
<Point>
<coordinates>
-98.9484863,17.1259899,1131.56
</coordinates>
</Point>
</Placemark>
<Placemark>
<name>
Sat May 01 13:38:37 2010 S=0.01 Km/hr
</name>
<styleUrl>
#styleMap_TLP_Normal
</styleUrl>
<Point>
<coordinates>
-98.9484863,17.1259899,1131.53
</coordinates>
</Point>
</Placemark>
<Placemark>
<name>
Sat May 01 13:38:47 2010 S=0.03 Km/hr
</name>
<styleUrl>
#styleMap_TLP_Normal
</styleUrl>
<Point>
<coordinates>
-98.9484863,17.1259899,1131.44
</coordinates>
</Point>
</Placemark>
<Placemark>
<name>
Sat May 01 13:38:57 2010 S=0.01 Km/hr
</name>
<styleUrl>
#styleMap_TLP_Normal
</styleUrl>
<Point>
<coordinates>
-98.9484863,17.1259899,1131.34
</coordinates>
</Point>
</Placemark>
<Placemark>
<name>
Sat May 01 13:39:07 2010 S=0.01 Km/hr
</name>
<styleUrl>
#styleMap_TLP_Normal
</styleUrl>
<Point>
<coordinates>
-98.9484863,17.1259937,1131.28
</coordinates>
</Point>
</Placemark>
<Placemark>
<name>
Sat May 01 13:39:17 2010 S=0.01 Km/hr
</name>
<styleUrl>
#styleMap_TLP_Normal
</styleUrl>
<Point>
<coordinates>
-98.9484863,17.1259937,1131.19
</coordinates>
</Point>
</Placemark>
<Placemark>
<name>
Sat May 01 13:39:27 2010 S=0.01 Km/hr
</name>
<styleUrl>
#styleMap_TLP_Normal
</styleUrl>
<Point>
<coordinates>
-98.9484863,17.1259937,1131.16
</coordinates>
</Point>
</Placemark>
<Placemark>
<name>
Sat May 01 13:39:37 2010 S=0.00 Km/hr
</name>
<styleUrl>
#styleMap_TLP_Normal
</styleUrl>
<Point>
<coordinates>
-98.9484863,17.1259937,1131.16
</coordinates>
</Point>
</Placemark>
<Placemark>
<name>
Sat May 01 13:39:47 2010 S=0.02 Km/hr
</name>
<styleUrl>
#styleMap_TLP_Normal
</styleUrl>
<Point>
<coordinates>
-98.9484863,17.1259918,1131.13
</coordinates>
</Point>
</Placemark>
<Placemark>
<name>
Sat May 01 13:39:57 2010 S=0.01 Km/hr
</name>
<styleUrl>
#styleMap_TLP_Normal
</styleUrl>
<Point>
<coordinates>
-98.9484863,17.1259918,1130.75
</coordinates>
</Point>
</Placemark>
<Placemark>
<name>
Sat May 01 13:40:07 2010 S=0.01 Km/hr
</name>
<styleUrl>
#styleMap_TLP_Normal
</styleUrl>
<Point>
<coordinates>
-98.9484787,17.1259918,1130.72
</coordinates>
</Point>
</Placemark>
<Placemark>
<name>
Sat May 01 13:40:17 2010 S=0.00 Km/hr
</name>
<styleUrl>
#styleMap_TLP_Normal
</styleUrl>
<Point>
<coordinates>
-98.9484787,17.1259918,1130.69
</coordinates>
</Point>
</Placemark>
<Placemark>
<name>
Sat May 01 13:40:27 2010 S=0.01 Km/hr
</name>
<styleUrl>
#styleMap_TLP_Normal
</styleUrl>
<Point>
<coordinates>
-98.9484787,17.1259918,1130.59
</coordinates>
</Point>
</Placemark>
<Placemark>
<name>
Sat May 01 13:40:37 2010 S=0.01 Km/hr
</name>
<styleUrl>
#styleMap_TLP_Normal
</styleUrl>
<Point>
<coordinates>
-98.9484787,17.1259899,1130.34
</coordinates>
</Point>
</Placemark>
<Placemark>
<name>
Sat May 01 13:40:47 2010 S=0.01 Km/hr
</name>
<styleUrl>
#styleMap_TLP_Normal
</styleUrl>
<Point>
<coordinates>
-98.9484787,17.1259899,1130.28
</coordinates>
</Point>
</Placemark>
<Placemark>
<name>
Sat May 01 13:40:57 2010 S=0.01 Km/hr
</name>
<styleUrl>
#styleMap_TLP_Normal
</styleUrl>
<Point>
<coordinates>
-98.9484787,17.1259899,1130.25
</coordinates>
</Point>
</Placemark>
<Placemark>
<name>
Sat May 01 13:41:07 2010 S=0.02 Km/hr
</name>
<styleUrl>
#styleMap_TLP_Normal
</styleUrl>
<Point>
<coordinates>
-98.9484787,17.1259899,1130.25
</coordinates>
</Point>
</Placemark>
<Placemark>
<name>
Sat May 01 13:41:17 2010 S=0.00 Km/hr
</name>
<styleUrl>
#styleMap_TLP_Normal
</styleUrl>
<Point>
<coordinates>
-98.9484787,17.1259880,1130.22
</coordinates>
</Point>
</Placemark>
<Placemark>
<name>
Sat May 01 13:41:27 2010 S=0.02 Km/hr
</name>
<styleUrl>
#styleMap_TLP_Normal
</styleUrl>
<Point>
<coordinates>
-98.9484787,17.1259899,1130.13
</coordinates>
</Point>
</Placemark>
<Placemark>
<name>
Sat May 01 13:41:37 2010 S=0.00 Km/hr
</name>
<styleUrl>
#styleMap_TLP_Normal
</styleUrl>
<Point>
<coordinates>
-98.9484787,17.1259899,1130.03
</coordinates>
</Point>
</Placemark>
<Placemark>
<name>
Sat May 01 13:41:47 2010 S=0.03 Km/hr
</name>
<styleUrl>
#styleMap_TLP_Normal
</styleUrl>
<Point>
<coordinates>
-98.9484787,17.1259899,1129.97
</coordinates>
</Point>
</Placemark>
<Placemark>
<name>
Sat May 01 13:41:57 2010 S=0.02 Km/hr
</name>
<styleUrl>
#styleMap_TLP_Normal
</styleUrl>
<Point>
<coordinates>
-98.9484787,17.1259937,1129.94
</coordinates>
</Point>
</Placemark>
<Placemark>
<name>
Sat May 01 13:42:07 2010 S=0.01 Km/hr
</name>
<styleUrl>
#styleMap_TLP_Normal
</styleUrl>
<Point>
<coordinates>
-98.9484787,17.1259956,1129.91
</coordinates>
</Point>
</Placemark>
<Placemark>
<name>
Sat May 01 13:42:17 2010 S=0.01 Km/hr
</name>
<styleUrl>
#styleMap_TLP_Normal
</styleUrl>
<Point>
<coordinates>
-98.9484787,17.1259975,1129.94
</coordinates>
</Point>
</Placemark>
<Placemark>
<name>
Sat May 01 13:42:27 2010 S=0.01 Km/hr
</name>
<styleUrl>
#styleMap_TLP_Normal
</styleUrl>
<Point>
<coordinates>
-98.9484787,17.1259995,1129.91
</coordinates>
</Point>
</Placemark>
<Placemark>
<name>
Sat May 01 13:42:37 2010 S=0.01 Km/hr
</name>
<styleUrl>
#styleMap_TLP_Normal
</styleUrl>
<Point>
<coordinates>
-98.9484787,17.1260014,1129.81
</coordinates>
</Point>
</Placemark>
<Placemark>
<name>
Sat May 01 13:42:47 2010 S=0.02 Km/hr
</name>
<styleUrl>
#styleMap_TLP_Normal
</styleUrl>
<Point>
<coordinates>
-98.9484787,17.1260033,1129.75
</coordinates>
</Point>
</Placemark>
<Placemark>
<name>
Sat May 01 13:42:57 2010 S=0.02 Km/hr
</name>
<styleUrl>
#styleMap_TLP_Normal
</styleUrl>
<Point>
<coordinates>
-98.9484787,17.1260052,1129.69
</coordinates>
</Point>
</Placemark>
<Placemark>
<name>
Sat May 01 13:43:07 2010 S=0.01 Km/hr
</name>
<styleUrl>
#styleMap_TLP_Normal
</styleUrl>
<Point>
<coordinates>
-98.9484787,17.1260071,1129.66
</coordinates>
</Point>
</Placemark>
<Placemark>
<name>
Sat May 01 13:43:17 2010 S=0.01 Km/hr
</name>
<styleUrl>
#styleMap_TLP_Normal
</styleUrl>
<Point>
<coordinates>
-98.9484787,17.1260052,1129.56
</coordinates>
</Point>
</Placemark>
<Placemark>
<name>
Sat May 01 13:43:27 2010 S=1.41 Km/hr
</name>
<styleUrl>
#styleMap_TLP_Normal
</styleUrl>
<Point>
<coordinates>
-98.9485168,17.1259727,1129.66
</coordinates>
</Point>
</Placemark>
<Placemark>
<name>
Sat May 01 13:43:37 2010 S=0.28 Km/hr
</name>
<styleUrl>
#styleMap_TLP_Normal
</styleUrl>
<Point>
<coordinates>
-98.9485168,17.1259556,1128.66
</coordinates>
</Point>
</Placemark>
<Placemark>
<name>
Sat May 01 13:43:47 2010 S=0.56 Km/hr
</name>
<styleUrl>
#styleMap_TLP_Normal
</styleUrl>
<Point>
<coordinates>
-98.9485245,17.1259480,1128.28
</coordinates>
</Point>
</Placemark>
<Placemark>
<name>
Sat May 01 13:43:57 2010 S=0.80 Km/hr
</name>
<styleUrl>
#styleMap_TLP_Normal
</styleUrl>
<Point>
<coordinates>
-98.9485397,17.1259384,1127.72
</coordinates>
</Point>
</Placemark>
<Placemark>
<name>
Sat May 01 13:44:07 2010 S=1.36 Km/hr
</name>
<styleUrl>
#styleMap_TLP_Normal
</styleUrl>
<Point>
<coordinates>
-98.9485931,17.1259384,1126.13
</coordinates>
</Point>
</Placemark>
<Placemark>
<name>
Sat May 01 13:44:17 2010 S=0.61 Km/hr
</name>
<styleUrl>
#styleMap_TLP_Normal
</styleUrl>
<Point>
<coordinates>
-98.9485855,17.1259365,1124.41
</coordinates>
</Point>
</Placemark>
<Placemark>
<name>
Sat May 01 13:44:27 2010 S=0.53 Km/hr
</name>
<styleUrl>
#styleMap_TLP_Normal
</styleUrl>
<Point>
<coordinates>
-98.9485703,17.1259422,1123.63
</coordinates>
</Point>
</Placemark>
<Placemark>
<name>
Sat May 01 13:44:37 2010 S=0.66 Km/hr
</name>
<styleUrl>
#styleMap_TLP_Normal
</styleUrl>
<Point>
<coordinates>
-98.9485626,17.1259346,1122.88
</coordinates>
</Point>
</Placemark>
<Placemark>
<name>
Sat May 01 13:44:47 2010 S=0.32 Km/hr
</name>
<styleUrl>
#styleMap_TLP_Normal
</styleUrl>
<Point>
<coordinates>
-98.9485703,17.1259327,1122.06
</coordinates>
</Point>
</Placemark>
<Placemark>
<name>
Sat May 01 13:44:57 2010 S=0.18 Km/hr
</name>
<styleUrl>
#styleMap_TLP_Normal
</styleUrl>
<Point>
<coordinates>
-98.9485703,17.1259384,1121.13
</coordinates>
</Point>
</Placemark>
<Placemark>
<name>
Sat May 01 13:45:07 2010 S=0.44 Km/hr
</name>
<styleUrl>
#styleMap_TLP_Normal
</styleUrl>
<Point>
<coordinates>
-98.9485779,17.1259422,1120.28
</coordinates>
</Point>
</Placemark>
<Placemark>
<name>
Sat May 01 13:45:17 2010 S=0.85 Km/hr
</name>
<styleUrl>
#styleMap_TLP_Normal
</styleUrl>
<Point>
<coordinates>
-98.9486160,17.1259727,1118.69
</coordinates>
</Point>
</Placemark>
<Placemark>
<name>
Sat May 01 13:45:27 2010 S=0.35 Km/hr
</name>
<styleUrl>
#styleMap_TLP_Normal
</styleUrl>
<Point>
<coordinates>
-98.9486084,17.1259823,1117.63
</coordinates>
</Point>
</Placemark>
<Placemark>
<name>
Sat May 01 13:45:37 2010 S=0.87 Km/hr
</name>
<styleUrl>
#styleMap_TLP_Normal
</styleUrl>
<Point>
<coordinates>
-98.9486160,17.1259823,1116.50
</coordinates>
</Point>
</Placemark>
<Placemark>
<name>
Sat May 01 13:45:47 2010 S=0.58 Km/hr
</name>
<styleUrl>
#styleMap_TLP_Normal
</styleUrl>
<Point>
<coordinates>
-98.9486237,17.1259842,1115.31
</coordinates>
</Point>
</Placemark>
<Placemark>
<name>
Sat May 01 13:45:57 2010 S=1.30 Km/hr
</name>
<styleUrl>
#styleMap_TLP_Normal
</styleUrl>
<Point>
<coordinates>
-98.9486618,17.1259747,1114.06
</coordinates>
</Point>
</Placemark>
<Placemark>
<name>
Sat May 01 13:46:07 2010 S=0.16 Km/hr
</name>
<styleUrl>
#styleMap_TLP_Normal
</styleUrl>
<Point>
<coordinates>
-98.9486618,17.1259899,1113.78
</coordinates>
</Point>
</Placemark>
<Placemark>
<name>
Sat May 01 13:46:17 2010 S=0.20 Km/hr
</name>
<styleUrl>
#styleMap_TLP_Normal
</styleUrl>
<Point>
<coordinates>
-98.9486542,17.1259956,1112.63
</coordinates>
</Point>
</Placemark>
<Placemark>
<name>
Sat May 01 13:46:27 2010 S=1.23 Km/hr
</name>
<styleUrl>
#styleMap_TLP_Normal
</styleUrl>
<Point>
<coordinates>
-98.9486389,17.1259956,1111.81
</coordinates>
</Point>
</Placemark>
<Placemark>
<name>
Sat May 01 13:46:37 2010 S=1.55 Km/hr
</name>
<styleUrl>
#styleMap_TLP_Normal
</styleUrl>
<Point>
<coordinates>
-98.9485931,17.1259823,1112.22
</coordinates>
</Point>
</Placemark>
<Placemark>
<name>
Sat May 01 13:46:47 2010 S=0.56 Km/hr
</name>
<styleUrl>
#styleMap_TLP_Normal
</styleUrl>
<Point>
<coordinates>
-98.9486084,17.1259842,1112.31
</coordinates>
</Point>
</Placemark>
<Placemark>
<name>
Sat May 01 13:46:57 2010 S=0.81 Km/hr
</name>
<styleUrl>
#styleMap_TLP_Normal
</styleUrl>
<Point>
<coordinates>
-98.9486237,17.1259937,1112.34
</coordinates>
</Point>
</Placemark>
<Placemark>
<name>
Sat May 01 13:47:07 2010 S=0.77 Km/hr
</name>
<styleUrl>
#styleMap_TLP_Normal
</styleUrl>
<Point>
<coordinates>
-98.9486389,17.1259842,1112.41
</coordinates>
</Point>
</Placemark>
<Placemark>
<name>
Sat May 01 13:47:17 2010 S=0.65 Km/hr
</name>
<styleUrl>
#styleMap_TLP_Normal
</styleUrl>
<Point>
<coordinates>
-98.9486389,17.1259766,1112.69
</coordinates>
</Point>
</Placemark>
<Placemark>
<name>
Sat May 01 13:47:27 2010 S=0.76 Km/hr
</name>
<styleUrl>
#styleMap_TLP_Normal
</styleUrl>
<Point>
<coordinates>
-98.9486465,17.1259632,1112.78
</coordinates>
</Point>
</Placemark>
<Placemark>
<name>
Sat May 01 13:47:37 2010 S=0.60 Km/hr
</name>
<styleUrl>
#styleMap_TLP_Normal
</styleUrl>
<Point>
<coordinates>
-98.9486389,17.1259575,1112.81
</coordinates>
</Point>
</Placemark>
<Placemark>
<name>
Sat May 01 13:47:47 2010 S=0.44 Km/hr
</name>
<styleUrl>
#styleMap_TLP_Normal
</styleUrl>
<Point>
<coordinates>
-98.9486237,17.1259613,1113.56
</coordinates>
</Point>
</Placemark>
<Placemark>
<name>
Sat May 01 13:47:57 2010 S=1.25 Km/hr
</name>
<styleUrl>
#styleMap_TLP_Normal
</styleUrl>
<Point>
<coordinates>
-98.9486618,17.1259918,1113.50
</coordinates>
</Point>
</Placemark>
<Placemark>
<name>
Sat May 01 13:48:07 2010 S=1.12 Km/hr
</name>
<styleUrl>
#styleMap_TLP_Normal
</styleUrl>
<Point>
<coordinates>
-98.9485931,17.1260014,1113.88
</coordinates>
</Point>
</Placemark>
<Placemark>
<name>
Sat May 01 13:48:17 2010 S=0.24 Km/hr
</name>
<styleUrl>
#styleMap_TLP_Normal
</styleUrl>
<Point>
<coordinates>
-98.9485855,17.1259880,1115.41
</coordinates>
</Point>
</Placemark>
<Placemark>
<name>
Sat May 01 13:48:27 2010 S=0.01 Km/hr
</name>
<styleUrl>
#styleMap_TLP_Normal
</styleUrl>
<Point>
<coordinates>
-98.9485931,17.1259975,1115.66
</coordinates>
</Point>
</Placemark>
<Placemark>
<name>
Sat May 01 13:48:37 2010 S=0.01 Km/hr
</name>
<styleUrl>
#styleMap_TLP_Normal
</styleUrl>
<Point>
<coordinates>
-98.9485931,17.1259975,1115.66
</coordinates>
</Point>
</Placemark>
<Placemark>
<name>
Sat May 01 13:48:47 2010 S=0.01 Km/hr
</name>
<styleUrl>
#styleMap_TLP_Normal
</styleUrl>
<Point>
<coordinates>
-98.9485931,17.1259975,1115.69
</coordinates>
</Point>
</Placemark>
<Placemark>
<name>
Sat May 01 13:48:57 2010 S=0.01 Km/hr
</name>
<styleUrl>
#styleMap_TLP_Normal
</styleUrl>
<Point>
<coordinates>
-98.9485931,17.1259975,1115.72
</coordinates>
</Point>
</Placemark>
<Placemark>
<name>
Sat May 01 13:49:07 2010 S=0.01 Km/hr
</name>
<styleUrl>
#styleMap_TLP_Normal
</styleUrl>
<Point>
<coordinates>
-98.9485931,17.1259975,1115.72
</coordinates>
</Point>
</Placemark>
<Placemark>
<name>
Sat May 01 13:49:17 2010 S=0.01 Km/hr
</name>
<styleUrl>
#styleMap_TLP_Normal
</styleUrl>
<Point>
<coordinates>
-98.9485931,17.1259956,1115.69
</coordinates>
</Point>
</Placemark>
<Placemark>
<name>
Sat May 01 13:49:27 2010 S=0.01 Km/hr
</name>
<styleUrl>
#styleMap_TLP_Normal
</styleUrl>
<Point>
<coordinates>
-98.9485931,17.1259956,1115.69
</coordinates>
</Point>
</Placemark>
<Placemark>
<name>
Sat May 01 13:49:37 2010 S=0.68 Km/hr
</name>
<styleUrl>
#styleMap_TLP_Normal
</styleUrl>
<Point>
<coordinates>
-98.9485931,17.1259995,1115.66
</coordinates>
</Point>
</Placemark>
<Placemark>
<name>
Sat May 01 13:49:47 2010 S=1.07 Km/hr
</name>
<styleUrl>
#styleMap_TLP_Normal
</styleUrl>
<Point>
<coordinates>
-98.9485626,17.1260242,1115.19
</coordinates>
</Point>
</Placemark>
<Placemark>
<name>
Sat May 01 13:49:57 2010 S=0.63 Km/hr
</name>
<styleUrl>
#styleMap_TLP_Normal
</styleUrl>
<Point>
<coordinates>
-98.9485245,17.1260128,1116.53
</coordinates>
</Point>
</Placemark>
<Placemark>
<name>
Sat May 01 13:50:07 2010 S=0.63 Km/hr
</name>
<styleUrl>
#styleMap_TLP_Normal
</styleUrl>
<Point>
<coordinates>
-98.9485168,17.1260242,1116.56
</coordinates>
</Point>
</Placemark>
<Placemark>
<name>
Sat May 01 13:50:17 2010 S=0.41 Km/hr
</name>
<styleUrl>
#styleMap_TLP_Normal
</styleUrl>
<Point>
<coordinates>
-98.9485092,17.1260567,1117.72
</coordinates>
</Point>
</Placemark>
<Placemark>
<name>
Sat May 01 13:50:27 2010 S=0.55 Km/hr
</name>
<styleUrl>
#styleMap_TLP_Normal
</styleUrl>
<Point>
<coordinates>
-98.9485016,17.1260605,1117.78
</coordinates>
</Point>
</Placemark>
<Placemark>
<name>
Sat May 01 13:50:37 2010 S=0.95 Km/hr
</name>
<styleUrl>
#styleMap_TLP_Normal
</styleUrl>
<Point>
<coordinates>
-98.9485016,17.1260662,1117.84
</coordinates>
</Point>
</Placemark>
<Placemark>
<name>
Sat May 01 13:50:47 2010 S=0.73 Km/hr
</name>
<styleUrl>
#styleMap_TLP_Normal
</styleUrl>
<Point>
<coordinates>
-98.9485245,17.1260509,1118.06
</coordinates>
</Point>
</Placemark>
<Placemark>
<name>
Sat May 01 13:50:57 2010 S=0.42 Km/hr
</name>
<styleUrl>
#styleMap_TLP_Normal
</styleUrl>
<Point>
<coordinates>
-98.9485626,17.1260719,1118.75
</coordinates>
</Point>
</Placemark>
<Placemark>
<name>
Sat May 01 13:51:07 2010 S=1.31 Km/hr
</name>
<styleUrl>
#styleMap_TLP_Normal
</styleUrl>
<Point>
<coordinates>
-98.9486389,17.1259899,1118.88
</coordinates>
</Point>
</Placemark>
<Placemark>
<name>
Sat May 01 13:51:17 2010 S=0.94 Km/hr
</name>
<styleUrl>
#styleMap_TLP_Normal
</styleUrl>
<Point>
<coordinates>
-98.9486465,17.1259842,1120.47
</coordinates>
</Point>
</Placemark>
<Placemark>
<name>
Sat May 01 13:51:27 2010 S=0.98 Km/hr
</name>
<styleUrl>
#styleMap_TLP_Normal
</styleUrl>
<Point>
<coordinates>
-98.9486618,17.1259575,1120.69
</coordinates>
</Point>
</Placemark>
<Placemark>
<name>
Sat May 01 13:51:37 2010 S=1.26 Km/hr
</name>
<styleUrl>
#styleMap_TLP_Normal
</styleUrl>
<Point>
<coordinates>
-98.9487381,17.1259975,1119.44
</coordinates>
</Point>
</Placemark>
<Placemark>
<name>
Sat May 01 13:51:47 2010 S=1.25 Km/hr
</name>
<styleUrl>
#styleMap_TLP_Normal
</styleUrl>
<Point>
<coordinates>
-98.9487762,17.1260071,1120.72
</coordinates>
</Point>
</Placemark>
<Placemark>
<name>
Sat May 01 13:51:57 2010 S=1.22 Km/hr
</name>
<styleUrl>
#styleMap_TLP_Normal
</styleUrl>
<Point>
<coordinates>
-98.9487991,17.1260490,1120.91
</coordinates>
</Point>
</Placemark>
<Placemark>
<name>
Sat May 01 13:52:07 2010 S=1.78 Km/hr
</name>
<styleUrl>
#styleMap_TLP_Normal
</styleUrl>
<Point>
<coordinates>
-98.9488449,17.1261196,1121.25
</coordinates>
</Point>
</Placemark>
<Placemark>
<name>
Sat May 01 13:52:17 2010 S=1.54 Km/hr
</name>
<styleUrl>
#styleMap_TLP_Normal
</styleUrl>
<Point>
<coordinates>
-98.9488068,17.1262283,1121.75
</coordinates>
</Point>
</Placemark>
<Placemark>
<name>
Sat May 01 13:52:27 2010 S=1.61 Km/hr
</name>
<styleUrl>
#styleMap_TLP_Normal
</styleUrl>
<Point>
<coordinates>
-98.9487915,17.1263123,1122.75
</coordinates>
</Point>
</Placemark>
<Placemark>
<name>
Sat May 01 13:52:37 2010 S=1.43 Km/hr
</name>
<styleUrl>
#styleMap_TLP_Normal
</styleUrl>
<Point>
<coordinates>
-98.9487762,17.1263924,1126.00
</coordinates>
</Point>
</Placemark>
<Placemark>
<name>
Sat May 01 13:52:47 2010 S=1.31 Km/hr
</name>
<styleUrl>
#styleMap_TLP_Normal
</styleUrl>
<Point>
<coordinates>
-98.9487686,17.1264458,1128.22
</coordinates>
</Point>
</Placemark>
<Placemark>
<name>
Sat May 01 13:52:57 2010 S=1.54 Km/hr
</name>
<styleUrl>
#styleMap_TLP_Normal
</styleUrl>
<Point>
<coordinates>
-98.9487610,17.1265068,1127.78
</coordinates>
</Point>
</Placemark>
<Placemark>
<name>
Sat May 01 13:53:07 2010 S=1.05 Km/hr
</name>
<styleUrl>
#styleMap_TLP_Normal
</styleUrl>
<Point>
<coordinates>
-98.9487610,17.1265507,1130.47
</coordinates>
</Point>
</Placemark>
<Placemark>
<name>
Sat May 01 13:53:17 2010 S=0.82 Km/hr
</name>
<styleUrl>
#styleMap_TLP_Normal
</styleUrl>
<Point>
<coordinates>
-98.9487610,17.1265640,1131.72
</coordinates>
</Point>
</Placemark>
<Placemark>
<name>
Sat May 01 13:53:27 2010 S=0.48 Km/hr
</name>
<styleUrl>
#styleMap_TLP_Normal
</styleUrl>
<Point>
<coordinates>
-98.9487610,17.1265640,1132.25
</coordinates>
</Point>
</Placemark>
<Placemark>
<name>
Sat May 01 13:53:37 2010 S=1.04 Km/hr
</name>
<styleUrl>
#styleMap_TLP_Normal
</styleUrl>
<Point>
<coordinates>
-98.9487610,17.1265526,1132.63
</coordinates>
</Point>
</Placemark>
<Placemark>
<name>
Sat May 01 13:53:47 2010 S=0.59 Km/hr
</name>
<styleUrl>
#styleMap_TLP_Normal
</styleUrl>
<Point>
<coordinates>
-98.9487686,17.1265373,1132.88
</coordinates>
</Point>
</Placemark>
<Placemark>
<name>
Sat May 01 13:53:57 2010 S=1.77 Km/hr
</name>
<styleUrl>
#styleMap_TLP_Normal
</styleUrl>
<Point>
<coordinates>
-98.9488449,17.1265144,1133.31
</coordinates>
</Point>
</Placemark>
<Placemark>
<name>
Sat May 01 13:54:07 2010 S=2.14 Km/hr
</name>
<styleUrl>
#styleMap_TLP_Normal
</styleUrl>
<Point>
<coordinates>
-98.9489136,17.1265717,1131.69
</coordinates>
</Point>
</Placemark>
<Placemark>
<name>
Sat May 01 13:54:17 2010 S=1.26 Km/hr
</name>
<styleUrl>
#styleMap_TLP_Normal
</styleUrl>
<Point>
<coordinates>
-98.9488983,17.1266193,1131.69
</coordinates>
</Point>
</Placemark>
<Placemark>
<name>
Sat May 01 13:54:27 2010 S=1.32 Km/hr
</name>
<styleUrl>
#styleMap_TLP_Normal
</styleUrl>
<Point>
<coordinates>
-98.9488297,17.1266651,1130.66
</coordinates>
</Point>
</Placemark>
<Placemark>
<name>
Sat May 01 13:54:37 2010 S=1.23 Km/hr
</name>
<styleUrl>
#styleMap_TLP_Normal
</styleUrl>
<Point>
<coordinates>
-98.9488525,17.1267052,1131.16
</coordinates>
</Point>
</Placemark>
<Placemark>
<name>
Sat May 01 13:54:47 2010 S=0.92 Km/hr
</name>
<styleUrl>
#styleMap_TLP_Normal
</styleUrl>
<Point>
<coordinates>
-98.9488220,17.1267128,1133.69
</coordinates>
</Point>
</Placemark>
<Placemark>
<name>
Sat May 01 13:54:57 2010 S=0.99 Km/hr
</name>
<styleUrl>
#styleMap_TLP_Normal
</styleUrl>
<Point>
<coordinates>
-98.9488449,17.1267319,1133.53
</coordinates>
</Point>
</Placemark>
<Placemark>
<name>
Sat May 01 13:55:07 2010 S=1.90 Km/hr
</name>
<styleUrl>
#styleMap_TLP_Normal
</styleUrl>
<Point>
<coordinates>
-98.9489594,17.1266899,1132.75
</coordinates>
</Point>
</Placemark>
<Placemark>
<name>
Sat May 01 13:55:17 2010 S=1.93 Km/hr
</name>
<styleUrl>
#styleMap_TLP_Normal
</styleUrl>
<Point>
<coordinates>
-98.9490128,17.1266289,1133.31
</coordinates>
</Point>
</Placemark>
<Placemark>
<name>
Sat May 01 13:55:27 2010 S=1.58 Km/hr
</name>
<styleUrl>
#styleMap_TLP_Normal
</styleUrl>
<Point>
<coordinates>
-98.9490280,17.1265469,1135.13
</coordinates>
</Point>
</Placemark>
<Placemark>
<name>
Sat May 01 13:55:37 2010 S=1.38 Km/hr
</name>
<styleUrl>
#styleMap_TLP_Normal
</styleUrl>
<Point>
<coordinates>
-98.9490738,17.1265907,1136.25
</coordinates>
</Point>
</Placemark>
<Placemark>
<name>
Sat May 01 13:55:47 2010 S=2.05 Km/hr
</name>
<styleUrl>
#styleMap_TLP_Normal
</styleUrl>
<Point>
<coordinates>
-98.9490738,17.1266899,1137.19
</coordinates>
</Point>
</Placemark>
<Placemark>
<name>
Sat May 01 13:55:57 2010 S=1.53 Km/hr
</name>
<styleUrl>
#styleMap_TLP_Normal
</styleUrl>
<Point>
<coordinates>
-98.9490662,17.1267319,1140.16
</coordinates>
</Point>
</Placemark>
<Placemark>
<name>
Sat May 01 13:56:07 2010 S=1.31 Km/hr
</name>
<styleUrl>
#styleMap_TLP_Normal
</styleUrl>
<Point>
<coordinates>
-98.9489975,17.1267338,1144.59
</coordinates>
</Point>
</Placemark>
<Placemark>
<name>
Sat May 01 13:56:17 2010 S=1.50 Km/hr
</name>
<styleUrl>
#styleMap_TLP_Normal
</styleUrl>
<Point>
<coordinates>
-98.9489441,17.1267910,1146.22
</coordinates>
</Point>
</Placemark>
<Placemark>
<name>
Sat May 01 13:56:27 2010 S=0.89 Km/hr
</name>
<styleUrl>
#styleMap_TLP_Normal
</styleUrl>
<Point>
<coordinates>
-98.9488983,17.1267872,1147.78
</coordinates>
</Point>
</Placemark>
<Placemark>
<name>
Sat May 01 13:56:37 2010 S=0.97 Km/hr
</name>
<styleUrl>
#styleMap_TLP_Normal
</styleUrl>
<Point>
<coordinates>
-98.9489288,17.1268120,1149.09
</coordinates>
</Point>
</Placemark>
<Placemark>
<name>
Sat May 01 13:56:47 2010 S=1.82 Km/hr
</name>
<styleUrl>
#styleMap_TLP_Normal
</styleUrl>
<Point>
<coordinates>
-98.9489746,17.1268730,1150.56
</coordinates>
</Point>
</Placemark>
<Placemark>
<name>
Sat May 01 13:56:57 2010 S=1.58 Km/hr
</name>
<styleUrl>
#styleMap_TLP_Normal
</styleUrl>
<Point>
<coordinates>
-98.9489594,17.1269264,1152.50
</coordinates>
</Point>
</Placemark>
<Placemark>
<name>
Sat May 01 13:57:07 2010 S=1.70 Km/hr
</name>
<styleUrl>
#styleMap_TLP_Normal
</styleUrl>
<Point>
<coordinates>
-98.9489899,17.1269989,1154.75
</coordinates>
</Point>
</Placemark>
<Placemark>
<name>
Sat May 01 13:57:17 2010 S=1.51 Km/hr
</name>
<styleUrl>
#styleMap_TLP_Normal
</styleUrl>
<Point>
<coordinates>
-98.9490204,17.1270618,1156.66
</coordinates>
</Point>
</Placemark>
<Placemark>
<name>
Sat May 01 13:57:27 2010 S=1.12 Km/hr
</name>
<styleUrl>
#styleMap_TLP_Normal
</styleUrl>
<Point>
<coordinates>
-98.9490509,17.1270790,1157.47
</coordinates>
</Point>
</Placemark>
<Placemark>
<name>
Sat May 01 13:57:37 2010 S=0.74 Km/hr
</name>
<styleUrl>
#styleMap_TLP_Normal
</styleUrl>
<Point>
<coordinates>
-98.9490662,17.1270962,1158.97
</coordinates>
</Point>
</Placemark>
<Placemark>
<name>
Sat May 01 13:57:47 2010 S=1.43 Km/hr
</name>
<styleUrl>
#styleMap_TLP_Normal
</styleUrl>
<Point>
<coordinates>
-98.9490814,17.1271114,1160.22
</coordinates>
</Point>
</Placemark>
<Placemark>
<name>
Sat May 01 13:57:57 2010 S=1.94 Km/hr
</name>
<styleUrl>
#styleMap_TLP_Normal
</styleUrl>
<Point>
<coordinates>
-98.9491196,17.1271725,1160.53
</coordinates>
</Point>
</Placemark>
<Placemark>
<name>
Sat May 01 13:58:07 2010 S=1.81 Km/hr
</name>
<styleUrl>
#styleMap_TLP_Normal
</styleUrl>
<Point>
<coordinates>
-98.9491272,17.1272335,1162.31
</coordinates>
</Point>
</Placemark>
<Placemark>
<name>
Sat May 01 13:58:17 2010 S=1.80 Km/hr
</name>
<styleUrl>
#styleMap_TLP_Normal
</styleUrl>
<Point>
<coordinates>
-98.9490967,17.1273060,1164.28
</coordinates>
</Point>
</Placemark>
<Placemark>
<name>
Sat May 01 13:58:27 2010 S=1.76 Km/hr
</name>
<styleUrl>
#styleMap_TLP_Normal
</styleUrl>
<Point>
<coordinates>
-98.9490967,17.1273899,1168.28
</coordinates>
</Point>
</Placemark>
<Placemark>
<name>
Sat May 01 13:58:37 2010 S=1.80 Km/hr
</name>
<styleUrl>
#styleMap_TLP_Normal
</styleUrl>
<Point>
<coordinates>
-98.9490967,17.1274414,1170.75
</coordinates>
</Point>
</Placemark>
<Placemark>
<name>
Sat May 01 13:58:47 2010 S=1.86 Km/hr
</name>
<styleUrl>
#styleMap_TLP_Normal
</styleUrl>
<Point>
<coordinates>
-98.9490509,17.1274853,1173.22
</coordinates>
</Point>
</Placemark>
<Placemark>
<name>
Sat May 01 13:58:57 2010 S=1.41 Km/hr
</name>
<styleUrl>
#styleMap_TLP_Normal
</styleUrl>
<Point>
<coordinates>
-98.9490204,17.1275425,1175.44
</coordinates>
</Point>
</Placemark>
<Placemark>
<name>
Sat May 01 13:59:07 2010 S=1.55 Km/hr
</name>
<styleUrl>
#styleMap_TLP_Normal
</styleUrl>
<Point>
<coordinates>
-98.9490204,17.1276340,1176.81
</coordinates>
</Point>
</Placemark>
<Placemark>
<name>
Sat May 01 13:59:17 2010 S=0.96 Km/hr
</name>
<styleUrl>
#styleMap_TLP_Normal
</styleUrl>
<Point>
<coordinates>
-98.9489822,17.1276913,1177.34
</coordinates>
</Point>
</Placemark>
<Placemark>
<name>
Sat May 01 13:59:27 2010 S=0.56 Km/hr
</name>
<styleUrl>
#styleMap_TLP_Normal
</styleUrl>
<Point>
<coordinates>
-98.9489822,17.1277122,1177.88
</coordinates>
</Point>
</Placemark>
<Placemark>
<name>
Sat May 01 13:59:37 2010 S=1.17 Km/hr
</name>
<styleUrl>
#styleMap_TLP_Normal
</styleUrl>
<Point>
<coordinates>
-98.9489746,17.1277504,1177.59
</coordinates>
</Point>
</Placemark>
<Placemark>
<name>
Sat May 01 13:59:47 2010 S=1.50 Km/hr
</name>
<styleUrl>
#styleMap_TLP_Normal
</styleUrl>
<Point>
<coordinates>
-98.9489822,17.1277924,1175.72
</coordinates>
</Point>
</Placemark>
<Placemark>
<name>
Sat May 01 13:59:57 2010 S=1.77 Km/hr
</name>
<styleUrl>
#styleMap_TLP_Normal
</styleUrl>
<Point>
<coordinates>
-98.9490128,17.1278152,1175.38
</coordinates>
</Point>
</Placemark>
<Placemark>
<name>
Sat May 01 14:00:07 2010 S=1.79 Km/hr
</name>
<styleUrl>
#styleMap_TLP_Normal
</styleUrl>
<Point>
<coordinates>
-98.9489975,17.1278801,1176.09
</coordinates>
</Point>
</Placemark>
<Placemark>
<name>
Sat May 01 14:00:17 2010 S=1.50 Km/hr
</name>
<styleUrl>
#styleMap_TLP_Normal
</styleUrl>
<Point>
<coordinates>
-98.9489746,17.1279469,1175.47
</coordinates>
</Point>
</Placemark>
<Placemark>
<name>
Sat May 01 14:00:27 2010 S=1.63 Km/hr
</name>
<styleUrl>
#styleMap_TLP_Normal
</styleUrl>
<Point>
<coordinates>
-98.9489746,17.1279774,1174.88
</coordinates>
</Point>
</Placemark>
<Placemark>
<name>
Sat May 01 14:00:37 2010 S=2.10 Km/hr
</name>
<styleUrl>
#styleMap_TLP_Normal
</styleUrl>
<Point>
<coordinates>
-98.9489288,17.1280575,1175.28
</coordinates>
</Point>
</Placemark>
<Placemark>
<name>
Sat May 01 14:00:47 2010 S=2.13 Km/hr
</name>
<styleUrl>
#styleMap_TLP_Normal
</styleUrl>
<Point>
<coordinates>
-98.9489059,17.1281128,1175.84
</coordinates>
</Point>
</Placemark>
<Placemark>
<name>
Sat May 01 14:00:57 2010 S=1.79 Km/hr
</name>
<styleUrl>
#styleMap_TLP_Normal
</styleUrl>
<Point>
<coordinates>
-98.9489059,17.1281586,1178.81
</coordinates>
</Point>
</Placemark>
<Placemark>
<name>
Sat May 01 14:01:07 2010 S=1.40 Km/hr
</name>
<styleUrl>
#styleMap_TLP_Normal
</styleUrl>
<Point>
<coordinates>
-98.9488907,17.1282234,1179.81
</coordinates>
</Point>
</Placemark>
<Placemark>
<name>
Sat May 01 14:01:17 2010 S=1.92 Km/hr
</name>
<styleUrl>
#styleMap_TLP_Normal
</styleUrl>
<Point>
<coordinates>
-98.9488678,17.1282902,1180.50
</coordinates>
</Point>
</Placemark>
<Placemark>
<name>
Sat May 01 14:01:27 2010 S=1.59 Km/hr
</name>
<styleUrl>
#styleMap_TLP_Normal
</styleUrl>
<Point>
<coordinates>
-98.9488678,17.1283245,1181.56
</coordinates>
</Point>
</Placemark>
<Placemark>
<name>
Sat May 01 14:01:37 2010 S=1.80 Km/hr
</name>
<styleUrl>
#styleMap_TLP_Normal
</styleUrl>
<Point>
<coordinates>
-98.9488754,17.1283607,1181.97
</coordinates>
</Point>
</Placemark>
<Placemark>
<name>
Sat May 01 14:01:47 2010 S=2.19 Km/hr
</name>
<styleUrl>
#styleMap_TLP_Normal
</styleUrl>
<Point>
<coordinates>
-98.9489059,17.1284122,1183.63
</coordinates>
</Point>
</Placemark>
<Placemark>
<name>
Sat May 01 14:01:57 2010 S=2.58 Km/hr
</name>
<styleUrl>
#styleMap_TLP_Normal
</styleUrl>
<Point>
<coordinates>
-98.9490051,17.1284142,1184.81
</coordinates>
</Point>
</Placemark>
<Placemark>
<name>
Sat May 01 14:02:07 2010 S=2.52 Km/hr
</name>
<styleUrl>
#styleMap_TLP_Normal
</styleUrl>
<Point>
<coordinates>
-98.9490967,17.1283932,1184.91
</coordinates>
</Point>
</Placemark>
<Placemark>
<name>
Sat May 01 14:02:17 2010 S=3.26 Km/hr
</name>
<styleUrl>
#styleMap_TLP_Normal
</styleUrl>
<Point>
<coordinates>
-98.9491959,17.1283550,1186.00
</coordinates>
</Point>
</Placemark>
<Placemark>
<name>
Sat May 01 14:02:27 2010 S=3.08 Km/hr
</name>
<styleUrl>
#styleMap_TLP_Normal
</styleUrl>
<Point>
<coordinates>
-98.9493103,17.1283150,1186.53
</coordinates>
</Point>
</Placemark>
<Placemark>
<name>
Sat May 01 14:02:37 2010 S=2.55 Km/hr
</name>
<styleUrl>
#styleMap_TLP_Normal
</styleUrl>
<Point>
<coordinates>
-98.9494095,17.1282864,1187.25
</coordinates>
</Point>
</Placemark>
<Placemark>
<name>
Sat May 01 14:02:47 2010 S=3.40 Km/hr
</name>
<styleUrl>
#styleMap_TLP_Normal
</styleUrl>
<Point>
<coordinates>
-98.9495239,17.1282558,1187.97
</coordinates>
</Point>
</Placemark>
<Placemark>
<name>
Sat May 01 14:02:57 2010 S=1.88 Km/hr
</name>
<styleUrl>
#styleMap_TLP_Normal
</styleUrl>
<Point>
<coordinates>
-98.9496002,17.1282978,1188.31
</coordinates>
</Point>
</Placemark>
<Placemark>
<name>
Sat May 01 14:03:07 2010 S=1.28 Km/hr
</name>
<styleUrl>
#styleMap_TLP_Normal
</styleUrl>
<Point>
<coordinates>
-98.9496155,17.1283245,1188.09
</coordinates>
</Point>
</Placemark>
<Placemark>
<name>
Sat May 01 14:03:17 2010 S=1.63 Km/hr
</name>
<styleUrl>
#styleMap_TLP_Normal
</styleUrl>
<Point>
<coordinates>
-98.9496765,17.1283550,1187.91
</coordinates>
</Point>
</Placemark>
<Placemark>
<name>
Sat May 01 14:03:27 2010 S=2.16 Km/hr
</name>
<styleUrl>
#styleMap_TLP_Normal
</styleUrl>
<Point>
<coordinates>
-98.9496994,17.1283493,1187.31
</coordinates>
</Point>
</Placemark>
<Placemark>
<name>
Sat May 01 14:03:37 2010 S=2.87 Km/hr
</name>
<styleUrl>
#styleMap_TLP_Normal
</styleUrl>
<Point>
<coordinates>
-98.9497833,17.1283855,1187.50
</coordinates>
</Point>
</Placemark>
<Placemark>
<name>
Sat May 01 14:03:47 2010 S=0.42 Km/hr
</name>
<styleUrl>
#styleMap_TLP_Normal
</styleUrl>
<Point>
<coordinates>
-98.9498138,17.1284447,1189.13
</coordinates>
</Point>
</Placemark>
<Placemark>
<name>
Sat May 01 14:03:57 2010 S=1.34 Km/hr
</name>
<styleUrl>
#styleMap_TLP_Normal
</styleUrl>
<Point>
<coordinates>
-98.9498062,17.1284294,1188.66
</coordinates>
</Point>
</Placemark>
<Placemark>
<name>
Sat May 01 14:04:07 2010 S=1.57 Km/hr
</name>
<styleUrl>
#styleMap_TLP_Normal
</styleUrl>
<Point>
<coordinates>
-98.9498672,17.1283989,1188.03
</coordinates>
</Point>
</Placemark>
<Placemark>
<name>
Sat May 01 14:04:17 2010 S=0.63 Km/hr
</name>
<styleUrl>
#styleMap_TLP_Normal
</styleUrl>
<Point>
<coordinates>
-98.9498825,17.1283989,1187.28
</coordinates>
</Point>
</Placemark>
<Placemark>
<name>
Sat May 01 14:04:27 2010 S=0.12 Km/hr
</name>
<styleUrl>
#styleMap_TLP_Normal
</styleUrl>
<Point>
<coordinates>
-98.9498825,17.1283951,1187.00
</coordinates>
</Point>
</Placemark>
<Placemark>
<name>
Sat May 01 14:04:37 2010 S=0.30 Km/hr
</name>
<styleUrl>
#styleMap_TLP_Normal
</styleUrl>
<Point>
<coordinates>
-98.9498825,17.1284008,1186.75
</coordinates>
</Point>
</Placemark>
<Placemark>
<name>
Sat May 01 14:04:47 2010 S=0.99 Km/hr
</name>
<styleUrl>
#styleMap_TLP_Normal
</styleUrl>
<Point>
<coordinates>
-98.9498749,17.1284046,1186.63
</coordinates>
</Point>
</Placemark>
<Placemark>
<name>
Sat May 01 14:04:57 2010 S=1.33 Km/hr
</name>
<styleUrl>
#styleMap_TLP_Normal
</styleUrl>
<Point>
<coordinates>
-98.9498672,17.1284103,1186.59
</coordinates>
</Point>
</Placemark>
<Placemark>
<name>
Sat May 01 14:05:07 2010 S=0.65 Km/hr
</name>
<styleUrl>
#styleMap_TLP_Normal
</styleUrl>
<Point>
<coordinates>
-98.9498596,17.1284180,1186.28
</coordinates>
</Point>
</Placemark>
<Placemark>
<name>
Sat May 01 14:05:17 2010 S=0.32 Km/hr
</name>
<styleUrl>
#styleMap_TLP_Finish
</styleUrl>
<Point>
<coordinates>
-98.9498672,17.1284275,1186.25
</coordinates>
</Point>
</Placemark>
</Folder>
</Document>
</kml>
