# Supplementary material for: Lévy foraging patterns of rural humans
Source: PLoS One. 2018 Jun 18;13(6):e0199099. doi: 10.1371/journal.pone.0199099 (PMC6005560; doi:10.1371/journal.pone.0199099)
Supplement: S6 File — (ZIP) [file pone.0199099.s006.zip › holux09/Holux009_M-241_Start_20100519-102101_Finish_20100519-141211.txt]

-99.0429230	17.1279125	725.05	Wed May 19 10:21:01 2010
-99.0430832	17.1278038	757.84	Wed May 19 10:21:11 2010
-99.0431137	17.1278057	761.47	Wed May 19 10:21:21 2010
-99.0431061	17.1278019	767.42	Wed May 19 10:21:31 2010
-99.0431213	17.1277962	768.52	Wed May 19 10:21:41 2010
-99.0431213	17.1277962	768.52	Wed May 19 10:21:51 2010
-99.0431213	17.1277962	768.52	Wed May 19 10:22:01 2010
-99.0431442	17.1278019	769.14	Wed May 19 10:22:11 2010
-99.0431595	17.1278000	768.55	Wed May 19 10:22:21 2010
-99.0431671	17.1278095	769.09	Wed May 19 10:22:31 2010
-99.0431671	17.1278133	769.23	Wed May 19 10:22:41 2010
-99.0431900	17.1278057	770.00	Wed May 19 10:22:51 2010
-99.0432281	17.1277390	769.64	Wed May 19 10:23:01 2010
-99.0432968	17.1276875	771.81	Wed May 19 10:23:11 2010
-99.0433884	17.1276875	774.22	Wed May 19 10:23:21 2010
-99.0434570	17.1276398	776.58	Wed May 19 10:23:31 2010
-99.0435257	17.1275978	778.86	Wed May 19 10:23:41 2010
-99.0435791	17.1275520	780.44	Wed May 19 10:23:51 2010
-99.0436859	17.1275406	780.61	Wed May 19 10:24:01 2010
-99.0437622	17.1275501	780.28	Wed May 19 10:24:11 2010
-99.0438614	17.1275730	778.72	Wed May 19 10:24:21 2010
-99.0439606	17.1275501	776.72	Wed May 19 10:24:31 2010
-99.0440445	17.1275654	775.06	Wed May 19 10:24:41 2010
-99.0441513	17.1276340	771.42	Wed May 19 10:24:51 2010
-99.0442581	17.1276836	768.89	Wed May 19 10:25:01 2010
-99.0443344	17.1277103	765.36	Wed May 19 10:25:11 2010
-99.0443802	17.1276913	763.61	Wed May 19 10:25:21 2010
-99.0443802	17.1276951	762.86	Wed May 19 10:25:31 2010
-99.0441971	17.1276913	763.39	Wed May 19 10:25:41 2010
-99.0440521	17.1275902	767.52	Wed May 19 10:25:51 2010
-99.0439606	17.1275616	771.19	Wed May 19 10:26:01 2010
-99.0438461	17.1275692	776.72	Wed May 19 10:26:11 2010
-99.0437088	17.1275387	776.67	Wed May 19 10:26:21 2010
-99.0435791	17.1275177	778.08	Wed May 19 10:26:31 2010
-99.0434799	17.1275635	779.25	Wed May 19 10:26:41 2010
-99.0434036	17.1276093	779.84	Wed May 19 10:26:51 2010
-99.0432358	17.1276894	778.97	Wed May 19 10:27:01 2010
-99.0431747	17.1277275	777.08	Wed May 19 10:27:11 2010
-99.0431595	17.1277618	777.23	Wed May 19 10:27:21 2010
-99.0431137	17.1277847	775.19	Wed May 19 10:27:31 2010
-99.0432205	17.1277866	774.27	Wed May 19 10:27:41 2010
-99.0433044	17.1276951	773.31	Wed May 19 10:27:51 2010
-99.0434189	17.1276684	775.28	Wed May 19 10:28:01 2010
-99.0435104	17.1276073	775.77	Wed May 19 10:28:11 2010
-99.0436020	17.1275253	778.92	Wed May 19 10:28:21 2010
-99.0437164	17.1275406	777.48	Wed May 19 10:28:31 2010
-99.0438309	17.1275845	776.42	Wed May 19 10:28:41 2010
-99.0439377	17.1275616	773.16	Wed May 19 10:28:51 2010
-99.0440521	17.1275902	768.41	Wed May 19 10:29:01 2010
-99.0441666	17.1276608	764.14	Wed May 19 10:29:11 2010
-99.0442505	17.1276817	758.63	Wed May 19 10:29:21 2010
-99.0443726	17.1276855	756.92	Wed May 19 10:29:31 2010
-99.0443802	17.1276093	756.81	Wed May 19 10:29:41 2010
-99.0444641	17.1275387	757.34	Wed May 19 10:29:51 2010
-99.0445328	17.1274681	757.91	Wed May 19 10:30:01 2010
-99.0445786	17.1274128	758.61	Wed May 19 10:30:11 2010
-99.0445938	17.1273041	760.38	Wed May 19 10:30:21 2010
-99.0446014	17.1272049	761.19	Wed May 19 10:30:31 2010
-99.0446014	17.1271114	763.97	Wed May 19 10:30:41 2010
-99.0446014	17.1270218	767.50	Wed May 19 10:30:51 2010
-99.0445786	17.1269512	769.33	Wed May 19 10:31:01 2010
-99.0445709	17.1269093	772.56	Wed May 19 10:31:11 2010
-99.0445938	17.1268921	775.80	Wed May 19 10:31:21 2010
-99.0446701	17.1268654	778.45	Wed May 19 10:31:31 2010
-99.0447464	17.1268234	781.33	Wed May 19 10:31:41 2010
-99.0448303	17.1267643	779.98	Wed May 19 10:31:51 2010
-99.0449219	17.1267529	775.77	Wed May 19 10:32:01 2010
-99.0450211	17.1266994	773.73	Wed May 19 10:32:11 2010
-99.0450516	17.1265755	773.30	Wed May 19 10:32:21 2010
-99.0450134	17.1264648	773.27	Wed May 19 10:32:31 2010
-99.0450516	17.1263695	774.77	Wed May 19 10:32:41 2010
-99.0451431	17.1263618	774.70	Wed May 19 10:32:51 2010
-99.0452118	17.1263332	774.61	Wed May 19 10:33:01 2010
-99.0452042	17.1262474	775.17	Wed May 19 10:33:11 2010
-99.0451431	17.1262131	776.34	Wed May 19 10:33:21 2010
-99.0450897	17.1261654	777.83	Wed May 19 10:33:31 2010
-99.0450439	17.1261101	779.05	Wed May 19 10:33:41 2010
-99.0449829	17.1260376	779.95	Wed May 19 10:33:51 2010
-99.0449524	17.1259613	782.41	Wed May 19 10:34:01 2010
-99.0449142	17.1259441	785.44	Wed May 19 10:34:11 2010
-99.0448990	17.1259594	787.44	Wed May 19 10:34:21 2010
-99.0448532	17.1259460	788.73	Wed May 19 10:34:31 2010
-99.0449142	17.1258755	789.23	Wed May 19 10:34:41 2010
-99.0449753	17.1258221	789.95	Wed May 19 10:34:51 2010
-99.0450592	17.1257439	790.73	Wed May 19 10:35:01 2010
-99.0451202	17.1256523	790.84	Wed May 19 10:35:11 2010
-99.0451965	17.1256123	792.72	Wed May 19 10:35:21 2010
-99.0452881	17.1256046	792.70	Wed May 19 10:35:31 2010
-99.0453339	17.1255093	796.00	Wed May 19 10:35:41 2010
-99.0453873	17.1254311	797.00	Wed May 19 10:35:51 2010
-99.0454330	17.1253700	799.30	Wed May 19 10:36:01 2010
-99.0454636	17.1253185	801.78	Wed May 19 10:36:11 2010
-99.0455246	17.1252785	804.61	Wed May 19 10:36:21 2010
-99.0455475	17.1252308	805.67	Wed May 19 10:36:31 2010
-99.0455704	17.1252689	809.33	Wed May 19 10:36:41 2010
-99.0456390	17.1252441	811.48	Wed May 19 10:36:51 2010
-99.0457077	17.1252747	812.59	Wed May 19 10:37:01 2010
-99.0457458	17.1251831	812.33	Wed May 19 10:37:11 2010
-99.0458221	17.1250706	812.72	Wed May 19 10:37:21 2010
-99.0458984	17.1250057	812.64	Wed May 19 10:37:31 2010
-99.0458755	17.1249657	811.44	Wed May 19 10:37:41 2010
-99.0458755	17.1249104	808.73	Wed May 19 10:37:51 2010
-99.0458603	17.1249065	807.69	Wed May 19 10:38:01 2010
-99.0458603	17.1249065	806.67	Wed May 19 10:38:11 2010
-99.0458679	17.1249065	804.94	Wed May 19 10:38:21 2010
-99.0458755	17.1248932	804.28	Wed May 19 10:38:31 2010
-99.0458450	17.1249027	803.33	Wed May 19 10:38:41 2010
-99.0458527	17.1249027	801.42	Wed May 19 10:38:51 2010
-99.0458527	17.1249104	801.28	Wed May 19 10:39:01 2010
-99.0458832	17.1249180	798.92	Wed May 19 10:39:11 2010
-99.0458832	17.1249199	798.89	Wed May 19 10:39:21 2010
-99.0458832	17.1249123	798.86	Wed May 19 10:39:31 2010
-99.0459061	17.1249084	798.66	Wed May 19 10:39:41 2010
-99.0459213	17.1248665	797.67	Wed May 19 10:39:51 2010
-99.0459290	17.1247959	795.56	Wed May 19 10:40:01 2010
-99.0459137	17.1247730	794.53	Wed May 19 10:40:11 2010
-99.0458908	17.1247520	793.33	Wed May 19 10:40:21 2010
-99.0458755	17.1246967	792.94	Wed May 19 10:40:31 2010
-99.0458832	17.1246262	791.20	Wed May 19 10:40:41 2010
-99.0459213	17.1245613	790.36	Wed May 19 10:40:51 2010
-99.0459442	17.1244926	788.69	Wed May 19 10:41:01 2010
-99.0459595	17.1244583	788.02	Wed May 19 10:41:11 2010
-99.0459976	17.1244335	787.48	Wed May 19 10:41:21 2010
-99.0460205	17.1243973	787.48	Wed May 19 10:41:31 2010
-99.0460434	17.1243229	786.88	Wed May 19 10:41:41 2010
-99.0460205	17.1242599	785.91	Wed May 19 10:41:51 2010
-99.0459976	17.1241608	784.39	Wed May 19 10:42:01 2010
-99.0459976	17.1240730	783.98	Wed May 19 10:42:11 2010
-99.0459900	17.1239853	782.52	Wed May 19 10:42:21 2010
-99.0459595	17.1239223	780.92	Wed May 19 10:42:31 2010
-99.0459595	17.1238747	780.13	Wed May 19 10:42:41 2010
-99.0459290	17.1238194	778.50	Wed May 19 10:42:51 2010
-99.0459518	17.1237965	777.08	Wed May 19 10:43:01 2010
-99.0459747	17.1238136	776.88	Wed May 19 10:43:11 2010
-99.0459671	17.1238060	776.67	Wed May 19 10:43:21 2010
-99.0459900	17.1237774	776.44	Wed May 19 10:43:31 2010
-99.0460052	17.1237526	776.30	Wed May 19 10:43:41 2010
-99.0460052	17.1237297	776.02	Wed May 19 10:43:51 2010
-99.0460052	17.1237164	775.92	Wed May 19 10:44:01 2010
-99.0460052	17.1237164	775.81	Wed May 19 10:44:11 2010
-99.0460052	17.1237183	775.73	Wed May 19 10:44:21 2010
-99.0460129	17.1237183	775.72	Wed May 19 10:44:31 2010
-99.0460129	17.1237183	775.72	Wed May 19 10:44:41 2010
-99.0460129	17.1237202	775.72	Wed May 19 10:44:51 2010
-99.0460129	17.1237202	775.69	Wed May 19 10:45:01 2010
-99.0460129	17.1237202	775.67	Wed May 19 10:45:11 2010
-99.0460129	17.1237202	775.63	Wed May 19 10:45:21 2010
-99.0460129	17.1237202	775.58	Wed May 19 10:45:31 2010
-99.0460129	17.1237202	775.56	Wed May 19 10:45:41 2010
-99.0460129	17.1237202	775.53	Wed May 19 10:45:51 2010
-99.0460129	17.1237202	775.50	Wed May 19 10:46:01 2010
-99.0460281	17.1237202	775.34	Wed May 19 10:46:11 2010
-99.0460358	17.1237106	775.16	Wed May 19 10:46:21 2010
-99.0460663	17.1236706	771.45	Wed May 19 10:46:31 2010
-99.0461121	17.1236172	769.95	Wed May 19 10:46:41 2010
-99.0460892	17.1236343	769.13	Wed May 19 10:46:51 2010
-99.0461426	17.1235905	767.77	Wed May 19 10:47:01 2010
-99.0461807	17.1235600	767.02	Wed May 19 10:47:11 2010
-99.0461807	17.1235542	767.38	Wed May 19 10:47:21 2010
-99.0461655	17.1235752	767.69	Wed May 19 10:47:31 2010
-99.0461197	17.1236210	769.05	Wed May 19 10:47:41 2010
-99.0460663	17.1236343	768.36	Wed May 19 10:47:51 2010
-99.0459976	17.1236343	770.69	Wed May 19 10:48:01 2010
-99.0459595	17.1236649	772.05	Wed May 19 10:48:11 2010
-99.0459747	17.1236286	772.00	Wed May 19 10:48:21 2010
-99.0460434	17.1236286	770.91	Wed May 19 10:48:31 2010
-99.0461044	17.1236000	770.16	Wed May 19 10:48:41 2010
-99.0461502	17.1235924	768.95	Wed May 19 10:48:51 2010
-99.0461960	17.1235943	767.63	Wed May 19 10:49:01 2010
-99.0461807	17.1235924	767.41	Wed May 19 10:49:11 2010
-99.0461807	17.1235600	766.86	Wed May 19 10:49:21 2010
-99.0462189	17.1235313	765.45	Wed May 19 10:49:31 2010
-99.0462189	17.1235237	765.25	Wed May 19 10:49:41 2010
-99.0462112	17.1235142	764.53	Wed May 19 10:49:51 2010
-99.0462112	17.1235123	764.48	Wed May 19 10:50:01 2010
-99.0462265	17.1234932	764.23	Wed May 19 10:50:11 2010
-99.0462341	17.1234856	764.11	Wed May 19 10:50:21 2010
-99.0462341	17.1234970	763.95	Wed May 19 10:50:31 2010
-99.0462265	17.1235008	763.97	Wed May 19 10:50:41 2010
-99.0462189	17.1235008	764.03	Wed May 19 10:50:51 2010
-99.0462036	17.1234875	763.67	Wed May 19 10:51:01 2010
-99.0462036	17.1234856	763.63	Wed May 19 10:51:11 2010
-99.0462112	17.1234951	763.55	Wed May 19 10:51:21 2010
-99.0461884	17.1234989	763.56	Wed May 19 10:51:31 2010
-99.0461960	17.1234970	763.44	Wed May 19 10:51:41 2010
-99.0461960	17.1234913	763.31	Wed May 19 10:51:51 2010
-99.0462036	17.1234951	763.06	Wed May 19 10:52:01 2010
-99.0462189	17.1234951	762.95	Wed May 19 10:52:11 2010
-99.0462189	17.1235085	762.66	Wed May 19 10:52:21 2010
-99.0462036	17.1234875	762.70	Wed May 19 10:52:31 2010
-99.0461960	17.1234722	762.64	Wed May 19 10:52:41 2010
-99.0461884	17.1234837	762.72	Wed May 19 10:52:51 2010
-99.0461960	17.1234856	762.78	Wed May 19 10:53:01 2010
-99.0461960	17.1234894	762.83	Wed May 19 10:53:11 2010
-99.0462036	17.1234970	762.83	Wed May 19 10:53:21 2010
-99.0461960	17.1234913	761.91	Wed May 19 10:53:31 2010
-99.0461960	17.1234913	761.94	Wed May 19 10:53:41 2010
-99.0461960	17.1234989	762.02	Wed May 19 10:53:51 2010
-99.0461960	17.1235008	762.17	Wed May 19 10:54:01 2010
-99.0461807	17.1234951	762.22	Wed May 19 10:54:11 2010
-99.0461731	17.1234875	762.23	Wed May 19 10:54:21 2010
-99.0461807	17.1234913	762.05	Wed May 19 10:54:31 2010
-99.0461807	17.1234951	762.06	Wed May 19 10:54:41 2010
-99.0461807	17.1234932	762.03	Wed May 19 10:54:51 2010
-99.0461731	17.1234932	761.91	Wed May 19 10:55:01 2010
-99.0461655	17.1234932	761.84	Wed May 19 10:55:11 2010
-99.0461655	17.1234932	761.67	Wed May 19 10:55:21 2010
-99.0461655	17.1235065	761.48	Wed May 19 10:55:31 2010
-99.0461731	17.1235142	761.30	Wed May 19 10:55:41 2010
-99.0461807	17.1235161	761.14	Wed May 19 10:55:51 2010
-99.0461884	17.1235142	761.03	Wed May 19 10:56:01 2010
-99.0461960	17.1235180	760.89	Wed May 19 10:56:11 2010
-99.0461960	17.1235237	760.80	Wed May 19 10:56:21 2010
-99.0461960	17.1235180	760.67	Wed May 19 10:56:31 2010
-99.0461884	17.1235142	760.53	Wed May 19 10:56:41 2010
-99.0461884	17.1235180	760.38	Wed May 19 10:56:51 2010
-99.0461960	17.1235199	760.19	Wed May 19 10:57:01 2010
-99.0461960	17.1235237	759.80	Wed May 19 10:57:11 2010
-99.0461960	17.1235180	759.19	Wed May 19 10:57:21 2010
-99.0461731	17.1235085	758.92	Wed May 19 10:57:31 2010
-99.0461578	17.1235046	758.89	Wed May 19 10:57:41 2010
-99.0461502	17.1235065	758.92	Wed May 19 10:57:51 2010
-99.0461655	17.1235123	758.77	Wed May 19 10:58:01 2010
-99.0461807	17.1235123	758.45	Wed May 19 10:58:11 2010
-99.0461807	17.1235142	758.27	Wed May 19 10:58:21 2010
-99.0461807	17.1235142	758.17	Wed May 19 10:58:31 2010
-99.0461807	17.1235142	758.17	Wed May 19 10:58:41 2010
-99.0461807	17.1235142	758.13	Wed May 19 10:58:51 2010
-99.0461807	17.1235142	758.13	Wed May 19 10:59:01 2010
-99.0461807	17.1235123	758.16	Wed May 19 10:59:11 2010
-99.0461807	17.1235142	758.16	Wed May 19 10:59:21 2010
-99.0461807	17.1235142	758.17	Wed May 19 10:59:31 2010
-99.0461884	17.1235123	758.19	Wed May 19 10:59:41 2010
-99.0461960	17.1235142	758.34	Wed May 19 10:59:51 2010
-99.0462036	17.1235142	758.78	Wed May 19 11:00:01 2010
-99.0462036	17.1235142	759.23	Wed May 19 11:00:11 2010
-99.0462036	17.1235161	759.91	Wed May 19 11:00:21 2010
-99.0461960	17.1235046	760.67	Wed May 19 11:00:31 2010
-99.0461960	17.1235046	761.23	Wed May 19 11:00:41 2010
-99.0462036	17.1235142	761.22	Wed May 19 11:00:51 2010
-99.0462036	17.1235065	761.11	Wed May 19 11:01:01 2010
-99.0462112	17.1235085	761.08	Wed May 19 11:01:11 2010
-99.0461960	17.1235256	761.13	Wed May 19 11:01:21 2010
-99.0462036	17.1235123	760.70	Wed May 19 11:01:31 2010
-99.0462036	17.1235085	760.69	Wed May 19 11:01:41 2010
-99.0462036	17.1235199	760.38	Wed May 19 11:01:51 2010
-99.0462189	17.1235256	760.38	Wed May 19 11:02:01 2010
-99.0462189	17.1235275	760.48	Wed May 19 11:02:11 2010
-99.0462189	17.1235256	760.53	Wed May 19 11:02:21 2010
-99.0462189	17.1235256	760.56	Wed May 19 11:02:31 2010
-99.0462189	17.1235237	760.58	Wed May 19 11:02:41 2010
-99.0462112	17.1235199	760.59	Wed May 19 11:02:51 2010
-99.0462112	17.1235142	760.98	Wed May 19 11:03:01 2010
-99.0461960	17.1235104	761.61	Wed May 19 11:03:11 2010
-99.0461884	17.1235123	761.97	Wed May 19 11:03:21 2010
-99.0461884	17.1235161	762.42	Wed May 19 11:03:31 2010
-99.0461884	17.1235199	762.98	Wed May 19 11:03:41 2010
-99.0461884	17.1235218	763.73	Wed May 19 11:03:51 2010
-99.0461884	17.1235199	764.92	Wed May 19 11:04:01 2010
-99.0461731	17.1235161	766.11	Wed May 19 11:04:11 2010
-99.0461731	17.1235180	767.19	Wed May 19 11:04:21 2010
-99.0461731	17.1235180	768.20	Wed May 19 11:04:31 2010
-99.0461807	17.1235142	769.20	Wed May 19 11:04:41 2010
-99.0461884	17.1235085	769.98	Wed May 19 11:04:51 2010
-99.0461884	17.1235046	770.55	Wed May 19 11:05:01 2010
-99.0461807	17.1235161	770.83	Wed May 19 11:05:11 2010
-99.0461731	17.1235256	771.02	Wed May 19 11:05:21 2010
-99.0461807	17.1235313	771.08	Wed May 19 11:05:31 2010
-99.0461960	17.1235332	770.80	Wed May 19 11:05:41 2010
-99.0462112	17.1235294	770.20	Wed May 19 11:05:51 2010
-99.0462189	17.1235237	769.36	Wed May 19 11:06:01 2010
-99.0462265	17.1235123	767.75	Wed May 19 11:06:11 2010
-99.0462265	17.1235046	766.36	Wed May 19 11:06:21 2010
-99.0462341	17.1235085	766.22	Wed May 19 11:06:31 2010
-99.0462265	17.1235085	765.80	Wed May 19 11:06:41 2010
-99.0462189	17.1234798	765.52	Wed May 19 11:06:51 2010
-99.0462189	17.1234226	764.41	Wed May 19 11:07:01 2010
-99.0462265	17.1234474	762.48	Wed May 19 11:07:11 2010
-99.0462112	17.1234589	761.39	Wed May 19 11:07:21 2010
-99.0462112	17.1234589	761.14	Wed May 19 11:07:31 2010
-99.0462036	17.1234436	760.64	Wed May 19 11:07:41 2010
-99.0462265	17.1234455	760.50	Wed May 19 11:07:51 2010
-99.0462418	17.1234550	760.38	Wed May 19 11:08:01 2010
-99.0462341	17.1234531	760.33	Wed May 19 11:08:11 2010
-99.0462418	17.1234608	760.19	Wed May 19 11:08:21 2010
-99.0462265	17.1234684	760.14	Wed May 19 11:08:31 2010
-99.0462418	17.1234818	759.06	Wed May 19 11:08:41 2010
-99.0462418	17.1234684	758.95	Wed May 19 11:08:51 2010
-99.0462494	17.1234646	759.09	Wed May 19 11:09:01 2010
-99.0462570	17.1234627	759.55	Wed May 19 11:09:11 2010
-99.0462494	17.1234627	759.47	Wed May 19 11:09:21 2010
-99.0462418	17.1234550	759.42	Wed May 19 11:09:31 2010
-99.0462646	17.1234741	758.38	Wed May 19 11:09:41 2010
-99.0462646	17.1234875	758.20	Wed May 19 11:09:51 2010
-99.0462646	17.1234932	758.14	Wed May 19 11:10:01 2010
-99.0462646	17.1235027	756.81	Wed May 19 11:10:11 2010
-99.0462570	17.1235027	756.72	Wed May 19 11:10:21 2010
-99.0462341	17.1234798	756.11	Wed May 19 11:10:31 2010
-99.0462265	17.1234760	755.53	Wed May 19 11:10:41 2010
-99.0462112	17.1234856	755.09	Wed May 19 11:10:51 2010
-99.0462112	17.1235332	756.98	Wed May 19 11:11:01 2010
-99.0462036	17.1235371	758.19	Wed May 19 11:11:11 2010
-99.0462112	17.1235390	758.23	Wed May 19 11:11:21 2010
-99.0462112	17.1235313	758.38	Wed May 19 11:11:31 2010
-99.0462265	17.1235085	759.52	Wed May 19 11:11:41 2010
-99.0462036	17.1235027	759.38	Wed May 19 11:11:51 2010
-99.0462112	17.1234875	759.19	Wed May 19 11:12:01 2010
-99.0462112	17.1234493	757.63	Wed May 19 11:12:11 2010
-99.0462112	17.1234455	757.42	Wed May 19 11:12:21 2010
-99.0462189	17.1234436	757.36	Wed May 19 11:12:31 2010
-99.0462189	17.1234436	757.36	Wed May 19 11:12:41 2010
-99.0462189	17.1234436	757.33	Wed May 19 11:12:51 2010
-99.0462189	17.1234436	757.28	Wed May 19 11:13:01 2010
-99.0462189	17.1234455	757.20	Wed May 19 11:13:11 2010
-99.0462189	17.1234455	757.17	Wed May 19 11:13:21 2010
-99.0462189	17.1234455	757.17	Wed May 19 11:13:31 2010
-99.0462189	17.1234455	757.14	Wed May 19 11:13:41 2010
-99.0462189	17.1234474	757.16	Wed May 19 11:13:51 2010
-99.0462189	17.1234474	757.19	Wed May 19 11:14:01 2010
-99.0462189	17.1234570	757.17	Wed May 19 11:14:11 2010
-99.0462189	17.1234760	758.95	Wed May 19 11:14:21 2010
-99.0462189	17.1234951	758.92	Wed May 19 11:14:31 2010
-99.0462112	17.1235085	758.88	Wed May 19 11:14:41 2010
-99.0461960	17.1235199	758.84	Wed May 19 11:14:51 2010
-99.0461807	17.1235237	759.05	Wed May 19 11:15:01 2010
-99.0461731	17.1235237	759.11	Wed May 19 11:15:11 2010
-99.0461807	17.1235352	758.30	Wed May 19 11:15:21 2010
-99.0461807	17.1235428	757.63	Wed May 19 11:15:31 2010
-99.0461884	17.1235409	757.03	Wed May 19 11:15:41 2010
-99.0461884	17.1235332	756.75	Wed May 19 11:15:51 2010
-99.0461807	17.1235218	756.48	Wed May 19 11:16:01 2010
-99.0461884	17.1235180	756.16	Wed May 19 11:16:11 2010
-99.0461960	17.1234970	755.72	Wed May 19 11:16:21 2010
-99.0461960	17.1234684	755.03	Wed May 19 11:16:31 2010
-99.0462036	17.1234474	753.70	Wed May 19 11:16:41 2010
-99.0462112	17.1234455	753.05	Wed May 19 11:16:51 2010
-99.0462112	17.1234474	752.58	Wed May 19 11:17:01 2010
-99.0462189	17.1234531	752.16	Wed May 19 11:17:11 2010
-99.0462265	17.1234550	752.05	Wed May 19 11:17:21 2010
-99.0462265	17.1234436	752.13	Wed May 19 11:17:31 2010
-99.0462265	17.1234474	752.20	Wed May 19 11:17:41 2010
-99.0462265	17.1234474	752.66	Wed May 19 11:17:51 2010
-99.0462341	17.1234455	753.06	Wed May 19 11:18:01 2010
-99.0462418	17.1234436	753.34	Wed May 19 11:18:11 2010
-99.0462418	17.1234264	753.72	Wed May 19 11:18:21 2010
-99.0462265	17.1234074	754.80	Wed May 19 11:18:31 2010
-99.0461960	17.1233768	757.80	Wed May 19 11:18:41 2010
-99.0461960	17.1233749	758.06	Wed May 19 11:18:51 2010
-99.0462036	17.1233692	758.11	Wed May 19 11:19:01 2010
-99.0462036	17.1233673	758.08	Wed May 19 11:19:11 2010
-99.0462112	17.1233711	758.02	Wed May 19 11:19:21 2010
-99.0462418	17.1233749	757.98	Wed May 19 11:19:31 2010
-99.0462494	17.1233711	758.03	Wed May 19 11:19:41 2010
-99.0462494	17.1233635	757.83	Wed May 19 11:19:51 2010
-99.0462494	17.1233635	757.97	Wed May 19 11:20:01 2010
-99.0462570	17.1233616	758.38	Wed May 19 11:20:11 2010
-99.0462646	17.1233673	758.42	Wed May 19 11:20:21 2010
-99.0462341	17.1233673	758.42	Wed May 19 11:20:31 2010
-99.0462265	17.1233521	757.88	Wed May 19 11:20:41 2010
-99.0462341	17.1233673	758.44	Wed May 19 11:20:51 2010
-99.0462341	17.1233616	758.47	Wed May 19 11:21:01 2010
-99.0462341	17.1233482	758.77	Wed May 19 11:21:11 2010
-99.0462646	17.1233597	758.11	Wed May 19 11:21:21 2010
-99.0462494	17.1233501	757.77	Wed May 19 11:21:31 2010
-99.0462494	17.1233673	757.44	Wed May 19 11:21:41 2010
-99.0462646	17.1233482	757.98	Wed May 19 11:21:51 2010
-99.0462418	17.1233673	757.16	Wed May 19 11:22:01 2010
-99.0462570	17.1233635	757.22	Wed May 19 11:22:11 2010
-99.0462646	17.1233311	756.70	Wed May 19 11:22:21 2010
-99.0462646	17.1233349	756.72	Wed May 19 11:22:31 2010
-99.0462570	17.1233215	756.77	Wed May 19 11:22:41 2010
-99.0462494	17.1233444	757.08	Wed May 19 11:22:51 2010
-99.0462494	17.1233501	757.16	Wed May 19 11:23:01 2010
-99.0462494	17.1233521	757.75	Wed May 19 11:23:11 2010
-99.0462494	17.1233406	757.84	Wed May 19 11:23:21 2010
-99.0462494	17.1233463	757.84	Wed May 19 11:23:31 2010
-99.0462494	17.1233597	758.02	Wed May 19 11:23:41 2010
-99.0462494	17.1233521	758.02	Wed May 19 11:23:51 2010
-99.0462494	17.1233654	757.55	Wed May 19 11:24:01 2010
-99.0462341	17.1233501	757.98	Wed May 19 11:24:11 2010
-99.0462418	17.1233597	757.92	Wed May 19 11:24:21 2010
-99.0462418	17.1233521	758.13	Wed May 19 11:24:31 2010
-99.0462418	17.1233654	757.86	Wed May 19 11:24:41 2010
-99.0462418	17.1233730	758.02	Wed May 19 11:24:51 2010
-99.0462418	17.1233749	758.03	Wed May 19 11:25:01 2010
-99.0462494	17.1233673	757.98	Wed May 19 11:25:11 2010
-99.0462570	17.1233788	758.38	Wed May 19 11:25:21 2010
-99.0462570	17.1233788	758.64	Wed May 19 11:25:31 2010
-99.0462570	17.1233826	758.69	Wed May 19 11:25:41 2010
-99.0462570	17.1233711	758.58	Wed May 19 11:25:51 2010
-99.0462723	17.1233826	758.53	Wed May 19 11:26:01 2010
-99.0462723	17.1233788	757.66	Wed May 19 11:26:11 2010
-99.0462570	17.1233692	756.77	Wed May 19 11:26:21 2010
-99.0462723	17.1233635	756.17	Wed May 19 11:26:31 2010
-99.0462723	17.1233578	756.13	Wed May 19 11:26:41 2010
-99.0462723	17.1233597	756.13	Wed May 19 11:26:51 2010
-99.0462723	17.1233597	756.14	Wed May 19 11:27:01 2010
-99.0462723	17.1233501	756.20	Wed May 19 11:27:11 2010
-99.0462570	17.1233330	756.42	Wed May 19 11:27:21 2010
-99.0462418	17.1232929	756.80	Wed May 19 11:27:31 2010
-99.0462418	17.1232986	757.02	Wed May 19 11:27:41 2010
-99.0462341	17.1233025	757.11	Wed May 19 11:27:51 2010
-99.0462341	17.1233006	757.13	Wed May 19 11:28:01 2010
-99.0462341	17.1233025	757.19	Wed May 19 11:28:11 2010
-99.0462341	17.1233082	757.38	Wed May 19 11:28:21 2010
-99.0462341	17.1233082	757.53	Wed May 19 11:28:31 2010
-99.0462418	17.1233025	757.73	Wed May 19 11:28:41 2010
-99.0462418	17.1232986	757.83	Wed May 19 11:28:51 2010
-99.0462341	17.1232967	757.80	Wed May 19 11:29:01 2010
-99.0462494	17.1232872	759.17	Wed May 19 11:29:11 2010
-99.0462418	17.1232872	760.13	Wed May 19 11:29:21 2010
-99.0462418	17.1232872	760.67	Wed May 19 11:29:31 2010
-99.0462265	17.1232815	760.78	Wed May 19 11:29:41 2010
-99.0462265	17.1232700	761.17	Wed May 19 11:29:51 2010
-99.0462494	17.1232853	761.88	Wed May 19 11:30:01 2010
-99.0462646	17.1232834	761.89	Wed May 19 11:30:11 2010
-99.0462723	17.1232796	761.83	Wed May 19 11:30:21 2010
-99.0462418	17.1232738	761.73	Wed May 19 11:30:31 2010
-99.0462418	17.1232758	762.16	Wed May 19 11:30:41 2010
-99.0462341	17.1232834	762.27	Wed May 19 11:30:51 2010
-99.0462418	17.1232758	762.19	Wed May 19 11:31:01 2010
-99.0462646	17.1232834	761.86	Wed May 19 11:31:11 2010
-99.0462723	17.1232834	761.91	Wed May 19 11:31:21 2010
-99.0462875	17.1232719	761.92	Wed May 19 11:31:31 2010
-99.0462875	17.1232605	761.75	Wed May 19 11:31:41 2010
-99.0462875	17.1232700	761.72	Wed May 19 11:31:51 2010
-99.0462875	17.1232700	761.52	Wed May 19 11:32:01 2010
-99.0462952	17.1232738	761.28	Wed May 19 11:32:11 2010
-99.0462952	17.1232738	761.25	Wed May 19 11:32:21 2010
-99.0462952	17.1232738	761.20	Wed May 19 11:32:31 2010
-99.0462952	17.1232738	761.16	Wed May 19 11:32:41 2010
-99.0462875	17.1232719	761.30	Wed May 19 11:32:51 2010
-99.0462723	17.1232700	761.45	Wed May 19 11:33:01 2010
-99.0462570	17.1232738	761.69	Wed May 19 11:33:11 2010
-99.0462494	17.1232834	762.06	Wed May 19 11:33:21 2010
-99.0462494	17.1232891	761.94	Wed May 19 11:33:31 2010
-99.0462418	17.1232853	762.13	Wed May 19 11:33:41 2010
-99.0462265	17.1232681	762.19	Wed May 19 11:33:51 2010
-99.0462418	17.1232815	762.64	Wed May 19 11:34:01 2010
-99.0462418	17.1232796	762.73	Wed May 19 11:34:11 2010
-99.0462418	17.1232834	762.80	Wed May 19 11:34:21 2010
-99.0462341	17.1232910	762.94	Wed May 19 11:34:31 2010
-99.0462494	17.1232891	763.84	Wed May 19 11:34:41 2010
-99.0462418	17.1232548	763.81	Wed May 19 11:34:51 2010
-99.0462570	17.1232262	762.11	Wed May 19 11:35:01 2010
-99.0462799	17.1232204	762.64	Wed May 19 11:35:11 2010
-99.0463562	17.1231861	761.67	Wed May 19 11:35:21 2010
-99.0463715	17.1231670	762.28	Wed May 19 11:35:31 2010
-99.0463715	17.1231709	762.14	Wed May 19 11:35:41 2010
-99.0463943	17.1231880	761.78	Wed May 19 11:35:51 2010
-99.0464249	17.1232014	762.19	Wed May 19 11:36:01 2010
-99.0464401	17.1232071	762.17	Wed May 19 11:36:11 2010
-99.0464478	17.1232128	762.20	Wed May 19 11:36:21 2010
-99.0464554	17.1232243	762.28	Wed May 19 11:36:31 2010
-99.0464554	17.1232281	762.36	Wed May 19 11:36:41 2010
-99.0464478	17.1232281	762.38	Wed May 19 11:36:51 2010
-99.0464478	17.1232262	762.33	Wed May 19 11:37:01 2010
-99.0464478	17.1232262	762.20	Wed May 19 11:37:11 2010
-99.0464478	17.1232243	762.09	Wed May 19 11:37:21 2010
-99.0464401	17.1232262	762.00	Wed May 19 11:37:31 2010
-99.0464401	17.1232262	761.98	Wed May 19 11:37:41 2010
-99.0464401	17.1232262	761.97	Wed May 19 11:37:51 2010
-99.0464401	17.1232262	761.97	Wed May 19 11:38:01 2010
-99.0464401	17.1232224	761.92	Wed May 19 11:38:11 2010
-99.0464401	17.1232224	761.89	Wed May 19 11:38:21 2010
-99.0464478	17.1232185	762.05	Wed May 19 11:38:31 2010
-99.0464249	17.1231918	761.88	Wed May 19 11:38:41 2010
-99.0464249	17.1231918	761.80	Wed May 19 11:38:51 2010
-99.0464249	17.1231918	761.80	Wed May 19 11:39:01 2010
-99.0464249	17.1231918	761.80	Wed May 19 11:39:11 2010
-99.0464249	17.1231918	761.77	Wed May 19 11:39:21 2010
-99.0464249	17.1231918	761.73	Wed May 19 11:39:31 2010
-99.0464249	17.1231918	761.73	Wed May 19 11:39:41 2010
-99.0464249	17.1231918	761.72	Wed May 19 11:39:51 2010
-99.0464249	17.1231918	761.72	Wed May 19 11:40:01 2010
-99.0464249	17.1231918	761.73	Wed May 19 11:40:11 2010
-99.0464249	17.1231918	761.64	Wed May 19 11:40:21 2010
-99.0464249	17.1231918	761.59	Wed May 19 11:40:31 2010
-99.0464249	17.1231918	761.50	Wed May 19 11:40:41 2010
-99.0464249	17.1231918	761.47	Wed May 19 11:40:51 2010
-99.0464249	17.1231918	761.44	Wed May 19 11:41:01 2010
-99.0464249	17.1231918	761.41	Wed May 19 11:41:11 2010
-99.0464249	17.1231937	761.36	Wed May 19 11:41:21 2010
-99.0464325	17.1231937	761.34	Wed May 19 11:41:31 2010
-99.0464325	17.1231937	761.31	Wed May 19 11:41:41 2010
-99.0464325	17.1231937	761.27	Wed May 19 11:41:51 2010
-99.0464325	17.1231937	761.22	Wed May 19 11:42:01 2010
-99.0464249	17.1231937	761.22	Wed May 19 11:42:11 2010
-99.0464249	17.1231937	761.23	Wed May 19 11:42:21 2010
-99.0464249	17.1231937	761.20	Wed May 19 11:42:31 2010
-99.0464325	17.1231937	761.14	Wed May 19 11:42:41 2010
-99.0464325	17.1231956	761.11	Wed May 19 11:42:51 2010
-99.0464325	17.1231937	761.14	Wed May 19 11:43:01 2010
-99.0464249	17.1231937	761.17	Wed May 19 11:43:11 2010
-99.0464249	17.1231937	761.20	Wed May 19 11:43:21 2010
-99.0464249	17.1231937	761.20	Wed May 19 11:43:31 2010
-99.0464249	17.1231937	761.20	Wed May 19 11:43:41 2010
-99.0464249	17.1231937	761.17	Wed May 19 11:43:51 2010
-99.0464249	17.1231937	761.23	Wed May 19 11:44:01 2010
-99.0464249	17.1231937	761.20	Wed May 19 11:44:11 2010
-99.0464249	17.1231937	761.19	Wed May 19 11:44:21 2010
-99.0464249	17.1231937	761.23	Wed May 19 11:44:31 2010
-99.0464249	17.1231937	761.31	Wed May 19 11:44:41 2010
-99.0464249	17.1231937	761.34	Wed May 19 11:44:51 2010
-99.0464249	17.1231937	761.36	Wed May 19 11:45:01 2010
-99.0464249	17.1231937	761.36	Wed May 19 11:45:11 2010
-99.0464249	17.1231937	761.36	Wed May 19 11:45:21 2010
-99.0464249	17.1231937	761.34	Wed May 19 11:45:31 2010
-99.0464249	17.1231918	761.34	Wed May 19 11:45:41 2010
-99.0464249	17.1231937	761.33	Wed May 19 11:45:51 2010
-99.0464249	17.1231937	761.31	Wed May 19 11:46:01 2010
-99.0464249	17.1231937	761.28	Wed May 19 11:46:11 2010
-99.0464249	17.1231918	761.25	Wed May 19 11:46:21 2010
-99.0464249	17.1231918	761.23	Wed May 19 11:46:31 2010
-99.0464249	17.1231918	761.20	Wed May 19 11:46:41 2010
-99.0464249	17.1231918	761.22	Wed May 19 11:46:51 2010
-99.0464249	17.1231918	761.28	Wed May 19 11:47:01 2010
-99.0464249	17.1231918	761.27	Wed May 19 11:47:11 2010
-99.0464249	17.1231918	761.30	Wed May 19 11:47:21 2010
-99.0464249	17.1231899	761.38	Wed May 19 11:47:31 2010
-99.0464249	17.1231899	761.39	Wed May 19 11:47:41 2010
-99.0464172	17.1231899	761.47	Wed May 19 11:47:51 2010
-99.0464172	17.1231899	761.52	Wed May 19 11:48:01 2010
-99.0464172	17.1231899	761.55	Wed May 19 11:48:11 2010
-99.0464172	17.1231899	761.58	Wed May 19 11:48:21 2010
-99.0464172	17.1231899	761.61	Wed May 19 11:48:31 2010
-99.0464172	17.1231880	761.70	Wed May 19 11:48:41 2010
-99.0464172	17.1231899	761.75	Wed May 19 11:48:51 2010
-99.0464172	17.1231899	761.77	Wed May 19 11:49:01 2010
-99.0464172	17.1231899	761.73	Wed May 19 11:49:11 2010
-99.0464172	17.1231899	761.73	Wed May 19 11:49:21 2010
-99.0464172	17.1231918	761.78	Wed May 19 11:49:31 2010
-99.0464172	17.1231918	761.80	Wed May 19 11:49:41 2010
-99.0464172	17.1231918	761.78	Wed May 19 11:49:51 2010
-99.0464172	17.1231918	761.75	Wed May 19 11:50:01 2010
-99.0464172	17.1231918	761.73	Wed May 19 11:50:11 2010
-99.0464172	17.1231918	761.72	Wed May 19 11:50:21 2010
-99.0464172	17.1231918	761.75	Wed May 19 11:50:31 2010
-99.0464172	17.1231918	761.73	Wed May 19 11:50:41 2010
-99.0464172	17.1231937	761.73	Wed May 19 11:50:51 2010
-99.0464172	17.1231918	761.73	Wed May 19 11:51:01 2010
-99.0464172	17.1231937	761.70	Wed May 19 11:51:11 2010
-99.0464172	17.1231937	761.70	Wed May 19 11:51:21 2010
-99.0464172	17.1231937	761.67	Wed May 19 11:51:31 2010
-99.0464172	17.1231937	761.61	Wed May 19 11:51:41 2010
-99.0464172	17.1231937	761.58	Wed May 19 11:51:51 2010
-99.0464172	17.1231937	761.55	Wed May 19 11:52:01 2010
-99.0464172	17.1231937	761.52	Wed May 19 11:52:11 2010
-99.0464172	17.1231937	761.53	Wed May 19 11:52:21 2010
-99.0464172	17.1231956	761.50	Wed May 19 11:52:31 2010
-99.0464172	17.1231956	761.50	Wed May 19 11:52:41 2010
-99.0464172	17.1231956	761.55	Wed May 19 11:52:51 2010
-99.0464172	17.1231976	761.50	Wed May 19 11:53:01 2010
-99.0464172	17.1231976	761.53	Wed May 19 11:53:11 2010
-99.0464172	17.1231976	761.53	Wed May 19 11:53:21 2010
-99.0464172	17.1231995	761.52	Wed May 19 11:53:31 2010
-99.0464172	17.1231995	761.48	Wed May 19 11:53:41 2010
-99.0464172	17.1231995	761.45	Wed May 19 11:53:51 2010
-99.0464172	17.1231995	761.45	Wed May 19 11:54:01 2010
-99.0464172	17.1231995	761.45	Wed May 19 11:54:11 2010
-99.0464172	17.1232014	761.45	Wed May 19 11:54:21 2010
-99.0464172	17.1232014	761.47	Wed May 19 11:54:31 2010
-99.0464172	17.1232014	761.48	Wed May 19 11:54:41 2010
-99.0464172	17.1232014	761.52	Wed May 19 11:54:51 2010
-99.0464172	17.1232014	761.56	Wed May 19 11:55:01 2010
-99.0464172	17.1232014	761.61	Wed May 19 11:55:11 2010
-99.0464172	17.1232014	761.66	Wed May 19 11:55:21 2010
-99.0464172	17.1232014	761.69	Wed May 19 11:55:31 2010
-99.0464172	17.1232014	761.77	Wed May 19 11:55:41 2010
-99.0464172	17.1232014	761.78	Wed May 19 11:55:51 2010
-99.0464172	17.1232014	761.78	Wed May 19 11:56:01 2010
-99.0464172	17.1232014	761.80	Wed May 19 11:56:11 2010
-99.0464172	17.1232014	761.81	Wed May 19 11:56:21 2010
-99.0464172	17.1232033	761.89	Wed May 19 11:56:31 2010
-99.0464172	17.1232033	761.95	Wed May 19 11:56:41 2010
-99.0464172	17.1232033	762.00	Wed May 19 11:56:51 2010
-99.0464172	17.1232052	762.06	Wed May 19 11:57:01 2010
-99.0464172	17.1232033	762.05	Wed May 19 11:57:11 2010
-99.0464172	17.1232052	762.05	Wed May 19 11:57:21 2010
-99.0464172	17.1232052	762.08	Wed May 19 11:57:31 2010
-99.0464172	17.1232071	762.08	Wed May 19 11:57:41 2010
-99.0464172	17.1232071	762.09	Wed May 19 11:57:51 2010
-99.0464172	17.1232090	762.11	Wed May 19 11:58:01 2010
-99.0464172	17.1232090	762.14	Wed May 19 11:58:11 2010
-99.0464172	17.1232090	762.19	Wed May 19 11:58:21 2010
-99.0464172	17.1232109	762.22	Wed May 19 11:58:31 2010
-99.0464172	17.1232109	762.22	Wed May 19 11:58:41 2010
-99.0464172	17.1232109	762.22	Wed May 19 11:58:51 2010
-99.0464172	17.1232109	762.22	Wed May 19 11:59:01 2010
-99.0464172	17.1232109	762.23	Wed May 19 11:59:11 2010
-99.0464172	17.1232128	762.23	Wed May 19 11:59:21 2010
-99.0464172	17.1232128	762.27	Wed May 19 11:59:31 2010
-99.0464172	17.1232128	762.28	Wed May 19 11:59:41 2010
-99.0464172	17.1232128	762.30	Wed May 19 11:59:51 2010
-99.0464172	17.1232147	762.30	Wed May 19 12:00:01 2010
-99.0464172	17.1232147	762.33	Wed May 19 12:00:11 2010
-99.0464172	17.1232147	762.31	Wed May 19 12:00:21 2010
-99.0464172	17.1232147	762.30	Wed May 19 12:00:31 2010
-99.0464172	17.1232166	762.34	Wed May 19 12:00:41 2010
-99.0464172	17.1232166	762.36	Wed May 19 12:00:51 2010
-99.0464172	17.1232185	762.38	Wed May 19 12:01:01 2010
-99.0464172	17.1232185	762.36	Wed May 19 12:01:11 2010
-99.0464172	17.1232185	762.38	Wed May 19 12:01:21 2010
-99.0464172	17.1232185	762.41	Wed May 19 12:01:31 2010
-99.0464172	17.1232185	762.47	Wed May 19 12:01:41 2010
-99.0464172	17.1232185	762.55	Wed May 19 12:01:51 2010
-99.0464096	17.1232185	762.59	Wed May 19 12:02:01 2010
-99.0464096	17.1232185	762.61	Wed May 19 12:02:11 2010
-99.0464096	17.1232185	762.64	Wed May 19 12:02:21 2010
-99.0464096	17.1232185	762.64	Wed May 19 12:02:31 2010
-99.0464096	17.1232185	762.63	Wed May 19 12:02:41 2010
-99.0464096	17.1232185	762.52	Wed May 19 12:02:51 2010
-99.0464096	17.1232185	762.45	Wed May 19 12:03:01 2010
-99.0464096	17.1232185	762.42	Wed May 19 12:03:11 2010
-99.0464096	17.1232185	762.38	Wed May 19 12:03:21 2010
-99.0464096	17.1232185	762.34	Wed May 19 12:03:31 2010
-99.0464096	17.1232185	762.34	Wed May 19 12:03:41 2010
-99.0464096	17.1232185	762.33	Wed May 19 12:03:51 2010
-99.0464096	17.1232185	762.36	Wed May 19 12:04:01 2010
-99.0464096	17.1232185	762.38	Wed May 19 12:04:11 2010
-99.0464096	17.1232185	762.39	Wed May 19 12:04:21 2010
-99.0464096	17.1232204	762.41	Wed May 19 12:04:31 2010
-99.0464096	17.1232204	762.38	Wed May 19 12:04:41 2010
-99.0464096	17.1232204	762.34	Wed May 19 12:04:51 2010
-99.0464096	17.1232224	762.31	Wed May 19 12:05:01 2010
-99.0464096	17.1232224	762.30	Wed May 19 12:05:11 2010
-99.0464096	17.1232224	762.27	Wed May 19 12:05:21 2010
-99.0464096	17.1232224	762.19	Wed May 19 12:05:31 2010
-99.0464096	17.1232224	762.11	Wed May 19 12:05:41 2010
-99.0464096	17.1232224	762.08	Wed May 19 12:05:51 2010
-99.0464096	17.1232224	762.11	Wed May 19 12:06:01 2010
-99.0464096	17.1232224	762.14	Wed May 19 12:06:11 2010
-99.0464096	17.1232224	762.17	Wed May 19 12:06:21 2010
-99.0464096	17.1232224	762.17	Wed May 19 12:06:31 2010
-99.0464096	17.1232224	762.19	Wed May 19 12:06:41 2010
-99.0464096	17.1232224	762.16	Wed May 19 12:06:51 2010
-99.0464096	17.1232243	762.17	Wed May 19 12:07:01 2010
-99.0464096	17.1232243	762.19	Wed May 19 12:07:11 2010
-99.0464096	17.1232243	762.19	Wed May 19 12:07:21 2010
-99.0464096	17.1232243	762.20	Wed May 19 12:07:31 2010
-99.0464096	17.1232243	762.19	Wed May 19 12:07:41 2010
-99.0464096	17.1232262	762.14	Wed May 19 12:07:51 2010
-99.0464096	17.1232262	762.14	Wed May 19 12:08:01 2010
-99.0464096	17.1232262	762.17	Wed May 19 12:08:11 2010
-99.0464096	17.1232262	762.19	Wed May 19 12:08:21 2010
-99.0464096	17.1232281	762.19	Wed May 19 12:08:31 2010
-99.0464096	17.1232281	762.19	Wed May 19 12:08:41 2010
-99.0464096	17.1232281	762.19	Wed May 19 12:08:51 2010
-99.0464096	17.1232281	762.19	Wed May 19 12:09:01 2010
-99.0464096	17.1232300	762.20	Wed May 19 12:09:11 2010
-99.0464096	17.1232300	762.27	Wed May 19 12:09:21 2010
-99.0464096	17.1232300	762.28	Wed May 19 12:09:31 2010
-99.0464096	17.1232300	762.28	Wed May 19 12:09:41 2010
-99.0464096	17.1232319	762.25	Wed May 19 12:09:51 2010
-99.0464096	17.1232319	762.25	Wed May 19 12:10:01 2010
-99.0464096	17.1232319	762.23	Wed May 19 12:10:11 2010
-99.0464096	17.1232338	762.20	Wed May 19 12:10:21 2010
-99.0464172	17.1232357	762.16	Wed May 19 12:10:31 2010
-99.0464172	17.1232357	762.17	Wed May 19 12:10:41 2010
-99.0464172	17.1232357	762.20	Wed May 19 12:10:51 2010
-99.0464172	17.1232357	762.22	Wed May 19 12:11:01 2010
-99.0464172	17.1232376	762.23	Wed May 19 12:11:11 2010
-99.0464172	17.1232357	762.27	Wed May 19 12:11:21 2010
-99.0464172	17.1232357	762.30	Wed May 19 12:11:31 2010
-99.0464172	17.1232357	762.34	Wed May 19 12:11:41 2010
-99.0464172	17.1232357	762.38	Wed May 19 12:11:51 2010
-99.0464172	17.1232376	762.39	Wed May 19 12:12:01 2010
-99.0464172	17.1232357	762.42	Wed May 19 12:12:11 2010
-99.0464172	17.1232357	762.47	Wed May 19 12:12:21 2010
-99.0464172	17.1232357	762.48	Wed May 19 12:12:31 2010
-99.0464172	17.1232357	762.53	Wed May 19 12:12:41 2010
-99.0464172	17.1232357	762.52	Wed May 19 12:12:51 2010
-99.0464172	17.1232357	762.53	Wed May 19 12:13:01 2010
-99.0464172	17.1232357	762.52	Wed May 19 12:13:11 2010
-99.0464172	17.1232357	762.55	Wed May 19 12:13:21 2010
-99.0464172	17.1232357	762.56	Wed May 19 12:13:31 2010
-99.0464172	17.1232357	762.55	Wed May 19 12:13:41 2010
-99.0464172	17.1232357	762.56	Wed May 19 12:13:51 2010
-99.0464172	17.1232357	762.58	Wed May 19 12:14:01 2010
-99.0464172	17.1232357	762.56	Wed May 19 12:14:11 2010
-99.0464172	17.1232357	762.53	Wed May 19 12:14:21 2010
-99.0464172	17.1232338	762.56	Wed May 19 12:14:31 2010
-99.0464172	17.1232338	762.59	Wed May 19 12:14:41 2010
-99.0464172	17.1232338	762.61	Wed May 19 12:14:51 2010
-99.0464096	17.1232338	762.64	Wed May 19 12:15:01 2010
-99.0464096	17.1232319	762.67	Wed May 19 12:15:11 2010
-99.0464096	17.1232319	762.72	Wed May 19 12:15:21 2010
-99.0464096	17.1232319	762.80	Wed May 19 12:15:31 2010
-99.0464096	17.1232300	762.86	Wed May 19 12:15:41 2010
-99.0464172	17.1232300	762.88	Wed May 19 12:15:51 2010
-99.0464172	17.1232300	762.86	Wed May 19 12:16:01 2010
-99.0464096	17.1232300	762.91	Wed May 19 12:16:11 2010
-99.0464096	17.1232281	762.88	Wed May 19 12:16:21 2010
-99.0464096	17.1232300	762.86	Wed May 19 12:16:31 2010
-99.0464096	17.1232300	762.88	Wed May 19 12:16:41 2010
-99.0464096	17.1232281	762.88	Wed May 19 12:16:51 2010
-99.0464096	17.1232281	762.84	Wed May 19 12:17:01 2010
-99.0464096	17.1232300	762.83	Wed May 19 12:17:11 2010
-99.0464096	17.1232281	762.81	Wed May 19 12:17:21 2010
-99.0464096	17.1232281	762.83	Wed May 19 12:17:31 2010
-99.0464096	17.1232262	762.83	Wed May 19 12:17:41 2010
-99.0464096	17.1232262	762.84	Wed May 19 12:17:51 2010
-99.0464096	17.1232262	762.89	Wed May 19 12:18:01 2010
-99.0464096	17.1232262	762.91	Wed May 19 12:18:11 2010
-99.0464096	17.1232262	762.86	Wed May 19 12:18:21 2010
-99.0464096	17.1232262	762.89	Wed May 19 12:18:31 2010
-99.0464096	17.1232243	762.97	Wed May 19 12:18:41 2010
-99.0464096	17.1232243	762.97	Wed May 19 12:18:51 2010
-99.0464096	17.1232243	762.98	Wed May 19 12:19:01 2010
-99.0464096	17.1232243	762.98	Wed May 19 12:19:11 2010
-99.0464096	17.1232243	762.98	Wed May 19 12:19:21 2010
-99.0464096	17.1232243	763.02	Wed May 19 12:19:31 2010
-99.0464096	17.1232224	763.03	Wed May 19 12:19:41 2010
-99.0464096	17.1232224	763.08	Wed May 19 12:19:51 2010
-99.0464096	17.1232204	763.09	Wed May 19 12:20:01 2010
-99.0464020	17.1232204	763.14	Wed May 19 12:20:11 2010
-99.0464020	17.1232204	763.16	Wed May 19 12:20:21 2010
-99.0464020	17.1232185	763.17	Wed May 19 12:20:31 2010
-99.0464020	17.1232185	763.17	Wed May 19 12:20:41 2010
-99.0464020	17.1232185	763.19	Wed May 19 12:20:51 2010
-99.0464020	17.1232185	763.17	Wed May 19 12:21:01 2010
-99.0464020	17.1232185	763.14	Wed May 19 12:21:11 2010
-99.0464020	17.1232166	763.13	Wed May 19 12:21:21 2010
-99.0464020	17.1232166	763.13	Wed May 19 12:21:31 2010
-99.0464020	17.1232166	763.11	Wed May 19 12:21:41 2010
-99.0464020	17.1232166	763.09	Wed May 19 12:21:51 2010
-99.0464020	17.1232166	763.05	Wed May 19 12:22:01 2010
-99.0464020	17.1232166	763.03	Wed May 19 12:22:11 2010
-99.0464020	17.1232166	763.03	Wed May 19 12:22:21 2010
-99.0464020	17.1232166	763.03	Wed May 19 12:22:31 2010
-99.0464020	17.1232166	763.02	Wed May 19 12:22:41 2010
-99.0464020	17.1232166	763.00	Wed May 19 12:22:51 2010
-99.0464020	17.1232166	763.02	Wed May 19 12:23:01 2010
-99.0464020	17.1232166	763.06	Wed May 19 12:23:11 2010
-99.0464020	17.1232147	763.08	Wed May 19 12:23:21 2010
-99.0464020	17.1232147	763.09	Wed May 19 12:23:31 2010
-99.0464020	17.1232147	763.16	Wed May 19 12:23:41 2010
-99.0464020	17.1232147	763.23	Wed May 19 12:23:51 2010
-99.0464020	17.1232147	763.22	Wed May 19 12:24:01 2010
-99.0464020	17.1232147	763.25	Wed May 19 12:24:11 2010
-99.0464020	17.1232147	763.28	Wed May 19 12:24:21 2010
-99.0464020	17.1232147	763.28	Wed May 19 12:24:31 2010
-99.0464020	17.1232147	763.28	Wed May 19 12:24:41 2010
-99.0464020	17.1232147	763.30	Wed May 19 12:24:51 2010
-99.0464020	17.1232147	763.33	Wed May 19 12:25:01 2010
-99.0464020	17.1232147	763.36	Wed May 19 12:25:11 2010
-99.0464020	17.1232147	763.36	Wed May 19 12:25:21 2010
-99.0464020	17.1232147	763.36	Wed May 19 12:25:31 2010
-99.0464020	17.1232147	763.31	Wed May 19 12:25:41 2010
-99.0464020	17.1232147	763.34	Wed May 19 12:25:51 2010
-99.0463943	17.1232147	763.31	Wed May 19 12:26:01 2010
-99.0463943	17.1232128	763.31	Wed May 19 12:26:11 2010
-99.0463943	17.1232128	763.33	Wed May 19 12:26:21 2010
-99.0463943	17.1232128	763.31	Wed May 19 12:26:31 2010
-99.0463943	17.1232128	763.28	Wed May 19 12:26:41 2010
-99.0463943	17.1232128	763.27	Wed May 19 12:26:51 2010
-99.0463943	17.1232128	763.28	Wed May 19 12:27:01 2010
-99.0463943	17.1232128	763.28	Wed May 19 12:27:11 2010
-99.0463943	17.1232128	763.25	Wed May 19 12:27:21 2010
-99.0464020	17.1232128	763.25	Wed May 19 12:27:31 2010
-99.0464020	17.1232128	763.27	Wed May 19 12:27:41 2010
-99.0464020	17.1232128	763.28	Wed May 19 12:27:51 2010
-99.0464020	17.1232128	763.33	Wed May 19 12:28:01 2010
-99.0464020	17.1232128	763.36	Wed May 19 12:28:11 2010
-99.0464020	17.1232128	763.42	Wed May 19 12:28:21 2010
-99.0464020	17.1232147	763.47	Wed May 19 12:28:31 2010
-99.0464020	17.1232147	763.44	Wed May 19 12:28:41 2010
-99.0464020	17.1232147	763.41	Wed May 19 12:28:51 2010
-99.0464020	17.1232128	763.38	Wed May 19 12:29:01 2010
-99.0464020	17.1232128	763.34	Wed May 19 12:29:11 2010
-99.0464020	17.1232128	763.30	Wed May 19 12:29:21 2010
-99.0464020	17.1232128	763.27	Wed May 19 12:29:31 2010
-99.0464020	17.1232109	763.22	Wed May 19 12:29:41 2010
-99.0464020	17.1232109	763.16	Wed May 19 12:29:51 2010
-99.0464020	17.1232090	763.14	Wed May 19 12:30:01 2010
-99.0464020	17.1232090	763.08	Wed May 19 12:30:11 2010
-99.0464020	17.1232090	763.05	Wed May 19 12:30:21 2010
-99.0464020	17.1232090	763.03	Wed May 19 12:30:31 2010
-99.0464020	17.1232090	763.03	Wed May 19 12:30:41 2010
-99.0464020	17.1232090	763.03	Wed May 19 12:30:51 2010
-99.0464096	17.1232090	763.03	Wed May 19 12:31:01 2010
-99.0464096	17.1232090	762.91	Wed May 19 12:31:11 2010
-99.0464096	17.1232090	762.91	Wed May 19 12:31:21 2010
-99.0464096	17.1232090	762.94	Wed May 19 12:31:31 2010
-99.0464096	17.1232090	762.95	Wed May 19 12:31:41 2010
-99.0464096	17.1232071	762.94	Wed May 19 12:31:51 2010
-99.0464096	17.1232071	762.91	Wed May 19 12:32:01 2010
-99.0464096	17.1232071	762.89	Wed May 19 12:32:11 2010
-99.0464096	17.1232071	762.80	Wed May 19 12:32:21 2010
-99.0464096	17.1232090	762.80	Wed May 19 12:32:31 2010
-99.0464096	17.1232090	762.73	Wed May 19 12:32:41 2010
-99.0464096	17.1232090	762.75	Wed May 19 12:32:51 2010
-99.0464096	17.1232090	762.73	Wed May 19 12:33:01 2010
-99.0464096	17.1232090	762.69	Wed May 19 12:33:11 2010
-99.0464096	17.1232090	762.66	Wed May 19 12:33:21 2010
-99.0464096	17.1232090	762.64	Wed May 19 12:33:31 2010
-99.0464096	17.1232090	762.66	Wed May 19 12:33:41 2010
-99.0464172	17.1232090	762.66	Wed May 19 12:33:51 2010
-99.0464172	17.1232090	762.59	Wed May 19 12:34:01 2010
-99.0464172	17.1232090	762.50	Wed May 19 12:34:11 2010
-99.0464172	17.1232090	762.42	Wed May 19 12:34:21 2010
-99.0464172	17.1232090	762.36	Wed May 19 12:34:31 2010
-99.0464172	17.1232090	762.28	Wed May 19 12:34:41 2010
-99.0464172	17.1232090	762.17	Wed May 19 12:34:51 2010
-99.0464172	17.1232090	762.13	Wed May 19 12:35:01 2010
-99.0464172	17.1232090	762.05	Wed May 19 12:35:11 2010
-99.0464172	17.1232090	761.98	Wed May 19 12:35:21 2010
-99.0464172	17.1232090	761.89	Wed May 19 12:35:31 2010
-99.0464172	17.1232090	761.78	Wed May 19 12:35:41 2010
-99.0464172	17.1232109	761.64	Wed May 19 12:35:51 2010
-99.0464172	17.1232090	761.53	Wed May 19 12:36:01 2010
-99.0464172	17.1232090	761.44	Wed May 19 12:36:11 2010
-99.0464172	17.1232090	761.31	Wed May 19 12:36:21 2010
-99.0464172	17.1232109	761.22	Wed May 19 12:36:31 2010
-99.0464172	17.1232090	761.14	Wed May 19 12:36:41 2010
-99.0464172	17.1232090	761.08	Wed May 19 12:36:51 2010
-99.0464172	17.1232090	761.02	Wed May 19 12:37:01 2010
-99.0464249	17.1232090	760.89	Wed May 19 12:37:11 2010
-99.0464249	17.1232090	760.77	Wed May 19 12:37:21 2010
-99.0464249	17.1232090	760.67	Wed May 19 12:37:31 2010
-99.0464249	17.1232090	760.56	Wed May 19 12:37:41 2010
-99.0464249	17.1232090	760.53	Wed May 19 12:37:51 2010
-99.0464249	17.1232090	760.52	Wed May 19 12:38:01 2010
-99.0464249	17.1232090	760.53	Wed May 19 12:38:11 2010
-99.0464249	17.1232090	760.55	Wed May 19 12:38:21 2010
-99.0464249	17.1232090	760.55	Wed May 19 12:38:31 2010
-99.0464249	17.1232090	760.56	Wed May 19 12:38:41 2010
-99.0464249	17.1232090	760.56	Wed May 19 12:38:51 2010
-99.0464249	17.1232090	760.56	Wed May 19 12:39:01 2010
-99.0464249	17.1232090	760.58	Wed May 19 12:39:11 2010
-99.0464249	17.1232071	760.58	Wed May 19 12:39:21 2010
-99.0464249	17.1232071	760.58	Wed May 19 12:39:31 2010
-99.0464249	17.1232071	760.59	Wed May 19 12:39:41 2010
-99.0464249	17.1232052	760.63	Wed May 19 12:39:51 2010
-99.0464249	17.1232052	760.63	Wed May 19 12:40:01 2010
-99.0464249	17.1232052	760.55	Wed May 19 12:40:11 2010
-99.0464249	17.1232052	760.55	Wed May 19 12:40:21 2010
-99.0464249	17.1232052	760.55	Wed May 19 12:40:31 2010
-99.0464249	17.1232052	760.55	Wed May 19 12:40:41 2010
-99.0464249	17.1232052	760.58	Wed May 19 12:40:51 2010
-99.0464249	17.1232033	760.56	Wed May 19 12:41:01 2010
-99.0464249	17.1232033	760.56	Wed May 19 12:41:11 2010
-99.0464249	17.1232033	760.58	Wed May 19 12:41:21 2010
-99.0464172	17.1232014	760.56	Wed May 19 12:41:31 2010
-99.0464172	17.1232014	760.61	Wed May 19 12:41:41 2010
-99.0464172	17.1232014	760.63	Wed May 19 12:41:51 2010
-99.0464172	17.1231995	760.64	Wed May 19 12:42:01 2010
-99.0464172	17.1231995	760.66	Wed May 19 12:42:11 2010
-99.0464172	17.1231995	760.64	Wed May 19 12:42:21 2010
-99.0464172	17.1231995	760.59	Wed May 19 12:42:31 2010
-99.0464172	17.1231995	760.59	Wed May 19 12:42:41 2010
-99.0464172	17.1231995	760.61	Wed May 19 12:42:51 2010
-99.0464172	17.1231995	760.61	Wed May 19 12:43:01 2010
-99.0464172	17.1231976	760.67	Wed May 19 12:43:11 2010
-99.0464172	17.1231976	760.67	Wed May 19 12:43:21 2010
-99.0464172	17.1231976	760.67	Wed May 19 12:43:31 2010
-99.0464172	17.1231976	760.66	Wed May 19 12:43:41 2010
-99.0464172	17.1231976	760.69	Wed May 19 12:43:51 2010
-99.0464172	17.1231976	760.66	Wed May 19 12:44:01 2010
-99.0464172	17.1231976	760.67	Wed May 19 12:44:11 2010
-99.0464172	17.1231956	760.67	Wed May 19 12:44:21 2010
-99.0464172	17.1231956	760.59	Wed May 19 12:44:31 2010
-99.0464172	17.1231956	760.59	Wed May 19 12:44:41 2010
-99.0464172	17.1231956	760.64	Wed May 19 12:44:51 2010
-99.0464172	17.1231956	760.64	Wed May 19 12:45:01 2010
-99.0464172	17.1231956	760.64	Wed May 19 12:45:11 2010
-99.0464172	17.1231956	760.64	Wed May 19 12:45:21 2010
-99.0464172	17.1231937	760.66	Wed May 19 12:45:31 2010
-99.0464172	17.1231937	760.70	Wed May 19 12:45:41 2010
-99.0464172	17.1231937	760.70	Wed May 19 12:45:51 2010
-99.0464096	17.1231937	760.69	Wed May 19 12:46:01 2010
-99.0464096	17.1231937	760.67	Wed May 19 12:46:11 2010
-99.0464096	17.1231937	760.67	Wed May 19 12:46:21 2010
-99.0464096	17.1231918	760.67	Wed May 19 12:46:31 2010
-99.0464096	17.1231918	760.66	Wed May 19 12:46:41 2010
-99.0464096	17.1231937	760.66	Wed May 19 12:46:51 2010
-99.0464096	17.1231937	760.63	Wed May 19 12:47:01 2010
-99.0464096	17.1231937	760.61	Wed May 19 12:47:11 2010
-99.0464096	17.1231937	760.61	Wed May 19 12:47:21 2010
-99.0464096	17.1231937	760.59	Wed May 19 12:47:31 2010
-99.0464096	17.1231937	760.58	Wed May 19 12:47:41 2010
-99.0464096	17.1231937	760.55	Wed May 19 12:47:51 2010
-99.0464096	17.1231937	760.53	Wed May 19 12:48:01 2010
-99.0464096	17.1231937	760.52	Wed May 19 12:48:11 2010
-99.0464096	17.1231937	760.53	Wed May 19 12:48:21 2010
-99.0464096	17.1231937	760.56	Wed May 19 12:48:31 2010
-99.0464096	17.1231937	760.58	Wed May 19 12:48:41 2010
-99.0464096	17.1231918	760.59	Wed May 19 12:48:51 2010
-99.0464096	17.1231918	760.64	Wed May 19 12:49:01 2010
-99.0464096	17.1231918	760.67	Wed May 19 12:49:11 2010
-99.0464096	17.1231918	760.72	Wed May 19 12:49:21 2010
-99.0464096	17.1231918	760.72	Wed May 19 12:49:31 2010
-99.0464096	17.1231918	760.73	Wed May 19 12:49:41 2010
-99.0464096	17.1231918	760.73	Wed May 19 12:49:51 2010
-99.0464096	17.1231918	760.72	Wed May 19 12:50:01 2010
-99.0464096	17.1231918	760.75	Wed May 19 12:50:11 2010
-99.0464096	17.1231918	760.84	Wed May 19 12:50:21 2010
-99.0464096	17.1231899	760.89	Wed May 19 12:50:31 2010
-99.0464096	17.1231899	760.94	Wed May 19 12:50:41 2010
-99.0464096	17.1231899	761.02	Wed May 19 12:50:51 2010
-99.0464096	17.1231899	761.03	Wed May 19 12:51:01 2010
-99.0464096	17.1231899	760.98	Wed May 19 12:51:11 2010
-99.0464096	17.1231899	761.00	Wed May 19 12:51:21 2010
-99.0464096	17.1231899	761.02	Wed May 19 12:51:31 2010
-99.0464096	17.1231899	760.98	Wed May 19 12:51:41 2010
-99.0464096	17.1231880	761.02	Wed May 19 12:51:51 2010
-99.0464096	17.1231880	761.00	Wed May 19 12:52:01 2010
-99.0464096	17.1231880	760.98	Wed May 19 12:52:11 2010
-99.0464096	17.1231880	761.05	Wed May 19 12:52:21 2010
-99.0464096	17.1231880	761.05	Wed May 19 12:52:31 2010
-99.0464096	17.1231861	761.03	Wed May 19 12:52:41 2010
-99.0464020	17.1231861	761.02	Wed May 19 12:52:51 2010
-99.0464020	17.1231861	761.03	Wed May 19 12:53:01 2010
-99.0464020	17.1231861	761.03	Wed May 19 12:53:11 2010
-99.0464020	17.1231880	761.03	Wed May 19 12:53:21 2010
-99.0464020	17.1231880	761.02	Wed May 19 12:53:31 2010
-99.0464020	17.1231880	761.00	Wed May 19 12:53:41 2010
-99.0464020	17.1231880	760.98	Wed May 19 12:53:51 2010
-99.0464020	17.1231880	761.03	Wed May 19 12:54:01 2010
-99.0464020	17.1231880	761.08	Wed May 19 12:54:11 2010
-99.0464020	17.1231880	761.09	Wed May 19 12:54:21 2010
-99.0464020	17.1231880	761.09	Wed May 19 12:54:31 2010
-99.0464020	17.1231880	761.11	Wed May 19 12:54:41 2010
-99.0464020	17.1231899	761.13	Wed May 19 12:54:51 2010
-99.0464020	17.1231899	761.09	Wed May 19 12:55:01 2010
-99.0464020	17.1231899	761.16	Wed May 19 12:55:11 2010
-99.0464020	17.1231899	761.16	Wed May 19 12:55:21 2010
-99.0464020	17.1231899	761.20	Wed May 19 12:55:31 2010
-99.0464020	17.1231899	761.28	Wed May 19 12:55:41 2010
-99.0464020	17.1231899	761.34	Wed May 19 12:55:51 2010
-99.0464020	17.1231918	761.30	Wed May 19 12:56:01 2010
-99.0464096	17.1231918	761.28	Wed May 19 12:56:11 2010
-99.0464096	17.1231918	761.31	Wed May 19 12:56:21 2010
-99.0464096	17.1231937	761.33	Wed May 19 12:56:31 2010
-99.0464096	17.1231937	761.39	Wed May 19 12:56:41 2010
-99.0464096	17.1231956	761.41	Wed May 19 12:56:51 2010
-99.0464096	17.1231956	761.45	Wed May 19 12:57:01 2010
-99.0464096	17.1231956	761.41	Wed May 19 12:57:11 2010
-99.0464096	17.1231956	761.39	Wed May 19 12:57:21 2010
-99.0464096	17.1231956	761.38	Wed May 19 12:57:31 2010
-99.0464096	17.1231956	761.38	Wed May 19 12:57:41 2010
-99.0464096	17.1231956	761.41	Wed May 19 12:57:51 2010
-99.0464096	17.1231956	761.42	Wed May 19 12:58:01 2010
-99.0464096	17.1231937	761.39	Wed May 19 12:58:11 2010
-99.0464096	17.1231937	761.42	Wed May 19 12:58:21 2010
-99.0464096	17.1231937	761.45	Wed May 19 12:58:31 2010
-99.0464096	17.1231937	761.47	Wed May 19 12:58:41 2010
-99.0464096	17.1231937	761.45	Wed May 19 12:58:51 2010
-99.0464096	17.1231937	761.48	Wed May 19 12:59:01 2010
-99.0464096	17.1231937	761.45	Wed May 19 12:59:11 2010
-99.0464096	17.1231956	761.41	Wed May 19 12:59:21 2010
-99.0464096	17.1231956	761.38	Wed May 19 12:59:31 2010
-99.0464096	17.1231937	761.41	Wed May 19 12:59:41 2010
-99.0464096	17.1231956	761.38	Wed May 19 12:59:51 2010
-99.0464096	17.1231956	761.39	Wed May 19 13:00:01 2010
-99.0464096	17.1231956	761.42	Wed May 19 13:00:11 2010
-99.0464096	17.1231937	761.44	Wed May 19 13:00:21 2010
-99.0464096	17.1231937	761.48	Wed May 19 13:00:31 2010
-99.0464096	17.1231937	761.48	Wed May 19 13:00:41 2010
-99.0464096	17.1231937	761.48	Wed May 19 13:00:51 2010
-99.0464096	17.1231937	761.53	Wed May 19 13:01:01 2010
-99.0464096	17.1231937	761.55	Wed May 19 13:01:11 2010
-99.0464096	17.1231937	761.56	Wed May 19 13:01:21 2010
-99.0464096	17.1231918	761.58	Wed May 19 13:01:31 2010
-99.0464096	17.1231937	761.58	Wed May 19 13:01:41 2010
-99.0464096	17.1231918	761.55	Wed May 19 13:01:51 2010
-99.0464020	17.1231918	761.56	Wed May 19 13:02:01 2010
-99.0464020	17.1231918	761.59	Wed May 19 13:02:11 2010
-99.0464020	17.1231899	761.58	Wed May 19 13:02:21 2010
-99.0464020	17.1231899	761.63	Wed May 19 13:02:31 2010
-99.0464020	17.1231899	761.66	Wed May 19 13:02:41 2010
-99.0464020	17.1231899	761.67	Wed May 19 13:02:51 2010
-99.0464020	17.1231899	761.64	Wed May 19 13:03:01 2010
-99.0464020	17.1231899	761.61	Wed May 19 13:03:11 2010
-99.0464020	17.1231899	761.61	Wed May 19 13:03:21 2010
-99.0464020	17.1231899	761.56	Wed May 19 13:03:31 2010
-99.0464020	17.1231899	761.58	Wed May 19 13:03:41 2010
-99.0464020	17.1231880	761.55	Wed May 19 13:03:51 2010
-99.0464020	17.1231880	761.56	Wed May 19 13:04:01 2010
-99.0464020	17.1231880	761.56	Wed May 19 13:04:11 2010
-99.0464020	17.1231880	761.53	Wed May 19 13:04:21 2010
-99.0464020	17.1231861	761.53	Wed May 19 13:04:31 2010
-99.0464020	17.1231861	761.48	Wed May 19 13:04:41 2010
-99.0464020	17.1231861	761.47	Wed May 19 13:04:51 2010
-99.0464020	17.1231880	761.42	Wed May 19 13:05:01 2010
-99.0464020	17.1231880	761.38	Wed May 19 13:05:11 2010
-99.0464020	17.1231880	761.31	Wed May 19 13:05:21 2010
-99.0464020	17.1231880	761.31	Wed May 19 13:05:31 2010
-99.0464020	17.1231880	761.31	Wed May 19 13:05:41 2010
-99.0464020	17.1231880	761.27	Wed May 19 13:05:51 2010
-99.0464020	17.1231880	761.27	Wed May 19 13:06:01 2010
-99.0464020	17.1231880	761.28	Wed May 19 13:06:11 2010
-99.0464020	17.1231880	761.27	Wed May 19 13:06:21 2010
-99.0464020	17.1231880	761.30	Wed May 19 13:06:31 2010
-99.0464020	17.1231880	761.30	Wed May 19 13:06:41 2010
-99.0464020	17.1231880	761.30	Wed May 19 13:06:51 2010
-99.0464020	17.1231880	761.33	Wed May 19 13:07:01 2010
-99.0464020	17.1231880	761.31	Wed May 19 13:07:11 2010
-99.0464020	17.1231899	761.30	Wed May 19 13:07:21 2010
-99.0464020	17.1231899	761.27	Wed May 19 13:07:31 2010
-99.0464020	17.1231880	761.33	Wed May 19 13:07:41 2010
-99.0464020	17.1231880	761.38	Wed May 19 13:07:51 2010
-99.0464020	17.1231880	761.41	Wed May 19 13:08:01 2010
-99.0464020	17.1231880	761.45	Wed May 19 13:08:11 2010
-99.0464020	17.1231880	761.48	Wed May 19 13:08:21 2010
-99.0464020	17.1231880	761.53	Wed May 19 13:08:31 2010
-99.0464020	17.1231861	761.55	Wed May 19 13:08:41 2010
-99.0464020	17.1231861	761.59	Wed May 19 13:08:51 2010
-99.0464020	17.1231880	761.58	Wed May 19 13:09:01 2010
-99.0464020	17.1231880	761.55	Wed May 19 13:09:11 2010
-99.0464020	17.1231880	761.58	Wed May 19 13:09:21 2010
-99.0464020	17.1231880	761.58	Wed May 19 13:09:31 2010
-99.0464020	17.1231880	761.59	Wed May 19 13:09:41 2010
-99.0464020	17.1231880	761.59	Wed May 19 13:09:51 2010
-99.0464020	17.1231880	761.63	Wed May 19 13:10:01 2010
-99.0464020	17.1231880	761.67	Wed May 19 13:10:11 2010
-99.0464020	17.1231861	761.73	Wed May 19 13:10:21 2010
-99.0464020	17.1231861	761.78	Wed May 19 13:10:31 2010
-99.0464020	17.1231861	761.80	Wed May 19 13:10:41 2010
-99.0464020	17.1231861	761.83	Wed May 19 13:10:51 2010
-99.0464020	17.1231861	761.89	Wed May 19 13:11:01 2010
-99.0464020	17.1231861	761.95	Wed May 19 13:11:11 2010
-99.0464020	17.1231861	761.98	Wed May 19 13:11:21 2010
-99.0464020	17.1231861	762.00	Wed May 19 13:11:31 2010
-99.0464096	17.1231861	761.95	Wed May 19 13:11:41 2010
-99.0464096	17.1231880	761.91	Wed May 19 13:11:51 2010
-99.0464096	17.1231880	761.89	Wed May 19 13:12:01 2010
-99.0464096	17.1231880	761.86	Wed May 19 13:12:11 2010
-99.0464096	17.1231880	761.84	Wed May 19 13:12:21 2010
-99.0464096	17.1231880	761.88	Wed May 19 13:12:31 2010
-99.0464096	17.1231880	761.88	Wed May 19 13:12:41 2010
-99.0464096	17.1231880	761.86	Wed May 19 13:12:51 2010
-99.0464096	17.1231880	761.80	Wed May 19 13:13:01 2010
-99.0464096	17.1231880	761.81	Wed May 19 13:13:11 2010
-99.0464096	17.1231880	761.81	Wed May 19 13:13:21 2010
-99.0464096	17.1231899	761.80	Wed May 19 13:13:31 2010
-99.0464096	17.1231899	761.81	Wed May 19 13:13:41 2010
-99.0464096	17.1231899	761.80	Wed May 19 13:13:51 2010
-99.0464096	17.1231880	761.80	Wed May 19 13:14:01 2010
-99.0464096	17.1231880	761.81	Wed May 19 13:14:11 2010
-99.0464096	17.1231880	761.81	Wed May 19 13:14:21 2010
-99.0464096	17.1231899	761.83	Wed May 19 13:14:31 2010
-99.0464096	17.1231899	761.80	Wed May 19 13:14:41 2010
-99.0464096	17.1231880	761.81	Wed May 19 13:14:51 2010
-99.0464096	17.1231880	761.84	Wed May 19 13:15:01 2010
-99.0464096	17.1231880	761.84	Wed May 19 13:15:11 2010
-99.0464096	17.1231880	761.86	Wed May 19 13:15:21 2010
-99.0464096	17.1231880	761.86	Wed May 19 13:15:31 2010
-99.0464096	17.1231880	761.86	Wed May 19 13:15:41 2010
-99.0464096	17.1231880	761.86	Wed May 19 13:15:51 2010
-99.0464096	17.1231880	761.91	Wed May 19 13:16:01 2010
-99.0464096	17.1231880	761.95	Wed May 19 13:16:11 2010
-99.0464096	17.1231880	762.02	Wed May 19 13:16:21 2010
-99.0464096	17.1231880	762.03	Wed May 19 13:16:31 2010
-99.0464020	17.1231880	762.09	Wed May 19 13:16:41 2010
-99.0464020	17.1231880	762.13	Wed May 19 13:16:51 2010
-99.0464020	17.1231861	762.14	Wed May 19 13:17:01 2010
-99.0464020	17.1231861	762.20	Wed May 19 13:17:11 2010
-99.0464020	17.1231861	762.23	Wed May 19 13:17:21 2010
-99.0464020	17.1231861	762.22	Wed May 19 13:17:31 2010
-99.0464020	17.1231861	762.17	Wed May 19 13:17:41 2010
-99.0463867	17.1231766	762.59	Wed May 19 13:17:51 2010
-99.0462952	17.1231594	763.97	Wed May 19 13:18:01 2010
-99.0462265	17.1231480	765.44	Wed May 19 13:18:11 2010
-99.0462265	17.1232014	768.36	Wed May 19 13:18:21 2010
-99.0462036	17.1232166	768.95	Wed May 19 13:18:31 2010
-99.0461960	17.1232414	769.31	Wed May 19 13:18:41 2010
-99.0461960	17.1232605	767.73	Wed May 19 13:18:51 2010
-99.0461960	17.1232548	767.61	Wed May 19 13:19:01 2010
-99.0461960	17.1232548	767.58	Wed May 19 13:19:11 2010
-99.0462036	17.1232510	767.58	Wed May 19 13:19:21 2010
-99.0462341	17.1232758	767.45	Wed May 19 13:19:31 2010
-99.0461960	17.1233063	767.16	Wed May 19 13:19:41 2010
-99.0462036	17.1232986	767.42	Wed May 19 13:19:51 2010
-99.0462036	17.1232948	767.39	Wed May 19 13:20:01 2010
-99.0461960	17.1232929	767.42	Wed May 19 13:20:11 2010
-99.0461960	17.1232929	767.50	Wed May 19 13:20:21 2010
-99.0461960	17.1232929	767.50	Wed May 19 13:20:31 2010
-99.0461960	17.1232910	767.50	Wed May 19 13:20:41 2010
-99.0462036	17.1232929	767.48	Wed May 19 13:20:51 2010
-99.0462189	17.1232929	767.52	Wed May 19 13:21:01 2010
-99.0462265	17.1232967	767.66	Wed May 19 13:21:11 2010
-99.0462189	17.1232986	767.83	Wed May 19 13:21:21 2010
-99.0462189	17.1232967	767.84	Wed May 19 13:21:31 2010
-99.0462189	17.1232967	767.86	Wed May 19 13:21:41 2010
-99.0462265	17.1232929	767.95	Wed May 19 13:21:51 2010
-99.0462112	17.1232891	768.05	Wed May 19 13:22:01 2010
-99.0462112	17.1232891	768.06	Wed May 19 13:22:11 2010
-99.0462189	17.1232872	768.05	Wed May 19 13:22:21 2010
-99.0462341	17.1232834	768.05	Wed May 19 13:22:31 2010
-99.0462418	17.1232719	768.03	Wed May 19 13:22:41 2010
-99.0462341	17.1232567	767.44	Wed May 19 13:22:51 2010
-99.0462341	17.1232510	767.36	Wed May 19 13:23:01 2010
-99.0462341	17.1232529	767.25	Wed May 19 13:23:11 2010
-99.0462418	17.1232529	767.13	Wed May 19 13:23:21 2010
-99.0462418	17.1232586	766.86	Wed May 19 13:23:31 2010
-99.0462341	17.1232529	766.69	Wed May 19 13:23:41 2010
-99.0462265	17.1232510	766.50	Wed May 19 13:23:51 2010
-99.0462189	17.1232471	766.30	Wed May 19 13:24:01 2010
-99.0462265	17.1232471	766.08	Wed May 19 13:24:11 2010
-99.0462265	17.1232471	766.13	Wed May 19 13:24:21 2010
-99.0462265	17.1232491	766.13	Wed May 19 13:24:31 2010
-99.0462265	17.1232548	765.94	Wed May 19 13:24:41 2010
-99.0462189	17.1232777	765.55	Wed May 19 13:24:51 2010
-99.0462036	17.1232891	765.28	Wed May 19 13:25:01 2010
-99.0461884	17.1232948	765.22	Wed May 19 13:25:11 2010
-99.0461731	17.1233006	765.30	Wed May 19 13:25:21 2010
-99.0461655	17.1233215	765.83	Wed May 19 13:25:31 2010
-99.0461273	17.1233521	770.63	Wed May 19 13:25:41 2010
-99.0461121	17.1234016	771.64	Wed May 19 13:25:51 2010
-99.0460663	17.1234360	772.44	Wed May 19 13:26:01 2010
-99.0460663	17.1234303	772.59	Wed May 19 13:26:11 2010
-99.0460739	17.1234112	772.91	Wed May 19 13:26:21 2010
-99.0460663	17.1233788	772.53	Wed May 19 13:26:31 2010
-99.0460663	17.1233177	771.89	Wed May 19 13:26:41 2010
-99.0460663	17.1232853	773.23	Wed May 19 13:26:51 2010
-99.0460663	17.1232872	773.86	Wed May 19 13:27:01 2010
-99.0460663	17.1232872	774.17	Wed May 19 13:27:11 2010
-99.0460663	17.1232872	774.19	Wed May 19 13:27:21 2010
-99.0460663	17.1232872	774.14	Wed May 19 13:27:31 2010
-99.0460663	17.1232872	774.13	Wed May 19 13:27:41 2010
-99.0460663	17.1232872	774.09	Wed May 19 13:27:51 2010
-99.0460663	17.1232872	774.09	Wed May 19 13:28:01 2010
-99.0460663	17.1232910	774.08	Wed May 19 13:28:11 2010
-99.0460663	17.1234112	774.16	Wed May 19 13:28:21 2010
-99.0461273	17.1234818	773.73	Wed May 19 13:28:31 2010
-99.0461578	17.1235104	772.61	Wed May 19 13:28:41 2010
-99.0461884	17.1235199	771.91	Wed May 19 13:28:51 2010
-99.0462341	17.1235313	771.59	Wed May 19 13:29:01 2010
-99.0462570	17.1235352	770.30	Wed May 19 13:29:11 2010
-99.0462265	17.1235504	769.75	Wed May 19 13:29:21 2010
-99.0462112	17.1235371	770.38	Wed May 19 13:29:31 2010
-99.0462189	17.1235313	770.33	Wed May 19 13:29:41 2010
-99.0462494	17.1235142	769.95	Wed May 19 13:29:51 2010
-99.0462494	17.1235123	769.95	Wed May 19 13:30:01 2010
-99.0462418	17.1235180	769.95	Wed May 19 13:30:11 2010
-99.0462418	17.1235275	770.00	Wed May 19 13:30:21 2010
-99.0462189	17.1235428	769.73	Wed May 19 13:30:31 2010
-99.0462341	17.1235313	769.39	Wed May 19 13:30:41 2010
-99.0462189	17.1235275	770.17	Wed May 19 13:30:51 2010
-99.0462189	17.1235294	770.20	Wed May 19 13:31:01 2010
-99.0462189	17.1235294	770.19	Wed May 19 13:31:11 2010
-99.0462189	17.1235294	770.22	Wed May 19 13:31:21 2010
-99.0462189	17.1235313	770.23	Wed May 19 13:31:31 2010
-99.0462189	17.1235313	770.22	Wed May 19 13:31:41 2010
-99.0462189	17.1235313	770.20	Wed May 19 13:31:51 2010
-99.0462189	17.1235313	770.20	Wed May 19 13:32:01 2010
-99.0462189	17.1235313	770.20	Wed May 19 13:32:11 2010
-99.0462189	17.1235313	770.17	Wed May 19 13:32:21 2010
-99.0462189	17.1235313	770.14	Wed May 19 13:32:31 2010
-99.0462189	17.1235332	770.11	Wed May 19 13:32:41 2010
-99.0462189	17.1235332	770.11	Wed May 19 13:32:51 2010
-99.0462189	17.1235332	770.09	Wed May 19 13:33:01 2010
-99.0462112	17.1235332	770.06	Wed May 19 13:33:11 2010
-99.0462112	17.1235332	770.05	Wed May 19 13:33:21 2010
-99.0462112	17.1235332	770.02	Wed May 19 13:33:31 2010
-99.0462112	17.1235332	770.02	Wed May 19 13:33:41 2010
-99.0462112	17.1235332	770.02	Wed May 19 13:33:51 2010
-99.0462112	17.1235332	770.03	Wed May 19 13:34:01 2010
-99.0462112	17.1235332	770.03	Wed May 19 13:34:11 2010
-99.0462265	17.1235332	769.70	Wed May 19 13:34:21 2010
-99.0462265	17.1235275	769.58	Wed May 19 13:34:31 2010
-99.0462418	17.1235294	769.09	Wed May 19 13:34:41 2010
-99.0462494	17.1235352	768.38	Wed May 19 13:34:51 2010
-99.0462494	17.1235390	767.58	Wed May 19 13:35:01 2010
-99.0462494	17.1235390	767.02	Wed May 19 13:35:11 2010
-99.0462494	17.1235390	767.00	Wed May 19 13:35:21 2010
-99.0462494	17.1235390	767.05	Wed May 19 13:35:31 2010
-99.0462494	17.1235390	767.05	Wed May 19 13:35:41 2010
-99.0462494	17.1235390	767.11	Wed May 19 13:35:51 2010
-99.0462494	17.1235390	767.11	Wed May 19 13:36:01 2010
-99.0462494	17.1235390	767.11	Wed May 19 13:36:11 2010
-99.0462494	17.1235390	767.13	Wed May 19 13:36:21 2010
-99.0462494	17.1235390	767.17	Wed May 19 13:36:31 2010
-99.0462494	17.1235390	767.16	Wed May 19 13:36:41 2010
-99.0462418	17.1235352	767.11	Wed May 19 13:36:51 2010
-99.0462265	17.1235352	766.61	Wed May 19 13:37:01 2010
-99.0462112	17.1235390	766.03	Wed May 19 13:37:11 2010
-99.0462036	17.1235428	765.45	Wed May 19 13:37:21 2010
-99.0461960	17.1235466	764.95	Wed May 19 13:37:31 2010
-99.0462036	17.1235523	764.42	Wed May 19 13:37:41 2010
-99.0462189	17.1235523	763.95	Wed May 19 13:37:51 2010
-99.0462265	17.1235485	763.63	Wed May 19 13:38:01 2010
-99.0462418	17.1235409	763.36	Wed May 19 13:38:11 2010
-99.0462570	17.1235371	763.30	Wed May 19 13:38:21 2010
-99.0462494	17.1235352	763.13	Wed May 19 13:38:31 2010
-99.0462418	17.1235352	762.73	Wed May 19 13:38:41 2010
-99.0462341	17.1235313	762.41	Wed May 19 13:38:51 2010
-99.0462189	17.1235485	764.61	Wed May 19 13:39:01 2010
-99.0462112	17.1235600	764.83	Wed May 19 13:39:11 2010
-99.0462036	17.1235600	764.84	Wed May 19 13:39:21 2010
-99.0461578	17.1235447	765.78	Wed May 19 13:39:31 2010
-99.0460739	17.1234951	765.77	Wed May 19 13:39:41 2010
-99.0460434	17.1235046	766.03	Wed May 19 13:39:51 2010
-99.0460663	17.1234150	765.94	Wed May 19 13:40:01 2010
-99.0461197	17.1233120	768.55	Wed May 19 13:40:11 2010
-99.0461502	17.1233139	767.78	Wed May 19 13:40:21 2010
-99.0461807	17.1232986	767.50	Wed May 19 13:40:31 2010
-99.0462265	17.1232738	766.34	Wed May 19 13:40:41 2010
-99.0462341	17.1232624	766.31	Wed May 19 13:40:51 2010
-99.0462494	17.1232586	766.31	Wed May 19 13:41:01 2010
-99.0462570	17.1232567	766.33	Wed May 19 13:41:11 2010
-99.0462570	17.1232548	766.34	Wed May 19 13:41:21 2010
-99.0462570	17.1232510	766.34	Wed May 19 13:41:31 2010
-99.0462570	17.1232433	766.33	Wed May 19 13:41:41 2010
-99.0462494	17.1232452	766.27	Wed May 19 13:41:51 2010
-99.0462418	17.1232510	766.19	Wed May 19 13:42:01 2010
-99.0462418	17.1232491	766.14	Wed May 19 13:42:11 2010
-99.0462418	17.1232471	766.13	Wed May 19 13:42:21 2010
-99.0462418	17.1232491	766.11	Wed May 19 13:42:31 2010
-99.0462418	17.1232491	766.13	Wed May 19 13:42:41 2010
-99.0462418	17.1232491	766.09	Wed May 19 13:42:51 2010
-99.0462418	17.1232510	766.06	Wed May 19 13:43:01 2010
-99.0462418	17.1232510	766.03	Wed May 19 13:43:11 2010
-99.0462418	17.1232510	766.05	Wed May 19 13:43:21 2010
-99.0462418	17.1232567	766.11	Wed May 19 13:43:31 2010
-99.0462418	17.1232834	767.00	Wed May 19 13:43:41 2010
-99.0462570	17.1233139	767.52	Wed May 19 13:43:51 2010
-99.0462570	17.1233253	768.52	Wed May 19 13:44:01 2010
-99.0462723	17.1233215	769.66	Wed May 19 13:44:11 2010
-99.0462799	17.1233177	770.78	Wed May 19 13:44:21 2010
-99.0462799	17.1233158	771.61	Wed May 19 13:44:31 2010
-99.0462799	17.1233101	772.27	Wed May 19 13:44:41 2010
-99.0462723	17.1233044	772.72	Wed May 19 13:44:51 2010
-99.0462799	17.1233101	773.05	Wed May 19 13:45:01 2010
-99.0462570	17.1233044	772.27	Wed May 19 13:45:11 2010
-99.0462418	17.1233006	771.45	Wed May 19 13:45:21 2010
-99.0462341	17.1232929	771.44	Wed May 19 13:45:31 2010
-99.0462418	17.1232777	770.94	Wed May 19 13:45:41 2010
-99.0462418	17.1232758	770.83	Wed May 19 13:45:51 2010
-99.0462494	17.1232834	770.52	Wed May 19 13:46:01 2010
-99.0462418	17.1232815	770.48	Wed May 19 13:46:11 2010
-99.0462418	17.1232815	770.45	Wed May 19 13:46:21 2010
-99.0462418	17.1232815	770.44	Wed May 19 13:46:31 2010
-99.0462418	17.1232815	770.42	Wed May 19 13:46:41 2010
-99.0462265	17.1232853	770.58	Wed May 19 13:46:51 2010
-99.0462036	17.1232796	768.63	Wed May 19 13:47:01 2010
-99.0461884	17.1232758	767.81	Wed May 19 13:47:11 2010
-99.0461884	17.1232777	767.78	Wed May 19 13:47:21 2010
-99.0461960	17.1232758	767.69	Wed May 19 13:47:31 2010
-99.0462036	17.1232719	767.70	Wed May 19 13:47:41 2010
-99.0462112	17.1232777	767.56	Wed May 19 13:47:51 2010
-99.0462418	17.1232414	766.88	Wed May 19 13:48:01 2010
-99.0462494	17.1232605	766.81	Wed May 19 13:48:11 2010
-99.0462570	17.1232605	766.83	Wed May 19 13:48:21 2010
-99.0462570	17.1232567	766.83	Wed May 19 13:48:31 2010
-99.0462570	17.1232548	766.86	Wed May 19 13:48:41 2010
-99.0462570	17.1232529	766.86	Wed May 19 13:48:51 2010
-99.0462570	17.1232510	766.88	Wed May 19 13:49:01 2010
-99.0462570	17.1232567	766.81	Wed May 19 13:49:11 2010
-99.0462418	17.1232471	766.42	Wed May 19 13:49:21 2010
-99.0462494	17.1232548	766.39	Wed May 19 13:49:31 2010
-99.0462418	17.1232510	766.34	Wed May 19 13:49:41 2010
-99.0462494	17.1232510	766.33	Wed May 19 13:49:51 2010
-99.0462494	17.1232548	766.19	Wed May 19 13:50:01 2010
-99.0462570	17.1232624	766.27	Wed May 19 13:50:11 2010
-99.0462570	17.1232700	766.33	Wed May 19 13:50:21 2010
-99.0462570	17.1232719	766.39	Wed May 19 13:50:31 2010
-99.0462570	17.1232719	766.42	Wed May 19 13:50:41 2010
-99.0462646	17.1232815	766.44	Wed May 19 13:50:51 2010
-99.0462646	17.1232853	766.45	Wed May 19 13:51:01 2010
-99.0462646	17.1233101	766.73	Wed May 19 13:51:11 2010
-99.0462570	17.1233063	766.70	Wed May 19 13:51:21 2010
-99.0462570	17.1233044	766.70	Wed May 19 13:51:31 2010
-99.0462494	17.1232929	766.70	Wed May 19 13:51:41 2010
-99.0462570	17.1232834	766.73	Wed May 19 13:51:51 2010
-99.0462494	17.1232662	765.67	Wed May 19 13:52:01 2010
-99.0462341	17.1232605	764.78	Wed May 19 13:52:11 2010
-99.0462341	17.1232529	764.67	Wed May 19 13:52:21 2010
-99.0461731	17.1233006	765.53	Wed May 19 13:52:31 2010
-99.0460968	17.1233101	765.84	Wed May 19 13:52:41 2010
-99.0460892	17.1233578	765.19	Wed May 19 13:52:51 2010
-99.0460587	17.1234112	765.08	Wed May 19 13:53:01 2010
-99.0460663	17.1234608	765.09	Wed May 19 13:53:11 2010
-99.0460968	17.1235332	765.06	Wed May 19 13:53:21 2010
-99.0460968	17.1236153	765.53	Wed May 19 13:53:31 2010
-99.0460434	17.1236534	765.02	Wed May 19 13:53:41 2010
-99.0460052	17.1237011	766.02	Wed May 19 13:53:51 2010
-99.0459747	17.1237545	766.17	Wed May 19 13:54:01 2010
-99.0459976	17.1237946	767.16	Wed May 19 13:54:11 2010
-99.0459976	17.1238060	767.25	Wed May 19 13:54:21 2010
-99.0459747	17.1238022	767.38	Wed May 19 13:54:31 2010
-99.0459976	17.1238117	767.72	Wed May 19 13:54:41 2010
-99.0460129	17.1238174	767.92	Wed May 19 13:54:51 2010
-99.0460205	17.1238251	768.27	Wed May 19 13:55:01 2010
-99.0460052	17.1238728	770.30	Wed May 19 13:55:11 2010
-99.0459671	17.1239014	771.14	Wed May 19 13:55:21 2010
-99.0459671	17.1239281	773.83	Wed May 19 13:55:31 2010
-99.0459976	17.1239243	777.56	Wed May 19 13:55:41 2010
-99.0460052	17.1239223	779.11	Wed May 19 13:55:51 2010
-99.0460129	17.1239166	780.42	Wed May 19 13:56:01 2010
-99.0460129	17.1239185	781.80	Wed May 19 13:56:11 2010
-99.0459900	17.1239624	783.28	Wed May 19 13:56:21 2010
-99.0459976	17.1240368	784.66	Wed May 19 13:56:31 2010
-99.0459824	17.1240997	785.97	Wed May 19 13:56:41 2010
-99.0460129	17.1241684	787.19	Wed May 19 13:56:51 2010
-99.0460281	17.1242428	788.50	Wed May 19 13:57:01 2010
-99.0460434	17.1242962	788.45	Wed May 19 13:57:11 2010
-99.0460281	17.1242981	789.09	Wed May 19 13:57:21 2010
-99.0460358	17.1243210	790.00	Wed May 19 13:57:31 2010
-99.0460129	17.1243935	790.73	Wed May 19 13:57:41 2010
-99.0459747	17.1244507	790.33	Wed May 19 13:57:51 2010
-99.0459061	17.1245289	787.92	Wed May 19 13:58:01 2010
-99.0459137	17.1245842	788.25	Wed May 19 13:58:11 2010
-99.0458908	17.1246433	789.08	Wed May 19 13:58:21 2010
-99.0458984	17.1247082	790.08	Wed May 19 13:58:31 2010
-99.0459061	17.1247768	791.13	Wed May 19 13:58:41 2010
-99.0458908	17.1248322	791.58	Wed May 19 13:58:51 2010
-99.0458755	17.1248741	791.73	Wed May 19 13:59:01 2010
-99.0458527	17.1249065	792.88	Wed May 19 13:59:11 2010
-99.0458374	17.1249886	793.67	Wed May 19 13:59:21 2010
-99.0457916	17.1250477	792.97	Wed May 19 13:59:31 2010
-99.0457611	17.1251049	795.22	Wed May 19 13:59:41 2010
-99.0457306	17.1251507	796.33	Wed May 19 13:59:51 2010
-99.0457077	17.1252060	797.06	Wed May 19 14:00:01 2010
-99.0456848	17.1252518	797.42	Wed May 19 14:00:11 2010
-99.0456619	17.1252708	801.06	Wed May 19 14:00:21 2010
-99.0456085	17.1252499	804.52	Wed May 19 14:00:31 2010
-99.0455856	17.1252441	805.09	Wed May 19 14:00:41 2010
-99.0455627	17.1252365	805.45	Wed May 19 14:00:51 2010
-99.0455475	17.1252365	805.53	Wed May 19 14:01:01 2010
-99.0454559	17.1252804	805.91	Wed May 19 14:01:11 2010
-99.0453949	17.1253834	806.27	Wed May 19 14:01:21 2010
-99.0452881	17.1254940	805.36	Wed May 19 14:01:31 2010
-99.0452423	17.1255817	805.09	Wed May 19 14:01:41 2010
-99.0451355	17.1256065	801.78	Wed May 19 14:01:51 2010
-99.0450516	17.1256752	800.45	Wed May 19 14:02:01 2010
-99.0449524	17.1257629	797.63	Wed May 19 14:02:11 2010
-99.0448227	17.1258583	797.16	Wed May 19 14:02:21 2010
-99.0447769	17.1259232	794.06	Wed May 19 14:02:31 2010
-99.0447845	17.1259308	793.36	Wed May 19 14:02:41 2010
-99.0448151	17.1259689	793.72	Wed May 19 14:02:51 2010
-99.0449295	17.1260185	793.86	Wed May 19 14:03:01 2010
-99.0450439	17.1260700	794.14	Wed May 19 14:03:11 2010
-99.0451202	17.1261559	794.63	Wed May 19 14:03:21 2010
-99.0451660	17.1262474	793.61	Wed May 19 14:03:31 2010
-99.0450821	17.1263809	791.13	Wed May 19 14:03:41 2010
-99.0449982	17.1263638	790.13	Wed May 19 14:03:51 2010
-99.0449295	17.1264458	788.30	Wed May 19 14:04:01 2010
-99.0449371	17.1265526	787.98	Wed May 19 14:04:11 2010
-99.0449524	17.1266785	788.80	Wed May 19 14:04:21 2010
-99.0448990	17.1267223	787.33	Wed May 19 14:04:31 2010
-99.0448303	17.1267185	784.33	Wed May 19 14:04:41 2010
-99.0447693	17.1267338	784.39	Wed May 19 14:04:51 2010
-99.0447388	17.1267853	786.33	Wed May 19 14:05:01 2010
-99.0446472	17.1268272	787.89	Wed May 19 14:05:11 2010
-99.0445480	17.1268425	790.53	Wed May 19 14:05:21 2010
-99.0445251	17.1268673	788.55	Wed May 19 14:05:31 2010
-99.0444946	17.1268902	788.13	Wed May 19 14:05:41 2010
-99.0445099	17.1269722	788.20	Wed May 19 14:05:51 2010
-99.0444946	17.1270733	788.23	Wed May 19 14:06:01 2010
-99.0445099	17.1272106	787.03	Wed May 19 14:06:11 2010
-99.0445023	17.1272755	785.42	Wed May 19 14:06:21 2010
-99.0444870	17.1274090	784.80	Wed May 19 14:06:31 2010
-99.0443802	17.1274757	783.14	Wed May 19 14:06:41 2010
-99.0443192	17.1274948	782.94	Wed May 19 14:06:51 2010
-99.0442810	17.1275482	783.11	Wed May 19 14:07:01 2010
-99.0442734	17.1275539	783.06	Wed May 19 14:07:11 2010
-99.0442657	17.1275558	783.03	Wed May 19 14:07:21 2010
-99.0442429	17.1276398	777.73	Wed May 19 14:07:31 2010
-99.0441589	17.1276398	775.41	Wed May 19 14:07:41 2010
-99.0441055	17.1276245	770.45	Wed May 19 14:07:51 2010
-99.0440826	17.1276112	767.97	Wed May 19 14:08:01 2010
-99.0440292	17.1275902	767.55	Wed May 19 14:08:11 2010
-99.0439835	17.1275463	766.19	Wed May 19 14:08:21 2010
-99.0439072	17.1275425	766.39	Wed May 19 14:08:31 2010
-99.0438538	17.1275578	768.78	Wed May 19 14:08:41 2010
-99.0437622	17.1275578	769.09	Wed May 19 14:08:51 2010
-99.0436783	17.1275330	770.02	Wed May 19 14:09:01 2010
-99.0435867	17.1275177	771.50	Wed May 19 14:09:11 2010
-99.0435410	17.1275368	773.09	Wed May 19 14:09:21 2010
-99.0434799	17.1276054	773.97	Wed May 19 14:09:31 2010
-99.0434113	17.1276627	773.72	Wed May 19 14:09:41 2010
-99.0433502	17.1276760	773.39	Wed May 19 14:09:51 2010
-99.0432816	17.1276474	773.77	Wed May 19 14:10:01 2010
-99.0432205	17.1276855	773.14	Wed May 19 14:10:11 2010
-99.0431976	17.1277161	772.67	Wed May 19 14:10:21 2010
-99.0431976	17.1277275	771.23	Wed May 19 14:10:31 2010
-99.0431976	17.1277485	770.55	Wed May 19 14:10:41 2010
-99.0432053	17.1277504	770.14	Wed May 19 14:10:51 2010
-99.0432053	17.1277409	769.75	Wed May 19 14:11:01 2010
-99.0432129	17.1277332	769.33	Wed May 19 14:11:11 2010
-99.0432053	17.1277332	769.16	Wed May 19 14:11:21 2010
-99.0432053	17.1277332	769.16	Wed May 19 14:11:31 2010
-99.0432053	17.1277332	769.16	Wed May 19 14:11:41 2010
-99.0432053	17.1277313	769.14	Wed May 19 14:11:51 2010
-99.0432053	17.1277313	769.11	Wed May 19 14:12:01 2010
-99.0432053	17.1277313	769.11	Wed May 19 14:12:11 2010
