# Supplementary material for: Lévy foraging patterns of rural humans
Source: PLoS One. 2018 Jun 18;13(6):e0199099. doi: 10.1371/journal.pone.0199099 (PMC6005560; doi:10.1371/journal.pone.0199099)
Supplement: S6 File — (ZIP) [file pone.0199099.s006.zip › holux09/Holux009_M-241_Start_20100519-102101_Finish_20100519-141211.kml]

<?xml version="1.0" encoding="UTF-8"?>
<kml xmlns="http://earth.google.com/kml/2.1">
<Document>
<Style id="normalState_TLP_Start">
<IconStyle>
<scale>1.0</scale>
<Icon>
<href>http://maps.google.com/mapfiles/kml/pal4/icon15.png</href>
</Icon>
</IconStyle>
<LabelStyle>
<scale>1.0</scale>
</LabelStyle>
</Style>
<Style id="highlightState_TLP_Start">
<IconStyle>
<scale>1.1</scale>
<Icon>
<href>http://maps.google.com/mapfiles/kml/pal4/icon7.png</href>
</Icon>
</IconStyle>
<LabelStyle>
<scale>1.1</scale>
<color>ff0000ff</color>
</LabelStyle>
</Style>
<StyleMap id="styleMap_TLP_Start">
<Pair>
<key>normal</key>
<styleUrl>#normalState_TLP_Start</styleUrl>
</Pair>
<Pair>
<key>highlight</key>
<styleUrl>#highlightState_TLP_Start</styleUrl>
</Pair>
</StyleMap>
<Style id="normalState_TLP_Finish">
<IconStyle>
<scale>1.0</scale>
<Icon>
<href>http://maps.google.com/mapfiles/kml/pal4/icon15.png</href>
</Icon>
</IconStyle>
<LabelStyle>
<scale>1.0</scale>
</LabelStyle>
</Style>
<Style id="highlightState_TLP_Finish">
<IconStyle>
<scale>1.1</scale>
<Icon>
<href>http://maps.google.com/mapfiles/kml/pal4/icon7.png</href>
</Icon>
</IconStyle>
<LabelStyle>
<scale>1.1</scale>
<color>ff0000ff</color>
</LabelStyle>
</Style>
<StyleMap id="styleMap_TLP_Finish">
<Pair>
<key>normal</key>
<styleUrl>#normalState_TLP_Finish</styleUrl>
</Pair>
<Pair>
<key>highlight</key>
<styleUrl>#highlightState_TLP_Finish</styleUrl>
</Pair>
</StyleMap>
<Style id="normalState_TLP_Normal">
<IconStyle>
<scale>1.0</scale>
<Icon>
<href>http://maps.google.com/mapfiles/kml/pal4/icon31.png</href>
</Icon>
</IconStyle>
<LabelStyle>
<scale>1.0</scale>
</LabelStyle>
</Style>
<Style id="highlightState_TLP_Normal">
<IconStyle>
<scale>1.1</scale>
<Icon>
<href>http://maps.google.com/mapfiles/kml/pal4/icon23.png</href>
</Icon>
</IconStyle>
<LabelStyle>
<scale>1.1</scale>
<color>ff0000ff</color>
</LabelStyle>
</Style>
<StyleMap id="styleMap_TLP_Normal">
<Pair>
<key>normal</key>
<styleUrl>#normalState_TLP_Normal</styleUrl>
</Pair>
<Pair>
<key>highlight</key>
<styleUrl>#highlightState_TLP_Normal</styleUrl>
</Pair>
</StyleMap>
<Style id="normalState_TLP_Photo">
<IconStyle>
<scale>1.0</scale>
<Icon>
<href>http://maps.google.com/mapfiles/kml/pal4/icon46.png</href>
</Icon>
</IconStyle>
<LabelStyle>
<scale>1.0</scale>
</LabelStyle>
</Style>
<Style id="highlightState_TLP_Photo">
<IconStyle>
<scale>1.1</scale>
<Icon>
<href>http://maps.google.com/mapfiles/kml/pal4/icon38.png</href>
</Icon>
</IconStyle>
<LabelStyle>
<scale>1.1</scale>
<color>ff0000ff</color>
</LabelStyle>
</Style>
<StyleMap id="styleMap_TLP_Photo">
<Pair>
<key>normal</key>
<styleUrl>#normalState_TLP_Photo</styleUrl>
</Pair>
<Pair>
<key>highlight</key>
<styleUrl>#highlightState_TLP_Photo</styleUrl>
</Pair>
</StyleMap>
<Style id="roadStyle">
<LineStyle>
<color>ffffff00</color>
<width>6</width>
</LineStyle>
</Style>
<Open>1</Open>
<description>Route</description>
<name>Track Log</name>
<Placemark>
<name>Route</name>
<styleUrl>#roadStyle</styleUrl>
<MultiGeometry>
<LineString>
<coordinates>
-99.0429230,17.1279125,725.05 -99.0430832,17.1278038,757.84 -99.0431137,17.1278057,761.47 -99.0431061,17.1278019,767.42 -99.0431213,17.1277962,768.52 -99.0431213,17.1277962,768.52 -99.0431213,17.1277962,768.52 -99.0431442,17.1278019,769.14 -99.0431595,17.1278000,768.55 -99.0431671,17.1278095,769.09 -99.0431671,17.1278133,769.23 -99.0431900,17.1278057,770.00 -99.0432281,17.1277390,769.64 -99.0432968,17.1276875,771.81 -99.0433884,17.1276875,774.22 -99.0434570,17.1276398,776.58 -99.0435257,17.1275978,778.86 -99.0435791,17.1275520,780.44 -99.0436859,17.1275406,780.61 -99.0437622,17.1275501,780.28 -99.0438614,17.1275730,778.72 -99.0439606,17.1275501,776.72 -99.0440445,17.1275654,775.06 -99.0441513,17.1276340,771.42 -99.0442581,17.1276836,768.89 -99.0443344,17.1277103,765.36 -99.0443802,17.1276913,763.61 -99.0443802,17.1276951,762.86 -99.0441971,17.1276913,763.39 -99.0440521,17.1275902,767.52 -99.0439606,17.1275616,771.19 -99.0438461,17.1275692,776.72 -99.0437088,17.1275387,776.67 -99.0435791,17.1275177,778.08 -99.0434799,17.1275635,779.25 -99.0434036,17.1276093,779.84 -99.0432358,17.1276894,778.97 -99.0431747,17.1277275,777.08 -99.0431595,17.1277618,777.23 -99.0431137,17.1277847,775.19 -99.0432205,17.1277866,774.27 -99.0433044,17.1276951,773.31 -99.0434189,17.1276684,775.28 -99.0435104,17.1276073,775.77 -99.0436020,17.1275253,778.92 -99.0437164,17.1275406,777.48 -99.0438309,17.1275845,776.42 -99.0439377,17.1275616,773.16 -99.0440521,17.1275902,768.41 -99.0441666,17.1276608,764.14 -99.0442505,17.1276817,758.63 -99.0443726,17.1276855,756.92 -99.0443802,17.1276093,756.81 -99.0444641,17.1275387,757.34 -99.0445328,17.1274681,757.91 -99.0445786,17.1274128,758.61 -99.0445938,17.1273041,760.38 -99.0446014,17.1272049,761.19 -99.0446014,17.1271114,763.97 -99.0446014,17.1270218,767.50 -99.0445786,17.1269512,769.33 -99.0445709,17.1269093,772.56 -99.0445938,17.1268921,775.80 -99.0446701,17.1268654,778.45 -99.0447464,17.1268234,781.33 -99.0448303,17.1267643,779.98 -99.0449219,17.1267529,775.77 -99.0450211,17.1266994,773.73 -99.0450516,17.1265755,773.30 -99.0450134,17.1264648,773.27 -99.0450516,17.1263695,774.77 -99.0451431,17.1263618,774.70 -99.0452118,17.1263332,774.61 -99.0452042,17.1262474,775.17 -99.0451431,17.1262131,776.34 -99.0450897,17.1261654,777.83 -99.0450439,17.1261101,779.05 -99.0449829,17.1260376,779.95 -99.0449524,17.1259613,782.41 -99.0449142,17.1259441,785.44 -99.0448990,17.1259594,787.44 -99.0448532,17.1259460,788.73 -99.0449142,17.1258755,789.23 -99.0449753,17.1258221,789.95 -99.0450592,17.1257439,790.73 -99.0451202,17.1256523,790.84 -99.0451965,17.1256123,792.72 -99.0452881,17.1256046,792.70 -99.0453339,17.1255093,796.00 -99.0453873,17.1254311,797.00 -99.0454330,17.1253700,799.30 -99.0454636,17.1253185,801.78 -99.0455246,17.1252785,804.61 -99.0455475,17.1252308,805.67 -99.0455704,17.1252689,809.33 -99.0456390,17.1252441,811.48 -99.0457077,17.1252747,812.59 -99.0457458,17.1251831,812.33 -99.0458221,17.1250706,812.72 -99.0458984,17.1250057,812.64 -99.0458755,17.1249657,811.44 -99.0458755,17.1249104,808.73 -99.0458603,17.1249065,807.69 -99.0458603,17.1249065,806.67 -99.0458679,17.1249065,804.94 -99.0458755,17.1248932,804.28 -99.0458450,17.1249027,803.33 -99.0458527,17.1249027,801.42 -99.0458527,17.1249104,801.28 -99.0458832,17.1249180,798.92 -99.0458832,17.1249199,798.89 -99.0458832,17.1249123,798.86 -99.0459061,17.1249084,798.66 -99.0459213,17.1248665,797.67 -99.0459290,17.1247959,795.56 -99.0459137,17.1247730,794.53 -99.0458908,17.1247520,793.33 -99.0458755,17.1246967,792.94 -99.0458832,17.1246262,791.20 -99.0459213,17.1245613,790.36 -99.0459442,17.1244926,788.69 -99.0459595,17.1244583,788.02 -99.0459976,17.1244335,787.48 -99.0460205,17.1243973,787.48 -99.0460434,17.1243229,786.88 -99.0460205,17.1242599,785.91 -99.0459976,17.1241608,784.39 -99.0459976,17.1240730,783.98 -99.0459900,17.1239853,782.52 -99.0459595,17.1239223,780.92 -99.0459595,17.1238747,780.13 -99.0459290,17.1238194,778.50 -99.0459518,17.1237965,777.08 -99.0459747,17.1238136,776.88 -99.0459671,17.1238060,776.67 -99.0459900,17.1237774,776.44 -99.0460052,17.1237526,776.30 -99.0460052,17.1237297,776.02 -99.0460052,17.1237164,775.92 -99.0460052,17.1237164,775.81 -99.0460052,17.1237183,775.73 -99.0460129,17.1237183,775.72 -99.0460129,17.1237183,775.72 -99.0460129,17.1237202,775.72 -99.0460129,17.1237202,775.69 -99.0460129,17.1237202,775.67 -99.0460129,17.1237202,775.63 -99.0460129,17.1237202,775.58 -99.0460129,17.1237202,775.56 -99.0460129,17.1237202,775.53 -99.0460129,17.1237202,775.50 -99.0460281,17.1237202,775.34 -99.0460358,17.1237106,775.16 -99.0460663,17.1236706,771.45 -99.0461121,17.1236172,769.95 -99.0460892,17.1236343,769.13 -99.0461426,17.1235905,767.77 -99.0461807,17.1235600,767.02 -99.0461807,17.1235542,767.38 -99.0461655,17.1235752,767.69 -99.0461197,17.1236210,769.05 -99.0460663,17.1236343,768.36 -99.0459976,17.1236343,770.69 -99.0459595,17.1236649,772.05 -99.0459747,17.1236286,772.00 -99.0460434,17.1236286,770.91 -99.0461044,17.1236000,770.16 -99.0461502,17.1235924,768.95 -99.0461960,17.1235943,767.63 -99.0461807,17.1235924,767.41 -99.0461807,17.1235600,766.86 -99.0462189,17.1235313,765.45 -99.0462189,17.1235237,765.25 -99.0462112,17.1235142,764.53 -99.0462112,17.1235123,764.48 -99.0462265,17.1234932,764.23 -99.0462341,17.1234856,764.11 -99.0462341,17.1234970,763.95 -99.0462265,17.1235008,763.97 -99.0462189,17.1235008,764.03 -99.0462036,17.1234875,763.67 -99.0462036,17.1234856,763.63 -99.0462112,17.1234951,763.55 -99.0461884,17.1234989,763.56 -99.0461960,17.1234970,763.44 -99.0461960,17.1234913,763.31 -99.0462036,17.1234951,763.06 -99.0462189,17.1234951,762.95 -99.0462189,17.1235085,762.66 -99.0462036,17.1234875,762.70 -99.0461960,17.1234722,762.64 -99.0461884,17.1234837,762.72 -99.0461960,17.1234856,762.78 -99.0461960,17.1234894,762.83 -99.0462036,17.1234970,762.83 -99.0461960,17.1234913,761.91 -99.0461960,17.1234913,761.94 -99.0461960,17.1234989,762.02 -99.0461960,17.1235008,762.17 -99.0461807,17.1234951,762.22 -99.0461731,17.1234875,762.23 -99.0461807,17.1234913,762.05 -99.0461807,17.1234951,762.06 -99.0461807,17.1234932,762.03 -99.0461731,17.1234932,761.91 -99.0461655,17.1234932,761.84 -99.0461655,17.1234932,761.67 -99.0461655,17.1235065,761.48 -99.0461731,17.1235142,761.30 -99.0461807,17.1235161,761.14 -99.0461884,17.1235142,761.03 -99.0461960,17.1235180,760.89 -99.0461960,17.1235237,760.80 -99.0461960,17.1235180,760.67 -99.0461884,17.1235142,760.53 -99.0461884,17.1235180,760.38 -99.0461960,17.1235199,760.19 -99.0461960,17.1235237,759.80 -99.0461960,17.1235180,759.19 -99.0461731,17.1235085,758.92 -99.0461578,17.1235046,758.89 -99.0461502,17.1235065,758.92 -99.0461655,17.1235123,758.77 -99.0461807,17.1235123,758.45 -99.0461807,17.1235142,758.27 -99.0461807,17.1235142,758.17 -99.0461807,17.1235142,758.17 -99.0461807,17.1235142,758.13 -99.0461807,17.1235142,758.13 -99.0461807,17.1235123,758.16 -99.0461807,17.1235142,758.16 -99.0461807,17.1235142,758.17 -99.0461884,17.1235123,758.19 -99.0461960,17.1235142,758.34 -99.0462036,17.1235142,758.78 -99.0462036,17.1235142,759.23 -99.0462036,17.1235161,759.91 -99.0461960,17.1235046,760.67 -99.0461960,17.1235046,761.23 -99.0462036,17.1235142,761.22 -99.0462036,17.1235065,761.11 -99.0462112,17.1235085,761.08 -99.0461960,17.1235256,761.13 -99.0462036,17.1235123,760.70 -99.0462036,17.1235085,760.69 -99.0462036,17.1235199,760.38 -99.0462189,17.1235256,760.38 -99.0462189,17.1235275,760.48 -99.0462189,17.1235256,760.53 -99.0462189,17.1235256,760.56 -99.0462189,17.1235237,760.58 -99.0462112,17.1235199,760.59 -99.0462112,17.1235142,760.98 -99.0461960,17.1235104,761.61 -99.0461884,17.1235123,761.97 -99.0461884,17.1235161,762.42 -99.0461884,17.1235199,762.98 -99.0461884,17.1235218,763.73 -99.0461884,17.1235199,764.92 -99.0461731,17.1235161,766.11 -99.0461731,17.1235180,767.19 -99.0461731,17.1235180,768.20 -99.0461807,17.1235142,769.20 -99.0461884,17.1235085,769.98 -99.0461884,17.1235046,770.55 -99.0461807,17.1235161,770.83 -99.0461731,17.1235256,771.02 -99.0461807,17.1235313,771.08 -99.0461960,17.1235332,770.80 -99.0462112,17.1235294,770.20 -99.0462189,17.1235237,769.36 -99.0462265,17.1235123,767.75 -99.0462265,17.1235046,766.36 -99.0462341,17.1235085,766.22 -99.0462265,17.1235085,765.80 -99.0462189,17.1234798,765.52 -99.0462189,17.1234226,764.41 -99.0462265,17.1234474,762.48 -99.0462112,17.1234589,761.39 -99.0462112,17.1234589,761.14 -99.0462036,17.1234436,760.64 -99.0462265,17.1234455,760.50 -99.0462418,17.1234550,760.38 -99.0462341,17.1234531,760.33 -99.0462418,17.1234608,760.19 -99.0462265,17.1234684,760.14 -99.0462418,17.1234818,759.06 -99.0462418,17.1234684,758.95 -99.0462494,17.1234646,759.09 -99.0462570,17.1234627,759.55 -99.0462494,17.1234627,759.47 -99.0462418,17.1234550,759.42 -99.0462646,17.1234741,758.38 -99.0462646,17.1234875,758.20 -99.0462646,17.1234932,758.14 -99.0462646,17.1235027,756.81 -99.0462570,17.1235027,756.72 -99.0462341,17.1234798,756.11 -99.0462265,17.1234760,755.53 -99.0462112,17.1234856,755.09 -99.0462112,17.1235332,756.98 -99.0462036,17.1235371,758.19 -99.0462112,17.1235390,758.23 -99.0462112,17.1235313,758.38 -99.0462265,17.1235085,759.52 -99.0462036,17.1235027,759.38 -99.0462112,17.1234875,759.19 -99.0462112,17.1234493,757.63 -99.0462112,17.1234455,757.42 -99.0462189,17.1234436,757.36 -99.0462189,17.1234436,757.36 -99.0462189,17.1234436,757.33 -99.0462189,17.1234436,757.28 -99.0462189,17.1234455,757.20 -99.0462189,17.1234455,757.17 -99.0462189,17.1234455,757.17 -99.0462189,17.1234455,757.14 -99.0462189,17.1234474,757.16 -99.0462189,17.1234474,757.19 -99.0462189,17.1234570,757.17 -99.0462189,17.1234760,758.95 -99.0462189,17.1234951,758.92 -99.0462112,17.1235085,758.88 -99.0461960,17.1235199,758.84 -99.0461807,17.1235237,759.05 -99.0461731,17.1235237,759.11 -99.0461807,17.1235352,758.30 -99.0461807,17.1235428,757.63 -99.0461884,17.1235409,757.03 -99.0461884,17.1235332,756.75 -99.0461807,17.1235218,756.48 -99.0461884,17.1235180,756.16 -99.0461960,17.1234970,755.72 -99.0461960,17.1234684,755.03 -99.0462036,17.1234474,753.70 -99.0462112,17.1234455,753.05 -99.0462112,17.1234474,752.58 -99.0462189,17.1234531,752.16 -99.0462265,17.1234550,752.05 -99.0462265,17.1234436,752.13 -99.0462265,17.1234474,752.20 -99.0462265,17.1234474,752.66 -99.0462341,17.1234455,753.06 -99.0462418,17.1234436,753.34 -99.0462418,17.1234264,753.72 -99.0462265,17.1234074,754.80 -99.0461960,17.1233768,757.80 -99.0461960,17.1233749,758.06 -99.0462036,17.1233692,758.11 -99.0462036,17.1233673,758.08 -99.0462112,17.1233711,758.02 -99.0462418,17.1233749,757.98 -99.0462494,17.1233711,758.03 -99.0462494,17.1233635,757.83 -99.0462494,17.1233635,757.97 -99.0462570,17.1233616,758.38 -99.0462646,17.1233673,758.42 -99.0462341,17.1233673,758.42 -99.0462265,17.1233521,757.88 -99.0462341,17.1233673,758.44 -99.0462341,17.1233616,758.47 -99.0462341,17.1233482,758.77 -99.0462646,17.1233597,758.11 -99.0462494,17.1233501,757.77 -99.0462494,17.1233673,757.44 -99.0462646,17.1233482,757.98 -99.0462418,17.1233673,757.16 -99.0462570,17.1233635,757.22 -99.0462646,17.1233311,756.70 -99.0462646,17.1233349,756.72 -99.0462570,17.1233215,756.77 -99.0462494,17.1233444,757.08 -99.0462494,17.1233501,757.16 -99.0462494,17.1233521,757.75 -99.0462494,17.1233406,757.84 -99.0462494,17.1233463,757.84 -99.0462494,17.1233597,758.02 -99.0462494,17.1233521,758.02 -99.0462494,17.1233654,757.55 -99.0462341,17.1233501,757.98 -99.0462418,17.1233597,757.92 -99.0462418,17.1233521,758.13 -99.0462418,17.1233654,757.86 -99.0462418,17.1233730,758.02 -99.0462418,17.1233749,758.03 -99.0462494,17.1233673,757.98 -99.0462570,17.1233788,758.38 -99.0462570,17.1233788,758.64 -99.0462570,17.1233826,758.69 -99.0462570,17.1233711,758.58 -99.0462723,17.1233826,758.53 -99.0462723,17.1233788,757.66 -99.0462570,17.1233692,756.77 -99.0462723,17.1233635,756.17 -99.0462723,17.1233578,756.13 -99.0462723,17.1233597,756.13 -99.0462723,17.1233597,756.14 -99.0462723,17.1233501,756.20 -99.0462570,17.1233330,756.42 -99.0462418,17.1232929,756.80 -99.0462418,17.1232986,757.02 -99.0462341,17.1233025,757.11 -99.0462341,17.1233006,757.13 -99.0462341,17.1233025,757.19 -99.0462341,17.1233082,757.38 -99.0462341,17.1233082,757.53 -99.0462418,17.1233025,757.73 -99.0462418,17.1232986,757.83 -99.0462341,17.1232967,757.80 -99.0462494,17.1232872,759.17 -99.0462418,17.1232872,760.13 -99.0462418,17.1232872,760.67 -99.0462265,17.1232815,760.78 -99.0462265,17.1232700,761.17 -99.0462494,17.1232853,761.88 -99.0462646,17.1232834,761.89 -99.0462723,17.1232796,761.83 -99.0462418,17.1232738,761.73 -99.0462418,17.1232758,762.16 -99.0462341,17.1232834,762.27 -99.0462418,17.1232758,762.19 -99.0462646,17.1232834,761.86 -99.0462723,17.1232834,761.91 -99.0462875,17.1232719,761.92 -99.0462875,17.1232605,761.75 -99.0462875,17.1232700,761.72 -99.0462875,17.1232700,761.52 -99.0462952,17.1232738,761.28 -99.0462952,17.1232738,761.25 -99.0462952,17.1232738,761.20 -99.0462952,17.1232738,761.16 -99.0462875,17.1232719,761.30 -99.0462723,17.1232700,761.45 -99.0462570,17.1232738,761.69 -99.0462494,17.1232834,762.06 -99.0462494,17.1232891,761.94 -99.0462418,17.1232853,762.13 -99.0462265,17.1232681,762.19 -99.0462418,17.1232815,762.64 -99.0462418,17.1232796,762.73 -99.0462418,17.1232834,762.80 -99.0462341,17.1232910,762.94 -99.0462494,17.1232891,763.84 -99.0462418,17.1232548,763.81 -99.0462570,17.1232262,762.11 -99.0462799,17.1232204,762.64 -99.0463562,17.1231861,761.67 -99.0463715,17.1231670,762.28 -99.0463715,17.1231709,762.14 -99.0463943,17.1231880,761.78 -99.0464249,17.1232014,762.19 -99.0464401,17.1232071,762.17 -99.0464478,17.1232128,762.20 -99.0464554,17.1232243,762.28 -99.0464554,17.1232281,762.36 -99.0464478,17.1232281,762.38 -99.0464478,17.1232262,762.33 -99.0464478,17.1232262,762.20 -99.0464478,17.1232243,762.09 -99.0464401,17.1232262,762.00 -99.0464401,17.1232262,761.98 -99.0464401,17.1232262,761.97 -99.0464401,17.1232262,761.97 -99.0464401,17.1232224,761.92 -99.0464401,17.1232224,761.89 -99.0464478,17.1232185,762.05 -99.0464249,17.1231918,761.88 -99.0464249,17.1231918,761.80 -99.0464249,17.1231918,761.80 -99.0464249,17.1231918,761.80 -99.0464249,17.1231918,761.77 -99.0464249,17.1231918,761.73 -99.0464249,17.1231918,761.73 -99.0464249,17.1231918,761.72 -99.0464249,17.1231918,761.72 -99.0464249,17.1231918,761.73 -99.0464249,17.1231918,761.64 -99.0464249,17.1231918,761.59 -99.0464249,17.1231918,761.50 -99.0464249,17.1231918,761.47 -99.0464249,17.1231918,761.44 -99.0464249,17.1231918,761.41 -99.0464249,17.1231937,761.36 -99.0464325,17.1231937,761.34 -99.0464325,17.1231937,761.31 -99.0464325,17.1231937,761.27 -99.0464325,17.1231937,761.22 -99.0464249,17.1231937,761.22 -99.0464249,17.1231937,761.23 -99.0464249,17.1231937,761.20 -99.0464325,17.1231937,761.14 -99.0464325,17.1231956,761.11 -99.0464325,17.1231937,761.14 -99.0464249,17.1231937,761.17 -99.0464249,17.1231937,761.20 -99.0464249,17.1231937,761.20 -99.0464249,17.1231937,761.20 -99.0464249,17.1231937,761.17 -99.0464249,17.1231937,761.23 -99.0464249,17.1231937,761.20 -99.0464249,17.1231937,761.19 -99.0464249,17.1231937,761.23 -99.0464249,17.1231937,761.31 -99.0464249,17.1231937,761.34 -99.0464249,17.1231937,761.36 -99.0464249,17.1231937,761.36 -99.0464249,17.1231937,761.36 -99.0464249,17.1231937,761.34 -99.0464249,17.1231918,761.34 -99.0464249,17.1231937,761.33 -99.0464249,17.1231937,761.31 -99.0464249,17.1231937,761.28 -99.0464249,17.1231918,761.25 -99.0464249,17.1231918,761.23 -99.0464249,17.1231918,761.20 -99.0464249,17.1231918,761.22 -99.0464249,17.1231918,761.28 -99.0464249,17.1231918,761.27 -99.0464249,17.1231918,761.30 -99.0464249,17.1231899,761.38 -99.0464249,17.1231899,761.39 -99.0464172,17.1231899,761.47 -99.0464172,17.1231899,761.52 -99.0464172,17.1231899,761.55 -99.0464172,17.1231899,761.58 -99.0464172,17.1231899,761.61 -99.0464172,17.1231880,761.70 -99.0464172,17.1231899,761.75 -99.0464172,17.1231899,761.77 -99.0464172,17.1231899,761.73 -99.0464172,17.1231899,761.73 -99.0464172,17.1231918,761.78 -99.0464172,17.1231918,761.80 -99.0464172,17.1231918,761.78 -99.0464172,17.1231918,761.75 -99.0464172,17.1231918,761.73 -99.0464172,17.1231918,761.72 -99.0464172,17.1231918,761.75 -99.0464172,17.1231918,761.73 -99.0464172,17.1231937,761.73 -99.0464172,17.1231918,761.73 -99.0464172,17.1231937,761.70 -99.0464172,17.1231937,761.70 -99.0464172,17.1231937,761.67 -99.0464172,17.1231937,761.61 -99.0464172,17.1231937,761.58 -99.0464172,17.1231937,761.55 -99.0464172,17.1231937,761.52 -99.0464172,17.1231937,761.53 -99.0464172,17.1231956,761.50 -99.0464172,17.1231956,761.50 -99.0464172,17.1231956,761.55 -99.0464172,17.1231976,761.50 -99.0464172,17.1231976,761.53 -99.0464172,17.1231976,761.53 -99.0464172,17.1231995,761.52 -99.0464172,17.1231995,761.48 -99.0464172,17.1231995,761.45 -99.0464172,17.1231995,761.45 -99.0464172,17.1231995,761.45 -99.0464172,17.1232014,761.45 -99.0464172,17.1232014,761.47 -99.0464172,17.1232014,761.48 -99.0464172,17.1232014,761.52 -99.0464172,17.1232014,761.56 -99.0464172,17.1232014,761.61 -99.0464172,17.1232014,761.66 -99.0464172,17.1232014,761.69 -99.0464172,17.1232014,761.77 -99.0464172,17.1232014,761.78 -99.0464172,17.1232014,761.78 -99.0464172,17.1232014,761.80 -99.0464172,17.1232014,761.81 -99.0464172,17.1232033,761.89 -99.0464172,17.1232033,761.95 -99.0464172,17.1232033,762.00 -99.0464172,17.1232052,762.06 -99.0464172,17.1232033,762.05 -99.0464172,17.1232052,762.05 -99.0464172,17.1232052,762.08 -99.0464172,17.1232071,762.08 -99.0464172,17.1232071,762.09 -99.0464172,17.1232090,762.11 -99.0464172,17.1232090,762.14 -99.0464172,17.1232090,762.19 -99.0464172,17.1232109,762.22 -99.0464172,17.1232109,762.22 -99.0464172,17.1232109,762.22 -99.0464172,17.1232109,762.22 -99.0464172,17.1232109,762.23 -99.0464172,17.1232128,762.23 -99.0464172,17.1232128,762.27 -99.0464172,17.1232128,762.28 -99.0464172,17.1232128,762.30 -99.0464172,17.1232147,762.30 -99.0464172,17.1232147,762.33 -99.0464172,17.1232147,762.31 -99.0464172,17.1232147,762.30 -99.0464172,17.1232166,762.34 -99.0464172,17.1232166,762.36 -99.0464172,17.1232185,762.38 -99.0464172,17.1232185,762.36 -99.0464172,17.1232185,762.38 -99.0464172,17.1232185,762.41 -99.0464172,17.1232185,762.47 -99.0464172,17.1232185,762.55 -99.0464096,17.1232185,762.59 -99.0464096,17.1232185,762.61 -99.0464096,17.1232185,762.64 -99.0464096,17.1232185,762.64 -99.0464096,17.1232185,762.63 -99.0464096,17.1232185,762.52 -99.0464096,17.1232185,762.45 -99.0464096,17.1232185,762.42 -99.0464096,17.1232185,762.38 -99.0464096,17.1232185,762.34 -99.0464096,17.1232185,762.34 -99.0464096,17.1232185,762.33 -99.0464096,17.1232185,762.36 -99.0464096,17.1232185,762.38 -99.0464096,17.1232185,762.39 -99.0464096,17.1232204,762.41 -99.0464096,17.1232204,762.38 -99.0464096,17.1232204,762.34 -99.0464096,17.1232224,762.31 -99.0464096,17.1232224,762.30 -99.0464096,17.1232224,762.27 -99.0464096,17.1232224,762.19 -99.0464096,17.1232224,762.11 -99.0464096,17.1232224,762.08 -99.0464096,17.1232224,762.11 -99.0464096,17.1232224,762.14 -99.0464096,17.1232224,762.17 -99.0464096,17.1232224,762.17 -99.0464096,17.1232224,762.19 -99.0464096,17.1232224,762.16 -99.0464096,17.1232243,762.17 -99.0464096,17.1232243,762.19 -99.0464096,17.1232243,762.19 -99.0464096,17.1232243,762.20 -99.0464096,17.1232243,762.19 -99.0464096,17.1232262,762.14 -99.0464096,17.1232262,762.14 -99.0464096,17.1232262,762.17 -99.0464096,17.1232262,762.19 -99.0464096,17.1232281,762.19 -99.0464096,17.1232281,762.19 -99.0464096,17.1232281,762.19 -99.0464096,17.1232281,762.19 -99.0464096,17.1232300,762.20 -99.0464096,17.1232300,762.27 -99.0464096,17.1232300,762.28 -99.0464096,17.1232300,762.28 -99.0464096,17.1232319,762.25 -99.0464096,17.1232319,762.25 -99.0464096,17.1232319,762.23 -99.0464096,17.1232338,762.20 -99.0464172,17.1232357,762.16 -99.0464172,17.1232357,762.17 -99.0464172,17.1232357,762.20 -99.0464172,17.1232357,762.22 -99.0464172,17.1232376,762.23 -99.0464172,17.1232357,762.27 -99.0464172,17.1232357,762.30 -99.0464172,17.1232357,762.34 -99.0464172,17.1232357,762.38 -99.0464172,17.1232376,762.39 -99.0464172,17.1232357,762.42 -99.0464172,17.1232357,762.47 -99.0464172,17.1232357,762.48 -99.0464172,17.1232357,762.53 -99.0464172,17.1232357,762.52 -99.0464172,17.1232357,762.53 -99.0464172,17.1232357,762.52 -99.0464172,17.1232357,762.55 -99.0464172,17.1232357,762.56 -99.0464172,17.1232357,762.55 -99.0464172,17.1232357,762.56 -99.0464172,17.1232357,762.58 -99.0464172,17.1232357,762.56 -99.0464172,17.1232357,762.53 -99.0464172,17.1232338,762.56 -99.0464172,17.1232338,762.59 -99.0464172,17.1232338,762.61 -99.0464096,17.1232338,762.64 -99.0464096,17.1232319,762.67 -99.0464096,17.1232319,762.72 -99.0464096,17.1232319,762.80 -99.0464096,17.1232300,762.86 -99.0464172,17.1232300,762.88 -99.0464172,17.1232300,762.86 -99.0464096,17.1232300,762.91 -99.0464096,17.1232281,762.88 -99.0464096,17.1232300,762.86 -99.0464096,17.1232300,762.88 -99.0464096,17.1232281,762.88 -99.0464096,17.1232281,762.84 -99.0464096,17.1232300,762.83 -99.0464096,17.1232281,762.81 -99.0464096,17.1232281,762.83 -99.0464096,17.1232262,762.83 -99.0464096,17.1232262,762.84 -99.0464096,17.1232262,762.89 -99.0464096,17.1232262,762.91 -99.0464096,17.1232262,762.86 -99.0464096,17.1232262,762.89 -99.0464096,17.1232243,762.97 -99.0464096,17.1232243,762.97 -99.0464096,17.1232243,762.98 -99.0464096,17.1232243,762.98 -99.0464096,17.1232243,762.98 -99.0464096,17.1232243,763.02 -99.0464096,17.1232224,763.03 -99.0464096,17.1232224,763.08 -99.0464096,17.1232204,763.09 -99.0464020,17.1232204,763.14 -99.0464020,17.1232204,763.16 -99.0464020,17.1232185,763.17 -99.0464020,17.1232185,763.17 -99.0464020,17.1232185,763.19 -99.0464020,17.1232185,763.17 -99.0464020,17.1232185,763.14 -99.0464020,17.1232166,763.13 -99.0464020,17.1232166,763.13 -99.0464020,17.1232166,763.11 -99.0464020,17.1232166,763.09 -99.0464020,17.1232166,763.05 -99.0464020,17.1232166,763.03 -99.0464020,17.1232166,763.03 -99.0464020,17.1232166,763.03 -99.0464020,17.1232166,763.02 -99.0464020,17.1232166,763.00 -99.0464020,17.1232166,763.02 -99.0464020,17.1232166,763.06 -99.0464020,17.1232147,763.08 -99.0464020,17.1232147,763.09 -99.0464020,17.1232147,763.16 -99.0464020,17.1232147,763.23 -99.0464020,17.1232147,763.22 -99.0464020,17.1232147,763.25 -99.0464020,17.1232147,763.28 -99.0464020,17.1232147,763.28 -99.0464020,17.1232147,763.28 -99.0464020,17.1232147,763.30 -99.0464020,17.1232147,763.33 -99.0464020,17.1232147,763.36 -99.0464020,17.1232147,763.36 -99.0464020,17.1232147,763.36 -99.0464020,17.1232147,763.31 -99.0464020,17.1232147,763.34 -99.0463943,17.1232147,763.31 -99.0463943,17.1232128,763.31 -99.0463943,17.1232128,763.33 -99.0463943,17.1232128,763.31 -99.0463943,17.1232128,763.28 -99.0463943,17.1232128,763.27 -99.0463943,17.1232128,763.28 -99.0463943,17.1232128,763.28 -99.0463943,17.1232128,763.25 -99.0464020,17.1232128,763.25 -99.0464020,17.1232128,763.27 -99.0464020,17.1232128,763.28 -99.0464020,17.1232128,763.33 -99.0464020,17.1232128,763.36 -99.0464020,17.1232128,763.42 -99.0464020,17.1232147,763.47 -99.0464020,17.1232147,763.44 -99.0464020,17.1232147,763.41 -99.0464020,17.1232128,763.38 -99.0464020,17.1232128,763.34 -99.0464020,17.1232128,763.30 -99.0464020,17.1232128,763.27 -99.0464020,17.1232109,763.22 -99.0464020,17.1232109,763.16 -99.0464020,17.1232090,763.14 -99.0464020,17.1232090,763.08 -99.0464020,17.1232090,763.05 -99.0464020,17.1232090,763.03 -99.0464020,17.1232090,763.03 -99.0464020,17.1232090,763.03 -99.0464096,17.1232090,763.03 -99.0464096,17.1232090,762.91 -99.0464096,17.1232090,762.91 -99.0464096,17.1232090,762.94 -99.0464096,17.1232090,762.95 -99.0464096,17.1232071,762.94 -99.0464096,17.1232071,762.91 -99.0464096,17.1232071,762.89 -99.0464096,17.1232071,762.80 -99.0464096,17.1232090,762.80 -99.0464096,17.1232090,762.73 -99.0464096,17.1232090,762.75 -99.0464096,17.1232090,762.73 -99.0464096,17.1232090,762.69 -99.0464096,17.1232090,762.66 -99.0464096,17.1232090,762.64 -99.0464096,17.1232090,762.66 -99.0464172,17.1232090,762.66 -99.0464172,17.1232090,762.59 -99.0464172,17.1232090,762.50 -99.0464172,17.1232090,762.42 -99.0464172,17.1232090,762.36 -99.0464172,17.1232090,762.28 -99.0464172,17.1232090,762.17 -99.0464172,17.1232090,762.13 -99.0464172,17.1232090,762.05 -99.0464172,17.1232090,761.98 -99.0464172,17.1232090,761.89 -99.0464172,17.1232090,761.78 -99.0464172,17.1232109,761.64 -99.0464172,17.1232090,761.53 -99.0464172,17.1232090,761.44 -99.0464172,17.1232090,761.31 -99.0464172,17.1232109,761.22 -99.0464172,17.1232090,761.14 -99.0464172,17.1232090,761.08 -99.0464172,17.1232090,761.02 -99.0464249,17.1232090,760.89 -99.0464249,17.1232090,760.77 -99.0464249,17.1232090,760.67 -99.0464249,17.1232090,760.56 -99.0464249,17.1232090,760.53 -99.0464249,17.1232090,760.52 -99.0464249,17.1232090,760.53 -99.0464249,17.1232090,760.55 -99.0464249,17.1232090,760.55 -99.0464249,17.1232090,760.56 -99.0464249,17.1232090,760.56 -99.0464249,17.1232090,760.56 -99.0464249,17.1232090,760.58 -99.0464249,17.1232071,760.58 -99.0464249,17.1232071,760.58 -99.0464249,17.1232071,760.59 -99.0464249,17.1232052,760.63 -99.0464249,17.1232052,760.63 -99.0464249,17.1232052,760.55 -99.0464249,17.1232052,760.55 -99.0464249,17.1232052,760.55 -99.0464249,17.1232052,760.55 -99.0464249,17.1232052,760.58 -99.0464249,17.1232033,760.56 -99.0464249,17.1232033,760.56 -99.0464249,17.1232033,760.58 -99.0464172,17.1232014,760.56 -99.0464172,17.1232014,760.61 -99.0464172,17.1232014,760.63 -99.0464172,17.1231995,760.64 -99.0464172,17.1231995,760.66 -99.0464172,17.1231995,760.64 -99.0464172,17.1231995,760.59 -99.0464172,17.1231995,760.59 -99.0464172,17.1231995,760.61 -99.0464172,17.1231995,760.61 -99.0464172,17.1231976,760.67 -99.0464172,17.1231976,760.67 -99.0464172,17.1231976,760.67 -99.0464172,17.1231976,760.66 -99.0464172,17.1231976,760.69 -99.0464172,17.1231976,760.66 -99.0464172,17.1231976,760.67 -99.0464172,17.1231956,760.67 -99.0464172,17.1231956,760.59 -99.0464172,17.1231956,760.59 -99.0464172,17.1231956,760.64 -99.0464172,17.1231956,760.64 -99.0464172,17.1231956,760.64 -99.0464172,17.1231956,760.64 -99.0464172,17.1231937,760.66 -99.0464172,17.1231937,760.70 -99.0464172,17.1231937,760.70 -99.0464096,17.1231937,760.69 -99.0464096,17.1231937,760.67 -99.0464096,17.1231937,760.67 -99.0464096,17.1231918,760.67 -99.0464096,17.1231918,760.66 -99.0464096,17.1231937,760.66 -99.0464096,17.1231937,760.63 -99.0464096,17.1231937,760.61 -99.0464096,17.1231937,760.61 -99.0464096,17.1231937,760.59 -99.0464096,17.1231937,760.58 -99.0464096,17.1231937,760.55 -99.0464096,17.1231937,760.53 -99.0464096,17.1231937,760.52 -99.0464096,17.1231937,760.53 -99.0464096,17.1231937,760.56 -99.0464096,17.1231937,760.58 -99.0464096,17.1231918,760.59 -99.0464096,17.1231918,760.64 -99.0464096,17.1231918,760.67 -99.0464096,17.1231918,760.72 -99.0464096,17.1231918,760.72 -99.0464096,17.1231918,760.73 -99.0464096,17.1231918,760.73 -99.0464096,17.1231918,760.72 -99.0464096,17.1231918,760.75 -99.0464096,17.1231918,760.84 -99.0464096,17.1231899,760.89 -99.0464096,17.1231899,760.94 -99.0464096,17.1231899,761.02 -99.0464096,17.1231899,761.03 -99.0464096,17.1231899,760.98 -99.0464096,17.1231899,761.00 -99.0464096,17.1231899,761.02 -99.0464096,17.1231899,760.98 -99.0464096,17.1231880,761.02 -99.0464096,17.1231880,761.00 -99.0464096,17.1231880,760.98 -99.0464096,17.1231880,761.05 -99.0464096,17.1231880,761.05 -99.0464096,17.1231861,761.03 -99.0464020,17.1231861,761.02 -99.0464020,17.1231861,761.03 -99.0464020,17.1231861,761.03 -99.0464020,17.1231880,761.03 -99.0464020,17.1231880,761.02 -99.0464020,17.1231880,761.00 -99.0464020,17.1231880,760.98 -99.0464020,17.1231880,761.03 -99.0464020,17.1231880,761.08 -99.0464020,17.1231880,761.09 -99.0464020,17.1231880,761.09 -99.0464020,17.1231880,761.11 -99.0464020,17.1231899,761.13 -99.0464020,17.1231899,761.09 -99.0464020,17.1231899,761.16 -99.0464020,17.1231899,761.16 -99.0464020,17.1231899,761.20 -99.0464020,17.1231899,761.28 -99.0464020,17.1231899,761.34 -99.0464020,17.1231918,761.30 -99.0464096,17.1231918,761.28 -99.0464096,17.1231918,761.31 -99.0464096,17.1231937,761.33 -99.0464096,17.1231937,761.39 -99.0464096,17.1231956,761.41 -99.0464096,17.1231956,761.45 -99.0464096,17.1231956,761.41 -99.0464096,17.1231956,761.39 -99.0464096,17.1231956,761.38 -99.0464096,17.1231956,761.38 -99.0464096,17.1231956,761.41 -99.0464096,17.1231956,761.42 -99.0464096,17.1231937,761.39 -99.0464096,17.1231937,761.42 -99.0464096,17.1231937,761.45 -99.0464096,17.1231937,761.47 -99.0464096,17.1231937,761.45 -99.0464096,17.1231937,761.48 -99.0464096,17.1231937,761.45 -99.0464096,17.1231956,761.41 -99.0464096,17.1231956,761.38 -99.0464096,17.1231937,761.41 -99.0464096,17.1231956,761.38 -99.0464096,17.1231956,761.39 -99.0464096,17.1231956,761.42 -99.0464096,17.1231937,761.44 -99.0464096,17.1231937,761.48 -99.0464096,17.1231937,761.48 -99.0464096,17.1231937,761.48 -99.0464096,17.1231937,761.53 -99.0464096,17.1231937,761.55 -99.0464096,17.1231937,761.56 -99.0464096,17.1231918,761.58 -99.0464096,17.1231937,761.58 -99.0464096,17.1231918,761.55 -99.0464020,17.1231918,761.56 -99.0464020,17.1231918,761.59 -99.0464020,17.1231899,761.58 -99.0464020,17.1231899,761.63 -99.0464020,17.1231899,761.66 -99.0464020,17.1231899,761.67 -99.0464020,17.1231899,761.64 -99.0464020,17.1231899,761.61 -99.0464020,17.1231899,761.61 -99.0464020,17.1231899,761.56 -99.0464020,17.1231899,761.58 -99.0464020,17.1231880,761.55 -99.0464020,17.1231880,761.56 -99.0464020,17.1231880,761.56 -99.0464020,17.1231880,761.53 -99.0464020,17.1231861,761.53 -99.0464020,17.1231861,761.48 -99.0464020,17.1231861,761.47 -99.0464020,17.1231880,761.42 -99.0464020,17.1231880,761.38 -99.0464020,17.1231880,761.31 -99.0464020,17.1231880,761.31 -99.0464020,17.1231880,761.31 -99.0464020,17.1231880,761.27 -99.0464020,17.1231880,761.27 -99.0464020,17.1231880,761.28 -99.0464020,17.1231880,761.27 -99.0464020,17.1231880,761.30 -99.0464020,17.1231880,761.30 -99.0464020,17.1231880,761.30 -99.0464020,17.1231880,761.33 -99.0464020,17.1231880,761.31 -99.0464020,17.1231899,761.30 -99.0464020,17.1231899,761.27 -99.0464020,17.1231880,761.33 -99.0464020,17.1231880,761.38 -99.0464020,17.1231880,761.41 -99.0464020,17.1231880,761.45 -99.0464020,17.1231880,761.48 -99.0464020,17.1231880,761.53 -99.0464020,17.1231861,761.55 -99.0464020,17.1231861,761.59 -99.0464020,17.1231880,761.58 -99.0464020,17.1231880,761.55 -99.0464020,17.1231880,761.58 -99.0464020,17.1231880,761.58 -99.0464020,17.1231880,761.59 -99.0464020,17.1231880,761.59 -99.0464020,17.1231880,761.63 -99.0464020,17.1231880,761.67 -99.0464020,17.1231861,761.73 -99.0464020,17.1231861,761.78 -99.0464020,17.1231861,761.80 -99.0464020,17.1231861,761.83 -99.0464020,17.1231861,761.89 -99.0464020,17.1231861,761.95 -99.0464020,17.1231861,761.98 -99.0464020,17.1231861,762.00 -99.0464096,17.1231861,761.95 -99.0464096,17.1231880,761.91 -99.0464096,17.1231880,761.89 -99.0464096,17.1231880,761.86 -99.0464096,17.1231880,761.84 -99.0464096,17.1231880,761.88 -99.0464096,17.1231880,761.88 -99.0464096,17.1231880,761.86 -99.0464096,17.1231880,761.80 -99.0464096,17.1231880,761.81 -99.0464096,17.1231880,761.81 -99.0464096,17.1231899,761.80 -99.0464096,17.1231899,761.81 -99.0464096,17.1231899,761.80 -99.0464096,17.1231880,761.80 -99.0464096,17.1231880,761.81 -99.0464096,17.1231880,761.81 -99.0464096,17.1231899,761.83 -99.0464096,17.1231899,761.80 -99.0464096,17.1231880,761.81 -99.0464096,17.1231880,761.84 -99.0464096,17.1231880,761.84 -99.0464096,17.1231880,761.86 -99.0464096,17.1231880,761.86 -99.0464096,17.1231880,761.86 -99.0464096,17.1231880,761.86 -99.0464096,17.1231880,761.91 -99.0464096,17.1231880,761.95 -99.0464096,17.1231880,762.02 -99.0464096,17.1231880,762.03 -99.0464020,17.1231880,762.09 -99.0464020,17.1231880,762.13 -99.0464020,17.1231861,762.14 -99.0464020,17.1231861,762.20 -99.0464020,17.1231861,762.23 -99.0464020,17.1231861,762.22 -99.0464020,17.1231861,762.17 -99.0463867,17.1231766,762.59 -99.0462952,17.1231594,763.97 -99.0462265,17.1231480,765.44 -99.0462265,17.1232014,768.36 -99.0462036,17.1232166,768.95 -99.0461960,17.1232414,769.31 -99.0461960,17.1232605,767.73 -99.0461960,17.1232548,767.61 -99.0461960,17.1232548,767.58 -99.0462036,17.1232510,767.58 -99.0462341,17.1232758,767.45 -99.0461960,17.1233063,767.16 -99.0462036,17.1232986,767.42 -99.0462036,17.1232948,767.39 -99.0461960,17.1232929,767.42 -99.0461960,17.1232929,767.50 -99.0461960,17.1232929,767.50 -99.0461960,17.1232910,767.50 -99.0462036,17.1232929,767.48 -99.0462189,17.1232929,767.52 -99.0462265,17.1232967,767.66 -99.0462189,17.1232986,767.83 -99.0462189,17.1232967,767.84 -99.0462189,17.1232967,767.86 -99.0462265,17.1232929,767.95 -99.0462112,17.1232891,768.05 -99.0462112,17.1232891,768.06 -99.0462189,17.1232872,768.05 -99.0462341,17.1232834,768.05 -99.0462418,17.1232719,768.03 -99.0462341,17.1232567,767.44 -99.0462341,17.1232510,767.36 -99.0462341,17.1232529,767.25 -99.0462418,17.1232529,767.13 -99.0462418,17.1232586,766.86 -99.0462341,17.1232529,766.69 -99.0462265,17.1232510,766.50 -99.0462189,17.1232471,766.30 -99.0462265,17.1232471,766.08 -99.0462265,17.1232471,766.13 -99.0462265,17.1232491,766.13 -99.0462265,17.1232548,765.94 -99.0462189,17.1232777,765.55 -99.0462036,17.1232891,765.28 -99.0461884,17.1232948,765.22 -99.0461731,17.1233006,765.30 -99.0461655,17.1233215,765.83 -99.0461273,17.1233521,770.63 -99.0461121,17.1234016,771.64 -99.0460663,17.1234360,772.44 -99.0460663,17.1234303,772.59 -99.0460739,17.1234112,772.91 -99.0460663,17.1233788,772.53 -99.0460663,17.1233177,771.89 -99.0460663,17.1232853,773.23 -99.0460663,17.1232872,773.86 -99.0460663,17.1232872,774.17 -99.0460663,17.1232872,774.19 -99.0460663,17.1232872,774.14 -99.0460663,17.1232872,774.13 -99.0460663,17.1232872,774.09 -99.0460663,17.1232872,774.09 -99.0460663,17.1232910,774.08 -99.0460663,17.1234112,774.16 -99.0461273,17.1234818,773.73 -99.0461578,17.1235104,772.61 -99.0461884,17.1235199,771.91 -99.0462341,17.1235313,771.59 -99.0462570,17.1235352,770.30 -99.0462265,17.1235504,769.75 -99.0462112,17.1235371,770.38 -99.0462189,17.1235313,770.33 -99.0462494,17.1235142,769.95 -99.0462494,17.1235123,769.95 -99.0462418,17.1235180,769.95 -99.0462418,17.1235275,770.00 -99.0462189,17.1235428,769.73 -99.0462341,17.1235313,769.39 -99.0462189,17.1235275,770.17 -99.0462189,17.1235294,770.20 -99.0462189,17.1235294,770.19 -99.0462189,17.1235294,770.22 -99.0462189,17.1235313,770.23 -99.0462189,17.1235313,770.22 -99.0462189,17.1235313,770.20 -99.0462189,17.1235313,770.20 -99.0462189,17.1235313,770.20 -99.0462189,17.1235313,770.17 -99.0462189,17.1235313,770.14 -99.0462189,17.1235332,770.11 -99.0462189,17.1235332,770.11 -99.0462189,17.1235332,770.09 -99.0462112,17.1235332,770.06 -99.0462112,17.1235332,770.05 -99.0462112,17.1235332,770.02 -99.0462112,17.1235332,770.02 -99.0462112,17.1235332,770.02 -99.0462112,17.1235332,770.03 -99.0462112,17.1235332,770.03 -99.0462265,17.1235332,769.70 -99.0462265,17.1235275,769.58 -99.0462418,17.1235294,769.09 -99.0462494,17.1235352,768.38 -99.0462494,17.1235390,767.58 -99.0462494,17.1235390,767.02 -99.0462494,17.1235390,767.00 -99.0462494,17.1235390,767.05 -99.0462494,17.1235390,767.05 -99.0462494,17.1235390,767.11 -99.0462494,17.1235390,767.11 -99.0462494,17.1235390,767.11 -99.0462494,17.1235390,767.13 -99.0462494,17.1235390,767.17 -99.0462494,17.1235390,767.16 -99.0462418,17.1235352,767.11 -99.0462265,17.1235352,766.61 -99.0462112,17.1235390,766.03 -99.0462036,17.1235428,765.45 -99.0461960,17.1235466,764.95 -99.0462036,17.1235523,764.42 -99.0462189,17.1235523,763.95 -99.0462265,17.1235485,763.63 -99.0462418,17.1235409,763.36 -99.0462570,17.1235371,763.30 -99.0462494,17.1235352,763.13 -99.0462418,17.1235352,762.73 -99.0462341,17.1235313,762.41 -99.0462189,17.1235485,764.61 -99.0462112,17.1235600,764.83 -99.0462036,17.1235600,764.84 -99.0461578,17.1235447,765.78 -99.0460739,17.1234951,765.77 -99.0460434,17.1235046,766.03 -99.0460663,17.1234150,765.94 -99.0461197,17.1233120,768.55 -99.0461502,17.1233139,767.78 -99.0461807,17.1232986,767.50 -99.0462265,17.1232738,766.34 -99.0462341,17.1232624,766.31 -99.0462494,17.1232586,766.31 -99.0462570,17.1232567,766.33 -99.0462570,17.1232548,766.34 -99.0462570,17.1232510,766.34 -99.0462570,17.1232433,766.33 -99.0462494,17.1232452,766.27 -99.0462418,17.1232510,766.19 -99.0462418,17.1232491,766.14 -99.0462418,17.1232471,766.13 -99.0462418,17.1232491,766.11 -99.0462418,17.1232491,766.13 -99.0462418,17.1232491,766.09 -99.0462418,17.1232510,766.06 -99.0462418,17.1232510,766.03 -99.0462418,17.1232510,766.05 -99.0462418,17.1232567,766.11 -99.0462418,17.1232834,767.00 -99.0462570,17.1233139,767.52 -99.0462570,17.1233253,768.52 -99.0462723,17.1233215,769.66 -99.0462799,17.1233177,770.78 -99.0462799,17.1233158,771.61 -99.0462799,17.1233101,772.27 -99.0462723,17.1233044,772.72 -99.0462799,17.1233101,773.05 -99.0462570,17.1233044,772.27 -99.0462418,17.1233006,771.45 -99.0462341,17.1232929,771.44 -99.0462418,17.1232777,770.94 -99.0462418,17.1232758,770.83 -99.0462494,17.1232834,770.52 -99.0462418,17.1232815,770.48 -99.0462418,17.1232815,770.45 -99.0462418,17.1232815,770.44 -99.0462418,17.1232815,770.42 -99.0462265,17.1232853,770.58 -99.0462036,17.1232796,768.63 -99.0461884,17.1232758,767.81 -99.0461884,17.1232777,767.78 -99.0461960,17.1232758,767.69 -99.0462036,17.1232719,767.70 -99.0462112,17.1232777,767.56 -99.0462418,17.1232414,766.88 -99.0462494,17.1232605,766.81 -99.0462570,17.1232605,766.83 -99.0462570,17.1232567,766.83 -99.0462570,17.1232548,766.86 -99.0462570,17.1232529,766.86 -99.0462570,17.1232510,766.88 -99.0462570,17.1232567,766.81 -99.0462418,17.1232471,766.42 -99.0462494,17.1232548,766.39 -99.0462418,17.1232510,766.34 -99.0462494,17.1232510,766.33 -99.0462494,17.1232548,766.19 -99.0462570,17.1232624,766.27 -99.0462570,17.1232700,766.33 -99.0462570,17.1232719,766.39 -99.0462570,17.1232719,766.42 -99.0462646,17.1232815,766.44 -99.0462646,17.1232853,766.45 -99.0462646,17.1233101,766.73 -99.0462570,17.1233063,766.70 -99.0462570,17.1233044,766.70 -99.0462494,17.1232929,766.70 -99.0462570,17.1232834,766.73 -99.0462494,17.1232662,765.67 -99.0462341,17.1232605,764.78 -99.0462341,17.1232529,764.67 -99.0461731,17.1233006,765.53 -99.0460968,17.1233101,765.84 -99.0460892,17.1233578,765.19 -99.0460587,17.1234112,765.08 -99.0460663,17.1234608,765.09 -99.0460968,17.1235332,765.06 -99.0460968,17.1236153,765.53 -99.0460434,17.1236534,765.02 -99.0460052,17.1237011,766.02 -99.0459747,17.1237545,766.17 -99.0459976,17.1237946,767.16 -99.0459976,17.1238060,767.25 -99.0459747,17.1238022,767.38 -99.0459976,17.1238117,767.72 -99.0460129,17.1238174,767.92 -99.0460205,17.1238251,768.27 -99.0460052,17.1238728,770.30 -99.0459671,17.1239014,771.14 -99.0459671,17.1239281,773.83 -99.0459976,17.1239243,777.56 -99.0460052,17.1239223,779.11 -99.0460129,17.1239166,780.42 -99.0460129,17.1239185,781.80 -99.0459900,17.1239624,783.28 -99.0459976,17.1240368,784.66 -99.0459824,17.1240997,785.97 -99.0460129,17.1241684,787.19 -99.0460281,17.1242428,788.50 -99.0460434,17.1242962,788.45 -99.0460281,17.1242981,789.09 -99.0460358,17.1243210,790.00 -99.0460129,17.1243935,790.73 -99.0459747,17.1244507,790.33 -99.0459061,17.1245289,787.92 -99.0459137,17.1245842,788.25 -99.0458908,17.1246433,789.08 -99.0458984,17.1247082,790.08 -99.0459061,17.1247768,791.13 -99.0458908,17.1248322,791.58 -99.0458755,17.1248741,791.73 -99.0458527,17.1249065,792.88 -99.0458374,17.1249886,793.67 -99.0457916,17.1250477,792.97 -99.0457611,17.1251049,795.22 -99.0457306,17.1251507,796.33 -99.0457077,17.1252060,797.06 -99.0456848,17.1252518,797.42 -99.0456619,17.1252708,801.06 -99.0456085,17.1252499,804.52 -99.0455856,17.1252441,805.09 -99.0455627,17.1252365,805.45 -99.0455475,17.1252365,805.53 -99.0454559,17.1252804,805.91 -99.0453949,17.1253834,806.27 -99.0452881,17.1254940,805.36 -99.0452423,17.1255817,805.09 -99.0451355,17.1256065,801.78 -99.0450516,17.1256752,800.45 -99.0449524,17.1257629,797.63 -99.0448227,17.1258583,797.16 -99.0447769,17.1259232,794.06 -99.0447845,17.1259308,793.36 -99.0448151,17.1259689,793.72 -99.0449295,17.1260185,793.86 -99.0450439,17.1260700,794.14 -99.0451202,17.1261559,794.63 -99.0451660,17.1262474,793.61 -99.0450821,17.1263809,791.13 -99.0449982,17.1263638,790.13 -99.0449295,17.1264458,788.30 -99.0449371,17.1265526,787.98 -99.0449524,17.1266785,788.80 -99.0448990,17.1267223,787.33 -99.0448303,17.1267185,784.33 -99.0447693,17.1267338,784.39 -99.0447388,17.1267853,786.33 -99.0446472,17.1268272,787.89 -99.0445480,17.1268425,790.53 -99.0445251,17.1268673,788.55 -99.0444946,17.1268902,788.13 -99.0445099,17.1269722,788.20 -99.0444946,17.1270733,788.23 -99.0445099,17.1272106,787.03 -99.0445023,17.1272755,785.42 -99.0444870,17.1274090,784.80 -99.0443802,17.1274757,783.14 -99.0443192,17.1274948,782.94 -99.0442810,17.1275482,783.11 -99.0442734,17.1275539,783.06 -99.0442657,17.1275558,783.03 -99.0442429,17.1276398,777.73 -99.0441589,17.1276398,775.41 -99.0441055,17.1276245,770.45 -99.0440826,17.1276112,767.97 -99.0440292,17.1275902,767.55 -99.0439835,17.1275463,766.19 -99.0439072,17.1275425,766.39 -99.0438538,17.1275578,768.78 -99.0437622,17.1275578,769.09 -99.0436783,17.1275330,770.02 -99.0435867,17.1275177,771.50 -99.0435410,17.1275368,773.09 -99.0434799,17.1276054,773.97 -99.0434113,17.1276627,773.72 -99.0433502,17.1276760,773.39 -99.0432816,17.1276474,773.77 -99.0432205,17.1276855,773.14 -99.0431976,17.1277161,772.67 -99.0431976,17.1277275,771.23 -99.0431976,17.1277485,770.55 -99.0432053,17.1277504,770.14 -99.0432053,17.1277409,769.75 -99.0432129,17.1277332,769.33 -99.0432053,17.1277332,769.16 -99.0432053,17.1277332,769.16 -99.0432053,17.1277332,769.16 -99.0432053,17.1277313,769.14 -99.0432053,17.1277313,769.11 -99.0432053,17.1277313,769.11 </coordinates>
</LineString>
</MultiGeometry>
</Placemark>
<Folder>
<name>waypoints</name>
<Placemark>
<name>
Wed May 19 10:21:01 2010 S=2.14 Km/hr
</name>
<styleUrl>
#styleMap_TLP_Start
</styleUrl>
<Point>
<coordinates>
-99.0429230,17.1279125,725.05
</coordinates>
</Point>
</Placemark>
<Placemark>
<name>
Wed May 19 10:21:11 2010 S=0.99 Km/hr
</name>
<styleUrl>
#styleMap_TLP_Normal
</styleUrl>
<Point>
<coordinates>
-99.0430832,17.1278038,757.84
</coordinates>
</Point>
</Placemark>
<Placemark>
<name>
Wed May 19 10:21:21 2010 S=1.13 Km/hr
</name>
<styleUrl>
#styleMap_TLP_Normal
</styleUrl>
<Point>
<coordinates>
-99.0431137,17.1278057,761.47
</coordinates>
</Point>
</Placemark>
<Placemark>
<name>
Wed May 19 10:21:31 2010 S=1.27 Km/hr
</name>
<styleUrl>
#styleMap_TLP_Normal
</styleUrl>
<Point>
<coordinates>
-99.0431061,17.1278019,767.42
</coordinates>
</Point>
</Placemark>
<Placemark>
<name>
Wed May 19 10:21:41 2010 S=0.26 Km/hr
</name>
<styleUrl>
#styleMap_TLP_Normal
</styleUrl>
<Point>
<coordinates>
-99.0431213,17.1277962,768.52
</coordinates>
</Point>
</Placemark>
<Placemark>
<name>
Wed May 19 10:21:51 2010 S=0.11 Km/hr
</name>
<styleUrl>
#styleMap_TLP_Normal
</styleUrl>
<Point>
<coordinates>
-99.0431213,17.1277962,768.52
</coordinates>
</Point>
</Placemark>
<Placemark>
<name>
Wed May 19 10:22:01 2010 S=0.09 Km/hr
</name>
<styleUrl>
#styleMap_TLP_Normal
</styleUrl>
<Point>
<coordinates>
-99.0431213,17.1277962,768.52
</coordinates>
</Point>
</Placemark>
<Placemark>
<name>
Wed May 19 10:22:11 2010 S=1.39 Km/hr
</name>
<styleUrl>
#styleMap_TLP_Normal
</styleUrl>
<Point>
<coordinates>
-99.0431442,17.1278019,769.14
</coordinates>
</Point>
</Placemark>
<Placemark>
<name>
Wed May 19 10:22:21 2010 S=1.49 Km/hr
</name>
<styleUrl>
#styleMap_TLP_Normal
</styleUrl>
<Point>
<coordinates>
-99.0431595,17.1278000,768.55
</coordinates>
</Point>
</Placemark>
<Placemark>
<name>
Wed May 19 10:22:31 2010 S=0.44 Km/hr
</name>
<styleUrl>
#styleMap_TLP_Normal
</styleUrl>
<Point>
<coordinates>
-99.0431671,17.1278095,769.09
</coordinates>
</Point>
</Placemark>
<Placemark>
<name>
Wed May 19 10:22:41 2010 S=0.55 Km/hr
</name>
<styleUrl>
#styleMap_TLP_Normal
</styleUrl>
<Point>
<coordinates>
-99.0431671,17.1278133,769.23
</coordinates>
</Point>
</Placemark>
<Placemark>
<name>
Wed May 19 10:22:51 2010 S=2.18 Km/hr
</name>
<styleUrl>
#styleMap_TLP_Normal
</styleUrl>
<Point>
<coordinates>
-99.0431900,17.1278057,770.00
</coordinates>
</Point>
</Placemark>
<Placemark>
<name>
Wed May 19 10:23:01 2010 S=3.47 Km/hr
</name>
<styleUrl>
#styleMap_TLP_Normal
</styleUrl>
<Point>
<coordinates>
-99.0432281,17.1277390,769.64
</coordinates>
</Point>
</Placemark>
<Placemark>
<name>
Wed May 19 10:23:11 2010 S=2.83 Km/hr
</name>
<styleUrl>
#styleMap_TLP_Normal
</styleUrl>
<Point>
<coordinates>
-99.0432968,17.1276875,771.81
</coordinates>
</Point>
</Placemark>
<Placemark>
<name>
Wed May 19 10:23:21 2010 S=2.46 Km/hr
</name>
<styleUrl>
#styleMap_TLP_Normal
</styleUrl>
<Point>
<coordinates>
-99.0433884,17.1276875,774.22
</coordinates>
</Point>
</Placemark>
<Placemark>
<name>
Wed May 19 10:23:31 2010 S=3.59 Km/hr
</name>
<styleUrl>
#styleMap_TLP_Normal
</styleUrl>
<Point>
<coordinates>
-99.0434570,17.1276398,776.58
</coordinates>
</Point>
</Placemark>
<Placemark>
<name>
Wed May 19 10:23:41 2010 S=2.21 Km/hr
</name>
<styleUrl>
#styleMap_TLP_Normal
</styleUrl>
<Point>
<coordinates>
-99.0435257,17.1275978,778.86
</coordinates>
</Point>
</Placemark>
<Placemark>
<name>
Wed May 19 10:23:51 2010 S=3.23 Km/hr
</name>
<styleUrl>
#styleMap_TLP_Normal
</styleUrl>
<Point>
<coordinates>
-99.0435791,17.1275520,780.44
</coordinates>
</Point>
</Placemark>
<Placemark>
<name>
Wed May 19 10:24:01 2010 S=3.59 Km/hr
</name>
<styleUrl>
#styleMap_TLP_Normal
</styleUrl>
<Point>
<coordinates>
-99.0436859,17.1275406,780.61
</coordinates>
</Point>
</Placemark>
<Placemark>
<name>
Wed May 19 10:24:11 2010 S=2.53 Km/hr
</name>
<styleUrl>
#styleMap_TLP_Normal
</styleUrl>
<Point>
<coordinates>
-99.0437622,17.1275501,780.28
</coordinates>
</Point>
</Placemark>
<Placemark>
<name>
Wed May 19 10:24:21 2010 S=3.72 Km/hr
</name>
<styleUrl>
#styleMap_TLP_Normal
</styleUrl>
<Point>
<coordinates>
-99.0438614,17.1275730,778.72
</coordinates>
</Point>
</Placemark>
<Placemark>
<name>
Wed May 19 10:24:31 2010 S=4.15 Km/hr
</name>
<styleUrl>
#styleMap_TLP_Normal
</styleUrl>
<Point>
<coordinates>
-99.0439606,17.1275501,776.72
</coordinates>
</Point>
</Placemark>
<Placemark>
<name>
Wed May 19 10:24:41 2010 S=3.81 Km/hr
</name>
<styleUrl>
#styleMap_TLP_Normal
</styleUrl>
<Point>
<coordinates>
-99.0440445,17.1275654,775.06
</coordinates>
</Point>
</Placemark>
<Placemark>
<name>
Wed May 19 10:24:51 2010 S=5.03 Km/hr
</name>
<styleUrl>
#styleMap_TLP_Normal
</styleUrl>
<Point>
<coordinates>
-99.0441513,17.1276340,771.42
</coordinates>
</Point>
</Placemark>
<Placemark>
<name>
Wed May 19 10:25:01 2010 S=1.86 Km/hr
</name>
<styleUrl>
#styleMap_TLP_Normal
</styleUrl>
<Point>
<coordinates>
-99.0442581,17.1276836,768.89
</coordinates>
</Point>
</Placemark>
<Placemark>
<name>
Wed May 19 10:25:11 2010 S=2.55 Km/hr
</name>
<styleUrl>
#styleMap_TLP_Normal
</styleUrl>
<Point>
<coordinates>
-99.0443344,17.1277103,765.36
</coordinates>
</Point>
</Placemark>
<Placemark>
<name>
Wed May 19 10:25:21 2010 S=0.30 Km/hr
</name>
<styleUrl>
#styleMap_TLP_Normal
</styleUrl>
<Point>
<coordinates>
-99.0443802,17.1276913,763.61
</coordinates>
</Point>
</Placemark>
<Placemark>
<name>
Wed May 19 10:25:31 2010 S=2.21 Km/hr
</name>
<styleUrl>
#styleMap_TLP_Normal
</styleUrl>
<Point>
<coordinates>
-99.0443802,17.1276951,762.86
</coordinates>
</Point>
</Placemark>
<Placemark>
<name>
Wed May 19 10:25:41 2010 S=9.25 Km/hr
</name>
<styleUrl>
#styleMap_TLP_Normal
</styleUrl>
<Point>
<coordinates>
-99.0441971,17.1276913,763.39
</coordinates>
</Point>
</Placemark>
<Placemark>
<name>
Wed May 19 10:25:51 2010 S=2.13 Km/hr
</name>
<styleUrl>
#styleMap_TLP_Normal
</styleUrl>
<Point>
<coordinates>
-99.0440521,17.1275902,767.52
</coordinates>
</Point>
</Placemark>
<Placemark>
<name>
Wed May 19 10:26:01 2010 S=5.03 Km/hr
</name>
<styleUrl>
#styleMap_TLP_Normal
</styleUrl>
<Point>
<coordinates>
-99.0439606,17.1275616,771.19
</coordinates>
</Point>
</Placemark>
<Placemark>
<name>
Wed May 19 10:26:11 2010 S=2.47 Km/hr
</name>
<styleUrl>
#styleMap_TLP_Normal
</styleUrl>
<Point>
<coordinates>
-99.0438461,17.1275692,776.72
</coordinates>
</Point>
</Placemark>
<Placemark>
<name>
Wed May 19 10:26:21 2010 S=4.88 Km/hr
</name>
<styleUrl>
#styleMap_TLP_Normal
</styleUrl>
<Point>
<coordinates>
-99.0437088,17.1275387,776.67
</coordinates>
</Point>
</Placemark>
<Placemark>
<name>
Wed May 19 10:26:31 2010 S=4.16 Km/hr
</name>
<styleUrl>
#styleMap_TLP_Normal
</styleUrl>
<Point>
<coordinates>
-99.0435791,17.1275177,778.08
</coordinates>
</Point>
</Placemark>
<Placemark>
<name>
Wed May 19 10:26:41 2010 S=3.74 Km/hr
</name>
<styleUrl>
#styleMap_TLP_Normal
</styleUrl>
<Point>
<coordinates>
-99.0434799,17.1275635,779.25
</coordinates>
</Point>
</Placemark>
<Placemark>
<name>
Wed May 19 10:26:51 2010 S=4.26 Km/hr
</name>
<styleUrl>
#styleMap_TLP_Normal
</styleUrl>
<Point>
<coordinates>
-99.0434036,17.1276093,779.84
</coordinates>
</Point>
</Placemark>
<Placemark>
<name>
Wed May 19 10:27:01 2010 S=5.18 Km/hr
</name>
<styleUrl>
#styleMap_TLP_Normal
</styleUrl>
<Point>
<coordinates>
-99.0432358,17.1276894,778.97
</coordinates>
</Point>
</Placemark>
<Placemark>
<name>
Wed May 19 10:27:11 2010 S=1.04 Km/hr
</name>
<styleUrl>
#styleMap_TLP_Normal
</styleUrl>
<Point>
<coordinates>
-99.0431747,17.1277275,777.08
</coordinates>
</Point>
</Placemark>
<Placemark>
<name>
Wed May 19 10:27:21 2010 S=3.85 Km/hr
</name>
<styleUrl>
#styleMap_TLP_Normal
</styleUrl>
<Point>
<coordinates>
-99.0431595,17.1277618,777.23
</coordinates>
</Point>
</Placemark>
<Placemark>
<name>
Wed May 19 10:27:31 2010 S=0.57 Km/hr
</name>
<styleUrl>
#styleMap_TLP_Normal
</styleUrl>
<Point>
<coordinates>
-99.0431137,17.1277847,775.19
</coordinates>
</Point>
</Placemark>
<Placemark>
<name>
Wed May 19 10:27:41 2010 S=3.46 Km/hr
</name>
<styleUrl>
#styleMap_TLP_Normal
</styleUrl>
<Point>
<coordinates>
-99.0432205,17.1277866,774.27
</coordinates>
</Point>
</Placemark>
<Placemark>
<name>
Wed May 19 10:27:51 2010 S=4.26 Km/hr
</name>
<styleUrl>
#styleMap_TLP_Normal
</styleUrl>
<Point>
<coordinates>
-99.0433044,17.1276951,773.31
</coordinates>
</Point>
</Placemark>
<Placemark>
<name>
Wed May 19 10:28:01 2010 S=5.03 Km/hr
</name>
<styleUrl>
#styleMap_TLP_Normal
</styleUrl>
<Point>
<coordinates>
-99.0434189,17.1276684,775.28
</coordinates>
</Point>
</Placemark>
<Placemark>
<name>
Wed May 19 10:28:11 2010 S=4.74 Km/hr
</name>
<styleUrl>
#styleMap_TLP_Normal
</styleUrl>
<Point>
<coordinates>
-99.0435104,17.1276073,775.77
</coordinates>
</Point>
</Placemark>
<Placemark>
<name>
Wed May 19 10:28:21 2010 S=4.60 Km/hr
</name>
<styleUrl>
#styleMap_TLP_Normal
</styleUrl>
<Point>
<coordinates>
-99.0436020,17.1275253,778.92
</coordinates>
</Point>
</Placemark>
<Placemark>
<name>
Wed May 19 10:28:31 2010 S=4.44 Km/hr
</name>
<styleUrl>
#styleMap_TLP_Normal
</styleUrl>
<Point>
<coordinates>
-99.0437164,17.1275406,777.48
</coordinates>
</Point>
</Placemark>
<Placemark>
<name>
Wed May 19 10:28:41 2010 S=3.61 Km/hr
</name>
<styleUrl>
#styleMap_TLP_Normal
</styleUrl>
<Point>
<coordinates>
-99.0438309,17.1275845,776.42
</coordinates>
</Point>
</Placemark>
<Placemark>
<name>
Wed May 19 10:28:51 2010 S=4.73 Km/hr
</name>
<styleUrl>
#styleMap_TLP_Normal
</styleUrl>
<Point>
<coordinates>
-99.0439377,17.1275616,773.16
</coordinates>
</Point>
</Placemark>
<Placemark>
<name>
Wed May 19 10:29:01 2010 S=4.10 Km/hr
</name>
<styleUrl>
#styleMap_TLP_Normal
</styleUrl>
<Point>
<coordinates>
-99.0440521,17.1275902,768.41
</coordinates>
</Point>
</Placemark>
<Placemark>
<name>
Wed May 19 10:29:11 2010 S=4.28 Km/hr
</name>
<styleUrl>
#styleMap_TLP_Normal
</styleUrl>
<Point>
<coordinates>
-99.0441666,17.1276608,764.14
</coordinates>
</Point>
</Placemark>
<Placemark>
<name>
Wed May 19 10:29:21 2010 S=3.49 Km/hr
</name>
<styleUrl>
#styleMap_TLP_Normal
</styleUrl>
<Point>
<coordinates>
-99.0442505,17.1276817,758.63
</coordinates>
</Point>
</Placemark>
<Placemark>
<name>
Wed May 19 10:29:31 2010 S=1.19 Km/hr
</name>
<styleUrl>
#styleMap_TLP_Normal
</styleUrl>
<Point>
<coordinates>
-99.0443726,17.1276855,756.92
</coordinates>
</Point>
</Placemark>
<Placemark>
<name>
Wed May 19 10:29:41 2010 S=2.97 Km/hr
</name>
<styleUrl>
#styleMap_TLP_Normal
</styleUrl>
<Point>
<coordinates>
-99.0443802,17.1276093,756.81
</coordinates>
</Point>
</Placemark>
<Placemark>
<name>
Wed May 19 10:29:51 2010 S=3.29 Km/hr
</name>
<styleUrl>
#styleMap_TLP_Normal
</styleUrl>
<Point>
<coordinates>
-99.0444641,17.1275387,757.34
</coordinates>
</Point>
</Placemark>
<Placemark>
<name>
Wed May 19 10:30:01 2010 S=2.02 Km/hr
</name>
<styleUrl>
#styleMap_TLP_Normal
</styleUrl>
<Point>
<coordinates>
-99.0445328,17.1274681,757.91
</coordinates>
</Point>
</Placemark>
<Placemark>
<name>
Wed May 19 10:30:11 2010 S=3.48 Km/hr
</name>
<styleUrl>
#styleMap_TLP_Normal
</styleUrl>
<Point>
<coordinates>
-99.0445786,17.1274128,758.61
</coordinates>
</Point>
</Placemark>
<Placemark>
<name>
Wed May 19 10:30:21 2010 S=3.47 Km/hr
</name>
<styleUrl>
#styleMap_TLP_Normal
</styleUrl>
<Point>
<coordinates>
-99.0445938,17.1273041,760.38
</coordinates>
</Point>
</Placemark>
<Placemark>
<name>
Wed May 19 10:30:31 2010 S=4.52 Km/hr
</name>
<styleUrl>
#styleMap_TLP_Normal
</styleUrl>
<Point>
<coordinates>
-99.0446014,17.1272049,761.19
</coordinates>
</Point>
</Placemark>
<Placemark>
<name>
Wed May 19 10:30:41 2010 S=4.85 Km/hr
</name>
<styleUrl>
#styleMap_TLP_Normal
</styleUrl>
<Point>
<coordinates>
-99.0446014,17.1271114,763.97
</coordinates>
</Point>
</Placemark>
<Placemark>
<name>
Wed May 19 10:30:51 2010 S=3.25 Km/hr
</name>
<styleUrl>
#styleMap_TLP_Normal
</styleUrl>
<Point>
<coordinates>
-99.0446014,17.1270218,767.50
</coordinates>
</Point>
</Placemark>
<Placemark>
<name>
Wed May 19 10:31:01 2010 S=1.97 Km/hr
</name>
<styleUrl>
#styleMap_TLP_Normal
</styleUrl>
<Point>
<coordinates>
-99.0445786,17.1269512,769.33
</coordinates>
</Point>
</Placemark>
<Placemark>
<name>
Wed May 19 10:31:11 2010 S=2.00 Km/hr
</name>
<styleUrl>
#styleMap_TLP_Normal
</styleUrl>
<Point>
<coordinates>
-99.0445709,17.1269093,772.56
</coordinates>
</Point>
</Placemark>
<Placemark>
<name>
Wed May 19 10:31:21 2010 S=1.69 Km/hr
</name>
<styleUrl>
#styleMap_TLP_Normal
</styleUrl>
<Point>
<coordinates>
-99.0445938,17.1268921,775.80
</coordinates>
</Point>
</Placemark>
<Placemark>
<name>
Wed May 19 10:31:31 2010 S=3.55 Km/hr
</name>
<styleUrl>
#styleMap_TLP_Normal
</styleUrl>
<Point>
<coordinates>
-99.0446701,17.1268654,778.45
</coordinates>
</Point>
</Placemark>
<Placemark>
<name>
Wed May 19 10:31:41 2010 S=3.76 Km/hr
</name>
<styleUrl>
#styleMap_TLP_Normal
</styleUrl>
<Point>
<coordinates>
-99.0447464,17.1268234,781.33
</coordinates>
</Point>
</Placemark>
<Placemark>
<name>
Wed May 19 10:31:51 2010 S=4.29 Km/hr
</name>
<styleUrl>
#styleMap_TLP_Normal
</styleUrl>
<Point>
<coordinates>
-99.0448303,17.1267643,779.98
</coordinates>
</Point>
</Placemark>
<Placemark>
<name>
Wed May 19 10:32:01 2010 S=4.59 Km/hr
</name>
<styleUrl>
#styleMap_TLP_Normal
</styleUrl>
<Point>
<coordinates>
-99.0449219,17.1267529,775.77
</coordinates>
</Point>
</Placemark>
<Placemark>
<name>
Wed May 19 10:32:11 2010 S=2.91 Km/hr
</name>
<styleUrl>
#styleMap_TLP_Normal
</styleUrl>
<Point>
<coordinates>
-99.0450211,17.1266994,773.73
</coordinates>
</Point>
</Placemark>
<Placemark>
<name>
Wed May 19 10:32:21 2010 S=4.38 Km/hr
</name>
<styleUrl>
#styleMap_TLP_Normal
</styleUrl>
<Point>
<coordinates>
-99.0450516,17.1265755,773.30
</coordinates>
</Point>
</Placemark>
<Placemark>
<name>
Wed May 19 10:32:31 2010 S=3.39 Km/hr
</name>
<styleUrl>
#styleMap_TLP_Normal
</styleUrl>
<Point>
<coordinates>
-99.0450134,17.1264648,773.27
</coordinates>
</Point>
</Placemark>
<Placemark>
<name>
Wed May 19 10:32:41 2010 S=2.14 Km/hr
</name>
<styleUrl>
#styleMap_TLP_Normal
</styleUrl>
<Point>
<coordinates>
-99.0450516,17.1263695,774.77
</coordinates>
</Point>
</Placemark>
<Placemark>
<name>
Wed May 19 10:32:51 2010 S=3.45 Km/hr
</name>
<styleUrl>
#styleMap_TLP_Normal
</styleUrl>
<Point>
<coordinates>
-99.0451431,17.1263618,774.70
</coordinates>
</Point>
</Placemark>
<Placemark>
<name>
Wed May 19 10:33:01 2010 S=3.23 Km/hr
</name>
<styleUrl>
#styleMap_TLP_Normal
</styleUrl>
<Point>
<coordinates>
-99.0452118,17.1263332,774.61
</coordinates>
</Point>
</Placemark>
<Placemark>
<name>
Wed May 19 10:33:11 2010 S=1.82 Km/hr
</name>
<styleUrl>
#styleMap_TLP_Normal
</styleUrl>
<Point>
<coordinates>
-99.0452042,17.1262474,775.17
</coordinates>
</Point>
</Placemark>
<Placemark>
<name>
Wed May 19 10:33:21 2010 S=2.66 Km/hr
</name>
<styleUrl>
#styleMap_TLP_Normal
</styleUrl>
<Point>
<coordinates>
-99.0451431,17.1262131,776.34
</coordinates>
</Point>
</Placemark>
<Placemark>
<name>
Wed May 19 10:33:31 2010 S=3.06 Km/hr
</name>
<styleUrl>
#styleMap_TLP_Normal
</styleUrl>
<Point>
<coordinates>
-99.0450897,17.1261654,777.83
</coordinates>
</Point>
</Placemark>
<Placemark>
<name>
Wed May 19 10:33:41 2010 S=2.79 Km/hr
</name>
<styleUrl>
#styleMap_TLP_Normal
</styleUrl>
<Point>
<coordinates>
-99.0450439,17.1261101,779.05
</coordinates>
</Point>
</Placemark>
<Placemark>
<name>
Wed May 19 10:33:51 2010 S=2.54 Km/hr
</name>
<styleUrl>
#styleMap_TLP_Normal
</styleUrl>
<Point>
<coordinates>
-99.0449829,17.1260376,779.95
</coordinates>
</Point>
</Placemark>
<Placemark>
<name>
Wed May 19 10:34:01 2010 S=2.63 Km/hr
</name>
<styleUrl>
#styleMap_TLP_Normal
</styleUrl>
<Point>
<coordinates>
-99.0449524,17.1259613,782.41
</coordinates>
</Point>
</Placemark>
<Placemark>
<name>
Wed May 19 10:34:11 2010 S=1.88 Km/hr
</name>
<styleUrl>
#styleMap_TLP_Normal
</styleUrl>
<Point>
<coordinates>
-99.0449142,17.1259441,785.44
</coordinates>
</Point>
</Placemark>
<Placemark>
<name>
Wed May 19 10:34:21 2010 S=1.76 Km/hr
</name>
<styleUrl>
#styleMap_TLP_Normal
</styleUrl>
<Point>
<coordinates>
-99.0448990,17.1259594,787.44
</coordinates>
</Point>
</Placemark>
<Placemark>
<name>
Wed May 19 10:34:31 2010 S=1.46 Km/hr
</name>
<styleUrl>
#styleMap_TLP_Normal
</styleUrl>
<Point>
<coordinates>
-99.0448532,17.1259460,788.73
</coordinates>
</Point>
</Placemark>
<Placemark>
<name>
Wed May 19 10:34:41 2010 S=3.84 Km/hr
</name>
<styleUrl>
#styleMap_TLP_Normal
</styleUrl>
<Point>
<coordinates>
-99.0449142,17.1258755,789.23
</coordinates>
</Point>
</Placemark>
<Placemark>
<name>
Wed May 19 10:34:51 2010 S=2.29 Km/hr
</name>
<styleUrl>
#styleMap_TLP_Normal
</styleUrl>
<Point>
<coordinates>
-99.0449753,17.1258221,789.95
</coordinates>
</Point>
</Placemark>
<Placemark>
<name>
Wed May 19 10:35:01 2010 S=4.02 Km/hr
</name>
<styleUrl>
#styleMap_TLP_Normal
</styleUrl>
<Point>
<coordinates>
-99.0450592,17.1257439,790.73
</coordinates>
</Point>
</Placemark>
<Placemark>
<name>
Wed May 19 10:35:11 2010 S=2.88 Km/hr
</name>
<styleUrl>
#styleMap_TLP_Normal
</styleUrl>
<Point>
<coordinates>
-99.0451202,17.1256523,790.84
</coordinates>
</Point>
</Placemark>
<Placemark>
<name>
Wed May 19 10:35:21 2010 S=3.16 Km/hr
</name>
<styleUrl>
#styleMap_TLP_Normal
</styleUrl>
<Point>
<coordinates>
-99.0451965,17.1256123,792.72
</coordinates>
</Point>
</Placemark>
<Placemark>
<name>
Wed May 19 10:35:31 2010 S=2.59 Km/hr
</name>
<styleUrl>
#styleMap_TLP_Normal
</styleUrl>
<Point>
<coordinates>
-99.0452881,17.1256046,792.70
</coordinates>
</Point>
</Placemark>
<Placemark>
<name>
Wed May 19 10:35:41 2010 S=2.65 Km/hr
</name>
<styleUrl>
#styleMap_TLP_Normal
</styleUrl>
<Point>
<coordinates>
-99.0453339,17.1255093,796.00
</coordinates>
</Point>
</Placemark>
<Placemark>
<name>
Wed May 19 10:35:51 2010 S=3.22 Km/hr
</name>
<styleUrl>
#styleMap_TLP_Normal
</styleUrl>
<Point>
<coordinates>
-99.0453873,17.1254311,797.00
</coordinates>
</Point>
</Placemark>
<Placemark>
<name>
Wed May 19 10:36:01 2010 S=2.48 Km/hr
</name>
<styleUrl>
#styleMap_TLP_Normal
</styleUrl>
<Point>
<coordinates>
-99.0454330,17.1253700,799.30
</coordinates>
</Point>
</Placemark>
<Placemark>
<name>
Wed May 19 10:36:11 2010 S=3.12 Km/hr
</name>
<styleUrl>
#styleMap_TLP_Normal
</styleUrl>
<Point>
<coordinates>
-99.0454636,17.1253185,801.78
</coordinates>
</Point>
</Placemark>
<Placemark>
<name>
Wed May 19 10:36:21 2010 S=1.91 Km/hr
</name>
<styleUrl>
#styleMap_TLP_Normal
</styleUrl>
<Point>
<coordinates>
-99.0455246,17.1252785,804.61
</coordinates>
</Point>
</Placemark>
<Placemark>
<name>
Wed May 19 10:36:31 2010 S=1.18 Km/hr
</name>
<styleUrl>
#styleMap_TLP_Normal
</styleUrl>
<Point>
<coordinates>
-99.0455475,17.1252308,805.67
</coordinates>
</Point>
</Placemark>
<Placemark>
<name>
Wed May 19 10:36:41 2010 S=1.14 Km/hr
</name>
<styleUrl>
#styleMap_TLP_Normal
</styleUrl>
<Point>
<coordinates>
-99.0455704,17.1252689,809.33
</coordinates>
</Point>
</Placemark>
<Placemark>
<name>
Wed May 19 10:36:51 2010 S=2.97 Km/hr
</name>
<styleUrl>
#styleMap_TLP_Normal
</styleUrl>
<Point>
<coordinates>
-99.0456390,17.1252441,811.48
</coordinates>
</Point>
</Placemark>
<Placemark>
<name>
Wed May 19 10:37:01 2010 S=1.31 Km/hr
</name>
<styleUrl>
#styleMap_TLP_Normal
</styleUrl>
<Point>
<coordinates>
-99.0457077,17.1252747,812.59
</coordinates>
</Point>
</Placemark>
<Placemark>
<name>
Wed May 19 10:37:11 2010 S=3.98 Km/hr
</name>
<styleUrl>
#styleMap_TLP_Normal
</styleUrl>
<Point>
<coordinates>
-99.0457458,17.1251831,812.33
</coordinates>
</Point>
</Placemark>
<Placemark>
<name>
Wed May 19 10:37:21 2010 S=3.03 Km/hr
</name>
<styleUrl>
#styleMap_TLP_Normal
</styleUrl>
<Point>
<coordinates>
-99.0458221,17.1250706,812.72
</coordinates>
</Point>
</Placemark>
<Placemark>
<name>
Wed May 19 10:37:31 2010 S=3.47 Km/hr
</name>
<styleUrl>
#styleMap_TLP_Normal
</styleUrl>
<Point>
<coordinates>
-99.0458984,17.1250057,812.64
</coordinates>
</Point>
</Placemark>
<Placemark>
<name>
Wed May 19 10:37:41 2010 S=1.86 Km/hr
</name>
<styleUrl>
#styleMap_TLP_Normal
</styleUrl>
<Point>
<coordinates>
-99.0458755,17.1249657,811.44
</coordinates>
</Point>
</Placemark>
<Placemark>
<name>
Wed May 19 10:37:51 2010 S=0.69 Km/hr
</name>
<styleUrl>
#styleMap_TLP_Normal
</styleUrl>
<Point>
<coordinates>
-99.0458755,17.1249104,808.73
</coordinates>
</Point>
</Placemark>
<Placemark>
<name>
Wed May 19 10:38:01 2010 S=0.35 Km/hr
</name>
<styleUrl>
#styleMap_TLP_Normal
</styleUrl>
<Point>
<coordinates>
-99.0458603,17.1249065,807.69
</coordinates>
</Point>
</Placemark>
<Placemark>
<name>
Wed May 19 10:38:11 2010 S=0.44 Km/hr
</name>
<styleUrl>
#styleMap_TLP_Normal
</styleUrl>
<Point>
<coordinates>
-99.0458603,17.1249065,806.67
</coordinates>
</Point>
</Placemark>
<Placemark>
<name>
Wed May 19 10:38:21 2010 S=0.84 Km/hr
</name>
<styleUrl>
#styleMap_TLP_Normal
</styleUrl>
<Point>
<coordinates>
-99.0458679,17.1249065,804.94
</coordinates>
</Point>
</Placemark>
<Placemark>
<name>
Wed May 19 10:38:31 2010 S=0.71 Km/hr
</name>
<styleUrl>
#styleMap_TLP_Normal
</styleUrl>
<Point>
<coordinates>
-99.0458755,17.1248932,804.28
</coordinates>
</Point>
</Placemark>
<Placemark>
<name>
Wed May 19 10:38:41 2010 S=1.71 Km/hr
</name>
<styleUrl>
#styleMap_TLP_Normal
</styleUrl>
<Point>
<coordinates>
-99.0458450,17.1249027,803.33
</coordinates>
</Point>
</Placemark>
<Placemark>
<name>
Wed May 19 10:38:51 2010 S=0.42 Km/hr
</name>
<styleUrl>
#styleMap_TLP_Normal
</styleUrl>
<Point>
<coordinates>
-99.0458527,17.1249027,801.42
</coordinates>
</Point>
</Placemark>
<Placemark>
<name>
Wed May 19 10:39:01 2010 S=1.52 Km/hr
</name>
<styleUrl>
#styleMap_TLP_Normal
</styleUrl>
<Point>
<coordinates>
-99.0458527,17.1249104,801.28
</coordinates>
</Point>
</Placemark>
<Placemark>
<name>
Wed May 19 10:39:11 2010 S=0.71 Km/hr
</name>
<styleUrl>
#styleMap_TLP_Normal
</styleUrl>
<Point>
<coordinates>
-99.0458832,17.1249180,798.92
</coordinates>
</Point>
</Placemark>
<Placemark>
<name>
Wed May 19 10:39:21 2010 S=1.06 Km/hr
</name>
<styleUrl>
#styleMap_TLP_Normal
</styleUrl>
<Point>
<coordinates>
-99.0458832,17.1249199,798.89
</coordinates>
</Point>
</Placemark>
<Placemark>
<name>
Wed May 19 10:39:31 2010 S=0.09 Km/hr
</name>
<styleUrl>
#styleMap_TLP_Normal
</styleUrl>
<Point>
<coordinates>
-99.0458832,17.1249123,798.86
</coordinates>
</Point>
</Placemark>
<Placemark>
<name>
Wed May 19 10:39:41 2010 S=1.88 Km/hr
</name>
<styleUrl>
#styleMap_TLP_Normal
</styleUrl>
<Point>
<coordinates>
-99.0459061,17.1249084,798.66
</coordinates>
</Point>
</Placemark>
<Placemark>
<name>
Wed May 19 10:39:51 2010 S=1.41 Km/hr
</name>
<styleUrl>
#styleMap_TLP_Normal
</styleUrl>
<Point>
<coordinates>
-99.0459213,17.1248665,797.67
</coordinates>
</Point>
</Placemark>
<Placemark>
<name>
Wed May 19 10:40:01 2010 S=2.07 Km/hr
</name>
<styleUrl>
#styleMap_TLP_Normal
</styleUrl>
<Point>
<coordinates>
-99.0459290,17.1247959,795.56
</coordinates>
</Point>
</Placemark>
<Placemark>
<name>
Wed May 19 10:40:11 2010 S=1.90 Km/hr
</name>
<styleUrl>
#styleMap_TLP_Normal
</styleUrl>
<Point>
<coordinates>
-99.0459137,17.1247730,794.53
</coordinates>
</Point>
</Placemark>
<Placemark>
<name>
Wed May 19 10:40:21 2010 S=0.81 Km/hr
</name>
<styleUrl>
#styleMap_TLP_Normal
</styleUrl>
<Point>
<coordinates>
-99.0458908,17.1247520,793.33
</coordinates>
</Point>
</Placemark>
<Placemark>
<name>
Wed May 19 10:40:31 2010 S=1.77 Km/hr
</name>
<styleUrl>
#styleMap_TLP_Normal
</styleUrl>
<Point>
<coordinates>
-99.0458755,17.1246967,792.94
</coordinates>
</Point>
</Placemark>
<Placemark>
<name>
Wed May 19 10:40:41 2010 S=1.77 Km/hr
</name>
<styleUrl>
#styleMap_TLP_Normal
</styleUrl>
<Point>
<coordinates>
-99.0458832,17.1246262,791.20
</coordinates>
</Point>
</Placemark>
<Placemark>
<name>
Wed May 19 10:40:51 2010 S=3.61 Km/hr
</name>
<styleUrl>
#styleMap_TLP_Normal
</styleUrl>
<Point>
<coordinates>
-99.0459213,17.1245613,790.36
</coordinates>
</Point>
</Placemark>
<Placemark>
<name>
Wed May 19 10:41:01 2010 S=3.83 Km/hr
</name>
<styleUrl>
#styleMap_TLP_Normal
</styleUrl>
<Point>
<coordinates>
-99.0459442,17.1244926,788.69
</coordinates>
</Point>
</Placemark>
<Placemark>
<name>
Wed May 19 10:41:11 2010 S=1.24 Km/hr
</name>
<styleUrl>
#styleMap_TLP_Normal
</styleUrl>
<Point>
<coordinates>
-99.0459595,17.1244583,788.02
</coordinates>
</Point>
</Placemark>
<Placemark>
<name>
Wed May 19 10:41:21 2010 S=2.40 Km/hr
</name>
<styleUrl>
#styleMap_TLP_Normal
</styleUrl>
<Point>
<coordinates>
-99.0459976,17.1244335,787.48
</coordinates>
</Point>
</Placemark>
<Placemark>
<name>
Wed May 19 10:41:31 2010 S=3.04 Km/hr
</name>
<styleUrl>
#styleMap_TLP_Normal
</styleUrl>
<Point>
<coordinates>
-99.0460205,17.1243973,787.48
</coordinates>
</Point>
</Placemark>
<Placemark>
<name>
Wed May 19 10:41:41 2010 S=2.39 Km/hr
</name>
<styleUrl>
#styleMap_TLP_Normal
</styleUrl>
<Point>
<coordinates>
-99.0460434,17.1243229,786.88
</coordinates>
</Point>
</Placemark>
<Placemark>
<name>
Wed May 19 10:41:51 2010 S=2.50 Km/hr
</name>
<styleUrl>
#styleMap_TLP_Normal
</styleUrl>
<Point>
<coordinates>
-99.0460205,17.1242599,785.91
</coordinates>
</Point>
</Placemark>
<Placemark>
<name>
Wed May 19 10:42:01 2010 S=3.16 Km/hr
</name>
<styleUrl>
#styleMap_TLP_Normal
</styleUrl>
<Point>
<coordinates>
-99.0459976,17.1241608,784.39
</coordinates>
</Point>
</Placemark>
<Placemark>
<name>
Wed May 19 10:42:11 2010 S=3.25 Km/hr
</name>
<styleUrl>
#styleMap_TLP_Normal
</styleUrl>
<Point>
<coordinates>
-99.0459976,17.1240730,783.98
</coordinates>
</Point>
</Placemark>
<Placemark>
<name>
Wed May 19 10:42:21 2010 S=2.53 Km/hr
</name>
<styleUrl>
#styleMap_TLP_Normal
</styleUrl>
<Point>
<coordinates>
-99.0459900,17.1239853,782.52
</coordinates>
</Point>
</Placemark>
<Placemark>
<name>
Wed May 19 10:42:31 2010 S=1.22 Km/hr
</name>
<styleUrl>
#styleMap_TLP_Normal
</styleUrl>
<Point>
<coordinates>
-99.0459595,17.1239223,780.92
</coordinates>
</Point>
</Placemark>
<Placemark>
<name>
Wed May 19 10:42:41 2010 S=2.19 Km/hr
</name>
<styleUrl>
#styleMap_TLP_Normal
</styleUrl>
<Point>
<coordinates>
-99.0459595,17.1238747,780.13
</coordinates>
</Point>
</Placemark>
<Placemark>
<name>
Wed May 19 10:42:51 2010 S=1.51 Km/hr
</name>
<styleUrl>
#styleMap_TLP_Normal
</styleUrl>
<Point>
<coordinates>
-99.0459290,17.1238194,778.50
</coordinates>
</Point>
</Placemark>
<Placemark>
<name>
Wed May 19 10:43:01 2010 S=0.92 Km/hr
</name>
<styleUrl>
#styleMap_TLP_Normal
</styleUrl>
<Point>
<coordinates>
-99.0459518,17.1237965,777.08
</coordinates>
</Point>
</Placemark>
<Placemark>
<name>
Wed May 19 10:43:11 2010 S=2.01 Km/hr
</name>
<styleUrl>
#styleMap_TLP_Normal
</styleUrl>
<Point>
<coordinates>
-99.0459747,17.1238136,776.88
</coordinates>
</Point>
</Placemark>
<Placemark>
<name>
Wed May 19 10:43:21 2010 S=2.15 Km/hr
</name>
<styleUrl>
#styleMap_TLP_Normal
</styleUrl>
<Point>
<coordinates>
-99.0459671,17.1238060,776.67
</coordinates>
</Point>
</Placemark>
<Placemark>
<name>
Wed May 19 10:43:31 2010 S=0.66 Km/hr
</name>
<styleUrl>
#styleMap_TLP_Normal
</styleUrl>
<Point>
<coordinates>
-99.0459900,17.1237774,776.44
</coordinates>
</Point>
</Placemark>
<Placemark>
<name>
Wed May 19 10:43:41 2010 S=1.12 Km/hr
</name>
<styleUrl>
#styleMap_TLP_Normal
</styleUrl>
<Point>
<coordinates>
-99.0460052,17.1237526,776.30
</coordinates>
</Point>
</Placemark>
<Placemark>
<name>
Wed May 19 10:43:51 2010 S=0.74 Km/hr
</name>
<styleUrl>
#styleMap_TLP_Normal
</styleUrl>
<Point>
<coordinates>
-99.0460052,17.1237297,776.02
</coordinates>
</Point>
</Placemark>
<Placemark>
<name>
Wed May 19 10:44:01 2010 S=0.81 Km/hr
</name>
<styleUrl>
#styleMap_TLP_Normal
</styleUrl>
<Point>
<coordinates>
-99.0460052,17.1237164,775.92
</coordinates>
</Point>
</Placemark>
<Placemark>
<name>
Wed May 19 10:44:11 2010 S=0.38 Km/hr
</name>
<styleUrl>
#styleMap_TLP_Normal
</styleUrl>
<Point>
<coordinates>
-99.0460052,17.1237164,775.81
</coordinates>
</Point>
</Placemark>
<Placemark>
<name>
Wed May 19 10:44:21 2010 S=0.00 Km/hr
</name>
<styleUrl>
#styleMap_TLP_Normal
</styleUrl>
<Point>
<coordinates>
-99.0460052,17.1237183,775.73
</coordinates>
</Point>
</Placemark>
<Placemark>
<name>
Wed May 19 10:44:31 2010 S=0.01 Km/hr
</name>
<styleUrl>
#styleMap_TLP_Normal
</styleUrl>
<Point>
<coordinates>
-99.0460129,17.1237183,775.72
</coordinates>
</Point>
</Placemark>
<Placemark>
<name>
Wed May 19 10:44:41 2010 S=0.01 Km/hr
</name>
<styleUrl>
#styleMap_TLP_Normal
</styleUrl>
<Point>
<coordinates>
-99.0460129,17.1237183,775.72
</coordinates>
</Point>
</Placemark>
<Placemark>
<name>
Wed May 19 10:44:51 2010 S=0.01 Km/hr
</name>
<styleUrl>
#styleMap_TLP_Normal
</styleUrl>
<Point>
<coordinates>
-99.0460129,17.1237202,775.72
</coordinates>
</Point>
</Placemark>
<Placemark>
<name>
Wed May 19 10:45:01 2010 S=0.01 Km/hr
</name>
<styleUrl>
#styleMap_TLP_Normal
</styleUrl>
<Point>
<coordinates>
-99.0460129,17.1237202,775.69
</coordinates>
</Point>
</Placemark>
<Placemark>
<name>
Wed May 19 10:45:11 2010 S=0.01 Km/hr
</name>
<styleUrl>
#styleMap_TLP_Normal
</styleUrl>
<Point>
<coordinates>
-99.0460129,17.1237202,775.67
</coordinates>
</Point>
</Placemark>
<Placemark>
<name>
Wed May 19 10:45:21 2010 S=0.01 Km/hr
</name>
<styleUrl>
#styleMap_TLP_Normal
</styleUrl>
<Point>
<coordinates>
-99.0460129,17.1237202,775.63
</coordinates>
</Point>
</Placemark>
<Placemark>
<name>
Wed May 19 10:45:31 2010 S=0.00 Km/hr
</name>
<styleUrl>
#styleMap_TLP_Normal
</styleUrl>
<Point>
<coordinates>
-99.0460129,17.1237202,775.58
</coordinates>
</Point>
</Placemark>
<Placemark>
<name>
Wed May 19 10:45:41 2010 S=0.00 Km/hr
</name>
<styleUrl>
#styleMap_TLP_Normal
</styleUrl>
<Point>
<coordinates>
-99.0460129,17.1237202,775.56
</coordinates>
</Point>
</Placemark>
<Placemark>
<name>
Wed May 19 10:45:51 2010 S=0.01 Km/hr
</name>
<styleUrl>
#styleMap_TLP_Normal
</styleUrl>
<Point>
<coordinates>
-99.0460129,17.1237202,775.53
</coordinates>
</Point>
</Placemark>
<Placemark>
<name>
Wed May 19 10:46:01 2010 S=0.64 Km/hr
</name>
<styleUrl>
#styleMap_TLP_Normal
</styleUrl>
<Point>
<coordinates>
-99.0460129,17.1237202,775.50
</coordinates>
</Point>
</Placemark>
<Placemark>
<name>
Wed May 19 10:46:11 2010 S=0.52 Km/hr
</name>
<styleUrl>
#styleMap_TLP_Normal
</styleUrl>
<Point>
<coordinates>
-99.0460281,17.1237202,775.34
</coordinates>
</Point>
</Placemark>
<Placemark>
<name>
Wed May 19 10:46:21 2010 S=0.78 Km/hr
</name>
<styleUrl>
#styleMap_TLP_Normal
</styleUrl>
<Point>
<coordinates>
-99.0460358,17.1237106,775.16
</coordinates>
</Point>
</Placemark>
<Placemark>
<name>
Wed May 19 10:46:31 2010 S=2.27 Km/hr
</name>
<styleUrl>
#styleMap_TLP_Normal
</styleUrl>
<Point>
<coordinates>
-99.0460663,17.1236706,771.45
</coordinates>
</Point>
</Placemark>
<Placemark>
<name>
Wed May 19 10:46:41 2010 S=0.57 Km/hr
</name>
<styleUrl>
#styleMap_TLP_Normal
</styleUrl>
<Point>
<coordinates>
-99.0461121,17.1236172,769.95
</coordinates>
</Point>
</Placemark>
<Placemark>
<name>
Wed May 19 10:46:51 2010 S=0.52 Km/hr
</name>
<styleUrl>
#styleMap_TLP_Normal
</styleUrl>
<Point>
<coordinates>
-99.0460892,17.1236343,769.13
</coordinates>
</Point>
</Placemark>
<Placemark>
<name>
Wed May 19 10:47:01 2010 S=2.10 Km/hr
</name>
<styleUrl>
#styleMap_TLP_Normal
</styleUrl>
<Point>
<coordinates>
-99.0461426,17.1235905,767.77
</coordinates>
</Point>
</Placemark>
<Placemark>
<name>
Wed May 19 10:47:11 2010 S=1.55 Km/hr
</name>
<styleUrl>
#styleMap_TLP_Normal
</styleUrl>
<Point>
<coordinates>
-99.0461807,17.1235600,767.02
</coordinates>
</Point>
</Placemark>
<Placemark>
<name>
Wed May 19 10:47:21 2010 S=0.19 Km/hr
</name>
<styleUrl>
#styleMap_TLP_Normal
</styleUrl>
<Point>
<coordinates>
-99.0461807,17.1235542,767.38
</coordinates>
</Point>
</Placemark>
<Placemark>
<name>
Wed May 19 10:47:31 2010 S=1.53 Km/hr
</name>
<styleUrl>
#styleMap_TLP_Normal
</styleUrl>
<Point>
<coordinates>
-99.0461655,17.1235752,767.69
</coordinates>
</Point>
</Placemark>
<Placemark>
<name>
Wed May 19 10:47:41 2010 S=1.82 Km/hr
</name>
<styleUrl>
#styleMap_TLP_Normal
</styleUrl>
<Point>
<coordinates>
-99.0461197,17.1236210,769.05
</coordinates>
</Point>
</Placemark>
<Placemark>
<name>
Wed May 19 10:47:51 2010 S=2.56 Km/hr
</name>
<styleUrl>
#styleMap_TLP_Normal
</styleUrl>
<Point>
<coordinates>
-99.0460663,17.1236343,768.36
</coordinates>
</Point>
</Placemark>
<Placemark>
<name>
Wed May 19 10:48:01 2010 S=2.19 Km/hr
</name>
<styleUrl>
#styleMap_TLP_Normal
</styleUrl>
<Point>
<coordinates>
-99.0459976,17.1236343,770.69
</coordinates>
</Point>
</Placemark>
<Placemark>
<name>
Wed May 19 10:48:11 2010 S=0.34 Km/hr
</name>
<styleUrl>
#styleMap_TLP_Normal
</styleUrl>
<Point>
<coordinates>
-99.0459595,17.1236649,772.05
</coordinates>
</Point>
</Placemark>
<Placemark>
<name>
Wed May 19 10:48:21 2010 S=1.37 Km/hr
</name>
<styleUrl>
#styleMap_TLP_Normal
</styleUrl>
<Point>
<coordinates>
-99.0459747,17.1236286,772.00
</coordinates>
</Point>
</Placemark>
<Placemark>
<name>
Wed May 19 10:48:31 2010 S=1.49 Km/hr
</name>
<styleUrl>
#styleMap_TLP_Normal
</styleUrl>
<Point>
<coordinates>
-99.0460434,17.1236286,770.91
</coordinates>
</Point>
</Placemark>
<Placemark>
<name>
Wed May 19 10:48:41 2010 S=2.23 Km/hr
</name>
<styleUrl>
#styleMap_TLP_Normal
</styleUrl>
<Point>
<coordinates>
-99.0461044,17.1236000,770.16
</coordinates>
</Point>
</Placemark>
<Placemark>
<name>
Wed May 19 10:48:51 2010 S=1.13 Km/hr
</name>
<styleUrl>
#styleMap_TLP_Normal
</styleUrl>
<Point>
<coordinates>
-99.0461502,17.1235924,768.95
</coordinates>
</Point>
</Placemark>
<Placemark>
<name>
Wed May 19 10:49:01 2010 S=1.55 Km/hr
</name>
<styleUrl>
#styleMap_TLP_Normal
</styleUrl>
<Point>
<coordinates>
-99.0461960,17.1235943,767.63
</coordinates>
</Point>
</Placemark>
<Placemark>
<name>
Wed May 19 10:49:11 2010 S=1.23 Km/hr
</name>
<styleUrl>
#styleMap_TLP_Normal
</styleUrl>
<Point>
<coordinates>
-99.0461807,17.1235924,767.41
</coordinates>
</Point>
</Placemark>
<Placemark>
<name>
Wed May 19 10:49:21 2010 S=1.57 Km/hr
</name>
<styleUrl>
#styleMap_TLP_Normal
</styleUrl>
<Point>
<coordinates>
-99.0461807,17.1235600,766.86
</coordinates>
</Point>
</Placemark>
<Placemark>
<name>
Wed May 19 10:49:31 2010 S=2.40 Km/hr
</name>
<styleUrl>
#styleMap_TLP_Normal
</styleUrl>
<Point>
<coordinates>
-99.0462189,17.1235313,765.45
</coordinates>
</Point>
</Placemark>
<Placemark>
<name>
Wed May 19 10:49:41 2010 S=0.33 Km/hr
</name>
<styleUrl>
#styleMap_TLP_Normal
</styleUrl>
<Point>
<coordinates>
-99.0462189,17.1235237,765.25
</coordinates>
</Point>
</Placemark>
<Placemark>
<name>
Wed May 19 10:49:51 2010 S=0.57 Km/hr
</name>
<styleUrl>
#styleMap_TLP_Normal
</styleUrl>
<Point>
<coordinates>
-99.0462112,17.1235142,764.53
</coordinates>
</Point>
</Placemark>
<Placemark>
<name>
Wed May 19 10:50:01 2010 S=0.48 Km/hr
</name>
<styleUrl>
#styleMap_TLP_Normal
</styleUrl>
<Point>
<coordinates>
-99.0462112,17.1235123,764.48
</coordinates>
</Point>
</Placemark>
<Placemark>
<name>
Wed May 19 10:50:11 2010 S=1.51 Km/hr
</name>
<styleUrl>
#styleMap_TLP_Normal
</styleUrl>
<Point>
<coordinates>
-99.0462265,17.1234932,764.23
</coordinates>
</Point>
</Placemark>
<Placemark>
<name>
Wed May 19 10:50:21 2010 S=0.59 Km/hr
</name>
<styleUrl>
#styleMap_TLP_Normal
</styleUrl>
<Point>
<coordinates>
-99.0462341,17.1234856,764.11
</coordinates>
</Point>
</Placemark>
<Placemark>
<name>
Wed May 19 10:50:31 2010 S=0.86 Km/hr
</name>
<styleUrl>
#styleMap_TLP_Normal
</styleUrl>
<Point>
<coordinates>
-99.0462341,17.1234970,763.95
</coordinates>
</Point>
</Placemark>
<Placemark>
<name>
Wed May 19 10:50:41 2010 S=0.38 Km/hr
</name>
<styleUrl>
#styleMap_TLP_Normal
</styleUrl>
<Point>
<coordinates>
-99.0462265,17.1235008,763.97
</coordinates>
</Point>
</Placemark>
<Placemark>
<name>
Wed May 19 10:50:51 2010 S=0.63 Km/hr
</name>
<styleUrl>
#styleMap_TLP_Normal
</styleUrl>
<Point>
<coordinates>
-99.0462189,17.1235008,764.03
</coordinates>
</Point>
</Placemark>
<Placemark>
<name>
Wed May 19 10:51:01 2010 S=0.13 Km/hr
</name>
<styleUrl>
#styleMap_TLP_Normal
</styleUrl>
<Point>
<coordinates>
-99.0462036,17.1234875,763.67
</coordinates>
</Point>
</Placemark>
<Placemark>
<name>
Wed May 19 10:51:11 2010 S=0.68 Km/hr
</name>
<styleUrl>
#styleMap_TLP_Normal
</styleUrl>
<Point>
<coordinates>
-99.0462036,17.1234856,763.63
</coordinates>
</Point>
</Placemark>
<Placemark>
<name>
Wed May 19 10:51:21 2010 S=0.39 Km/hr
</name>
<styleUrl>
#styleMap_TLP_Normal
</styleUrl>
<Point>
<coordinates>
-99.0462112,17.1234951,763.55
</coordinates>
</Point>
</Placemark>
<Placemark>
<name>
Wed May 19 10:51:31 2010 S=0.19 Km/hr
</name>
<styleUrl>
#styleMap_TLP_Normal
</styleUrl>
<Point>
<coordinates>
-99.0461884,17.1234989,763.56
</coordinates>
</Point>
</Placemark>
<Placemark>
<name>
Wed May 19 10:51:41 2010 S=0.58 Km/hr
</name>
<styleUrl>
#styleMap_TLP_Normal
</styleUrl>
<Point>
<coordinates>
-99.0461960,17.1234970,763.44
</coordinates>
</Point>
</Placemark>
<Placemark>
<name>
Wed May 19 10:51:51 2010 S=0.54 Km/hr
</name>
<styleUrl>
#styleMap_TLP_Normal
</styleUrl>
<Point>
<coordinates>
-99.0461960,17.1234913,763.31
</coordinates>
</Point>
</Placemark>
<Placemark>
<name>
Wed May 19 10:52:01 2010 S=0.42 Km/hr
</name>
<styleUrl>
#styleMap_TLP_Normal
</styleUrl>
<Point>
<coordinates>
-99.0462036,17.1234951,763.06
</coordinates>
</Point>
</Placemark>
<Placemark>
<name>
Wed May 19 10:52:11 2010 S=0.82 Km/hr
</name>
<styleUrl>
#styleMap_TLP_Normal
</styleUrl>
<Point>
<coordinates>
-99.0462189,17.1234951,762.95
</coordinates>
</Point>
</Placemark>
<Placemark>
<name>
Wed May 19 10:52:21 2010 S=0.28 Km/hr
</name>
<styleUrl>
#styleMap_TLP_Normal
</styleUrl>
<Point>
<coordinates>
-99.0462189,17.1235085,762.66
</coordinates>
</Point>
</Placemark>
<Placemark>
<name>
Wed May 19 10:52:31 2010 S=1.06 Km/hr
</name>
<styleUrl>
#styleMap_TLP_Normal
</styleUrl>
<Point>
<coordinates>
-99.0462036,17.1234875,762.70
</coordinates>
</Point>
</Placemark>
<Placemark>
<name>
Wed May 19 10:52:41 2010 S=0.14 Km/hr
</name>
<styleUrl>
#styleMap_TLP_Normal
</styleUrl>
<Point>
<coordinates>
-99.0461960,17.1234722,762.64
</coordinates>
</Point>
</Placemark>
<Placemark>
<name>
Wed May 19 10:52:51 2010 S=0.47 Km/hr
</name>
<styleUrl>
#styleMap_TLP_Normal
</styleUrl>
<Point>
<coordinates>
-99.0461884,17.1234837,762.72
</coordinates>
</Point>
</Placemark>
<Placemark>
<name>
Wed May 19 10:53:01 2010 S=0.63 Km/hr
</name>
<styleUrl>
#styleMap_TLP_Normal
</styleUrl>
<Point>
<coordinates>
-99.0461960,17.1234856,762.78
</coordinates>
</Point>
</Placemark>
<Placemark>
<name>
Wed May 19 10:53:11 2010 S=0.16 Km/hr
</name>
<styleUrl>
#styleMap_TLP_Normal
</styleUrl>
<Point>
<coordinates>
-99.0461960,17.1234894,762.83
</coordinates>
</Point>
</Placemark>
<Placemark>
<name>
Wed May 19 10:53:21 2010 S=0.84 Km/hr
</name>
<styleUrl>
#styleMap_TLP_Normal
</styleUrl>
<Point>
<coordinates>
-99.0462036,17.1234970,762.83
</coordinates>
</Point>
</Placemark>
<Placemark>
<name>
Wed May 19 10:53:31 2010 S=0.39 Km/hr
</name>
<styleUrl>
#styleMap_TLP_Normal
</styleUrl>
<Point>
<coordinates>
-99.0461960,17.1234913,761.91
</coordinates>
</Point>
</Placemark>
<Placemark>
<name>
Wed May 19 10:53:41 2010 S=1.10 Km/hr
</name>
<styleUrl>
#styleMap_TLP_Normal
</styleUrl>
<Point>
<coordinates>
-99.0461960,17.1234913,761.94
</coordinates>
</Point>
</Placemark>
<Placemark>
<name>
Wed May 19 10:53:51 2010 S=0.19 Km/hr
</name>
<styleUrl>
#styleMap_TLP_Normal
</styleUrl>
<Point>
<coordinates>
-99.0461960,17.1234989,762.02
</coordinates>
</Point>
</Placemark>
<Placemark>
<name>
Wed May 19 10:54:01 2010 S=0.72 Km/hr
</name>
<styleUrl>
#styleMap_TLP_Normal
</styleUrl>
<Point>
<coordinates>
-99.0461960,17.1235008,762.17
</coordinates>
</Point>
</Placemark>
<Placemark>
<name>
Wed May 19 10:54:11 2010 S=0.53 Km/hr
</name>
<styleUrl>
#styleMap_TLP_Normal
</styleUrl>
<Point>
<coordinates>
-99.0461807,17.1234951,762.22
</coordinates>
</Point>
</Placemark>
<Placemark>
<name>
Wed May 19 10:54:21 2010 S=0.07 Km/hr
</name>
<styleUrl>
#styleMap_TLP_Normal
</styleUrl>
<Point>
<coordinates>
-99.0461731,17.1234875,762.23
</coordinates>
</Point>
</Placemark>
<Placemark>
<name>
Wed May 19 10:54:31 2010 S=0.19 Km/hr
</name>
<styleUrl>
#styleMap_TLP_Normal
</styleUrl>
<Point>
<coordinates>
-99.0461807,17.1234913,762.05
</coordinates>
</Point>
</Placemark>
<Placemark>
<name>
Wed May 19 10:54:41 2010 S=0.32 Km/hr
</name>
<styleUrl>
#styleMap_TLP_Normal
</styleUrl>
<Point>
<coordinates>
-99.0461807,17.1234951,762.06
</coordinates>
</Point>
</Placemark>
<Placemark>
<name>
Wed May 19 10:54:51 2010 S=0.32 Km/hr
</name>
<styleUrl>
#styleMap_TLP_Normal
</styleUrl>
<Point>
<coordinates>
-99.0461807,17.1234932,762.03
</coordinates>
</Point>
</Placemark>
<Placemark>
<name>
Wed May 19 10:55:01 2010 S=0.09 Km/hr
</name>
<styleUrl>
#styleMap_TLP_Normal
</styleUrl>
<Point>
<coordinates>
-99.0461731,17.1234932,761.91
</coordinates>
</Point>
</Placemark>
<Placemark>
<name>
Wed May 19 10:55:11 2010 S=0.25 Km/hr
</name>
<styleUrl>
#styleMap_TLP_Normal
</styleUrl>
<Point>
<coordinates>
-99.0461655,17.1234932,761.84
</coordinates>
</Point>
</Placemark>
<Placemark>
<name>
Wed May 19 10:55:21 2010 S=0.36 Km/hr
</name>
<styleUrl>
#styleMap_TLP_Normal
</styleUrl>
<Point>
<coordinates>
-99.0461655,17.1234932,761.67
</coordinates>
</Point>
</Placemark>
<Placemark>
<name>
Wed May 19 10:55:31 2010 S=0.27 Km/hr
</name>
<styleUrl>
#styleMap_TLP_Normal
</styleUrl>
<Point>
<coordinates>
-99.0461655,17.1235065,761.48
</coordinates>
</Point>
</Placemark>
<Placemark>
<name>
Wed May 19 10:55:41 2010 S=0.45 Km/hr
</name>
<styleUrl>
#styleMap_TLP_Normal
</styleUrl>
<Point>
<coordinates>
-99.0461731,17.1235142,761.30
</coordinates>
</Point>
</Placemark>
<Placemark>
<name>
Wed May 19 10:55:51 2010 S=0.40 Km/hr
</name>
<styleUrl>
#styleMap_TLP_Normal
</styleUrl>
<Point>
<coordinates>
-99.0461807,17.1235161,761.14
</coordinates>
</Point>
</Placemark>
<Placemark>
<name>
Wed May 19 10:56:01 2010 S=0.25 Km/hr
</name>
<styleUrl>
#styleMap_TLP_Normal
</styleUrl>
<Point>
<coordinates>
-99.0461884,17.1235142,761.03
</coordinates>
</Point>
</Placemark>
<Placemark>
<name>
Wed May 19 10:56:11 2010 S=0.27 Km/hr
</name>
<styleUrl>
#styleMap_TLP_Normal
</styleUrl>
<Point>
<coordinates>
-99.0461960,17.1235180,760.89
</coordinates>
</Point>
</Placemark>
<Placemark>
<name>
Wed May 19 10:56:21 2010 S=0.13 Km/hr
</name>
<styleUrl>
#styleMap_TLP_Normal
</styleUrl>
<Point>
<coordinates>
-99.0461960,17.1235237,760.80
</coordinates>
</Point>
</Placemark>
<Placemark>
<name>
Wed May 19 10:56:31 2010 S=0.46 Km/hr
</name>
<styleUrl>
#styleMap_TLP_Normal
</styleUrl>
<Point>
<coordinates>
-99.0461960,17.1235180,760.67
</coordinates>
</Point>
</Placemark>
<Placemark>
<name>
Wed May 19 10:56:41 2010 S=0.14 Km/hr
</name>
<styleUrl>
#styleMap_TLP_Normal
</styleUrl>
<Point>
<coordinates>
-99.0461884,17.1235142,760.53
</coordinates>
</Point>
</Placemark>
<Placemark>
<name>
Wed May 19 10:56:51 2010 S=0.30 Km/hr
</name>
<styleUrl>
#styleMap_TLP_Normal
</styleUrl>
<Point>
<coordinates>
-99.0461884,17.1235180,760.38
</coordinates>
</Point>
</Placemark>
<Placemark>
<name>
Wed May 19 10:57:01 2010 S=0.35 Km/hr
</name>
<styleUrl>
#styleMap_TLP_Normal
</styleUrl>
<Point>
<coordinates>
-99.0461960,17.1235199,760.19
</coordinates>
</Point>
</Placemark>
<Placemark>
<name>
Wed May 19 10:57:11 2010 S=0.15 Km/hr
</name>
<styleUrl>
#styleMap_TLP_Normal
</styleUrl>
<Point>
<coordinates>
-99.0461960,17.1235237,759.80
</coordinates>
</Point>
</Placemark>
<Placemark>
<name>
Wed May 19 10:57:21 2010 S=0.48 Km/hr
</name>
<styleUrl>
#styleMap_TLP_Normal
</styleUrl>
<Point>
<coordinates>
-99.0461960,17.1235180,759.19
</coordinates>
</Point>
</Placemark>
<Placemark>
<name>
Wed May 19 10:57:31 2010 S=0.82 Km/hr
</name>
<styleUrl>
#styleMap_TLP_Normal
</styleUrl>
<Point>
<coordinates>
-99.0461731,17.1235085,758.92
</coordinates>
</Point>
</Placemark>
<Placemark>
<name>
Wed May 19 10:57:41 2010 S=0.39 Km/hr
</name>
<styleUrl>
#styleMap_TLP_Normal
</styleUrl>
<Point>
<coordinates>
-99.0461578,17.1235046,758.89
</coordinates>
</Point>
</Placemark>
<Placemark>
<name>
Wed May 19 10:57:51 2010 S=0.57 Km/hr
</name>
<styleUrl>
#styleMap_TLP_Normal
</styleUrl>
<Point>
<coordinates>
-99.0461502,17.1235065,758.92
</coordinates>
</Point>
</Placemark>
<Placemark>
<name>
Wed May 19 10:58:01 2010 S=0.50 Km/hr
</name>
<styleUrl>
#styleMap_TLP_Normal
</styleUrl>
<Point>
<coordinates>
-99.0461655,17.1235123,758.77
</coordinates>
</Point>
</Placemark>
<Placemark>
<name>
Wed May 19 10:58:11 2010 S=0.24 Km/hr
</name>
<styleUrl>
#styleMap_TLP_Normal
</styleUrl>
<Point>
<coordinates>
-99.0461807,17.1235123,758.45
</coordinates>
</Point>
</Placemark>
<Placemark>
<name>
Wed May 19 10:58:21 2010 S=0.10 Km/hr
</name>
<styleUrl>
#styleMap_TLP_Normal
</styleUrl>
<Point>
<coordinates>
-99.0461807,17.1235142,758.27
</coordinates>
</Point>
</Placemark>
<Placemark>
<name>
Wed May 19 10:58:31 2010 S=0.03 Km/hr
</name>
<styleUrl>
#styleMap_TLP_Normal
</styleUrl>
<Point>
<coordinates>
-99.0461807,17.1235142,758.17
</coordinates>
</Point>
</Placemark>
<Placemark>
<name>
Wed May 19 10:58:41 2010 S=0.01 Km/hr
</name>
<styleUrl>
#styleMap_TLP_Normal
</styleUrl>
<Point>
<coordinates>
-99.0461807,17.1235142,758.17
</coordinates>
</Point>
</Placemark>
<Placemark>
<name>
Wed May 19 10:58:51 2010 S=0.01 Km/hr
</name>
<styleUrl>
#styleMap_TLP_Normal
</styleUrl>
<Point>
<coordinates>
-99.0461807,17.1235142,758.13
</coordinates>
</Point>
</Placemark>
<Placemark>
<name>
Wed May 19 10:59:01 2010 S=0.01 Km/hr
</name>
<styleUrl>
#styleMap_TLP_Normal
</styleUrl>
<Point>
<coordinates>
-99.0461807,17.1235142,758.13
</coordinates>
</Point>
</Placemark>
<Placemark>
<name>
Wed May 19 10:59:11 2010 S=0.00 Km/hr
</name>
<styleUrl>
#styleMap_TLP_Normal
</styleUrl>
<Point>
<coordinates>
-99.0461807,17.1235123,758.16
</coordinates>
</Point>
</Placemark>
<Placemark>
<name>
Wed May 19 10:59:21 2010 S=0.01 Km/hr
</name>
<styleUrl>
#styleMap_TLP_Normal
</styleUrl>
<Point>
<coordinates>
-99.0461807,17.1235142,758.16
</coordinates>
</Point>
</Placemark>
<Placemark>
<name>
Wed May 19 10:59:31 2010 S=0.01 Km/hr
</name>
<styleUrl>
#styleMap_TLP_Normal
</styleUrl>
<Point>
<coordinates>
-99.0461807,17.1235142,758.17
</coordinates>
</Point>
</Placemark>
<Placemark>
<name>
Wed May 19 10:59:41 2010 S=0.32 Km/hr
</name>
<styleUrl>
#styleMap_TLP_Normal
</styleUrl>
<Point>
<coordinates>
-99.0461884,17.1235123,758.19
</coordinates>
</Point>
</Placemark>
<Placemark>
<name>
Wed May 19 10:59:51 2010 S=0.40 Km/hr
</name>
<styleUrl>
#styleMap_TLP_Normal
</styleUrl>
<Point>
<coordinates>
-99.0461960,17.1235142,758.34
</coordinates>
</Point>
</Placemark>
<Placemark>
<name>
Wed May 19 11:00:01 2010 S=0.32 Km/hr
</name>
<styleUrl>
#styleMap_TLP_Normal
</styleUrl>
<Point>
<coordinates>
-99.0462036,17.1235142,758.78
</coordinates>
</Point>
</Placemark>
<Placemark>
<name>
Wed May 19 11:00:11 2010 S=0.11 Km/hr
</name>
<styleUrl>
#styleMap_TLP_Normal
</styleUrl>
<Point>
<coordinates>
-99.0462036,17.1235142,759.23
</coordinates>
</Point>
</Placemark>
<Placemark>
<name>
Wed May 19 11:00:21 2010 S=0.25 Km/hr
</name>
<styleUrl>
#styleMap_TLP_Normal
</styleUrl>
<Point>
<coordinates>
-99.0462036,17.1235161,759.91
</coordinates>
</Point>
</Placemark>
<Placemark>
<name>
Wed May 19 11:00:31 2010 S=0.50 Km/hr
</name>
<styleUrl>
#styleMap_TLP_Normal
</styleUrl>
<Point>
<coordinates>
-99.0461960,17.1235046,760.67
</coordinates>
</Point>
</Placemark>
<Placemark>
<name>
Wed May 19 11:00:41 2010 S=0.60 Km/hr
</name>
<styleUrl>
#styleMap_TLP_Normal
</styleUrl>
<Point>
<coordinates>
-99.0461960,17.1235046,761.23
</coordinates>
</Point>
</Placemark>
<Placemark>
<name>
Wed May 19 11:00:51 2010 S=0.91 Km/hr
</name>
<styleUrl>
#styleMap_TLP_Normal
</styleUrl>
<Point>
<coordinates>
-99.0462036,17.1235142,761.22
</coordinates>
</Point>
</Placemark>
<Placemark>
<name>
Wed May 19 11:01:01 2010 S=0.26 Km/hr
</name>
<styleUrl>
#styleMap_TLP_Normal
</styleUrl>
<Point>
<coordinates>
-99.0462036,17.1235065,761.11
</coordinates>
</Point>
</Placemark>
<Placemark>
<name>
Wed May 19 11:01:11 2010 S=0.25 Km/hr
</name>
<styleUrl>
#styleMap_TLP_Normal
</styleUrl>
<Point>
<coordinates>
-99.0462112,17.1235085,761.08
</coordinates>
</Point>
</Placemark>
<Placemark>
<name>
Wed May 19 11:01:21 2010 S=1.33 Km/hr
</name>
<styleUrl>
#styleMap_TLP_Normal
</styleUrl>
<Point>
<coordinates>
-99.0461960,17.1235256,761.13
</coordinates>
</Point>
</Placemark>
<Placemark>
<name>
Wed May 19 11:01:31 2010 S=0.84 Km/hr
</name>
<styleUrl>
#styleMap_TLP_Normal
</styleUrl>
<Point>
<coordinates>
-99.0462036,17.1235123,760.70
</coordinates>
</Point>
</Placemark>
<Placemark>
<name>
Wed May 19 11:01:41 2010 S=0.28 Km/hr
</name>
<styleUrl>
#styleMap_TLP_Normal
</styleUrl>
<Point>
<coordinates>
-99.0462036,17.1235085,760.69
</coordinates>
</Point>
</Placemark>
<Placemark>
<name>
Wed May 19 11:01:51 2010 S=0.66 Km/hr
</name>
<styleUrl>
#styleMap_TLP_Normal
</styleUrl>
<Point>
<coordinates>
-99.0462036,17.1235199,760.38
</coordinates>
</Point>
</Placemark>
<Placemark>
<name>
Wed May 19 11:02:01 2010 S=0.31 Km/hr
</name>
<styleUrl>
#styleMap_TLP_Normal
</styleUrl>
<Point>
<coordinates>
-99.0462189,17.1235256,760.38
</coordinates>
</Point>
</Placemark>
<Placemark>
<name>
Wed May 19 11:02:11 2010 S=0.52 Km/hr
</name>
<styleUrl>
#styleMap_TLP_Normal
</styleUrl>
<Point>
<coordinates>
-99.0462189,17.1235275,760.48
</coordinates>
</Point>
</Placemark>
<Placemark>
<name>
Wed May 19 11:02:21 2010 S=0.11 Km/hr
</name>
<styleUrl>
#styleMap_TLP_Normal
</styleUrl>
<Point>
<coordinates>
-99.0462189,17.1235256,760.53
</coordinates>
</Point>
</Placemark>
<Placemark>
<name>
Wed May 19 11:02:31 2010 S=0.02 Km/hr
</name>
<styleUrl>
#styleMap_TLP_Normal
</styleUrl>
<Point>
<coordinates>
-99.0462189,17.1235256,760.56
</coordinates>
</Point>
</Placemark>
<Placemark>
<name>
Wed May 19 11:02:41 2010 S=0.00 Km/hr
</name>
<styleUrl>
#styleMap_TLP_Normal
</styleUrl>
<Point>
<coordinates>
-99.0462189,17.1235237,760.58
</coordinates>
</Point>
</Placemark>
<Placemark>
<name>
Wed May 19 11:02:51 2010 S=0.35 Km/hr
</name>
<styleUrl>
#styleMap_TLP_Normal
</styleUrl>
<Point>
<coordinates>
-99.0462112,17.1235199,760.59
</coordinates>
</Point>
</Placemark>
<Placemark>
<name>
Wed May 19 11:03:01 2010 S=0.45 Km/hr
</name>
<styleUrl>
#styleMap_TLP_Normal
</styleUrl>
<Point>
<coordinates>
-99.0462112,17.1235142,760.98
</coordinates>
</Point>
</Placemark>
<Placemark>
<name>
Wed May 19 11:03:11 2010 S=0.56 Km/hr
</name>
<styleUrl>
#styleMap_TLP_Normal
</styleUrl>
<Point>
<coordinates>
-99.0461960,17.1235104,761.61
</coordinates>
</Point>
</Placemark>
<Placemark>
<name>
Wed May 19 11:03:21 2010 S=0.35 Km/hr
</name>
<styleUrl>
#styleMap_TLP_Normal
</styleUrl>
<Point>
<coordinates>
-99.0461884,17.1235123,761.97
</coordinates>
</Point>
</Placemark>
<Placemark>
<name>
Wed May 19 11:03:31 2010 S=0.11 Km/hr
</name>
<styleUrl>
#styleMap_TLP_Normal
</styleUrl>
<Point>
<coordinates>
-99.0461884,17.1235161,762.42
</coordinates>
</Point>
</Placemark>
<Placemark>
<name>
Wed May 19 11:03:41 2010 S=0.31 Km/hr
</name>
<styleUrl>
#styleMap_TLP_Normal
</styleUrl>
<Point>
<coordinates>
-99.0461884,17.1235199,762.98
</coordinates>
</Point>
</Placemark>
<Placemark>
<name>
Wed May 19 11:03:51 2010 S=0.10 Km/hr
</name>
<styleUrl>
#styleMap_TLP_Normal
</styleUrl>
<Point>
<coordinates>
-99.0461884,17.1235218,763.73
</coordinates>
</Point>
</Placemark>
<Placemark>
<name>
Wed May 19 11:04:01 2010 S=0.26 Km/hr
</name>
<styleUrl>
#styleMap_TLP_Normal
</styleUrl>
<Point>
<coordinates>
-99.0461884,17.1235199,764.92
</coordinates>
</Point>
</Placemark>
<Placemark>
<name>
Wed May 19 11:04:11 2010 S=0.49 Km/hr
</name>
<styleUrl>
#styleMap_TLP_Normal
</styleUrl>
<Point>
<coordinates>
-99.0461731,17.1235161,766.11
</coordinates>
</Point>
</Placemark>
<Placemark>
<name>
Wed May 19 11:04:21 2010 S=0.06 Km/hr
</name>
<styleUrl>
#styleMap_TLP_Normal
</styleUrl>
<Point>
<coordinates>
-99.0461731,17.1235180,767.19
</coordinates>
</Point>
</Placemark>
<Placemark>
<name>
Wed May 19 11:04:31 2010 S=0.14 Km/hr
</name>
<styleUrl>
#styleMap_TLP_Normal
</styleUrl>
<Point>
<coordinates>
-99.0461731,17.1235180,768.20
</coordinates>
</Point>
</Placemark>
<Placemark>
<name>
Wed May 19 11:04:41 2010 S=0.41 Km/hr
</name>
<styleUrl>
#styleMap_TLP_Normal
</styleUrl>
<Point>
<coordinates>
-99.0461807,17.1235142,769.20
</coordinates>
</Point>
</Placemark>
<Placemark>
<name>
Wed May 19 11:04:51 2010 S=0.37 Km/hr
</name>
<styleUrl>
#styleMap_TLP_Normal
</styleUrl>
<Point>
<coordinates>
-99.0461884,17.1235085,769.98
</coordinates>
</Point>
</Placemark>
<Placemark>
<name>
Wed May 19 11:05:01 2010 S=0.14 Km/hr
</name>
<styleUrl>
#styleMap_TLP_Normal
</styleUrl>
<Point>
<coordinates>
-99.0461884,17.1235046,770.55
</coordinates>
</Point>
</Placemark>
<Placemark>
<name>
Wed May 19 11:05:11 2010 S=0.62 Km/hr
</name>
<styleUrl>
#styleMap_TLP_Normal
</styleUrl>
<Point>
<coordinates>
-99.0461807,17.1235161,770.83
</coordinates>
</Point>
</Placemark>
<Placemark>
<name>
Wed May 19 11:05:21 2010 S=0.22 Km/hr
</name>
<styleUrl>
#styleMap_TLP_Normal
</styleUrl>
<Point>
<coordinates>
-99.0461731,17.1235256,771.02
</coordinates>
</Point>
</Placemark>
<Placemark>
<name>
Wed May 19 11:05:31 2010 S=0.36 Km/hr
</name>
<styleUrl>
#styleMap_TLP_Normal
</styleUrl>
<Point>
<coordinates>
-99.0461807,17.1235313,771.08
</coordinates>
</Point>
</Placemark>
<Placemark>
<name>
Wed May 19 11:05:41 2010 S=0.55 Km/hr
</name>
<styleUrl>
#styleMap_TLP_Normal
</styleUrl>
<Point>
<coordinates>
-99.0461960,17.1235332,770.80
</coordinates>
</Point>
</Placemark>
<Placemark>
<name>
Wed May 19 11:05:51 2010 S=0.63 Km/hr
</name>
<styleUrl>
#styleMap_TLP_Normal
</styleUrl>
<Point>
<coordinates>
-99.0462112,17.1235294,770.20
</coordinates>
</Point>
</Placemark>
<Placemark>
<name>
Wed May 19 11:06:01 2010 S=0.23 Km/hr
</name>
<styleUrl>
#styleMap_TLP_Normal
</styleUrl>
<Point>
<coordinates>
-99.0462189,17.1235237,769.36
</coordinates>
</Point>
</Placemark>
<Placemark>
<name>
Wed May 19 11:06:11 2010 S=0.60 Km/hr
</name>
<styleUrl>
#styleMap_TLP_Normal
</styleUrl>
<Point>
<coordinates>
-99.0462265,17.1235123,767.75
</coordinates>
</Point>
</Placemark>
<Placemark>
<name>
Wed May 19 11:06:21 2010 S=0.16 Km/hr
</name>
<styleUrl>
#styleMap_TLP_Normal
</styleUrl>
<Point>
<coordinates>
-99.0462265,17.1235046,766.36
</coordinates>
</Point>
</Placemark>
<Placemark>
<name>
Wed May 19 11:06:31 2010 S=1.09 Km/hr
</name>
<styleUrl>
#styleMap_TLP_Normal
</styleUrl>
<Point>
<coordinates>
-99.0462341,17.1235085,766.22
</coordinates>
</Point>
</Placemark>
<Placemark>
<name>
Wed May 19 11:06:41 2010 S=0.82 Km/hr
</name>
<styleUrl>
#styleMap_TLP_Normal
</styleUrl>
<Point>
<coordinates>
-99.0462265,17.1235085,765.80
</coordinates>
</Point>
</Placemark>
<Placemark>
<name>
Wed May 19 11:06:51 2010 S=1.46 Km/hr
</name>
<styleUrl>
#styleMap_TLP_Normal
</styleUrl>
<Point>
<coordinates>
-99.0462189,17.1234798,765.52
</coordinates>
</Point>
</Placemark>
<Placemark>
<name>
Wed May 19 11:07:01 2010 S=1.89 Km/hr
</name>
<styleUrl>
#styleMap_TLP_Normal
</styleUrl>
<Point>
<coordinates>
-99.0462189,17.1234226,764.41
</coordinates>
</Point>
</Placemark>
<Placemark>
<name>
Wed May 19 11:07:11 2010 S=0.95 Km/hr
</name>
<styleUrl>
#styleMap_TLP_Normal
</styleUrl>
<Point>
<coordinates>
-99.0462265,17.1234474,762.48
</coordinates>
</Point>
</Placemark>
<Placemark>
<name>
Wed May 19 11:07:21 2010 S=0.28 Km/hr
</name>
<styleUrl>
#styleMap_TLP_Normal
</styleUrl>
<Point>
<coordinates>
-99.0462112,17.1234589,761.39
</coordinates>
</Point>
</Placemark>
<Placemark>
<name>
Wed May 19 11:07:31 2010 S=0.79 Km/hr
</name>
<styleUrl>
#styleMap_TLP_Normal
</styleUrl>
<Point>
<coordinates>
-99.0462112,17.1234589,761.14
</coordinates>
</Point>
</Placemark>
<Placemark>
<name>
Wed May 19 11:07:41 2010 S=0.15 Km/hr
</name>
<styleUrl>
#styleMap_TLP_Normal
</styleUrl>
<Point>
<coordinates>
-99.0462036,17.1234436,760.64
</coordinates>
</Point>
</Placemark>
<Placemark>
<name>
Wed May 19 11:07:51 2010 S=0.43 Km/hr
</name>
<styleUrl>
#styleMap_TLP_Normal
</styleUrl>
<Point>
<coordinates>
-99.0462265,17.1234455,760.50
</coordinates>
</Point>
</Placemark>
<Placemark>
<name>
Wed May 19 11:08:01 2010 S=0.24 Km/hr
</name>
<styleUrl>
#styleMap_TLP_Normal
</styleUrl>
<Point>
<coordinates>
-99.0462418,17.1234550,760.38
</coordinates>
</Point>
</Placemark>
<Placemark>
<name>
Wed May 19 11:08:11 2010 S=0.61 Km/hr
</name>
<styleUrl>
#styleMap_TLP_Normal
</styleUrl>
<Point>
<coordinates>
-99.0462341,17.1234531,760.33
</coordinates>
</Point>
</Placemark>
<Placemark>
<name>
Wed May 19 11:08:21 2010 S=0.55 Km/hr
</name>
<styleUrl>
#styleMap_TLP_Normal
</styleUrl>
<Point>
<coordinates>
-99.0462418,17.1234608,760.19
</coordinates>
</Point>
</Placemark>
<Placemark>
<name>
Wed May 19 11:08:31 2010 S=0.24 Km/hr
</name>
<styleUrl>
#styleMap_TLP_Normal
</styleUrl>
<Point>
<coordinates>
-99.0462265,17.1234684,760.14
</coordinates>
</Point>
</Placemark>
<Placemark>
<name>
Wed May 19 11:08:41 2010 S=0.35 Km/hr
</name>
<styleUrl>
#styleMap_TLP_Normal
</styleUrl>
<Point>
<coordinates>
-99.0462418,17.1234818,759.06
</coordinates>
</Point>
</Placemark>
<Placemark>
<name>
Wed May 19 11:08:51 2010 S=0.86 Km/hr
</name>
<styleUrl>
#styleMap_TLP_Normal
</styleUrl>
<Point>
<coordinates>
-99.0462418,17.1234684,758.95
</coordinates>
</Point>
</Placemark>
<Placemark>
<name>
Wed May 19 11:09:01 2010 S=0.77 Km/hr
</name>
<styleUrl>
#styleMap_TLP_Normal
</styleUrl>
<Point>
<coordinates>
-99.0462494,17.1234646,759.09
</coordinates>
</Point>
</Placemark>
<Placemark>
<name>
Wed May 19 11:09:11 2010 S=0.64 Km/hr
</name>
<styleUrl>
#styleMap_TLP_Normal
</styleUrl>
<Point>
<coordinates>
-99.0462570,17.1234627,759.55
</coordinates>
</Point>
</Placemark>
<Placemark>
<name>
Wed May 19 11:09:21 2010 S=0.20 Km/hr
</name>
<styleUrl>
#styleMap_TLP_Normal
</styleUrl>
<Point>
<coordinates>
-99.0462494,17.1234627,759.47
</coordinates>
</Point>
</Placemark>
<Placemark>
<name>
Wed May 19 11:09:31 2010 S=0.39 Km/hr
</name>
<styleUrl>
#styleMap_TLP_Normal
</styleUrl>
<Point>
<coordinates>
-99.0462418,17.1234550,759.42
</coordinates>
</Point>
</Placemark>
<Placemark>
<name>
Wed May 19 11:09:41 2010 S=0.35 Km/hr
</name>
<styleUrl>
#styleMap_TLP_Normal
</styleUrl>
<Point>
<coordinates>
-99.0462646,17.1234741,758.38
</coordinates>
</Point>
</Placemark>
<Placemark>
<name>
Wed May 19 11:09:51 2010 S=0.65 Km/hr
</name>
<styleUrl>
#styleMap_TLP_Normal
</styleUrl>
<Point>
<coordinates>
-99.0462646,17.1234875,758.20
</coordinates>
</Point>
</Placemark>
<Placemark>
<name>
Wed May 19 11:10:01 2010 S=0.74 Km/hr
</name>
<styleUrl>
#styleMap_TLP_Normal
</styleUrl>
<Point>
<coordinates>
-99.0462646,17.1234932,758.14
</coordinates>
</Point>
</Placemark>
<Placemark>
<name>
Wed May 19 11:10:11 2010 S=0.44 Km/hr
</name>
<styleUrl>
#styleMap_TLP_Normal
</styleUrl>
<Point>
<coordinates>
-99.0462646,17.1235027,756.81
</coordinates>
</Point>
</Placemark>
<Placemark>
<name>
Wed May 19 11:10:21 2010 S=0.90 Km/hr
</name>
<styleUrl>
#styleMap_TLP_Normal
</styleUrl>
<Point>
<coordinates>
-99.0462570,17.1235027,756.72
</coordinates>
</Point>
</Placemark>
<Placemark>
<name>
Wed May 19 11:10:31 2010 S=1.06 Km/hr
</name>
<styleUrl>
#styleMap_TLP_Normal
</styleUrl>
<Point>
<coordinates>
-99.0462341,17.1234798,756.11
</coordinates>
</Point>
</Placemark>
<Placemark>
<name>
Wed May 19 11:10:41 2010 S=0.43 Km/hr
</name>
<styleUrl>
#styleMap_TLP_Normal
</styleUrl>
<Point>
<coordinates>
-99.0462265,17.1234760,755.53
</coordinates>
</Point>
</Placemark>
<Placemark>
<name>
Wed May 19 11:10:51 2010 S=1.10 Km/hr
</name>
<styleUrl>
#styleMap_TLP_Normal
</styleUrl>
<Point>
<coordinates>
-99.0462112,17.1234856,755.09
</coordinates>
</Point>
</Placemark>
<Placemark>
<name>
Wed May 19 11:11:01 2010 S=0.84 Km/hr
</name>
<styleUrl>
#styleMap_TLP_Normal
</styleUrl>
<Point>
<coordinates>
-99.0462112,17.1235332,756.98
</coordinates>
</Point>
</Placemark>
<Placemark>
<name>
Wed May 19 11:11:11 2010 S=0.48 Km/hr
</name>
<styleUrl>
#styleMap_TLP_Normal
</styleUrl>
<Point>
<coordinates>
-99.0462036,17.1235371,758.19
</coordinates>
</Point>
</Placemark>
<Placemark>
<name>
Wed May 19 11:11:21 2010 S=0.98 Km/hr
</name>
<styleUrl>
#styleMap_TLP_Normal
</styleUrl>
<Point>
<coordinates>
-99.0462112,17.1235390,758.23
</coordinates>
</Point>
</Placemark>
<Placemark>
<name>
Wed May 19 11:11:31 2010 S=0.84 Km/hr
</name>
<styleUrl>
#styleMap_TLP_Normal
</styleUrl>
<Point>
<coordinates>
-99.0462112,17.1235313,758.38
</coordinates>
</Point>
</Placemark>
<Placemark>
<name>
Wed May 19 11:11:41 2010 S=0.70 Km/hr
</name>
<styleUrl>
#styleMap_TLP_Normal
</styleUrl>
<Point>
<coordinates>
-99.0462265,17.1235085,759.52
</coordinates>
</Point>
</Placemark>
<Placemark>
<name>
Wed May 19 11:11:51 2010 S=0.40 Km/hr
</name>
<styleUrl>
#styleMap_TLP_Normal
</styleUrl>
<Point>
<coordinates>
-99.0462036,17.1235027,759.38
</coordinates>
</Point>
</Placemark>
<Placemark>
<name>
Wed May 19 11:12:01 2010 S=0.79 Km/hr
</name>
<styleUrl>
#styleMap_TLP_Normal
</styleUrl>
<Point>
<coordinates>
-99.0462112,17.1234875,759.19
</coordinates>
</Point>
</Placemark>
<Placemark>
<name>
Wed May 19 11:12:11 2010 S=0.51 Km/hr
</name>
<styleUrl>
#styleMap_TLP_Normal
</styleUrl>
<Point>
<coordinates>
-99.0462112,17.1234493,757.63
</coordinates>
</Point>
</Placemark>
<Placemark>
<name>
Wed May 19 11:12:21 2010 S=0.11 Km/hr
</name>
<styleUrl>
#styleMap_TLP_Normal
</styleUrl>
<Point>
<coordinates>
-99.0462112,17.1234455,757.42
</coordinates>
</Point>
</Placemark>
<Placemark>
<name>
Wed May 19 11:12:31 2010 S=0.01 Km/hr
</name>
<styleUrl>
#styleMap_TLP_Normal
</styleUrl>
<Point>
<coordinates>
-99.0462189,17.1234436,757.36
</coordinates>
</Point>
</Placemark>
<Placemark>
<name>
Wed May 19 11:12:41 2010 S=0.07 Km/hr
</name>
<styleUrl>
#styleMap_TLP_Normal
</styleUrl>
<Point>
<coordinates>
-99.0462189,17.1234436,757.36
</coordinates>
</Point>
</Placemark>
<Placemark>
<name>
Wed May 19 11:12:51 2010 S=0.00 Km/hr
</name>
<styleUrl>
#styleMap_TLP_Normal
</styleUrl>
<Point>
<coordinates>
-99.0462189,17.1234436,757.33
</coordinates>
</Point>
</Placemark>
<Placemark>
<name>
Wed May 19 11:13:01 2010 S=0.01 Km/hr
</name>
<styleUrl>
#styleMap_TLP_Normal
</styleUrl>
<Point>
<coordinates>
-99.0462189,17.1234436,757.28
</coordinates>
</Point>
</Placemark>
<Placemark>
<name>
Wed May 19 11:13:11 2010 S=0.02 Km/hr
</name>
<styleUrl>
#styleMap_TLP_Normal
</styleUrl>
<Point>
<coordinates>
-99.0462189,17.1234455,757.20
</coordinates>
</Point>
</Placemark>
<Placemark>
<name>
Wed May 19 11:13:21 2010 S=0.01 Km/hr
</name>
<styleUrl>
#styleMap_TLP_Normal
</styleUrl>
<Point>
<coordinates>
-99.0462189,17.1234455,757.17
</coordinates>
</Point>
</Placemark>
<Placemark>
<name>
Wed May 19 11:13:31 2010 S=0.01 Km/hr
</name>
<styleUrl>
#styleMap_TLP_Normal
</styleUrl>
<Point>
<coordinates>
-99.0462189,17.1234455,757.17
</coordinates>
</Point>
</Placemark>
<Placemark>
<name>
Wed May 19 11:13:41 2010 S=0.01 Km/hr
</name>
<styleUrl>
#styleMap_TLP_Normal
</styleUrl>
<Point>
<coordinates>
-99.0462189,17.1234455,757.14
</coordinates>
</Point>
</Placemark>
<Placemark>
<name>
Wed May 19 11:13:51 2010 S=0.01 Km/hr
</name>
<styleUrl>
#styleMap_TLP_Normal
</styleUrl>
<Point>
<coordinates>
-99.0462189,17.1234474,757.16
</coordinates>
</Point>
</Placemark>
<Placemark>
<name>
Wed May 19 11:14:01 2010 S=0.01 Km/hr
</name>
<styleUrl>
#styleMap_TLP_Normal
</styleUrl>
<Point>
<coordinates>
-99.0462189,17.1234474,757.19
</coordinates>
</Point>
</Placemark>
<Placemark>
<name>
Wed May 19 11:14:11 2010 S=0.98 Km/hr
</name>
<styleUrl>
#styleMap_TLP_Normal
</styleUrl>
<Point>
<coordinates>
-99.0462189,17.1234570,757.17
</coordinates>
</Point>
</Placemark>
<Placemark>
<name>
Wed May 19 11:14:21 2010 S=0.84 Km/hr
</name>
<styleUrl>
#styleMap_TLP_Normal
</styleUrl>
<Point>
<coordinates>
-99.0462189,17.1234760,758.95
</coordinates>
</Point>
</Placemark>
<Placemark>
<name>
Wed May 19 11:14:31 2010 S=0.60 Km/hr
</name>
<styleUrl>
#styleMap_TLP_Normal
</styleUrl>
<Point>
<coordinates>
-99.0462189,17.1234951,758.92
</coordinates>
</Point>
</Placemark>
<Placemark>
<name>
Wed May 19 11:14:41 2010 S=0.59 Km/hr
</name>
<styleUrl>
#styleMap_TLP_Normal
</styleUrl>
<Point>
<coordinates>
-99.0462112,17.1235085,758.88
</coordinates>
</Point>
</Placemark>
<Placemark>
<name>
Wed May 19 11:14:51 2010 S=0.69 Km/hr
</name>
<styleUrl>
#styleMap_TLP_Normal
</styleUrl>
<Point>
<coordinates>
-99.0461960,17.1235199,758.84
</coordinates>
</Point>
</Placemark>
<Placemark>
<name>
Wed May 19 11:15:01 2010 S=0.81 Km/hr
</name>
<styleUrl>
#styleMap_TLP_Normal
</styleUrl>
<Point>
<coordinates>
-99.0461807,17.1235237,759.05
</coordinates>
</Point>
</Placemark>
<Placemark>
<name>
Wed May 19 11:15:11 2010 S=0.26 Km/hr
</name>
<styleUrl>
#styleMap_TLP_Normal
</styleUrl>
<Point>
<coordinates>
-99.0461731,17.1235237,759.11
</coordinates>
</Point>
</Placemark>
<Placemark>
<name>
Wed May 19 11:15:21 2010 S=0.46 Km/hr
</name>
<styleUrl>
#styleMap_TLP_Normal
</styleUrl>
<Point>
<coordinates>
-99.0461807,17.1235352,758.30
</coordinates>
</Point>
</Placemark>
<Placemark>
<name>
Wed May 19 11:15:31 2010 S=0.12 Km/hr
</name>
<styleUrl>
#styleMap_TLP_Normal
</styleUrl>
<Point>
<coordinates>
-99.0461807,17.1235428,757.63
</coordinates>
</Point>
</Placemark>
<Placemark>
<name>
Wed May 19 11:15:41 2010 S=0.28 Km/hr
</name>
<styleUrl>
#styleMap_TLP_Normal
</styleUrl>
<Point>
<coordinates>
-99.0461884,17.1235409,757.03
</coordinates>
</Point>
</Placemark>
<Placemark>
<name>
Wed May 19 11:15:51 2010 S=0.55 Km/hr
</name>
<styleUrl>
#styleMap_TLP_Normal
</styleUrl>
<Point>
<coordinates>
-99.0461884,17.1235332,756.75
</coordinates>
</Point>
</Placemark>
<Placemark>
<name>
Wed May 19 11:16:01 2010 S=0.41 Km/hr
</name>
<styleUrl>
#styleMap_TLP_Normal
</styleUrl>
<Point>
<coordinates>
-99.0461807,17.1235218,756.48
</coordinates>
</Point>
</Placemark>
<Placemark>
<name>
Wed May 19 11:16:11 2010 S=0.63 Km/hr
</name>
<styleUrl>
#styleMap_TLP_Normal
</styleUrl>
<Point>
<coordinates>
-99.0461884,17.1235180,756.16
</coordinates>
</Point>
</Placemark>
<Placemark>
<name>
Wed May 19 11:16:21 2010 S=1.06 Km/hr
</name>
<styleUrl>
#styleMap_TLP_Normal
</styleUrl>
<Point>
<coordinates>
-99.0461960,17.1234970,755.72
</coordinates>
</Point>
</Placemark>
<Placemark>
<name>
Wed May 19 11:16:31 2010 S=1.19 Km/hr
</name>
<styleUrl>
#styleMap_TLP_Normal
</styleUrl>
<Point>
<coordinates>
-99.0461960,17.1234684,755.03
</coordinates>
</Point>
</Placemark>
<Placemark>
<name>
Wed May 19 11:16:41 2010 S=0.27 Km/hr
</name>
<styleUrl>
#styleMap_TLP_Normal
</styleUrl>
<Point>
<coordinates>
-99.0462036,17.1234474,753.70
</coordinates>
</Point>
</Placemark>
<Placemark>
<name>
Wed May 19 11:16:51 2010 S=0.31 Km/hr
</name>
<styleUrl>
#styleMap_TLP_Normal
</styleUrl>
<Point>
<coordinates>
-99.0462112,17.1234455,753.05
</coordinates>
</Point>
</Placemark>
<Placemark>
<name>
Wed May 19 11:17:01 2010 S=0.23 Km/hr
</name>
<styleUrl>
#styleMap_TLP_Normal
</styleUrl>
<Point>
<coordinates>
-99.0462112,17.1234474,752.58
</coordinates>
</Point>
</Placemark>
<Placemark>
<name>
Wed May 19 11:17:11 2010 S=0.85 Km/hr
</name>
<styleUrl>
#styleMap_TLP_Normal
</styleUrl>
<Point>
<coordinates>
-99.0462189,17.1234531,752.16
</coordinates>
</Point>
</Placemark>
<Placemark>
<name>
Wed May 19 11:17:21 2010 S=0.35 Km/hr
</name>
<styleUrl>
#styleMap_TLP_Normal
</styleUrl>
<Point>
<coordinates>
-99.0462265,17.1234550,752.05
</coordinates>
</Point>
</Placemark>
<Placemark>
<name>
Wed May 19 11:17:31 2010 S=0.28 Km/hr
</name>
<styleUrl>
#styleMap_TLP_Normal
</styleUrl>
<Point>
<coordinates>
-99.0462265,17.1234436,752.13
</coordinates>
</Point>
</Placemark>
<Placemark>
<name>
Wed May 19 11:17:41 2010 S=0.12 Km/hr
</name>
<styleUrl>
#styleMap_TLP_Normal
</styleUrl>
<Point>
<coordinates>
-99.0462265,17.1234474,752.20
</coordinates>
</Point>
</Placemark>
<Placemark>
<name>
Wed May 19 11:17:51 2010 S=0.38 Km/hr
</name>
<styleUrl>
#styleMap_TLP_Normal
</styleUrl>
<Point>
<coordinates>
-99.0462265,17.1234474,752.66
</coordinates>
</Point>
</Placemark>
<Placemark>
<name>
Wed May 19 11:18:01 2010 S=0.49 Km/hr
</name>
<styleUrl>
#styleMap_TLP_Normal
</styleUrl>
<Point>
<coordinates>
-99.0462341,17.1234455,753.06
</coordinates>
</Point>
</Placemark>
<Placemark>
<name>
Wed May 19 11:18:11 2010 S=0.52 Km/hr
</name>
<styleUrl>
#styleMap_TLP_Normal
</styleUrl>
<Point>
<coordinates>
-99.0462418,17.1234436,753.34
</coordinates>
</Point>
</Placemark>
<Placemark>
<name>
Wed May 19 11:18:21 2010 S=1.06 Km/hr
</name>
<styleUrl>
#styleMap_TLP_Normal
</styleUrl>
<Point>
<coordinates>
-99.0462418,17.1234264,753.72
</coordinates>
</Point>
</Placemark>
<Placemark>
<name>
Wed May 19 11:18:31 2010 S=1.79 Km/hr
</name>
<styleUrl>
#styleMap_TLP_Normal
</styleUrl>
<Point>
<coordinates>
-99.0462265,17.1234074,754.80
</coordinates>
</Point>
</Placemark>
<Placemark>
<name>
Wed May 19 11:18:41 2010 S=0.50 Km/hr
</name>
<styleUrl>
#styleMap_TLP_Normal
</styleUrl>
<Point>
<coordinates>
-99.0461960,17.1233768,757.80
</coordinates>
</Point>
</Placemark>
<Placemark>
<name>
Wed May 19 11:18:51 2010 S=0.17 Km/hr
</name>
<styleUrl>
#styleMap_TLP_Normal
</styleUrl>
<Point>
<coordinates>
-99.0461960,17.1233749,758.06
</coordinates>
</Point>
</Placemark>
<Placemark>
<name>
Wed May 19 11:19:01 2010 S=0.68 Km/hr
</name>
<styleUrl>
#styleMap_TLP_Normal
</styleUrl>
<Point>
<coordinates>
-99.0462036,17.1233692,758.11
</coordinates>
</Point>
</Placemark>
<Placemark>
<name>
Wed May 19 11:19:11 2010 S=0.35 Km/hr
</name>
<styleUrl>
#styleMap_TLP_Normal
</styleUrl>
<Point>
<coordinates>
-99.0462036,17.1233673,758.08
</coordinates>
</Point>
</Placemark>
<Placemark>
<name>
Wed May 19 11:19:21 2010 S=0.58 Km/hr
</name>
<styleUrl>
#styleMap_TLP_Normal
</styleUrl>
<Point>
<coordinates>
-99.0462112,17.1233711,758.02
</coordinates>
</Point>
</Placemark>
<Placemark>
<name>
Wed May 19 11:19:31 2010 S=0.58 Km/hr
</name>
<styleUrl>
#styleMap_TLP_Normal
</styleUrl>
<Point>
<coordinates>
-99.0462418,17.1233749,757.98
</coordinates>
</Point>
</Placemark>
<Placemark>
<name>
Wed May 19 11:19:41 2010 S=0.42 Km/hr
</name>
<styleUrl>
#styleMap_TLP_Normal
</styleUrl>
<Point>
<coordinates>
-99.0462494,17.1233711,758.03
</coordinates>
</Point>
</Placemark>
<Placemark>
<name>
Wed May 19 11:19:51 2010 S=0.58 Km/hr
</name>
<styleUrl>
#styleMap_TLP_Normal
</styleUrl>
<Point>
<coordinates>
-99.0462494,17.1233635,757.83
</coordinates>
</Point>
</Placemark>
<Placemark>
<name>
Wed May 19 11:20:01 2010 S=2.06 Km/hr
</name>
<styleUrl>
#styleMap_TLP_Normal
</styleUrl>
<Point>
<coordinates>
-99.0462494,17.1233635,757.97
</coordinates>
</Point>
</Placemark>
<Placemark>
<name>
Wed May 19 11:20:11 2010 S=0.28 Km/hr
</name>
<styleUrl>
#styleMap_TLP_Normal
</styleUrl>
<Point>
<coordinates>
-99.0462570,17.1233616,758.38
</coordinates>
</Point>
</Placemark>
<Placemark>
<name>
Wed May 19 11:20:21 2010 S=0.56 Km/hr
</name>
<styleUrl>
#styleMap_TLP_Normal
</styleUrl>
<Point>
<coordinates>
-99.0462646,17.1233673,758.42
</coordinates>
</Point>
</Placemark>
<Placemark>
<name>
Wed May 19 11:20:31 2010 S=0.86 Km/hr
</name>
<styleUrl>
#styleMap_TLP_Normal
</styleUrl>
<Point>
<coordinates>
-99.0462341,17.1233673,758.42
</coordinates>
</Point>
</Placemark>
<Placemark>
<name>
Wed May 19 11:20:41 2010 S=0.67 Km/hr
</name>
<styleUrl>
#styleMap_TLP_Normal
</styleUrl>
<Point>
<coordinates>
-99.0462265,17.1233521,757.88
</coordinates>
</Point>
</Placemark>
<Placemark>
<name>
Wed May 19 11:20:51 2010 S=0.36 Km/hr
</name>
<styleUrl>
#styleMap_TLP_Normal
</styleUrl>
<Point>
<coordinates>
-99.0462341,17.1233673,758.44
</coordinates>
</Point>
</Placemark>
<Placemark>
<name>
Wed May 19 11:21:01 2010 S=0.58 Km/hr
</name>
<styleUrl>
#styleMap_TLP_Normal
</styleUrl>
<Point>
<coordinates>
-99.0462341,17.1233616,758.47
</coordinates>
</Point>
</Placemark>
<Placemark>
<name>
Wed May 19 11:21:11 2010 S=1.03 Km/hr
</name>
<styleUrl>
#styleMap_TLP_Normal
</styleUrl>
<Point>
<coordinates>
-99.0462341,17.1233482,758.77
</coordinates>
</Point>
</Placemark>
<Placemark>
<name>
Wed May 19 11:21:21 2010 S=1.00 Km/hr
</name>
<styleUrl>
#styleMap_TLP_Normal
</styleUrl>
<Point>
<coordinates>
-99.0462646,17.1233597,758.11
</coordinates>
</Point>
</Placemark>
<Placemark>
<name>
Wed May 19 11:21:31 2010 S=1.00 Km/hr
</name>
<styleUrl>
#styleMap_TLP_Normal
</styleUrl>
<Point>
<coordinates>
-99.0462494,17.1233501,757.77
</coordinates>
</Point>
</Placemark>
<Placemark>
<name>
Wed May 19 11:21:41 2010 S=0.15 Km/hr
</name>
<styleUrl>
#styleMap_TLP_Normal
</styleUrl>
<Point>
<coordinates>
-99.0462494,17.1233673,757.44
</coordinates>
</Point>
</Placemark>
<Placemark>
<name>
Wed May 19 11:21:51 2010 S=1.08 Km/hr
</name>
<styleUrl>
#styleMap_TLP_Normal
</styleUrl>
<Point>
<coordinates>
-99.0462646,17.1233482,757.98
</coordinates>
</Point>
</Placemark>
<Placemark>
<name>
Wed May 19 11:22:01 2010 S=0.50 Km/hr
</name>
<styleUrl>
#styleMap_TLP_Normal
</styleUrl>
<Point>
<coordinates>
-99.0462418,17.1233673,757.16
</coordinates>
</Point>
</Placemark>
<Placemark>
<name>
Wed May 19 11:22:11 2010 S=0.72 Km/hr
</name>
<styleUrl>
#styleMap_TLP_Normal
</styleUrl>
<Point>
<coordinates>
-99.0462570,17.1233635,757.22
</coordinates>
</Point>
</Placemark>
<Placemark>
<name>
Wed May 19 11:22:21 2010 S=0.44 Km/hr
</name>
<styleUrl>
#styleMap_TLP_Normal
</styleUrl>
<Point>
<coordinates>
-99.0462646,17.1233311,756.70
</coordinates>
</Point>
</Placemark>
<Placemark>
<name>
Wed May 19 11:22:31 2010 S=0.87 Km/hr
</name>
<styleUrl>
#styleMap_TLP_Normal
</styleUrl>
<Point>
<coordinates>
-99.0462646,17.1233349,756.72
</coordinates>
</Point>
</Placemark>
<Placemark>
<name>
Wed May 19 11:22:41 2010 S=0.88 Km/hr
</name>
<styleUrl>
#styleMap_TLP_Normal
</styleUrl>
<Point>
<coordinates>
-99.0462570,17.1233215,756.77
</coordinates>
</Point>
</Placemark>
<Placemark>
<name>
Wed May 19 11:22:51 2010 S=1.54 Km/hr
</name>
<styleUrl>
#styleMap_TLP_Normal
</styleUrl>
<Point>
<coordinates>
-99.0462494,17.1233444,757.08
</coordinates>
</Point>
</Placemark>
<Placemark>
<name>
Wed May 19 11:23:01 2010 S=0.38 Km/hr
</name>
<styleUrl>
#styleMap_TLP_Normal
</styleUrl>
<Point>
<coordinates>
-99.0462494,17.1233501,757.16
</coordinates>
</Point>
</Placemark>
<Placemark>
<name>
Wed May 19 11:23:11 2010 S=0.65 Km/hr
</name>
<styleUrl>
#styleMap_TLP_Normal
</styleUrl>
<Point>
<coordinates>
-99.0462494,17.1233521,757.75
</coordinates>
</Point>
</Placemark>
<Placemark>
<name>
Wed May 19 11:23:21 2010 S=0.52 Km/hr
</name>
<styleUrl>
#styleMap_TLP_Normal
</styleUrl>
<Point>
<coordinates>
-99.0462494,17.1233406,757.84
</coordinates>
</Point>
</Placemark>
<Placemark>
<name>
Wed May 19 11:23:31 2010 S=0.30 Km/hr
</name>
<styleUrl>
#styleMap_TLP_Normal
</styleUrl>
<Point>
<coordinates>
-99.0462494,17.1233463,757.84
</coordinates>
</Point>
</Placemark>
<Placemark>
<name>
Wed May 19 11:23:41 2010 S=0.52 Km/hr
</name>
<styleUrl>
#styleMap_TLP_Normal
</styleUrl>
<Point>
<coordinates>
-99.0462494,17.1233597,758.02
</coordinates>
</Point>
</Placemark>
<Placemark>
<name>
Wed May 19 11:23:51 2010 S=1.10 Km/hr
</name>
<styleUrl>
#styleMap_TLP_Normal
</styleUrl>
<Point>
<coordinates>
-99.0462494,17.1233521,758.02
</coordinates>
</Point>
</Placemark>
<Placemark>
<name>
Wed May 19 11:24:01 2010 S=0.79 Km/hr
</name>
<styleUrl>
#styleMap_TLP_Normal
</styleUrl>
<Point>
<coordinates>
-99.0462494,17.1233654,757.55
</coordinates>
</Point>
</Placemark>
<Placemark>
<name>
Wed May 19 11:24:11 2010 S=1.48 Km/hr
</name>
<styleUrl>
#styleMap_TLP_Normal
</styleUrl>
<Point>
<coordinates>
-99.0462341,17.1233501,757.98
</coordinates>
</Point>
</Placemark>
<Placemark>
<name>
Wed May 19 11:24:21 2010 S=1.78 Km/hr
</name>
<styleUrl>
#styleMap_TLP_Normal
</styleUrl>
<Point>
<coordinates>
-99.0462418,17.1233597,757.92
</coordinates>
</Point>
</Placemark>
<Placemark>
<name>
Wed May 19 11:24:31 2010 S=0.25 Km/hr
</name>
<styleUrl>
#styleMap_TLP_Normal
</styleUrl>
<Point>
<coordinates>
-99.0462418,17.1233521,758.13
</coordinates>
</Point>
</Placemark>
<Placemark>
<name>
Wed May 19 11:24:41 2010 S=0.48 Km/hr
</name>
<styleUrl>
#styleMap_TLP_Normal
</styleUrl>
<Point>
<coordinates>
-99.0462418,17.1233654,757.86
</coordinates>
</Point>
</Placemark>
<Placemark>
<name>
Wed May 19 11:24:51 2010 S=0.63 Km/hr
</name>
<styleUrl>
#styleMap_TLP_Normal
</styleUrl>
<Point>
<coordinates>
-99.0462418,17.1233730,758.02
</coordinates>
</Point>
</Placemark>
<Placemark>
<name>
Wed May 19 11:25:01 2010 S=0.59 Km/hr
</name>
<styleUrl>
#styleMap_TLP_Normal
</styleUrl>
<Point>
<coordinates>
-99.0462418,17.1233749,758.03
</coordinates>
</Point>
</Placemark>
<Placemark>
<name>
Wed May 19 11:25:11 2010 S=1.25 Km/hr
</name>
<styleUrl>
#styleMap_TLP_Normal
</styleUrl>
<Point>
<coordinates>
-99.0462494,17.1233673,757.98
</coordinates>
</Point>
</Placemark>
<Placemark>
<name>
Wed May 19 11:25:21 2010 S=0.97 Km/hr
</name>
<styleUrl>
#styleMap_TLP_Normal
</styleUrl>
<Point>
<coordinates>
-99.0462570,17.1233788,758.38
</coordinates>
</Point>
</Placemark>
<Placemark>
<name>
Wed May 19 11:25:31 2010 S=0.66 Km/hr
</name>
<styleUrl>
#styleMap_TLP_Normal
</styleUrl>
<Point>
<coordinates>
-99.0462570,17.1233788,758.64
</coordinates>
</Point>
</Placemark>
<Placemark>
<name>
Wed May 19 11:25:41 2010 S=0.22 Km/hr
</name>
<styleUrl>
#styleMap_TLP_Normal
</styleUrl>
<Point>
<coordinates>
-99.0462570,17.1233826,758.69
</coordinates>
</Point>
</Placemark>
<Placemark>
<name>
Wed May 19 11:25:51 2010 S=0.65 Km/hr
</name>
<styleUrl>
#styleMap_TLP_Normal
</styleUrl>
<Point>
<coordinates>
-99.0462570,17.1233711,758.58
</coordinates>
</Point>
</Placemark>
<Placemark>
<name>
Wed May 19 11:26:01 2010 S=0.20 Km/hr
</name>
<styleUrl>
#styleMap_TLP_Normal
</styleUrl>
<Point>
<coordinates>
-99.0462723,17.1233826,758.53
</coordinates>
</Point>
</Placemark>
<Placemark>
<name>
Wed May 19 11:26:11 2010 S=1.34 Km/hr
</name>
<styleUrl>
#styleMap_TLP_Normal
</styleUrl>
<Point>
<coordinates>
-99.0462723,17.1233788,757.66
</coordinates>
</Point>
</Placemark>
<Placemark>
<name>
Wed May 19 11:26:21 2010 S=0.81 Km/hr
</name>
<styleUrl>
#styleMap_TLP_Normal
</styleUrl>
<Point>
<coordinates>
-99.0462570,17.1233692,756.77
</coordinates>
</Point>
</Placemark>
<Placemark>
<name>
Wed May 19 11:26:31 2010 S=0.30 Km/hr
</name>
<styleUrl>
#styleMap_TLP_Normal
</styleUrl>
<Point>
<coordinates>
-99.0462723,17.1233635,756.17
</coordinates>
</Point>
</Placemark>
<Placemark>
<name>
Wed May 19 11:26:41 2010 S=0.28 Km/hr
</name>
<styleUrl>
#styleMap_TLP_Normal
</styleUrl>
<Point>
<coordinates>
-99.0462723,17.1233578,756.13
</coordinates>
</Point>
</Placemark>
<Placemark>
<name>
Wed May 19 11:26:51 2010 S=0.01 Km/hr
</name>
<styleUrl>
#styleMap_TLP_Normal
</styleUrl>
<Point>
<coordinates>
-99.0462723,17.1233597,756.13
</coordinates>
</Point>
</Placemark>
<Placemark>
<name>
Wed May 19 11:27:01 2010 S=0.01 Km/hr
</name>
<styleUrl>
#styleMap_TLP_Normal
</styleUrl>
<Point>
<coordinates>
-99.0462723,17.1233597,756.14
</coordinates>
</Point>
</Placemark>
<Placemark>
<name>
Wed May 19 11:27:11 2010 S=2.51 Km/hr
</name>
<styleUrl>
#styleMap_TLP_Normal
</styleUrl>
<Point>
<coordinates>
-99.0462723,17.1233501,756.20
</coordinates>
</Point>
</Placemark>
<Placemark>
<name>
Wed May 19 11:27:21 2010 S=1.35 Km/hr
</name>
<styleUrl>
#styleMap_TLP_Normal
</styleUrl>
<Point>
<coordinates>
-99.0462570,17.1233330,756.42
</coordinates>
</Point>
</Placemark>
<Placemark>
<name>
Wed May 19 11:27:31 2010 S=0.27 Km/hr
</name>
<styleUrl>
#styleMap_TLP_Normal
</styleUrl>
<Point>
<coordinates>
-99.0462418,17.1232929,756.80
</coordinates>
</Point>
</Placemark>
<Placemark>
<name>
Wed May 19 11:27:41 2010 S=0.17 Km/hr
</name>
<styleUrl>
#styleMap_TLP_Normal
</styleUrl>
<Point>
<coordinates>
-99.0462418,17.1232986,757.02
</coordinates>
</Point>
</Placemark>
<Placemark>
<name>
Wed May 19 11:27:51 2010 S=0.51 Km/hr
</name>
<styleUrl>
#styleMap_TLP_Normal
</styleUrl>
<Point>
<coordinates>
-99.0462341,17.1233025,757.11
</coordinates>
</Point>
</Placemark>
<Placemark>
<name>
Wed May 19 11:28:01 2010 S=0.47 Km/hr
</name>
<styleUrl>
#styleMap_TLP_Normal
</styleUrl>
<Point>
<coordinates>
-99.0462341,17.1233006,757.13
</coordinates>
</Point>
</Placemark>
<Placemark>
<name>
Wed May 19 11:28:11 2010 S=0.44 Km/hr
</name>
<styleUrl>
#styleMap_TLP_Normal
</styleUrl>
<Point>
<coordinates>
-99.0462341,17.1233025,757.19
</coordinates>
</Point>
</Placemark>
<Placemark>
<name>
Wed May 19 11:28:21 2010 S=0.68 Km/hr
</name>
<styleUrl>
#styleMap_TLP_Normal
</styleUrl>
<Point>
<coordinates>
-99.0462341,17.1233082,757.38
</coordinates>
</Point>
</Placemark>
<Placemark>
<name>
Wed May 19 11:28:31 2010 S=0.75 Km/hr
</name>
<styleUrl>
#styleMap_TLP_Normal
</styleUrl>
<Point>
<coordinates>
-99.0462341,17.1233082,757.53
</coordinates>
</Point>
</Placemark>
<Placemark>
<name>
Wed May 19 11:28:41 2010 S=0.64 Km/hr
</name>
<styleUrl>
#styleMap_TLP_Normal
</styleUrl>
<Point>
<coordinates>
-99.0462418,17.1233025,757.73
</coordinates>
</Point>
</Placemark>
<Placemark>
<name>
Wed May 19 11:28:51 2010 S=1.06 Km/hr
</name>
<styleUrl>
#styleMap_TLP_Normal
</styleUrl>
<Point>
<coordinates>
-99.0462418,17.1232986,757.83
</coordinates>
</Point>
</Placemark>
<Placemark>
<name>
Wed May 19 11:29:01 2010 S=0.44 Km/hr
</name>
<styleUrl>
#styleMap_TLP_Normal
</styleUrl>
<Point>
<coordinates>
-99.0462341,17.1232967,757.80
</coordinates>
</Point>
</Placemark>
<Placemark>
<name>
Wed May 19 11:29:11 2010 S=0.28 Km/hr
</name>
<styleUrl>
#styleMap_TLP_Normal
</styleUrl>
<Point>
<coordinates>
-99.0462494,17.1232872,759.17
</coordinates>
</Point>
</Placemark>
<Placemark>
<name>
Wed May 19 11:29:21 2010 S=0.49 Km/hr
</name>
<styleUrl>
#styleMap_TLP_Normal
</styleUrl>
<Point>
<coordinates>
-99.0462418,17.1232872,760.13
</coordinates>
</Point>
</Placemark>
<Placemark>
<name>
Wed May 19 11:29:31 2010 S=0.88 Km/hr
</name>
<styleUrl>
#styleMap_TLP_Normal
</styleUrl>
<Point>
<coordinates>
-99.0462418,17.1232872,760.67
</coordinates>
</Point>
</Placemark>
<Placemark>
<name>
Wed May 19 11:29:41 2010 S=0.07 Km/hr
</name>
<styleUrl>
#styleMap_TLP_Normal
</styleUrl>
<Point>
<coordinates>
-99.0462265,17.1232815,760.78
</coordinates>
</Point>
</Placemark>
<Placemark>
<name>
Wed May 19 11:29:51 2010 S=0.19 Km/hr
</name>
<styleUrl>
#styleMap_TLP_Normal
</styleUrl>
<Point>
<coordinates>
-99.0462265,17.1232700,761.17
</coordinates>
</Point>
</Placemark>
<Placemark>
<name>
Wed May 19 11:30:01 2010 S=0.21 Km/hr
</name>
<styleUrl>
#styleMap_TLP_Normal
</styleUrl>
<Point>
<coordinates>
-99.0462494,17.1232853,761.88
</coordinates>
</Point>
</Placemark>
<Placemark>
<name>
Wed May 19 11:30:11 2010 S=0.58 Km/hr
</name>
<styleUrl>
#styleMap_TLP_Normal
</styleUrl>
<Point>
<coordinates>
-99.0462646,17.1232834,761.89
</coordinates>
</Point>
</Placemark>
<Placemark>
<name>
Wed May 19 11:30:21 2010 S=0.72 Km/hr
</name>
<styleUrl>
#styleMap_TLP_Normal
</styleUrl>
<Point>
<coordinates>
-99.0462723,17.1232796,761.83
</coordinates>
</Point>
</Placemark>
<Placemark>
<name>
Wed May 19 11:30:31 2010 S=0.78 Km/hr
</name>
<styleUrl>
#styleMap_TLP_Normal
</styleUrl>
<Point>
<coordinates>
-99.0462418,17.1232738,761.73
</coordinates>
</Point>
</Placemark>
<Placemark>
<name>
Wed May 19 11:30:41 2010 S=0.59 Km/hr
</name>
<styleUrl>
#styleMap_TLP_Normal
</styleUrl>
<Point>
<coordinates>
-99.0462418,17.1232758,762.16
</coordinates>
</Point>
</Placemark>
<Placemark>
<name>
Wed May 19 11:30:51 2010 S=0.21 Km/hr
</name>
<styleUrl>
#styleMap_TLP_Normal
</styleUrl>
<Point>
<coordinates>
-99.0462341,17.1232834,762.27
</coordinates>
</Point>
</Placemark>
<Placemark>
<name>
Wed May 19 11:31:01 2010 S=1.05 Km/hr
</name>
<styleUrl>
#styleMap_TLP_Normal
</styleUrl>
<Point>
<coordinates>
-99.0462418,17.1232758,762.19
</coordinates>
</Point>
</Placemark>
<Placemark>
<name>
Wed May 19 11:31:11 2010 S=0.71 Km/hr
</name>
<styleUrl>
#styleMap_TLP_Normal
</styleUrl>
<Point>
<coordinates>
-99.0462646,17.1232834,761.86
</coordinates>
</Point>
</Placemark>
<Placemark>
<name>
Wed May 19 11:31:21 2010 S=0.37 Km/hr
</name>
<styleUrl>
#styleMap_TLP_Normal
</styleUrl>
<Point>
<coordinates>
-99.0462723,17.1232834,761.91
</coordinates>
</Point>
</Placemark>
<Placemark>
<name>
Wed May 19 11:31:31 2010 S=0.72 Km/hr
</name>
<styleUrl>
#styleMap_TLP_Normal
</styleUrl>
<Point>
<coordinates>
-99.0462875,17.1232719,761.92
</coordinates>
</Point>
</Placemark>
<Placemark>
<name>
Wed May 19 11:31:41 2010 S=0.27 Km/hr
</name>
<styleUrl>
#styleMap_TLP_Normal
</styleUrl>
<Point>
<coordinates>
-99.0462875,17.1232605,761.75
</coordinates>
</Point>
</Placemark>
<Placemark>
<name>
Wed May 19 11:31:51 2010 S=0.27 Km/hr
</name>
<styleUrl>
#styleMap_TLP_Normal
</styleUrl>
<Point>
<coordinates>
-99.0462875,17.1232700,761.72
</coordinates>
</Point>
</Placemark>
<Placemark>
<name>
Wed May 19 11:32:01 2010 S=0.33 Km/hr
</name>
<styleUrl>
#styleMap_TLP_Normal
</styleUrl>
<Point>
<coordinates>
-99.0462875,17.1232700,761.52
</coordinates>
</Point>
</Placemark>
<Placemark>
<name>
Wed May 19 11:32:11 2010 S=0.01 Km/hr
</name>
<styleUrl>
#styleMap_TLP_Normal
</styleUrl>
<Point>
<coordinates>
-99.0462952,17.1232738,761.28
</coordinates>
</Point>
</Placemark>
<Placemark>
<name>
Wed May 19 11:32:21 2010 S=0.00 Km/hr
</name>
<styleUrl>
#styleMap_TLP_Normal
</styleUrl>
<Point>
<coordinates>
-99.0462952,17.1232738,761.25
</coordinates>
</Point>
</Placemark>
<Placemark>
<name>
Wed May 19 11:32:31 2010 S=0.01 Km/hr
</name>
<styleUrl>
#styleMap_TLP_Normal
</styleUrl>
<Point>
<coordinates>
-99.0462952,17.1232738,761.20
</coordinates>
</Point>
</Placemark>
<Placemark>
<name>
Wed May 19 11:32:41 2010 S=0.06 Km/hr
</name>
<styleUrl>
#styleMap_TLP_Normal
</styleUrl>
<Point>
<coordinates>
-99.0462952,17.1232738,761.16
</coordinates>
</Point>
</Placemark>
<Placemark>
<name>
Wed May 19 11:32:51 2010 S=0.62 Km/hr
</name>
<styleUrl>
#styleMap_TLP_Normal
</styleUrl>
<Point>
<coordinates>
-99.0462875,17.1232719,761.30
</coordinates>
</Point>
</Placemark>
<Placemark>
<name>
Wed May 19 11:33:01 2010 S=0.45 Km/hr
</name>
<styleUrl>
#styleMap_TLP_Normal
</styleUrl>
<Point>
<coordinates>
-99.0462723,17.1232700,761.45
</coordinates>
</Point>
</Placemark>
<Placemark>
<name>
Wed May 19 11:33:11 2010 S=0.77 Km/hr
</name>
<styleUrl>
#styleMap_TLP_Normal
</styleUrl>
<Point>
<coordinates>
-99.0462570,17.1232738,761.69
</coordinates>
</Point>
</Placemark>
<Placemark>
<name>
Wed May 19 11:33:21 2010 S=0.76 Km/hr
</name>
<styleUrl>
#styleMap_TLP_Normal
</styleUrl>
<Point>
<coordinates>
-99.0462494,17.1232834,762.06
</coordinates>
</Point>
</Placemark>
<Placemark>
<name>
Wed May 19 11:33:31 2010 S=1.04 Km/hr
</name>
<styleUrl>
#styleMap_TLP_Normal
</styleUrl>
<Point>
<coordinates>
-99.0462494,17.1232891,761.94
</coordinates>
</Point>
</Placemark>
<Placemark>
<name>
Wed May 19 11:33:41 2010 S=0.60 Km/hr
</name>
<styleUrl>
#styleMap_TLP_Normal
</styleUrl>
<Point>
<coordinates>
-99.0462418,17.1232853,762.13
</coordinates>
</Point>
</Placemark>
<Placemark>
<name>
Wed May 19 11:33:51 2010 S=1.16 Km/hr
</name>
<styleUrl>
#styleMap_TLP_Normal
</styleUrl>
<Point>
<coordinates>
-99.0462265,17.1232681,762.19
</coordinates>
</Point>
</Placemark>
<Placemark>
<name>
Wed May 19 11:34:01 2010 S=0.36 Km/hr
</name>
<styleUrl>
#styleMap_TLP_Normal
</styleUrl>
<Point>
<coordinates>
-99.0462418,17.1232815,762.64
</coordinates>
</Point>
</Placemark>
<Placemark>
<name>
Wed May 19 11:34:11 2010 S=0.48 Km/hr
</name>
<styleUrl>
#styleMap_TLP_Normal
</styleUrl>
<Point>
<coordinates>
-99.0462418,17.1232796,762.73
</coordinates>
</Point>
</Placemark>
<Placemark>
<name>
Wed May 19 11:34:21 2010 S=0.12 Km/hr
</name>
<styleUrl>
#styleMap_TLP_Normal
</styleUrl>
<Point>
<coordinates>
-99.0462418,17.1232834,762.80
</coordinates>
</Point>
</Placemark>
<Placemark>
<name>
Wed May 19 11:34:31 2010 S=0.28 Km/hr
</name>
<styleUrl>
#styleMap_TLP_Normal
</styleUrl>
<Point>
<coordinates>
-99.0462341,17.1232910,762.94
</coordinates>
</Point>
</Placemark>
<Placemark>
<name>
Wed May 19 11:34:41 2010 S=0.34 Km/hr
</name>
<styleUrl>
#styleMap_TLP_Normal
</styleUrl>
<Point>
<coordinates>
-99.0462494,17.1232891,763.84
</coordinates>
</Point>
</Placemark>
<Placemark>
<name>
Wed May 19 11:34:51 2010 S=2.48 Km/hr
</name>
<styleUrl>
#styleMap_TLP_Normal
</styleUrl>
<Point>
<coordinates>
-99.0462418,17.1232548,763.81
</coordinates>
</Point>
</Placemark>
<Placemark>
<name>
Wed May 19 11:35:01 2010 S=1.01 Km/hr
</name>
<styleUrl>
#styleMap_TLP_Normal
</styleUrl>
<Point>
<coordinates>
-99.0462570,17.1232262,762.11
</coordinates>
</Point>
</Placemark>
<Placemark>
<name>
Wed May 19 11:35:11 2010 S=0.99 Km/hr
</name>
<styleUrl>
#styleMap_TLP_Normal
</styleUrl>
<Point>
<coordinates>
-99.0462799,17.1232204,762.64
</coordinates>
</Point>
</Placemark>
<Placemark>
<name>
Wed May 19 11:35:21 2010 S=2.12 Km/hr
</name>
<styleUrl>
#styleMap_TLP_Normal
</styleUrl>
<Point>
<coordinates>
-99.0463562,17.1231861,761.67
</coordinates>
</Point>
</Placemark>
<Placemark>
<name>
Wed May 19 11:35:31 2010 S=0.21 Km/hr
</name>
<styleUrl>
#styleMap_TLP_Normal
</styleUrl>
<Point>
<coordinates>
-99.0463715,17.1231670,762.28
</coordinates>
</Point>
</Placemark>
<Placemark>
<name>
Wed May 19 11:35:41 2010 S=0.50 Km/hr
</name>
<styleUrl>
#styleMap_TLP_Normal
</styleUrl>
<Point>
<coordinates>
-99.0463715,17.1231709,762.14
</coordinates>
</Point>
</Placemark>
<Placemark>
<name>
Wed May 19 11:35:51 2010 S=1.43 Km/hr
</name>
<styleUrl>
#styleMap_TLP_Normal
</styleUrl>
<Point>
<coordinates>
-99.0463943,17.1231880,761.78
</coordinates>
</Point>
</Placemark>
<Placemark>
<name>
Wed May 19 11:36:01 2010 S=0.66 Km/hr
</name>
<styleUrl>
#styleMap_TLP_Normal
</styleUrl>
<Point>
<coordinates>
-99.0464249,17.1232014,762.19
</coordinates>
</Point>
</Placemark>
<Placemark>
<name>
Wed May 19 11:36:11 2010 S=0.19 Km/hr
</name>
<styleUrl>
#styleMap_TLP_Normal
</styleUrl>
<Point>
<coordinates>
-99.0464401,17.1232071,762.17
</coordinates>
</Point>
</Placemark>
<Placemark>
<name>
Wed May 19 11:36:21 2010 S=0.72 Km/hr
</name>
<styleUrl>
#styleMap_TLP_Normal
</styleUrl>
<Point>
<coordinates>
-99.0464478,17.1232128,762.20
</coordinates>
</Point>
</Placemark>
<Placemark>
<name>
Wed May 19 11:36:31 2010 S=0.36 Km/hr
</name>
<styleUrl>
#styleMap_TLP_Normal
</styleUrl>
<Point>
<coordinates>
-99.0464554,17.1232243,762.28
</coordinates>
</Point>
</Placemark>
<Placemark>
<name>
Wed May 19 11:36:41 2010 S=0.23 Km/hr
</name>
<styleUrl>
#styleMap_TLP_Normal
</styleUrl>
<Point>
<coordinates>
-99.0464554,17.1232281,762.36
</coordinates>
</Point>
</Placemark>
<Placemark>
<name>
Wed May 19 11:36:51 2010 S=0.02 Km/hr
</name>
<styleUrl>
#styleMap_TLP_Normal
</styleUrl>
<Point>
<coordinates>
-99.0464478,17.1232281,762.38
</coordinates>
</Point>
</Placemark>
<Placemark>
<name>
Wed May 19 11:37:01 2010 S=0.04 Km/hr
</name>
<styleUrl>
#styleMap_TLP_Normal
</styleUrl>
<Point>
<coordinates>
-99.0464478,17.1232262,762.33
</coordinates>
</Point>
</Placemark>
<Placemark>
<name>
Wed May 19 11:37:11 2010 S=0.00 Km/hr
</name>
<styleUrl>
#styleMap_TLP_Normal
</styleUrl>
<Point>
<coordinates>
-99.0464478,17.1232262,762.20
</coordinates>
</Point>
</Placemark>
<Placemark>
<name>
Wed May 19 11:37:21 2010 S=0.24 Km/hr
</name>
<styleUrl>
#styleMap_TLP_Normal
</styleUrl>
<Point>
<coordinates>
-99.0464478,17.1232243,762.09
</coordinates>
</Point>
</Placemark>
<Placemark>
<name>
Wed May 19 11:37:31 2010 S=0.02 Km/hr
</name>
<styleUrl>
#styleMap_TLP_Normal
</styleUrl>
<Point>
<coordinates>
-99.0464401,17.1232262,762.00
</coordinates>
</Point>
</Placemark>
<Placemark>
<name>
Wed May 19 11:37:41 2010 S=0.01 Km/hr
</name>
<styleUrl>
#styleMap_TLP_Normal
</styleUrl>
<Point>
<coordinates>
-99.0464401,17.1232262,761.98
</coordinates>
</Point>
</Placemark>
<Placemark>
<name>
Wed May 19 11:37:51 2010 S=0.01 Km/hr
</name>
<styleUrl>
#styleMap_TLP_Normal
</styleUrl>
<Point>
<coordinates>
-99.0464401,17.1232262,761.97
</coordinates>
</Point>
</Placemark>
<Placemark>
<name>
Wed May 19 11:38:01 2010 S=0.02 Km/hr
</name>
<styleUrl>
#styleMap_TLP_Normal
</styleUrl>
<Point>
<coordinates>
-99.0464401,17.1232262,761.97
</coordinates>
</Point>
</Placemark>
<Placemark>
<name>
Wed May 19 11:38:11 2010 S=0.52 Km/hr
</name>
<styleUrl>
#styleMap_TLP_Normal
</styleUrl>
<Point>
<coordinates>
-99.0464401,17.1232224,761.92
</coordinates>
</Point>
</Placemark>
<Placemark>
<name>
Wed May 19 11:38:21 2010 S=0.58 Km/hr
</name>
<styleUrl>
#styleMap_TLP_Normal
</styleUrl>
<Point>
<coordinates>
-99.0464401,17.1232224,761.89
</coordinates>
</Point>
</Placemark>
<Placemark>
<name>
Wed May 19 11:38:31 2010 S=0.81 Km/hr
</name>
<styleUrl>
#styleMap_TLP_Normal
</styleUrl>
<Point>
<coordinates>
-99.0464478,17.1232185,762.05
</coordinates>
</Point>
</Placemark>
<Placemark>
<name>
Wed May 19 11:38:41 2010 S=0.09 Km/hr
</name>
<styleUrl>
#styleMap_TLP_Normal
</styleUrl>
<Point>
<coordinates>
-99.0464249,17.1231918,761.88
</coordinates>
</Point>
</Placemark>
<Placemark>
<name>
Wed May 19 11:38:51 2010 S=0.01 Km/hr
</name>
<styleUrl>
#styleMap_TLP_Normal
</styleUrl>
<Point>
<coordinates>
-99.0464249,17.1231918,761.80
</coordinates>
</Point>
</Placemark>
<Placemark>
<name>
Wed May 19 11:39:01 2010 S=0.01 Km/hr
</name>
<styleUrl>
#styleMap_TLP_Normal
</styleUrl>
<Point>
<coordinates>
-99.0464249,17.1231918,761.80
</coordinates>
</Point>
</Placemark>
<Placemark>
<name>
Wed May 19 11:39:11 2010 S=0.01 Km/hr
</name>
<styleUrl>
#styleMap_TLP_Normal
</styleUrl>
<Point>
<coordinates>
-99.0464249,17.1231918,761.80
</coordinates>
</Point>
</Placemark>
<Placemark>
<name>
Wed May 19 11:39:21 2010 S=0.00 Km/hr
</name>
<styleUrl>
#styleMap_TLP_Normal
</styleUrl>
<Point>
<coordinates>
-99.0464249,17.1231918,761.77
</coordinates>
</Point>
</Placemark>
<Placemark>
<name>
Wed May 19 11:39:31 2010 S=0.00 Km/hr
</name>
<styleUrl>
#styleMap_TLP_Normal
</styleUrl>
<Point>
<coordinates>
-99.0464249,17.1231918,761.73
</coordinates>
</Point>
</Placemark>
<Placemark>
<name>
Wed May 19 11:39:41 2010 S=0.01 Km/hr
</name>
<styleUrl>
#styleMap_TLP_Normal
</styleUrl>
<Point>
<coordinates>
-99.0464249,17.1231918,761.73
</coordinates>
</Point>
</Placemark>
<Placemark>
<name>
Wed May 19 11:39:51 2010 S=0.00 Km/hr
</name>
<styleUrl>
#styleMap_TLP_Normal
</styleUrl>
<Point>
<coordinates>
-99.0464249,17.1231918,761.72
</coordinates>
</Point>
</Placemark>
<Placemark>
<name>
Wed May 19 11:40:01 2010 S=0.01 Km/hr
</name>
<styleUrl>
#styleMap_TLP_Normal
</styleUrl>
<Point>
<coordinates>
-99.0464249,17.1231918,761.72
</coordinates>
</Point>
</Placemark>
<Placemark>
<name>
Wed May 19 11:40:11 2010 S=0.01 Km/hr
</name>
<styleUrl>
#styleMap_TLP_Normal
</styleUrl>
<Point>
<coordinates>
-99.0464249,17.1231918,761.73
</coordinates>
</Point>
</Placemark>
<Placemark>
<name>
Wed May 19 11:40:21 2010 S=0.00 Km/hr
</name>
<styleUrl>
#styleMap_TLP_Normal
</styleUrl>
<Point>
<coordinates>
-99.0464249,17.1231918,761.64
</coordinates>
</Point>
</Placemark>
<Placemark>
<name>
Wed May 19 11:40:31 2010 S=0.01 Km/hr
</name>
<styleUrl>
#styleMap_TLP_Normal
</styleUrl>
<Point>
<coordinates>
-99.0464249,17.1231918,761.59
</coordinates>
</Point>
</Placemark>
<Placemark>
<name>
Wed May 19 11:40:41 2010 S=0.00 Km/hr
</name>
<styleUrl>
#styleMap_TLP_Normal
</styleUrl>
<Point>
<coordinates>
-99.0464249,17.1231918,761.50
</coordinates>
</Point>
</Placemark>
<Placemark>
<name>
Wed May 19 11:40:51 2010 S=0.01 Km/hr
</name>
<styleUrl>
#styleMap_TLP_Normal
</styleUrl>
<Point>
<coordinates>
-99.0464249,17.1231918,761.47
</coordinates>
</Point>
</Placemark>
<Placemark>
<name>
Wed May 19 11:41:01 2010 S=0.01 Km/hr
</name>
<styleUrl>
#styleMap_TLP_Normal
</styleUrl>
<Point>
<coordinates>
-99.0464249,17.1231918,761.44
</coordinates>
</Point>
</Placemark>
<Placemark>
<name>
Wed May 19 11:41:11 2010 S=0.01 Km/hr
</name>
<styleUrl>
#styleMap_TLP_Normal
</styleUrl>
<Point>
<coordinates>
-99.0464249,17.1231918,761.41
</coordinates>
</Point>
</Placemark>
<Placemark>
<name>
Wed May 19 11:41:21 2010 S=0.01 Km/hr
</name>
<styleUrl>
#styleMap_TLP_Normal
</styleUrl>
<Point>
<coordinates>
-99.0464249,17.1231937,761.36
</coordinates>
</Point>
</Placemark>
<Placemark>
<name>
Wed May 19 11:41:31 2010 S=0.00 Km/hr
</name>
<styleUrl>
#styleMap_TLP_Normal
</styleUrl>
<Point>
<coordinates>
-99.0464325,17.1231937,761.34
</coordinates>
</Point>
</Placemark>
<Placemark>
<name>
Wed May 19 11:41:41 2010 S=0.00 Km/hr
</name>
<styleUrl>
#styleMap_TLP_Normal
</styleUrl>
<Point>
<coordinates>
-99.0464325,17.1231937,761.31
</coordinates>
</Point>
</Placemark>
<Placemark>
<name>
Wed May 19 11:41:51 2010 S=0.01 Km/hr
</name>
<styleUrl>
#styleMap_TLP_Normal
</styleUrl>
<Point>
<coordinates>
-99.0464325,17.1231937,761.27
</coordinates>
</Point>
</Placemark>
<Placemark>
<name>
Wed May 19 11:42:01 2010 S=0.01 Km/hr
</name>
<styleUrl>
#styleMap_TLP_Normal
</styleUrl>
<Point>
<coordinates>
-99.0464325,17.1231937,761.22
</coordinates>
</Point>
</Placemark>
<Placemark>
<name>
Wed May 19 11:42:11 2010 S=0.01 Km/hr
</name>
<styleUrl>
#styleMap_TLP_Normal
</styleUrl>
<Point>
<coordinates>
-99.0464249,17.1231937,761.22
</coordinates>
</Point>
</Placemark>
<Placemark>
<name>
Wed May 19 11:42:21 2010 S=0.00 Km/hr
</name>
<styleUrl>
#styleMap_TLP_Normal
</styleUrl>
<Point>
<coordinates>
-99.0464249,17.1231937,761.23
</coordinates>
</Point>
</Placemark>
<Placemark>
<name>
Wed May 19 11:42:31 2010 S=0.01 Km/hr
</name>
<styleUrl>
#styleMap_TLP_Normal
</styleUrl>
<Point>
<coordinates>
-99.0464249,17.1231937,761.20
</coordinates>
</Point>
</Placemark>
<Placemark>
<name>
Wed May 19 11:42:41 2010 S=0.00 Km/hr
</name>
<styleUrl>
#styleMap_TLP_Normal
</styleUrl>
<Point>
<coordinates>
-99.0464325,17.1231937,761.14
</coordinates>
</Point>
</Placemark>
<Placemark>
<name>
Wed May 19 11:42:51 2010 S=0.00 Km/hr
</name>
<styleUrl>
#styleMap_TLP_Normal
</styleUrl>
<Point>
<coordinates>
-99.0464325,17.1231956,761.11
</coordinates>
</Point>
</Placemark>
<Placemark>
<name>
Wed May 19 11:43:01 2010 S=0.01 Km/hr
</name>
<styleUrl>
#styleMap_TLP_Normal
</styleUrl>
<Point>
<coordinates>
-99.0464325,17.1231937,761.14
</coordinates>
</Point>
</Placemark>
<Placemark>
<name>
Wed May 19 11:43:11 2010 S=0.01 Km/hr
</name>
<styleUrl>
#styleMap_TLP_Normal
</styleUrl>
<Point>
<coordinates>
-99.0464249,17.1231937,761.17
</coordinates>
</Point>
</Placemark>
<Placemark>
<name>
Wed May 19 11:43:21 2010 S=0.01 Km/hr
</name>
<styleUrl>
#styleMap_TLP_Normal
</styleUrl>
<Point>
<coordinates>
-99.0464249,17.1231937,761.20
</coordinates>
</Point>
</Placemark>
<Placemark>
<name>
Wed May 19 11:43:31 2010 S=0.00 Km/hr
</name>
<styleUrl>
#styleMap_TLP_Normal
</styleUrl>
<Point>
<coordinates>
-99.0464249,17.1231937,761.20
</coordinates>
</Point>
</Placemark>
<Placemark>
<name>
Wed May 19 11:43:41 2010 S=0.01 Km/hr
</name>
<styleUrl>
#styleMap_TLP_Normal
</styleUrl>
<Point>
<coordinates>
-99.0464249,17.1231937,761.20
</coordinates>
</Point>
</Placemark>
<Placemark>
<name>
Wed May 19 11:43:51 2010 S=0.01 Km/hr
</name>
<styleUrl>
#styleMap_TLP_Normal
</styleUrl>
<Point>
<coordinates>
-99.0464249,17.1231937,761.17
</coordinates>
</Point>
</Placemark>
<Placemark>
<name>
Wed May 19 11:44:01 2010 S=0.01 Km/hr
</name>
<styleUrl>
#styleMap_TLP_Normal
</styleUrl>
<Point>
<coordinates>
-99.0464249,17.1231937,761.23
</coordinates>
</Point>
</Placemark>
<Placemark>
<name>
Wed May 19 11:44:11 2010 S=0.00 Km/hr
</name>
<styleUrl>
#styleMap_TLP_Normal
</styleUrl>
<Point>
<coordinates>
-99.0464249,17.1231937,761.20
</coordinates>
</Point>
</Placemark>
<Placemark>
<name>
Wed May 19 11:44:21 2010 S=0.00 Km/hr
</name>
<styleUrl>
#styleMap_TLP_Normal
</styleUrl>
<Point>
<coordinates>
-99.0464249,17.1231937,761.19
</coordinates>
</Point>
</Placemark>
<Placemark>
<name>
Wed May 19 11:44:31 2010 S=0.00 Km/hr
</name>
<styleUrl>
#styleMap_TLP_Normal
</styleUrl>
<Point>
<coordinates>
-99.0464249,17.1231937,761.23
</coordinates>
</Point>
</Placemark>
<Placemark>
<name>
Wed May 19 11:44:41 2010 S=0.01 Km/hr
</name>
<styleUrl>
#styleMap_TLP_Normal
</styleUrl>
<Point>
<coordinates>
-99.0464249,17.1231937,761.31
</coordinates>
</Point>
</Placemark>
<Placemark>
<name>
Wed May 19 11:44:51 2010 S=0.01 Km/hr
</name>
<styleUrl>
#styleMap_TLP_Normal
</styleUrl>
<Point>
<coordinates>
-99.0464249,17.1231937,761.34
</coordinates>
</Point>
</Placemark>
<Placemark>
<name>
Wed May 19 11:45:01 2010 S=0.01 Km/hr
</name>
<styleUrl>
#styleMap_TLP_Normal
</styleUrl>
<Point>
<coordinates>
-99.0464249,17.1231937,761.36
</coordinates>
</Point>
</Placemark>
<Placemark>
<name>
Wed May 19 11:45:11 2010 S=0.00 Km/hr
</name>
<styleUrl>
#styleMap_TLP_Normal
</styleUrl>
<Point>
<coordinates>
-99.0464249,17.1231937,761.36
</coordinates>
</Point>
</Placemark>
<Placemark>
<name>
Wed May 19 11:45:21 2010 S=0.01 Km/hr
</name>
<styleUrl>
#styleMap_TLP_Normal
</styleUrl>
<Point>
<coordinates>
-99.0464249,17.1231937,761.36
</coordinates>
</Point>
</Placemark>
<Placemark>
<name>
Wed May 19 11:45:31 2010 S=0.00 Km/hr
</name>
<styleUrl>
#styleMap_TLP_Normal
</styleUrl>
<Point>
<coordinates>
-99.0464249,17.1231937,761.34
</coordinates>
</Point>
</Placemark>
<Placemark>
<name>
Wed May 19 11:45:41 2010 S=0.01 Km/hr
</name>
<styleUrl>
#styleMap_TLP_Normal
</styleUrl>
<Point>
<coordinates>
-99.0464249,17.1231918,761.34
</coordinates>
</Point>
</Placemark>
<Placemark>
<name>
Wed May 19 11:45:51 2010 S=0.01 Km/hr
</name>
<styleUrl>
#styleMap_TLP_Normal
</styleUrl>
<Point>
<coordinates>
-99.0464249,17.1231937,761.33
</coordinates>
</Point>
</Placemark>
<Placemark>
<name>
Wed May 19 11:46:01 2010 S=0.01 Km/hr
</name>
<styleUrl>
#styleMap_TLP_Normal
</styleUrl>
<Point>
<coordinates>
-99.0464249,17.1231937,761.31
</coordinates>
</Point>
</Placemark>
<Placemark>
<name>
Wed May 19 11:46:11 2010 S=0.01 Km/hr
</name>
<styleUrl>
#styleMap_TLP_Normal
</styleUrl>
<Point>
<coordinates>
-99.0464249,17.1231937,761.28
</coordinates>
</Point>
</Placemark>
<Placemark>
<name>
Wed May 19 11:46:21 2010 S=0.01 Km/hr
</name>
<styleUrl>
#styleMap_TLP_Normal
</styleUrl>
<Point>
<coordinates>
-99.0464249,17.1231918,761.25
</coordinates>
</Point>
</Placemark>
<Placemark>
<name>
Wed May 19 11:46:31 2010 S=0.00 Km/hr
</name>
<styleUrl>
#styleMap_TLP_Normal
</styleUrl>
<Point>
<coordinates>
-99.0464249,17.1231918,761.23
</coordinates>
</Point>
</Placemark>
<Placemark>
<name>
Wed May 19 11:46:41 2010 S=0.01 Km/hr
</name>
<styleUrl>
#styleMap_TLP_Normal
</styleUrl>
<Point>
<coordinates>
-99.0464249,17.1231918,761.20
</coordinates>
</Point>
</Placemark>
<Placemark>
<name>
Wed May 19 11:46:51 2010 S=0.01 Km/hr
</name>
<styleUrl>
#styleMap_TLP_Normal
</styleUrl>
<Point>
<coordinates>
-99.0464249,17.1231918,761.22
</coordinates>
</Point>
</Placemark>
<Placemark>
<name>
Wed May 19 11:47:01 2010 S=0.01 Km/hr
</name>
<styleUrl>
#styleMap_TLP_Normal
</styleUrl>
<Point>
<coordinates>
-99.0464249,17.1231918,761.28
</coordinates>
</Point>
</Placemark>
<Placemark>
<name>
Wed May 19 11:47:11 2010 S=0.00 Km/hr
</name>
<styleUrl>
#styleMap_TLP_Normal
</styleUrl>
<Point>
<coordinates>
-99.0464249,17.1231918,761.27
</coordinates>
</Point>
</Placemark>
<Placemark>
<name>
Wed May 19 11:47:21 2010 S=0.01 Km/hr
</name>
<styleUrl>
#styleMap_TLP_Normal
</styleUrl>
<Point>
<coordinates>
-99.0464249,17.1231918,761.30
</coordinates>
</Point>
</Placemark>
<Placemark>
<name>
Wed May 19 11:47:31 2010 S=0.02 Km/hr
</name>
<styleUrl>
#styleMap_TLP_Normal
</styleUrl>
<Point>
<coordinates>
-99.0464249,17.1231899,761.38
</coordinates>
</Point>
</Placemark>
<Placemark>
<name>
Wed May 19 11:47:41 2010 S=0.01 Km/hr
</name>
<styleUrl>
#styleMap_TLP_Normal
</styleUrl>
<Point>
<coordinates>
-99.0464249,17.1231899,761.39
</coordinates>
</Point>
</Placemark>
<Placemark>
<name>
Wed May 19 11:47:51 2010 S=0.01 Km/hr
</name>
<styleUrl>
#styleMap_TLP_Normal
</styleUrl>
<Point>
<coordinates>
-99.0464172,17.1231899,761.47
</coordinates>
</Point>
</Placemark>
<Placemark>
<name>
Wed May 19 11:48:01 2010 S=0.01 Km/hr
</name>
<styleUrl>
#styleMap_TLP_Normal
</styleUrl>
<Point>
<coordinates>
-99.0464172,17.1231899,761.52
</coordinates>
</Point>
</Placemark>
<Placemark>
<name>
Wed May 19 11:48:11 2010 S=0.00 Km/hr
</name>
<styleUrl>
#styleMap_TLP_Normal
</styleUrl>
<Point>
<coordinates>
-99.0464172,17.1231899,761.55
</coordinates>
</Point>
</Placemark>
<Placemark>
<name>
Wed May 19 11:48:21 2010 S=0.00 Km/hr
</name>
<styleUrl>
#styleMap_TLP_Normal
</styleUrl>
<Point>
<coordinates>
-99.0464172,17.1231899,761.58
</coordinates>
</Point>
</Placemark>
<Placemark>
<name>
Wed May 19 11:48:31 2010 S=0.00 Km/hr
</name>
<styleUrl>
#styleMap_TLP_Normal
</styleUrl>
<Point>
<coordinates>
-99.0464172,17.1231899,761.61
</coordinates>
</Point>
</Placemark>
<Placemark>
<name>
Wed May 19 11:48:41 2010 S=0.01 Km/hr
</name>
<styleUrl>
#styleMap_TLP_Normal
</styleUrl>
<Point>
<coordinates>
-99.0464172,17.1231880,761.70
</coordinates>
</Point>
</Placemark>
<Placemark>
<name>
Wed May 19 11:48:51 2010 S=0.01 Km/hr
</name>
<styleUrl>
#styleMap_TLP_Normal
</styleUrl>
<Point>
<coordinates>
-99.0464172,17.1231899,761.75
</coordinates>
</Point>
</Placemark>
<Placemark>
<name>
Wed May 19 11:49:01 2010 S=0.01 Km/hr
</name>
<styleUrl>
#styleMap_TLP_Normal
</styleUrl>
<Point>
<coordinates>
-99.0464172,17.1231899,761.77
</coordinates>
</Point>
</Placemark>
<Placemark>
<name>
Wed May 19 11:49:11 2010 S=0.00 Km/hr
</name>
<styleUrl>
#styleMap_TLP_Normal
</styleUrl>
<Point>
<coordinates>
-99.0464172,17.1231899,761.73
</coordinates>
</Point>
</Placemark>
<Placemark>
<name>
Wed May 19 11:49:21 2010 S=0.00 Km/hr
</name>
<styleUrl>
#styleMap_TLP_Normal
</styleUrl>
<Point>
<coordinates>
-99.0464172,17.1231899,761.73
</coordinates>
</Point>
</Placemark>
<Placemark>
<name>
Wed May 19 11:49:31 2010 S=0.00 Km/hr
</name>
<styleUrl>
#styleMap_TLP_Normal
</styleUrl>
<Point>
<coordinates>
-99.0464172,17.1231918,761.78
</coordinates>
</Point>
</Placemark>
<Placemark>
<name>
Wed May 19 11:49:41 2010 S=0.01 Km/hr
</name>
<styleUrl>
#styleMap_TLP_Normal
</styleUrl>
<Point>
<coordinates>
-99.0464172,17.1231918,761.80
</coordinates>
</Point>
</Placemark>
<Placemark>
<name>
Wed May 19 11:49:51 2010 S=0.00 Km/hr
</name>
<styleUrl>
#styleMap_TLP_Normal
</styleUrl>
<Point>
<coordinates>
-99.0464172,17.1231918,761.78
</coordinates>
</Point>
</Placemark>
<Placemark>
<name>
Wed May 19 11:50:01 2010 S=0.00 Km/hr
</name>
<styleUrl>
#styleMap_TLP_Normal
</styleUrl>
<Point>
<coordinates>
-99.0464172,17.1231918,761.75
</coordinates>
</Point>
</Placemark>
<Placemark>
<name>
Wed May 19 11:50:11 2010 S=0.01 Km/hr
</name>
<styleUrl>
#styleMap_TLP_Normal
</styleUrl>
<Point>
<coordinates>
-99.0464172,17.1231918,761.73
</coordinates>
</Point>
</Placemark>
<Placemark>
<name>
Wed May 19 11:50:21 2010 S=0.01 Km/hr
</name>
<styleUrl>
#styleMap_TLP_Normal
</styleUrl>
<Point>
<coordinates>
-99.0464172,17.1231918,761.72
</coordinates>
</Point>
</Placemark>
<Placemark>
<name>
Wed May 19 11:50:31 2010 S=0.00 Km/hr
</name>
<styleUrl>
#styleMap_TLP_Normal
</styleUrl>
<Point>
<coordinates>
-99.0464172,17.1231918,761.75
</coordinates>
</Point>
</Placemark>
<Placemark>
<name>
Wed May 19 11:50:41 2010 S=0.00 Km/hr
</name>
<styleUrl>
#styleMap_TLP_Normal
</styleUrl>
<Point>
<coordinates>
-99.0464172,17.1231918,761.73
</coordinates>
</Point>
</Placemark>
<Placemark>
<name>
Wed May 19 11:50:51 2010 S=0.01 Km/hr
</name>
<styleUrl>
#styleMap_TLP_Normal
</styleUrl>
<Point>
<coordinates>
-99.0464172,17.1231937,761.73
</coordinates>
</Point>
</Placemark>
<Placemark>
<name>
Wed May 19 11:51:01 2010 S=0.00 Km/hr
</name>
<styleUrl>
#styleMap_TLP_Normal
</styleUrl>
<Point>
<coordinates>
-99.0464172,17.1231918,761.73
</coordinates>
</Point>
</Placemark>
<Placemark>
<name>
Wed May 19 11:51:11 2010 S=0.01 Km/hr
</name>
<styleUrl>
#styleMap_TLP_Normal
</styleUrl>
<Point>
<coordinates>
-99.0464172,17.1231937,761.70
</coordinates>
</Point>
</Placemark>
<Placemark>
<name>
Wed May 19 11:51:21 2010 S=0.01 Km/hr
</name>
<styleUrl>
#styleMap_TLP_Normal
</styleUrl>
<Point>
<coordinates>
-99.0464172,17.1231937,761.70
</coordinates>
</Point>
</Placemark>
<Placemark>
<name>
Wed May 19 11:51:31 2010 S=0.00 Km/hr
</name>
<styleUrl>
#styleMap_TLP_Normal
</styleUrl>
<Point>
<coordinates>
-99.0464172,17.1231937,761.67
</coordinates>
</Point>
</Placemark>
<Placemark>
<name>
Wed May 19 11:51:41 2010 S=0.00 Km/hr
</name>
<styleUrl>
#styleMap_TLP_Normal
</styleUrl>
<Point>
<coordinates>
-99.0464172,17.1231937,761.61
</coordinates>
</Point>
</Placemark>
<Placemark>
<name>
Wed May 19 11:51:51 2010 S=0.01 Km/hr
</name>
<styleUrl>
#styleMap_TLP_Normal
</styleUrl>
<Point>
<coordinates>
-99.0464172,17.1231937,761.58
</coordinates>
</Point>
</Placemark>
<Placemark>
<name>
Wed May 19 11:52:01 2010 S=0.00 Km/hr
</name>
<styleUrl>
#styleMap_TLP_Normal
</styleUrl>
<Point>
<coordinates>
-99.0464172,17.1231937,761.55
</coordinates>
</Point>
</Placemark>
<Placemark>
<name>
Wed May 19 11:52:11 2010 S=0.01 Km/hr
</name>
<styleUrl>
#styleMap_TLP_Normal
</styleUrl>
<Point>
<coordinates>
-99.0464172,17.1231937,761.52
</coordinates>
</Point>
</Placemark>
<Placemark>
<name>
Wed May 19 11:52:21 2010 S=0.00 Km/hr
</name>
<styleUrl>
#styleMap_TLP_Normal
</styleUrl>
<Point>
<coordinates>
-99.0464172,17.1231937,761.53
</coordinates>
</Point>
</Placemark>
<Placemark>
<name>
Wed May 19 11:52:31 2010 S=0.00 Km/hr
</name>
<styleUrl>
#styleMap_TLP_Normal
</styleUrl>
<Point>
<coordinates>
-99.0464172,17.1231956,761.50
</coordinates>
</Point>
</Placemark>
<Placemark>
<name>
Wed May 19 11:52:41 2010 S=0.01 Km/hr
</name>
<styleUrl>
#styleMap_TLP_Normal
</styleUrl>
<Point>
<coordinates>
-99.0464172,17.1231956,761.50
</coordinates>
</Point>
</Placemark>
<Placemark>
<name>
Wed May 19 11:52:51 2010 S=0.00 Km/hr
</name>
<styleUrl>
#styleMap_TLP_Normal
</styleUrl>
<Point>
<coordinates>
-99.0464172,17.1231956,761.55
</coordinates>
</Point>
</Placemark>
<Placemark>
<name>
Wed May 19 11:53:01 2010 S=0.00 Km/hr
</name>
<styleUrl>
#styleMap_TLP_Normal
</styleUrl>
<Point>
<coordinates>
-99.0464172,17.1231976,761.50
</coordinates>
</Point>
</Placemark>
<Placemark>
<name>
Wed May 19 11:53:11 2010 S=0.01 Km/hr
</name>
<styleUrl>
#styleMap_TLP_Normal
</styleUrl>
<Point>
<coordinates>
-99.0464172,17.1231976,761.53
</coordinates>
</Point>
</Placemark>
<Placemark>
<name>
Wed May 19 11:53:21 2010 S=0.01 Km/hr
</name>
<styleUrl>
#styleMap_TLP_Normal
</styleUrl>
<Point>
<coordinates>
-99.0464172,17.1231976,761.53
</coordinates>
</Point>
</Placemark>
<Placemark>
<name>
Wed May 19 11:53:31 2010 S=0.00 Km/hr
</name>
<styleUrl>
#styleMap_TLP_Normal
</styleUrl>
<Point>
<coordinates>
-99.0464172,17.1231995,761.52
</coordinates>
</Point>
</Placemark>
<Placemark>
<name>
Wed May 19 11:53:41 2010 S=0.00 Km/hr
</name>
<styleUrl>
#styleMap_TLP_Normal
</styleUrl>
<Point>
<coordinates>
-99.0464172,17.1231995,761.48
</coordinates>
</Point>
</Placemark>
<Placemark>
<name>
Wed May 19 11:53:51 2010 S=0.01 Km/hr
</name>
<styleUrl>
#styleMap_TLP_Normal
</styleUrl>
<Point>
<coordinates>
-99.0464172,17.1231995,761.45
</coordinates>
</Point>
</Placemark>
<Placemark>
<name>
Wed May 19 11:54:01 2010 S=0.01 Km/hr
</name>
<styleUrl>
#styleMap_TLP_Normal
</styleUrl>
<Point>
<coordinates>
-99.0464172,17.1231995,761.45
</coordinates>
</Point>
</Placemark>
<Placemark>
<name>
Wed May 19 11:54:11 2010 S=0.01 Km/hr
</name>
<styleUrl>
#styleMap_TLP_Normal
</styleUrl>
<Point>
<coordinates>
-99.0464172,17.1231995,761.45
</coordinates>
</Point>
</Placemark>
<Placemark>
<name>
Wed May 19 11:54:21 2010 S=0.00 Km/hr
</name>
<styleUrl>
#styleMap_TLP_Normal
</styleUrl>
<Point>
<coordinates>
-99.0464172,17.1232014,761.45
</coordinates>
</Point>
</Placemark>
<Placemark>
<name>
Wed May 19 11:54:31 2010 S=0.01 Km/hr
</name>
<styleUrl>
#styleMap_TLP_Normal
</styleUrl>
<Point>
<coordinates>
-99.0464172,17.1232014,761.47
</coordinates>
</Point>
</Placemark>
<Placemark>
<name>
Wed May 19 11:54:41 2010 S=0.01 Km/hr
</name>
<styleUrl>
#styleMap_TLP_Normal
</styleUrl>
<Point>
<coordinates>
-99.0464172,17.1232014,761.48
</coordinates>
</Point>
</Placemark>
<Placemark>
<name>
Wed May 19 11:54:51 2010 S=0.00 Km/hr
</name>
<styleUrl>
#styleMap_TLP_Normal
</styleUrl>
<Point>
<coordinates>
-99.0464172,17.1232014,761.52
</coordinates>
</Point>
</Placemark>
<Placemark>
<name>
Wed May 19 11:55:01 2010 S=0.00 Km/hr
</name>
<styleUrl>
#styleMap_TLP_Normal
</styleUrl>
<Point>
<coordinates>
-99.0464172,17.1232014,761.56
</coordinates>
</Point>
</Placemark>
<Placemark>
<name>
Wed May 19 11:55:11 2010 S=0.00 Km/hr
</name>
<styleUrl>
#styleMap_TLP_Normal
</styleUrl>
<Point>
<coordinates>
-99.0464172,17.1232014,761.61
</coordinates>
</Point>
</Placemark>
<Placemark>
<name>
Wed May 19 11:55:21 2010 S=0.00 Km/hr
</name>
<styleUrl>
#styleMap_TLP_Normal
</styleUrl>
<Point>
<coordinates>
-99.0464172,17.1232014,761.66
</coordinates>
</Point>
</Placemark>
<Placemark>
<name>
Wed May 19 11:55:31 2010 S=0.01 Km/hr
</name>
<styleUrl>
#styleMap_TLP_Normal
</styleUrl>
<Point>
<coordinates>
-99.0464172,17.1232014,761.69
</coordinates>
</Point>
</Placemark>
<Placemark>
<name>
Wed May 19 11:55:41 2010 S=0.00 Km/hr
</name>
<styleUrl>
#styleMap_TLP_Normal
</styleUrl>
<Point>
<coordinates>
-99.0464172,17.1232014,761.77
</coordinates>
</Point>
</Placemark>
<Placemark>
<name>
Wed May 19 11:55:51 2010 S=0.01 Km/hr
</name>
<styleUrl>
#styleMap_TLP_Normal
</styleUrl>
<Point>
<coordinates>
-99.0464172,17.1232014,761.78
</coordinates>
</Point>
</Placemark>
<Placemark>
<name>
Wed May 19 11:56:01 2010 S=0.01 Km/hr
</name>
<styleUrl>
#styleMap_TLP_Normal
</styleUrl>
<Point>
<coordinates>
-99.0464172,17.1232014,761.78
</coordinates>
</Point>
</Placemark>
<Placemark>
<name>
Wed May 19 11:56:11 2010 S=0.00 Km/hr
</name>
<styleUrl>
#styleMap_TLP_Normal
</styleUrl>
<Point>
<coordinates>
-99.0464172,17.1232014,761.80
</coordinates>
</Point>
</Placemark>
<Placemark>
<name>
Wed May 19 11:56:21 2010 S=0.01 Km/hr
</name>
<styleUrl>
#styleMap_TLP_Normal
</styleUrl>
<Point>
<coordinates>
-99.0464172,17.1232014,761.81
</coordinates>
</Point>
</Placemark>
<Placemark>
<name>
Wed May 19 11:56:31 2010 S=0.01 Km/hr
</name>
<styleUrl>
#styleMap_TLP_Normal
</styleUrl>
<Point>
<coordinates>
-99.0464172,17.1232033,761.89
</coordinates>
</Point>
</Placemark>
<Placemark>
<name>
Wed May 19 11:56:41 2010 S=0.01 Km/hr
</name>
<styleUrl>
#styleMap_TLP_Normal
</styleUrl>
<Point>
<coordinates>
-99.0464172,17.1232033,761.95
</coordinates>
</Point>
</Placemark>
<Placemark>
<name>
Wed May 19 11:56:51 2010 S=0.01 Km/hr
</name>
<styleUrl>
#styleMap_TLP_Normal
</styleUrl>
<Point>
<coordinates>
-99.0464172,17.1232033,762.00
</coordinates>
</Point>
</Placemark>
<Placemark>
<name>
Wed May 19 11:57:01 2010 S=0.01 Km/hr
</name>
<styleUrl>
#styleMap_TLP_Normal
</styleUrl>
<Point>
<coordinates>
-99.0464172,17.1232052,762.06
</coordinates>
</Point>
</Placemark>
<Placemark>
<name>
Wed May 19 11:57:11 2010 S=0.01 Km/hr
</name>
<styleUrl>
#styleMap_TLP_Normal
</styleUrl>
<Point>
<coordinates>
-99.0464172,17.1232033,762.05
</coordinates>
</Point>
</Placemark>
<Placemark>
<name>
Wed May 19 11:57:21 2010 S=0.00 Km/hr
</name>
<styleUrl>
#styleMap_TLP_Normal
</styleUrl>
<Point>
<coordinates>
-99.0464172,17.1232052,762.05
</coordinates>
</Point>
</Placemark>
<Placemark>
<name>
Wed May 19 11:57:31 2010 S=0.00 Km/hr
</name>
<styleUrl>
#styleMap_TLP_Normal
</styleUrl>
<Point>
<coordinates>
-99.0464172,17.1232052,762.08
</coordinates>
</Point>
</Placemark>
<Placemark>
<name>
Wed May 19 11:57:41 2010 S=0.01 Km/hr
</name>
<styleUrl>
#styleMap_TLP_Normal
</styleUrl>
<Point>
<coordinates>
-99.0464172,17.1232071,762.08
</coordinates>
</Point>
</Placemark>
<Placemark>
<name>
Wed May 19 11:57:51 2010 S=0.00 Km/hr
</name>
<styleUrl>
#styleMap_TLP_Normal
</styleUrl>
<Point>
<coordinates>
-99.0464172,17.1232071,762.09
</coordinates>
</Point>
</Placemark>
<Placemark>
<name>
Wed May 19 11:58:01 2010 S=0.01 Km/hr
</name>
<styleUrl>
#styleMap_TLP_Normal
</styleUrl>
<Point>
<coordinates>
-99.0464172,17.1232090,762.11
</coordinates>
</Point>
</Placemark>
<Placemark>
<name>
Wed May 19 11:58:11 2010 S=0.01 Km/hr
</name>
<styleUrl>
#styleMap_TLP_Normal
</styleUrl>
<Point>
<coordinates>
-99.0464172,17.1232090,762.14
</coordinates>
</Point>
</Placemark>
<Placemark>
<name>
Wed May 19 11:58:21 2010 S=0.01 Km/hr
</name>
<styleUrl>
#styleMap_TLP_Normal
</styleUrl>
<Point>
<coordinates>
-99.0464172,17.1232090,762.19
</coordinates>
</Point>
</Placemark>
<Placemark>
<name>
Wed May 19 11:58:31 2010 S=0.01 Km/hr
</name>
<styleUrl>
#styleMap_TLP_Normal
</styleUrl>
<Point>
<coordinates>
-99.0464172,17.1232109,762.22
</coordinates>
</Point>
</Placemark>
<Placemark>
<name>
Wed May 19 11:58:41 2010 S=0.00 Km/hr
</name>
<styleUrl>
#styleMap_TLP_Normal
</styleUrl>
<Point>
<coordinates>
-99.0464172,17.1232109,762.22
</coordinates>
</Point>
</Placemark>
<Placemark>
<name>
Wed May 19 11:58:51 2010 S=0.01 Km/hr
</name>
<styleUrl>
#styleMap_TLP_Normal
</styleUrl>
<Point>
<coordinates>
-99.0464172,17.1232109,762.22
</coordinates>
</Point>
</Placemark>
<Placemark>
<name>
Wed May 19 11:59:01 2010 S=0.00 Km/hr
</name>
<styleUrl>
#styleMap_TLP_Normal
</styleUrl>
<Point>
<coordinates>
-99.0464172,17.1232109,762.22
</coordinates>
</Point>
</Placemark>
<Placemark>
<name>
Wed May 19 11:59:11 2010 S=0.00 Km/hr
</name>
<styleUrl>
#styleMap_TLP_Normal
</styleUrl>
<Point>
<coordinates>
-99.0464172,17.1232109,762.23
</coordinates>
</Point>
</Placemark>
<Placemark>
<name>
Wed May 19 11:59:21 2010 S=0.00 Km/hr
</name>
<styleUrl>
#styleMap_TLP_Normal
</styleUrl>
<Point>
<coordinates>
-99.0464172,17.1232128,762.23
</coordinates>
</Point>
</Placemark>
<Placemark>
<name>
Wed May 19 11:59:31 2010 S=0.00 Km/hr
</name>
<styleUrl>
#styleMap_TLP_Normal
</styleUrl>
<Point>
<coordinates>
-99.0464172,17.1232128,762.27
</coordinates>
</Point>
</Placemark>
<Placemark>
<name>
Wed May 19 11:59:41 2010 S=0.00 Km/hr
</name>
<styleUrl>
#styleMap_TLP_Normal
</styleUrl>
<Point>
<coordinates>
-99.0464172,17.1232128,762.28
</coordinates>
</Point>
</Placemark>
<Placemark>
<name>
Wed May 19 11:59:51 2010 S=0.01 Km/hr
</name>
<styleUrl>
#styleMap_TLP_Normal
</styleUrl>
<Point>
<coordinates>
-99.0464172,17.1232128,762.30
</coordinates>
</Point>
</Placemark>
<Placemark>
<name>
Wed May 19 12:00:01 2010 S=0.01 Km/hr
</name>
<styleUrl>
#styleMap_TLP_Normal
</styleUrl>
<Point>
<coordinates>
-99.0464172,17.1232147,762.30
</coordinates>
</Point>
</Placemark>
<Placemark>
<name>
Wed May 19 12:00:11 2010 S=0.00 Km/hr
</name>
<styleUrl>
#styleMap_TLP_Normal
</styleUrl>
<Point>
<coordinates>
-99.0464172,17.1232147,762.33
</coordinates>
</Point>
</Placemark>
<Placemark>
<name>
Wed May 19 12:00:21 2010 S=0.00 Km/hr
</name>
<styleUrl>
#styleMap_TLP_Normal
</styleUrl>
<Point>
<coordinates>
-99.0464172,17.1232147,762.31
</coordinates>
</Point>
</Placemark>
<Placemark>
<name>
Wed May 19 12:00:31 2010 S=0.00 Km/hr
</name>
<styleUrl>
#styleMap_TLP_Normal
</styleUrl>
<Point>
<coordinates>
-99.0464172,17.1232147,762.30
</coordinates>
</Point>
</Placemark>
<Placemark>
<name>
Wed May 19 12:00:41 2010 S=0.01 Km/hr
</name>
<styleUrl>
#styleMap_TLP_Normal
</styleUrl>
<Point>
<coordinates>
-99.0464172,17.1232166,762.34
</coordinates>
</Point>
</Placemark>
<Placemark>
<name>
Wed May 19 12:00:51 2010 S=0.00 Km/hr
</name>
<styleUrl>
#styleMap_TLP_Normal
</styleUrl>
<Point>
<coordinates>
-99.0464172,17.1232166,762.36
</coordinates>
</Point>
</Placemark>
<Placemark>
<name>
Wed May 19 12:01:01 2010 S=0.01 Km/hr
</name>
<styleUrl>
#styleMap_TLP_Normal
</styleUrl>
<Point>
<coordinates>
-99.0464172,17.1232185,762.38
</coordinates>
</Point>
</Placemark>
<Placemark>
<name>
Wed May 19 12:01:11 2010 S=0.00 Km/hr
</name>
<styleUrl>
#styleMap_TLP_Normal
</styleUrl>
<Point>
<coordinates>
-99.0464172,17.1232185,762.36
</coordinates>
</Point>
</Placemark>
<Placemark>
<name>
Wed May 19 12:01:21 2010 S=0.01 Km/hr
</name>
<styleUrl>
#styleMap_TLP_Normal
</styleUrl>
<Point>
<coordinates>
-99.0464172,17.1232185,762.38
</coordinates>
</Point>
</Placemark>
<Placemark>
<name>
Wed May 19 12:01:31 2010 S=0.01 Km/hr
</name>
<styleUrl>
#styleMap_TLP_Normal
</styleUrl>
<Point>
<coordinates>
-99.0464172,17.1232185,762.41
</coordinates>
</Point>
</Placemark>
<Placemark>
<name>
Wed May 19 12:01:41 2010 S=0.00 Km/hr
</name>
<styleUrl>
#styleMap_TLP_Normal
</styleUrl>
<Point>
<coordinates>
-99.0464172,17.1232185,762.47
</coordinates>
</Point>
</Placemark>
<Placemark>
<name>
Wed May 19 12:01:51 2010 S=0.01 Km/hr
</name>
<styleUrl>
#styleMap_TLP_Normal
</styleUrl>
<Point>
<coordinates>
-99.0464172,17.1232185,762.55
</coordinates>
</Point>
</Placemark>
<Placemark>
<name>
Wed May 19 12:02:01 2010 S=0.01 Km/hr
</name>
<styleUrl>
#styleMap_TLP_Normal
</styleUrl>
<Point>
<coordinates>
-99.0464096,17.1232185,762.59
</coordinates>
</Point>
</Placemark>
<Placemark>
<name>
Wed May 19 12:02:11 2010 S=0.01 Km/hr
</name>
<styleUrl>
#styleMap_TLP_Normal
</styleUrl>
<Point>
<coordinates>
-99.0464096,17.1232185,762.61
</coordinates>
</Point>
</Placemark>
<Placemark>
<name>
Wed May 19 12:02:21 2010 S=0.00 Km/hr
</name>
<styleUrl>
#styleMap_TLP_Normal
</styleUrl>
<Point>
<coordinates>
-99.0464096,17.1232185,762.64
</coordinates>
</Point>
</Placemark>
<Placemark>
<name>
Wed May 19 12:02:31 2010 S=0.01 Km/hr
</name>
<styleUrl>
#styleMap_TLP_Normal
</styleUrl>
<Point>
<coordinates>
-99.0464096,17.1232185,762.64
</coordinates>
</Point>
</Placemark>
<Placemark>
<name>
Wed May 19 12:02:41 2010 S=0.00 Km/hr
</name>
<styleUrl>
#styleMap_TLP_Normal
</styleUrl>
<Point>
<coordinates>
-99.0464096,17.1232185,762.63
</coordinates>
</Point>
</Placemark>
<Placemark>
<name>
Wed May 19 12:02:51 2010 S=0.01 Km/hr
</name>
<styleUrl>
#styleMap_TLP_Normal
</styleUrl>
<Point>
<coordinates>
-99.0464096,17.1232185,762.52
</coordinates>
</Point>
</Placemark>
<Placemark>
<name>
Wed May 19 12:03:01 2010 S=0.01 Km/hr
</name>
<styleUrl>
#styleMap_TLP_Normal
</styleUrl>
<Point>
<coordinates>
-99.0464096,17.1232185,762.45
</coordinates>
</Point>
</Placemark>
<Placemark>
<name>
Wed May 19 12:03:11 2010 S=0.00 Km/hr
</name>
<styleUrl>
#styleMap_TLP_Normal
</styleUrl>
<Point>
<coordinates>
-99.0464096,17.1232185,762.42
</coordinates>
</Point>
</Placemark>
<Placemark>
<name>
Wed May 19 12:03:21 2010 S=0.00 Km/hr
</name>
<styleUrl>
#styleMap_TLP_Normal
</styleUrl>
<Point>
<coordinates>
-99.0464096,17.1232185,762.38
</coordinates>
</Point>
</Placemark>
<Placemark>
<name>
Wed May 19 12:03:31 2010 S=0.00 Km/hr
</name>
<styleUrl>
#styleMap_TLP_Normal
</styleUrl>
<Point>
<coordinates>
-99.0464096,17.1232185,762.34
</coordinates>
</Point>
</Placemark>
<Placemark>
<name>
Wed May 19 12:03:41 2010 S=0.01 Km/hr
</name>
<styleUrl>
#styleMap_TLP_Normal
</styleUrl>
<Point>
<coordinates>
-99.0464096,17.1232185,762.34
</coordinates>
</Point>
</Placemark>
<Placemark>
<name>
Wed May 19 12:03:51 2010 S=0.01 Km/hr
</name>
<styleUrl>
#styleMap_TLP_Normal
</styleUrl>
<Point>
<coordinates>
-99.0464096,17.1232185,762.33
</coordinates>
</Point>
</Placemark>
<Placemark>
<name>
Wed May 19 12:04:01 2010 S=0.01 Km/hr
</name>
<styleUrl>
#styleMap_TLP_Normal
</styleUrl>
<Point>
<coordinates>
-99.0464096,17.1232185,762.36
</coordinates>
</Point>
</Placemark>
<Placemark>
<name>
Wed May 19 12:04:11 2010 S=0.01 Km/hr
</name>
<styleUrl>
#styleMap_TLP_Normal
</styleUrl>
<Point>
<coordinates>
-99.0464096,17.1232185,762.38
</coordinates>
</Point>
</Placemark>
<Placemark>
<name>
Wed May 19 12:04:21 2010 S=0.01 Km/hr
</name>
<styleUrl>
#styleMap_TLP_Normal
</styleUrl>
<Point>
<coordinates>
-99.0464096,17.1232185,762.39
</coordinates>
</Point>
</Placemark>
<Placemark>
<name>
Wed May 19 12:04:31 2010 S=0.00 Km/hr
</name>
<styleUrl>
#styleMap_TLP_Normal
</styleUrl>
<Point>
<coordinates>
-99.0464096,17.1232204,762.41
</coordinates>
</Point>
</Placemark>
<Placemark>
<name>
Wed May 19 12:04:41 2010 S=0.01 Km/hr
</name>
<styleUrl>
#styleMap_TLP_Normal
</styleUrl>
<Point>
<coordinates>
-99.0464096,17.1232204,762.38
</coordinates>
</Point>
</Placemark>
<Placemark>
<name>
Wed May 19 12:04:51 2010 S=0.01 Km/hr
</name>
<styleUrl>
#styleMap_TLP_Normal
</styleUrl>
<Point>
<coordinates>
-99.0464096,17.1232204,762.34
</coordinates>
</Point>
</Placemark>
<Placemark>
<name>
Wed May 19 12:05:01 2010 S=0.01 Km/hr
</name>
<styleUrl>
#styleMap_TLP_Normal
</styleUrl>
<Point>
<coordinates>
-99.0464096,17.1232224,762.31
</coordinates>
</Point>
</Placemark>
<Placemark>
<name>
Wed May 19 12:05:11 2010 S=0.01 Km/hr
</name>
<styleUrl>
#styleMap_TLP_Normal
</styleUrl>
<Point>
<coordinates>
-99.0464096,17.1232224,762.30
</coordinates>
</Point>
</Placemark>
<Placemark>
<name>
Wed May 19 12:05:21 2010 S=0.01 Km/hr
</name>
<styleUrl>
#styleMap_TLP_Normal
</styleUrl>
<Point>
<coordinates>
-99.0464096,17.1232224,762.27
</coordinates>
</Point>
</Placemark>
<Placemark>
<name>
Wed May 19 12:05:31 2010 S=0.01 Km/hr
</name>
<styleUrl>
#styleMap_TLP_Normal
</styleUrl>
<Point>
<coordinates>
-99.0464096,17.1232224,762.19
</coordinates>
</Point>
</Placemark>
<Placemark>
<name>
Wed May 19 12:05:41 2010 S=0.01 Km/hr
</name>
<styleUrl>
#styleMap_TLP_Normal
</styleUrl>
<Point>
<coordinates>
-99.0464096,17.1232224,762.11
</coordinates>
</Point>
</Placemark>
<Placemark>
<name>
Wed May 19 12:05:51 2010 S=0.01 Km/hr
</name>
<styleUrl>
#styleMap_TLP_Normal
</styleUrl>
<Point>
<coordinates>
-99.0464096,17.1232224,762.08
</coordinates>
</Point>
</Placemark>
<Placemark>
<name>
Wed May 19 12:06:01 2010 S=0.02 Km/hr
</name>
<styleUrl>
#styleMap_TLP_Normal
</styleUrl>
<Point>
<coordinates>
-99.0464096,17.1232224,762.11
</coordinates>
</Point>
</Placemark>
<Placemark>
<name>
Wed May 19 12:06:11 2010 S=0.00 Km/hr
</name>
<styleUrl>
#styleMap_TLP_Normal
</styleUrl>
<Point>
<coordinates>
-99.0464096,17.1232224,762.14
</coordinates>
</Point>
</Placemark>
<Placemark>
<name>
Wed May 19 12:06:21 2010 S=0.01 Km/hr
</name>
<styleUrl>
#styleMap_TLP_Normal
</styleUrl>
<Point>
<coordinates>
-99.0464096,17.1232224,762.17
</coordinates>
</Point>
</Placemark>
<Placemark>
<name>
Wed May 19 12:06:31 2010 S=0.01 Km/hr
</name>
<styleUrl>
#styleMap_TLP_Normal
</styleUrl>
<Point>
<coordinates>
-99.0464096,17.1232224,762.17
</coordinates>
</Point>
</Placemark>
<Placemark>
<name>
Wed May 19 12:06:41 2010 S=0.01 Km/hr
</name>
<styleUrl>
#styleMap_TLP_Normal
</styleUrl>
<Point>
<coordinates>
-99.0464096,17.1232224,762.19
</coordinates>
</Point>
</Placemark>
<Placemark>
<name>
Wed May 19 12:06:51 2010 S=0.00 Km/hr
</name>
<styleUrl>
#styleMap_TLP_Normal
</styleUrl>
<Point>
<coordinates>
-99.0464096,17.1232224,762.16
</coordinates>
</Point>
</Placemark>
<Placemark>
<name>
Wed May 19 12:07:01 2010 S=0.00 Km/hr
</name>
<styleUrl>
#styleMap_TLP_Normal
</styleUrl>
<Point>
<coordinates>
-99.0464096,17.1232243,762.17
</coordinates>
</Point>
</Placemark>
<Placemark>
<name>
Wed May 19 12:07:11 2010 S=0.00 Km/hr
</name>
<styleUrl>
#styleMap_TLP_Normal
</styleUrl>
<Point>
<coordinates>
-99.0464096,17.1232243,762.19
</coordinates>
</Point>
</Placemark>
<Placemark>
<name>
Wed May 19 12:07:21 2010 S=0.00 Km/hr
</name>
<styleUrl>
#styleMap_TLP_Normal
</styleUrl>
<Point>
<coordinates>
-99.0464096,17.1232243,762.19
</coordinates>
</Point>
</Placemark>
<Placemark>
<name>
Wed May 19 12:07:31 2010 S=0.01 Km/hr
</name>
<styleUrl>
#styleMap_TLP_Normal
</styleUrl>
<Point>
<coordinates>
-99.0464096,17.1232243,762.20
</coordinates>
</Point>
</Placemark>
<Placemark>
<name>
Wed May 19 12:07:41 2010 S=0.01 Km/hr
</name>
<styleUrl>
#styleMap_TLP_Normal
</styleUrl>
<Point>
<coordinates>
-99.0464096,17.1232243,762.19
</coordinates>
</Point>
</Placemark>
<Placemark>
<name>
Wed May 19 12:07:51 2010 S=0.01 Km/hr
</name>
<styleUrl>
#styleMap_TLP_Normal
</styleUrl>
<Point>
<coordinates>
-99.0464096,17.1232262,762.14
</coordinates>
</Point>
</Placemark>
<Placemark>
<name>
Wed May 19 12:08:01 2010 S=0.01 Km/hr
</name>
<styleUrl>
#styleMap_TLP_Normal
</styleUrl>
<Point>
<coordinates>
-99.0464096,17.1232262,762.14
</coordinates>
</Point>
</Placemark>
<Placemark>
<name>
Wed May 19 12:08:11 2010 S=0.01 Km/hr
</name>
<styleUrl>
#styleMap_TLP_Normal
</styleUrl>
<Point>
<coordinates>
-99.0464096,17.1232262,762.17
</coordinates>
</Point>
</Placemark>
<Placemark>
<name>
Wed May 19 12:08:21 2010 S=0.00 Km/hr
</name>
<styleUrl>
#styleMap_TLP_Normal
</styleUrl>
<Point>
<coordinates>
-99.0464096,17.1232262,762.19
</coordinates>
</Point>
</Placemark>
<Placemark>
<name>
Wed May 19 12:08:31 2010 S=0.01 Km/hr
</name>
<styleUrl>
#styleMap_TLP_Normal
</styleUrl>
<Point>
<coordinates>
-99.0464096,17.1232281,762.19
</coordinates>
</Point>
</Placemark>
<Placemark>
<name>
Wed May 19 12:08:41 2010 S=0.00 Km/hr
</name>
<styleUrl>
#styleMap_TLP_Normal
</styleUrl>
<Point>
<coordinates>
-99.0464096,17.1232281,762.19
</coordinates>
</Point>
</Placemark>
<Placemark>
<name>
Wed May 19 12:08:51 2010 S=0.00 Km/hr
</name>
<styleUrl>
#styleMap_TLP_Normal
</styleUrl>
<Point>
<coordinates>
-99.0464096,17.1232281,762.19
</coordinates>
</Point>
</Placemark>
<Placemark>
<name>
Wed May 19 12:09:01 2010 S=0.00 Km/hr
</name>
<styleUrl>
#styleMap_TLP_Normal
</styleUrl>
<Point>
<coordinates>
-99.0464096,17.1232281,762.19
</coordinates>
</Point>
</Placemark>
<Placemark>
<name>
Wed May 19 12:09:11 2010 S=0.00 Km/hr
</name>
<styleUrl>
#styleMap_TLP_Normal
</styleUrl>
<Point>
<coordinates>
-99.0464096,17.1232300,762.20
</coordinates>
</Point>
</Placemark>
<Placemark>
<name>
Wed May 19 12:09:21 2010 S=0.01 Km/hr
</name>
<styleUrl>
#styleMap_TLP_Normal
</styleUrl>
<Point>
<coordinates>
-99.0464096,17.1232300,762.27
</coordinates>
</Point>
</Placemark>
<Placemark>
<name>
Wed May 19 12:09:31 2010 S=0.01 Km/hr
</name>
<styleUrl>
#styleMap_TLP_Normal
</styleUrl>
<Point>
<coordinates>
-99.0464096,17.1232300,762.28
</coordinates>
</Point>
</Placemark>
<Placemark>
<name>
Wed May 19 12:09:41 2010 S=0.01 Km/hr
</name>
<styleUrl>
#styleMap_TLP_Normal
</styleUrl>
<Point>
<coordinates>
-99.0464096,17.1232300,762.28
</coordinates>
</Point>
</Placemark>
<Placemark>
<name>
Wed May 19 12:09:51 2010 S=0.00 Km/hr
</name>
<styleUrl>
#styleMap_TLP_Normal
</styleUrl>
<Point>
<coordinates>
-99.0464096,17.1232319,762.25
</coordinates>
</Point>
</Placemark>
<Placemark>
<name>
Wed May 19 12:10:01 2010 S=0.01 Km/hr
</name>
<styleUrl>
#styleMap_TLP_Normal
</styleUrl>
<Point>
<coordinates>
-99.0464096,17.1232319,762.25
</coordinates>
</Point>
</Placemark>
<Placemark>
<name>
Wed May 19 12:10:11 2010 S=0.02 Km/hr
</name>
<styleUrl>
#styleMap_TLP_Normal
</styleUrl>
<Point>
<coordinates>
-99.0464096,17.1232319,762.23
</coordinates>
</Point>
</Placemark>
<Placemark>
<name>
Wed May 19 12:10:21 2010 S=0.01 Km/hr
</name>
<styleUrl>
#styleMap_TLP_Normal
</styleUrl>
<Point>
<coordinates>
-99.0464096,17.1232338,762.20
</coordinates>
</Point>
</Placemark>
<Placemark>
<name>
Wed May 19 12:10:31 2010 S=0.00 Km/hr
</name>
<styleUrl>
#styleMap_TLP_Normal
</styleUrl>
<Point>
<coordinates>
-99.0464172,17.1232357,762.16
</coordinates>
</Point>
</Placemark>
<Placemark>
<name>
Wed May 19 12:10:41 2010 S=0.01 Km/hr
</name>
<styleUrl>
#styleMap_TLP_Normal
</styleUrl>
<Point>
<coordinates>
-99.0464172,17.1232357,762.17
</coordinates>
</Point>
</Placemark>
<Placemark>
<name>
Wed May 19 12:10:51 2010 S=0.01 Km/hr
</name>
<styleUrl>
#styleMap_TLP_Normal
</styleUrl>
<Point>
<coordinates>
-99.0464172,17.1232357,762.20
</coordinates>
</Point>
</Placemark>
<Placemark>
<name>
Wed May 19 12:11:01 2010 S=0.01 Km/hr
</name>
<styleUrl>
#styleMap_TLP_Normal
</styleUrl>
<Point>
<coordinates>
-99.0464172,17.1232357,762.22
</coordinates>
</Point>
</Placemark>
<Placemark>
<name>
Wed May 19 12:11:11 2010 S=0.01 Km/hr
</name>
<styleUrl>
#styleMap_TLP_Normal
</styleUrl>
<Point>
<coordinates>
-99.0464172,17.1232376,762.23
</coordinates>
</Point>
</Placemark>
<Placemark>
<name>
Wed May 19 12:11:21 2010 S=0.00 Km/hr
</name>
<styleUrl>
#styleMap_TLP_Normal
</styleUrl>
<Point>
<coordinates>
-99.0464172,17.1232357,762.27
</coordinates>
</Point>
</Placemark>
<Placemark>
<name>
Wed May 19 12:11:31 2010 S=0.01 Km/hr
</name>
<styleUrl>
#styleMap_TLP_Normal
</styleUrl>
<Point>
<coordinates>
-99.0464172,17.1232357,762.30
</coordinates>
</Point>
</Placemark>
<Placemark>
<name>
Wed May 19 12:11:41 2010 S=0.00 Km/hr
</name>
<styleUrl>
#styleMap_TLP_Normal
</styleUrl>
<Point>
<coordinates>
-99.0464172,17.1232357,762.34
</coordinates>
</Point>
</Placemark>
<Placemark>
<name>
Wed May 19 12:11:51 2010 S=0.00 Km/hr
</name>
<styleUrl>
#styleMap_TLP_Normal
</styleUrl>
<Point>
<coordinates>
-99.0464172,17.1232357,762.38
</coordinates>
</Point>
</Placemark>
<Placemark>
<name>
Wed May 19 12:12:01 2010 S=0.01 Km/hr
</name>
<styleUrl>
#styleMap_TLP_Normal
</styleUrl>
<Point>
<coordinates>
-99.0464172,17.1232376,762.39
</coordinates>
</Point>
</Placemark>
<Placemark>
<name>
Wed May 19 12:12:11 2010 S=0.00 Km/hr
</name>
<styleUrl>
#styleMap_TLP_Normal
</styleUrl>
<Point>
<coordinates>
-99.0464172,17.1232357,762.42
</coordinates>
</Point>
</Placemark>
<Placemark>
<name>
Wed May 19 12:12:21 2010 S=0.01 Km/hr
</name>
<styleUrl>
#styleMap_TLP_Normal
</styleUrl>
<Point>
<coordinates>
-99.0464172,17.1232357,762.47
</coordinates>
</Point>
</Placemark>
<Placemark>
<name>
Wed May 19 12:12:31 2010 S=0.00 Km/hr
</name>
<styleUrl>
#styleMap_TLP_Normal
</styleUrl>
<Point>
<coordinates>
-99.0464172,17.1232357,762.48
</coordinates>
</Point>
</Placemark>
<Placemark>
<name>
Wed May 19 12:12:41 2010 S=0.01 Km/hr
</name>
<styleUrl>
#styleMap_TLP_Normal
</styleUrl>
<Point>
<coordinates>
-99.0464172,17.1232357,762.53
</coordinates>
</Point>
</Placemark>
<Placemark>
<name>
Wed May 19 12:12:51 2010 S=0.00 Km/hr
</name>
<styleUrl>
#styleMap_TLP_Normal
</styleUrl>
<Point>
<coordinates>
-99.0464172,17.1232357,762.52
</coordinates>
</Point>
</Placemark>
<Placemark>
<name>
Wed May 19 12:13:01 2010 S=0.00 Km/hr
</name>
<styleUrl>
#styleMap_TLP_Normal
</styleUrl>
<Point>
<coordinates>
-99.0464172,17.1232357,762.53
</coordinates>
</Point>
</Placemark>
<Placemark>
<name>
Wed May 19 12:13:11 2010 S=0.00 Km/hr
</name>
<styleUrl>
#styleMap_TLP_Normal
</styleUrl>
<Point>
<coordinates>
-99.0464172,17.1232357,762.52
</coordinates>
</Point>
</Placemark>
<Placemark>
<name>
Wed May 19 12:13:21 2010 S=0.00 Km/hr
</name>
<styleUrl>
#styleMap_TLP_Normal
</styleUrl>
<Point>
<coordinates>
-99.0464172,17.1232357,762.55
</coordinates>
</Point>
</Placemark>
<Placemark>
<name>
Wed May 19 12:13:31 2010 S=0.00 Km/hr
</name>
<styleUrl>
#styleMap_TLP_Normal
</styleUrl>
<Point>
<coordinates>
-99.0464172,17.1232357,762.56
</coordinates>
</Point>
</Placemark>
<Placemark>
<name>
Wed May 19 12:13:41 2010 S=0.01 Km/hr
</name>
<styleUrl>
#styleMap_TLP_Normal
</styleUrl>
<Point>
<coordinates>
-99.0464172,17.1232357,762.55
</coordinates>
</Point>
</Placemark>
<Placemark>
<name>
Wed May 19 12:13:51 2010 S=0.00 Km/hr
</name>
<styleUrl>
#styleMap_TLP_Normal
</styleUrl>
<Point>
<coordinates>
-99.0464172,17.1232357,762.56
</coordinates>
</Point>
</Placemark>
<Placemark>
<name>
Wed May 19 12:14:01 2010 S=0.00 Km/hr
</name>
<styleUrl>
#styleMap_TLP_Normal
</styleUrl>
<Point>
<coordinates>
-99.0464172,17.1232357,762.58
</coordinates>
</Point>
</Placemark>
<Placemark>
<name>
Wed May 19 12:14:11 2010 S=0.01 Km/hr
</name>
<styleUrl>
#styleMap_TLP_Normal
</styleUrl>
<Point>
<coordinates>
-99.0464172,17.1232357,762.56
</coordinates>
</Point>
</Placemark>
<Placemark>
<name>
Wed May 19 12:14:21 2010 S=0.00 Km/hr
</name>
<styleUrl>
#styleMap_TLP_Normal
</styleUrl>
<Point>
<coordinates>
-99.0464172,17.1232357,762.53
</coordinates>
</Point>
</Placemark>
<Placemark>
<name>
Wed May 19 12:14:31 2010 S=0.01 Km/hr
</name>
<styleUrl>
#styleMap_TLP_Normal
</styleUrl>
<Point>
<coordinates>
-99.0464172,17.1232338,762.56
</coordinates>
</Point>
</Placemark>
<Placemark>
<name>
Wed May 19 12:14:41 2010 S=0.01 Km/hr
</name>
<styleUrl>
#styleMap_TLP_Normal
</styleUrl>
<Point>
<coordinates>
-99.0464172,17.1232338,762.59
</coordinates>
</Point>
</Placemark>
<Placemark>
<name>
Wed May 19 12:14:51 2010 S=0.00 Km/hr
</name>
<styleUrl>
#styleMap_TLP_Normal
</styleUrl>
<Point>
<coordinates>
-99.0464172,17.1232338,762.61
</coordinates>
</Point>
</Placemark>
<Placemark>
<name>
Wed May 19 12:15:01 2010 S=0.00 Km/hr
</name>
<styleUrl>
#styleMap_TLP_Normal
</styleUrl>
<Point>
<coordinates>
-99.0464096,17.1232338,762.64
</coordinates>
</Point>
</Placemark>
<Placemark>
<name>
Wed May 19 12:15:11 2010 S=0.00 Km/hr
</name>
<styleUrl>
#styleMap_TLP_Normal
</styleUrl>
<Point>
<coordinates>
-99.0464096,17.1232319,762.67
</coordinates>
</Point>
</Placemark>
<Placemark>
<name>
Wed May 19 12:15:21 2010 S=0.00 Km/hr
</name>
<styleUrl>
#styleMap_TLP_Normal
</styleUrl>
<Point>
<coordinates>
-99.0464096,17.1232319,762.72
</coordinates>
</Point>
</Placemark>
<Placemark>
<name>
Wed May 19 12:15:31 2010 S=0.01 Km/hr
</name>
<styleUrl>
#styleMap_TLP_Normal
</styleUrl>
<Point>
<coordinates>
-99.0464096,17.1232319,762.80
</coordinates>
</Point>
</Placemark>
<Placemark>
<name>
Wed May 19 12:15:41 2010 S=0.01 Km/hr
</name>
<styleUrl>
#styleMap_TLP_Normal
</styleUrl>
<Point>
<coordinates>
-99.0464096,17.1232300,762.86
</coordinates>
</Point>
</Placemark>
<Placemark>
<name>
Wed May 19 12:15:51 2010 S=0.00 Km/hr
</name>
<styleUrl>
#styleMap_TLP_Normal
</styleUrl>
<Point>
<coordinates>
-99.0464172,17.1232300,762.88
</coordinates>
</Point>
</Placemark>
<Placemark>
<name>
Wed May 19 12:16:01 2010 S=0.00 Km/hr
</name>
<styleUrl>
#styleMap_TLP_Normal
</styleUrl>
<Point>
<coordinates>
-99.0464172,17.1232300,762.86
</coordinates>
</Point>
</Placemark>
<Placemark>
<name>
Wed May 19 12:16:11 2010 S=0.01 Km/hr
</name>
<styleUrl>
#styleMap_TLP_Normal
</styleUrl>
<Point>
<coordinates>
-99.0464096,17.1232300,762.91
</coordinates>
</Point>
</Placemark>
<Placemark>
<name>
Wed May 19 12:16:21 2010 S=0.00 Km/hr
</name>
<styleUrl>
#styleMap_TLP_Normal
</styleUrl>
<Point>
<coordinates>
-99.0464096,17.1232281,762.88
</coordinates>
</Point>
</Placemark>
<Placemark>
<name>
Wed May 19 12:16:31 2010 S=0.00 Km/hr
</name>
<styleUrl>
#styleMap_TLP_Normal
</styleUrl>
<Point>
<coordinates>
-99.0464096,17.1232300,762.86
</coordinates>
</Point>
</Placemark>
<Placemark>
<name>
Wed May 19 12:16:41 2010 S=0.00 Km/hr
</name>
<styleUrl>
#styleMap_TLP_Normal
</styleUrl>
<Point>
<coordinates>
-99.0464096,17.1232300,762.88
</coordinates>
</Point>
</Placemark>
<Placemark>
<name>
Wed May 19 12:16:51 2010 S=0.01 Km/hr
</name>
<styleUrl>
#styleMap_TLP_Normal
</styleUrl>
<Point>
<coordinates>
-99.0464096,17.1232281,762.88
</coordinates>
</Point>
</Placemark>
<Placemark>
<name>
Wed May 19 12:17:01 2010 S=0.01 Km/hr
</name>
<styleUrl>
#styleMap_TLP_Normal
</styleUrl>
<Point>
<coordinates>
-99.0464096,17.1232281,762.84
</coordinates>
</Point>
</Placemark>
<Placemark>
<name>
Wed May 19 12:17:11 2010 S=0.00 Km/hr
</name>
<styleUrl>
#styleMap_TLP_Normal
</styleUrl>
<Point>
<coordinates>
-99.0464096,17.1232300,762.83
</coordinates>
</Point>
</Placemark>
<Placemark>
<name>
Wed May 19 12:17:21 2010 S=0.00 Km/hr
</name>
<styleUrl>
#styleMap_TLP_Normal
</styleUrl>
<Point>
<coordinates>
-99.0464096,17.1232281,762.81
</coordinates>
</Point>
</Placemark>
<Placemark>
<name>
Wed May 19 12:17:31 2010 S=0.02 Km/hr
</name>
<styleUrl>
#styleMap_TLP_Normal
</styleUrl>
<Point>
<coordinates>
-99.0464096,17.1232281,762.83
</coordinates>
</Point>
</Placemark>
<Placemark>
<name>
Wed May 19 12:17:41 2010 S=0.00 Km/hr
</name>
<styleUrl>
#styleMap_TLP_Normal
</styleUrl>
<Point>
<coordinates>
-99.0464096,17.1232262,762.83
</coordinates>
</Point>
</Placemark>
<Placemark>
<name>
Wed May 19 12:17:51 2010 S=0.00 Km/hr
</name>
<styleUrl>
#styleMap_TLP_Normal
</styleUrl>
<Point>
<coordinates>
-99.0464096,17.1232262,762.84
</coordinates>
</Point>
</Placemark>
<Placemark>
<name>
Wed May 19 12:18:01 2010 S=0.01 Km/hr
</name>
<styleUrl>
#styleMap_TLP_Normal
</styleUrl>
<Point>
<coordinates>
-99.0464096,17.1232262,762.89
</coordinates>
</Point>
</Placemark>
<Placemark>
<name>
Wed May 19 12:18:11 2010 S=0.01 Km/hr
</name>
<styleUrl>
#styleMap_TLP_Normal
</styleUrl>
<Point>
<coordinates>
-99.0464096,17.1232262,762.91
</coordinates>
</Point>
</Placemark>
<Placemark>
<name>
Wed May 19 12:18:21 2010 S=0.01 Km/hr
</name>
<styleUrl>
#styleMap_TLP_Normal
</styleUrl>
<Point>
<coordinates>
-99.0464096,17.1232262,762.86
</coordinates>
</Point>
</Placemark>
<Placemark>
<name>
Wed May 19 12:18:31 2010 S=0.00 Km/hr
</name>
<styleUrl>
#styleMap_TLP_Normal
</styleUrl>
<Point>
<coordinates>
-99.0464096,17.1232262,762.89
</coordinates>
</Point>
</Placemark>
<Placemark>
<name>
Wed May 19 12:18:41 2010 S=0.01 Km/hr
</name>
<styleUrl>
#styleMap_TLP_Normal
</styleUrl>
<Point>
<coordinates>
-99.0464096,17.1232243,762.97
</coordinates>
</Point>
</Placemark>
<Placemark>
<name>
Wed May 19 12:18:51 2010 S=0.01 Km/hr
</name>
<styleUrl>
#styleMap_TLP_Normal
</styleUrl>
<Point>
<coordinates>
-99.0464096,17.1232243,762.97
</coordinates>
</Point>
</Placemark>
<Placemark>
<name>
Wed May 19 12:19:01 2010 S=0.00 Km/hr
</name>
<styleUrl>
#styleMap_TLP_Normal
</styleUrl>
<Point>
<coordinates>
-99.0464096,17.1232243,762.98
</coordinates>
</Point>
</Placemark>
<Placemark>
<name>
Wed May 19 12:19:11 2010 S=0.00 Km/hr
</name>
<styleUrl>
#styleMap_TLP_Normal
</styleUrl>
<Point>
<coordinates>
-99.0464096,17.1232243,762.98
</coordinates>
</Point>
</Placemark>
<Placemark>
<name>
Wed May 19 12:19:21 2010 S=0.01 Km/hr
</name>
<styleUrl>
#styleMap_TLP_Normal
</styleUrl>
<Point>
<coordinates>
-99.0464096,17.1232243,762.98
</coordinates>
</Point>
</Placemark>
<Placemark>
<name>
Wed May 19 12:19:31 2010 S=0.01 Km/hr
</name>
<styleUrl>
#styleMap_TLP_Normal
</styleUrl>
<Point>
<coordinates>
-99.0464096,17.1232243,763.02
</coordinates>
</Point>
</Placemark>
<Placemark>
<name>
Wed May 19 12:19:41 2010 S=0.02 Km/hr
</name>
<styleUrl>
#styleMap_TLP_Normal
</styleUrl>
<Point>
<coordinates>
-99.0464096,17.1232224,763.03
</coordinates>
</Point>
</Placemark>
<Placemark>
<name>
Wed May 19 12:19:51 2010 S=0.01 Km/hr
</name>
<styleUrl>
#styleMap_TLP_Normal
</styleUrl>
<Point>
<coordinates>
-99.0464096,17.1232224,763.08
</coordinates>
</Point>
</Placemark>
<Placemark>
<name>
Wed May 19 12:20:01 2010 S=0.01 Km/hr
</name>
<styleUrl>
#styleMap_TLP_Normal
</styleUrl>
<Point>
<coordinates>
-99.0464096,17.1232204,763.09
</coordinates>
</Point>
</Placemark>
<Placemark>
<name>
Wed May 19 12:20:11 2010 S=0.01 Km/hr
</name>
<styleUrl>
#styleMap_TLP_Normal
</styleUrl>
<Point>
<coordinates>
-99.0464020,17.1232204,763.14
</coordinates>
</Point>
</Placemark>
<Placemark>
<name>
Wed May 19 12:20:21 2010 S=0.01 Km/hr
</name>
<styleUrl>
#styleMap_TLP_Normal
</styleUrl>
<Point>
<coordinates>
-99.0464020,17.1232204,763.16
</coordinates>
</Point>
</Placemark>
<Placemark>
<name>
Wed May 19 12:20:31 2010 S=0.01 Km/hr
</name>
<styleUrl>
#styleMap_TLP_Normal
</styleUrl>
<Point>
<coordinates>
-99.0464020,17.1232185,763.17
</coordinates>
</Point>
</Placemark>
<Placemark>
<name>
Wed May 19 12:20:41 2010 S=0.01 Km/hr
</name>
<styleUrl>
#styleMap_TLP_Normal
</styleUrl>
<Point>
<coordinates>
-99.0464020,17.1232185,763.17
</coordinates>
</Point>
</Placemark>
<Placemark>
<name>
Wed May 19 12:20:51 2010 S=0.02 Km/hr
</name>
<styleUrl>
#styleMap_TLP_Normal
</styleUrl>
<Point>
<coordinates>
-99.0464020,17.1232185,763.19
</coordinates>
</Point>
</Placemark>
<Placemark>
<name>
Wed May 19 12:21:01 2010 S=0.01 Km/hr
</name>
<styleUrl>
#styleMap_TLP_Normal
</styleUrl>
<Point>
<coordinates>
-99.0464020,17.1232185,763.17
</coordinates>
</Point>
</Placemark>
<Placemark>
<name>
Wed May 19 12:21:11 2010 S=0.00 Km/hr
</name>
<styleUrl>
#styleMap_TLP_Normal
</styleUrl>
<Point>
<coordinates>
-99.0464020,17.1232185,763.14
</coordinates>
</Point>
</Placemark>
<Placemark>
<name>
Wed May 19 12:21:21 2010 S=0.00 Km/hr
</name>
<styleUrl>
#styleMap_TLP_Normal
</styleUrl>
<Point>
<coordinates>
-99.0464020,17.1232166,763.13
</coordinates>
</Point>
</Placemark>
<Placemark>
<name>
Wed May 19 12:21:31 2010 S=0.00 Km/hr
</name>
<styleUrl>
#styleMap_TLP_Normal
</styleUrl>
<Point>
<coordinates>
-99.0464020,17.1232166,763.13
</coordinates>
</Point>
</Placemark>
<Placemark>
<name>
Wed May 19 12:21:41 2010 S=0.01 Km/hr
</name>
<styleUrl>
#styleMap_TLP_Normal
</styleUrl>
<Point>
<coordinates>
-99.0464020,17.1232166,763.11
</coordinates>
</Point>
</Placemark>
<Placemark>
<name>
Wed May 19 12:21:51 2010 S=0.00 Km/hr
</name>
<styleUrl>
#styleMap_TLP_Normal
</styleUrl>
<Point>
<coordinates>
-99.0464020,17.1232166,763.09
</coordinates>
</Point>
</Placemark>
<Placemark>
<name>
Wed May 19 12:22:01 2010 S=0.00 Km/hr
</name>
<styleUrl>
#styleMap_TLP_Normal
</styleUrl>
<Point>
<coordinates>
-99.0464020,17.1232166,763.05
</coordinates>
</Point>
</Placemark>
<Placemark>
<name>
Wed May 19 12:22:11 2010 S=0.01 Km/hr
</name>
<styleUrl>
#styleMap_TLP_Normal
</styleUrl>
<Point>
<coordinates>
-99.0464020,17.1232166,763.03
</coordinates>
</Point>
</Placemark>
<Placemark>
<name>
Wed May 19 12:22:21 2010 S=0.01 Km/hr
</name>
<styleUrl>
#styleMap_TLP_Normal
</styleUrl>
<Point>
<coordinates>
-99.0464020,17.1232166,763.03
</coordinates>
</Point>
</Placemark>
<Placemark>
<name>
Wed May 19 12:22:31 2010 S=0.00 Km/hr
</name>
<styleUrl>
#styleMap_TLP_Normal
</styleUrl>
<Point>
<coordinates>
-99.0464020,17.1232166,763.03
</coordinates>
</Point>
</Placemark>
<Placemark>
<name>
Wed May 19 12:22:41 2010 S=0.01 Km/hr
</name>
<styleUrl>
#styleMap_TLP_Normal
</styleUrl>
<Point>
<coordinates>
-99.0464020,17.1232166,763.02
</coordinates>
</Point>
</Placemark>
<Placemark>
<name>
Wed May 19 12:22:51 2010 S=0.00 Km/hr
</name>
<styleUrl>
#styleMap_TLP_Normal
</styleUrl>
<Point>
<coordinates>
-99.0464020,17.1232166,763.00
</coordinates>
</Point>
</Placemark>
<Placemark>
<name>
Wed May 19 12:23:01 2010 S=0.01 Km/hr
</name>
<styleUrl>
#styleMap_TLP_Normal
</styleUrl>
<Point>
<coordinates>
-99.0464020,17.1232166,763.02
</coordinates>
</Point>
</Placemark>
<Placemark>
<name>
Wed May 19 12:23:11 2010 S=0.00 Km/hr
</name>
<styleUrl>
#styleMap_TLP_Normal
</styleUrl>
<Point>
<coordinates>
-99.0464020,17.1232166,763.06
</coordinates>
</Point>
</Placemark>
<Placemark>
<name>
Wed May 19 12:23:21 2010 S=0.02 Km/hr
</name>
<styleUrl>
#styleMap_TLP_Normal
</styleUrl>
<Point>
<coordinates>
-99.0464020,17.1232147,763.08
</coordinates>
</Point>
</Placemark>
<Placemark>
<name>
Wed May 19 12:23:31 2010 S=0.00 Km/hr
</name>
<styleUrl>
#styleMap_TLP_Normal
</styleUrl>
<Point>
<coordinates>
-99.0464020,17.1232147,763.09
</coordinates>
</Point>
</Placemark>
<Placemark>
<name>
Wed May 19 12:23:41 2010 S=0.00 Km/hr
</name>
<styleUrl>
#styleMap_TLP_Normal
</styleUrl>
<Point>
<coordinates>
-99.0464020,17.1232147,763.16
</coordinates>
</Point>
</Placemark>
<Placemark>
<name>
Wed May 19 12:23:51 2010 S=0.00 Km/hr
</name>
<styleUrl>
#styleMap_TLP_Normal
</styleUrl>
<Point>
<coordinates>
-99.0464020,17.1232147,763.23
</coordinates>
</Point>
</Placemark>
<Placemark>
<name>
Wed May 19 12:24:01 2010 S=0.00 Km/hr
</name>
<styleUrl>
#styleMap_TLP_Normal
</styleUrl>
<Point>
<coordinates>
-99.0464020,17.1232147,763.22
</coordinates>
</Point>
</Placemark>
<Placemark>
<name>
Wed May 19 12:24:11 2010 S=0.00 Km/hr
</name>
<styleUrl>
#styleMap_TLP_Normal
</styleUrl>
<Point>
<coordinates>
-99.0464020,17.1232147,763.25
</coordinates>
</Point>
</Placemark>
<Placemark>
<name>
Wed May 19 12:24:21 2010 S=0.00 Km/hr
</name>
<styleUrl>
#styleMap_TLP_Normal
</styleUrl>
<Point>
<coordinates>
-99.0464020,17.1232147,763.28
</coordinates>
</Point>
</Placemark>
<Placemark>
<name>
Wed May 19 12:24:31 2010 S=0.01 Km/hr
</name>
<styleUrl>
#styleMap_TLP_Normal
</styleUrl>
<Point>
<coordinates>
-99.0464020,17.1232147,763.28
</coordinates>
</Point>
</Placemark>
<Placemark>
<name>
Wed May 19 12:24:41 2010 S=0.01 Km/hr
</name>
<styleUrl>
#styleMap_TLP_Normal
</styleUrl>
<Point>
<coordinates>
-99.0464020,17.1232147,763.28
</coordinates>
</Point>
</Placemark>
<Placemark>
<name>
Wed May 19 12:24:51 2010 S=0.01 Km/hr
</name>
<styleUrl>
#styleMap_TLP_Normal
</styleUrl>
<Point>
<coordinates>
-99.0464020,17.1232147,763.30
</coordinates>
</Point>
</Placemark>
<Placemark>
<name>
Wed May 19 12:25:01 2010 S=0.01 Km/hr
</name>
<styleUrl>
#styleMap_TLP_Normal
</styleUrl>
<Point>
<coordinates>
-99.0464020,17.1232147,763.33
</coordinates>
</Point>
</Placemark>
<Placemark>
<name>
Wed May 19 12:25:11 2010 S=0.01 Km/hr
</name>
<styleUrl>
#styleMap_TLP_Normal
</styleUrl>
<Point>
<coordinates>
-99.0464020,17.1232147,763.36
</coordinates>
</Point>
</Placemark>
<Placemark>
<name>
Wed May 19 12:25:21 2010 S=0.00 Km/hr
</name>
<styleUrl>
#styleMap_TLP_Normal
</styleUrl>
<Point>
<coordinates>
-99.0464020,17.1232147,763.36
</coordinates>
</Point>
</Placemark>
<Placemark>
<name>
Wed May 19 12:25:31 2010 S=0.00 Km/hr
</name>
<styleUrl>
#styleMap_TLP_Normal
</styleUrl>
<Point>
<coordinates>
-99.0464020,17.1232147,763.36
</coordinates>
</Point>
</Placemark>
<Placemark>
<name>
Wed May 19 12:25:41 2010 S=0.00 Km/hr
</name>
<styleUrl>
#styleMap_TLP_Normal
</styleUrl>
<Point>
<coordinates>
-99.0464020,17.1232147,763.31
</coordinates>
</Point>
</Placemark>
<Placemark>
<name>
Wed May 19 12:25:51 2010 S=0.01 Km/hr
</name>
<styleUrl>
#styleMap_TLP_Normal
</styleUrl>
<Point>
<coordinates>
-99.0464020,17.1232147,763.34
</coordinates>
</Point>
</Placemark>
<Placemark>
<name>
Wed May 19 12:26:01 2010 S=0.00 Km/hr
</name>
<styleUrl>
#styleMap_TLP_Normal
</styleUrl>
<Point>
<coordinates>
-99.0463943,17.1232147,763.31
</coordinates>
</Point>
</Placemark>
<Placemark>
<name>
Wed May 19 12:26:11 2010 S=0.00 Km/hr
</name>
<styleUrl>
#styleMap_TLP_Normal
</styleUrl>
<Point>
<coordinates>
-99.0463943,17.1232128,763.31
</coordinates>
</Point>
</Placemark>
<Placemark>
<name>
Wed May 19 12:26:21 2010 S=0.01 Km/hr
</name>
<styleUrl>
#styleMap_TLP_Normal
</styleUrl>
<Point>
<coordinates>
-99.0463943,17.1232128,763.33
</coordinates>
</Point>
</Placemark>
<Placemark>
<name>
Wed May 19 12:26:31 2010 S=0.00 Km/hr
</name>
<styleUrl>
#styleMap_TLP_Normal
</styleUrl>
<Point>
<coordinates>
-99.0463943,17.1232128,763.31
</coordinates>
</Point>
</Placemark>
<Placemark>
<name>
Wed May 19 12:26:41 2010 S=0.00 Km/hr
</name>
<styleUrl>
#styleMap_TLP_Normal
</styleUrl>
<Point>
<coordinates>
-99.0463943,17.1232128,763.28
</coordinates>
</Point>
</Placemark>
<Placemark>
<name>
Wed May 19 12:26:51 2010 S=0.00 Km/hr
</name>
<styleUrl>
#styleMap_TLP_Normal
</styleUrl>
<Point>
<coordinates>
-99.0463943,17.1232128,763.27
</coordinates>
</Point>
</Placemark>
<Placemark>
<name>
Wed May 19 12:27:01 2010 S=0.01 Km/hr
</name>
<styleUrl>
#styleMap_TLP_Normal
</styleUrl>
<Point>
<coordinates>
-99.0463943,17.1232128,763.28
</coordinates>
</Point>
</Placemark>
<Placemark>
<name>
Wed May 19 12:27:11 2010 S=0.00 Km/hr
</name>
<styleUrl>
#styleMap_TLP_Normal
</styleUrl>
<Point>
<coordinates>
-99.0463943,17.1232128,763.28
</coordinates>
</Point>
</Placemark>
<Placemark>
<name>
Wed May 19 12:27:21 2010 S=0.00 Km/hr
</name>
<styleUrl>
#styleMap_TLP_Normal
</styleUrl>
<Point>
<coordinates>
-99.0463943,17.1232128,763.25
</coordinates>
</Point>
</Placemark>
<Placemark>
<name>
Wed May 19 12:27:31 2010 S=0.01 Km/hr
</name>
<styleUrl>
#styleMap_TLP_Normal
</styleUrl>
<Point>
<coordinates>
-99.0464020,17.1232128,763.25
</coordinates>
</Point>
</Placemark>
<Placemark>
<name>
Wed May 19 12:27:41 2010 S=0.00 Km/hr
</name>
<styleUrl>
#styleMap_TLP_Normal
</styleUrl>
<Point>
<coordinates>
-99.0464020,17.1232128,763.27
</coordinates>
</Point>
</Placemark>
<Placemark>
<name>
Wed May 19 12:27:51 2010 S=0.01 Km/hr
</name>
<styleUrl>
#styleMap_TLP_Normal
</styleUrl>
<Point>
<coordinates>
-99.0464020,17.1232128,763.28
</coordinates>
</Point>
</Placemark>
<Placemark>
<name>
Wed May 19 12:28:01 2010 S=0.00 Km/hr
</name>
<styleUrl>
#styleMap_TLP_Normal
</styleUrl>
<Point>
<coordinates>
-99.0464020,17.1232128,763.33
</coordinates>
</Point>
</Placemark>
<Placemark>
<name>
Wed May 19 12:28:11 2010 S=0.01 Km/hr
</name>
<styleUrl>
#styleMap_TLP_Normal
</styleUrl>
<Point>
<coordinates>
-99.0464020,17.1232128,763.36
</coordinates>
</Point>
</Placemark>
<Placemark>
<name>
Wed May 19 12:28:21 2010 S=0.00 Km/hr
</name>
<styleUrl>
#styleMap_TLP_Normal
</styleUrl>
<Point>
<coordinates>
-99.0464020,17.1232128,763.42
</coordinates>
</Point>
</Placemark>
<Placemark>
<name>
Wed May 19 12:28:31 2010 S=0.01 Km/hr
</name>
<styleUrl>
#styleMap_TLP_Normal
</styleUrl>
<Point>
<coordinates>
-99.0464020,17.1232147,763.47
</coordinates>
</Point>
</Placemark>
<Placemark>
<name>
Wed May 19 12:28:41 2010 S=0.02 Km/hr
</name>
<styleUrl>
#styleMap_TLP_Normal
</styleUrl>
<Point>
<coordinates>
-99.0464020,17.1232147,763.44
</coordinates>
</Point>
</Placemark>
<Placemark>
<name>
Wed May 19 12:28:51 2010 S=0.01 Km/hr
</name>
<styleUrl>
#styleMap_TLP_Normal
</styleUrl>
<Point>
<coordinates>
-99.0464020,17.1232147,763.41
</coordinates>
</Point>
</Placemark>
<Placemark>
<name>
Wed May 19 12:29:01 2010 S=0.01 Km/hr
</name>
<styleUrl>
#styleMap_TLP_Normal
</styleUrl>
<Point>
<coordinates>
-99.0464020,17.1232128,763.38
</coordinates>
</Point>
</Placemark>
<Placemark>
<name>
Wed May 19 12:29:11 2010 S=0.01 Km/hr
</name>
<styleUrl>
#styleMap_TLP_Normal
</styleUrl>
<Point>
<coordinates>
-99.0464020,17.1232128,763.34
</coordinates>
</Point>
</Placemark>
<Placemark>
<name>
Wed May 19 12:29:21 2010 S=0.00 Km/hr
</name>
<styleUrl>
#styleMap_TLP_Normal
</styleUrl>
<Point>
<coordinates>
-99.0464020,17.1232128,763.30
</coordinates>
</Point>
</Placemark>
<Placemark>
<name>
Wed May 19 12:29:31 2010 S=0.02 Km/hr
</name>
<styleUrl>
#styleMap_TLP_Normal
</styleUrl>
<Point>
<coordinates>
-99.0464020,17.1232128,763.27
</coordinates>
</Point>
</Placemark>
<Placemark>
<name>
Wed May 19 12:29:41 2010 S=0.02 Km/hr
</name>
<styleUrl>
#styleMap_TLP_Normal
</styleUrl>
<Point>
<coordinates>
-99.0464020,17.1232109,763.22
</coordinates>
</Point>
</Placemark>
<Placemark>
<name>
Wed May 19 12:29:51 2010 S=0.01 Km/hr
</name>
<styleUrl>
#styleMap_TLP_Normal
</styleUrl>
<Point>
<coordinates>
-99.0464020,17.1232109,763.16
</coordinates>
</Point>
</Placemark>
<Placemark>
<name>
Wed May 19 12:30:01 2010 S=0.01 Km/hr
</name>
<styleUrl>
#styleMap_TLP_Normal
</styleUrl>
<Point>
<coordinates>
-99.0464020,17.1232090,763.14
</coordinates>
</Point>
</Placemark>
<Placemark>
<name>
Wed May 19 12:30:11 2010 S=0.01 Km/hr
</name>
<styleUrl>
#styleMap_TLP_Normal
</styleUrl>
<Point>
<coordinates>
-99.0464020,17.1232090,763.08
</coordinates>
</Point>
</Placemark>
<Placemark>
<name>
Wed May 19 12:30:21 2010 S=0.01 Km/hr
</name>
<styleUrl>
#styleMap_TLP_Normal
</styleUrl>
<Point>
<coordinates>
-99.0464020,17.1232090,763.05
</coordinates>
</Point>
</Placemark>
<Placemark>
<name>
Wed May 19 12:30:31 2010 S=0.01 Km/hr
</name>
<styleUrl>
#styleMap_TLP_Normal
</styleUrl>
<Point>
<coordinates>
-99.0464020,17.1232090,763.03
</coordinates>
</Point>
</Placemark>
<Placemark>
<name>
Wed May 19 12:30:41 2010 S=0.01 Km/hr
</name>
<styleUrl>
#styleMap_TLP_Normal
</styleUrl>
<Point>
<coordinates>
-99.0464020,17.1232090,763.03
</coordinates>
</Point>
</Placemark>
<Placemark>
<name>
Wed May 19 12:30:51 2010 S=0.01 Km/hr
</name>
<styleUrl>
#styleMap_TLP_Normal
</styleUrl>
<Point>
<coordinates>
-99.0464020,17.1232090,763.03
</coordinates>
</Point>
</Placemark>
<Placemark>
<name>
Wed May 19 12:31:01 2010 S=0.00 Km/hr
</name>
<styleUrl>
#styleMap_TLP_Normal
</styleUrl>
<Point>
<coordinates>
-99.0464096,17.1232090,763.03
</coordinates>
</Point>
</Placemark>
<Placemark>
<name>
Wed May 19 12:31:11 2010 S=0.01 Km/hr
</name>
<styleUrl>
#styleMap_TLP_Normal
</styleUrl>
<Point>
<coordinates>
-99.0464096,17.1232090,762.91
</coordinates>
</Point>
</Placemark>
<Placemark>
<name>
Wed May 19 12:31:21 2010 S=0.01 Km/hr
</name>
<styleUrl>
#styleMap_TLP_Normal
</styleUrl>
<Point>
<coordinates>
-99.0464096,17.1232090,762.91
</coordinates>
</Point>
</Placemark>
<Placemark>
<name>
Wed May 19 12:31:31 2010 S=0.01 Km/hr
</name>
<styleUrl>
#styleMap_TLP_Normal
</styleUrl>
<Point>
<coordinates>
-99.0464096,17.1232090,762.94
</coordinates>
</Point>
</Placemark>
<Placemark>
<name>
Wed May 19 12:31:41 2010 S=0.01 Km/hr
</name>
<styleUrl>
#styleMap_TLP_Normal
</styleUrl>
<Point>
<coordinates>
-99.0464096,17.1232090,762.95
</coordinates>
</Point>
</Placemark>
<Placemark>
<name>
Wed May 19 12:31:51 2010 S=0.01 Km/hr
</name>
<styleUrl>
#styleMap_TLP_Normal
</styleUrl>
<Point>
<coordinates>
-99.0464096,17.1232071,762.94
</coordinates>
</Point>
</Placemark>
<Placemark>
<name>
Wed May 19 12:32:01 2010 S=0.00 Km/hr
</name>
<styleUrl>
#styleMap_TLP_Normal
</styleUrl>
<Point>
<coordinates>
-99.0464096,17.1232071,762.91
</coordinates>
</Point>
</Placemark>
<Placemark>
<name>
Wed May 19 12:32:11 2010 S=0.01 Km/hr
</name>
<styleUrl>
#styleMap_TLP_Normal
</styleUrl>
<Point>
<coordinates>
-99.0464096,17.1232071,762.89
</coordinates>
</Point>
</Placemark>
<Placemark>
<name>
Wed May 19 12:32:21 2010 S=0.01 Km/hr
</name>
<styleUrl>
#styleMap_TLP_Normal
</styleUrl>
<Point>
<coordinates>
-99.0464096,17.1232071,762.80
</coordinates>
</Point>
</Placemark>
<Placemark>
<name>
Wed May 19 12:32:31 2010 S=0.01 Km/hr
</name>
<styleUrl>
#styleMap_TLP_Normal
</styleUrl>
<Point>
<coordinates>
-99.0464096,17.1232090,762.80
</coordinates>
</Point>
</Placemark>
<Placemark>
<name>
Wed May 19 12:32:41 2010 S=0.01 Km/hr
</name>
<styleUrl>
#styleMap_TLP_Normal
</styleUrl>
<Point>
<coordinates>
-99.0464096,17.1232090,762.73
</coordinates>
</Point>
</Placemark>
<Placemark>
<name>
Wed May 19 12:32:51 2010 S=0.03 Km/hr
</name>
<styleUrl>
#styleMap_TLP_Normal
</styleUrl>
<Point>
<coordinates>
-99.0464096,17.1232090,762.75
</coordinates>
</Point>
</Placemark>
<Placemark>
<name>
Wed May 19 12:33:01 2010 S=0.01 Km/hr
</name>
<styleUrl>
#styleMap_TLP_Normal
</styleUrl>
<Point>
<coordinates>
-99.0464096,17.1232090,762.73
</coordinates>
</Point>
</Placemark>
<Placemark>
<name>
Wed May 19 12:33:11 2010 S=0.01 Km/hr
</name>
<styleUrl>
#styleMap_TLP_Normal
</styleUrl>
<Point>
<coordinates>
-99.0464096,17.1232090,762.69
</coordinates>
</Point>
</Placemark>
<Placemark>
<name>
Wed May 19 12:33:21 2010 S=0.00 Km/hr
</name>
<styleUrl>
#styleMap_TLP_Normal
</styleUrl>
<Point>
<coordinates>
-99.0464096,17.1232090,762.66
</coordinates>
</Point>
</Placemark>
<Placemark>
<name>
Wed May 19 12:33:31 2010 S=0.00 Km/hr
</name>
<styleUrl>
#styleMap_TLP_Normal
</styleUrl>
<Point>
<coordinates>
-99.0464096,17.1232090,762.64
</coordinates>
</Point>
</Placemark>
<Placemark>
<name>
Wed May 19 12:33:41 2010 S=0.01 Km/hr
</name>
<styleUrl>
#styleMap_TLP_Normal
</styleUrl>
<Point>
<coordinates>
-99.0464096,17.1232090,762.66
</coordinates>
</Point>
</Placemark>
<Placemark>
<name>
Wed May 19 12:33:51 2010 S=0.01 Km/hr
</name>
<styleUrl>
#styleMap_TLP_Normal
</styleUrl>
<Point>
<coordinates>
-99.0464172,17.1232090,762.66
</coordinates>
</Point>
</Placemark>
<Placemark>
<name>
Wed May 19 12:34:01 2010 S=0.03 Km/hr
</name>
<styleUrl>
#styleMap_TLP_Normal
</styleUrl>
<Point>
<coordinates>
-99.0464172,17.1232090,762.59
</coordinates>
</Point>
</Placemark>
<Placemark>
<name>
Wed May 19 12:34:11 2010 S=0.01 Km/hr
</name>
<styleUrl>
#styleMap_TLP_Normal
</styleUrl>
<Point>
<coordinates>
-99.0464172,17.1232090,762.50
</coordinates>
</Point>
</Placemark>
<Placemark>
<name>
Wed May 19 12:34:21 2010 S=0.00 Km/hr
</name>
<styleUrl>
#styleMap_TLP_Normal
</styleUrl>
<Point>
<coordinates>
-99.0464172,17.1232090,762.42
</coordinates>
</Point>
</Placemark>
<Placemark>
<name>
Wed May 19 12:34:31 2010 S=0.01 Km/hr
</name>
<styleUrl>
#styleMap_TLP_Normal
</styleUrl>
<Point>
<coordinates>
-99.0464172,17.1232090,762.36
</coordinates>
</Point>
</Placemark>
<Placemark>
<name>
Wed May 19 12:34:41 2010 S=0.01 Km/hr
</name>
<styleUrl>
#styleMap_TLP_Normal
</styleUrl>
<Point>
<coordinates>
-99.0464172,17.1232090,762.28
</coordinates>
</Point>
</Placemark>
<Placemark>
<name>
Wed May 19 12:34:51 2010 S=0.01 Km/hr
</name>
<styleUrl>
#styleMap_TLP_Normal
</styleUrl>
<Point>
<coordinates>
-99.0464172,17.1232090,762.17
</coordinates>
</Point>
</Placemark>
<Placemark>
<name>
Wed May 19 12:35:01 2010 S=0.00 Km/hr
</name>
<styleUrl>
#styleMap_TLP_Normal
</styleUrl>
<Point>
<coordinates>
-99.0464172,17.1232090,762.13
</coordinates>
</Point>
</Placemark>
<Placemark>
<name>
Wed May 19 12:35:11 2010 S=0.01 Km/hr
</name>
<styleUrl>
#styleMap_TLP_Normal
</styleUrl>
<Point>
<coordinates>
-99.0464172,17.1232090,762.05
</coordinates>
</Point>
</Placemark>
<Placemark>
<name>
Wed May 19 12:35:21 2010 S=0.01 Km/hr
</name>
<styleUrl>
#styleMap_TLP_Normal
</styleUrl>
<Point>
<coordinates>
-99.0464172,17.1232090,761.98
</coordinates>
</Point>
</Placemark>
<Placemark>
<name>
Wed May 19 12:35:31 2010 S=0.01 Km/hr
</name>
<styleUrl>
#styleMap_TLP_Normal
</styleUrl>
<Point>
<coordinates>
-99.0464172,17.1232090,761.89
</coordinates>
</Point>
</Placemark>
<Placemark>
<name>
Wed May 19 12:35:41 2010 S=0.01 Km/hr
</name>
<styleUrl>
#styleMap_TLP_Normal
</styleUrl>
<Point>
<coordinates>
-99.0464172,17.1232090,761.78
</coordinates>
</Point>
</Placemark>
<Placemark>
<name>
Wed May 19 12:35:51 2010 S=0.01 Km/hr
</name>
<styleUrl>
#styleMap_TLP_Normal
</styleUrl>
<Point>
<coordinates>
-99.0464172,17.1232109,761.64
</coordinates>
</Point>
</Placemark>
<Placemark>
<name>
Wed May 19 12:36:01 2010 S=0.00 Km/hr
</name>
<styleUrl>
#styleMap_TLP_Normal
</styleUrl>
<Point>
<coordinates>
-99.0464172,17.1232090,761.53
</coordinates>
</Point>
</Placemark>
<Placemark>
<name>
Wed May 19 12:36:11 2010 S=0.00 Km/hr
</name>
<styleUrl>
#styleMap_TLP_Normal
</styleUrl>
<Point>
<coordinates>
-99.0464172,17.1232090,761.44
</coordinates>
</Point>
</Placemark>
<Placemark>
<name>
Wed May 19 12:36:21 2010 S=0.00 Km/hr
</name>
<styleUrl>
#styleMap_TLP_Normal
</styleUrl>
<Point>
<coordinates>
-99.0464172,17.1232090,761.31
</coordinates>
</Point>
</Placemark>
<Placemark>
<name>
Wed May 19 12:36:31 2010 S=0.00 Km/hr
</name>
<styleUrl>
#styleMap_TLP_Normal
</styleUrl>
<Point>
<coordinates>
-99.0464172,17.1232109,761.22
</coordinates>
</Point>
</Placemark>
<Placemark>
<name>
Wed May 19 12:36:41 2010 S=0.00 Km/hr
</name>
<styleUrl>
#styleMap_TLP_Normal
</styleUrl>
<Point>
<coordinates>
-99.0464172,17.1232090,761.14
</coordinates>
</Point>
</Placemark>
<Placemark>
<name>
Wed May 19 12:36:51 2010 S=0.01 Km/hr
</name>
<styleUrl>
#styleMap_TLP_Normal
</styleUrl>
<Point>
<coordinates>
-99.0464172,17.1232090,761.08
</coordinates>
</Point>
</Placemark>
<Placemark>
<name>
Wed May 19 12:37:01 2010 S=0.01 Km/hr
</name>
<styleUrl>
#styleMap_TLP_Normal
</styleUrl>
<Point>
<coordinates>
-99.0464172,17.1232090,761.02
</coordinates>
</Point>
</Placemark>
<Placemark>
<name>
Wed May 19 12:37:11 2010 S=0.00 Km/hr
</name>
<styleUrl>
#styleMap_TLP_Normal
</styleUrl>
<Point>
<coordinates>
-99.0464249,17.1232090,760.89
</coordinates>
</Point>
</Placemark>
<Placemark>
<name>
Wed May 19 12:37:21 2010 S=0.00 Km/hr
</name>
<styleUrl>
#styleMap_TLP_Normal
</styleUrl>
<Point>
<coordinates>
-99.0464249,17.1232090,760.77
</coordinates>
</Point>
</Placemark>
<Placemark>
<name>
Wed May 19 12:37:31 2010 S=0.01 Km/hr
</name>
<styleUrl>
#styleMap_TLP_Normal
</styleUrl>
<Point>
<coordinates>
-99.0464249,17.1232090,760.67
</coordinates>
</Point>
</Placemark>
<Placemark>
<name>
Wed May 19 12:37:41 2010 S=0.00 Km/hr
</name>
<styleUrl>
#styleMap_TLP_Normal
</styleUrl>
<Point>
<coordinates>
-99.0464249,17.1232090,760.56
</coordinates>
</Point>
</Placemark>
<Placemark>
<name>
Wed May 19 12:37:51 2010 S=0.01 Km/hr
</name>
<styleUrl>
#styleMap_TLP_Normal
</styleUrl>
<Point>
<coordinates>
-99.0464249,17.1232090,760.53
</coordinates>
</Point>
</Placemark>
<Placemark>
<name>
Wed May 19 12:38:01 2010 S=0.00 Km/hr
</name>
<styleUrl>
#styleMap_TLP_Normal
</styleUrl>
<Point>
<coordinates>
-99.0464249,17.1232090,760.52
</coordinates>
</Point>
</Placemark>
<Placemark>
<name>
Wed May 19 12:38:11 2010 S=0.00 Km/hr
</name>
<styleUrl>
#styleMap_TLP_Normal
</styleUrl>
<Point>
<coordinates>
-99.0464249,17.1232090,760.53
</coordinates>
</Point>
</Placemark>
<Placemark>
<name>
Wed May 19 12:38:21 2010 S=0.01 Km/hr
</name>
<styleUrl>
#styleMap_TLP_Normal
</styleUrl>
<Point>
<coordinates>
-99.0464249,17.1232090,760.55
</coordinates>
</Point>
</Placemark>
<Placemark>
<name>
Wed May 19 12:38:31 2010 S=0.01 Km/hr
</name>
<styleUrl>
#styleMap_TLP_Normal
</styleUrl>
<Point>
<coordinates>
-99.0464249,17.1232090,760.55
</coordinates>
</Point>
</Placemark>
<Placemark>
<name>
Wed May 19 12:38:41 2010 S=0.01 Km/hr
</name>
<styleUrl>
#styleMap_TLP_Normal
</styleUrl>
<Point>
<coordinates>
-99.0464249,17.1232090,760.56
</coordinates>
</Point>
</Placemark>
<Placemark>
<name>
Wed May 19 12:38:51 2010 S=0.01 Km/hr
</name>
<styleUrl>
#styleMap_TLP_Normal
</styleUrl>
<Point>
<coordinates>
-99.0464249,17.1232090,760.56
</coordinates>
</Point>
</Placemark>
<Placemark>
<name>
Wed May 19 12:39:01 2010 S=0.00 Km/hr
</name>
<styleUrl>
#styleMap_TLP_Normal
</styleUrl>
<Point>
<coordinates>
-99.0464249,17.1232090,760.56
</coordinates>
</Point>
</Placemark>
<Placemark>
<name>
Wed May 19 12:39:11 2010 S=0.01 Km/hr
</name>
<styleUrl>
#styleMap_TLP_Normal
</styleUrl>
<Point>
<coordinates>
-99.0464249,17.1232090,760.58
</coordinates>
</Point>
</Placemark>
<Placemark>
<name>
Wed May 19 12:39:21 2010 S=0.00 Km/hr
</name>
<styleUrl>
#styleMap_TLP_Normal
</styleUrl>
<Point>
<coordinates>
-99.0464249,17.1232071,760.58
</coordinates>
</Point>
</Placemark>
<Placemark>
<name>
Wed May 19 12:39:31 2010 S=0.01 Km/hr
</name>
<styleUrl>
#styleMap_TLP_Normal
</styleUrl>
<Point>
<coordinates>
-99.0464249,17.1232071,760.58
</coordinates>
</Point>
</Placemark>
<Placemark>
<name>
Wed May 19 12:39:41 2010 S=0.01 Km/hr
</name>
<styleUrl>
#styleMap_TLP_Normal
</styleUrl>
<Point>
<coordinates>
-99.0464249,17.1232071,760.59
</coordinates>
</Point>
</Placemark>
<Placemark>
<name>
Wed May 19 12:39:51 2010 S=0.00 Km/hr
</name>
<styleUrl>
#styleMap_TLP_Normal
</styleUrl>
<Point>
<coordinates>
-99.0464249,17.1232052,760.63
</coordinates>
</Point>
</Placemark>
<Placemark>
<name>
Wed May 19 12:40:01 2010 S=0.01 Km/hr
</name>
<styleUrl>
#styleMap_TLP_Normal
</styleUrl>
<Point>
<coordinates>
-99.0464249,17.1232052,760.63
</coordinates>
</Point>
</Placemark>
<Placemark>
<name>
Wed May 19 12:40:11 2010 S=0.00 Km/hr
</name>
<styleUrl>
#styleMap_TLP_Normal
</styleUrl>
<Point>
<coordinates>
-99.0464249,17.1232052,760.55
</coordinates>
</Point>
</Placemark>
<Placemark>
<name>
Wed May 19 12:40:21 2010 S=0.01 Km/hr
</name>
<styleUrl>
#styleMap_TLP_Normal
</styleUrl>
<Point>
<coordinates>
-99.0464249,17.1232052,760.55
</coordinates>
</Point>
</Placemark>
<Placemark>
<name>
Wed May 19 12:40:31 2010 S=0.00 Km/hr
</name>
<styleUrl>
#styleMap_TLP_Normal
</styleUrl>
<Point>
<coordinates>
-99.0464249,17.1232052,760.55
</coordinates>
</Point>
</Placemark>
<Placemark>
<name>
Wed May 19 12:40:41 2010 S=0.01 Km/hr
</name>
<styleUrl>
#styleMap_TLP_Normal
</styleUrl>
<Point>
<coordinates>
-99.0464249,17.1232052,760.55
</coordinates>
</Point>
</Placemark>
<Placemark>
<name>
Wed May 19 12:40:51 2010 S=0.01 Km/hr
</name>
<styleUrl>
#styleMap_TLP_Normal
</styleUrl>
<Point>
<coordinates>
-99.0464249,17.1232052,760.58
</coordinates>
</Point>
</Placemark>
<Placemark>
<name>
Wed May 19 12:41:01 2010 S=0.01 Km/hr
</name>
<styleUrl>
#styleMap_TLP_Normal
</styleUrl>
<Point>
<coordinates>
-99.0464249,17.1232033,760.56
</coordinates>
</Point>
</Placemark>
<Placemark>
<name>
Wed May 19 12:41:11 2010 S=0.00 Km/hr
</name>
<styleUrl>
#styleMap_TLP_Normal
</styleUrl>
<Point>
<coordinates>
-99.0464249,17.1232033,760.56
</coordinates>
</Point>
</Placemark>
<Placemark>
<name>
Wed May 19 12:41:21 2010 S=0.01 Km/hr
</name>
<styleUrl>
#styleMap_TLP_Normal
</styleUrl>
<Point>
<coordinates>
-99.0464249,17.1232033,760.58
</coordinates>
</Point>
</Placemark>
<Placemark>
<name>
Wed May 19 12:41:31 2010 S=0.01 Km/hr
</name>
<styleUrl>
#styleMap_TLP_Normal
</styleUrl>
<Point>
<coordinates>
-99.0464172,17.1232014,760.56
</coordinates>
</Point>
</Placemark>
<Placemark>
<name>
Wed May 19 12:41:41 2010 S=0.00 Km/hr
</name>
<styleUrl>
#styleMap_TLP_Normal
</styleUrl>
<Point>
<coordinates>
-99.0464172,17.1232014,760.61
</coordinates>
</Point>
</Placemark>
<Placemark>
<name>
Wed May 19 12:41:51 2010 S=0.01 Km/hr
</name>
<styleUrl>
#styleMap_TLP_Normal
</styleUrl>
<Point>
<coordinates>
-99.0464172,17.1232014,760.63
</coordinates>
</Point>
</Placemark>
<Placemark>
<name>
Wed May 19 12:42:01 2010 S=0.02 Km/hr
</name>
<styleUrl>
#styleMap_TLP_Normal
</styleUrl>
<Point>
<coordinates>
-99.0464172,17.1231995,760.64
</coordinates>
</Point>
</Placemark>
<Placemark>
<name>
Wed May 19 12:42:11 2010 S=0.01 Km/hr
</name>
<styleUrl>
#styleMap_TLP_Normal
</styleUrl>
<Point>
<coordinates>
-99.0464172,17.1231995,760.66
</coordinates>
</Point>
</Placemark>
<Placemark>
<name>
Wed May 19 12:42:21 2010 S=0.00 Km/hr
</name>
<styleUrl>
#styleMap_TLP_Normal
</styleUrl>
<Point>
<coordinates>
-99.0464172,17.1231995,760.64
</coordinates>
</Point>
</Placemark>
<Placemark>
<name>
Wed May 19 12:42:31 2010 S=0.01 Km/hr
</name>
<styleUrl>
#styleMap_TLP_Normal
</styleUrl>
<Point>
<coordinates>
-99.0464172,17.1231995,760.59
</coordinates>
</Point>
</Placemark>
<Placemark>
<name>
Wed May 19 12:42:41 2010 S=0.00 Km/hr
</name>
<styleUrl>
#styleMap_TLP_Normal
</styleUrl>
<Point>
<coordinates>
-99.0464172,17.1231995,760.59
</coordinates>
</Point>
</Placemark>
<Placemark>
<name>
Wed May 19 12:42:51 2010 S=0.01 Km/hr
</name>
<styleUrl>
#styleMap_TLP_Normal
</styleUrl>
<Point>
<coordinates>
-99.0464172,17.1231995,760.61
</coordinates>
</Point>
</Placemark>
<Placemark>
<name>
Wed May 19 12:43:01 2010 S=0.00 Km/hr
</name>
<styleUrl>
#styleMap_TLP_Normal
</styleUrl>
<Point>
<coordinates>
-99.0464172,17.1231995,760.61
</coordinates>
</Point>
</Placemark>
<Placemark>
<name>
Wed May 19 12:43:11 2010 S=0.01 Km/hr
</name>
<styleUrl>
#styleMap_TLP_Normal
</styleUrl>
<Point>
<coordinates>
-99.0464172,17.1231976,760.67
</coordinates>
</Point>
</Placemark>
<Placemark>
<name>
Wed May 19 12:43:21 2010 S=0.00 Km/hr
</name>
<styleUrl>
#styleMap_TLP_Normal
</styleUrl>
<Point>
<coordinates>
-99.0464172,17.1231976,760.67
</coordinates>
</Point>
</Placemark>
<Placemark>
<name>
Wed May 19 12:43:31 2010 S=0.01 Km/hr
</name>
<styleUrl>
#styleMap_TLP_Normal
</styleUrl>
<Point>
<coordinates>
-99.0464172,17.1231976,760.67
</coordinates>
</Point>
</Placemark>
<Placemark>
<name>
Wed May 19 12:43:41 2010 S=0.01 Km/hr
</name>
<styleUrl>
#styleMap_TLP_Normal
</styleUrl>
<Point>
<coordinates>
-99.0464172,17.1231976,760.66
</coordinates>
</Point>
</Placemark>
<Placemark>
<name>
Wed May 19 12:43:51 2010 S=0.00 Km/hr
</name>
<styleUrl>
#styleMap_TLP_Normal
</styleUrl>
<Point>
<coordinates>
-99.0464172,17.1231976,760.69
</coordinates>
</Point>
</Placemark>
<Placemark>
<name>
Wed May 19 12:44:01 2010 S=0.00 Km/hr
</name>
<styleUrl>
#styleMap_TLP_Normal
</styleUrl>
<Point>
<coordinates>
-99.0464172,17.1231976,760.66
</coordinates>
</Point>
</Placemark>
<Placemark>
<name>
Wed May 19 12:44:11 2010 S=0.01 Km/hr
</name>
<styleUrl>
#styleMap_TLP_Normal
</styleUrl>
<Point>
<coordinates>
-99.0464172,17.1231976,760.67
</coordinates>
</Point>
</Placemark>
<Placemark>
<name>
Wed May 19 12:44:21 2010 S=0.00 Km/hr
</name>
<styleUrl>
#styleMap_TLP_Normal
</styleUrl>
<Point>
<coordinates>
-99.0464172,17.1231956,760.67
</coordinates>
</Point>
</Placemark>
<Placemark>
<name>
Wed May 19 12:44:31 2010 S=0.01 Km/hr
</name>
<styleUrl>
#styleMap_TLP_Normal
</styleUrl>
<Point>
<coordinates>
-99.0464172,17.1231956,760.59
</coordinates>
</Point>
</Placemark>
<Placemark>
<name>
Wed May 19 12:44:41 2010 S=0.01 Km/hr
</name>
<styleUrl>
#styleMap_TLP_Normal
</styleUrl>
<Point>
<coordinates>
-99.0464172,17.1231956,760.59
</coordinates>
</Point>
</Placemark>
<Placemark>
<name>
Wed May 19 12:44:51 2010 S=0.01 Km/hr
</name>
<styleUrl>
#styleMap_TLP_Normal
</styleUrl>
<Point>
<coordinates>
-99.0464172,17.1231956,760.64
</coordinates>
</Point>
</Placemark>
<Placemark>
<name>
Wed May 19 12:45:01 2010 S=0.01 Km/hr
</name>
<styleUrl>
#styleMap_TLP_Normal
</styleUrl>
<Point>
<coordinates>
-99.0464172,17.1231956,760.64
</coordinates>
</Point>
</Placemark>
<Placemark>
<name>
Wed May 19 12:45:11 2010 S=0.01 Km/hr
</name>
<styleUrl>
#styleMap_TLP_Normal
</styleUrl>
<Point>
<coordinates>
-99.0464172,17.1231956,760.64
</coordinates>
</Point>
</Placemark>
<Placemark>
<name>
Wed May 19 12:45:21 2010 S=0.00 Km/hr
</name>
<styleUrl>
#styleMap_TLP_Normal
</styleUrl>
<Point>
<coordinates>
-99.0464172,17.1231956,760.64
</coordinates>
</Point>
</Placemark>
<Placemark>
<name>
Wed May 19 12:45:31 2010 S=0.00 Km/hr
</name>
<styleUrl>
#styleMap_TLP_Normal
</styleUrl>
<Point>
<coordinates>
-99.0464172,17.1231937,760.66
</coordinates>
</Point>
</Placemark>
<Placemark>
<name>
Wed May 19 12:45:41 2010 S=0.00 Km/hr
</name>
<styleUrl>
#styleMap_TLP_Normal
</styleUrl>
<Point>
<coordinates>
-99.0464172,17.1231937,760.70
</coordinates>
</Point>
</Placemark>
<Placemark>
<name>
Wed May 19 12:45:51 2010 S=0.00 Km/hr
</name>
<styleUrl>
#styleMap_TLP_Normal
</styleUrl>
<Point>
<coordinates>
-99.0464172,17.1231937,760.70
</coordinates>
</Point>
</Placemark>
<Placemark>
<name>
Wed May 19 12:46:01 2010 S=0.01 Km/hr
</name>
<styleUrl>
#styleMap_TLP_Normal
</styleUrl>
<Point>
<coordinates>
-99.0464096,17.1231937,760.69
</coordinates>
</Point>
</Placemark>
<Placemark>
<name>
Wed May 19 12:46:11 2010 S=0.01 Km/hr
</name>
<styleUrl>
#styleMap_TLP_Normal
</styleUrl>
<Point>
<coordinates>
-99.0464096,17.1231937,760.67
</coordinates>
</Point>
</Placemark>
<Placemark>
<name>
Wed May 19 12:46:21 2010 S=0.00 Km/hr
</name>
<styleUrl>
#styleMap_TLP_Normal
</styleUrl>
<Point>
<coordinates>
-99.0464096,17.1231937,760.67
</coordinates>
</Point>
</Placemark>
<Placemark>
<name>
Wed May 19 12:46:31 2010 S=0.01 Km/hr
</name>
<styleUrl>
#styleMap_TLP_Normal
</styleUrl>
<Point>
<coordinates>
-99.0464096,17.1231918,760.67
</coordinates>
</Point>
</Placemark>
<Placemark>
<name>
Wed May 19 12:46:41 2010 S=0.01 Km/hr
</name>
<styleUrl>
#styleMap_TLP_Normal
</styleUrl>
<Point>
<coordinates>
-99.0464096,17.1231918,760.66
</coordinates>
</Point>
</Placemark>
<Placemark>
<name>
Wed May 19 12:46:51 2010 S=0.01 Km/hr
</name>
<styleUrl>
#styleMap_TLP_Normal
</styleUrl>
<Point>
<coordinates>
-99.0464096,17.1231937,760.66
</coordinates>
</Point>
</Placemark>
<Placemark>
<name>
Wed May 19 12:47:01 2010 S=0.01 Km/hr
</name>
<styleUrl>
#styleMap_TLP_Normal
</styleUrl>
<Point>
<coordinates>
-99.0464096,17.1231937,760.63
</coordinates>
</Point>
</Placemark>
<Placemark>
<name>
Wed May 19 12:47:11 2010 S=0.01 Km/hr
</name>
<styleUrl>
#styleMap_TLP_Normal
</styleUrl>
<Point>
<coordinates>
-99.0464096,17.1231937,760.61
</coordinates>
</Point>
</Placemark>
<Placemark>
<name>
Wed May 19 12:47:21 2010 S=0.01 Km/hr
</name>
<styleUrl>
#styleMap_TLP_Normal
</styleUrl>
<Point>
<coordinates>
-99.0464096,17.1231937,760.61
</coordinates>
</Point>
</Placemark>
<Placemark>
<name>
Wed May 19 12:47:31 2010 S=0.01 Km/hr
</name>
<styleUrl>
#styleMap_TLP_Normal
</styleUrl>
<Point>
<coordinates>
-99.0464096,17.1231937,760.59
</coordinates>
</Point>
</Placemark>
<Placemark>
<name>
Wed May 19 12:47:41 2010 S=0.02 Km/hr
</name>
<styleUrl>
#styleMap_TLP_Normal
</styleUrl>
<Point>
<coordinates>
-99.0464096,17.1231937,760.58
</coordinates>
</Point>
</Placemark>
<Placemark>
<name>
Wed May 19 12:47:51 2010 S=0.00 Km/hr
</name>
<styleUrl>
#styleMap_TLP_Normal
</styleUrl>
<Point>
<coordinates>
-99.0464096,17.1231937,760.55
</coordinates>
</Point>
</Placemark>
<Placemark>
<name>
Wed May 19 12:48:01 2010 S=0.01 Km/hr
</name>
<styleUrl>
#styleMap_TLP_Normal
</styleUrl>
<Point>
<coordinates>
-99.0464096,17.1231937,760.53
</coordinates>
</Point>
</Placemark>
<Placemark>
<name>
Wed May 19 12:48:11 2010 S=0.00 Km/hr
</name>
<styleUrl>
#styleMap_TLP_Normal
</styleUrl>
<Point>
<coordinates>
-99.0464096,17.1231937,760.52
</coordinates>
</Point>
</Placemark>
<Placemark>
<name>
Wed May 19 12:48:21 2010 S=0.00 Km/hr
</name>
<styleUrl>
#styleMap_TLP_Normal
</styleUrl>
<Point>
<coordinates>
-99.0464096,17.1231937,760.53
</coordinates>
</Point>
</Placemark>
<Placemark>
<name>
Wed May 19 12:48:31 2010 S=0.01 Km/hr
</name>
<styleUrl>
#styleMap_TLP_Normal
</styleUrl>
<Point>
<coordinates>
-99.0464096,17.1231937,760.56
</coordinates>
</Point>
</Placemark>
<Placemark>
<name>
Wed May 19 12:48:41 2010 S=0.01 Km/hr
</name>
<styleUrl>
#styleMap_TLP_Normal
</styleUrl>
<Point>
<coordinates>
-99.0464096,17.1231937,760.58
</coordinates>
</Point>
</Placemark>
<Placemark>
<name>
Wed May 19 12:48:51 2010 S=0.01 Km/hr
</name>
<styleUrl>
#styleMap_TLP_Normal
</styleUrl>
<Point>
<coordinates>
-99.0464096,17.1231918,760.59
</coordinates>
</Point>
</Placemark>
<Placemark>
<name>
Wed May 19 12:49:01 2010 S=0.01 Km/hr
</name>
<styleUrl>
#styleMap_TLP_Normal
</styleUrl>
<Point>
<coordinates>
-99.0464096,17.1231918,760.64
</coordinates>
</Point>
</Placemark>
<Placemark>
<name>
Wed May 19 12:49:11 2010 S=0.00 Km/hr
</name>
<styleUrl>
#styleMap_TLP_Normal
</styleUrl>
<Point>
<coordinates>
-99.0464096,17.1231918,760.67
</coordinates>
</Point>
</Placemark>
<Placemark>
<name>
Wed May 19 12:49:21 2010 S=0.00 Km/hr
</name>
<styleUrl>
#styleMap_TLP_Normal
</styleUrl>
<Point>
<coordinates>
-99.0464096,17.1231918,760.72
</coordinates>
</Point>
</Placemark>
<Placemark>
<name>
Wed May 19 12:49:31 2010 S=0.00 Km/hr
</name>
<styleUrl>
#styleMap_TLP_Normal
</styleUrl>
<Point>
<coordinates>
-99.0464096,17.1231918,760.72
</coordinates>
</Point>
</Placemark>
<Placemark>
<name>
Wed May 19 12:49:41 2010 S=0.01 Km/hr
</name>
<styleUrl>
#styleMap_TLP_Normal
</styleUrl>
<Point>
<coordinates>
-99.0464096,17.1231918,760.73
</coordinates>
</Point>
</Placemark>
<Placemark>
<name>
Wed May 19 12:49:51 2010 S=0.00 Km/hr
</name>
<styleUrl>
#styleMap_TLP_Normal
</styleUrl>
<Point>
<coordinates>
-99.0464096,17.1231918,760.73
</coordinates>
</Point>
</Placemark>
<Placemark>
<name>
Wed May 19 12:50:01 2010 S=0.00 Km/hr
</name>
<styleUrl>
#styleMap_TLP_Normal
</styleUrl>
<Point>
<coordinates>
-99.0464096,17.1231918,760.72
</coordinates>
</Point>
</Placemark>
<Placemark>
<name>
Wed May 19 12:50:11 2010 S=0.01 Km/hr
</name>
<styleUrl>
#styleMap_TLP_Normal
</styleUrl>
<Point>
<coordinates>
-99.0464096,17.1231918,760.75
</coordinates>
</Point>
</Placemark>
<Placemark>
<name>
Wed May 19 12:50:21 2010 S=0.00 Km/hr
</name>
<styleUrl>
#styleMap_TLP_Normal
</styleUrl>
<Point>
<coordinates>
-99.0464096,17.1231918,760.84
</coordinates>
</Point>
</Placemark>
<Placemark>
<name>
Wed May 19 12:50:31 2010 S=0.01 Km/hr
</name>
<styleUrl>
#styleMap_TLP_Normal
</styleUrl>
<Point>
<coordinates>
-99.0464096,17.1231899,760.89
</coordinates>
</Point>
</Placemark>
<Placemark>
<name>
Wed May 19 12:50:41 2010 S=0.01 Km/hr
</name>
<styleUrl>
#styleMap_TLP_Normal
</styleUrl>
<Point>
<coordinates>
-99.0464096,17.1231899,760.94
</coordinates>
</Point>
</Placemark>
<Placemark>
<name>
Wed May 19 12:50:51 2010 S=0.01 Km/hr
</name>
<styleUrl>
#styleMap_TLP_Normal
</styleUrl>
<Point>
<coordinates>
-99.0464096,17.1231899,761.02
</coordinates>
</Point>
</Placemark>
<Placemark>
<name>
Wed May 19 12:51:01 2010 S=0.01 Km/hr
</name>
<styleUrl>
#styleMap_TLP_Normal
</styleUrl>
<Point>
<coordinates>
-99.0464096,17.1231899,761.03
</coordinates>
</Point>
</Placemark>
<Placemark>
<name>
Wed May 19 12:51:11 2010 S=0.01 Km/hr
</name>
<styleUrl>
#styleMap_TLP_Normal
</styleUrl>
<Point>
<coordinates>
-99.0464096,17.1231899,760.98
</coordinates>
</Point>
</Placemark>
<Placemark>
<name>
Wed May 19 12:51:21 2010 S=0.00 Km/hr
</name>
<styleUrl>
#styleMap_TLP_Normal
</styleUrl>
<Point>
<coordinates>
-99.0464096,17.1231899,761.00
</coordinates>
</Point>
</Placemark>
<Placemark>
<name>
Wed May 19 12:51:31 2010 S=0.01 Km/hr
</name>
<styleUrl>
#styleMap_TLP_Normal
</styleUrl>
<Point>
<coordinates>
-99.0464096,17.1231899,761.02
</coordinates>
</Point>
</Placemark>
<Placemark>
<name>
Wed May 19 12:51:41 2010 S=0.00 Km/hr
</name>
<styleUrl>
#styleMap_TLP_Normal
</styleUrl>
<Point>
<coordinates>
-99.0464096,17.1231899,760.98
</coordinates>
</Point>
</Placemark>
<Placemark>
<name>
Wed May 19 12:51:51 2010 S=0.01 Km/hr
</name>
<styleUrl>
#styleMap_TLP_Normal
</styleUrl>
<Point>
<coordinates>
-99.0464096,17.1231880,761.02
</coordinates>
</Point>
</Placemark>
<Placemark>
<name>
Wed May 19 12:52:01 2010 S=0.02 Km/hr
</name>
<styleUrl>
#styleMap_TLP_Normal
</styleUrl>
<Point>
<coordinates>
-99.0464096,17.1231880,761.00
</coordinates>
</Point>
</Placemark>
<Placemark>
<name>
Wed May 19 12:52:11 2010 S=0.00 Km/hr
</name>
<styleUrl>
#styleMap_TLP_Normal
</styleUrl>
<Point>
<coordinates>
-99.0464096,17.1231880,760.98
</coordinates>
</Point>
</Placemark>
<Placemark>
<name>
Wed May 19 12:52:21 2010 S=0.01 Km/hr
</name>
<styleUrl>
#styleMap_TLP_Normal
</styleUrl>
<Point>
<coordinates>
-99.0464096,17.1231880,761.05
</coordinates>
</Point>
</Placemark>
<Placemark>
<name>
Wed May 19 12:52:31 2010 S=0.01 Km/hr
</name>
<styleUrl>
#styleMap_TLP_Normal
</styleUrl>
<Point>
<coordinates>
-99.0464096,17.1231880,761.05
</coordinates>
</Point>
</Placemark>
<Placemark>
<name>
Wed May 19 12:52:41 2010 S=0.01 Km/hr
</name>
<styleUrl>
#styleMap_TLP_Normal
</styleUrl>
<Point>
<coordinates>
-99.0464096,17.1231861,761.03
</coordinates>
</Point>
</Placemark>
<Placemark>
<name>
Wed May 19 12:52:51 2010 S=0.01 Km/hr
</name>
<styleUrl>
#styleMap_TLP_Normal
</styleUrl>
<Point>
<coordinates>
-99.0464020,17.1231861,761.02
</coordinates>
</Point>
</Placemark>
<Placemark>
<name>
Wed May 19 12:53:01 2010 S=0.01 Km/hr
</name>
<styleUrl>
#styleMap_TLP_Normal
</styleUrl>
<Point>
<coordinates>
-99.0464020,17.1231861,761.03
</coordinates>
</Point>
</Placemark>
<Placemark>
<name>
Wed May 19 12:53:11 2010 S=0.00 Km/hr
</name>
<styleUrl>
#styleMap_TLP_Normal
</styleUrl>
<Point>
<coordinates>
-99.0464020,17.1231861,761.03
</coordinates>
</Point>
</Placemark>
<Placemark>
<name>
Wed May 19 12:53:21 2010 S=0.01 Km/hr
</name>
<styleUrl>
#styleMap_TLP_Normal
</styleUrl>
<Point>
<coordinates>
-99.0464020,17.1231880,761.03
</coordinates>
</Point>
</Placemark>
<Placemark>
<name>
Wed May 19 12:53:31 2010 S=0.00 Km/hr
</name>
<styleUrl>
#styleMap_TLP_Normal
</styleUrl>
<Point>
<coordinates>
-99.0464020,17.1231880,761.02
</coordinates>
</Point>
</Placemark>
<Placemark>
<name>
Wed May 19 12:53:41 2010 S=0.00 Km/hr
</name>
<styleUrl>
#styleMap_TLP_Normal
</styleUrl>
<Point>
<coordinates>
-99.0464020,17.1231880,761.00
</coordinates>
</Point>
</Placemark>
<Placemark>
<name>
Wed May 19 12:53:51 2010 S=0.01 Km/hr
</name>
<styleUrl>
#styleMap_TLP_Normal
</styleUrl>
<Point>
<coordinates>
-99.0464020,17.1231880,760.98
</coordinates>
</Point>
</Placemark>
<Placemark>
<name>
Wed May 19 12:54:01 2010 S=0.01 Km/hr
</name>
<styleUrl>
#styleMap_TLP_Normal
</styleUrl>
<Point>
<coordinates>
-99.0464020,17.1231880,761.03
</coordinates>
</Point>
</Placemark>
<Placemark>
<name>
Wed May 19 12:54:11 2010 S=0.01 Km/hr
</name>
<styleUrl>
#styleMap_TLP_Normal
</styleUrl>
<Point>
<coordinates>
-99.0464020,17.1231880,761.08
</coordinates>
</Point>
</Placemark>
<Placemark>
<name>
Wed May 19 12:54:21 2010 S=0.01 Km/hr
</name>
<styleUrl>
#styleMap_TLP_Normal
</styleUrl>
<Point>
<coordinates>
-99.0464020,17.1231880,761.09
</coordinates>
</Point>
</Placemark>
<Placemark>
<name>
Wed May 19 12:54:31 2010 S=0.00 Km/hr
</name>
<styleUrl>
#styleMap_TLP_Normal
</styleUrl>
<Point>
<coordinates>
-99.0464020,17.1231880,761.09
</coordinates>
</Point>
</Placemark>
<Placemark>
<name>
Wed May 19 12:54:41 2010 S=0.00 Km/hr
</name>
<styleUrl>
#styleMap_TLP_Normal
</styleUrl>
<Point>
<coordinates>
-99.0464020,17.1231880,761.11
</coordinates>
</Point>
</Placemark>
<Placemark>
<name>
Wed May 19 12:54:51 2010 S=0.00 Km/hr
</name>
<styleUrl>
#styleMap_TLP_Normal
</styleUrl>
<Point>
<coordinates>
-99.0464020,17.1231899,761.13
</coordinates>
</Point>
</Placemark>
<Placemark>
<name>
Wed May 19 12:55:01 2010 S=0.00 Km/hr
</name>
<styleUrl>
#styleMap_TLP_Normal
</styleUrl>
<Point>
<coordinates>
-99.0464020,17.1231899,761.09
</coordinates>
</Point>
</Placemark>
<Placemark>
<name>
Wed May 19 12:55:11 2010 S=0.01 Km/hr
</name>
<styleUrl>
#styleMap_TLP_Normal
</styleUrl>
<Point>
<coordinates>
-99.0464020,17.1231899,761.16
</coordinates>
</Point>
</Placemark>
<Placemark>
<name>
Wed May 19 12:55:21 2010 S=0.00 Km/hr
</name>
<styleUrl>
#styleMap_TLP_Normal
</styleUrl>
<Point>
<coordinates>
-99.0464020,17.1231899,761.16
</coordinates>
</Point>
</Placemark>
<Placemark>
<name>
Wed May 19 12:55:31 2010 S=0.00 Km/hr
</name>
<styleUrl>
#styleMap_TLP_Normal
</styleUrl>
<Point>
<coordinates>
-99.0464020,17.1231899,761.20
</coordinates>
</Point>
</Placemark>
<Placemark>
<name>
Wed May 19 12:55:41 2010 S=0.01 Km/hr
</name>
<styleUrl>
#styleMap_TLP_Normal
</styleUrl>
<Point>
<coordinates>
-99.0464020,17.1231899,761.28
</coordinates>
</Point>
</Placemark>
<Placemark>
<name>
Wed May 19 12:55:51 2010 S=0.02 Km/hr
</name>
<styleUrl>
#styleMap_TLP_Normal
</styleUrl>
<Point>
<coordinates>
-99.0464020,17.1231899,761.34
</coordinates>
</Point>
</Placemark>
<Placemark>
<name>
Wed May 19 12:56:01 2010 S=0.01 Km/hr
</name>
<styleUrl>
#styleMap_TLP_Normal
</styleUrl>
<Point>
<coordinates>
-99.0464020,17.1231918,761.30
</coordinates>
</Point>
</Placemark>
<Placemark>
<name>
Wed May 19 12:56:11 2010 S=0.00 Km/hr
</name>
<styleUrl>
#styleMap_TLP_Normal
</styleUrl>
<Point>
<coordinates>
-99.0464096,17.1231918,761.28
</coordinates>
</Point>
</Placemark>
<Placemark>
<name>
Wed May 19 12:56:21 2010 S=0.01 Km/hr
</name>
<styleUrl>
#styleMap_TLP_Normal
</styleUrl>
<Point>
<coordinates>
-99.0464096,17.1231918,761.31
</coordinates>
</Point>
</Placemark>
<Placemark>
<name>
Wed May 19 12:56:31 2010 S=0.01 Km/hr
</name>
<styleUrl>
#styleMap_TLP_Normal
</styleUrl>
<Point>
<coordinates>
-99.0464096,17.1231937,761.33
</coordinates>
</Point>
</Placemark>
<Placemark>
<name>
Wed May 19 12:56:41 2010 S=0.00 Km/hr
</name>
<styleUrl>
#styleMap_TLP_Normal
</styleUrl>
<Point>
<coordinates>
-99.0464096,17.1231937,761.39
</coordinates>
</Point>
</Placemark>
<Placemark>
<name>
Wed May 19 12:56:51 2010 S=0.01 Km/hr
</name>
<styleUrl>
#styleMap_TLP_Normal
</styleUrl>
<Point>
<coordinates>
-99.0464096,17.1231956,761.41
</coordinates>
</Point>
</Placemark>
<Placemark>
<name>
Wed May 19 12:57:01 2010 S=0.01 Km/hr
</name>
<styleUrl>
#styleMap_TLP_Normal
</styleUrl>
<Point>
<coordinates>
-99.0464096,17.1231956,761.45
</coordinates>
</Point>
</Placemark>
<Placemark>
<name>
Wed May 19 12:57:11 2010 S=0.01 Km/hr
</name>
<styleUrl>
#styleMap_TLP_Normal
</styleUrl>
<Point>
<coordinates>
-99.0464096,17.1231956,761.41
</coordinates>
</Point>
</Placemark>
<Placemark>
<name>
Wed May 19 12:57:21 2010 S=0.01 Km/hr
</name>
<styleUrl>
#styleMap_TLP_Normal
</styleUrl>
<Point>
<coordinates>
-99.0464096,17.1231956,761.39
</coordinates>
</Point>
</Placemark>
<Placemark>
<name>
Wed May 19 12:57:31 2010 S=0.00 Km/hr
</name>
<styleUrl>
#styleMap_TLP_Normal
</styleUrl>
<Point>
<coordinates>
-99.0464096,17.1231956,761.38
</coordinates>
</Point>
</Placemark>
<Placemark>
<name>
Wed May 19 12:57:41 2010 S=0.01 Km/hr
</name>
<styleUrl>
#styleMap_TLP_Normal
</styleUrl>
<Point>
<coordinates>
-99.0464096,17.1231956,761.38
</coordinates>
</Point>
</Placemark>
<Placemark>
<name>
Wed May 19 12:57:51 2010 S=0.01 Km/hr
</name>
<styleUrl>
#styleMap_TLP_Normal
</styleUrl>
<Point>
<coordinates>
-99.0464096,17.1231956,761.41
</coordinates>
</Point>
</Placemark>
<Placemark>
<name>
Wed May 19 12:58:01 2010 S=0.00 Km/hr
</name>
<styleUrl>
#styleMap_TLP_Normal
</styleUrl>
<Point>
<coordinates>
-99.0464096,17.1231956,761.42
</coordinates>
</Point>
</Placemark>
<Placemark>
<name>
Wed May 19 12:58:11 2010 S=0.01 Km/hr
</name>
<styleUrl>
#styleMap_TLP_Normal
</styleUrl>
<Point>
<coordinates>
-99.0464096,17.1231937,761.39
</coordinates>
</Point>
</Placemark>
<Placemark>
<name>
Wed May 19 12:58:21 2010 S=0.00 Km/hr
</name>
<styleUrl>
#styleMap_TLP_Normal
</styleUrl>
<Point>
<coordinates>
-99.0464096,17.1231937,761.42
</coordinates>
</Point>
</Placemark>
<Placemark>
<name>
Wed May 19 12:58:31 2010 S=0.00 Km/hr
</name>
<styleUrl>
#styleMap_TLP_Normal
</styleUrl>
<Point>
<coordinates>
-99.0464096,17.1231937,761.45
</coordinates>
</Point>
</Placemark>
<Placemark>
<name>
Wed May 19 12:58:41 2010 S=0.01 Km/hr
</name>
<styleUrl>
#styleMap_TLP_Normal
</styleUrl>
<Point>
<coordinates>
-99.0464096,17.1231937,761.47
</coordinates>
</Point>
</Placemark>
<Placemark>
<name>
Wed May 19 12:58:51 2010 S=0.01 Km/hr
</name>
<styleUrl>
#styleMap_TLP_Normal
</styleUrl>
<Point>
<coordinates>
-99.0464096,17.1231937,761.45
</coordinates>
</Point>
</Placemark>
<Placemark>
<name>
Wed May 19 12:59:01 2010 S=0.00 Km/hr
</name>
<styleUrl>
#styleMap_TLP_Normal
</styleUrl>
<Point>
<coordinates>
-99.0464096,17.1231937,761.48
</coordinates>
</Point>
</Placemark>
<Placemark>
<name>
Wed May 19 12:59:11 2010 S=0.01 Km/hr
</name>
<styleUrl>
#styleMap_TLP_Normal
</styleUrl>
<Point>
<coordinates>
-99.0464096,17.1231937,761.45
</coordinates>
</Point>
</Placemark>
<Placemark>
<name>
Wed May 19 12:59:21 2010 S=0.01 Km/hr
</name>
<styleUrl>
#styleMap_TLP_Normal
</styleUrl>
<Point>
<coordinates>
-99.0464096,17.1231956,761.41
</coordinates>
</Point>
</Placemark>
<Placemark>
<name>
Wed May 19 12:59:31 2010 S=0.00 Km/hr
</name>
<styleUrl>
#styleMap_TLP_Normal
</styleUrl>
<Point>
<coordinates>
-99.0464096,17.1231956,761.38
</coordinates>
</Point>
</Placemark>
<Placemark>
<name>
Wed May 19 12:59:41 2010 S=0.00 Km/hr
</name>
<styleUrl>
#styleMap_TLP_Normal
</styleUrl>
<Point>
<coordinates>
-99.0464096,17.1231937,761.41
</coordinates>
</Point>
</Placemark>
<Placemark>
<name>
Wed May 19 12:59:51 2010 S=0.02 Km/hr
</name>
<styleUrl>
#styleMap_TLP_Normal
</styleUrl>
<Point>
<coordinates>
-99.0464096,17.1231956,761.38
</coordinates>
</Point>
</Placemark>
<Placemark>
<name>
Wed May 19 13:00:01 2010 S=0.00 Km/hr
</name>
<styleUrl>
#styleMap_TLP_Normal
</styleUrl>
<Point>
<coordinates>
-99.0464096,17.1231956,761.39
</coordinates>
</Point>
</Placemark>
<Placemark>
<name>
Wed May 19 13:00:11 2010 S=0.01 Km/hr
</name>
<styleUrl>
#styleMap_TLP_Normal
</styleUrl>
<Point>
<coordinates>
-99.0464096,17.1231956,761.42
</coordinates>
</Point>
</Placemark>
<Placemark>
<name>
Wed May 19 13:00:21 2010 S=0.01 Km/hr
</name>
<styleUrl>
#styleMap_TLP_Normal
</styleUrl>
<Point>
<coordinates>
-99.0464096,17.1231937,761.44
</coordinates>
</Point>
</Placemark>
<Placemark>
<name>
Wed May 19 13:00:31 2010 S=0.01 Km/hr
</name>
<styleUrl>
#styleMap_TLP_Normal
</styleUrl>
<Point>
<coordinates>
-99.0464096,17.1231937,761.48
</coordinates>
</Point>
</Placemark>
<Placemark>
<name>
Wed May 19 13:00:41 2010 S=0.00 Km/hr
</name>
<styleUrl>
#styleMap_TLP_Normal
</styleUrl>
<Point>
<coordinates>
-99.0464096,17.1231937,761.48
</coordinates>
</Point>
</Placemark>
<Placemark>
<name>
Wed May 19 13:00:51 2010 S=0.01 Km/hr
</name>
<styleUrl>
#styleMap_TLP_Normal
</styleUrl>
<Point>
<coordinates>
-99.0464096,17.1231937,761.48
</coordinates>
</Point>
</Placemark>
<Placemark>
<name>
Wed May 19 13:01:01 2010 S=0.00 Km/hr
</name>
<styleUrl>
#styleMap_TLP_Normal
</styleUrl>
<Point>
<coordinates>
-99.0464096,17.1231937,761.53
</coordinates>
</Point>
</Placemark>
<Placemark>
<name>
Wed May 19 13:01:11 2010 S=0.00 Km/hr
</name>
<styleUrl>
#styleMap_TLP_Normal
</styleUrl>
<Point>
<coordinates>
-99.0464096,17.1231937,761.55
</coordinates>
</Point>
</Placemark>
<Placemark>
<name>
Wed May 19 13:01:21 2010 S=0.01 Km/hr
</name>
<styleUrl>
#styleMap_TLP_Normal
</styleUrl>
<Point>
<coordinates>
-99.0464096,17.1231937,761.56
</coordinates>
</Point>
</Placemark>
<Placemark>
<name>
Wed May 19 13:01:31 2010 S=0.01 Km/hr
</name>
<styleUrl>
#styleMap_TLP_Normal
</styleUrl>
<Point>
<coordinates>
-99.0464096,17.1231918,761.58
</coordinates>
</Point>
</Placemark>
<Placemark>
<name>
Wed May 19 13:01:41 2010 S=0.00 Km/hr
</name>
<styleUrl>
#styleMap_TLP_Normal
</styleUrl>
<Point>
<coordinates>
-99.0464096,17.1231937,761.58
</coordinates>
</Point>
</Placemark>
<Placemark>
<name>
Wed May 19 13:01:51 2010 S=0.01 Km/hr
</name>
<styleUrl>
#styleMap_TLP_Normal
</styleUrl>
<Point>
<coordinates>
-99.0464096,17.1231918,761.55
</coordinates>
</Point>
</Placemark>
<Placemark>
<name>
Wed May 19 13:02:01 2010 S=0.01 Km/hr
</name>
<styleUrl>
#styleMap_TLP_Normal
</styleUrl>
<Point>
<coordinates>
-99.0464020,17.1231918,761.56
</coordinates>
</Point>
</Placemark>
<Placemark>
<name>
Wed May 19 13:02:11 2010 S=0.01 Km/hr
</name>
<styleUrl>
#styleMap_TLP_Normal
</styleUrl>
<Point>
<coordinates>
-99.0464020,17.1231918,761.59
</coordinates>
</Point>
</Placemark>
<Placemark>
<name>
Wed May 19 13:02:21 2010 S=0.01 Km/hr
</name>
<styleUrl>
#styleMap_TLP_Normal
</styleUrl>
<Point>
<coordinates>
-99.0464020,17.1231899,761.58
</coordinates>
</Point>
</Placemark>
<Placemark>
<name>
Wed May 19 13:02:31 2010 S=0.00 Km/hr
</name>
<styleUrl>
#styleMap_TLP_Normal
</styleUrl>
<Point>
<coordinates>
-99.0464020,17.1231899,761.63
</coordinates>
</Point>
</Placemark>
<Placemark>
<name>
Wed May 19 13:02:41 2010 S=0.01 Km/hr
</name>
<styleUrl>
#styleMap_TLP_Normal
</styleUrl>
<Point>
<coordinates>
-99.0464020,17.1231899,761.66
</coordinates>
</Point>
</Placemark>
<Placemark>
<name>
Wed May 19 13:02:51 2010 S=0.01 Km/hr
</name>
<styleUrl>
#styleMap_TLP_Normal
</styleUrl>
<Point>
<coordinates>
-99.0464020,17.1231899,761.67
</coordinates>
</Point>
</Placemark>
<Placemark>
<name>
Wed May 19 13:03:01 2010 S=0.00 Km/hr
</name>
<styleUrl>
#styleMap_TLP_Normal
</styleUrl>
<Point>
<coordinates>
-99.0464020,17.1231899,761.64
</coordinates>
</Point>
</Placemark>
<Placemark>
<name>
Wed May 19 13:03:11 2010 S=0.01 Km/hr
</name>
<styleUrl>
#styleMap_TLP_Normal
</styleUrl>
<Point>
<coordinates>
-99.0464020,17.1231899,761.61
</coordinates>
</Point>
</Placemark>
<Placemark>
<name>
Wed May 19 13:03:21 2010 S=0.01 Km/hr
</name>
<styleUrl>
#styleMap_TLP_Normal
</styleUrl>
<Point>
<coordinates>
-99.0464020,17.1231899,761.61
</coordinates>
</Point>
</Placemark>
<Placemark>
<name>
Wed May 19 13:03:31 2010 S=0.01 Km/hr
</name>
<styleUrl>
#styleMap_TLP_Normal
</styleUrl>
<Point>
<coordinates>
-99.0464020,17.1231899,761.56
</coordinates>
</Point>
</Placemark>
<Placemark>
<name>
Wed May 19 13:03:41 2010 S=0.00 Km/hr
</name>
<styleUrl>
#styleMap_TLP_Normal
</styleUrl>
<Point>
<coordinates>
-99.0464020,17.1231899,761.58
</coordinates>
</Point>
</Placemark>
<Placemark>
<name>
Wed May 19 13:03:51 2010 S=0.01 Km/hr
</name>
<styleUrl>
#styleMap_TLP_Normal
</styleUrl>
<Point>
<coordinates>
-99.0464020,17.1231880,761.55
</coordinates>
</Point>
</Placemark>
<Placemark>
<name>
Wed May 19 13:04:01 2010 S=0.01 Km/hr
</name>
<styleUrl>
#styleMap_TLP_Normal
</styleUrl>
<Point>
<coordinates>
-99.0464020,17.1231880,761.56
</coordinates>
</Point>
</Placemark>
<Placemark>
<name>
Wed May 19 13:04:11 2010 S=0.01 Km/hr
</name>
<styleUrl>
#styleMap_TLP_Normal
</styleUrl>
<Point>
<coordinates>
-99.0464020,17.1231880,761.56
</coordinates>
</Point>
</Placemark>
<Placemark>
<name>
Wed May 19 13:04:21 2010 S=0.01 Km/hr
</name>
<styleUrl>
#styleMap_TLP_Normal
</styleUrl>
<Point>
<coordinates>
-99.0464020,17.1231880,761.53
</coordinates>
</Point>
</Placemark>
<Placemark>
<name>
Wed May 19 13:04:31 2010 S=0.01 Km/hr
</name>
<styleUrl>
#styleMap_TLP_Normal
</styleUrl>
<Point>
<coordinates>
-99.0464020,17.1231861,761.53
</coordinates>
</Point>
</Placemark>
<Placemark>
<name>
Wed May 19 13:04:41 2010 S=0.00 Km/hr
</name>
<styleUrl>
#styleMap_TLP_Normal
</styleUrl>
<Point>
<coordinates>
-99.0464020,17.1231861,761.48
</coordinates>
</Point>
</Placemark>
<Placemark>
<name>
Wed May 19 13:04:51 2010 S=0.00 Km/hr
</name>
<styleUrl>
#styleMap_TLP_Normal
</styleUrl>
<Point>
<coordinates>
-99.0464020,17.1231861,761.47
</coordinates>
</Point>
</Placemark>
<Placemark>
<name>
Wed May 19 13:05:01 2010 S=0.01 Km/hr
</name>
<styleUrl>
#styleMap_TLP_Normal
</styleUrl>
<Point>
<coordinates>
-99.0464020,17.1231880,761.42
</coordinates>
</Point>
</Placemark>
<Placemark>
<name>
Wed May 19 13:05:11 2010 S=0.01 Km/hr
</name>
<styleUrl>
#styleMap_TLP_Normal
</styleUrl>
<Point>
<coordinates>
-99.0464020,17.1231880,761.38
</coordinates>
</Point>
</Placemark>
<Placemark>
<name>
Wed May 19 13:05:21 2010 S=0.00 Km/hr
</name>
<styleUrl>
#styleMap_TLP_Normal
</styleUrl>
<Point>
<coordinates>
-99.0464020,17.1231880,761.31
</coordinates>
</Point>
</Placemark>
<Placemark>
<name>
Wed May 19 13:05:31 2010 S=0.00 Km/hr
</name>
<styleUrl>
#styleMap_TLP_Normal
</styleUrl>
<Point>
<coordinates>
-99.0464020,17.1231880,761.31
</coordinates>
</Point>
</Placemark>
<Placemark>
<name>
Wed May 19 13:05:41 2010 S=0.00 Km/hr
</name>
<styleUrl>
#styleMap_TLP_Normal
</styleUrl>
<Point>
<coordinates>
-99.0464020,17.1231880,761.31
</coordinates>
</Point>
</Placemark>
<Placemark>
<name>
Wed May 19 13:05:51 2010 S=0.01 Km/hr
</name>
<styleUrl>
#styleMap_TLP_Normal
</styleUrl>
<Point>
<coordinates>
-99.0464020,17.1231880,761.27
</coordinates>
</Point>
</Placemark>
<Placemark>
<name>
Wed May 19 13:06:01 2010 S=0.00 Km/hr
</name>
<styleUrl>
#styleMap_TLP_Normal
</styleUrl>
<Point>
<coordinates>
-99.0464020,17.1231880,761.27
</coordinates>
</Point>
</Placemark>
<Placemark>
<name>
Wed May 19 13:06:11 2010 S=0.00 Km/hr
</name>
<styleUrl>
#styleMap_TLP_Normal
</styleUrl>
<Point>
<coordinates>
-99.0464020,17.1231880,761.28
</coordinates>
</Point>
</Placemark>
<Placemark>
<name>
Wed May 19 13:06:21 2010 S=0.01 Km/hr
</name>
<styleUrl>
#styleMap_TLP_Normal
</styleUrl>
<Point>
<coordinates>
-99.0464020,17.1231880,761.27
</coordinates>
</Point>
</Placemark>
<Placemark>
<name>
Wed May 19 13:06:31 2010 S=0.01 Km/hr
</name>
<styleUrl>
#styleMap_TLP_Normal
</styleUrl>
<Point>
<coordinates>
-99.0464020,17.1231880,761.30
</coordinates>
</Point>
</Placemark>
<Placemark>
<name>
Wed May 19 13:06:41 2010 S=0.00 Km/hr
</name>
<styleUrl>
#styleMap_TLP_Normal
</styleUrl>
<Point>
<coordinates>
-99.0464020,17.1231880,761.30
</coordinates>
</Point>
</Placemark>
<Placemark>
<name>
Wed May 19 13:06:51 2010 S=0.01 Km/hr
</name>
<styleUrl>
#styleMap_TLP_Normal
</styleUrl>
<Point>
<coordinates>
-99.0464020,17.1231880,761.30
</coordinates>
</Point>
</Placemark>
<Placemark>
<name>
Wed May 19 13:07:01 2010 S=0.01 Km/hr
</name>
<styleUrl>
#styleMap_TLP_Normal
</styleUrl>
<Point>
<coordinates>
-99.0464020,17.1231880,761.33
</coordinates>
</Point>
</Placemark>
<Placemark>
<name>
Wed May 19 13:07:11 2010 S=0.00 Km/hr
</name>
<styleUrl>
#styleMap_TLP_Normal
</styleUrl>
<Point>
<coordinates>
-99.0464020,17.1231880,761.31
</coordinates>
</Point>
</Placemark>
<Placemark>
<name>
Wed May 19 13:07:21 2010 S=0.01 Km/hr
</name>
<styleUrl>
#styleMap_TLP_Normal
</styleUrl>
<Point>
<coordinates>
-99.0464020,17.1231899,761.30
</coordinates>
</Point>
</Placemark>
<Placemark>
<name>
Wed May 19 13:07:31 2010 S=0.00 Km/hr
</name>
<styleUrl>
#styleMap_TLP_Normal
</styleUrl>
<Point>
<coordinates>
-99.0464020,17.1231899,761.27
</coordinates>
</Point>
</Placemark>
<Placemark>
<name>
Wed May 19 13:07:41 2010 S=0.00 Km/hr
</name>
<styleUrl>
#styleMap_TLP_Normal
</styleUrl>
<Point>
<coordinates>
-99.0464020,17.1231880,761.33
</coordinates>
</Point>
</Placemark>
<Placemark>
<name>
Wed May 19 13:07:51 2010 S=0.01 Km/hr
</name>
<styleUrl>
#styleMap_TLP_Normal
</styleUrl>
<Point>
<coordinates>
-99.0464020,17.1231880,761.38
</coordinates>
</Point>
</Placemark>
<Placemark>
<name>
Wed May 19 13:08:01 2010 S=0.01 Km/hr
</name>
<styleUrl>
#styleMap_TLP_Normal
</styleUrl>
<Point>
<coordinates>
-99.0464020,17.1231880,761.41
</coordinates>
</Point>
</Placemark>
<Placemark>
<name>
Wed May 19 13:08:11 2010 S=0.01 Km/hr
</name>
<styleUrl>
#styleMap_TLP_Normal
</styleUrl>
<Point>
<coordinates>
-99.0464020,17.1231880,761.45
</coordinates>
</Point>
</Placemark>
<Placemark>
<name>
Wed May 19 13:08:21 2010 S=0.00 Km/hr
</name>
<styleUrl>
#styleMap_TLP_Normal
</styleUrl>
<Point>
<coordinates>
-99.0464020,17.1231880,761.48
</coordinates>
</Point>
</Placemark>
<Placemark>
<name>
Wed May 19 13:08:31 2010 S=0.01 Km/hr
</name>
<styleUrl>
#styleMap_TLP_Normal
</styleUrl>
<Point>
<coordinates>
-99.0464020,17.1231880,761.53
</coordinates>
</Point>
</Placemark>
<Placemark>
<name>
Wed May 19 13:08:41 2010 S=0.01 Km/hr
</name>
<styleUrl>
#styleMap_TLP_Normal
</styleUrl>
<Point>
<coordinates>
-99.0464020,17.1231861,761.55
</coordinates>
</Point>
</Placemark>
<Placemark>
<name>
Wed May 19 13:08:51 2010 S=0.00 Km/hr
</name>
<styleUrl>
#styleMap_TLP_Normal
</styleUrl>
<Point>
<coordinates>
-99.0464020,17.1231861,761.59
</coordinates>
</Point>
</Placemark>
<Placemark>
<name>
Wed May 19 13:09:01 2010 S=0.01 Km/hr
</name>
<styleUrl>
#styleMap_TLP_Normal
</styleUrl>
<Point>
<coordinates>
-99.0464020,17.1231880,761.58
</coordinates>
</Point>
</Placemark>
<Placemark>
<name>
Wed May 19 13:09:11 2010 S=0.00 Km/hr
</name>
<styleUrl>
#styleMap_TLP_Normal
</styleUrl>
<Point>
<coordinates>
-99.0464020,17.1231880,761.55
</coordinates>
</Point>
</Placemark>
<Placemark>
<name>
Wed May 19 13:09:21 2010 S=0.00 Km/hr
</name>
<styleUrl>
#styleMap_TLP_Normal
</styleUrl>
<Point>
<coordinates>
-99.0464020,17.1231880,761.58
</coordinates>
</Point>
</Placemark>
<Placemark>
<name>
Wed May 19 13:09:31 2010 S=0.01 Km/hr
</name>
<styleUrl>
#styleMap_TLP_Normal
</styleUrl>
<Point>
<coordinates>
-99.0464020,17.1231880,761.58
</coordinates>
</Point>
</Placemark>
<Placemark>
<name>
Wed May 19 13:09:41 2010 S=0.01 Km/hr
</name>
<styleUrl>
#styleMap_TLP_Normal
</styleUrl>
<Point>
<coordinates>
-99.0464020,17.1231880,761.59
</coordinates>
</Point>
</Placemark>
<Placemark>
<name>
Wed May 19 13:09:51 2010 S=0.01 Km/hr
</name>
<styleUrl>
#styleMap_TLP_Normal
</styleUrl>
<Point>
<coordinates>
-99.0464020,17.1231880,761.59
</coordinates>
</Point>
</Placemark>
<Placemark>
<name>
Wed May 19 13:10:01 2010 S=0.01 Km/hr
</name>
<styleUrl>
#styleMap_TLP_Normal
</styleUrl>
<Point>
<coordinates>
-99.0464020,17.1231880,761.63
</coordinates>
</Point>
</Placemark>
<Placemark>
<name>
Wed May 19 13:10:11 2010 S=0.01 Km/hr
</name>
<styleUrl>
#styleMap_TLP_Normal
</styleUrl>
<Point>
<coordinates>
-99.0464020,17.1231880,761.67
</coordinates>
</Point>
</Placemark>
<Placemark>
<name>
Wed May 19 13:10:21 2010 S=0.01 Km/hr
</name>
<styleUrl>
#styleMap_TLP_Normal
</styleUrl>
<Point>
<coordinates>
-99.0464020,17.1231861,761.73
</coordinates>
</Point>
</Placemark>
<Placemark>
<name>
Wed May 19 13:10:31 2010 S=0.01 Km/hr
</name>
<styleUrl>
#styleMap_TLP_Normal
</styleUrl>
<Point>
<coordinates>
-99.0464020,17.1231861,761.78
</coordinates>
</Point>
</Placemark>
<Placemark>
<name>
Wed May 19 13:10:41 2010 S=0.01 Km/hr
</name>
<styleUrl>
#styleMap_TLP_Normal
</styleUrl>
<Point>
<coordinates>
-99.0464020,17.1231861,761.80
</coordinates>
</Point>
</Placemark>
<Placemark>
<name>
Wed May 19 13:10:51 2010 S=0.01 Km/hr
</name>
<styleUrl>
#styleMap_TLP_Normal
</styleUrl>
<Point>
<coordinates>
-99.0464020,17.1231861,761.83
</coordinates>
</Point>
</Placemark>
<Placemark>
<name>
Wed May 19 13:11:01 2010 S=0.00 Km/hr
</name>
<styleUrl>
#styleMap_TLP_Normal
</styleUrl>
<Point>
<coordinates>
-99.0464020,17.1231861,761.89
</coordinates>
</Point>
</Placemark>
<Placemark>
<name>
Wed May 19 13:11:11 2010 S=0.00 Km/hr
</name>
<styleUrl>
#styleMap_TLP_Normal
</styleUrl>
<Point>
<coordinates>
-99.0464020,17.1231861,761.95
</coordinates>
</Point>
</Placemark>
<Placemark>
<name>
Wed May 19 13:11:21 2010 S=0.00 Km/hr
</name>
<styleUrl>
#styleMap_TLP_Normal
</styleUrl>
<Point>
<coordinates>
-99.0464020,17.1231861,761.98
</coordinates>
</Point>
</Placemark>
<Placemark>
<name>
Wed May 19 13:11:31 2010 S=0.01 Km/hr
</name>
<styleUrl>
#styleMap_TLP_Normal
</styleUrl>
<Point>
<coordinates>
-99.0464020,17.1231861,762.00
</coordinates>
</Point>
</Placemark>
<Placemark>
<name>
Wed May 19 13:11:41 2010 S=0.01 Km/hr
</name>
<styleUrl>
#styleMap_TLP_Normal
</styleUrl>
<Point>
<coordinates>
-99.0464096,17.1231861,761.95
</coordinates>
</Point>
</Placemark>
<Placemark>
<name>
Wed May 19 13:11:51 2010 S=0.01 Km/hr
</name>
<styleUrl>
#styleMap_TLP_Normal
</styleUrl>
<Point>
<coordinates>
-99.0464096,17.1231880,761.91
</coordinates>
</Point>
</Placemark>
<Placemark>
<name>
Wed May 19 13:12:01 2010 S=0.01 Km/hr
</name>
<styleUrl>
#styleMap_TLP_Normal
</styleUrl>
<Point>
<coordinates>
-99.0464096,17.1231880,761.89
</coordinates>
</Point>
</Placemark>
<Placemark>
<name>
Wed May 19 13:12:11 2010 S=0.00 Km/hr
</name>
<styleUrl>
#styleMap_TLP_Normal
</styleUrl>
<Point>
<coordinates>
-99.0464096,17.1231880,761.86
</coordinates>
</Point>
</Placemark>
<Placemark>
<name>
Wed May 19 13:12:21 2010 S=0.00 Km/hr
</name>
<styleUrl>
#styleMap_TLP_Normal
</styleUrl>
<Point>
<coordinates>
-99.0464096,17.1231880,761.84
</coordinates>
</Point>
</Placemark>
<Placemark>
<name>
Wed May 19 13:12:31 2010 S=0.01 Km/hr
</name>
<styleUrl>
#styleMap_TLP_Normal
</styleUrl>
<Point>
<coordinates>
-99.0464096,17.1231880,761.88
</coordinates>
</Point>
</Placemark>
<Placemark>
<name>
Wed May 19 13:12:41 2010 S=0.01 Km/hr
</name>
<styleUrl>
#styleMap_TLP_Normal
</styleUrl>
<Point>
<coordinates>
-99.0464096,17.1231880,761.88
</coordinates>
</Point>
</Placemark>
<Placemark>
<name>
Wed May 19 13:12:51 2010 S=0.01 Km/hr
</name>
<styleUrl>
#styleMap_TLP_Normal
</styleUrl>
<Point>
<coordinates>
-99.0464096,17.1231880,761.86
</coordinates>
</Point>
</Placemark>
<Placemark>
<name>
Wed May 19 13:13:01 2010 S=0.00 Km/hr
</name>
<styleUrl>
#styleMap_TLP_Normal
</styleUrl>
<Point>
<coordinates>
-99.0464096,17.1231880,761.80
</coordinates>
</Point>
</Placemark>
<Placemark>
<name>
Wed May 19 13:13:11 2010 S=0.01 Km/hr
</name>
<styleUrl>
#styleMap_TLP_Normal
</styleUrl>
<Point>
<coordinates>
-99.0464096,17.1231880,761.81
</coordinates>
</Point>
</Placemark>
<Placemark>
<name>
Wed May 19 13:13:21 2010 S=0.01 Km/hr
</name>
<styleUrl>
#styleMap_TLP_Normal
</styleUrl>
<Point>
<coordinates>
-99.0464096,17.1231880,761.81
</coordinates>
</Point>
</Placemark>
<Placemark>
<name>
Wed May 19 13:13:31 2010 S=0.01 Km/hr
</name>
<styleUrl>
#styleMap_TLP_Normal
</styleUrl>
<Point>
<coordinates>
-99.0464096,17.1231899,761.80
</coordinates>
</Point>
</Placemark>
<Placemark>
<name>
Wed May 19 13:13:41 2010 S=0.01 Km/hr
</name>
<styleUrl>
#styleMap_TLP_Normal
</styleUrl>
<Point>
<coordinates>
-99.0464096,17.1231899,761.81
</coordinates>
</Point>
</Placemark>
<Placemark>
<name>
Wed May 19 13:13:51 2010 S=0.01 Km/hr
</name>
<styleUrl>
#styleMap_TLP_Normal
</styleUrl>
<Point>
<coordinates>
-99.0464096,17.1231899,761.80
</coordinates>
</Point>
</Placemark>
<Placemark>
<name>
Wed May 19 13:14:01 2010 S=0.00 Km/hr
</name>
<styleUrl>
#styleMap_TLP_Normal
</styleUrl>
<Point>
<coordinates>
-99.0464096,17.1231880,761.80
</coordinates>
</Point>
</Placemark>
<Placemark>
<name>
Wed May 19 13:14:11 2010 S=0.00 Km/hr
</name>
<styleUrl>
#styleMap_TLP_Normal
</styleUrl>
<Point>
<coordinates>
-99.0464096,17.1231880,761.81
</coordinates>
</Point>
</Placemark>
<Placemark>
<name>
Wed May 19 13:14:21 2010 S=0.01 Km/hr
</name>
<styleUrl>
#styleMap_TLP_Normal
</styleUrl>
<Point>
<coordinates>
-99.0464096,17.1231880,761.81
</coordinates>
</Point>
</Placemark>
<Placemark>
<name>
Wed May 19 13:14:31 2010 S=0.00 Km/hr
</name>
<styleUrl>
#styleMap_TLP_Normal
</styleUrl>
<Point>
<coordinates>
-99.0464096,17.1231899,761.83
</coordinates>
</Point>
</Placemark>
<Placemark>
<name>
Wed May 19 13:14:41 2010 S=0.01 Km/hr
</name>
<styleUrl>
#styleMap_TLP_Normal
</styleUrl>
<Point>
<coordinates>
-99.0464096,17.1231899,761.80
</coordinates>
</Point>
</Placemark>
<Placemark>
<name>
Wed May 19 13:14:51 2010 S=0.01 Km/hr
</name>
<styleUrl>
#styleMap_TLP_Normal
</styleUrl>
<Point>
<coordinates>
-99.0464096,17.1231880,761.81
</coordinates>
</Point>
</Placemark>
<Placemark>
<name>
Wed May 19 13:15:01 2010 S=0.00 Km/hr
</name>
<styleUrl>
#styleMap_TLP_Normal
</styleUrl>
<Point>
<coordinates>
-99.0464096,17.1231880,761.84
</coordinates>
</Point>
</Placemark>
<Placemark>
<name>
Wed May 19 13:15:11 2010 S=0.01 Km/hr
</name>
<styleUrl>
#styleMap_TLP_Normal
</styleUrl>
<Point>
<coordinates>
-99.0464096,17.1231880,761.84
</coordinates>
</Point>
</Placemark>
<Placemark>
<name>
Wed May 19 13:15:21 2010 S=0.01 Km/hr
</name>
<styleUrl>
#styleMap_TLP_Normal
</styleUrl>
<Point>
<coordinates>
-99.0464096,17.1231880,761.86
</coordinates>
</Point>
</Placemark>
<Placemark>
<name>
Wed May 19 13:15:31 2010 S=0.02 Km/hr
</name>
<styleUrl>
#styleMap_TLP_Normal
</styleUrl>
<Point>
<coordinates>
-99.0464096,17.1231880,761.86
</coordinates>
</Point>
</Placemark>
<Placemark>
<name>
Wed May 19 13:15:41 2010 S=0.01 Km/hr
</name>
<styleUrl>
#styleMap_TLP_Normal
</styleUrl>
<Point>
<coordinates>
-99.0464096,17.1231880,761.86
</coordinates>
</Point>
</Placemark>
<Placemark>
<name>
Wed May 19 13:15:51 2010 S=0.02 Km/hr
</name>
<styleUrl>
#styleMap_TLP_Normal
</styleUrl>
<Point>
<coordinates>
-99.0464096,17.1231880,761.86
</coordinates>
</Point>
</Placemark>
<Placemark>
<name>
Wed May 19 13:16:01 2010 S=0.01 Km/hr
</name>
<styleUrl>
#styleMap_TLP_Normal
</styleUrl>
<Point>
<coordinates>
-99.0464096,17.1231880,761.91
</coordinates>
</Point>
</Placemark>
<Placemark>
<name>
Wed May 19 13:16:11 2010 S=0.01 Km/hr
</name>
<styleUrl>
#styleMap_TLP_Normal
</styleUrl>
<Point>
<coordinates>
-99.0464096,17.1231880,761.95
</coordinates>
</Point>
</Placemark>
<Placemark>
<name>
Wed May 19 13:16:21 2010 S=0.01 Km/hr
</name>
<styleUrl>
#styleMap_TLP_Normal
</styleUrl>
<Point>
<coordinates>
-99.0464096,17.1231880,762.02
</coordinates>
</Point>
</Placemark>
<Placemark>
<name>
Wed May 19 13:16:31 2010 S=0.00 Km/hr
</name>
<styleUrl>
#styleMap_TLP_Normal
</styleUrl>
<Point>
<coordinates>
-99.0464096,17.1231880,762.03
</coordinates>
</Point>
</Placemark>
<Placemark>
<name>
Wed May 19 13:16:41 2010 S=0.00 Km/hr
</name>
<styleUrl>
#styleMap_TLP_Normal
</styleUrl>
<Point>
<coordinates>
-99.0464020,17.1231880,762.09
</coordinates>
</Point>
</Placemark>
<Placemark>
<name>
Wed May 19 13:16:51 2010 S=0.01 Km/hr
</name>
<styleUrl>
#styleMap_TLP_Normal
</styleUrl>
<Point>
<coordinates>
-99.0464020,17.1231880,762.13
</coordinates>
</Point>
</Placemark>
<Placemark>
<name>
Wed May 19 13:17:01 2010 S=0.01 Km/hr
</name>
<styleUrl>
#styleMap_TLP_Normal
</styleUrl>
<Point>
<coordinates>
-99.0464020,17.1231861,762.14
</coordinates>
</Point>
</Placemark>
<Placemark>
<name>
Wed May 19 13:17:11 2010 S=0.02 Km/hr
</name>
<styleUrl>
#styleMap_TLP_Normal
</styleUrl>
<Point>
<coordinates>
-99.0464020,17.1231861,762.20
</coordinates>
</Point>
</Placemark>
<Placemark>
<name>
Wed May 19 13:17:21 2010 S=0.01 Km/hr
</name>
<styleUrl>
#styleMap_TLP_Normal
</styleUrl>
<Point>
<coordinates>
-99.0464020,17.1231861,762.23
</coordinates>
</Point>
</Placemark>
<Placemark>
<name>
Wed May 19 13:17:31 2010 S=0.01 Km/hr
</name>
<styleUrl>
#styleMap_TLP_Normal
</styleUrl>
<Point>
<coordinates>
-99.0464020,17.1231861,762.22
</coordinates>
</Point>
</Placemark>
<Placemark>
<name>
Wed May 19 13:17:41 2010 S=0.00 Km/hr
</name>
<styleUrl>
#styleMap_TLP_Normal
</styleUrl>
<Point>
<coordinates>
-99.0464020,17.1231861,762.17
</coordinates>
</Point>
</Placemark>
<Placemark>
<name>
Wed May 19 13:17:51 2010 S=1.38 Km/hr
</name>
<styleUrl>
#styleMap_TLP_Normal
</styleUrl>
<Point>
<coordinates>
-99.0463867,17.1231766,762.59
</coordinates>
</Point>
</Placemark>
<Placemark>
<name>
Wed May 19 13:18:01 2010 S=3.11 Km/hr
</name>
<styleUrl>
#styleMap_TLP_Normal
</styleUrl>
<Point>
<coordinates>
-99.0462952,17.1231594,763.97
</coordinates>
</Point>
</Placemark>
<Placemark>
<name>
Wed May 19 13:18:11 2010 S=3.31 Km/hr
</name>
<styleUrl>
#styleMap_TLP_Normal
</styleUrl>
<Point>
<coordinates>
-99.0462265,17.1231480,765.44
</coordinates>
</Point>
</Placemark>
<Placemark>
<name>
Wed May 19 13:18:21 2010 S=1.26 Km/hr
</name>
<styleUrl>
#styleMap_TLP_Normal
</styleUrl>
<Point>
<coordinates>
-99.0462265,17.1232014,768.36
</coordinates>
</Point>
</Placemark>
<Placemark>
<name>
Wed May 19 13:18:31 2010 S=1.35 Km/hr
</name>
<styleUrl>
#styleMap_TLP_Normal
</styleUrl>
<Point>
<coordinates>
-99.0462036,17.1232166,768.95
</coordinates>
</Point>
</Placemark>
<Placemark>
<name>
Wed May 19 13:18:41 2010 S=1.12 Km/hr
</name>
<styleUrl>
#styleMap_TLP_Normal
</styleUrl>
<Point>
<coordinates>
-99.0461960,17.1232414,769.31
</coordinates>
</Point>
</Placemark>
<Placemark>
<name>
Wed May 19 13:18:51 2010 S=0.35 Km/hr
</name>
<styleUrl>
#styleMap_TLP_Normal
</styleUrl>
<Point>
<coordinates>
-99.0461960,17.1232605,767.73
</coordinates>
</Point>
</Placemark>
<Placemark>
<name>
Wed May 19 13:19:01 2010 S=0.43 Km/hr
</name>
<styleUrl>
#styleMap_TLP_Normal
</styleUrl>
<Point>
<coordinates>
-99.0461960,17.1232548,767.61
</coordinates>
</Point>
</Placemark>
<Placemark>
<name>
Wed May 19 13:19:11 2010 S=0.17 Km/hr
</name>
<styleUrl>
#styleMap_TLP_Normal
</styleUrl>
<Point>
<coordinates>
-99.0461960,17.1232548,767.58
</coordinates>
</Point>
</Placemark>
<Placemark>
<name>
Wed May 19 13:19:21 2010 S=0.39 Km/hr
</name>
<styleUrl>
#styleMap_TLP_Normal
</styleUrl>
<Point>
<coordinates>
-99.0462036,17.1232510,767.58
</coordinates>
</Point>
</Placemark>
<Placemark>
<name>
Wed May 19 13:19:31 2010 S=2.69 Km/hr
</name>
<styleUrl>
#styleMap_TLP_Normal
</styleUrl>
<Point>
<coordinates>
-99.0462341,17.1232758,767.45
</coordinates>
</Point>
</Placemark>
<Placemark>
<name>
Wed May 19 13:19:41 2010 S=0.89 Km/hr
</name>
<styleUrl>
#styleMap_TLP_Normal
</styleUrl>
<Point>
<coordinates>
-99.0461960,17.1233063,767.16
</coordinates>
</Point>
</Placemark>
<Placemark>
<name>
Wed May 19 13:19:51 2010 S=0.62 Km/hr
</name>
<styleUrl>
#styleMap_TLP_Normal
</styleUrl>
<Point>
<coordinates>
-99.0462036,17.1232986,767.42
</coordinates>
</Point>
</Placemark>
<Placemark>
<name>
Wed May 19 13:20:01 2010 S=0.29 Km/hr
</name>
<styleUrl>
#styleMap_TLP_Normal
</styleUrl>
<Point>
<coordinates>
-99.0462036,17.1232948,767.39
</coordinates>
</Point>
</Placemark>
<Placemark>
<name>
Wed May 19 13:20:11 2010 S=0.12 Km/hr
</name>
<styleUrl>
#styleMap_TLP_Normal
</styleUrl>
<Point>
<coordinates>
-99.0461960,17.1232929,767.42
</coordinates>
</Point>
</Placemark>
<Placemark>
<name>
Wed May 19 13:20:21 2010 S=0.01 Km/hr
</name>
<styleUrl>
#styleMap_TLP_Normal
</styleUrl>
<Point>
<coordinates>
-99.0461960,17.1232929,767.50
</coordinates>
</Point>
</Placemark>
<Placemark>
<name>
Wed May 19 13:20:31 2010 S=0.01 Km/hr
</name>
<styleUrl>
#styleMap_TLP_Normal
</styleUrl>
<Point>
<coordinates>
-99.0461960,17.1232929,767.50
</coordinates>
</Point>
</Placemark>
<Placemark>
<name>
Wed May 19 13:20:41 2010 S=0.00 Km/hr
</name>
<styleUrl>
#styleMap_TLP_Normal
</styleUrl>
<Point>
<coordinates>
-99.0461960,17.1232910,767.50
</coordinates>
</Point>
</Placemark>
<Placemark>
<name>
Wed May 19 13:20:51 2010 S=0.62 Km/hr
</name>
<styleUrl>
#styleMap_TLP_Normal
</styleUrl>
<Point>
<coordinates>
-99.0462036,17.1232929,767.48
</coordinates>
</Point>
</Placemark>
<Placemark>
<name>
Wed May 19 13:21:01 2010 S=0.59 Km/hr
</name>
<styleUrl>
#styleMap_TLP_Normal
</styleUrl>
<Point>
<coordinates>
-99.0462189,17.1232929,767.52
</coordinates>
</Point>
</Placemark>
<Placemark>
<name>
Wed May 19 13:21:11 2010 S=0.11 Km/hr
</name>
<styleUrl>
#styleMap_TLP_Normal
</styleUrl>
<Point>
<coordinates>
-99.0462265,17.1232967,767.66
</coordinates>
</Point>
</Placemark>
<Placemark>
<name>
Wed May 19 13:21:21 2010 S=0.00 Km/hr
</name>
<styleUrl>
#styleMap_TLP_Normal
</styleUrl>
<Point>
<coordinates>
-99.0462189,17.1232986,767.83
</coordinates>
</Point>
</Placemark>
<Placemark>
<name>
Wed May 19 13:21:31 2010 S=0.01 Km/hr
</name>
<styleUrl>
#styleMap_TLP_Normal
</styleUrl>
<Point>
<coordinates>
-99.0462189,17.1232967,767.84
</coordinates>
</Point>
</Placemark>
<Placemark>
<name>
Wed May 19 13:21:41 2010 S=0.04 Km/hr
</name>
<styleUrl>
#styleMap_TLP_Normal
</styleUrl>
<Point>
<coordinates>
-99.0462189,17.1232967,767.86
</coordinates>
</Point>
</Placemark>
<Placemark>
<name>
Wed May 19 13:21:51 2010 S=0.15 Km/hr
</name>
<styleUrl>
#styleMap_TLP_Normal
</styleUrl>
<Point>
<coordinates>
-99.0462265,17.1232929,767.95
</coordinates>
</Point>
</Placemark>
<Placemark>
<name>
Wed May 19 13:22:01 2010 S=0.64 Km/hr
</name>
<styleUrl>
#styleMap_TLP_Normal
</styleUrl>
<Point>
<coordinates>
-99.0462112,17.1232891,768.05
</coordinates>
</Point>
</Placemark>
<Placemark>
<name>
Wed May 19 13:22:11 2010 S=0.07 Km/hr
</name>
<styleUrl>
#styleMap_TLP_Normal
</styleUrl>
<Point>
<coordinates>
-99.0462112,17.1232891,768.06
</coordinates>
</Point>
</Placemark>
<Placemark>
<name>
Wed May 19 13:22:21 2010 S=0.48 Km/hr
</name>
<styleUrl>
#styleMap_TLP_Normal
</styleUrl>
<Point>
<coordinates>
-99.0462189,17.1232872,768.05
</coordinates>
</Point>
</Placemark>
<Placemark>
<name>
Wed May 19 13:22:31 2010 S=0.50 Km/hr
</name>
<styleUrl>
#styleMap_TLP_Normal
</styleUrl>
<Point>
<coordinates>
-99.0462341,17.1232834,768.05
</coordinates>
</Point>
</Placemark>
<Placemark>
<name>
Wed May 19 13:22:41 2010 S=1.36 Km/hr
</name>
<styleUrl>
#styleMap_TLP_Normal
</styleUrl>
<Point>
<coordinates>
-99.0462418,17.1232719,768.03
</coordinates>
</Point>
</Placemark>
<Placemark>
<name>
Wed May 19 13:22:51 2010 S=0.55 Km/hr
</name>
<styleUrl>
#styleMap_TLP_Normal
</styleUrl>
<Point>
<coordinates>
-99.0462341,17.1232567,767.44
</coordinates>
</Point>
</Placemark>
<Placemark>
<name>
Wed May 19 13:23:01 2010 S=0.15 Km/hr
</name>
<styleUrl>
#styleMap_TLP_Normal
</styleUrl>
<Point>
<coordinates>
-99.0462341,17.1232510,767.36
</coordinates>
</Point>
</Placemark>
<Placemark>
<name>
Wed May 19 13:23:11 2010 S=0.21 Km/hr
</name>
<styleUrl>
#styleMap_TLP_Normal
</styleUrl>
<Point>
<coordinates>
-99.0462341,17.1232529,767.25
</coordinates>
</Point>
</Placemark>
<Placemark>
<name>
Wed May 19 13:23:21 2010 S=0.31 Km/hr
</name>
<styleUrl>
#styleMap_TLP_Normal
</styleUrl>
<Point>
<coordinates>
-99.0462418,17.1232529,767.13
</coordinates>
</Point>
</Placemark>
<Placemark>
<name>
Wed May 19 13:23:31 2010 S=0.17 Km/hr
</name>
<styleUrl>
#styleMap_TLP_Normal
</styleUrl>
<Point>
<coordinates>
-99.0462418,17.1232586,766.86
</coordinates>
</Point>
</Placemark>
<Placemark>
<name>
Wed May 19 13:23:41 2010 S=0.41 Km/hr
</name>
<styleUrl>
#styleMap_TLP_Normal
</styleUrl>
<Point>
<coordinates>
-99.0462341,17.1232529,766.69
</coordinates>
</Point>
</Placemark>
<Placemark>
<name>
Wed May 19 13:23:51 2010 S=0.33 Km/hr
</name>
<styleUrl>
#styleMap_TLP_Normal
</styleUrl>
<Point>
<coordinates>
-99.0462265,17.1232510,766.50
</coordinates>
</Point>
</Placemark>
<Placemark>
<name>
Wed May 19 13:24:01 2010 S=0.12 Km/hr
</name>
<styleUrl>
#styleMap_TLP_Normal
</styleUrl>
<Point>
<coordinates>
-99.0462189,17.1232471,766.30
</coordinates>
</Point>
</Placemark>
<Placemark>
<name>
Wed May 19 13:24:11 2010 S=0.01 Km/hr
</name>
<styleUrl>
#styleMap_TLP_Normal
</styleUrl>
<Point>
<coordinates>
-99.0462265,17.1232471,766.08
</coordinates>
</Point>
</Placemark>
<Placemark>
<name>
Wed May 19 13:24:21 2010 S=0.02 Km/hr
</name>
<styleUrl>
#styleMap_TLP_Normal
</styleUrl>
<Point>
<coordinates>
-99.0462265,17.1232471,766.13
</coordinates>
</Point>
</Placemark>
<Placemark>
<name>
Wed May 19 13:24:31 2010 S=0.01 Km/hr
</name>
<styleUrl>
#styleMap_TLP_Normal
</styleUrl>
<Point>
<coordinates>
-99.0462265,17.1232491,766.13
</coordinates>
</Point>
</Placemark>
<Placemark>
<name>
Wed May 19 13:24:41 2010 S=0.62 Km/hr
</name>
<styleUrl>
#styleMap_TLP_Normal
</styleUrl>
<Point>
<coordinates>
-99.0462265,17.1232548,765.94
</coordinates>
</Point>
</Placemark>
<Placemark>
<name>
Wed May 19 13:24:51 2010 S=0.76 Km/hr
</name>
<styleUrl>
#styleMap_TLP_Normal
</styleUrl>
<Point>
<coordinates>
-99.0462189,17.1232777,765.55
</coordinates>
</Point>
</Placemark>
<Placemark>
<name>
Wed May 19 13:25:01 2010 S=0.46 Km/hr
</name>
<styleUrl>
#styleMap_TLP_Normal
</styleUrl>
<Point>
<coordinates>
-99.0462036,17.1232891,765.28
</coordinates>
</Point>
</Placemark>
<Placemark>
<name>
Wed May 19 13:25:11 2010 S=0.68 Km/hr
</name>
<styleUrl>
#styleMap_TLP_Normal
</styleUrl>
<Point>
<coordinates>
-99.0461884,17.1232948,765.22
</coordinates>
</Point>
</Placemark>
<Placemark>
<name>
Wed May 19 13:25:21 2010 S=0.58 Km/hr
</name>
<styleUrl>
#styleMap_TLP_Normal
</styleUrl>
<Point>
<coordinates>
-99.0461731,17.1233006,765.30
</coordinates>
</Point>
</Placemark>
<Placemark>
<name>
Wed May 19 13:25:31 2010 S=1.37 Km/hr
</name>
<styleUrl>
#styleMap_TLP_Normal
</styleUrl>
<Point>
<coordinates>
-99.0461655,17.1233215,765.83
</coordinates>
</Point>
</Placemark>
<Placemark>
<name>
Wed May 19 13:25:41 2010 S=1.92 Km/hr
</name>
<styleUrl>
#styleMap_TLP_Normal
</styleUrl>
<Point>
<coordinates>
-99.0461273,17.1233521,770.63
</coordinates>
</Point>
</Placemark>
<Placemark>
<name>
Wed May 19 13:25:51 2010 S=2.73 Km/hr
</name>
<styleUrl>
#styleMap_TLP_Normal
</styleUrl>
<Point>
<coordinates>
-99.0461121,17.1234016,771.64
</coordinates>
</Point>
</Placemark>
<Placemark>
<name>
Wed May 19 13:26:01 2010 S=1.25 Km/hr
</name>
<styleUrl>
#styleMap_TLP_Normal
</styleUrl>
<Point>
<coordinates>
-99.0460663,17.1234360,772.44
</coordinates>
</Point>
</Placemark>
<Placemark>
<name>
Wed May 19 13:26:11 2010 S=0.89 Km/hr
</name>
<styleUrl>
#styleMap_TLP_Normal
</styleUrl>
<Point>
<coordinates>
-99.0460663,17.1234303,772.59
</coordinates>
</Point>
</Placemark>
<Placemark>
<name>
Wed May 19 13:26:21 2010 S=0.70 Km/hr
</name>
<styleUrl>
#styleMap_TLP_Normal
</styleUrl>
<Point>
<coordinates>
-99.0460739,17.1234112,772.91
</coordinates>
</Point>
</Placemark>
<Placemark>
<name>
Wed May 19 13:26:31 2010 S=1.77 Km/hr
</name>
<styleUrl>
#styleMap_TLP_Normal
</styleUrl>
<Point>
<coordinates>
-99.0460663,17.1233788,772.53
</coordinates>
</Point>
</Placemark>
<Placemark>
<name>
Wed May 19 13:26:41 2010 S=1.93 Km/hr
</name>
<styleUrl>
#styleMap_TLP_Normal
</styleUrl>
<Point>
<coordinates>
-99.0460663,17.1233177,771.89
</coordinates>
</Point>
</Placemark>
<Placemark>
<name>
Wed May 19 13:26:51 2010 S=0.19 Km/hr
</name>
<styleUrl>
#styleMap_TLP_Normal
</styleUrl>
<Point>
<coordinates>
-99.0460663,17.1232853,773.23
</coordinates>
</Point>
</Placemark>
<Placemark>
<name>
Wed May 19 13:27:01 2010 S=0.17 Km/hr
</name>
<styleUrl>
#styleMap_TLP_Normal
</styleUrl>
<Point>
<coordinates>
-99.0460663,17.1232872,773.86
</coordinates>
</Point>
</Placemark>
<Placemark>
<name>
Wed May 19 13:27:11 2010 S=0.01 Km/hr
</name>
<styleUrl>
#styleMap_TLP_Normal
</styleUrl>
<Point>
<coordinates>
-99.0460663,17.1232872,774.17
</coordinates>
</Point>
</Placemark>
<Placemark>
<name>
Wed May 19 13:27:21 2010 S=0.00 Km/hr
</name>
<styleUrl>
#styleMap_TLP_Normal
</styleUrl>
<Point>
<coordinates>
-99.0460663,17.1232872,774.19
</coordinates>
</Point>
</Placemark>
<Placemark>
<name>
Wed May 19 13:27:31 2010 S=0.03 Km/hr
</name>
<styleUrl>
#styleMap_TLP_Normal
</styleUrl>
<Point>
<coordinates>
-99.0460663,17.1232872,774.14
</coordinates>
</Point>
</Placemark>
<Placemark>
<name>
Wed May 19 13:27:41 2010 S=0.00 Km/hr
</name>
<styleUrl>
#styleMap_TLP_Normal
</styleUrl>
<Point>
<coordinates>
-99.0460663,17.1232872,774.13
</coordinates>
</Point>
</Placemark>
<Placemark>
<name>
Wed May 19 13:27:51 2010 S=0.02 Km/hr
</name>
<styleUrl>
#styleMap_TLP_Normal
</styleUrl>
<Point>
<coordinates>
-99.0460663,17.1232872,774.09
</coordinates>
</Point>
</Placemark>
<Placemark>
<name>
Wed May 19 13:28:01 2010 S=0.00 Km/hr
</name>
<styleUrl>
#styleMap_TLP_Normal
</styleUrl>
<Point>
<coordinates>
-99.0460663,17.1232872,774.09
</coordinates>
</Point>
</Placemark>
<Placemark>
<name>
Wed May 19 13:28:11 2010 S=0.86 Km/hr
</name>
<styleUrl>
#styleMap_TLP_Normal
</styleUrl>
<Point>
<coordinates>
-99.0460663,17.1232910,774.08
</coordinates>
</Point>
</Placemark>
<Placemark>
<name>
Wed May 19 13:28:21 2010 S=2.87 Km/hr
</name>
<styleUrl>
#styleMap_TLP_Normal
</styleUrl>
<Point>
<coordinates>
-99.0460663,17.1234112,774.16
</coordinates>
</Point>
</Placemark>
<Placemark>
<name>
Wed May 19 13:28:31 2010 S=2.98 Km/hr
</name>
<styleUrl>
#styleMap_TLP_Normal
</styleUrl>
<Point>
<coordinates>
-99.0461273,17.1234818,773.73
</coordinates>
</Point>
</Placemark>
<Placemark>
<name>
Wed May 19 13:28:41 2010 S=0.37 Km/hr
</name>
<styleUrl>
#styleMap_TLP_Normal
</styleUrl>
<Point>
<coordinates>
-99.0461578,17.1235104,772.61
</coordinates>
</Point>
</Placemark>
<Placemark>
<name>
Wed May 19 13:28:51 2010 S=2.92 Km/hr
</name>
<styleUrl>
#styleMap_TLP_Normal
</styleUrl>
<Point>
<coordinates>
-99.0461884,17.1235199,771.91
</coordinates>
</Point>
</Placemark>
<Placemark>
<name>
Wed May 19 13:29:01 2010 S=1.64 Km/hr
</name>
<styleUrl>
#styleMap_TLP_Normal
</styleUrl>
<Point>
<coordinates>
-99.0462341,17.1235313,771.59
</coordinates>
</Point>
</Placemark>
<Placemark>
<name>
Wed May 19 13:29:11 2010 S=0.21 Km/hr
</name>
<styleUrl>
#styleMap_TLP_Normal
</styleUrl>
<Point>
<coordinates>
-99.0462570,17.1235352,770.30
</coordinates>
</Point>
</Placemark>
<Placemark>
<name>
Wed May 19 13:29:21 2010 S=0.95 Km/hr
</name>
<styleUrl>
#styleMap_TLP_Normal
</styleUrl>
<Point>
<coordinates>
-99.0462265,17.1235504,769.75
</coordinates>
</Point>
</Placemark>
<Placemark>
<name>
Wed May 19 13:29:31 2010 S=0.51 Km/hr
</name>
<styleUrl>
#styleMap_TLP_Normal
</styleUrl>
<Point>
<coordinates>
-99.0462112,17.1235371,770.38
</coordinates>
</Point>
</Placemark>
<Placemark>
<name>
Wed May 19 13:29:41 2010 S=0.51 Km/hr
</name>
<styleUrl>
#styleMap_TLP_Normal
</styleUrl>
<Point>
<coordinates>
-99.0462189,17.1235313,770.33
</coordinates>
</Point>
</Placemark>
<Placemark>
<name>
Wed May 19 13:29:51 2010 S=1.00 Km/hr
</name>
<styleUrl>
#styleMap_TLP_Normal
</styleUrl>
<Point>
<coordinates>
-99.0462494,17.1235142,769.95
</coordinates>
</Point>
</Placemark>
<Placemark>
<name>
Wed May 19 13:30:01 2010 S=0.99 Km/hr
</name>
<styleUrl>
#styleMap_TLP_Normal
</styleUrl>
<Point>
<coordinates>
-99.0462494,17.1235123,769.95
</coordinates>
</Point>
</Placemark>
<Placemark>
<name>
Wed May 19 13:30:11 2010 S=0.39 Km/hr
</name>
<styleUrl>
#styleMap_TLP_Normal
</styleUrl>
<Point>
<coordinates>
-99.0462418,17.1235180,769.95
</coordinates>
</Point>
</Placemark>
<Placemark>
<name>
Wed May 19 13:30:21 2010 S=0.30 Km/hr
</name>
<styleUrl>
#styleMap_TLP_Normal
</styleUrl>
<Point>
<coordinates>
-99.0462418,17.1235275,770.00
</coordinates>
</Point>
</Placemark>
<Placemark>
<name>
Wed May 19 13:30:31 2010 S=0.47 Km/hr
</name>
<styleUrl>
#styleMap_TLP_Normal
</styleUrl>
<Point>
<coordinates>
-99.0462189,17.1235428,769.73
</coordinates>
</Point>
</Placemark>
<Placemark>
<name>
Wed May 19 13:30:41 2010 S=0.53 Km/hr
</name>
<styleUrl>
#styleMap_TLP_Normal
</styleUrl>
<Point>
<coordinates>
-99.0462341,17.1235313,769.39
</coordinates>
</Point>
</Placemark>
<Placemark>
<name>
Wed May 19 13:30:51 2010 S=0.74 Km/hr
</name>
<styleUrl>
#styleMap_TLP_Normal
</styleUrl>
<Point>
<coordinates>
-99.0462189,17.1235275,770.17
</coordinates>
</Point>
</Placemark>
<Placemark>
<name>
Wed May 19 13:31:01 2010 S=0.41 Km/hr
</name>
<styleUrl>
#styleMap_TLP_Normal
</styleUrl>
<Point>
<coordinates>
-99.0462189,17.1235294,770.20
</coordinates>
</Point>
</Placemark>
<Placemark>
<name>
Wed May 19 13:31:11 2010 S=0.25 Km/hr
</name>
<styleUrl>
#styleMap_TLP_Normal
</styleUrl>
<Point>
<coordinates>
-99.0462189,17.1235294,770.19
</coordinates>
</Point>
</Placemark>
<Placemark>
<name>
Wed May 19 13:31:21 2010 S=0.01 Km/hr
</name>
<styleUrl>
#styleMap_TLP_Normal
</styleUrl>
<Point>
<coordinates>
-99.0462189,17.1235294,770.22
</coordinates>
</Point>
</Placemark>
<Placemark>
<name>
Wed May 19 13:31:31 2010 S=0.01 Km/hr
</name>
<styleUrl>
#styleMap_TLP_Normal
</styleUrl>
<Point>
<coordinates>
-99.0462189,17.1235313,770.23
</coordinates>
</Point>
</Placemark>
<Placemark>
<name>
Wed May 19 13:31:41 2010 S=0.00 Km/hr
</name>
<styleUrl>
#styleMap_TLP_Normal
</styleUrl>
<Point>
<coordinates>
-99.0462189,17.1235313,770.22
</coordinates>
</Point>
</Placemark>
<Placemark>
<name>
Wed May 19 13:31:51 2010 S=0.01 Km/hr
</name>
<styleUrl>
#styleMap_TLP_Normal
</styleUrl>
<Point>
<coordinates>
-99.0462189,17.1235313,770.20
</coordinates>
</Point>
</Placemark>
<Placemark>
<name>
Wed May 19 13:32:01 2010 S=0.02 Km/hr
</name>
<styleUrl>
#styleMap_TLP_Normal
</styleUrl>
<Point>
<coordinates>
-99.0462189,17.1235313,770.20
</coordinates>
</Point>
</Placemark>
<Placemark>
<name>
Wed May 19 13:32:11 2010 S=0.01 Km/hr
</name>
<styleUrl>
#styleMap_TLP_Normal
</styleUrl>
<Point>
<coordinates>
-99.0462189,17.1235313,770.20
</coordinates>
</Point>
</Placemark>
<Placemark>
<name>
Wed May 19 13:32:21 2010 S=0.01 Km/hr
</name>
<styleUrl>
#styleMap_TLP_Normal
</styleUrl>
<Point>
<coordinates>
-99.0462189,17.1235313,770.17
</coordinates>
</Point>
</Placemark>
<Placemark>
<name>
Wed May 19 13:32:31 2010 S=0.00 Km/hr
</name>
<styleUrl>
#styleMap_TLP_Normal
</styleUrl>
<Point>
<coordinates>
-99.0462189,17.1235313,770.14
</coordinates>
</Point>
</Placemark>
<Placemark>
<name>
Wed May 19 13:32:41 2010 S=0.01 Km/hr
</name>
<styleUrl>
#styleMap_TLP_Normal
</styleUrl>
<Point>
<coordinates>
-99.0462189,17.1235332,770.11
</coordinates>
</Point>
</Placemark>
<Placemark>
<name>
Wed May 19 13:32:51 2010 S=0.02 Km/hr
</name>
<styleUrl>
#styleMap_TLP_Normal
</styleUrl>
<Point>
<coordinates>
-99.0462189,17.1235332,770.11
</coordinates>
</Point>
</Placemark>
<Placemark>
<name>
Wed May 19 13:33:01 2010 S=0.01 Km/hr
</name>
<styleUrl>
#styleMap_TLP_Normal
</styleUrl>
<Point>
<coordinates>
-99.0462189,17.1235332,770.09
</coordinates>
</Point>
</Placemark>
<Placemark>
<name>
Wed May 19 13:33:11 2010 S=0.02 Km/hr
</name>
<styleUrl>
#styleMap_TLP_Normal
</styleUrl>
<Point>
<coordinates>
-99.0462112,17.1235332,770.06
</coordinates>
</Point>
</Placemark>
<Placemark>
<name>
Wed May 19 13:33:21 2010 S=0.02 Km/hr
</name>
<styleUrl>
#styleMap_TLP_Normal
</styleUrl>
<Point>
<coordinates>
-99.0462112,17.1235332,770.05
</coordinates>
</Point>
</Placemark>
<Placemark>
<name>
Wed May 19 13:33:31 2010 S=0.01 Km/hr
</name>
<styleUrl>
#styleMap_TLP_Normal
</styleUrl>
<Point>
<coordinates>
-99.0462112,17.1235332,770.02
</coordinates>
</Point>
</Placemark>
<Placemark>
<name>
Wed May 19 13:33:41 2010 S=0.02 Km/hr
</name>
<styleUrl>
#styleMap_TLP_Normal
</styleUrl>
<Point>
<coordinates>
-99.0462112,17.1235332,770.02
</coordinates>
</Point>
</Placemark>
<Placemark>
<name>
Wed May 19 13:33:51 2010 S=0.01 Km/hr
</name>
<styleUrl>
#styleMap_TLP_Normal
</styleUrl>
<Point>
<coordinates>
-99.0462112,17.1235332,770.02
</coordinates>
</Point>
</Placemark>
<Placemark>
<name>
Wed May 19 13:34:01 2010 S=0.01 Km/hr
</name>
<styleUrl>
#styleMap_TLP_Normal
</styleUrl>
<Point>
<coordinates>
-99.0462112,17.1235332,770.03
</coordinates>
</Point>
</Placemark>
<Placemark>
<name>
Wed May 19 13:34:11 2010 S=0.01 Km/hr
</name>
<styleUrl>
#styleMap_TLP_Normal
</styleUrl>
<Point>
<coordinates>
-99.0462112,17.1235332,770.03
</coordinates>
</Point>
</Placemark>
<Placemark>
<name>
Wed May 19 13:34:21 2010 S=0.52 Km/hr
</name>
<styleUrl>
#styleMap_TLP_Normal
</styleUrl>
<Point>
<coordinates>
-99.0462265,17.1235332,769.70
</coordinates>
</Point>
</Placemark>
<Placemark>
<name>
Wed May 19 13:34:31 2010 S=0.43 Km/hr
</name>
<styleUrl>
#styleMap_TLP_Normal
</styleUrl>
<Point>
<coordinates>
-99.0462265,17.1235275,769.58
</coordinates>
</Point>
</Placemark>
<Placemark>
<name>
Wed May 19 13:34:41 2010 S=0.60 Km/hr
</name>
<styleUrl>
#styleMap_TLP_Normal
</styleUrl>
<Point>
<coordinates>
-99.0462418,17.1235294,769.09
</coordinates>
</Point>
</Placemark>
<Placemark>
<name>
Wed May 19 13:34:51 2010 S=0.14 Km/hr
</name>
<styleUrl>
#styleMap_TLP_Normal
</styleUrl>
<Point>
<coordinates>
-99.0462494,17.1235352,768.38
</coordinates>
</Point>
</Placemark>
<Placemark>
<name>
Wed May 19 13:35:01 2010 S=0.19 Km/hr
</name>
<styleUrl>
#styleMap_TLP_Normal
</styleUrl>
<Point>
<coordinates>
-99.0462494,17.1235390,767.58
</coordinates>
</Point>
</Placemark>
<Placemark>
<name>
Wed May 19 13:35:11 2010 S=0.01 Km/hr
</name>
<styleUrl>
#styleMap_TLP_Normal
</styleUrl>
<Point>
<coordinates>
-99.0462494,17.1235390,767.02
</coordinates>
</Point>
</Placemark>
<Placemark>
<name>
Wed May 19 13:35:21 2010 S=0.01 Km/hr
</name>
<styleUrl>
#styleMap_TLP_Normal
</styleUrl>
<Point>
<coordinates>
-99.0462494,17.1235390,767.00
</coordinates>
</Point>
</Placemark>
<Placemark>
<name>
Wed May 19 13:35:31 2010 S=0.01 Km/hr
</name>
<styleUrl>
#styleMap_TLP_Normal
</styleUrl>
<Point>
<coordinates>
-99.0462494,17.1235390,767.05
</coordinates>
</Point>
</Placemark>
<Placemark>
<name>
Wed May 19 13:35:41 2010 S=0.01 Km/hr
</name>
<styleUrl>
#styleMap_TLP_Normal
</styleUrl>
<Point>
<coordinates>
-99.0462494,17.1235390,767.05
</coordinates>
</Point>
</Placemark>
<Placemark>
<name>
Wed May 19 13:35:51 2010 S=0.01 Km/hr
</name>
<styleUrl>
#styleMap_TLP_Normal
</styleUrl>
<Point>
<coordinates>
-99.0462494,17.1235390,767.11
</coordinates>
</Point>
</Placemark>
<Placemark>
<name>
Wed May 19 13:36:01 2010 S=0.02 Km/hr
</name>
<styleUrl>
#styleMap_TLP_Normal
</styleUrl>
<Point>
<coordinates>
-99.0462494,17.1235390,767.11
</coordinates>
</Point>
</Placemark>
<Placemark>
<name>
Wed May 19 13:36:11 2010 S=0.00 Km/hr
</name>
<styleUrl>
#styleMap_TLP_Normal
</styleUrl>
<Point>
<coordinates>
-99.0462494,17.1235390,767.11
</coordinates>
</Point>
</Placemark>
<Placemark>
<name>
Wed May 19 13:36:21 2010 S=0.01 Km/hr
</name>
<styleUrl>
#styleMap_TLP_Normal
</styleUrl>
<Point>
<coordinates>
-99.0462494,17.1235390,767.13
</coordinates>
</Point>
</Placemark>
<Placemark>
<name>
Wed May 19 13:36:31 2010 S=0.01 Km/hr
</name>
<styleUrl>
#styleMap_TLP_Normal
</styleUrl>
<Point>
<coordinates>
-99.0462494,17.1235390,767.17
</coordinates>
</Point>
</Placemark>
<Placemark>
<name>
Wed May 19 13:36:41 2010 S=0.00 Km/hr
</name>
<styleUrl>
#styleMap_TLP_Normal
</styleUrl>
<Point>
<coordinates>
-99.0462494,17.1235390,767.16
</coordinates>
</Point>
</Placemark>
<Placemark>
<name>
Wed May 19 13:36:51 2010 S=0.67 Km/hr
</name>
<styleUrl>
#styleMap_TLP_Normal
</styleUrl>
<Point>
<coordinates>
-99.0462418,17.1235352,767.11
</coordinates>
</Point>
</Placemark>
<Placemark>
<name>
Wed May 19 13:37:01 2010 S=0.59 Km/hr
</name>
<styleUrl>
#styleMap_TLP_Normal
</styleUrl>
<Point>
<coordinates>
-99.0462265,17.1235352,766.61
</coordinates>
</Point>
</Placemark>
<Placemark>
<name>
Wed May 19 13:37:11 2010 S=0.42 Km/hr
</name>
<styleUrl>
#styleMap_TLP_Normal
</styleUrl>
<Point>
<coordinates>
-99.0462112,17.1235390,766.03
</coordinates>
</Point>
</Placemark>
<Placemark>
<name>
Wed May 19 13:37:21 2010 S=0.46 Km/hr
</name>
<styleUrl>
#styleMap_TLP_Normal
</styleUrl>
<Point>
<coordinates>
-99.0462036,17.1235428,765.45
</coordinates>
</Point>
</Placemark>
<Placemark>
<name>
Wed May 19 13:37:31 2010 S=0.24 Km/hr
</name>
<styleUrl>
#styleMap_TLP_Normal
</styleUrl>
<Point>
<coordinates>
-99.0461960,17.1235466,764.95
</coordinates>
</Point>
</Placemark>
<Placemark>
<name>
Wed May 19 13:37:41 2010 S=0.63 Km/hr
</name>
<styleUrl>
#styleMap_TLP_Normal
</styleUrl>
<Point>
<coordinates>
-99.0462036,17.1235523,764.42
</coordinates>
</Point>
</Placemark>
<Placemark>
<name>
Wed May 19 13:37:51 2010 S=0.34 Km/hr
</name>
<styleUrl>
#styleMap_TLP_Normal
</styleUrl>
<Point>
<coordinates>
-99.0462189,17.1235523,763.95
</coordinates>
</Point>
</Placemark>
<Placemark>
<name>
Wed May 19 13:38:01 2010 S=0.43 Km/hr
</name>
<styleUrl>
#styleMap_TLP_Normal
</styleUrl>
<Point>
<coordinates>
-99.0462265,17.1235485,763.63
</coordinates>
</Point>
</Placemark>
<Placemark>
<name>
Wed May 19 13:38:11 2010 S=0.78 Km/hr
</name>
<styleUrl>
#styleMap_TLP_Normal
</styleUrl>
<Point>
<coordinates>
-99.0462418,17.1235409,763.36
</coordinates>
</Point>
</Placemark>
<Placemark>
<name>
Wed May 19 13:38:21 2010 S=0.24 Km/hr
</name>
<styleUrl>
#styleMap_TLP_Normal
</styleUrl>
<Point>
<coordinates>
-99.0462570,17.1235371,763.30
</coordinates>
</Point>
</Placemark>
<Placemark>
<name>
Wed May 19 13:38:31 2010 S=0.60 Km/hr
</name>
<styleUrl>
#styleMap_TLP_Normal
</styleUrl>
<Point>
<coordinates>
-99.0462494,17.1235352,763.13
</coordinates>
</Point>
</Placemark>
<Placemark>
<name>
Wed May 19 13:38:41 2010 S=0.17 Km/hr
</name>
<styleUrl>
#styleMap_TLP_Normal
</styleUrl>
<Point>
<coordinates>
-99.0462418,17.1235352,762.73
</coordinates>
</Point>
</Placemark>
<Placemark>
<name>
Wed May 19 13:38:51 2010 S=1.59 Km/hr
</name>
<styleUrl>
#styleMap_TLP_Normal
</styleUrl>
<Point>
<coordinates>
-99.0462341,17.1235313,762.41
</coordinates>
</Point>
</Placemark>
<Placemark>
<name>
Wed May 19 13:39:01 2010 S=0.71 Km/hr
</name>
<styleUrl>
#styleMap_TLP_Normal
</styleUrl>
<Point>
<coordinates>
-99.0462189,17.1235485,764.61
</coordinates>
</Point>
</Placemark>
<Placemark>
<name>
Wed May 19 13:39:11 2010 S=0.19 Km/hr
</name>
<styleUrl>
#styleMap_TLP_Normal
</styleUrl>
<Point>
<coordinates>
-99.0462112,17.1235600,764.83
</coordinates>
</Point>
</Placemark>
<Placemark>
<name>
Wed May 19 13:39:21 2010 S=0.74 Km/hr
</name>
<styleUrl>
#styleMap_TLP_Normal
</styleUrl>
<Point>
<coordinates>
-99.0462036,17.1235600,764.84
</coordinates>
</Point>
</Placemark>
<Placemark>
<name>
Wed May 19 13:39:31 2010 S=2.03 Km/hr
</name>
<styleUrl>
#styleMap_TLP_Normal
</styleUrl>
<Point>
<coordinates>
-99.0461578,17.1235447,765.78
</coordinates>
</Point>
</Placemark>
<Placemark>
<name>
Wed May 19 13:39:41 2010 S=1.05 Km/hr
</name>
<styleUrl>
#styleMap_TLP_Normal
</styleUrl>
<Point>
<coordinates>
-99.0460739,17.1234951,765.77
</coordinates>
</Point>
</Placemark>
<Placemark>
<name>
Wed May 19 13:39:51 2010 S=0.77 Km/hr
</name>
<styleUrl>
#styleMap_TLP_Normal
</styleUrl>
<Point>
<coordinates>
-99.0460434,17.1235046,766.03
</coordinates>
</Point>
</Placemark>
<Placemark>
<name>
Wed May 19 13:40:01 2010 S=2.20 Km/hr
</name>
<styleUrl>
#styleMap_TLP_Normal
</styleUrl>
<Point>
<coordinates>
-99.0460663,17.1234150,765.94
</coordinates>
</Point>
</Placemark>
<Placemark>
<name>
Wed May 19 13:40:11 2010 S=1.60 Km/hr
</name>
<styleUrl>
#styleMap_TLP_Normal
</styleUrl>
<Point>
<coordinates>
-99.0461197,17.1233120,768.55
</coordinates>
</Point>
</Placemark>
<Placemark>
<name>
Wed May 19 13:40:21 2010 S=0.15 Km/hr
</name>
<styleUrl>
#styleMap_TLP_Normal
</styleUrl>
<Point>
<coordinates>
-99.0461502,17.1233139,767.78
</coordinates>
</Point>
</Placemark>
<Placemark>
<name>
Wed May 19 13:40:31 2010 S=1.69 Km/hr
</name>
<styleUrl>
#styleMap_TLP_Normal
</styleUrl>
<Point>
<coordinates>
-99.0461807,17.1232986,767.50
</coordinates>
</Point>
</Placemark>
<Placemark>
<name>
Wed May 19 13:40:41 2010 S=0.15 Km/hr
</name>
<styleUrl>
#styleMap_TLP_Normal
</styleUrl>
<Point>
<coordinates>
-99.0462265,17.1232738,766.34
</coordinates>
</Point>
</Placemark>
<Placemark>
<name>
Wed May 19 13:40:51 2010 S=0.79 Km/hr
</name>
<styleUrl>
#styleMap_TLP_Normal
</styleUrl>
<Point>
<coordinates>
-99.0462341,17.1232624,766.31
</coordinates>
</Point>
</Placemark>
<Placemark>
<name>
Wed May 19 13:41:01 2010 S=0.17 Km/hr
</name>
<styleUrl>
#styleMap_TLP_Normal
</styleUrl>
<Point>
<coordinates>
-99.0462494,17.1232586,766.31
</coordinates>
</Point>
</Placemark>
<Placemark>
<name>
Wed May 19 13:41:11 2010 S=0.67 Km/hr
</name>
<styleUrl>
#styleMap_TLP_Normal
</styleUrl>
<Point>
<coordinates>
-99.0462570,17.1232567,766.33
</coordinates>
</Point>
</Placemark>
<Placemark>
<name>
Wed May 19 13:41:21 2010 S=0.25 Km/hr
</name>
<styleUrl>
#styleMap_TLP_Normal
</styleUrl>
<Point>
<coordinates>
-99.0462570,17.1232548,766.34
</coordinates>
</Point>
</Placemark>
<Placemark>
<name>
Wed May 19 13:41:31 2010 S=0.34 Km/hr
</name>
<styleUrl>
#styleMap_TLP_Normal
</styleUrl>
<Point>
<coordinates>
-99.0462570,17.1232510,766.34
</coordinates>
</Point>
</Placemark>
<Placemark>
<name>
Wed May 19 13:41:41 2010 S=0.48 Km/hr
</name>
<styleUrl>
#styleMap_TLP_Normal
</styleUrl>
<Point>
<coordinates>
-99.0462570,17.1232433,766.33
</coordinates>
</Point>
</Placemark>
<Placemark>
<name>
Wed May 19 13:41:51 2010 S=0.39 Km/hr
</name>
<styleUrl>
#styleMap_TLP_Normal
</styleUrl>
<Point>
<coordinates>
-99.0462494,17.1232452,766.27
</coordinates>
</Point>
</Placemark>
<Placemark>
<name>
Wed May 19 13:42:01 2010 S=0.23 Km/hr
</name>
<styleUrl>
#styleMap_TLP_Normal
</styleUrl>
<Point>
<coordinates>
-99.0462418,17.1232510,766.19
</coordinates>
</Point>
</Placemark>
<Placemark>
<name>
Wed May 19 13:42:11 2010 S=0.19 Km/hr
</name>
<styleUrl>
#styleMap_TLP_Normal
</styleUrl>
<Point>
<coordinates>
-99.0462418,17.1232491,766.14
</coordinates>
</Point>
</Placemark>
<Placemark>
<name>
Wed May 19 13:42:21 2010 S=0.01 Km/hr
</name>
<styleUrl>
#styleMap_TLP_Normal
</styleUrl>
<Point>
<coordinates>
-99.0462418,17.1232471,766.13
</coordinates>
</Point>
</Placemark>
<Placemark>
<name>
Wed May 19 13:42:31 2010 S=0.01 Km/hr
</name>
<styleUrl>
#styleMap_TLP_Normal
</styleUrl>
<Point>
<coordinates>
-99.0462418,17.1232491,766.11
</coordinates>
</Point>
</Placemark>
<Placemark>
<name>
Wed May 19 13:42:41 2010 S=0.00 Km/hr
</name>
<styleUrl>
#styleMap_TLP_Normal
</styleUrl>
<Point>
<coordinates>
-99.0462418,17.1232491,766.13
</coordinates>
</Point>
</Placemark>
<Placemark>
<name>
Wed May 19 13:42:51 2010 S=0.01 Km/hr
</name>
<styleUrl>
#styleMap_TLP_Normal
</styleUrl>
<Point>
<coordinates>
-99.0462418,17.1232491,766.09
</coordinates>
</Point>
</Placemark>
<Placemark>
<name>
Wed May 19 13:43:01 2010 S=0.02 Km/hr
</name>
<styleUrl>
#styleMap_TLP_Normal
</styleUrl>
<Point>
<coordinates>
-99.0462418,17.1232510,766.06
</coordinates>
</Point>
</Placemark>
<Placemark>
<name>
Wed May 19 13:43:11 2010 S=0.01 Km/hr
</name>
<styleUrl>
#styleMap_TLP_Normal
</styleUrl>
<Point>
<coordinates>
-99.0462418,17.1232510,766.03
</coordinates>
</Point>
</Placemark>
<Placemark>
<name>
Wed May 19 13:43:21 2010 S=0.01 Km/hr
</name>
<styleUrl>
#styleMap_TLP_Normal
</styleUrl>
<Point>
<coordinates>
-99.0462418,17.1232510,766.05
</coordinates>
</Point>
</Placemark>
<Placemark>
<name>
Wed May 19 13:43:31 2010 S=0.88 Km/hr
</name>
<styleUrl>
#styleMap_TLP_Normal
</styleUrl>
<Point>
<coordinates>
-99.0462418,17.1232567,766.11
</coordinates>
</Point>
</Placemark>
<Placemark>
<name>
Wed May 19 13:43:41 2010 S=0.91 Km/hr
</name>
<styleUrl>
#styleMap_TLP_Normal
</styleUrl>
<Point>
<coordinates>
-99.0462418,17.1232834,767.00
</coordinates>
</Point>
</Placemark>
<Placemark>
<name>
Wed May 19 13:43:51 2010 S=1.06 Km/hr
</name>
<styleUrl>
#styleMap_TLP_Normal
</styleUrl>
<Point>
<coordinates>
-99.0462570,17.1233139,767.52
</coordinates>
</Point>
</Placemark>
<Placemark>
<name>
Wed May 19 13:44:01 2010 S=0.49 Km/hr
</name>
<styleUrl>
#styleMap_TLP_Normal
</styleUrl>
<Point>
<coordinates>
-99.0462570,17.1233253,768.52
</coordinates>
</Point>
</Placemark>
<Placemark>
<name>
Wed May 19 13:44:11 2010 S=0.66 Km/hr
</name>
<styleUrl>
#styleMap_TLP_Normal
</styleUrl>
<Point>
<coordinates>
-99.0462723,17.1233215,769.66
</coordinates>
</Point>
</Placemark>
<Placemark>
<name>
Wed May 19 13:44:21 2010 S=0.08 Km/hr
</name>
<styleUrl>
#styleMap_TLP_Normal
</styleUrl>
<Point>
<coordinates>
-99.0462799,17.1233177,770.78
</coordinates>
</Point>
</Placemark>
<Placemark>
<name>
Wed May 19 13:44:31 2010 S=0.60 Km/hr
</name>
<styleUrl>
#styleMap_TLP_Normal
</styleUrl>
<Point>
<coordinates>
-99.0462799,17.1233158,771.61
</coordinates>
</Point>
</Placemark>
<Placemark>
<name>
Wed May 19 13:44:41 2010 S=0.39 Km/hr
</name>
<styleUrl>
#styleMap_TLP_Normal
</styleUrl>
<Point>
<coordinates>
-99.0462799,17.1233101,772.27
</coordinates>
</Point>
</Placemark>
<Placemark>
<name>
Wed May 19 13:44:51 2010 S=0.93 Km/hr
</name>
<styleUrl>
#styleMap_TLP_Normal
</styleUrl>
<Point>
<coordinates>
-99.0462723,17.1233044,772.72
</coordinates>
</Point>
</Placemark>
<Placemark>
<name>
Wed May 19 13:45:01 2010 S=0.37 Km/hr
</name>
<styleUrl>
#styleMap_TLP_Normal
</styleUrl>
<Point>
<coordinates>
-99.0462799,17.1233101,773.05
</coordinates>
</Point>
</Placemark>
<Placemark>
<name>
Wed May 19 13:45:11 2010 S=0.79 Km/hr
</name>
<styleUrl>
#styleMap_TLP_Normal
</styleUrl>
<Point>
<coordinates>
-99.0462570,17.1233044,772.27
</coordinates>
</Point>
</Placemark>
<Placemark>
<name>
Wed May 19 13:45:21 2010 S=0.09 Km/hr
</name>
<styleUrl>
#styleMap_TLP_Normal
</styleUrl>
<Point>
<coordinates>
-99.0462418,17.1233006,771.45
</coordinates>
</Point>
</Placemark>
<Placemark>
<name>
Wed May 19 13:45:31 2010 S=0.49 Km/hr
</name>
<styleUrl>
#styleMap_TLP_Normal
</styleUrl>
<Point>
<coordinates>
-99.0462341,17.1232929,771.44
</coordinates>
</Point>
</Placemark>
<Placemark>
<name>
Wed May 19 13:45:41 2010 S=0.06 Km/hr
</name>
<styleUrl>
#styleMap_TLP_Normal
</styleUrl>
<Point>
<coordinates>
-99.0462418,17.1232777,770.94
</coordinates>
</Point>
</Placemark>
<Placemark>
<name>
Wed May 19 13:45:51 2010 S=1.19 Km/hr
</name>
<styleUrl>
#styleMap_TLP_Normal
</styleUrl>
<Point>
<coordinates>
-99.0462418,17.1232758,770.83
</coordinates>
</Point>
</Placemark>
<Placemark>
<name>
Wed May 19 13:46:01 2010 S=0.28 Km/hr
</name>
<styleUrl>
#styleMap_TLP_Normal
</styleUrl>
<Point>
<coordinates>
-99.0462494,17.1232834,770.52
</coordinates>
</Point>
</Placemark>
<Placemark>
<name>
Wed May 19 13:46:11 2010 S=0.14 Km/hr
</name>
<styleUrl>
#styleMap_TLP_Normal
</styleUrl>
<Point>
<coordinates>
-99.0462418,17.1232815,770.48
</coordinates>
</Point>
</Placemark>
<Placemark>
<name>
Wed May 19 13:46:21 2010 S=0.01 Km/hr
</name>
<styleUrl>
#styleMap_TLP_Normal
</styleUrl>
<Point>
<coordinates>
-99.0462418,17.1232815,770.45
</coordinates>
</Point>
</Placemark>
<Placemark>
<name>
Wed May 19 13:46:31 2010 S=0.01 Km/hr
</name>
<styleUrl>
#styleMap_TLP_Normal
</styleUrl>
<Point>
<coordinates>
-99.0462418,17.1232815,770.44
</coordinates>
</Point>
</Placemark>
<Placemark>
<name>
Wed May 19 13:46:41 2010 S=0.01 Km/hr
</name>
<styleUrl>
#styleMap_TLP_Normal
</styleUrl>
<Point>
<coordinates>
-99.0462418,17.1232815,770.42
</coordinates>
</Point>
</Placemark>
<Placemark>
<name>
Wed May 19 13:46:51 2010 S=1.60 Km/hr
</name>
<styleUrl>
#styleMap_TLP_Normal
</styleUrl>
<Point>
<coordinates>
-99.0462265,17.1232853,770.58
</coordinates>
</Point>
</Placemark>
<Placemark>
<name>
Wed May 19 13:47:01 2010 S=0.83 Km/hr
</name>
<styleUrl>
#styleMap_TLP_Normal
</styleUrl>
<Point>
<coordinates>
-99.0462036,17.1232796,768.63
</coordinates>
</Point>
</Placemark>
<Placemark>
<name>
Wed May 19 13:47:11 2010 S=0.63 Km/hr
</name>
<styleUrl>
#styleMap_TLP_Normal
</styleUrl>
<Point>
<coordinates>
-99.0461884,17.1232758,767.81
</coordinates>
</Point>
</Placemark>
<Placemark>
<name>
Wed May 19 13:47:21 2010 S=0.51 Km/hr
</name>
<styleUrl>
#styleMap_TLP_Normal
</styleUrl>
<Point>
<coordinates>
-99.0461884,17.1232777,767.78
</coordinates>
</Point>
</Placemark>
<Placemark>
<name>
Wed May 19 13:47:31 2010 S=0.23 Km/hr
</name>
<styleUrl>
#styleMap_TLP_Normal
</styleUrl>
<Point>
<coordinates>
-99.0461960,17.1232758,767.69
</coordinates>
</Point>
</Placemark>
<Placemark>
<name>
Wed May 19 13:47:41 2010 S=1.78 Km/hr
</name>
<styleUrl>
#styleMap_TLP_Normal
</styleUrl>
<Point>
<coordinates>
-99.0462036,17.1232719,767.70
</coordinates>
</Point>
</Placemark>
<Placemark>
<name>
Wed May 19 13:47:51 2010 S=0.86 Km/hr
</name>
<styleUrl>
#styleMap_TLP_Normal
</styleUrl>
<Point>
<coordinates>
-99.0462112,17.1232777,767.56
</coordinates>
</Point>
</Placemark>
<Placemark>
<name>
Wed May 19 13:48:01 2010 S=0.92 Km/hr
</name>
<styleUrl>
#styleMap_TLP_Normal
</styleUrl>
<Point>
<coordinates>
-99.0462418,17.1232414,766.88
</coordinates>
</Point>
</Placemark>
<Placemark>
<name>
Wed May 19 13:48:11 2010 S=0.79 Km/hr
</name>
<styleUrl>
#styleMap_TLP_Normal
</styleUrl>
<Point>
<coordinates>
-99.0462494,17.1232605,766.81
</coordinates>
</Point>
</Placemark>
<Placemark>
<name>
Wed May 19 13:48:21 2010 S=0.54 Km/hr
</name>
<styleUrl>
#styleMap_TLP_Normal
</styleUrl>
<Point>
<coordinates>
-99.0462570,17.1232605,766.83
</coordinates>
</Point>
</Placemark>
<Placemark>
<name>
Wed May 19 13:48:31 2010 S=0.12 Km/hr
</name>
<styleUrl>
#styleMap_TLP_Normal
</styleUrl>
<Point>
<coordinates>
-99.0462570,17.1232567,766.83
</coordinates>
</Point>
</Placemark>
<Placemark>
<name>
Wed May 19 13:48:41 2010 S=0.48 Km/hr
</name>
<styleUrl>
#styleMap_TLP_Normal
</styleUrl>
<Point>
<coordinates>
-99.0462570,17.1232548,766.86
</coordinates>
</Point>
</Placemark>
<Placemark>
<name>
Wed May 19 13:48:51 2010 S=0.39 Km/hr
</name>
<styleUrl>
#styleMap_TLP_Normal
</styleUrl>
<Point>
<coordinates>
-99.0462570,17.1232529,766.86
</coordinates>
</Point>
</Placemark>
<Placemark>
<name>
Wed May 19 13:49:01 2010 S=0.44 Km/hr
</name>
<styleUrl>
#styleMap_TLP_Normal
</styleUrl>
<Point>
<coordinates>
-99.0462570,17.1232510,766.88
</coordinates>
</Point>
</Placemark>
<Placemark>
<name>
Wed May 19 13:49:11 2010 S=1.08 Km/hr
</name>
<styleUrl>
#styleMap_TLP_Normal
</styleUrl>
<Point>
<coordinates>
-99.0462570,17.1232567,766.81
</coordinates>
</Point>
</Placemark>
<Placemark>
<name>
Wed May 19 13:49:21 2010 S=0.34 Km/hr
</name>
<styleUrl>
#styleMap_TLP_Normal
</styleUrl>
<Point>
<coordinates>
-99.0462418,17.1232471,766.42
</coordinates>
</Point>
</Placemark>
<Placemark>
<name>
Wed May 19 13:49:31 2010 S=0.82 Km/hr
</name>
<styleUrl>
#styleMap_TLP_Normal
</styleUrl>
<Point>
<coordinates>
-99.0462494,17.1232548,766.39
</coordinates>
</Point>
</Placemark>
<Placemark>
<name>
Wed May 19 13:49:41 2010 S=0.78 Km/hr
</name>
<styleUrl>
#styleMap_TLP_Normal
</styleUrl>
<Point>
<coordinates>
-99.0462418,17.1232510,766.34
</coordinates>
</Point>
</Placemark>
<Placemark>
<name>
Wed May 19 13:49:51 2010 S=0.27 Km/hr
</name>
<styleUrl>
#styleMap_TLP_Normal
</styleUrl>
<Point>
<coordinates>
-99.0462494,17.1232510,766.33
</coordinates>
</Point>
</Placemark>
<Placemark>
<name>
Wed May 19 13:50:01 2010 S=0.47 Km/hr
</name>
<styleUrl>
#styleMap_TLP_Normal
</styleUrl>
<Point>
<coordinates>
-99.0462494,17.1232548,766.19
</coordinates>
</Point>
</Placemark>
<Placemark>
<name>
Wed May 19 13:50:11 2010 S=0.42 Km/hr
</name>
<styleUrl>
#styleMap_TLP_Normal
</styleUrl>
<Point>
<coordinates>
-99.0462570,17.1232624,766.27
</coordinates>
</Point>
</Placemark>
<Placemark>
<name>
Wed May 19 13:50:21 2010 S=0.27 Km/hr
</name>
<styleUrl>
#styleMap_TLP_Normal
</styleUrl>
<Point>
<coordinates>
-99.0462570,17.1232700,766.33
</coordinates>
</Point>
</Placemark>
<Placemark>
<name>
Wed May 19 13:50:31 2010 S=0.25 Km/hr
</name>
<styleUrl>
#styleMap_TLP_Normal
</styleUrl>
<Point>
<coordinates>
-99.0462570,17.1232719,766.39
</coordinates>
</Point>
</Placemark>
<Placemark>
<name>
Wed May 19 13:50:41 2010 S=0.52 Km/hr
</name>
<styleUrl>
#styleMap_TLP_Normal
</styleUrl>
<Point>
<coordinates>
-99.0462570,17.1232719,766.42
</coordinates>
</Point>
</Placemark>
<Placemark>
<name>
Wed May 19 13:50:51 2010 S=0.32 Km/hr
</name>
<styleUrl>
#styleMap_TLP_Normal
</styleUrl>
<Point>
<coordinates>
-99.0462646,17.1232815,766.44
</coordinates>
</Point>
</Placemark>
<Placemark>
<name>
Wed May 19 13:51:01 2010 S=0.18 Km/hr
</name>
<styleUrl>
#styleMap_TLP_Normal
</styleUrl>
<Point>
<coordinates>
-99.0462646,17.1232853,766.45
</coordinates>
</Point>
</Placemark>
<Placemark>
<name>
Wed May 19 13:51:11 2010 S=0.26 Km/hr
</name>
<styleUrl>
#styleMap_TLP_Normal
</styleUrl>
<Point>
<coordinates>
-99.0462646,17.1233101,766.73
</coordinates>
</Point>
</Placemark>
<Placemark>
<name>
Wed May 19 13:51:21 2010 S=0.48 Km/hr
</name>
<styleUrl>
#styleMap_TLP_Normal
</styleUrl>
<Point>
<coordinates>
-99.0462570,17.1233063,766.70
</coordinates>
</Point>
</Placemark>
<Placemark>
<name>
Wed May 19 13:51:31 2010 S=0.57 Km/hr
</name>
<styleUrl>
#styleMap_TLP_Normal
</styleUrl>
<Point>
<coordinates>
-99.0462570,17.1233044,766.70
</coordinates>
</Point>
</Placemark>
<Placemark>
<name>
Wed May 19 13:51:41 2010 S=0.72 Km/hr
</name>
<styleUrl>
#styleMap_TLP_Normal
</styleUrl>
<Point>
<coordinates>
-99.0462494,17.1232929,766.70
</coordinates>
</Point>
</Placemark>
<Placemark>
<name>
Wed May 19 13:51:51 2010 S=0.05 Km/hr
</name>
<styleUrl>
#styleMap_TLP_Normal
</styleUrl>
<Point>
<coordinates>
-99.0462570,17.1232834,766.73
</coordinates>
</Point>
</Placemark>
<Placemark>
<name>
Wed May 19 13:52:01 2010 S=0.42 Km/hr
</name>
<styleUrl>
#styleMap_TLP_Normal
</styleUrl>
<Point>
<coordinates>
-99.0462494,17.1232662,765.67
</coordinates>
</Point>
</Placemark>
<Placemark>
<name>
Wed May 19 13:52:11 2010 S=0.70 Km/hr
</name>
<styleUrl>
#styleMap_TLP_Normal
</styleUrl>
<Point>
<coordinates>
-99.0462341,17.1232605,764.78
</coordinates>
</Point>
</Placemark>
<Placemark>
<name>
Wed May 19 13:52:21 2010 S=0.68 Km/hr
</name>
<styleUrl>
#styleMap_TLP_Normal
</styleUrl>
<Point>
<coordinates>
-99.0462341,17.1232529,764.67
</coordinates>
</Point>
</Placemark>
<Placemark>
<name>
Wed May 19 13:52:31 2010 S=2.04 Km/hr
</name>
<styleUrl>
#styleMap_TLP_Normal
</styleUrl>
<Point>
<coordinates>
-99.0461731,17.1233006,765.53
</coordinates>
</Point>
</Placemark>
<Placemark>
<name>
Wed May 19 13:52:41 2010 S=2.08 Km/hr
</name>
<styleUrl>
#styleMap_TLP_Normal
</styleUrl>
<Point>
<coordinates>
-99.0460968,17.1233101,765.84
</coordinates>
</Point>
</Placemark>
<Placemark>
<name>
Wed May 19 13:52:51 2010 S=1.97 Km/hr
</name>
<styleUrl>
#styleMap_TLP_Normal
</styleUrl>
<Point>
<coordinates>
-99.0460892,17.1233578,765.19
</coordinates>
</Point>
</Placemark>
<Placemark>
<name>
Wed May 19 13:53:01 2010 S=2.10 Km/hr
</name>
<styleUrl>
#styleMap_TLP_Normal
</styleUrl>
<Point>
<coordinates>
-99.0460587,17.1234112,765.08
</coordinates>
</Point>
</Placemark>
<Placemark>
<name>
Wed May 19 13:53:11 2010 S=1.84 Km/hr
</name>
<styleUrl>
#styleMap_TLP_Normal
</styleUrl>
<Point>
<coordinates>
-99.0460663,17.1234608,765.09
</coordinates>
</Point>
</Placemark>
<Placemark>
<name>
Wed May 19 13:53:21 2010 S=1.76 Km/hr
</name>
<styleUrl>
#styleMap_TLP_Normal
</styleUrl>
<Point>
<coordinates>
-99.0460968,17.1235332,765.06
</coordinates>
</Point>
</Placemark>
<Placemark>
<name>
Wed May 19 13:53:31 2010 S=1.98 Km/hr
</name>
<styleUrl>
#styleMap_TLP_Normal
</styleUrl>
<Point>
<coordinates>
-99.0460968,17.1236153,765.53
</coordinates>
</Point>
</Placemark>
<Placemark>
<name>
Wed May 19 13:53:41 2010 S=2.23 Km/hr
</name>
<styleUrl>
#styleMap_TLP_Normal
</styleUrl>
<Point>
<coordinates>
-99.0460434,17.1236534,765.02
</coordinates>
</Point>
</Placemark>
<Placemark>
<name>
Wed May 19 13:53:51 2010 S=1.63 Km/hr
</name>
<styleUrl>
#styleMap_TLP_Normal
</styleUrl>
<Point>
<coordinates>
-99.0460052,17.1237011,766.02
</coordinates>
</Point>
</Placemark>
<Placemark>
<name>
Wed May 19 13:54:01 2010 S=2.50 Km/hr
</name>
<styleUrl>
#styleMap_TLP_Normal
</styleUrl>
<Point>
<coordinates>
-99.0459747,17.1237545,766.17
</coordinates>
</Point>
</Placemark>
<Placemark>
<name>
Wed May 19 13:54:11 2010 S=0.43 Km/hr
</name>
<styleUrl>
#styleMap_TLP_Normal
</styleUrl>
<Point>
<coordinates>
-99.0459976,17.1237946,767.16
</coordinates>
</Point>
</Placemark>
<Placemark>
<name>
Wed May 19 13:54:21 2010 S=0.30 Km/hr
</name>
<styleUrl>
#styleMap_TLP_Normal
</styleUrl>
<Point>
<coordinates>
-99.0459976,17.1238060,767.25
</coordinates>
</Point>
</Placemark>
<Placemark>
<name>
Wed May 19 13:54:31 2010 S=1.10 Km/hr
</name>
<styleUrl>
#styleMap_TLP_Normal
</styleUrl>
<Point>
<coordinates>
-99.0459747,17.1238022,767.38
</coordinates>
</Point>
</Placemark>
<Placemark>
<name>
Wed May 19 13:54:41 2010 S=0.58 Km/hr
</name>
<styleUrl>
#styleMap_TLP_Normal
</styleUrl>
<Point>
<coordinates>
-99.0459976,17.1238117,767.72
</coordinates>
</Point>
</Placemark>
<Placemark>
<name>
Wed May 19 13:54:51 2010 S=0.29 Km/hr
</name>
<styleUrl>
#styleMap_TLP_Normal
</styleUrl>
<Point>
<coordinates>
-99.0460129,17.1238174,767.92
</coordinates>
</Point>
</Placemark>
<Placemark>
<name>
Wed May 19 13:55:01 2010 S=0.42 Km/hr
</name>
<styleUrl>
#styleMap_TLP_Normal
</styleUrl>
<Point>
<coordinates>
-99.0460205,17.1238251,768.27
</coordinates>
</Point>
</Placemark>
<Placemark>
<name>
Wed May 19 13:55:11 2010 S=1.24 Km/hr
</name>
<styleUrl>
#styleMap_TLP_Normal
</styleUrl>
<Point>
<coordinates>
-99.0460052,17.1238728,770.30
</coordinates>
</Point>
</Placemark>
<Placemark>
<name>
Wed May 19 13:55:21 2010 S=1.51 Km/hr
</name>
<styleUrl>
#styleMap_TLP_Normal
</styleUrl>
<Point>
<coordinates>
-99.0459671,17.1239014,771.14
</coordinates>
</Point>
</Placemark>
<Placemark>
<name>
Wed May 19 13:55:31 2010 S=0.64 Km/hr
</name>
<styleUrl>
#styleMap_TLP_Normal
</styleUrl>
<Point>
<coordinates>
-99.0459671,17.1239281,773.83
</coordinates>
</Point>
</Placemark>
<Placemark>
<name>
Wed May 19 13:55:41 2010 S=0.87 Km/hr
</name>
<styleUrl>
#styleMap_TLP_Normal
</styleUrl>
<Point>
<coordinates>
-99.0459976,17.1239243,777.56
</coordinates>
</Point>
</Placemark>
<Placemark>
<name>
Wed May 19 13:55:51 2010 S=0.58 Km/hr
</name>
<styleUrl>
#styleMap_TLP_Normal
</styleUrl>
<Point>
<coordinates>
-99.0460052,17.1239223,779.11
</coordinates>
</Point>
</Placemark>
<Placemark>
<name>
Wed May 19 13:56:01 2010 S=0.23 Km/hr
</name>
<styleUrl>
#styleMap_TLP_Normal
</styleUrl>
<Point>
<coordinates>
-99.0460129,17.1239166,780.42
</coordinates>
</Point>
</Placemark>
<Placemark>
<name>
Wed May 19 13:56:11 2010 S=0.56 Km/hr
</name>
<styleUrl>
#styleMap_TLP_Normal
</styleUrl>
<Point>
<coordinates>
-99.0460129,17.1239185,781.80
</coordinates>
</Point>
</Placemark>
<Placemark>
<name>
Wed May 19 13:56:21 2010 S=1.47 Km/hr
</name>
<styleUrl>
#styleMap_TLP_Normal
</styleUrl>
<Point>
<coordinates>
-99.0459900,17.1239624,783.28
</coordinates>
</Point>
</Placemark>
<Placemark>
<name>
Wed May 19 13:56:31 2010 S=2.76 Km/hr
</name>
<styleUrl>
#styleMap_TLP_Normal
</styleUrl>
<Point>
<coordinates>
-99.0459976,17.1240368,784.66
</coordinates>
</Point>
</Placemark>
<Placemark>
<name>
Wed May 19 13:56:41 2010 S=1.49 Km/hr
</name>
<styleUrl>
#styleMap_TLP_Normal
</styleUrl>
<Point>
<coordinates>
-99.0459824,17.1240997,785.97
</coordinates>
</Point>
</Placemark>
<Placemark>
<name>
Wed May 19 13:56:51 2010 S=1.84 Km/hr
</name>
<styleUrl>
#styleMap_TLP_Normal
</styleUrl>
<Point>
<coordinates>
-99.0460129,17.1241684,787.19
</coordinates>
</Point>
</Placemark>
<Placemark>
<name>
Wed May 19 13:57:01 2010 S=2.12 Km/hr
</name>
<styleUrl>
#styleMap_TLP_Normal
</styleUrl>
<Point>
<coordinates>
-99.0460281,17.1242428,788.50
</coordinates>
</Point>
</Placemark>
<Placemark>
<name>
Wed May 19 13:57:11 2010 S=1.11 Km/hr
</name>
<styleUrl>
#styleMap_TLP_Normal
</styleUrl>
<Point>
<coordinates>
-99.0460434,17.1242962,788.45
</coordinates>
</Point>
</Placemark>
<Placemark>
<name>
Wed May 19 13:57:21 2010 S=0.15 Km/hr
</name>
<styleUrl>
#styleMap_TLP_Normal
</styleUrl>
<Point>
<coordinates>
-99.0460281,17.1242981,789.09
</coordinates>
</Point>
</Placemark>
<Placemark>
<name>
Wed May 19 13:57:31 2010 S=1.69 Km/hr
</name>
<styleUrl>
#styleMap_TLP_Normal
</styleUrl>
<Point>
<coordinates>
-99.0460358,17.1243210,790.00
</coordinates>
</Point>
</Placemark>
<Placemark>
<name>
Wed May 19 13:57:41 2010 S=1.65 Km/hr
</name>
<styleUrl>
#styleMap_TLP_Normal
</styleUrl>
<Point>
<coordinates>
-99.0460129,17.1243935,790.73
</coordinates>
</Point>
</Placemark>
<Placemark>
<name>
Wed May 19 13:57:51 2010 S=1.98 Km/hr
</name>
<styleUrl>
#styleMap_TLP_Normal
</styleUrl>
<Point>
<coordinates>
-99.0459747,17.1244507,790.33
</coordinates>
</Point>
</Placemark>
<Placemark>
<name>
Wed May 19 13:58:01 2010 S=2.35 Km/hr
</name>
<styleUrl>
#styleMap_TLP_Normal
</styleUrl>
<Point>
<coordinates>
-99.0459061,17.1245289,787.92
</coordinates>
</Point>
</Placemark>
<Placemark>
<name>
Wed May 19 13:58:11 2010 S=2.05 Km/hr
</name>
<styleUrl>
#styleMap_TLP_Normal
</styleUrl>
<Point>
<coordinates>
-99.0459137,17.1245842,788.25
</coordinates>
</Point>
</Placemark>
<Placemark>
<name>
Wed May 19 13:58:21 2010 S=1.84 Km/hr
</name>
<styleUrl>
#styleMap_TLP_Normal
</styleUrl>
<Point>
<coordinates>
-99.0458908,17.1246433,789.08
</coordinates>
</Point>
</Placemark>
<Placemark>
<name>
Wed May 19 13:58:31 2010 S=2.29 Km/hr
</name>
<styleUrl>
#styleMap_TLP_Normal
</styleUrl>
<Point>
<coordinates>
-99.0458984,17.1247082,790.08
</coordinates>
</Point>
</Placemark>
<Placemark>
<name>
Wed May 19 13:58:41 2010 S=1.43 Km/hr
</name>
<styleUrl>
#styleMap_TLP_Normal
</styleUrl>
<Point>
<coordinates>
-99.0459061,17.1247768,791.13
</coordinates>
</Point>
</Placemark>
<Placemark>
<name>
Wed May 19 13:58:51 2010 S=1.88 Km/hr
</name>
<styleUrl>
#styleMap_TLP_Normal
</styleUrl>
<Point>
<coordinates>
-99.0458908,17.1248322,791.58
</coordinates>
</Point>
</Placemark>
<Placemark>
<name>
Wed May 19 13:59:01 2010 S=1.71 Km/hr
</name>
<styleUrl>
#styleMap_TLP_Normal
</styleUrl>
<Point>
<coordinates>
-99.0458755,17.1248741,791.73
</coordinates>
</Point>
</Placemark>
<Placemark>
<name>
Wed May 19 13:59:11 2010 S=1.89 Km/hr
</name>
<styleUrl>
#styleMap_TLP_Normal
</styleUrl>
<Point>
<coordinates>
-99.0458527,17.1249065,792.88
</coordinates>
</Point>
</Placemark>
<Placemark>
<name>
Wed May 19 13:59:21 2010 S=2.53 Km/hr
</name>
<styleUrl>
#styleMap_TLP_Normal
</styleUrl>
<Point>
<coordinates>
-99.0458374,17.1249886,793.67
</coordinates>
</Point>
</Placemark>
<Placemark>
<name>
Wed May 19 13:59:31 2010 S=2.58 Km/hr
</name>
<styleUrl>
#styleMap_TLP_Normal
</styleUrl>
<Point>
<coordinates>
-99.0457916,17.1250477,792.97
</coordinates>
</Point>
</Placemark>
<Placemark>
<name>
Wed May 19 13:59:41 2010 S=2.04 Km/hr
</name>
<styleUrl>
#styleMap_TLP_Normal
</styleUrl>
<Point>
<coordinates>
-99.0457611,17.1251049,795.22
</coordinates>
</Point>
</Placemark>
<Placemark>
<name>
Wed May 19 13:59:51 2010 S=1.71 Km/hr
</name>
<styleUrl>
#styleMap_TLP_Normal
</styleUrl>
<Point>
<coordinates>
-99.0457306,17.1251507,796.33
</coordinates>
</Point>
</Placemark>
<Placemark>
<name>
Wed May 19 14:00:01 2010 S=2.02 Km/hr
</name>
<styleUrl>
#styleMap_TLP_Normal
</styleUrl>
<Point>
<coordinates>
-99.0457077,17.1252060,797.06
</coordinates>
</Point>
</Placemark>
<Placemark>
<name>
Wed May 19 14:00:11 2010 S=1.84 Km/hr
</name>
<styleUrl>
#styleMap_TLP_Normal
</styleUrl>
<Point>
<coordinates>
-99.0456848,17.1252518,797.42
</coordinates>
</Point>
</Placemark>
<Placemark>
<name>
Wed May 19 14:00:21 2010 S=1.27 Km/hr
</name>
<styleUrl>
#styleMap_TLP_Normal
</styleUrl>
<Point>
<coordinates>
-99.0456619,17.1252708,801.06
</coordinates>
</Point>
</Placemark>
<Placemark>
<name>
Wed May 19 14:00:31 2010 S=2.19 Km/hr
</name>
<styleUrl>
#styleMap_TLP_Normal
</styleUrl>
<Point>
<coordinates>
-99.0456085,17.1252499,804.52
</coordinates>
</Point>
</Placemark>
<Placemark>
<name>
Wed May 19 14:00:41 2010 S=0.36 Km/hr
</name>
<styleUrl>
#styleMap_TLP_Normal
</styleUrl>
<Point>
<coordinates>
-99.0455856,17.1252441,805.09
</coordinates>
</Point>
</Placemark>
<Placemark>
<name>
Wed May 19 14:00:51 2010 S=1.49 Km/hr
</name>
<styleUrl>
#styleMap_TLP_Normal
</styleUrl>
<Point>
<coordinates>
-99.0455627,17.1252365,805.45
</coordinates>
</Point>
</Placemark>
<Placemark>
<name>
Wed May 19 14:01:01 2010 S=1.49 Km/hr
</name>
<styleUrl>
#styleMap_TLP_Normal
</styleUrl>
<Point>
<coordinates>
-99.0455475,17.1252365,805.53
</coordinates>
</Point>
</Placemark>
<Placemark>
<name>
Wed May 19 14:01:11 2010 S=2.47 Km/hr
</name>
<styleUrl>
#styleMap_TLP_Normal
</styleUrl>
<Point>
<coordinates>
-99.0454559,17.1252804,805.91
</coordinates>
</Point>
</Placemark>
<Placemark>
<name>
Wed May 19 14:01:21 2010 S=4.72 Km/hr
</name>
<styleUrl>
#styleMap_TLP_Normal
</styleUrl>
<Point>
<coordinates>
-99.0453949,17.1253834,806.27
</coordinates>
</Point>
</Placemark>
<Placemark>
<name>
Wed May 19 14:01:31 2010 S=2.48 Km/hr
</name>
<styleUrl>
#styleMap_TLP_Normal
</styleUrl>
<Point>
<coordinates>
-99.0452881,17.1254940,805.36
</coordinates>
</Point>
</Placemark>
<Placemark>
<name>
Wed May 19 14:01:41 2010 S=5.25 Km/hr
</name>
<styleUrl>
#styleMap_TLP_Normal
</styleUrl>
<Point>
<coordinates>
-99.0452423,17.1255817,805.09
</coordinates>
</Point>
</Placemark>
<Placemark>
<name>
Wed May 19 14:01:51 2010 S=4.62 Km/hr
</name>
<styleUrl>
#styleMap_TLP_Normal
</styleUrl>
<Point>
<coordinates>
-99.0451355,17.1256065,801.78
</coordinates>
</Point>
</Placemark>
<Placemark>
<name>
Wed May 19 14:02:01 2010 S=6.74 Km/hr
</name>
<styleUrl>
#styleMap_TLP_Normal
</styleUrl>
<Point>
<coordinates>
-99.0450516,17.1256752,800.45
</coordinates>
</Point>
</Placemark>
<Placemark>
<name>
Wed May 19 14:02:11 2010 S=4.65 Km/hr
</name>
<styleUrl>
#styleMap_TLP_Normal
</styleUrl>
<Point>
<coordinates>
-99.0449524,17.1257629,797.63
</coordinates>
</Point>
</Placemark>
<Placemark>
<name>
Wed May 19 14:02:21 2010 S=5.67 Km/hr
</name>
<styleUrl>
#styleMap_TLP_Normal
</styleUrl>
<Point>
<coordinates>
-99.0448227,17.1258583,797.16
</coordinates>
</Point>
</Placemark>
<Placemark>
<name>
Wed May 19 14:02:31 2010 S=0.60 Km/hr
</name>
<styleUrl>
#styleMap_TLP_Normal
</styleUrl>
<Point>
<coordinates>
-99.0447769,17.1259232,794.06
</coordinates>
</Point>
</Placemark>
<Placemark>
<name>
Wed May 19 14:02:41 2010 S=0.69 Km/hr
</name>
<styleUrl>
#styleMap_TLP_Normal
</styleUrl>
<Point>
<coordinates>
-99.0447845,17.1259308,793.36
</coordinates>
</Point>
</Placemark>
<Placemark>
<name>
Wed May 19 14:02:51 2010 S=2.32 Km/hr
</name>
<styleUrl>
#styleMap_TLP_Normal
</styleUrl>
<Point>
<coordinates>
-99.0448151,17.1259689,793.72
</coordinates>
</Point>
</Placemark>
<Placemark>
<name>
Wed May 19 14:03:01 2010 S=3.76 Km/hr
</name>
<styleUrl>
#styleMap_TLP_Normal
</styleUrl>
<Point>
<coordinates>
-99.0449295,17.1260185,793.86
</coordinates>
</Point>
</Placemark>
<Placemark>
<name>
Wed May 19 14:03:11 2010 S=3.83 Km/hr
</name>
<styleUrl>
#styleMap_TLP_Normal
</styleUrl>
<Point>
<coordinates>
-99.0450439,17.1260700,794.14
</coordinates>
</Point>
</Placemark>
<Placemark>
<name>
Wed May 19 14:03:21 2010 S=2.05 Km/hr
</name>
<styleUrl>
#styleMap_TLP_Normal
</styleUrl>
<Point>
<coordinates>
-99.0451202,17.1261559,794.63
</coordinates>
</Point>
</Placemark>
<Placemark>
<name>
Wed May 19 14:03:31 2010 S=4.19 Km/hr
</name>
<styleUrl>
#styleMap_TLP_Normal
</styleUrl>
<Point>
<coordinates>
-99.0451660,17.1262474,793.61
</coordinates>
</Point>
</Placemark>
<Placemark>
<name>
Wed May 19 14:03:41 2010 S=2.39 Km/hr
</name>
<styleUrl>
#styleMap_TLP_Normal
</styleUrl>
<Point>
<coordinates>
-99.0450821,17.1263809,791.13
</coordinates>
</Point>
</Placemark>
<Placemark>
<name>
Wed May 19 14:03:51 2010 S=2.99 Km/hr
</name>
<styleUrl>
#styleMap_TLP_Normal
</styleUrl>
<Point>
<coordinates>
-99.0449982,17.1263638,790.13
</coordinates>
</Point>
</Placemark>
<Placemark>
<name>
Wed May 19 14:04:01 2010 S=3.22 Km/hr
</name>
<styleUrl>
#styleMap_TLP_Normal
</styleUrl>
<Point>
<coordinates>
-99.0449295,17.1264458,788.30
</coordinates>
</Point>
</Placemark>
<Placemark>
<name>
Wed May 19 14:04:11 2010 S=3.31 Km/hr
</name>
<styleUrl>
#styleMap_TLP_Normal
</styleUrl>
<Point>
<coordinates>
-99.0449371,17.1265526,787.98
</coordinates>
</Point>
</Placemark>
<Placemark>
<name>
Wed May 19 14:04:21 2010 S=2.90 Km/hr
</name>
<styleUrl>
#styleMap_TLP_Normal
</styleUrl>
<Point>
<coordinates>
-99.0449524,17.1266785,788.80
</coordinates>
</Point>
</Placemark>
<Placemark>
<name>
Wed May 19 14:04:31 2010 S=3.74 Km/hr
</name>
<styleUrl>
#styleMap_TLP_Normal
</styleUrl>
<Point>
<coordinates>
-99.0448990,17.1267223,787.33
</coordinates>
</Point>
</Placemark>
<Placemark>
<name>
Wed May 19 14:04:41 2010 S=3.60 Km/hr
</name>
<styleUrl>
#styleMap_TLP_Normal
</styleUrl>
<Point>
<coordinates>
-99.0448303,17.1267185,784.33
</coordinates>
</Point>
</Placemark>
<Placemark>
<name>
Wed May 19 14:04:51 2010 S=2.04 Km/hr
</name>
<styleUrl>
#styleMap_TLP_Normal
</styleUrl>
<Point>
<coordinates>
-99.0447693,17.1267338,784.39
</coordinates>
</Point>
</Placemark>
<Placemark>
<name>
Wed May 19 14:05:01 2010 S=2.12 Km/hr
</name>
<styleUrl>
#styleMap_TLP_Normal
</styleUrl>
<Point>
<coordinates>
-99.0447388,17.1267853,786.33
</coordinates>
</Point>
</Placemark>
<Placemark>
<name>
Wed May 19 14:05:11 2010 S=3.96 Km/hr
</name>
<styleUrl>
#styleMap_TLP_Normal
</styleUrl>
<Point>
<coordinates>
-99.0446472,17.1268272,787.89
</coordinates>
</Point>
</Placemark>
<Placemark>
<name>
Wed May 19 14:05:21 2010 S=2.18 Km/hr
</name>
<styleUrl>
#styleMap_TLP_Normal
</styleUrl>
<Point>
<coordinates>
-99.0445480,17.1268425,790.53
</coordinates>
</Point>
</Placemark>
<Placemark>
<name>
Wed May 19 14:05:31 2010 S=1.02 Km/hr
</name>
<styleUrl>
#styleMap_TLP_Normal
</styleUrl>
<Point>
<coordinates>
-99.0445251,17.1268673,788.55
</coordinates>
</Point>
</Placemark>
<Placemark>
<name>
Wed May 19 14:05:41 2010 S=1.18 Km/hr
</name>
<styleUrl>
#styleMap_TLP_Normal
</styleUrl>
<Point>
<coordinates>
-99.0444946,17.1268902,788.13
</coordinates>
</Point>
</Placemark>
<Placemark>
<name>
Wed May 19 14:05:51 2010 S=2.13 Km/hr
</name>
<styleUrl>
#styleMap_TLP_Normal
</styleUrl>
<Point>
<coordinates>
-99.0445099,17.1269722,788.20
</coordinates>
</Point>
</Placemark>
<Placemark>
<name>
Wed May 19 14:06:01 2010 S=2.93 Km/hr
</name>
<styleUrl>
#styleMap_TLP_Normal
</styleUrl>
<Point>
<coordinates>
-99.0444946,17.1270733,788.23
</coordinates>
</Point>
</Placemark>
<Placemark>
<name>
Wed May 19 14:06:11 2010 S=3.07 Km/hr
</name>
<styleUrl>
#styleMap_TLP_Normal
</styleUrl>
<Point>
<coordinates>
-99.0445099,17.1272106,787.03
</coordinates>
</Point>
</Placemark>
<Placemark>
<name>
Wed May 19 14:06:21 2010 S=2.60 Km/hr
</name>
<styleUrl>
#styleMap_TLP_Normal
</styleUrl>
<Point>
<coordinates>
-99.0445023,17.1272755,785.42
</coordinates>
</Point>
</Placemark>
<Placemark>
<name>
Wed May 19 14:06:31 2010 S=3.38 Km/hr
</name>
<styleUrl>
#styleMap_TLP_Normal
</styleUrl>
<Point>
<coordinates>
-99.0444870,17.1274090,784.80
</coordinates>
</Point>
</Placemark>
<Placemark>
<name>
Wed May 19 14:06:41 2010 S=2.21 Km/hr
</name>
<styleUrl>
#styleMap_TLP_Normal
</styleUrl>
<Point>
<coordinates>
-99.0443802,17.1274757,783.14
</coordinates>
</Point>
</Placemark>
<Placemark>
<name>
Wed May 19 14:06:51 2010 S=2.59 Km/hr
</name>
<styleUrl>
#styleMap_TLP_Normal
</styleUrl>
<Point>
<coordinates>
-99.0443192,17.1274948,782.94
</coordinates>
</Point>
</Placemark>
<Placemark>
<name>
Wed May 19 14:07:01 2010 S=0.58 Km/hr
</name>
<styleUrl>
#styleMap_TLP_Normal
</styleUrl>
<Point>
<coordinates>
-99.0442810,17.1275482,783.11
</coordinates>
</Point>
</Placemark>
<Placemark>
<name>
Wed May 19 14:07:11 2010 S=0.63 Km/hr
</name>
<styleUrl>
#styleMap_TLP_Normal
</styleUrl>
<Point>
<coordinates>
-99.0442734,17.1275539,783.06
</coordinates>
</Point>
</Placemark>
<Placemark>
<name>
Wed May 19 14:07:21 2010 S=1.35 Km/hr
</name>
<styleUrl>
#styleMap_TLP_Normal
</styleUrl>
<Point>
<coordinates>
-99.0442657,17.1275558,783.03
</coordinates>
</Point>
</Placemark>
<Placemark>
<name>
Wed May 19 14:07:31 2010 S=2.58 Km/hr
</name>
<styleUrl>
#styleMap_TLP_Normal
</styleUrl>
<Point>
<coordinates>
-99.0442429,17.1276398,777.73
</coordinates>
</Point>
</Placemark>
<Placemark>
<name>
Wed May 19 14:07:41 2010 S=3.57 Km/hr
</name>
<styleUrl>
#styleMap_TLP_Normal
</styleUrl>
<Point>
<coordinates>
-99.0441589,17.1276398,775.41
</coordinates>
</Point>
</Placemark>
<Placemark>
<name>
Wed May 19 14:07:51 2010 S=2.81 Km/hr
</name>
<styleUrl>
#styleMap_TLP_Normal
</styleUrl>
<Point>
<coordinates>
-99.0441055,17.1276245,770.45
</coordinates>
</Point>
</Placemark>
<Placemark>
<name>
Wed May 19 14:08:01 2010 S=1.65 Km/hr
</name>
<styleUrl>
#styleMap_TLP_Normal
</styleUrl>
<Point>
<coordinates>
-99.0440826,17.1276112,767.97
</coordinates>
</Point>
</Placemark>
<Placemark>
<name>
Wed May 19 14:08:11 2010 S=2.08 Km/hr
</name>
<styleUrl>
#styleMap_TLP_Normal
</styleUrl>
<Point>
<coordinates>
-99.0440292,17.1275902,767.55
</coordinates>
</Point>
</Placemark>
<Placemark>
<name>
Wed May 19 14:08:21 2010 S=1.72 Km/hr
</name>
<styleUrl>
#styleMap_TLP_Normal
</styleUrl>
<Point>
<coordinates>
-99.0439835,17.1275463,766.19
</coordinates>
</Point>
</Placemark>
<Placemark>
<name>
Wed May 19 14:08:31 2010 S=2.11 Km/hr
</name>
<styleUrl>
#styleMap_TLP_Normal
</styleUrl>
<Point>
<coordinates>
-99.0439072,17.1275425,766.39
</coordinates>
</Point>
</Placemark>
<Placemark>
<name>
Wed May 19 14:08:41 2010 S=2.20 Km/hr
</name>
<styleUrl>
#styleMap_TLP_Normal
</styleUrl>
<Point>
<coordinates>
-99.0438538,17.1275578,768.78
</coordinates>
</Point>
</Placemark>
<Placemark>
<name>
Wed May 19 14:08:51 2010 S=2.52 Km/hr
</name>
<styleUrl>
#styleMap_TLP_Normal
</styleUrl>
<Point>
<coordinates>
-99.0437622,17.1275578,769.09
</coordinates>
</Point>
</Placemark>
<Placemark>
<name>
Wed May 19 14:09:01 2010 S=2.52 Km/hr
</name>
<styleUrl>
#styleMap_TLP_Normal
</styleUrl>
<Point>
<coordinates>
-99.0436783,17.1275330,770.02
</coordinates>
</Point>
</Placemark>
<Placemark>
<name>
Wed May 19 14:09:11 2010 S=2.77 Km/hr
</name>
<styleUrl>
#styleMap_TLP_Normal
</styleUrl>
<Point>
<coordinates>
-99.0435867,17.1275177,771.50
</coordinates>
</Point>
</Placemark>
<Placemark>
<name>
Wed May 19 14:09:21 2010 S=2.90 Km/hr
</name>
<styleUrl>
#styleMap_TLP_Normal
</styleUrl>
<Point>
<coordinates>
-99.0435410,17.1275368,773.09
</coordinates>
</Point>
</Placemark>
<Placemark>
<name>
Wed May 19 14:09:31 2010 S=3.16 Km/hr
</name>
<styleUrl>
#styleMap_TLP_Normal
</styleUrl>
<Point>
<coordinates>
-99.0434799,17.1276054,773.97
</coordinates>
</Point>
</Placemark>
<Placemark>
<name>
Wed May 19 14:09:41 2010 S=3.78 Km/hr
</name>
<styleUrl>
#styleMap_TLP_Normal
</styleUrl>
<Point>
<coordinates>
-99.0434113,17.1276627,773.72
</coordinates>
</Point>
</Placemark>
<Placemark>
<name>
Wed May 19 14:09:51 2010 S=2.56 Km/hr
</name>
<styleUrl>
#styleMap_TLP_Normal
</styleUrl>
<Point>
<coordinates>
-99.0433502,17.1276760,773.39
</coordinates>
</Point>
</Placemark>
<Placemark>
<name>
Wed May 19 14:10:01 2010 S=2.75 Km/hr
</name>
<styleUrl>
#styleMap_TLP_Normal
</styleUrl>
<Point>
<coordinates>
-99.0432816,17.1276474,773.77
</coordinates>
</Point>
</Placemark>
<Placemark>
<name>
Wed May 19 14:10:11 2010 S=2.94 Km/hr
</name>
<styleUrl>
#styleMap_TLP_Normal
</styleUrl>
<Point>
<coordinates>
-99.0432205,17.1276855,773.14
</coordinates>
</Point>
</Placemark>
<Placemark>
<name>
Wed May 19 14:10:21 2010 S=1.70 Km/hr
</name>
<styleUrl>
#styleMap_TLP_Normal
</styleUrl>
<Point>
<coordinates>
-99.0431976,17.1277161,772.67
</coordinates>
</Point>
</Placemark>
<Placemark>
<name>
Wed May 19 14:10:31 2010 S=0.56 Km/hr
</name>
<styleUrl>
#styleMap_TLP_Normal
</styleUrl>
<Point>
<coordinates>
-99.0431976,17.1277275,771.23
</coordinates>
</Point>
</Placemark>
<Placemark>
<name>
Wed May 19 14:10:41 2010 S=0.27 Km/hr
</name>
<styleUrl>
#styleMap_TLP_Normal
</styleUrl>
<Point>
<coordinates>
-99.0431976,17.1277485,770.55
</coordinates>
</Point>
</Placemark>
<Placemark>
<name>
Wed May 19 14:10:51 2010 S=0.11 Km/hr
</name>
<styleUrl>
#styleMap_TLP_Normal
</styleUrl>
<Point>
<coordinates>
-99.0432053,17.1277504,770.14
</coordinates>
</Point>
</Placemark>
<Placemark>
<name>
Wed May 19 14:11:01 2010 S=0.45 Km/hr
</name>
<styleUrl>
#styleMap_TLP_Normal
</styleUrl>
<Point>
<coordinates>
-99.0432053,17.1277409,769.75
</coordinates>
</Point>
</Placemark>
<Placemark>
<name>
Wed May 19 14:11:11 2010 S=0.26 Km/hr
</name>
<styleUrl>
#styleMap_TLP_Normal
</styleUrl>
<Point>
<coordinates>
-99.0432129,17.1277332,769.33
</coordinates>
</Point>
</Placemark>
<Placemark>
<name>
Wed May 19 14:11:21 2010 S=0.02 Km/hr
</name>
<styleUrl>
#styleMap_TLP_Normal
</styleUrl>
<Point>
<coordinates>
-99.0432053,17.1277332,769.16
</coordinates>
</Point>
</Placemark>
<Placemark>
<name>
Wed May 19 14:11:31 2010 S=0.02 Km/hr
</name>
<styleUrl>
#styleMap_TLP_Normal
</styleUrl>
<Point>
<coordinates>
-99.0432053,17.1277332,769.16
</coordinates>
</Point>
</Placemark>
<Placemark>
<name>
Wed May 19 14:11:41 2010 S=0.00 Km/hr
</name>
<styleUrl>
#styleMap_TLP_Normal
</styleUrl>
<Point>
<coordinates>
-99.0432053,17.1277332,769.16
</coordinates>
</Point>
</Placemark>
<Placemark>
<name>
Wed May 19 14:11:51 2010 S=0.01 Km/hr
</name>
<styleUrl>
#styleMap_TLP_Normal
</styleUrl>
<Point>
<coordinates>
-99.0432053,17.1277313,769.14
</coordinates>
</Point>
</Placemark>
<Placemark>
<name>
Wed May 19 14:12:01 2010 S=0.00 Km/hr
</name>
<styleUrl>
#styleMap_TLP_Normal
</styleUrl>
<Point>
<coordinates>
-99.0432053,17.1277313,769.11
</coordinates>
</Point>
</Placemark>
<Placemark>
<name>
Wed May 19 14:12:11 2010 S=0.00 Km/hr
</name>
<styleUrl>
#styleMap_TLP_Finish
</styleUrl>
<Point>
<coordinates>
-99.0432053,17.1277313,769.11
</coordinates>
</Point>
</Placemark>
</Folder>
</Document>
</kml>
