# Supplementary material for: Lévy foraging patterns of rural humans
Source: PLoS One. 2018 Jun 18;13(6):e0199099. doi: 10.1371/journal.pone.0199099 (PMC6005560; doi:10.1371/journal.pone.0199099)
Supplement: S6 File — (ZIP) [file pone.0199099.s006.zip › holux10/Holux010_M-241_Start_20100517-172942_Finish_20100517-181404.txt]

-98.9868164	17.2262173	1799.38	Mon May 17 17:29:42 2010
-98.9868164	17.2262249	1801.72	Mon May 17 17:29:52 2010
-98.9868164	17.2262211	1799.75	Mon May 17 17:30:02 2010
-98.9868164	17.2262192	1799.75	Mon May 17 17:30:12 2010
-98.9868164	17.2262173	1799.75	Mon May 17 17:30:22 2010
-98.9867249	17.2262135	1798.84	Mon May 17 17:30:32 2010
-98.9867325	17.2262573	1798.34	Mon May 17 17:30:42 2010
-98.9866943	17.2262707	1798.16	Mon May 17 17:30:52 2010
-98.9867096	17.2263680	1798.28	Mon May 17 17:31:02 2010
-98.9866562	17.2264652	1800.03	Mon May 17 17:31:12 2010
-98.9866257	17.2265186	1800.28	Mon May 17 17:31:22 2010
-98.9866028	17.2265682	1800.06	Mon May 17 17:31:32 2010
-98.9865799	17.2266140	1799.94	Mon May 17 17:31:42 2010
-98.9866486	17.2266827	1798.72	Mon May 17 17:31:52 2010
-98.9867401	17.2267399	1798.16	Mon May 17 17:32:02 2010
-98.9867935	17.2268009	1799.16	Mon May 17 17:32:12 2010
-98.9868393	17.2269077	1801.38	Mon May 17 17:32:22 2010
-98.9868851	17.2270126	1800.94	Mon May 17 17:32:32 2010
-98.9869690	17.2271004	1800.13	Mon May 17 17:32:42 2010
-98.9870453	17.2271404	1801.28	Mon May 17 17:32:52 2010
-98.9871292	17.2271748	1802.75	Mon May 17 17:33:02 2010
-98.9872131	17.2272491	1803.88	Mon May 17 17:33:12 2010
-98.9873199	17.2273064	1804.06	Mon May 17 17:33:22 2010
-98.9874268	17.2273731	1805.72	Mon May 17 17:33:32 2010
-98.9875031	17.2274494	1808.91	Mon May 17 17:33:42 2010
-98.9875412	17.2275162	1812.28	Mon May 17 17:33:52 2010
-98.9876099	17.2275753	1813.38	Mon May 17 17:34:02 2010
-98.9876633	17.2276115	1811.09	Mon May 17 17:34:12 2010
-98.9877319	17.2276478	1810.88	Mon May 17 17:34:22 2010
-98.9877701	17.2277565	1813.19	Mon May 17 17:34:32 2010
-98.9878082	17.2278786	1812.88	Mon May 17 17:34:42 2010
-98.9878616	17.2279835	1816.16	Mon May 17 17:34:52 2010
-98.9879532	17.2280560	1812.34	Mon May 17 17:35:02 2010
-98.9880447	17.2281342	1810.72	Mon May 17 17:35:12 2010
-98.9881516	17.2281818	1808.31	Mon May 17 17:35:22 2010
-98.9882507	17.2282295	1806.38	Mon May 17 17:35:32 2010
-98.9883652	17.2282524	1805.78	Mon May 17 17:35:42 2010
-98.9884491	17.2282658	1807.19	Mon May 17 17:35:52 2010
-98.9885559	17.2283211	1807.31	Mon May 17 17:36:02 2010
-98.9886017	17.2283897	1808.84	Mon May 17 17:36:12 2010
-98.9886017	17.2284622	1810.84	Mon May 17 17:36:22 2010
-98.9886093	17.2285862	1813.13	Mon May 17 17:36:32 2010
-98.9886780	17.2286835	1815.31	Mon May 17 17:36:42 2010
-98.9887619	17.2287807	1815.66	Mon May 17 17:36:52 2010
-98.9888306	17.2288780	1815.88	Mon May 17 17:37:02 2010
-98.9888000	17.2289753	1818.53	Mon May 17 17:37:12 2010
-98.9888153	17.2290897	1819.94	Mon May 17 17:37:22 2010
-98.9888535	17.2291985	1819.00	Mon May 17 17:37:32 2010
-98.9889679	17.2292995	1816.41	Mon May 17 17:37:42 2010
-98.9890594	17.2293644	1816.31	Mon May 17 17:37:52 2010
-98.9891357	17.2294407	1816.97	Mon May 17 17:38:02 2010
-98.9891281	17.2295475	1819.84	Mon May 17 17:38:12 2010
-98.9891586	17.2296581	1819.78	Mon May 17 17:38:22 2010
-98.9892044	17.2297459	1815.84	Mon May 17 17:38:32 2010
-98.9893188	17.2298393	1811.50	Mon May 17 17:38:42 2010
-98.9893875	17.2299023	1811.91	Mon May 17 17:38:52 2010
-98.9894638	17.2299995	1812.25	Mon May 17 17:39:02 2010
-98.9895325	17.2301159	1811.22	Mon May 17 17:39:12 2010
-98.9895325	17.2302055	1812.47	Mon May 17 17:39:22 2010
-98.9894943	17.2302914	1814.84	Mon May 17 17:39:32 2010
-98.9894180	17.2303410	1817.81	Mon May 17 17:39:42 2010
-98.9893646	17.2304268	1821.06	Mon May 17 17:39:52 2010
-98.9892731	17.2304993	1823.69	Mon May 17 17:40:02 2010
-98.9891968	17.2305737	1826.16	Mon May 17 17:40:12 2010
-98.9891205	17.2306404	1828.81	Mon May 17 17:40:22 2010
-98.9890289	17.2306767	1830.69	Mon May 17 17:40:32 2010
-98.9888687	17.2306786	1832.50	Mon May 17 17:40:42 2010
-98.9887695	17.2307110	1834.66	Mon May 17 17:40:52 2010
-98.9886856	17.2307377	1836.81	Mon May 17 17:41:02 2010
-98.9886398	17.2307720	1839.22	Mon May 17 17:41:12 2010
-98.9886093	17.2308426	1840.97	Mon May 17 17:41:22 2010
-98.9885025	17.2308426	1841.97	Mon May 17 17:41:32 2010
-98.9883957	17.2308292	1843.00	Mon May 17 17:41:42 2010
-98.9882355	17.2308235	1844.13	Mon May 17 17:41:52 2010
-98.9881058	17.2308273	1845.09	Mon May 17 17:42:02 2010
-98.9880066	17.2308273	1845.97	Mon May 17 17:42:12 2010
-98.9878769	17.2308826	1847.03	Mon May 17 17:42:22 2010
-98.9878387	17.2309914	1846.19	Mon May 17 17:42:32 2010
-98.9878006	17.2310715	1847.34	Mon May 17 17:42:42 2010
-98.9877777	17.2312336	1841.50	Mon May 17 17:42:52 2010
-98.9877319	17.2313442	1838.72	Mon May 17 17:43:02 2010
-98.9876709	17.2314510	1834.47	Mon May 17 17:43:12 2010
-98.9875870	17.2315311	1833.41	Mon May 17 17:43:22 2010
-98.9874954	17.2315464	1833.66	Mon May 17 17:43:32 2010
-98.9873886	17.2315331	1833.56	Mon May 17 17:43:42 2010
-98.9873123	17.2315159	1833.84	Mon May 17 17:43:52 2010
-98.9871826	17.2315006	1832.94	Mon May 17 17:44:02 2010
-98.9870758	17.2314739	1834.03	Mon May 17 17:44:12 2010
-98.9869232	17.2314548	1834.06	Mon May 17 17:44:22 2010
-98.9868164	17.2314491	1833.97	Mon May 17 17:44:32 2010
-98.9867249	17.2315159	1833.34	Mon May 17 17:44:42 2010
-98.9866714	17.2316303	1834.78	Mon May 17 17:44:52 2010
-98.9866104	17.2317085	1835.41	Mon May 17 17:45:02 2010
-98.9865494	17.2317982	1837.16	Mon May 17 17:45:12 2010
-98.9864655	17.2318153	1839.34	Mon May 17 17:45:22 2010
-98.9863815	17.2318096	1839.66	Mon May 17 17:45:32 2010
-98.9862976	17.2318535	1839.09	Mon May 17 17:45:42 2010
-98.9862061	17.2318974	1840.06	Mon May 17 17:45:52 2010
-98.9860840	17.2319622	1837.84	Mon May 17 17:46:02 2010
-98.9860077	17.2320328	1836.56	Mon May 17 17:46:12 2010
-98.9859467	17.2321491	1833.31	Mon May 17 17:46:22 2010
-98.9858932	17.2322502	1829.88	Mon May 17 17:46:32 2010
-98.9858170	17.2323322	1828.53	Mon May 17 17:46:42 2010
-98.9857559	17.2323895	1828.56	Mon May 17 17:46:52 2010
-98.9856339	17.2324562	1827.91	Mon May 17 17:47:02 2010
-98.9855881	17.2325401	1828.13	Mon May 17 17:47:12 2010
-98.9854965	17.2326164	1826.78	Mon May 17 17:47:22 2010
-98.9854050	17.2327194	1826.09	Mon May 17 17:47:32 2010
-98.9853287	17.2327862	1824.91	Mon May 17 17:47:42 2010
-98.9852905	17.2328987	1824.47	Mon May 17 17:47:52 2010
-98.9852142	17.2329998	1820.81	Mon May 17 17:48:02 2010
-98.9851761	17.2331333	1815.78	Mon May 17 17:48:12 2010
-98.9851532	17.2331867	1815.97	Mon May 17 17:48:22 2010
-98.9851227	17.2332325	1817.00	Mon May 17 17:48:32 2010
-98.9851532	17.2332840	1814.41	Mon May 17 17:48:42 2010
-98.9851913	17.2333069	1814.72	Mon May 17 17:48:52 2010
-98.9852600	17.2333241	1811.03	Mon May 17 17:49:02 2010
-98.9852524	17.2333012	1810.75	Mon May 17 17:49:12 2010
-98.9852905	17.2332878	1810.66	Mon May 17 17:49:22 2010
-98.9852905	17.2332497	1810.88	Mon May 17 17:49:32 2010
-98.9853439	17.2332382	1809.50	Mon May 17 17:49:42 2010
-98.9853897	17.2332344	1810.03	Mon May 17 17:49:52 2010
-98.9854507	17.2332191	1811.41	Mon May 17 17:50:02 2010
-98.9854736	17.2332191	1811.66	Mon May 17 17:50:12 2010
-98.9854965	17.2332077	1812.03	Mon May 17 17:50:22 2010
-98.9855042	17.2331963	1812.69	Mon May 17 17:50:32 2010
-98.9855194	17.2331886	1813.72	Mon May 17 17:50:42 2010
-98.9855194	17.2331581	1816.53	Mon May 17 17:50:52 2010
-98.9855347	17.2331524	1818.72	Mon May 17 17:51:02 2010
-98.9855423	17.2331429	1820.22	Mon May 17 17:51:12 2010
-98.9855499	17.2331448	1821.72	Mon May 17 17:51:22 2010
-98.9855499	17.2331505	1823.13	Mon May 17 17:51:32 2010
-98.9855499	17.2331543	1824.13	Mon May 17 17:51:42 2010
-98.9855576	17.2331467	1825.34	Mon May 17 17:51:52 2010
-98.9855652	17.2331333	1826.34	Mon May 17 17:52:02 2010
-98.9855652	17.2331142	1827.19	Mon May 17 17:52:12 2010
-98.9855652	17.2330990	1827.94	Mon May 17 17:52:22 2010
-98.9855652	17.2330894	1828.69	Mon May 17 17:52:32 2010
-98.9855728	17.2330875	1829.34	Mon May 17 17:52:42 2010
-98.9855728	17.2330742	1829.44	Mon May 17 17:52:52 2010
-98.9856033	17.2330513	1828.28	Mon May 17 17:53:02 2010
-98.9856262	17.2330399	1828.53	Mon May 17 17:53:12 2010
-98.9856262	17.2330475	1829.09	Mon May 17 17:53:22 2010
-98.9856262	17.2330666	1829.81	Mon May 17 17:53:32 2010
-98.9856491	17.2330914	1829.38	Mon May 17 17:53:42 2010
-98.9857025	17.2331161	1829.00	Mon May 17 17:53:52 2010
-98.9856796	17.2331543	1827.69	Mon May 17 17:54:02 2010
-98.9855957	17.2331657	1827.19	Mon May 17 17:54:12 2010
-98.9855270	17.2331772	1826.91	Mon May 17 17:54:22 2010
-98.9855270	17.2332001	1826.00	Mon May 17 17:54:32 2010
-98.9854965	17.2332020	1824.81	Mon May 17 17:54:42 2010
-98.9854355	17.2332191	1822.66	Mon May 17 17:54:52 2010
-98.9853821	17.2332039	1819.16	Mon May 17 17:55:02 2010
-98.9852982	17.2332268	1817.69	Mon May 17 17:55:12 2010
-98.9852524	17.2332706	1816.69	Mon May 17 17:55:22 2010
-98.9852448	17.2332726	1816.50	Mon May 17 17:55:32 2010
-98.9852448	17.2333164	1814.97	Mon May 17 17:55:42 2010
-98.9851761	17.2333450	1814.53	Mon May 17 17:55:52 2010
-98.9851532	17.2334003	1812.06	Mon May 17 17:56:02 2010
-98.9851913	17.2334576	1809.22	Mon May 17 17:56:12 2010
-98.9853058	17.2334919	1806.53	Mon May 17 17:56:22 2010
-98.9853973	17.2334843	1806.09	Mon May 17 17:56:32 2010
-98.9854965	17.2334785	1805.81	Mon May 17 17:56:42 2010
-98.9856033	17.2334728	1805.50	Mon May 17 17:56:52 2010
-98.9856949	17.2334862	1805.41	Mon May 17 17:57:02 2010
-98.9857330	17.2334862	1804.44	Mon May 17 17:57:12 2010
-98.9857788	17.2335014	1803.84	Mon May 17 17:57:22 2010
-98.9857559	17.2335033	1803.03	Mon May 17 17:57:32 2010
-98.9857025	17.2334652	1802.81	Mon May 17 17:57:42 2010
-98.9856186	17.2334442	1803.09	Mon May 17 17:57:52 2010
-98.9855270	17.2334347	1803.47	Mon May 17 17:58:02 2010
-98.9854355	17.2334366	1803.91	Mon May 17 17:58:12 2010
-98.9853439	17.2334175	1803.97	Mon May 17 17:58:22 2010
-98.9852219	17.2334423	1804.25	Mon May 17 17:58:32 2010
-98.9851151	17.2334385	1802.72	Mon May 17 17:58:42 2010
-98.9849854	17.2333965	1804.13	Mon May 17 17:58:52 2010
-98.9849167	17.2333908	1803.78	Mon May 17 17:59:02 2010
-98.9849319	17.2333984	1800.88	Mon May 17 17:59:12 2010
-98.9850235	17.2333450	1801.16	Mon May 17 17:59:22 2010
-98.9850998	17.2333317	1803.00	Mon May 17 17:59:32 2010
-98.9851303	17.2332630	1805.16	Mon May 17 17:59:42 2010
-98.9851227	17.2331848	1806.28	Mon May 17 17:59:52 2010
-98.9851608	17.2330971	1807.19	Mon May 17 18:00:02 2010
-98.9852066	17.2330303	1808.19	Mon May 17 18:00:12 2010
-98.9853592	17.2329063	1804.50	Mon May 17 18:00:22 2010
-98.9854736	17.2328186	1803.88	Mon May 17 18:00:32 2010
-98.9855423	17.2327671	1804.47	Mon May 17 18:00:42 2010
-98.9856110	17.2326641	1805.97	Mon May 17 18:00:52 2010
-98.9856567	17.2325802	1807.63	Mon May 17 18:01:02 2010
-98.9857407	17.2324982	1807.81	Mon May 17 18:01:12 2010
-98.9858398	17.2324257	1809.84	Mon May 17 18:01:22 2010
-98.9858856	17.2323456	1813.16	Mon May 17 18:01:32 2010
-98.9859314	17.2322788	1814.91	Mon May 17 18:01:42 2010
-98.9859924	17.2321720	1816.50	Mon May 17 18:01:52 2010
-98.9860916	17.2320786	1817.38	Mon May 17 18:02:02 2010
-98.9862137	17.2320480	1818.13	Mon May 17 18:02:12 2010
-98.9862900	17.2320099	1820.22	Mon May 17 18:02:22 2010
-98.9863434	17.2319603	1822.09	Mon May 17 18:02:32 2010
-98.9863968	17.2318974	1823.34	Mon May 17 18:02:42 2010
-98.9864960	17.2318592	1824.94	Mon May 17 18:02:52 2010
-98.9866028	17.2318630	1826.22	Mon May 17 18:03:02 2010
-98.9866180	17.2318192	1827.47	Mon May 17 18:03:12 2010
-98.9866562	17.2317848	1829.22	Mon May 17 18:03:22 2010
-98.9866791	17.2316761	1830.13	Mon May 17 18:03:32 2010
-98.9867401	17.2315960	1828.56	Mon May 17 18:03:42 2010
-98.9868240	17.2315102	1826.56	Mon May 17 18:03:52 2010
-98.9869461	17.2315025	1827.28	Mon May 17 18:04:02 2010
-98.9870682	17.2315083	1827.38	Mon May 17 18:04:12 2010
-98.9871597	17.2315216	1827.88	Mon May 17 18:04:22 2010
-98.9872818	17.2315445	1828.16	Mon May 17 18:04:32 2010
-98.9873505	17.2315407	1828.47	Mon May 17 18:04:42 2010
-98.9874649	17.2315578	1828.84	Mon May 17 18:04:52 2010
-98.9875412	17.2315578	1829.56	Mon May 17 18:05:02 2010
-98.9876251	17.2315369	1829.84	Mon May 17 18:05:12 2010
-98.9876862	17.2315350	1828.97	Mon May 17 18:05:22 2010
-98.9877243	17.2314739	1830.09	Mon May 17 18:05:32 2010
-98.9877472	17.2314167	1832.16	Mon May 17 18:05:42 2010
-98.9877396	17.2313557	1833.13	Mon May 17 18:05:52 2010
-98.9877548	17.2312508	1834.66	Mon May 17 18:06:02 2010
-98.9877853	17.2312012	1836.69	Mon May 17 18:06:12 2010
-98.9878387	17.2310581	1836.47	Mon May 17 18:06:22 2010
-98.9878998	17.2309589	1832.94	Mon May 17 18:06:32 2010
-98.9880295	17.2309322	1831.69	Mon May 17 18:06:42 2010
-98.9881363	17.2309265	1830.50	Mon May 17 18:06:52 2010
-98.9882507	17.2309093	1829.63	Mon May 17 18:07:02 2010
-98.9883575	17.2309036	1829.69	Mon May 17 18:07:12 2010
-98.9884872	17.2308941	1829.03	Mon May 17 18:07:22 2010
-98.9885788	17.2309055	1829.50	Mon May 17 18:07:32 2010
-98.9886627	17.2308903	1830.16	Mon May 17 18:07:42 2010
-98.9886932	17.2307949	1830.69	Mon May 17 18:07:52 2010
-98.9887695	17.2307816	1829.13	Mon May 17 18:08:02 2010
-98.9889145	17.2307720	1828.00	Mon May 17 18:08:12 2010
-98.9890594	17.2307415	1827.31	Mon May 17 18:08:22 2010
-98.9891205	17.2307129	1827.50	Mon May 17 18:08:32 2010
-98.9892044	17.2306786	1828.19	Mon May 17 18:08:42 2010
-98.9893265	17.2306480	1828.31	Mon May 17 18:08:52 2010
-98.9893951	17.2305603	1829.09	Mon May 17 18:09:02 2010
-98.9894867	17.2305145	1829.81	Mon May 17 18:09:12 2010
-98.9895172	17.2304554	1830.63	Mon May 17 18:09:22 2010
-98.9895554	17.2303429	1831.59	Mon May 17 18:09:32 2010
-98.9894943	17.2302132	1832.63	Mon May 17 18:09:42 2010
-98.9894257	17.2301769	1833.59	Mon May 17 18:09:52 2010
-98.9893723	17.2300491	1834.91	Mon May 17 18:10:02 2010
-98.9892960	17.2299938	1836.31	Mon May 17 18:10:12 2010
-98.9891968	17.2299461	1837.66	Mon May 17 18:10:22 2010
-98.9891205	17.2298889	1839.06	Mon May 17 18:10:32 2010
-98.9890823	17.2298279	1840.56	Mon May 17 18:10:42 2010
-98.9890442	17.2297173	1842.22	Mon May 17 18:10:52 2010
-98.9890137	17.2296562	1843.56	Mon May 17 18:11:02 2010
-98.9889603	17.2295837	1844.94	Mon May 17 18:11:12 2010
-98.9888992	17.2295094	1846.09	Mon May 17 18:11:22 2010
-98.9888535	17.2293968	1847.22	Mon May 17 18:11:32 2010
-98.9887695	17.2293587	1848.25	Mon May 17 18:11:42 2010
-98.9887543	17.2293320	1849.00	Mon May 17 18:11:52 2010
-98.9887772	17.2292633	1848.25	Mon May 17 18:12:22 2010
-98.9888000	17.2292404	1843.97	Mon May 17 18:12:32 2010
-98.9887772	17.2291527	1841.78	Mon May 17 18:12:42 2010
-98.9887772	17.2290459	1840.22	Mon May 17 18:12:52 2010
-98.9887238	17.2289619	1837.34	Mon May 17 18:13:02 2010
-98.9887085	17.2288170	1832.34	Mon May 17 18:13:12 2010
-98.9886246	17.2285995	1824.25	Mon May 17 18:13:32 2010
-98.9885712	17.2284279	1821.13	Mon May 17 18:13:42 2010
-98.9885559	17.2283649	1817.38	Mon May 17 18:13:53 2010
-98.9885254	17.2282715	1815.59	Mon May 17 18:14:04 2010
