# Supplementary material for: Lévy foraging patterns of rural humans
Source: PLoS One. 2018 Jun 18;13(6):e0199099. doi: 10.1371/journal.pone.0199099 (PMC6005560; doi:10.1371/journal.pone.0199099)
Supplement: S6 File — (ZIP) [file pone.0199099.s006.zip › holux10/Holux010_M-241_Start_20100517-125445_Finish_20100517-141505.kml]

<?xml version="1.0" encoding="UTF-8"?>
<kml xmlns="http://earth.google.com/kml/2.1">
<Document>
<Style id="normalState_TLP_Start">
<IconStyle>
<scale>1.0</scale>
<Icon>
<href>http://maps.google.com/mapfiles/kml/pal4/icon15.png</href>
</Icon>
</IconStyle>
<LabelStyle>
<scale>1.0</scale>
</LabelStyle>
</Style>
<Style id="highlightState_TLP_Start">
<IconStyle>
<scale>1.1</scale>
<Icon>
<href>http://maps.google.com/mapfiles/kml/pal4/icon7.png</href>
</Icon>
</IconStyle>
<LabelStyle>
<scale>1.1</scale>
<color>ff0000ff</color>
</LabelStyle>
</Style>
<StyleMap id="styleMap_TLP_Start">
<Pair>
<key>normal</key>
<styleUrl>#normalState_TLP_Start</styleUrl>
</Pair>
<Pair>
<key>highlight</key>
<styleUrl>#highlightState_TLP_Start</styleUrl>
</Pair>
</StyleMap>
<Style id="normalState_TLP_Finish">
<IconStyle>
<scale>1.0</scale>
<Icon>
<href>http://maps.google.com/mapfiles/kml/pal4/icon15.png</href>
</Icon>
</IconStyle>
<LabelStyle>
<scale>1.0</scale>
</LabelStyle>
</Style>
<Style id="highlightState_TLP_Finish">
<IconStyle>
<scale>1.1</scale>
<Icon>
<href>http://maps.google.com/mapfiles/kml/pal4/icon7.png</href>
</Icon>
</IconStyle>
<LabelStyle>
<scale>1.1</scale>
<color>ff0000ff</color>
</LabelStyle>
</Style>
<StyleMap id="styleMap_TLP_Finish">
<Pair>
<key>normal</key>
<styleUrl>#normalState_TLP_Finish</styleUrl>
</Pair>
<Pair>
<key>highlight</key>
<styleUrl>#highlightState_TLP_Finish</styleUrl>
</Pair>
</StyleMap>
<Style id="normalState_TLP_Normal">
<IconStyle>
<scale>1.0</scale>
<Icon>
<href>http://maps.google.com/mapfiles/kml/pal4/icon31.png</href>
</Icon>
</IconStyle>
<LabelStyle>
<scale>1.0</scale>
</LabelStyle>
</Style>
<Style id="highlightState_TLP_Normal">
<IconStyle>
<scale>1.1</scale>
<Icon>
<href>http://maps.google.com/mapfiles/kml/pal4/icon23.png</href>
</Icon>
</IconStyle>
<LabelStyle>
<scale>1.1</scale>
<color>ff0000ff</color>
</LabelStyle>
</Style>
<StyleMap id="styleMap_TLP_Normal">
<Pair>
<key>normal</key>
<styleUrl>#normalState_TLP_Normal</styleUrl>
</Pair>
<Pair>
<key>highlight</key>
<styleUrl>#highlightState_TLP_Normal</styleUrl>
</Pair>
</StyleMap>
<Style id="normalState_TLP_Photo">
<IconStyle>
<scale>1.0</scale>
<Icon>
<href>http://maps.google.com/mapfiles/kml/pal4/icon46.png</href>
</Icon>
</IconStyle>
<LabelStyle>
<scale>1.0</scale>
</LabelStyle>
</Style>
<Style id="highlightState_TLP_Photo">
<IconStyle>
<scale>1.1</scale>
<Icon>
<href>http://maps.google.com/mapfiles/kml/pal4/icon38.png</href>
</Icon>
</IconStyle>
<LabelStyle>
<scale>1.1</scale>
<color>ff0000ff</color>
</LabelStyle>
</Style>
<StyleMap id="styleMap_TLP_Photo">
<Pair>
<key>normal</key>
<styleUrl>#normalState_TLP_Photo</styleUrl>
</Pair>
<Pair>
<key>highlight</key>
<styleUrl>#highlightState_TLP_Photo</styleUrl>
</Pair>
</StyleMap>
<Style id="roadStyle">
<LineStyle>
<color>ffffff00</color>
<width>6</width>
</LineStyle>
</Style>
<Open>1</Open>
<description>Route</description>
<name>Track Log</name>
<Placemark>
<name>Route</name>
<styleUrl>#roadStyle</styleUrl>
<MultiGeometry>
<LineString>
<coordinates>
-98.9867783,17.2262268,1803.53 -98.9867401,17.2261829,1805.78 -98.9867096,17.2261372,1807.97 -98.9867020,17.2260933,1810.19 -98.9866791,17.2260265,1810.94 -98.9866257,17.2259598,1809.91 -98.9865799,17.2258625,1812.53 -98.9865799,17.2258015,1810.63 -98.9865952,17.2257557,1811.97 -98.9866409,17.2257252,1810.16 -98.9866791,17.2256832,1809.13 -98.9866943,17.2256470,1810.59 -98.9867172,17.2255878,1809.81 -98.9867783,17.2255898,1810.53 -98.9868240,17.2255783,1811.25 -98.9869080,17.2255859,1811.97 -98.9869919,17.2256393,1812.31 -98.9870453,17.2256737,1812.56 -98.9871521,17.2256966,1812.44 -98.9872360,17.2257481,1812.34 -98.9873047,17.2258148,1812.56 -98.9873123,17.2258682,1811.97 -98.9873657,17.2259731,1810.19 -98.9873734,17.2260609,1809.56 -98.9874268,17.2261333,1810.41 -98.9874878,17.2262325,1810.81 -98.9874878,17.2263374,1811.38 -98.9876175,17.2263947,1811.59 -98.9877167,17.2264481,1811.81 -98.9878235,17.2264709,1811.72 -98.9879379,17.2265072,1811.47 -98.9879913,17.2265491,1811.16 -98.9880447,17.2266388,1811.03 -98.9881210,17.2267284,1810.97 -98.9881897,17.2267609,1811.09 -98.9883270,17.2267475,1811.16 -98.9883881,17.2267666,1810.94 -98.9883957,17.2268200,1810.66 -98.9884262,17.2268429,1810.13 -98.9884872,17.2267551,1809.66 -98.9885635,17.2266979,1806.38 -98.9886703,17.2266502,1805.28 -98.9887772,17.2266388,1805.63 -98.9888840,17.2266693,1805.19 -98.9889374,17.2266941,1803.56 -98.9890518,17.2267323,1802.31 -98.9891586,17.2267838,1801.22 -98.9891815,17.2268009,1800.34 -98.9892197,17.2268963,1799.66 -98.9892044,17.2269726,1799.13 -98.9892807,17.2270451,1798.56 -98.9893265,17.2270145,1797.97 -98.9893188,17.2269650,1797.31 -98.9893951,17.2269115,1796.97 -98.9894867,17.2268772,1796.75 -98.9895248,17.2268600,1796.50 -98.9896164,17.2268715,1796.16 -98.9897308,17.2268772,1795.66 -98.9897690,17.2269382,1795.22 -98.9897156,17.2269554,1793.91 -98.9896088,17.2268658,1791.47 -98.9895706,17.2267799,1788.66 -98.9895325,17.2266598,1786.25 -98.9895401,17.2266140,1784.38 -98.9894180,17.2266541,1782.84 -98.9893799,17.2265797,1780.47 -98.9893799,17.2265911,1779.44 -98.9894485,17.2265720,1778.09 -98.9895248,17.2265072,1775.75 -98.9895935,17.2265015,1773.44 -98.9894943,17.2265434,1771.59 -98.9894257,17.2264843,1770.53 -98.9893494,17.2264557,1769.59 -98.9892883,17.2264233,1767.66 -98.9892426,17.2263412,1765.06 -98.9892197,17.2262783,1763.72 -98.9892120,17.2262058,1762.34 -98.9891663,17.2261639,1761.22 -98.9891357,17.2260952,1760.75 -98.9890594,17.2260475,1762.22 -98.9890442,17.2259846,1762.94 -98.9890289,17.2259350,1764.59 -98.9890671,17.2258396,1764.59 -98.9890900,17.2257442,1765.28 -98.9890747,17.2256680,1765.91 -98.9890900,17.2255917,1767.56 -98.9891052,17.2254963,1769.09 -98.9891281,17.2254105,1769.13 -98.9891434,17.2253265,1769.50 -98.9891434,17.2252369,1770.66 -98.9891205,17.2251434,1770.63 -98.9891357,17.2250690,1770.88 -98.9892044,17.2250328,1771.72 -98.9893188,17.2249832,1772.06 -98.9894028,17.2249565,1773.16 -98.9894943,17.2249947,1773.50 -98.9895401,17.2250786,1773.06 -98.9895706,17.2251186,1772.75 -98.9896393,17.2250748,1772.34 -98.9896240,17.2250175,1772.41 -98.9896545,17.2249413,1770.69 -98.9896851,17.2248764,1770.19 -98.9896851,17.2247601,1769.50 -98.9897003,17.2246742,1769.63 -98.9897385,17.2246456,1769.72 -98.9897995,17.2245522,1768.59 -98.9897919,17.2244568,1767.44 -98.9897614,17.2243595,1767.53 -98.9898148,17.2242908,1765.66 -98.9898453,17.2242069,1763.47 -98.9898758,17.2241344,1762.38 -98.9899063,17.2240524,1760.69 -98.9899292,17.2240105,1759.53 -98.9899826,17.2239285,1757.47 -98.9899902,17.2238464,1755.91 -98.9900208,17.2238140,1753.59 -98.9900436,17.2237663,1751.44 -98.9900436,17.2237206,1749.84 -98.9900436,17.2236652,1749.53 -98.9899979,17.2236462,1747.19 -98.9899979,17.2236080,1745.41 -98.9900055,17.2235756,1745.13 -98.9900208,17.2235794,1745.16 -98.9901123,17.2235641,1744.75 -98.9900818,17.2235184,1743.53 -98.9899902,17.2235012,1741.44 -98.9900284,17.2234879,1739.91 -98.9900589,17.2234764,1739.78 -98.9901123,17.2234421,1739.31 -98.9901733,17.2233944,1738.53 -98.9901886,17.2233334,1738.75 -98.9902115,17.2232952,1738.50 -98.9902725,17.2232742,1738.78 -98.9904251,17.2233448,1737.78 -98.9904327,17.2233524,1737.69 -98.9904480,17.2233105,1736.94 -98.9904480,17.2232838,1736.56 -98.9904709,17.2232628,1735.97 -98.9905853,17.2233200,1735.31 -98.9905930,17.2233086,1732.28 -98.9905548,17.2232666,1730.03 -98.9904861,17.2232437,1728.34 -98.9904861,17.2232590,1726.97 -98.9905777,17.2233829,1726.63 -98.9905930,17.2233753,1726.09 -98.9905930,17.2233753,1726.13 -98.9905930,17.2233639,1726.16 -98.9905701,17.2233620,1726.59 -98.9905472,17.2233467,1726.78 -98.9905548,17.2233429,1726.78 -98.9905396,17.2233543,1726.81 -98.9905243,17.2233601,1726.84 -98.9904785,17.2234001,1727.31 -98.9904556,17.2234039,1727.84 -98.9904022,17.2234974,1729.81 -98.9903641,17.2234936,1730.00 -98.9903564,17.2234879,1730.00 -98.9903183,17.2235355,1729.47 -98.9903030,17.2235870,1729.44 -98.9903183,17.2236118,1729.22 -98.9902725,17.2236004,1729.34 -98.9904480,17.2234535,1729.63 -98.9904861,17.2234249,1729.50 -98.9905472,17.2233849,1729.31 -98.9905319,17.2233868,1729.28 -98.9905701,17.2233505,1729.97 -98.9905701,17.2233524,1729.97 -98.9905853,17.2233353,1729.91 -98.9906693,17.2232952,1731.38 -98.9906311,17.2233105,1731.56 -98.9906311,17.2233009,1731.66 -98.9906235,17.2232914,1731.69 -98.9906082,17.2232876,1731.75 -98.9906082,17.2232838,1731.78 -98.9906006,17.2232857,1731.84 -98.9905930,17.2232971,1731.88 -98.9905930,17.2233067,1732.00 -98.9906311,17.2232914,1732.56 -98.9906464,17.2233009,1733.34 -98.9906845,17.2232304,1734.03 -98.9906158,17.2232571,1734.97 -98.9905853,17.2232990,1735.66 -98.9905777,17.2232990,1735.69 -98.9905853,17.2232914,1735.69 -98.9906540,17.2232533,1735.81 -98.9906082,17.2232819,1735.94 -98.9906158,17.2232742,1735.94 -98.9906158,17.2232704,1735.97 -98.9906616,17.2232552,1735.84 -98.9907227,17.2232189,1735.91 -98.9907455,17.2232056,1735.91 -98.9907684,17.2231693,1735.84 -98.9907074,17.2232018,1736.00 -98.9906769,17.2232304,1735.97 -98.9906693,17.2232323,1736.03 -98.9906769,17.2232265,1736.09 -98.9906921,17.2232170,1736.13 -98.9907074,17.2232132,1736.16 -98.9906998,17.2232113,1736.16 -98.9906998,17.2232132,1736.16 -98.9906998,17.2232132,1736.19 -98.9906921,17.2232265,1736.31 -98.9906998,17.2232342,1736.41 -98.9907227,17.2232265,1736.53 -98.9907150,17.2231808,1736.81 -98.9906464,17.2232170,1736.94 -98.9906616,17.2232075,1736.94 -98.9906693,17.2232094,1736.97 -98.9906693,17.2232170,1736.97 -98.9906693,17.2232227,1736.97 -98.9906616,17.2232227,1736.97 -98.9906769,17.2232246,1736.94 -98.9906845,17.2232227,1736.94 -98.9906845,17.2232208,1736.91 -98.9906845,17.2232151,1736.91 -98.9906845,17.2232132,1736.97 -98.9906845,17.2232094,1736.97 -98.9906845,17.2232075,1737.00 -98.9906845,17.2232075,1737.03 -98.9906082,17.2232170,1737.19 -98.9906158,17.2232113,1737.31 -98.9906158,17.2232113,1737.38 -98.9906006,17.2232132,1737.44 -98.9906158,17.2232075,1737.50 -98.9906387,17.2232094,1737.59 -98.9906540,17.2232094,1737.72 -98.9906769,17.2232094,1737.84 -98.9906845,17.2232113,1737.97 -98.9906769,17.2232170,1738.09 -98.9906693,17.2232246,1738.25 -98.9906693,17.2232285,1738.38 -98.9906769,17.2232304,1738.50 -98.9906845,17.2232361,1738.59 -98.9906921,17.2232304,1738.72 -98.9906769,17.2232227,1738.88 -98.9906616,17.2232189,1738.97 -98.9906616,17.2232189,1739.09 -98.9906540,17.2232227,1739.22 -98.9906693,17.2232189,1739.34 -98.9906845,17.2232132,1739.47 -98.9906921,17.2232151,1739.59 -98.9906998,17.2232189,1739.72 -98.9907150,17.2232170,1739.84 -98.9907303,17.2232132,1739.97 -98.9907379,17.2232132,1740.13 -98.9907303,17.2232132,1740.22 -98.9907303,17.2232132,1740.22 -98.9907303,17.2232132,1740.22 -98.9907303,17.2232132,1740.22 -98.9907303,17.2232132,1740.22 -98.9907303,17.2232132,1740.22 -98.9907303,17.2232113,1740.22 -98.9907227,17.2232113,1740.22 -98.9907150,17.2232094,1740.25 -98.9906998,17.2232056,1740.25 -98.9906845,17.2231998,1740.25 -98.9906693,17.2232075,1740.25 -98.9906769,17.2232151,1740.25 -98.9906693,17.2232227,1740.25 -98.9906769,17.2232285,1740.25 -98.9906769,17.2232285,1740.25 -98.9906845,17.2232265,1740.25 -98.9906921,17.2232265,1740.28 -98.9906921,17.2232323,1740.28 -98.9906845,17.2232399,1740.28 -98.9906845,17.2232399,1740.28 -98.9906845,17.2232361,1740.31 -98.9906921,17.2232361,1740.31 -98.9906998,17.2232342,1740.31 -98.9906998,17.2232285,1740.34 -98.9907074,17.2232227,1740.34 -98.9907074,17.2232189,1740.38 -98.9907150,17.2232170,1740.38 -98.9907303,17.2232208,1740.38 -98.9907227,17.2232227,1740.41 -98.9907150,17.2232227,1740.41 -98.9907074,17.2232189,1740.41 -98.9906998,17.2232189,1740.41 -98.9906998,17.2232189,1740.44 -98.9906921,17.2232208,1740.44 -98.9906845,17.2232189,1740.47 -98.9906845,17.2232170,1740.47 -98.9906921,17.2232132,1740.47 -98.9906845,17.2232151,1740.47 -98.9906845,17.2232132,1740.47 -98.9906845,17.2232132,1740.47 -98.9906845,17.2232094,1740.47 -98.9906921,17.2232094,1740.47 -98.9907074,17.2232227,1740.47 -98.9907303,17.2232800,1740.53 -98.9907455,17.2233295,1740.56 -98.9906540,17.2234173,1740.53 -98.9905853,17.2234402,1740.56 -98.9905243,17.2234306,1740.50 -98.9904480,17.2234173,1740.50 -98.9903717,17.2234344,1740.41 -98.9904175,17.2234421,1740.41 -98.9903717,17.2234573,1740.41 -98.9903564,17.2234573,1740.41 -98.9903564,17.2234535,1740.44 -98.9903412,17.2234497,1740.53 -98.9902954,17.2234192,1740.66 -98.9902496,17.2234383,1740.63 -98.9902039,17.2234154,1740.63 -98.9901810,17.2234306,1740.72 -98.9900665,17.2234535,1740.75 -98.9900131,17.2234764,1740.66 -98.9899902,17.2235146,1740.59 -98.9899368,17.2235184,1740.50 -98.9898682,17.2235394,1740.56 -98.9900131,17.2235355,1740.50 -98.9900055,17.2235374,1740.53 -98.9899826,17.2235184,1740.59 -98.9899673,17.2235146,1740.59 -98.9899826,17.2235069,1740.59 -98.9900208,17.2235165,1740.59 -98.9900589,17.2235584,1740.59 -98.9900970,17.2235794,1740.66 -98.9900589,17.2236004,1740.63 -98.9899826,17.2236462,1740.47 -98.9900131,17.2236824,1740.13 -98.9900665,17.2236977,1740.00 -98.9900284,17.2237339,1739.97 -98.9900436,17.2237358,1740.09 -98.9900589,17.2237511,1740.03 -98.9900894,17.2237835,1740.13 -98.9900742,17.2237778,1740.66 -98.9900665,17.2237835,1741.19 -98.9900436,17.2238216,1741.16 -98.9900208,17.2238712,1741.53 -98.9899750,17.2238979,1742.38 -98.9899521,17.2239208,1744.13 -98.9899521,17.2239571,1745.66 -98.9899673,17.2239704,1746.44 -98.9899597,17.2239819,1747.19 -98.9899597,17.2239895,1748.56 -98.9899063,17.2240238,1750.25 -98.9898682,17.2240906,1751.97 -98.9898376,17.2241573,1753.72 -98.9898300,17.2242279,1754.69 -98.9897995,17.2243061,1756.09 -98.9897919,17.2243767,1757.00 -98.9898071,17.2244511,1760.19 -98.9898071,17.2245216,1761.13 -98.9898071,17.2245865,1762.53 -98.9897690,17.2246418,1763.38 -98.9896851,17.2246819,1764.53 -98.9896622,17.2247505,1767.13 -98.9896622,17.2248325,1770.50 -98.9896240,17.2248497,1771.91 -98.9896240,17.2248478,1772.13 -98.9896240,17.2248459,1772.13 -98.9896240,17.2248478,1772.13 -98.9896240,17.2248516,1772.16 -98.9896317,17.2249660,1774.34 -98.9895401,17.2250824,1774.69 -98.9895096,17.2250805,1775.00 -98.9894791,17.2250080,1775.22 -98.9893799,17.2249317,1775.66 -98.9892731,17.2249489,1775.72 -98.9891739,17.2250118,1776.44 -98.9891205,17.2250557,1775.88 -98.9890823,17.2251377,1775.19 -98.9890823,17.2252312,1775.09 -98.9890823,17.2253380,1775.50 -98.9890823,17.2254257,1776.22 -98.9890594,17.2255001,1776.66 -98.9890518,17.2255840,1778.00 -98.9890823,17.2256527,1778.44 -98.9891052,17.2256756,1778.88 -98.9890976,17.2256870,1779.31 -98.9890823,17.2256927,1779.81 -98.9890594,17.2257137,1780.44 -98.9890366,17.2257557,1780.69 -98.9889679,17.2258854,1780.41 -98.9889908,17.2259884,1779.44 -98.9890442,17.2260761,1778.97 -98.9891052,17.2261162,1778.47 -98.9891510,17.2262039,1778.78 -98.9892578,17.2262325,1778.38 -98.9892883,17.2263260,1777.75 -98.9893646,17.2264042,1777.44 -98.9894485,17.2264462,1777.44 -98.9895020,17.2264347,1777.41 -98.9896774,17.2264328,1777.31 -98.9897766,17.2264538,1777.25 -98.9897690,17.2264309,1777.13 -98.9897385,17.2265205,1777.13 -98.9896011,17.2265854,1777.13 -98.9895477,17.2266483,1776.94 -98.9895248,17.2266903,1776.81 -98.9896164,17.2266808,1776.47 -98.9896317,17.2266788,1776.41 -98.9896240,17.2266827,1776.41 -98.9896469,17.2267323,1776.69 -98.9897308,17.2268009,1776.78 -98.9897842,17.2268982,1776.78 -98.9898148,17.2270412,1776.56 -98.9897079,17.2271767,1774.13 -98.9895554,17.2271557,1771.97 -98.9894714,17.2271328,1771.06 -98.9893799,17.2271099,1770.44 -98.9893494,17.2270641,1770.03 -98.9892883,17.2270622,1769.78 -98.9892731,17.2270947,1769.44 -98.9892120,17.2271309,1769.13 -98.9891739,17.2271156,1768.81 -98.9891052,17.2271404,1768.63 -98.9890976,17.2271500,1768.41 -98.9890823,17.2271519,1768.34 -98.9891510,17.2270584,1768.47 -98.9891815,17.2269764,1768.38 -98.9891586,17.2269459,1768.28 -98.9890976,17.2269211,1768.38 -98.9889984,17.2269058,1768.44 -98.9889145,17.2268734,1768.59 -98.9888916,17.2268467,1768.94 -98.9888992,17.2268391,1769.09 -98.9888840,17.2268333,1769.13 -98.9888687,17.2268391,1769.13 -98.9888611,17.2267876,1768.66 -98.9888687,17.2267666,1768.34 -98.9888535,17.2267780,1769.50 -98.9888687,17.2267685,1769.63 -98.9888763,17.2267838,1770.00 -98.9888229,17.2268143,1769.94 -98.9888229,17.2268200,1770.00 -98.9888306,17.2268238,1770.00 -98.9888458,17.2268257,1770.00 -98.9888535,17.2268276,1770.00 -98.9888535,17.2268295,1770.00 -98.9888611,17.2268238,1770.00 -98.9888535,17.2268124,1769.97 -98.9888535,17.2268047,1769.97 -98.9888611,17.2268066,1770.00 -98.9888763,17.2268200,1770.00 -98.9888840,17.2268238,1769.97 -98.9888992,17.2268276,1769.97 -98.9888458,17.2268181,1769.25 -98.9887695,17.2268257,1769.25 -98.9886627,17.2268391,1769.50 -98.9885864,17.2268486,1769.53 -98.9886017,17.2268829,1770.28 -98.9885101,17.2269478,1772.09 -98.9884567,17.2269650,1773.28 -98.9883957,17.2269764,1774.78 -98.9883270,17.2269840,1776.59 -98.9882889,17.2269402,1777.91 -98.9882278,17.2269192,1779.25 -98.9881439,17.2268867,1781.97 -98.9880753,17.2268696,1784.16 -98.9880142,17.2267971,1786.81 -98.9879227,17.2266865,1789.03 -98.9878159,17.2266006,1790.63 -98.9877472,17.2265568,1792.06 -98.9877472,17.2265091,1792.09 -98.9877243,17.2264767,1790.81 -98.9877090,17.2264709,1791.22 -98.9876862,17.2264023,1791.44 -98.9876251,17.2263508,1791.38 -98.9876022,17.2263451,1791.47 -98.9875641,17.2263279,1791.84 -98.9875412,17.2262383,1792.16 -98.9874954,17.2261162,1791.06 -98.9874725,17.2260571,1791.63 -98.9874344,17.2259464,1791.88 -98.9873581,17.2258492,1791.00 -98.9872742,17.2257500,1789.06 -98.9871750,17.2256947,1788.09 -98.9870911,17.2256737,1788.25 -98.9869690,17.2256546,1789.31 -98.9868774,17.2256165,1789.03 -98.9868088,17.2256145,1789.88 -98.9867477,17.2256470,1790.97 -98.9866943,17.2257061,1792.75 -98.9866104,17.2257977,1795.31 -98.9866180,17.2258930,1796.28 -98.9865875,17.2259846,1798.72 -98.9866257,17.2260742,1800.28 -98.9866867,17.2261238,1798.03 -98.9866867,17.2261868,1797.97 -98.9866638,17.2262058,1798.06 -98.9866714,17.2262173,1798.69 </coordinates>
</LineString>
</MultiGeometry>
</Placemark>
<Folder>
<name>waypoints</name>
<Placemark>
<name>
Mon May 17 12:54:45 2010 S=0.66 Km/hr
</name>
<styleUrl>
#styleMap_TLP_Start
</styleUrl>
<Point>
<coordinates>
-98.9867783,17.2262268,1803.53
</coordinates>
</Point>
</Placemark>
<Placemark>
<name>
Mon May 17 12:54:55 2010 S=1.23 Km/hr
</name>
<styleUrl>
#styleMap_TLP_Normal
</styleUrl>
<Point>
<coordinates>
-98.9867401,17.2261829,1805.78
</coordinates>
</Point>
</Placemark>
<Placemark>
<name>
Mon May 17 12:55:05 2010 S=0.03 Km/hr
</name>
<styleUrl>
#styleMap_TLP_Normal
</styleUrl>
<Point>
<coordinates>
-98.9867096,17.2261372,1807.97
</coordinates>
</Point>
</Placemark>
<Placemark>
<name>
Mon May 17 12:55:15 2010 S=2.29 Km/hr
</name>
<styleUrl>
#styleMap_TLP_Normal
</styleUrl>
<Point>
<coordinates>
-98.9867020,17.2260933,1810.19
</coordinates>
</Point>
</Placemark>
<Placemark>
<name>
Mon May 17 12:55:25 2010 S=3.15 Km/hr
</name>
<styleUrl>
#styleMap_TLP_Normal
</styleUrl>
<Point>
<coordinates>
-98.9866791,17.2260265,1810.94
</coordinates>
</Point>
</Placemark>
<Placemark>
<name>
Mon May 17 12:55:35 2010 S=3.94 Km/hr
</name>
<styleUrl>
#styleMap_TLP_Normal
</styleUrl>
<Point>
<coordinates>
-98.9866257,17.2259598,1809.91
</coordinates>
</Point>
</Placemark>
<Placemark>
<name>
Mon May 17 12:55:45 2010 S=2.66 Km/hr
</name>
<styleUrl>
#styleMap_TLP_Normal
</styleUrl>
<Point>
<coordinates>
-98.9865799,17.2258625,1812.53
</coordinates>
</Point>
</Placemark>
<Placemark>
<name>
Mon May 17 12:55:55 2010 S=1.81 Km/hr
</name>
<styleUrl>
#styleMap_TLP_Normal
</styleUrl>
<Point>
<coordinates>
-98.9865799,17.2258015,1810.63
</coordinates>
</Point>
</Placemark>
<Placemark>
<name>
Mon May 17 12:56:05 2010 S=2.63 Km/hr
</name>
<styleUrl>
#styleMap_TLP_Normal
</styleUrl>
<Point>
<coordinates>
-98.9865952,17.2257557,1811.97
</coordinates>
</Point>
</Placemark>
<Placemark>
<name>
Mon May 17 12:56:15 2010 S=2.47 Km/hr
</name>
<styleUrl>
#styleMap_TLP_Normal
</styleUrl>
<Point>
<coordinates>
-98.9866409,17.2257252,1810.16
</coordinates>
</Point>
</Placemark>
<Placemark>
<name>
Mon May 17 12:56:25 2010 S=1.56 Km/hr
</name>
<styleUrl>
#styleMap_TLP_Normal
</styleUrl>
<Point>
<coordinates>
-98.9866791,17.2256832,1809.13
</coordinates>
</Point>
</Placemark>
<Placemark>
<name>
Mon May 17 12:56:35 2010 S=1.18 Km/hr
</name>
<styleUrl>
#styleMap_TLP_Normal
</styleUrl>
<Point>
<coordinates>
-98.9866943,17.2256470,1810.59
</coordinates>
</Point>
</Placemark>
<Placemark>
<name>
Mon May 17 12:56:45 2010 S=2.57 Km/hr
</name>
<styleUrl>
#styleMap_TLP_Normal
</styleUrl>
<Point>
<coordinates>
-98.9867172,17.2255878,1809.81
</coordinates>
</Point>
</Placemark>
<Placemark>
<name>
Mon May 17 12:56:55 2010 S=2.00 Km/hr
</name>
<styleUrl>
#styleMap_TLP_Normal
</styleUrl>
<Point>
<coordinates>
-98.9867783,17.2255898,1810.53
</coordinates>
</Point>
</Placemark>
<Placemark>
<name>
Mon May 17 12:57:05 2010 S=1.67 Km/hr
</name>
<styleUrl>
#styleMap_TLP_Normal
</styleUrl>
<Point>
<coordinates>
-98.9868240,17.2255783,1811.25
</coordinates>
</Point>
</Placemark>
<Placemark>
<name>
Mon May 17 12:57:15 2010 S=2.45 Km/hr
</name>
<styleUrl>
#styleMap_TLP_Normal
</styleUrl>
<Point>
<coordinates>
-98.9869080,17.2255859,1811.97
</coordinates>
</Point>
</Placemark>
<Placemark>
<name>
Mon May 17 12:57:25 2010 S=2.46 Km/hr
</name>
<styleUrl>
#styleMap_TLP_Normal
</styleUrl>
<Point>
<coordinates>
-98.9869919,17.2256393,1812.31
</coordinates>
</Point>
</Placemark>
<Placemark>
<name>
Mon May 17 12:57:35 2010 S=2.43 Km/hr
</name>
<styleUrl>
#styleMap_TLP_Normal
</styleUrl>
<Point>
<coordinates>
-98.9870453,17.2256737,1812.56
</coordinates>
</Point>
</Placemark>
<Placemark>
<name>
Mon May 17 12:57:45 2010 S=2.10 Km/hr
</name>
<styleUrl>
#styleMap_TLP_Normal
</styleUrl>
<Point>
<coordinates>
-98.9871521,17.2256966,1812.44
</coordinates>
</Point>
</Placemark>
<Placemark>
<name>
Mon May 17 12:57:55 2010 S=3.07 Km/hr
</name>
<styleUrl>
#styleMap_TLP_Normal
</styleUrl>
<Point>
<coordinates>
-98.9872360,17.2257481,1812.34
</coordinates>
</Point>
</Placemark>
<Placemark>
<name>
Mon May 17 12:58:05 2010 S=2.11 Km/hr
</name>
<styleUrl>
#styleMap_TLP_Normal
</styleUrl>
<Point>
<coordinates>
-98.9873047,17.2258148,1812.56
</coordinates>
</Point>
</Placemark>
<Placemark>
<name>
Mon May 17 12:58:15 2010 S=1.91 Km/hr
</name>
<styleUrl>
#styleMap_TLP_Normal
</styleUrl>
<Point>
<coordinates>
-98.9873123,17.2258682,1811.97
</coordinates>
</Point>
</Placemark>
<Placemark>
<name>
Mon May 17 12:58:25 2010 S=2.42 Km/hr
</name>
<styleUrl>
#styleMap_TLP_Normal
</styleUrl>
<Point>
<coordinates>
-98.9873657,17.2259731,1810.19
</coordinates>
</Point>
</Placemark>
<Placemark>
<name>
Mon May 17 12:58:35 2010 S=1.88 Km/hr
</name>
<styleUrl>
#styleMap_TLP_Normal
</styleUrl>
<Point>
<coordinates>
-98.9873734,17.2260609,1809.56
</coordinates>
</Point>
</Placemark>
<Placemark>
<name>
Mon May 17 12:58:45 2010 S=2.18 Km/hr
</name>
<styleUrl>
#styleMap_TLP_Normal
</styleUrl>
<Point>
<coordinates>
-98.9874268,17.2261333,1810.41
</coordinates>
</Point>
</Placemark>
<Placemark>
<name>
Mon May 17 12:58:55 2010 S=2.25 Km/hr
</name>
<styleUrl>
#styleMap_TLP_Normal
</styleUrl>
<Point>
<coordinates>
-98.9874878,17.2262325,1810.81
</coordinates>
</Point>
</Placemark>
<Placemark>
<name>
Mon May 17 12:59:05 2010 S=1.78 Km/hr
</name>
<styleUrl>
#styleMap_TLP_Normal
</styleUrl>
<Point>
<coordinates>
-98.9874878,17.2263374,1811.38
</coordinates>
</Point>
</Placemark>
<Placemark>
<name>
Mon May 17 12:59:15 2010 S=3.88 Km/hr
</name>
<styleUrl>
#styleMap_TLP_Normal
</styleUrl>
<Point>
<coordinates>
-98.9876175,17.2263947,1811.59
</coordinates>
</Point>
</Placemark>
<Placemark>
<name>
Mon May 17 12:59:25 2010 S=1.76 Km/hr
</name>
<styleUrl>
#styleMap_TLP_Normal
</styleUrl>
<Point>
<coordinates>
-98.9877167,17.2264481,1811.81
</coordinates>
</Point>
</Placemark>
<Placemark>
<name>
Mon May 17 12:59:35 2010 S=2.30 Km/hr
</name>
<styleUrl>
#styleMap_TLP_Normal
</styleUrl>
<Point>
<coordinates>
-98.9878235,17.2264709,1811.72
</coordinates>
</Point>
</Placemark>
<Placemark>
<name>
Mon May 17 12:59:45 2010 S=2.85 Km/hr
</name>
<styleUrl>
#styleMap_TLP_Normal
</styleUrl>
<Point>
<coordinates>
-98.9879379,17.2265072,1811.47
</coordinates>
</Point>
</Placemark>
<Placemark>
<name>
Mon May 17 12:59:55 2010 S=2.45 Km/hr
</name>
<styleUrl>
#styleMap_TLP_Normal
</styleUrl>
<Point>
<coordinates>
-98.9879913,17.2265491,1811.16
</coordinates>
</Point>
</Placemark>
<Placemark>
<name>
Mon May 17 13:00:05 2010 S=1.81 Km/hr
</name>
<styleUrl>
#styleMap_TLP_Normal
</styleUrl>
<Point>
<coordinates>
-98.9880447,17.2266388,1811.03
</coordinates>
</Point>
</Placemark>
<Placemark>
<name>
Mon May 17 13:00:15 2010 S=1.90 Km/hr
</name>
<styleUrl>
#styleMap_TLP_Normal
</styleUrl>
<Point>
<coordinates>
-98.9881210,17.2267284,1810.97
</coordinates>
</Point>
</Placemark>
<Placemark>
<name>
Mon May 17 13:00:25 2010 S=1.42 Km/hr
</name>
<styleUrl>
#styleMap_TLP_Normal
</styleUrl>
<Point>
<coordinates>
-98.9881897,17.2267609,1811.09
</coordinates>
</Point>
</Placemark>
<Placemark>
<name>
Mon May 17 13:00:35 2010 S=1.32 Km/hr
</name>
<styleUrl>
#styleMap_TLP_Normal
</styleUrl>
<Point>
<coordinates>
-98.9883270,17.2267475,1811.16
</coordinates>
</Point>
</Placemark>
<Placemark>
<name>
Mon May 17 13:00:45 2010 S=1.39 Km/hr
</name>
<styleUrl>
#styleMap_TLP_Normal
</styleUrl>
<Point>
<coordinates>
-98.9883881,17.2267666,1810.94
</coordinates>
</Point>
</Placemark>
<Placemark>
<name>
Mon May 17 13:00:55 2010 S=1.26 Km/hr
</name>
<styleUrl>
#styleMap_TLP_Normal
</styleUrl>
<Point>
<coordinates>
-98.9883957,17.2268200,1810.66
</coordinates>
</Point>
</Placemark>
<Placemark>
<name>
Mon May 17 13:01:05 2010 S=1.15 Km/hr
</name>
<styleUrl>
#styleMap_TLP_Normal
</styleUrl>
<Point>
<coordinates>
-98.9884262,17.2268429,1810.13
</coordinates>
</Point>
</Placemark>
<Placemark>
<name>
Mon May 17 13:01:15 2010 S=1.37 Km/hr
</name>
<styleUrl>
#styleMap_TLP_Normal
</styleUrl>
<Point>
<coordinates>
-98.9884872,17.2267551,1809.66
</coordinates>
</Point>
</Placemark>
<Placemark>
<name>
Mon May 17 13:01:25 2010 S=2.20 Km/hr
</name>
<styleUrl>
#styleMap_TLP_Normal
</styleUrl>
<Point>
<coordinates>
-98.9885635,17.2266979,1806.38
</coordinates>
</Point>
</Placemark>
<Placemark>
<name>
Mon May 17 13:01:35 2010 S=3.34 Km/hr
</name>
<styleUrl>
#styleMap_TLP_Normal
</styleUrl>
<Point>
<coordinates>
-98.9886703,17.2266502,1805.28
</coordinates>
</Point>
</Placemark>
<Placemark>
<name>
Mon May 17 13:01:45 2010 S=2.15 Km/hr
</name>
<styleUrl>
#styleMap_TLP_Normal
</styleUrl>
<Point>
<coordinates>
-98.9887772,17.2266388,1805.63
</coordinates>
</Point>
</Placemark>
<Placemark>
<name>
Mon May 17 13:01:55 2010 S=1.58 Km/hr
</name>
<styleUrl>
#styleMap_TLP_Normal
</styleUrl>
<Point>
<coordinates>
-98.9888840,17.2266693,1805.19
</coordinates>
</Point>
</Placemark>
<Placemark>
<name>
Mon May 17 13:02:05 2010 S=1.62 Km/hr
</name>
<styleUrl>
#styleMap_TLP_Normal
</styleUrl>
<Point>
<coordinates>
-98.9889374,17.2266941,1803.56
</coordinates>
</Point>
</Placemark>
<Placemark>
<name>
Mon May 17 13:02:15 2010 S=2.96 Km/hr
</name>
<styleUrl>
#styleMap_TLP_Normal
</styleUrl>
<Point>
<coordinates>
-98.9890518,17.2267323,1802.31
</coordinates>
</Point>
</Placemark>
<Placemark>
<name>
Mon May 17 13:02:25 2010 S=3.14 Km/hr
</name>
<styleUrl>
#styleMap_TLP_Normal
</styleUrl>
<Point>
<coordinates>
-98.9891586,17.2267838,1801.22
</coordinates>
</Point>
</Placemark>
<Placemark>
<name>
Mon May 17 13:02:35 2010 S=1.16 Km/hr
</name>
<styleUrl>
#styleMap_TLP_Normal
</styleUrl>
<Point>
<coordinates>
-98.9891815,17.2268009,1800.34
</coordinates>
</Point>
</Placemark>
<Placemark>
<name>
Mon May 17 13:02:45 2010 S=1.73 Km/hr
</name>
<styleUrl>
#styleMap_TLP_Normal
</styleUrl>
<Point>
<coordinates>
-98.9892197,17.2268963,1799.66
</coordinates>
</Point>
</Placemark>
<Placemark>
<name>
Mon May 17 13:02:55 2010 S=1.66 Km/hr
</name>
<styleUrl>
#styleMap_TLP_Normal
</styleUrl>
<Point>
<coordinates>
-98.9892044,17.2269726,1799.13
</coordinates>
</Point>
</Placemark>
<Placemark>
<name>
Mon May 17 13:03:05 2010 S=2.11 Km/hr
</name>
<styleUrl>
#styleMap_TLP_Normal
</styleUrl>
<Point>
<coordinates>
-98.9892807,17.2270451,1798.56
</coordinates>
</Point>
</Placemark>
<Placemark>
<name>
Mon May 17 13:03:15 2010 S=1.53 Km/hr
</name>
<styleUrl>
#styleMap_TLP_Normal
</styleUrl>
<Point>
<coordinates>
-98.9893265,17.2270145,1797.97
</coordinates>
</Point>
</Placemark>
<Placemark>
<name>
Mon May 17 13:03:25 2010 S=1.41 Km/hr
</name>
<styleUrl>
#styleMap_TLP_Normal
</styleUrl>
<Point>
<coordinates>
-98.9893188,17.2269650,1797.31
</coordinates>
</Point>
</Placemark>
<Placemark>
<name>
Mon May 17 13:03:35 2010 S=2.00 Km/hr
</name>
<styleUrl>
#styleMap_TLP_Normal
</styleUrl>
<Point>
<coordinates>
-98.9893951,17.2269115,1796.97
</coordinates>
</Point>
</Placemark>
<Placemark>
<name>
Mon May 17 13:03:45 2010 S=2.22 Km/hr
</name>
<styleUrl>
#styleMap_TLP_Normal
</styleUrl>
<Point>
<coordinates>
-98.9894867,17.2268772,1796.75
</coordinates>
</Point>
</Placemark>
<Placemark>
<name>
Mon May 17 13:03:55 2010 S=1.77 Km/hr
</name>
<styleUrl>
#styleMap_TLP_Normal
</styleUrl>
<Point>
<coordinates>
-98.9895248,17.2268600,1796.50
</coordinates>
</Point>
</Placemark>
<Placemark>
<name>
Mon May 17 13:04:05 2010 S=1.87 Km/hr
</name>
<styleUrl>
#styleMap_TLP_Normal
</styleUrl>
<Point>
<coordinates>
-98.9896164,17.2268715,1796.16
</coordinates>
</Point>
</Placemark>
<Placemark>
<name>
Mon May 17 13:04:15 2010 S=1.97 Km/hr
</name>
<styleUrl>
#styleMap_TLP_Normal
</styleUrl>
<Point>
<coordinates>
-98.9897308,17.2268772,1795.66
</coordinates>
</Point>
</Placemark>
<Placemark>
<name>
Mon May 17 13:04:25 2010 S=1.89 Km/hr
</name>
<styleUrl>
#styleMap_TLP_Normal
</styleUrl>
<Point>
<coordinates>
-98.9897690,17.2269382,1795.22
</coordinates>
</Point>
</Placemark>
<Placemark>
<name>
Mon May 17 13:04:35 2010 S=0.25 Km/hr
</name>
<styleUrl>
#styleMap_TLP_Normal
</styleUrl>
<Point>
<coordinates>
-98.9897156,17.2269554,1793.91
</coordinates>
</Point>
</Placemark>
<Placemark>
<name>
Mon May 17 13:04:45 2010 S=3.28 Km/hr
</name>
<styleUrl>
#styleMap_TLP_Normal
</styleUrl>
<Point>
<coordinates>
-98.9896088,17.2268658,1791.47
</coordinates>
</Point>
</Placemark>
<Placemark>
<name>
Mon May 17 13:04:55 2010 S=1.84 Km/hr
</name>
<styleUrl>
#styleMap_TLP_Normal
</styleUrl>
<Point>
<coordinates>
-98.9895706,17.2267799,1788.66
</coordinates>
</Point>
</Placemark>
<Placemark>
<name>
Mon May 17 13:05:05 2010 S=3.62 Km/hr
</name>
<styleUrl>
#styleMap_TLP_Normal
</styleUrl>
<Point>
<coordinates>
-98.9895325,17.2266598,1786.25
</coordinates>
</Point>
</Placemark>
<Placemark>
<name>
Mon May 17 13:05:15 2010 S=1.88 Km/hr
</name>
<styleUrl>
#styleMap_TLP_Normal
</styleUrl>
<Point>
<coordinates>
-98.9895401,17.2266140,1784.38
</coordinates>
</Point>
</Placemark>
<Placemark>
<name>
Mon May 17 13:05:25 2010 S=2.14 Km/hr
</name>
<styleUrl>
#styleMap_TLP_Normal
</styleUrl>
<Point>
<coordinates>
-98.9894180,17.2266541,1782.84
</coordinates>
</Point>
</Placemark>
<Placemark>
<name>
Mon May 17 13:05:35 2010 S=2.60 Km/hr
</name>
<styleUrl>
#styleMap_TLP_Normal
</styleUrl>
<Point>
<coordinates>
-98.9893799,17.2265797,1780.47
</coordinates>
</Point>
</Placemark>
<Placemark>
<name>
Mon May 17 13:05:45 2010 S=0.51 Km/hr
</name>
<styleUrl>
#styleMap_TLP_Normal
</styleUrl>
<Point>
<coordinates>
-98.9893799,17.2265911,1779.44
</coordinates>
</Point>
</Placemark>
<Placemark>
<name>
Mon May 17 13:05:55 2010 S=2.42 Km/hr
</name>
<styleUrl>
#styleMap_TLP_Normal
</styleUrl>
<Point>
<coordinates>
-98.9894485,17.2265720,1778.09
</coordinates>
</Point>
</Placemark>
<Placemark>
<name>
Mon May 17 13:06:05 2010 S=1.52 Km/hr
</name>
<styleUrl>
#styleMap_TLP_Normal
</styleUrl>
<Point>
<coordinates>
-98.9895248,17.2265072,1775.75
</coordinates>
</Point>
</Placemark>
<Placemark>
<name>
Mon May 17 13:06:15 2010 S=1.66 Km/hr
</name>
<styleUrl>
#styleMap_TLP_Normal
</styleUrl>
<Point>
<coordinates>
-98.9895935,17.2265015,1773.44
</coordinates>
</Point>
</Placemark>
<Placemark>
<name>
Mon May 17 13:06:25 2010 S=1.86 Km/hr
</name>
<styleUrl>
#styleMap_TLP_Normal
</styleUrl>
<Point>
<coordinates>
-98.9894943,17.2265434,1771.59
</coordinates>
</Point>
</Placemark>
<Placemark>
<name>
Mon May 17 13:06:35 2010 S=3.21 Km/hr
</name>
<styleUrl>
#styleMap_TLP_Normal
</styleUrl>
<Point>
<coordinates>
-98.9894257,17.2264843,1770.53
</coordinates>
</Point>
</Placemark>
<Placemark>
<name>
Mon May 17 13:06:45 2010 S=2.11 Km/hr
</name>
<styleUrl>
#styleMap_TLP_Normal
</styleUrl>
<Point>
<coordinates>
-98.9893494,17.2264557,1769.59
</coordinates>
</Point>
</Placemark>
<Placemark>
<name>
Mon May 17 13:06:55 2010 S=3.25 Km/hr
</name>
<styleUrl>
#styleMap_TLP_Normal
</styleUrl>
<Point>
<coordinates>
-98.9892883,17.2264233,1767.66
</coordinates>
</Point>
</Placemark>
<Placemark>
<name>
Mon May 17 13:07:05 2010 S=4.18 Km/hr
</name>
<styleUrl>
#styleMap_TLP_Normal
</styleUrl>
<Point>
<coordinates>
-98.9892426,17.2263412,1765.06
</coordinates>
</Point>
</Placemark>
<Placemark>
<name>
Mon May 17 13:07:15 2010 S=2.36 Km/hr
</name>
<styleUrl>
#styleMap_TLP_Normal
</styleUrl>
<Point>
<coordinates>
-98.9892197,17.2262783,1763.72
</coordinates>
</Point>
</Placemark>
<Placemark>
<name>
Mon May 17 13:07:25 2010 S=2.73 Km/hr
</name>
<styleUrl>
#styleMap_TLP_Normal
</styleUrl>
<Point>
<coordinates>
-98.9892120,17.2262058,1762.34
</coordinates>
</Point>
</Placemark>
<Placemark>
<name>
Mon May 17 13:07:35 2010 S=2.44 Km/hr
</name>
<styleUrl>
#styleMap_TLP_Normal
</styleUrl>
<Point>
<coordinates>
-98.9891663,17.2261639,1761.22
</coordinates>
</Point>
</Placemark>
<Placemark>
<name>
Mon May 17 13:07:45 2010 S=2.76 Km/hr
</name>
<styleUrl>
#styleMap_TLP_Normal
</styleUrl>
<Point>
<coordinates>
-98.9891357,17.2260952,1760.75
</coordinates>
</Point>
</Placemark>
<Placemark>
<name>
Mon May 17 13:07:55 2010 S=2.64 Km/hr
</name>
<styleUrl>
#styleMap_TLP_Normal
</styleUrl>
<Point>
<coordinates>
-98.9890594,17.2260475,1762.22
</coordinates>
</Point>
</Placemark>
<Placemark>
<name>
Mon May 17 13:08:05 2010 S=2.07 Km/hr
</name>
<styleUrl>
#styleMap_TLP_Normal
</styleUrl>
<Point>
<coordinates>
-98.9890442,17.2259846,1762.94
</coordinates>
</Point>
</Placemark>
<Placemark>
<name>
Mon May 17 13:08:15 2010 S=2.34 Km/hr
</name>
<styleUrl>
#styleMap_TLP_Normal
</styleUrl>
<Point>
<coordinates>
-98.9890289,17.2259350,1764.59
</coordinates>
</Point>
</Placemark>
<Placemark>
<name>
Mon May 17 13:08:25 2010 S=3.85 Km/hr
</name>
<styleUrl>
#styleMap_TLP_Normal
</styleUrl>
<Point>
<coordinates>
-98.9890671,17.2258396,1764.59
</coordinates>
</Point>
</Placemark>
<Placemark>
<name>
Mon May 17 13:08:35 2010 S=2.13 Km/hr
</name>
<styleUrl>
#styleMap_TLP_Normal
</styleUrl>
<Point>
<coordinates>
-98.9890900,17.2257442,1765.28
</coordinates>
</Point>
</Placemark>
<Placemark>
<name>
Mon May 17 13:08:45 2010 S=2.19 Km/hr
</name>
<styleUrl>
#styleMap_TLP_Normal
</styleUrl>
<Point>
<coordinates>
-98.9890747,17.2256680,1765.91
</coordinates>
</Point>
</Placemark>
<Placemark>
<name>
Mon May 17 13:08:55 2010 S=2.77 Km/hr
</name>
<styleUrl>
#styleMap_TLP_Normal
</styleUrl>
<Point>
<coordinates>
-98.9890900,17.2255917,1767.56
</coordinates>
</Point>
</Placemark>
<Placemark>
<name>
Mon May 17 13:09:05 2010 S=2.77 Km/hr
</name>
<styleUrl>
#styleMap_TLP_Normal
</styleUrl>
<Point>
<coordinates>
-98.9891052,17.2254963,1769.09
</coordinates>
</Point>
</Placemark>
<Placemark>
<name>
Mon May 17 13:09:15 2010 S=2.57 Km/hr
</name>
<styleUrl>
#styleMap_TLP_Normal
</styleUrl>
<Point>
<coordinates>
-98.9891281,17.2254105,1769.13
</coordinates>
</Point>
</Placemark>
<Placemark>
<name>
Mon May 17 13:09:25 2010 S=3.41 Km/hr
</name>
<styleUrl>
#styleMap_TLP_Normal
</styleUrl>
<Point>
<coordinates>
-98.9891434,17.2253265,1769.50
</coordinates>
</Point>
</Placemark>
<Placemark>
<name>
Mon May 17 13:09:35 2010 S=2.90 Km/hr
</name>
<styleUrl>
#styleMap_TLP_Normal
</styleUrl>
<Point>
<coordinates>
-98.9891434,17.2252369,1770.66
</coordinates>
</Point>
</Placemark>
<Placemark>
<name>
Mon May 17 13:09:45 2010 S=3.58 Km/hr
</name>
<styleUrl>
#styleMap_TLP_Normal
</styleUrl>
<Point>
<coordinates>
-98.9891205,17.2251434,1770.63
</coordinates>
</Point>
</Placemark>
<Placemark>
<name>
Mon May 17 13:09:55 2010 S=2.44 Km/hr
</name>
<styleUrl>
#styleMap_TLP_Normal
</styleUrl>
<Point>
<coordinates>
-98.9891357,17.2250690,1770.88
</coordinates>
</Point>
</Placemark>
<Placemark>
<name>
Mon May 17 13:10:05 2010 S=2.82 Km/hr
</name>
<styleUrl>
#styleMap_TLP_Normal
</styleUrl>
<Point>
<coordinates>
-98.9892044,17.2250328,1771.72
</coordinates>
</Point>
</Placemark>
<Placemark>
<name>
Mon May 17 13:10:15 2010 S=3.16 Km/hr
</name>
<styleUrl>
#styleMap_TLP_Normal
</styleUrl>
<Point>
<coordinates>
-98.9893188,17.2249832,1772.06
</coordinates>
</Point>
</Placemark>
<Placemark>
<name>
Mon May 17 13:10:25 2010 S=2.04 Km/hr
</name>
<styleUrl>
#styleMap_TLP_Normal
</styleUrl>
<Point>
<coordinates>
-98.9894028,17.2249565,1773.16
</coordinates>
</Point>
</Placemark>
<Placemark>
<name>
Mon May 17 13:10:35 2010 S=2.28 Km/hr
</name>
<styleUrl>
#styleMap_TLP_Normal
</styleUrl>
<Point>
<coordinates>
-98.9894943,17.2249947,1773.50
</coordinates>
</Point>
</Placemark>
<Placemark>
<name>
Mon May 17 13:10:45 2010 S=2.03 Km/hr
</name>
<styleUrl>
#styleMap_TLP_Normal
</styleUrl>
<Point>
<coordinates>
-98.9895401,17.2250786,1773.06
</coordinates>
</Point>
</Placemark>
<Placemark>
<name>
Mon May 17 13:10:55 2010 S=1.35 Km/hr
</name>
<styleUrl>
#styleMap_TLP_Normal
</styleUrl>
<Point>
<coordinates>
-98.9895706,17.2251186,1772.75
</coordinates>
</Point>
</Placemark>
<Placemark>
<name>
Mon May 17 13:11:05 2010 S=0.89 Km/hr
</name>
<styleUrl>
#styleMap_TLP_Normal
</styleUrl>
<Point>
<coordinates>
-98.9896393,17.2250748,1772.34
</coordinates>
</Point>
</Placemark>
<Placemark>
<name>
Mon May 17 13:11:15 2010 S=2.60 Km/hr
</name>
<styleUrl>
#styleMap_TLP_Normal
</styleUrl>
<Point>
<coordinates>
-98.9896240,17.2250175,1772.41
</coordinates>
</Point>
</Placemark>
<Placemark>
<name>
Mon May 17 13:11:25 2010 S=2.51 Km/hr
</name>
<styleUrl>
#styleMap_TLP_Normal
</styleUrl>
<Point>
<coordinates>
-98.9896545,17.2249413,1770.69
</coordinates>
</Point>
</Placemark>
<Placemark>
<name>
Mon May 17 13:11:35 2010 S=1.47 Km/hr
</name>
<styleUrl>
#styleMap_TLP_Normal
</styleUrl>
<Point>
<coordinates>
-98.9896851,17.2248764,1770.19
</coordinates>
</Point>
</Placemark>
<Placemark>
<name>
Mon May 17 13:11:45 2010 S=3.37 Km/hr
</name>
<styleUrl>
#styleMap_TLP_Normal
</styleUrl>
<Point>
<coordinates>
-98.9896851,17.2247601,1769.50
</coordinates>
</Point>
</Placemark>
<Placemark>
<name>
Mon May 17 13:11:55 2010 S=1.73 Km/hr
</name>
<styleUrl>
#styleMap_TLP_Normal
</styleUrl>
<Point>
<coordinates>
-98.9897003,17.2246742,1769.63
</coordinates>
</Point>
</Placemark>
<Placemark>
<name>
Mon May 17 13:12:05 2010 S=1.17 Km/hr
</name>
<styleUrl>
#styleMap_TLP_Normal
</styleUrl>
<Point>
<coordinates>
-98.9897385,17.2246456,1769.72
</coordinates>
</Point>
</Placemark>
<Placemark>
<name>
Mon May 17 13:12:15 2010 S=3.09 Km/hr
</name>
<styleUrl>
#styleMap_TLP_Normal
</styleUrl>
<Point>
<coordinates>
-98.9897995,17.2245522,1768.59
</coordinates>
</Point>
</Placemark>
<Placemark>
<name>
Mon May 17 13:12:25 2010 S=2.55 Km/hr
</name>
<styleUrl>
#styleMap_TLP_Normal
</styleUrl>
<Point>
<coordinates>
-98.9897919,17.2244568,1767.44
</coordinates>
</Point>
</Placemark>
<Placemark>
<name>
Mon May 17 13:12:35 2010 S=2.98 Km/hr
</name>
<styleUrl>
#styleMap_TLP_Normal
</styleUrl>
<Point>
<coordinates>
-98.9897614,17.2243595,1767.53
</coordinates>
</Point>
</Placemark>
<Placemark>
<name>
Mon May 17 13:12:45 2010 S=2.56 Km/hr
</name>
<styleUrl>
#styleMap_TLP_Normal
</styleUrl>
<Point>
<coordinates>
-98.9898148,17.2242908,1765.66
</coordinates>
</Point>
</Placemark>
<Placemark>
<name>
Mon May 17 13:12:55 2010 S=2.55 Km/hr
</name>
<styleUrl>
#styleMap_TLP_Normal
</styleUrl>
<Point>
<coordinates>
-98.9898453,17.2242069,1763.47
</coordinates>
</Point>
</Placemark>
<Placemark>
<name>
Mon May 17 13:13:05 2010 S=2.04 Km/hr
</name>
<styleUrl>
#styleMap_TLP_Normal
</styleUrl>
<Point>
<coordinates>
-98.9898758,17.2241344,1762.38
</coordinates>
</Point>
</Placemark>
<Placemark>
<name>
Mon May 17 13:13:15 2010 S=2.59 Km/hr
</name>
<styleUrl>
#styleMap_TLP_Normal
</styleUrl>
<Point>
<coordinates>
-98.9899063,17.2240524,1760.69
</coordinates>
</Point>
</Placemark>
<Placemark>
<name>
Mon May 17 13:13:25 2010 S=2.17 Km/hr
</name>
<styleUrl>
#styleMap_TLP_Normal
</styleUrl>
<Point>
<coordinates>
-98.9899292,17.2240105,1759.53
</coordinates>
</Point>
</Placemark>
<Placemark>
<name>
Mon May 17 13:13:35 2010 S=2.13 Km/hr
</name>
<styleUrl>
#styleMap_TLP_Normal
</styleUrl>
<Point>
<coordinates>
-98.9899826,17.2239285,1757.47
</coordinates>
</Point>
</Placemark>
<Placemark>
<name>
Mon May 17 13:13:45 2010 S=2.05 Km/hr
</name>
<styleUrl>
#styleMap_TLP_Normal
</styleUrl>
<Point>
<coordinates>
-98.9899902,17.2238464,1755.91
</coordinates>
</Point>
</Placemark>
<Placemark>
<name>
Mon May 17 13:13:55 2010 S=1.32 Km/hr
</name>
<styleUrl>
#styleMap_TLP_Normal
</styleUrl>
<Point>
<coordinates>
-98.9900208,17.2238140,1753.59
</coordinates>
</Point>
</Placemark>
<Placemark>
<name>
Mon May 17 13:14:05 2010 S=1.35 Km/hr
</name>
<styleUrl>
#styleMap_TLP_Normal
</styleUrl>
<Point>
<coordinates>
-98.9900436,17.2237663,1751.44
</coordinates>
</Point>
</Placemark>
<Placemark>
<name>
Mon May 17 13:14:15 2010 S=1.39 Km/hr
</name>
<styleUrl>
#styleMap_TLP_Normal
</styleUrl>
<Point>
<coordinates>
-98.9900436,17.2237206,1749.84
</coordinates>
</Point>
</Placemark>
<Placemark>
<name>
Mon May 17 13:14:25 2010 S=1.90 Km/hr
</name>
<styleUrl>
#styleMap_TLP_Normal
</styleUrl>
<Point>
<coordinates>
-98.9900436,17.2236652,1749.53
</coordinates>
</Point>
</Placemark>
<Placemark>
<name>
Mon May 17 13:14:35 2010 S=2.44 Km/hr
</name>
<styleUrl>
#styleMap_TLP_Normal
</styleUrl>
<Point>
<coordinates>
-98.9899979,17.2236462,1747.19
</coordinates>
</Point>
</Placemark>
<Placemark>
<name>
Mon May 17 13:14:45 2010 S=2.34 Km/hr
</name>
<styleUrl>
#styleMap_TLP_Normal
</styleUrl>
<Point>
<coordinates>
-98.9899979,17.2236080,1745.41
</coordinates>
</Point>
</Placemark>
<Placemark>
<name>
Mon May 17 13:14:55 2010 S=0.48 Km/hr
</name>
<styleUrl>
#styleMap_TLP_Normal
</styleUrl>
<Point>
<coordinates>
-98.9900055,17.2235756,1745.13
</coordinates>
</Point>
</Placemark>
<Placemark>
<name>
Mon May 17 13:15:05 2010 S=1.08 Km/hr
</name>
<styleUrl>
#styleMap_TLP_Normal
</styleUrl>
<Point>
<coordinates>
-98.9900208,17.2235794,1745.16
</coordinates>
</Point>
</Placemark>
<Placemark>
<name>
Mon May 17 13:15:15 2010 S=0.73 Km/hr
</name>
<styleUrl>
#styleMap_TLP_Normal
</styleUrl>
<Point>
<coordinates>
-98.9901123,17.2235641,1744.75
</coordinates>
</Point>
</Placemark>
<Placemark>
<name>
Mon May 17 13:15:25 2010 S=1.71 Km/hr
</name>
<styleUrl>
#styleMap_TLP_Normal
</styleUrl>
<Point>
<coordinates>
-98.9900818,17.2235184,1743.53
</coordinates>
</Point>
</Placemark>
<Placemark>
<name>
Mon May 17 13:15:35 2010 S=2.87 Km/hr
</name>
<styleUrl>
#styleMap_TLP_Normal
</styleUrl>
<Point>
<coordinates>
-98.9899902,17.2235012,1741.44
</coordinates>
</Point>
</Placemark>
<Placemark>
<name>
Mon May 17 13:15:45 2010 S=2.13 Km/hr
</name>
<styleUrl>
#styleMap_TLP_Normal
</styleUrl>
<Point>
<coordinates>
-98.9900284,17.2234879,1739.91
</coordinates>
</Point>
</Placemark>
<Placemark>
<name>
Mon May 17 13:15:55 2010 S=2.16 Km/hr
</name>
<styleUrl>
#styleMap_TLP_Normal
</styleUrl>
<Point>
<coordinates>
-98.9900589,17.2234764,1739.78
</coordinates>
</Point>
</Placemark>
<Placemark>
<name>
Mon May 17 13:16:05 2010 S=1.42 Km/hr
</name>
<styleUrl>
#styleMap_TLP_Normal
</styleUrl>
<Point>
<coordinates>
-98.9901123,17.2234421,1739.31
</coordinates>
</Point>
</Placemark>
<Placemark>
<name>
Mon May 17 13:16:15 2010 S=0.46 Km/hr
</name>
<styleUrl>
#styleMap_TLP_Normal
</styleUrl>
<Point>
<coordinates>
-98.9901733,17.2233944,1738.53
</coordinates>
</Point>
</Placemark>
<Placemark>
<name>
Mon May 17 13:16:25 2010 S=0.75 Km/hr
</name>
<styleUrl>
#styleMap_TLP_Normal
</styleUrl>
<Point>
<coordinates>
-98.9901886,17.2233334,1738.75
</coordinates>
</Point>
</Placemark>
<Placemark>
<name>
Mon May 17 13:16:35 2010 S=1.19 Km/hr
</name>
<styleUrl>
#styleMap_TLP_Normal
</styleUrl>
<Point>
<coordinates>
-98.9902115,17.2232952,1738.50
</coordinates>
</Point>
</Placemark>
<Placemark>
<name>
Mon May 17 13:16:45 2010 S=1.17 Km/hr
</name>
<styleUrl>
#styleMap_TLP_Normal
</styleUrl>
<Point>
<coordinates>
-98.9902725,17.2232742,1738.78
</coordinates>
</Point>
</Placemark>
<Placemark>
<name>
Mon May 17 13:16:55 2010 S=1.47 Km/hr
</name>
<styleUrl>
#styleMap_TLP_Normal
</styleUrl>
<Point>
<coordinates>
-98.9904251,17.2233448,1737.78
</coordinates>
</Point>
</Placemark>
<Placemark>
<name>
Mon May 17 13:17:05 2010 S=0.67 Km/hr
</name>
<styleUrl>
#styleMap_TLP_Normal
</styleUrl>
<Point>
<coordinates>
-98.9904327,17.2233524,1737.69
</coordinates>
</Point>
</Placemark>
<Placemark>
<name>
Mon May 17 13:17:15 2010 S=1.06 Km/hr
</name>
<styleUrl>
#styleMap_TLP_Normal
</styleUrl>
<Point>
<coordinates>
-98.9904480,17.2233105,1736.94
</coordinates>
</Point>
</Placemark>
<Placemark>
<name>
Mon May 17 13:17:25 2010 S=1.21 Km/hr
</name>
<styleUrl>
#styleMap_TLP_Normal
</styleUrl>
<Point>
<coordinates>
-98.9904480,17.2232838,1736.56
</coordinates>
</Point>
</Placemark>
<Placemark>
<name>
Mon May 17 13:17:35 2010 S=1.34 Km/hr
</name>
<styleUrl>
#styleMap_TLP_Normal
</styleUrl>
<Point>
<coordinates>
-98.9904709,17.2232628,1735.97
</coordinates>
</Point>
</Placemark>
<Placemark>
<name>
Mon May 17 13:17:45 2010 S=1.33 Km/hr
</name>
<styleUrl>
#styleMap_TLP_Normal
</styleUrl>
<Point>
<coordinates>
-98.9905853,17.2233200,1735.31
</coordinates>
</Point>
</Placemark>
<Placemark>
<name>
Mon May 17 13:17:55 2010 S=0.67 Km/hr
</name>
<styleUrl>
#styleMap_TLP_Normal
</styleUrl>
<Point>
<coordinates>
-98.9905930,17.2233086,1732.28
</coordinates>
</Point>
</Placemark>
<Placemark>
<name>
Mon May 17 13:18:05 2010 S=2.34 Km/hr
</name>
<styleUrl>
#styleMap_TLP_Normal
</styleUrl>
<Point>
<coordinates>
-98.9905548,17.2232666,1730.03
</coordinates>
</Point>
</Placemark>
<Placemark>
<name>
Mon May 17 13:18:15 2010 S=2.97 Km/hr
</name>
<styleUrl>
#styleMap_TLP_Normal
</styleUrl>
<Point>
<coordinates>
-98.9904861,17.2232437,1728.34
</coordinates>
</Point>
</Placemark>
<Placemark>
<name>
Mon May 17 13:18:25 2010 S=1.04 Km/hr
</name>
<styleUrl>
#styleMap_TLP_Normal
</styleUrl>
<Point>
<coordinates>
-98.9904861,17.2232590,1726.97
</coordinates>
</Point>
</Placemark>
<Placemark>
<name>
Mon May 17 13:18:35 2010 S=1.62 Km/hr
</name>
<styleUrl>
#styleMap_TLP_Normal
</styleUrl>
<Point>
<coordinates>
-98.9905777,17.2233829,1726.63
</coordinates>
</Point>
</Placemark>
<Placemark>
<name>
Mon May 17 13:18:45 2010 S=0.66 Km/hr
</name>
<styleUrl>
#styleMap_TLP_Normal
</styleUrl>
<Point>
<coordinates>
-98.9905930,17.2233753,1726.09
</coordinates>
</Point>
</Placemark>
<Placemark>
<name>
Mon May 17 13:18:55 2010 S=0.54 Km/hr
</name>
<styleUrl>
#styleMap_TLP_Normal
</styleUrl>
<Point>
<coordinates>
-98.9905930,17.2233753,1726.13
</coordinates>
</Point>
</Placemark>
<Placemark>
<name>
Mon May 17 13:19:05 2010 S=0.41 Km/hr
</name>
<styleUrl>
#styleMap_TLP_Normal
</styleUrl>
<Point>
<coordinates>
-98.9905930,17.2233639,1726.16
</coordinates>
</Point>
</Placemark>
<Placemark>
<name>
Mon May 17 13:19:15 2010 S=0.63 Km/hr
</name>
<styleUrl>
#styleMap_TLP_Normal
</styleUrl>
<Point>
<coordinates>
-98.9905701,17.2233620,1726.59
</coordinates>
</Point>
</Placemark>
<Placemark>
<name>
Mon May 17 13:19:25 2010 S=0.21 Km/hr
</name>
<styleUrl>
#styleMap_TLP_Normal
</styleUrl>
<Point>
<coordinates>
-98.9905472,17.2233467,1726.78
</coordinates>
</Point>
</Placemark>
<Placemark>
<name>
Mon May 17 13:19:35 2010 S=0.49 Km/hr
</name>
<styleUrl>
#styleMap_TLP_Normal
</styleUrl>
<Point>
<coordinates>
-98.9905548,17.2233429,1726.78
</coordinates>
</Point>
</Placemark>
<Placemark>
<name>
Mon May 17 13:19:45 2010 S=0.98 Km/hr
</name>
<styleUrl>
#styleMap_TLP_Normal
</styleUrl>
<Point>
<coordinates>
-98.9905396,17.2233543,1726.81
</coordinates>
</Point>
</Placemark>
<Placemark>
<name>
Mon May 17 13:19:55 2010 S=0.52 Km/hr
</name>
<styleUrl>
#styleMap_TLP_Normal
</styleUrl>
<Point>
<coordinates>
-98.9905243,17.2233601,1726.84
</coordinates>
</Point>
</Placemark>
<Placemark>
<name>
Mon May 17 13:20:05 2010 S=1.09 Km/hr
</name>
<styleUrl>
#styleMap_TLP_Normal
</styleUrl>
<Point>
<coordinates>
-98.9904785,17.2234001,1727.31
</coordinates>
</Point>
</Placemark>
<Placemark>
<name>
Mon May 17 13:20:15 2010 S=1.10 Km/hr
</name>
<styleUrl>
#styleMap_TLP_Normal
</styleUrl>
<Point>
<coordinates>
-98.9904556,17.2234039,1727.84
</coordinates>
</Point>
</Placemark>
<Placemark>
<name>
Mon May 17 13:20:25 2010 S=1.09 Km/hr
</name>
<styleUrl>
#styleMap_TLP_Normal
</styleUrl>
<Point>
<coordinates>
-98.9904022,17.2234974,1729.81
</coordinates>
</Point>
</Placemark>
<Placemark>
<name>
Mon May 17 13:20:35 2010 S=0.50 Km/hr
</name>
<styleUrl>
#styleMap_TLP_Normal
</styleUrl>
<Point>
<coordinates>
-98.9903641,17.2234936,1730.00
</coordinates>
</Point>
</Placemark>
<Placemark>
<name>
Mon May 17 13:20:45 2010 S=0.61 Km/hr
</name>
<styleUrl>
#styleMap_TLP_Normal
</styleUrl>
<Point>
<coordinates>
-98.9903564,17.2234879,1730.00
</coordinates>
</Point>
</Placemark>
<Placemark>
<name>
Mon May 17 13:20:55 2010 S=2.44 Km/hr
</name>
<styleUrl>
#styleMap_TLP_Normal
</styleUrl>
<Point>
<coordinates>
-98.9903183,17.2235355,1729.47
</coordinates>
</Point>
</Placemark>
<Placemark>
<name>
Mon May 17 13:21:05 2010 S=0.94 Km/hr
</name>
<styleUrl>
#styleMap_TLP_Normal
</styleUrl>
<Point>
<coordinates>
-98.9903030,17.2235870,1729.44
</coordinates>
</Point>
</Placemark>
<Placemark>
<name>
Mon May 17 13:21:15 2010 S=2.10 Km/hr
</name>
<styleUrl>
#styleMap_TLP_Normal
</styleUrl>
<Point>
<coordinates>
-98.9903183,17.2236118,1729.22
</coordinates>
</Point>
</Placemark>
<Placemark>
<name>
Mon May 17 13:21:25 2010 S=1.09 Km/hr
</name>
<styleUrl>
#styleMap_TLP_Normal
</styleUrl>
<Point>
<coordinates>
-98.9902725,17.2236004,1729.34
</coordinates>
</Point>
</Placemark>
<Placemark>
<name>
Mon May 17 13:21:35 2010 S=0.98 Km/hr
</name>
<styleUrl>
#styleMap_TLP_Normal
</styleUrl>
<Point>
<coordinates>
-98.9904480,17.2234535,1729.63
</coordinates>
</Point>
</Placemark>
<Placemark>
<name>
Mon May 17 13:21:45 2010 S=0.22 Km/hr
</name>
<styleUrl>
#styleMap_TLP_Normal
</styleUrl>
<Point>
<coordinates>
-98.9904861,17.2234249,1729.50
</coordinates>
</Point>
</Placemark>
<Placemark>
<name>
Mon May 17 13:21:55 2010 S=1.64 Km/hr
</name>
<styleUrl>
#styleMap_TLP_Normal
</styleUrl>
<Point>
<coordinates>
-98.9905472,17.2233849,1729.31
</coordinates>
</Point>
</Placemark>
<Placemark>
<name>
Mon May 17 13:22:05 2010 S=0.85 Km/hr
</name>
<styleUrl>
#styleMap_TLP_Normal
</styleUrl>
<Point>
<coordinates>
-98.9905319,17.2233868,1729.28
</coordinates>
</Point>
</Placemark>
<Placemark>
<name>
Mon May 17 13:22:15 2010 S=0.13 Km/hr
</name>
<styleUrl>
#styleMap_TLP_Normal
</styleUrl>
<Point>
<coordinates>
-98.9905701,17.2233505,1729.97
</coordinates>
</Point>
</Placemark>
<Placemark>
<name>
Mon May 17 13:22:25 2010 S=0.84 Km/hr
</name>
<styleUrl>
#styleMap_TLP_Normal
</styleUrl>
<Point>
<coordinates>
-98.9905701,17.2233524,1729.97
</coordinates>
</Point>
</Placemark>
<Placemark>
<name>
Mon May 17 13:22:35 2010 S=1.18 Km/hr
</name>
<styleUrl>
#styleMap_TLP_Normal
</styleUrl>
<Point>
<coordinates>
-98.9905853,17.2233353,1729.91
</coordinates>
</Point>
</Placemark>
<Placemark>
<name>
Mon May 17 13:22:45 2010 S=1.16 Km/hr
</name>
<styleUrl>
#styleMap_TLP_Normal
</styleUrl>
<Point>
<coordinates>
-98.9906693,17.2232952,1731.38
</coordinates>
</Point>
</Placemark>
<Placemark>
<name>
Mon May 17 13:22:55 2010 S=1.12 Km/hr
</name>
<styleUrl>
#styleMap_TLP_Normal
</styleUrl>
<Point>
<coordinates>
-98.9906311,17.2233105,1731.56
</coordinates>
</Point>
</Placemark>
<Placemark>
<name>
Mon May 17 13:23:05 2010 S=0.25 Km/hr
</name>
<styleUrl>
#styleMap_TLP_Normal
</styleUrl>
<Point>
<coordinates>
-98.9906311,17.2233009,1731.66
</coordinates>
</Point>
</Placemark>
<Placemark>
<name>
Mon May 17 13:23:15 2010 S=0.51 Km/hr
</name>
<styleUrl>
#styleMap_TLP_Normal
</styleUrl>
<Point>
<coordinates>
-98.9906235,17.2232914,1731.69
</coordinates>
</Point>
</Placemark>
<Placemark>
<name>
Mon May 17 13:23:25 2010 S=0.06 Km/hr
</name>
<styleUrl>
#styleMap_TLP_Normal
</styleUrl>
<Point>
<coordinates>
-98.9906082,17.2232876,1731.75
</coordinates>
</Point>
</Placemark>
<Placemark>
<name>
Mon May 17 13:23:35 2010 S=0.32 Km/hr
</name>
<styleUrl>
#styleMap_TLP_Normal
</styleUrl>
<Point>
<coordinates>
-98.9906082,17.2232838,1731.78
</coordinates>
</Point>
</Placemark>
<Placemark>
<name>
Mon May 17 13:23:45 2010 S=0.72 Km/hr
</name>
<styleUrl>
#styleMap_TLP_Normal
</styleUrl>
<Point>
<coordinates>
-98.9906006,17.2232857,1731.84
</coordinates>
</Point>
</Placemark>
<Placemark>
<name>
Mon May 17 13:23:55 2010 S=0.66 Km/hr
</name>
<styleUrl>
#styleMap_TLP_Normal
</styleUrl>
<Point>
<coordinates>
-98.9905930,17.2232971,1731.88
</coordinates>
</Point>
</Placemark>
<Placemark>
<name>
Mon May 17 13:24:05 2010 S=0.65 Km/hr
</name>
<styleUrl>
#styleMap_TLP_Normal
</styleUrl>
<Point>
<coordinates>
-98.9905930,17.2233067,1732.00
</coordinates>
</Point>
</Placemark>
<Placemark>
<name>
Mon May 17 13:24:15 2010 S=1.71 Km/hr
</name>
<styleUrl>
#styleMap_TLP_Normal
</styleUrl>
<Point>
<coordinates>
-98.9906311,17.2232914,1732.56
</coordinates>
</Point>
</Placemark>
<Placemark>
<name>
Mon May 17 13:24:25 2010 S=1.09 Km/hr
</name>
<styleUrl>
#styleMap_TLP_Normal
</styleUrl>
<Point>
<coordinates>
-98.9906464,17.2233009,1733.34
</coordinates>
</Point>
</Placemark>
<Placemark>
<name>
Mon May 17 13:24:35 2010 S=0.13 Km/hr
</name>
<styleUrl>
#styleMap_TLP_Normal
</styleUrl>
<Point>
<coordinates>
-98.9906845,17.2232304,1734.03
</coordinates>
</Point>
</Placemark>
<Placemark>
<name>
Mon May 17 13:24:45 2010 S=1.27 Km/hr
</name>
<styleUrl>
#styleMap_TLP_Normal
</styleUrl>
<Point>
<coordinates>
-98.9906158,17.2232571,1734.97
</coordinates>
</Point>
</Placemark>
<Placemark>
<name>
Mon May 17 13:24:55 2010 S=0.29 Km/hr
</name>
<styleUrl>
#styleMap_TLP_Normal
</styleUrl>
<Point>
<coordinates>
-98.9905853,17.2232990,1735.66
</coordinates>
</Point>
</Placemark>
<Placemark>
<name>
Mon May 17 13:25:05 2010 S=0.23 Km/hr
</name>
<styleUrl>
#styleMap_TLP_Normal
</styleUrl>
<Point>
<coordinates>
-98.9905777,17.2232990,1735.69
</coordinates>
</Point>
</Placemark>
<Placemark>
<name>
Mon May 17 13:25:15 2010 S=0.91 Km/hr
</name>
<styleUrl>
#styleMap_TLP_Normal
</styleUrl>
<Point>
<coordinates>
-98.9905853,17.2232914,1735.69
</coordinates>
</Point>
</Placemark>
<Placemark>
<name>
Mon May 17 13:25:25 2010 S=1.16 Km/hr
</name>
<styleUrl>
#styleMap_TLP_Normal
</styleUrl>
<Point>
<coordinates>
-98.9906540,17.2232533,1735.81
</coordinates>
</Point>
</Placemark>
<Placemark>
<name>
Mon May 17 13:25:35 2010 S=0.48 Km/hr
</name>
<styleUrl>
#styleMap_TLP_Normal
</styleUrl>
<Point>
<coordinates>
-98.9906082,17.2232819,1735.94
</coordinates>
</Point>
</Placemark>
<Placemark>
<name>
Mon May 17 13:25:45 2010 S=0.32 Km/hr
</name>
<styleUrl>
#styleMap_TLP_Normal
</styleUrl>
<Point>
<coordinates>
-98.9906158,17.2232742,1735.94
</coordinates>
</Point>
</Placemark>
<Placemark>
<name>
Mon May 17 13:25:55 2010 S=0.24 Km/hr
</name>
<styleUrl>
#styleMap_TLP_Normal
</styleUrl>
<Point>
<coordinates>
-98.9906158,17.2232704,1735.97
</coordinates>
</Point>
</Placemark>
<Placemark>
<name>
Mon May 17 13:26:05 2010 S=0.93 Km/hr
</name>
<styleUrl>
#styleMap_TLP_Normal
</styleUrl>
<Point>
<coordinates>
-98.9906616,17.2232552,1735.84
</coordinates>
</Point>
</Placemark>
<Placemark>
<name>
Mon May 17 13:26:15 2010 S=1.22 Km/hr
</name>
<styleUrl>
#styleMap_TLP_Normal
</styleUrl>
<Point>
<coordinates>
-98.9907227,17.2232189,1735.91
</coordinates>
</Point>
</Placemark>
<Placemark>
<name>
Mon May 17 13:26:25 2010 S=0.23 Km/hr
</name>
<styleUrl>
#styleMap_TLP_Normal
</styleUrl>
<Point>
<coordinates>
-98.9907455,17.2232056,1735.91
</coordinates>
</Point>
</Placemark>
<Placemark>
<name>
Mon May 17 13:26:35 2010 S=1.42 Km/hr
</name>
<styleUrl>
#styleMap_TLP_Normal
</styleUrl>
<Point>
<coordinates>
-98.9907684,17.2231693,1735.84
</coordinates>
</Point>
</Placemark>
<Placemark>
<name>
Mon May 17 13:26:45 2010 S=0.67 Km/hr
</name>
<styleUrl>
#styleMap_TLP_Normal
</styleUrl>
<Point>
<coordinates>
-98.9907074,17.2232018,1736.00
</coordinates>
</Point>
</Placemark>
<Placemark>
<name>
Mon May 17 13:26:55 2010 S=0.30 Km/hr
</name>
<styleUrl>
#styleMap_TLP_Normal
</styleUrl>
<Point>
<coordinates>
-98.9906769,17.2232304,1735.97
</coordinates>
</Point>
</Placemark>
<Placemark>
<name>
Mon May 17 13:27:05 2010 S=0.15 Km/hr
</name>
<styleUrl>
#styleMap_TLP_Normal
</styleUrl>
<Point>
<coordinates>
-98.9906693,17.2232323,1736.03
</coordinates>
</Point>
</Placemark>
<Placemark>
<name>
Mon May 17 13:27:15 2010 S=0.98 Km/hr
</name>
<styleUrl>
#styleMap_TLP_Normal
</styleUrl>
<Point>
<coordinates>
-98.9906769,17.2232265,1736.09
</coordinates>
</Point>
</Placemark>
<Placemark>
<name>
Mon May 17 13:27:25 2010 S=0.55 Km/hr
</name>
<styleUrl>
#styleMap_TLP_Normal
</styleUrl>
<Point>
<coordinates>
-98.9906921,17.2232170,1736.13
</coordinates>
</Point>
</Placemark>
<Placemark>
<name>
Mon May 17 13:27:35 2010 S=0.03 Km/hr
</name>
<styleUrl>
#styleMap_TLP_Normal
</styleUrl>
<Point>
<coordinates>
-98.9907074,17.2232132,1736.16
</coordinates>
</Point>
</Placemark>
<Placemark>
<name>
Mon May 17 13:27:45 2010 S=0.09 Km/hr
</name>
<styleUrl>
#styleMap_TLP_Normal
</styleUrl>
<Point>
<coordinates>
-98.9906998,17.2232113,1736.16
</coordinates>
</Point>
</Placemark>
<Placemark>
<name>
Mon May 17 13:27:55 2010 S=0.11 Km/hr
</name>
<styleUrl>
#styleMap_TLP_Normal
</styleUrl>
<Point>
<coordinates>
-98.9906998,17.2232132,1736.16
</coordinates>
</Point>
</Placemark>
<Placemark>
<name>
Mon May 17 13:28:05 2010 S=0.61 Km/hr
</name>
<styleUrl>
#styleMap_TLP_Normal
</styleUrl>
<Point>
<coordinates>
-98.9906998,17.2232132,1736.19
</coordinates>
</Point>
</Placemark>
<Placemark>
<name>
Mon May 17 13:28:15 2010 S=0.52 Km/hr
</name>
<styleUrl>
#styleMap_TLP_Normal
</styleUrl>
<Point>
<coordinates>
-98.9906921,17.2232265,1736.31
</coordinates>
</Point>
</Placemark>
<Placemark>
<name>
Mon May 17 13:28:25 2010 S=0.16 Km/hr
</name>
<styleUrl>
#styleMap_TLP_Normal
</styleUrl>
<Point>
<coordinates>
-98.9906998,17.2232342,1736.41
</coordinates>
</Point>
</Placemark>
<Placemark>
<name>
Mon May 17 13:28:35 2010 S=1.16 Km/hr
</name>
<styleUrl>
#styleMap_TLP_Normal
</styleUrl>
<Point>
<coordinates>
-98.9907227,17.2232265,1736.53
</coordinates>
</Point>
</Placemark>
<Placemark>
<name>
Mon May 17 13:28:45 2010 S=0.35 Km/hr
</name>
<styleUrl>
#styleMap_TLP_Normal
</styleUrl>
<Point>
<coordinates>
-98.9907150,17.2231808,1736.81
</coordinates>
</Point>
</Placemark>
<Placemark>
<name>
Mon May 17 13:28:55 2010 S=0.57 Km/hr
</name>
<styleUrl>
#styleMap_TLP_Normal
</styleUrl>
<Point>
<coordinates>
-98.9906464,17.2232170,1736.94
</coordinates>
</Point>
</Placemark>
<Placemark>
<name>
Mon May 17 13:29:05 2010 S=0.58 Km/hr
</name>
<styleUrl>
#styleMap_TLP_Normal
</styleUrl>
<Point>
<coordinates>
-98.9906616,17.2232075,1736.94
</coordinates>
</Point>
</Placemark>
<Placemark>
<name>
Mon May 17 13:29:15 2010 S=0.55 Km/hr
</name>
<styleUrl>
#styleMap_TLP_Normal
</styleUrl>
<Point>
<coordinates>
-98.9906693,17.2232094,1736.97
</coordinates>
</Point>
</Placemark>
<Placemark>
<name>
Mon May 17 13:29:25 2010 S=0.42 Km/hr
</name>
<styleUrl>
#styleMap_TLP_Normal
</styleUrl>
<Point>
<coordinates>
-98.9906693,17.2232170,1736.97
</coordinates>
</Point>
</Placemark>
<Placemark>
<name>
Mon May 17 13:29:35 2010 S=0.34 Km/hr
</name>
<styleUrl>
#styleMap_TLP_Normal
</styleUrl>
<Point>
<coordinates>
-98.9906693,17.2232227,1736.97
</coordinates>
</Point>
</Placemark>
<Placemark>
<name>
Mon May 17 13:29:45 2010 S=0.53 Km/hr
</name>
<styleUrl>
#styleMap_TLP_Normal
</styleUrl>
<Point>
<coordinates>
-98.9906616,17.2232227,1736.97
</coordinates>
</Point>
</Placemark>
<Placemark>
<name>
Mon May 17 13:29:55 2010 S=0.32 Km/hr
</name>
<styleUrl>
#styleMap_TLP_Normal
</styleUrl>
<Point>
<coordinates>
-98.9906769,17.2232246,1736.94
</coordinates>
</Point>
</Placemark>
<Placemark>
<name>
Mon May 17 13:30:05 2010 S=0.28 Km/hr
</name>
<styleUrl>
#styleMap_TLP_Normal
</styleUrl>
<Point>
<coordinates>
-98.9906845,17.2232227,1736.94
</coordinates>
</Point>
</Placemark>
<Placemark>
<name>
Mon May 17 13:30:15 2010 S=0.21 Km/hr
</name>
<styleUrl>
#styleMap_TLP_Normal
</styleUrl>
<Point>
<coordinates>
-98.9906845,17.2232208,1736.91
</coordinates>
</Point>
</Placemark>
<Placemark>
<name>
Mon May 17 13:30:25 2010 S=0.23 Km/hr
</name>
<styleUrl>
#styleMap_TLP_Normal
</styleUrl>
<Point>
<coordinates>
-98.9906845,17.2232151,1736.91
</coordinates>
</Point>
</Placemark>
<Placemark>
<name>
Mon May 17 13:30:35 2010 S=0.13 Km/hr
</name>
<styleUrl>
#styleMap_TLP_Normal
</styleUrl>
<Point>
<coordinates>
-98.9906845,17.2232132,1736.97
</coordinates>
</Point>
</Placemark>
<Placemark>
<name>
Mon May 17 13:30:45 2010 S=0.26 Km/hr
</name>
<styleUrl>
#styleMap_TLP_Normal
</styleUrl>
<Point>
<coordinates>
-98.9906845,17.2232094,1736.97
</coordinates>
</Point>
</Placemark>
<Placemark>
<name>
Mon May 17 13:30:55 2010 S=0.16 Km/hr
</name>
<styleUrl>
#styleMap_TLP_Normal
</styleUrl>
<Point>
<coordinates>
-98.9906845,17.2232075,1737.00
</coordinates>
</Point>
</Placemark>
<Placemark>
<name>
Mon May 17 13:31:05 2010 S=0.37 Km/hr
</name>
<styleUrl>
#styleMap_TLP_Normal
</styleUrl>
<Point>
<coordinates>
-98.9906845,17.2232075,1737.03
</coordinates>
</Point>
</Placemark>
<Placemark>
<name>
Mon May 17 13:31:15 2010 S=1.54 Km/hr
</name>
<styleUrl>
#styleMap_TLP_Normal
</styleUrl>
<Point>
<coordinates>
-98.9906082,17.2232170,1737.19
</coordinates>
</Point>
</Placemark>
<Placemark>
<name>
Mon May 17 13:31:25 2010 S=0.16 Km/hr
</name>
<styleUrl>
#styleMap_TLP_Normal
</styleUrl>
<Point>
<coordinates>
-98.9906158,17.2232113,1737.31
</coordinates>
</Point>
</Placemark>
<Placemark>
<name>
Mon May 17 13:31:35 2010 S=0.23 Km/hr
</name>
<styleUrl>
#styleMap_TLP_Normal
</styleUrl>
<Point>
<coordinates>
-98.9906158,17.2232113,1737.38
</coordinates>
</Point>
</Placemark>
<Placemark>
<name>
Mon May 17 13:31:45 2010 S=0.37 Km/hr
</name>
<styleUrl>
#styleMap_TLP_Normal
</styleUrl>
<Point>
<coordinates>
-98.9906006,17.2232132,1737.44
</coordinates>
</Point>
</Placemark>
<Placemark>
<name>
Mon May 17 13:31:55 2010 S=0.97 Km/hr
</name>
<styleUrl>
#styleMap_TLP_Normal
</styleUrl>
<Point>
<coordinates>
-98.9906158,17.2232075,1737.50
</coordinates>
</Point>
</Placemark>
<Placemark>
<name>
Mon May 17 13:32:05 2010 S=0.76 Km/hr
</name>
<styleUrl>
#styleMap_TLP_Normal
</styleUrl>
<Point>
<coordinates>
-98.9906387,17.2232094,1737.59
</coordinates>
</Point>
</Placemark>
<Placemark>
<name>
Mon May 17 13:32:15 2010 S=0.80 Km/hr
</name>
<styleUrl>
#styleMap_TLP_Normal
</styleUrl>
<Point>
<coordinates>
-98.9906540,17.2232094,1737.72
</coordinates>
</Point>
</Placemark>
<Placemark>
<name>
Mon May 17 13:32:25 2010 S=0.66 Km/hr
</name>
<styleUrl>
#styleMap_TLP_Normal
</styleUrl>
<Point>
<coordinates>
-98.9906769,17.2232094,1737.84
</coordinates>
</Point>
</Placemark>
<Placemark>
<name>
Mon May 17 13:32:35 2010 S=0.34 Km/hr
</name>
<styleUrl>
#styleMap_TLP_Normal
</styleUrl>
<Point>
<coordinates>
-98.9906845,17.2232113,1737.97
</coordinates>
</Point>
</Placemark>
<Placemark>
<name>
Mon May 17 13:32:45 2010 S=0.24 Km/hr
</name>
<styleUrl>
#styleMap_TLP_Normal
</styleUrl>
<Point>
<coordinates>
-98.9906769,17.2232170,1738.09
</coordinates>
</Point>
</Placemark>
<Placemark>
<name>
Mon May 17 13:32:55 2010 S=0.50 Km/hr
</name>
<styleUrl>
#styleMap_TLP_Normal
</styleUrl>
<Point>
<coordinates>
-98.9906693,17.2232246,1738.25
</coordinates>
</Point>
</Placemark>
<Placemark>
<name>
Mon May 17 13:33:05 2010 S=0.14 Km/hr
</name>
<styleUrl>
#styleMap_TLP_Normal
</styleUrl>
<Point>
<coordinates>
-98.9906693,17.2232285,1738.38
</coordinates>
</Point>
</Placemark>
<Placemark>
<name>
Mon May 17 13:33:15 2010 S=0.34 Km/hr
</name>
<styleUrl>
#styleMap_TLP_Normal
</styleUrl>
<Point>
<coordinates>
-98.9906769,17.2232304,1738.50
</coordinates>
</Point>
</Placemark>
<Placemark>
<name>
Mon May 17 13:33:25 2010 S=0.24 Km/hr
</name>
<styleUrl>
#styleMap_TLP_Normal
</styleUrl>
<Point>
<coordinates>
-98.9906845,17.2232361,1738.59
</coordinates>
</Point>
</Placemark>
<Placemark>
<name>
Mon May 17 13:33:35 2010 S=0.44 Km/hr
</name>
<styleUrl>
#styleMap_TLP_Normal
</styleUrl>
<Point>
<coordinates>
-98.9906921,17.2232304,1738.72
</coordinates>
</Point>
</Placemark>
<Placemark>
<name>
Mon May 17 13:33:45 2010 S=0.60 Km/hr
</name>
<styleUrl>
#styleMap_TLP_Normal
</styleUrl>
<Point>
<coordinates>
-98.9906769,17.2232227,1738.88
</coordinates>
</Point>
</Placemark>
<Placemark>
<name>
Mon May 17 13:33:55 2010 S=0.26 Km/hr
</name>
<styleUrl>
#styleMap_TLP_Normal
</styleUrl>
<Point>
<coordinates>
-98.9906616,17.2232189,1738.97
</coordinates>
</Point>
</Placemark>
<Placemark>
<name>
Mon May 17 13:34:05 2010 S=0.33 Km/hr
</name>
<styleUrl>
#styleMap_TLP_Normal
</styleUrl>
<Point>
<coordinates>
-98.9906616,17.2232189,1739.09
</coordinates>
</Point>
</Placemark>
<Placemark>
<name>
Mon May 17 13:34:15 2010 S=0.07 Km/hr
</name>
<styleUrl>
#styleMap_TLP_Normal
</styleUrl>
<Point>
<coordinates>
-98.9906540,17.2232227,1739.22
</coordinates>
</Point>
</Placemark>
<Placemark>
<name>
Mon May 17 13:34:25 2010 S=0.85 Km/hr
</name>
<styleUrl>
#styleMap_TLP_Normal
</styleUrl>
<Point>
<coordinates>
-98.9906693,17.2232189,1739.34
</coordinates>
</Point>
</Placemark>
<Placemark>
<name>
Mon May 17 13:34:35 2010 S=0.49 Km/hr
</name>
<styleUrl>
#styleMap_TLP_Normal
</styleUrl>
<Point>
<coordinates>
-98.9906845,17.2232132,1739.47
</coordinates>
</Point>
</Placemark>
<Placemark>
<name>
Mon May 17 13:34:45 2010 S=0.18 Km/hr
</name>
<styleUrl>
#styleMap_TLP_Normal
</styleUrl>
<Point>
<coordinates>
-98.9906921,17.2232151,1739.59
</coordinates>
</Point>
</Placemark>
<Placemark>
<name>
Mon May 17 13:34:55 2010 S=0.33 Km/hr
</name>
<styleUrl>
#styleMap_TLP_Normal
</styleUrl>
<Point>
<coordinates>
-98.9906998,17.2232189,1739.72
</coordinates>
</Point>
</Placemark>
<Placemark>
<name>
Mon May 17 13:35:05 2010 S=0.62 Km/hr
</name>
<styleUrl>
#styleMap_TLP_Normal
</styleUrl>
<Point>
<coordinates>
-98.9907150,17.2232170,1739.84
</coordinates>
</Point>
</Placemark>
<Placemark>
<name>
Mon May 17 13:35:15 2010 S=0.66 Km/hr
</name>
<styleUrl>
#styleMap_TLP_Normal
</styleUrl>
<Point>
<coordinates>
-98.9907303,17.2232132,1739.97
</coordinates>
</Point>
</Placemark>
<Placemark>
<name>
Mon May 17 13:35:25 2010 S=0.22 Km/hr
</name>
<styleUrl>
#styleMap_TLP_Normal
</styleUrl>
<Point>
<coordinates>
-98.9907379,17.2232132,1740.13
</coordinates>
</Point>
</Placemark>
<Placemark>
<name>
Mon May 17 13:35:35 2010 S=0.01 Km/hr
</name>
<styleUrl>
#styleMap_TLP_Normal
</styleUrl>
<Point>
<coordinates>
-98.9907303,17.2232132,1740.22
</coordinates>
</Point>
</Placemark>
<Placemark>
<name>
Mon May 17 13:35:45 2010 S=0.00 Km/hr
</name>
<styleUrl>
#styleMap_TLP_Normal
</styleUrl>
<Point>
<coordinates>
-98.9907303,17.2232132,1740.22
</coordinates>
</Point>
</Placemark>
<Placemark>
<name>
Mon May 17 13:35:55 2010 S=0.00 Km/hr
</name>
<styleUrl>
#styleMap_TLP_Normal
</styleUrl>
<Point>
<coordinates>
-98.9907303,17.2232132,1740.22
</coordinates>
</Point>
</Placemark>
<Placemark>
<name>
Mon May 17 13:36:05 2010 S=0.00 Km/hr
</name>
<styleUrl>
#styleMap_TLP_Normal
</styleUrl>
<Point>
<coordinates>
-98.9907303,17.2232132,1740.22
</coordinates>
</Point>
</Placemark>
<Placemark>
<name>
Mon May 17 13:36:15 2010 S=0.00 Km/hr
</name>
<styleUrl>
#styleMap_TLP_Normal
</styleUrl>
<Point>
<coordinates>
-98.9907303,17.2232132,1740.22
</coordinates>
</Point>
</Placemark>
<Placemark>
<name>
Mon May 17 13:36:25 2010 S=0.01 Km/hr
</name>
<styleUrl>
#styleMap_TLP_Normal
</styleUrl>
<Point>
<coordinates>
-98.9907303,17.2232132,1740.22
</coordinates>
</Point>
</Placemark>
<Placemark>
<name>
Mon May 17 13:36:35 2010 S=0.01 Km/hr
</name>
<styleUrl>
#styleMap_TLP_Normal
</styleUrl>
<Point>
<coordinates>
-98.9907303,17.2232113,1740.22
</coordinates>
</Point>
</Placemark>
<Placemark>
<name>
Mon May 17 13:36:45 2010 S=0.24 Km/hr
</name>
<styleUrl>
#styleMap_TLP_Normal
</styleUrl>
<Point>
<coordinates>
-98.9907227,17.2232113,1740.22
</coordinates>
</Point>
</Placemark>
<Placemark>
<name>
Mon May 17 13:36:55 2010 S=0.50 Km/hr
</name>
<styleUrl>
#styleMap_TLP_Normal
</styleUrl>
<Point>
<coordinates>
-98.9907150,17.2232094,1740.25
</coordinates>
</Point>
</Placemark>
<Placemark>
<name>
Mon May 17 13:37:05 2010 S=0.66 Km/hr
</name>
<styleUrl>
#styleMap_TLP_Normal
</styleUrl>
<Point>
<coordinates>
-98.9906998,17.2232056,1740.25
</coordinates>
</Point>
</Placemark>
<Placemark>
<name>
Mon May 17 13:37:15 2010 S=0.76 Km/hr
</name>
<styleUrl>
#styleMap_TLP_Normal
</styleUrl>
<Point>
<coordinates>
-98.9906845,17.2231998,1740.25
</coordinates>
</Point>
</Placemark>
<Placemark>
<name>
Mon May 17 13:37:25 2010 S=0.39 Km/hr
</name>
<styleUrl>
#styleMap_TLP_Normal
</styleUrl>
<Point>
<coordinates>
-98.9906693,17.2232075,1740.25
</coordinates>
</Point>
</Placemark>
<Placemark>
<name>
Mon May 17 13:37:35 2010 S=0.31 Km/hr
</name>
<styleUrl>
#styleMap_TLP_Normal
</styleUrl>
<Point>
<coordinates>
-98.9906769,17.2232151,1740.25
</coordinates>
</Point>
</Placemark>
<Placemark>
<name>
Mon May 17 13:37:45 2010 S=0.30 Km/hr
</name>
<styleUrl>
#styleMap_TLP_Normal
</styleUrl>
<Point>
<coordinates>
-98.9906693,17.2232227,1740.25
</coordinates>
</Point>
</Placemark>
<Placemark>
<name>
Mon May 17 13:37:55 2010 S=0.16 Km/hr
</name>
<styleUrl>
#styleMap_TLP_Normal
</styleUrl>
<Point>
<coordinates>
-98.9906769,17.2232285,1740.25
</coordinates>
</Point>
</Placemark>
<Placemark>
<name>
Mon May 17 13:38:05 2010 S=0.16 Km/hr
</name>
<styleUrl>
#styleMap_TLP_Normal
</styleUrl>
<Point>
<coordinates>
-98.9906769,17.2232285,1740.25
</coordinates>
</Point>
</Placemark>
<Placemark>
<name>
Mon May 17 13:38:15 2010 S=0.26 Km/hr
</name>
<styleUrl>
#styleMap_TLP_Normal
</styleUrl>
<Point>
<coordinates>
-98.9906845,17.2232265,1740.25
</coordinates>
</Point>
</Placemark>
<Placemark>
<name>
Mon May 17 13:38:25 2010 S=0.26 Km/hr
</name>
<styleUrl>
#styleMap_TLP_Normal
</styleUrl>
<Point>
<coordinates>
-98.9906921,17.2232265,1740.28
</coordinates>
</Point>
</Placemark>
<Placemark>
<name>
Mon May 17 13:38:35 2010 S=0.48 Km/hr
</name>
<styleUrl>
#styleMap_TLP_Normal
</styleUrl>
<Point>
<coordinates>
-98.9906921,17.2232323,1740.28
</coordinates>
</Point>
</Placemark>
<Placemark>
<name>
Mon May 17 13:38:45 2010 S=0.24 Km/hr
</name>
<styleUrl>
#styleMap_TLP_Normal
</styleUrl>
<Point>
<coordinates>
-98.9906845,17.2232399,1740.28
</coordinates>
</Point>
</Placemark>
<Placemark>
<name>
Mon May 17 13:38:55 2010 S=0.25 Km/hr
</name>
<styleUrl>
#styleMap_TLP_Normal
</styleUrl>
<Point>
<coordinates>
-98.9906845,17.2232399,1740.28
</coordinates>
</Point>
</Placemark>
<Placemark>
<name>
Mon May 17 13:39:05 2010 S=0.21 Km/hr
</name>
<styleUrl>
#styleMap_TLP_Normal
</styleUrl>
<Point>
<coordinates>
-98.9906845,17.2232361,1740.31
</coordinates>
</Point>
</Placemark>
<Placemark>
<name>
Mon May 17 13:39:15 2010 S=0.18 Km/hr
</name>
<styleUrl>
#styleMap_TLP_Normal
</styleUrl>
<Point>
<coordinates>
-98.9906921,17.2232361,1740.31
</coordinates>
</Point>
</Placemark>
<Placemark>
<name>
Mon May 17 13:39:25 2010 S=0.28 Km/hr
</name>
<styleUrl>
#styleMap_TLP_Normal
</styleUrl>
<Point>
<coordinates>
-98.9906998,17.2232342,1740.31
</coordinates>
</Point>
</Placemark>
<Placemark>
<name>
Mon May 17 13:39:35 2010 S=0.38 Km/hr
</name>
<styleUrl>
#styleMap_TLP_Normal
</styleUrl>
<Point>
<coordinates>
-98.9906998,17.2232285,1740.34
</coordinates>
</Point>
</Placemark>
<Placemark>
<name>
Mon May 17 13:39:45 2010 S=0.25 Km/hr
</name>
<styleUrl>
#styleMap_TLP_Normal
</styleUrl>
<Point>
<coordinates>
-98.9907074,17.2232227,1740.34
</coordinates>
</Point>
</Placemark>
<Placemark>
<name>
Mon May 17 13:39:55 2010 S=0.17 Km/hr
</name>
<styleUrl>
#styleMap_TLP_Normal
</styleUrl>
<Point>
<coordinates>
-98.9907074,17.2232189,1740.38
</coordinates>
</Point>
</Placemark>
<Placemark>
<name>
Mon May 17 13:40:05 2010 S=0.69 Km/hr
</name>
<styleUrl>
#styleMap_TLP_Normal
</styleUrl>
<Point>
<coordinates>
-98.9907150,17.2232170,1740.38
</coordinates>
</Point>
</Placemark>
<Placemark>
<name>
Mon May 17 13:40:15 2010 S=0.23 Km/hr
</name>
<styleUrl>
#styleMap_TLP_Normal
</styleUrl>
<Point>
<coordinates>
-98.9907303,17.2232208,1740.38
</coordinates>
</Point>
</Placemark>
<Placemark>
<name>
Mon May 17 13:40:25 2010 S=0.45 Km/hr
</name>
<styleUrl>
#styleMap_TLP_Normal
</styleUrl>
<Point>
<coordinates>
-98.9907227,17.2232227,1740.41
</coordinates>
</Point>
</Placemark>
<Placemark>
<name>
Mon May 17 13:40:35 2010 S=0.35 Km/hr
</name>
<styleUrl>
#styleMap_TLP_Normal
</styleUrl>
<Point>
<coordinates>
-98.9907150,17.2232227,1740.41
</coordinates>
</Point>
</Placemark>
<Placemark>
<name>
Mon May 17 13:40:45 2010 S=0.45 Km/hr
</name>
<styleUrl>
#styleMap_TLP_Normal
</styleUrl>
<Point>
<coordinates>
-98.9907074,17.2232189,1740.41
</coordinates>
</Point>
</Placemark>
<Placemark>
<name>
Mon May 17 13:40:55 2010 S=0.23 Km/hr
</name>
<styleUrl>
#styleMap_TLP_Normal
</styleUrl>
<Point>
<coordinates>
-98.9906998,17.2232189,1740.41
</coordinates>
</Point>
</Placemark>
<Placemark>
<name>
Mon May 17 13:41:05 2010 S=0.37 Km/hr
</name>
<styleUrl>
#styleMap_TLP_Normal
</styleUrl>
<Point>
<coordinates>
-98.9906998,17.2232189,1740.44
</coordinates>
</Point>
</Placemark>
<Placemark>
<name>
Mon May 17 13:41:15 2010 S=0.25 Km/hr
</name>
<styleUrl>
#styleMap_TLP_Normal
</styleUrl>
<Point>
<coordinates>
-98.9906921,17.2232208,1740.44
</coordinates>
</Point>
</Placemark>
<Placemark>
<name>
Mon May 17 13:41:25 2010 S=0.31 Km/hr
</name>
<styleUrl>
#styleMap_TLP_Normal
</styleUrl>
<Point>
<coordinates>
-98.9906845,17.2232189,1740.47
</coordinates>
</Point>
</Placemark>
<Placemark>
<name>
Mon May 17 13:41:35 2010 S=0.37 Km/hr
</name>
<styleUrl>
#styleMap_TLP_Normal
</styleUrl>
<Point>
<coordinates>
-98.9906845,17.2232170,1740.47
</coordinates>
</Point>
</Placemark>
<Placemark>
<name>
Mon May 17 13:41:45 2010 S=0.01 Km/hr
</name>
<styleUrl>
#styleMap_TLP_Normal
</styleUrl>
<Point>
<coordinates>
-98.9906921,17.2232132,1740.47
</coordinates>
</Point>
</Placemark>
<Placemark>
<name>
Mon May 17 13:41:55 2010 S=0.34 Km/hr
</name>
<styleUrl>
#styleMap_TLP_Normal
</styleUrl>
<Point>
<coordinates>
-98.9906845,17.2232151,1740.47
</coordinates>
</Point>
</Placemark>
<Placemark>
<name>
Mon May 17 13:42:05 2010 S=0.01 Km/hr
</name>
<styleUrl>
#styleMap_TLP_Normal
</styleUrl>
<Point>
<coordinates>
-98.9906845,17.2232132,1740.47
</coordinates>
</Point>
</Placemark>
<Placemark>
<name>
Mon May 17 13:42:15 2010 S=0.01 Km/hr
</name>
<styleUrl>
#styleMap_TLP_Normal
</styleUrl>
<Point>
<coordinates>
-98.9906845,17.2232132,1740.47
</coordinates>
</Point>
</Placemark>
<Placemark>
<name>
Mon May 17 13:42:25 2010 S=0.24 Km/hr
</name>
<styleUrl>
#styleMap_TLP_Normal
</styleUrl>
<Point>
<coordinates>
-98.9906845,17.2232094,1740.47
</coordinates>
</Point>
</Placemark>
<Placemark>
<name>
Mon May 17 13:42:35 2010 S=0.36 Km/hr
</name>
<styleUrl>
#styleMap_TLP_Normal
</styleUrl>
<Point>
<coordinates>
-98.9906921,17.2232094,1740.47
</coordinates>
</Point>
</Placemark>
<Placemark>
<name>
Mon May 17 13:42:45 2010 S=1.09 Km/hr
</name>
<styleUrl>
#styleMap_TLP_Normal
</styleUrl>
<Point>
<coordinates>
-98.9907074,17.2232227,1740.47
</coordinates>
</Point>
</Placemark>
<Placemark>
<name>
Mon May 17 13:42:55 2010 S=1.76 Km/hr
</name>
<styleUrl>
#styleMap_TLP_Normal
</styleUrl>
<Point>
<coordinates>
-98.9907303,17.2232800,1740.53
</coordinates>
</Point>
</Placemark>
<Placemark>
<name>
Mon May 17 13:43:05 2010 S=1.29 Km/hr
</name>
<styleUrl>
#styleMap_TLP_Normal
</styleUrl>
<Point>
<coordinates>
-98.9907455,17.2233295,1740.56
</coordinates>
</Point>
</Placemark>
<Placemark>
<name>
Mon May 17 13:43:15 2010 S=1.59 Km/hr
</name>
<styleUrl>
#styleMap_TLP_Normal
</styleUrl>
<Point>
<coordinates>
-98.9906540,17.2234173,1740.53
</coordinates>
</Point>
</Placemark>
<Placemark>
<name>
Mon May 17 13:43:25 2010 S=1.17 Km/hr
</name>
<styleUrl>
#styleMap_TLP_Normal
</styleUrl>
<Point>
<coordinates>
-98.9905853,17.2234402,1740.56
</coordinates>
</Point>
</Placemark>
<Placemark>
<name>
Mon May 17 13:43:35 2010 S=1.16 Km/hr
</name>
<styleUrl>
#styleMap_TLP_Normal
</styleUrl>
<Point>
<coordinates>
-98.9905243,17.2234306,1740.50
</coordinates>
</Point>
</Placemark>
<Placemark>
<name>
Mon May 17 13:43:45 2010 S=2.08 Km/hr
</name>
<styleUrl>
#styleMap_TLP_Normal
</styleUrl>
<Point>
<coordinates>
-98.9904480,17.2234173,1740.50
</coordinates>
</Point>
</Placemark>
<Placemark>
<name>
Mon May 17 13:43:55 2010 S=1.99 Km/hr
</name>
<styleUrl>
#styleMap_TLP_Normal
</styleUrl>
<Point>
<coordinates>
-98.9903717,17.2234344,1740.41
</coordinates>
</Point>
</Placemark>
<Placemark>
<name>
Mon May 17 13:44:05 2010 S=0.65 Km/hr
</name>
<styleUrl>
#styleMap_TLP_Normal
</styleUrl>
<Point>
<coordinates>
-98.9904175,17.2234421,1740.41
</coordinates>
</Point>
</Placemark>
<Placemark>
<name>
Mon May 17 13:44:15 2010 S=0.51 Km/hr
</name>
<styleUrl>
#styleMap_TLP_Normal
</styleUrl>
<Point>
<coordinates>
-98.9903717,17.2234573,1740.41
</coordinates>
</Point>
</Placemark>
<Placemark>
<name>
Mon May 17 13:44:25 2010 S=0.22 Km/hr
</name>
<styleUrl>
#styleMap_TLP_Normal
</styleUrl>
<Point>
<coordinates>
-98.9903564,17.2234573,1740.41
</coordinates>
</Point>
</Placemark>
<Placemark>
<name>
Mon May 17 13:44:35 2010 S=0.36 Km/hr
</name>
<styleUrl>
#styleMap_TLP_Normal
</styleUrl>
<Point>
<coordinates>
-98.9903564,17.2234535,1740.44
</coordinates>
</Point>
</Placemark>
<Placemark>
<name>
Mon May 17 13:44:45 2010 S=1.35 Km/hr
</name>
<styleUrl>
#styleMap_TLP_Normal
</styleUrl>
<Point>
<coordinates>
-98.9903412,17.2234497,1740.53
</coordinates>
</Point>
</Placemark>
<Placemark>
<name>
Mon May 17 13:44:55 2010 S=1.55 Km/hr
</name>
<styleUrl>
#styleMap_TLP_Normal
</styleUrl>
<Point>
<coordinates>
-98.9902954,17.2234192,1740.66
</coordinates>
</Point>
</Placemark>
<Placemark>
<name>
Mon May 17 13:45:05 2010 S=1.65 Km/hr
</name>
<styleUrl>
#styleMap_TLP_Normal
</styleUrl>
<Point>
<coordinates>
-98.9902496,17.2234383,1740.63
</coordinates>
</Point>
</Placemark>
<Placemark>
<name>
Mon May 17 13:45:15 2010 S=1.74 Km/hr
</name>
<styleUrl>
#styleMap_TLP_Normal
</styleUrl>
<Point>
<coordinates>
-98.9902039,17.2234154,1740.63
</coordinates>
</Point>
</Placemark>
<Placemark>
<name>
Mon May 17 13:45:25 2010 S=1.41 Km/hr
</name>
<styleUrl>
#styleMap_TLP_Normal
</styleUrl>
<Point>
<coordinates>
-98.9901810,17.2234306,1740.72
</coordinates>
</Point>
</Placemark>
<Placemark>
<name>
Mon May 17 13:45:35 2010 S=3.23 Km/hr
</name>
<styleUrl>
#styleMap_TLP_Normal
</styleUrl>
<Point>
<coordinates>
-98.9900665,17.2234535,1740.75
</coordinates>
</Point>
</Placemark>
<Placemark>
<name>
Mon May 17 13:45:45 2010 S=1.59 Km/hr
</name>
<styleUrl>
#styleMap_TLP_Normal
</styleUrl>
<Point>
<coordinates>
-98.9900131,17.2234764,1740.66
</coordinates>
</Point>
</Placemark>
<Placemark>
<name>
Mon May 17 13:45:55 2010 S=1.81 Km/hr
</name>
<styleUrl>
#styleMap_TLP_Normal
</styleUrl>
<Point>
<coordinates>
-98.9899902,17.2235146,1740.59
</coordinates>
</Point>
</Placemark>
<Placemark>
<name>
Mon May 17 13:46:05 2010 S=1.73 Km/hr
</name>
<styleUrl>
#styleMap_TLP_Normal
</styleUrl>
<Point>
<coordinates>
-98.9899368,17.2235184,1740.50
</coordinates>
</Point>
</Placemark>
<Placemark>
<name>
Mon May 17 13:46:15 2010 S=1.63 Km/hr
</name>
<styleUrl>
#styleMap_TLP_Normal
</styleUrl>
<Point>
<coordinates>
-98.9898682,17.2235394,1740.56
</coordinates>
</Point>
</Placemark>
<Placemark>
<name>
Mon May 17 13:46:25 2010 S=0.43 Km/hr
</name>
<styleUrl>
#styleMap_TLP_Normal
</styleUrl>
<Point>
<coordinates>
-98.9900131,17.2235355,1740.50
</coordinates>
</Point>
</Placemark>
<Placemark>
<name>
Mon May 17 13:46:35 2010 S=0.98 Km/hr
</name>
<styleUrl>
#styleMap_TLP_Normal
</styleUrl>
<Point>
<coordinates>
-98.9900055,17.2235374,1740.53
</coordinates>
</Point>
</Placemark>
<Placemark>
<name>
Mon May 17 13:46:45 2010 S=0.78 Km/hr
</name>
<styleUrl>
#styleMap_TLP_Normal
</styleUrl>
<Point>
<coordinates>
-98.9899826,17.2235184,1740.59
</coordinates>
</Point>
</Placemark>
<Placemark>
<name>
Mon May 17 13:46:55 2010 S=0.21 Km/hr
</name>
<styleUrl>
#styleMap_TLP_Normal
</styleUrl>
<Point>
<coordinates>
-98.9899673,17.2235146,1740.59
</coordinates>
</Point>
</Placemark>
<Placemark>
<name>
Mon May 17 13:47:05 2010 S=0.85 Km/hr
</name>
<styleUrl>
#styleMap_TLP_Normal
</styleUrl>
<Point>
<coordinates>
-98.9899826,17.2235069,1740.59
</coordinates>
</Point>
</Placemark>
<Placemark>
<name>
Mon May 17 13:47:15 2010 S=1.29 Km/hr
</name>
<styleUrl>
#styleMap_TLP_Normal
</styleUrl>
<Point>
<coordinates>
-98.9900208,17.2235165,1740.59
</coordinates>
</Point>
</Placemark>
<Placemark>
<name>
Mon May 17 13:47:25 2010 S=1.59 Km/hr
</name>
<styleUrl>
#styleMap_TLP_Normal
</styleUrl>
<Point>
<coordinates>
-98.9900589,17.2235584,1740.59
</coordinates>
</Point>
</Placemark>
<Placemark>
<name>
Mon May 17 13:47:35 2010 S=1.25 Km/hr
</name>
<styleUrl>
#styleMap_TLP_Normal
</styleUrl>
<Point>
<coordinates>
-98.9900970,17.2235794,1740.66
</coordinates>
</Point>
</Placemark>
<Placemark>
<name>
Mon May 17 13:47:45 2010 S=1.14 Km/hr
</name>
<styleUrl>
#styleMap_TLP_Normal
</styleUrl>
<Point>
<coordinates>
-98.9900589,17.2236004,1740.63
</coordinates>
</Point>
</Placemark>
<Placemark>
<name>
Mon May 17 13:47:55 2010 S=2.10 Km/hr
</name>
<styleUrl>
#styleMap_TLP_Normal
</styleUrl>
<Point>
<coordinates>
-98.9899826,17.2236462,1740.47
</coordinates>
</Point>
</Placemark>
<Placemark>
<name>
Mon May 17 13:48:05 2010 S=0.67 Km/hr
</name>
<styleUrl>
#styleMap_TLP_Normal
</styleUrl>
<Point>
<coordinates>
-98.9900131,17.2236824,1740.13
</coordinates>
</Point>
</Placemark>
<Placemark>
<name>
Mon May 17 13:48:15 2010 S=1.49 Km/hr
</name>
<styleUrl>
#styleMap_TLP_Normal
</styleUrl>
<Point>
<coordinates>
-98.9900665,17.2236977,1740.00
</coordinates>
</Point>
</Placemark>
<Placemark>
<name>
Mon May 17 13:48:25 2010 S=1.15 Km/hr
</name>
<styleUrl>
#styleMap_TLP_Normal
</styleUrl>
<Point>
<coordinates>
-98.9900284,17.2237339,1739.97
</coordinates>
</Point>
</Placemark>
<Placemark>
<name>
Mon May 17 13:48:35 2010 S=0.51 Km/hr
</name>
<styleUrl>
#styleMap_TLP_Normal
</styleUrl>
<Point>
<coordinates>
-98.9900436,17.2237358,1740.09
</coordinates>
</Point>
</Placemark>
<Placemark>
<name>
Mon May 17 13:48:45 2010 S=0.85 Km/hr
</name>
<styleUrl>
#styleMap_TLP_Normal
</styleUrl>
<Point>
<coordinates>
-98.9900589,17.2237511,1740.03
</coordinates>
</Point>
</Placemark>
<Placemark>
<name>
Mon May 17 13:48:55 2010 S=1.05 Km/hr
</name>
<styleUrl>
#styleMap_TLP_Normal
</styleUrl>
<Point>
<coordinates>
-98.9900894,17.2237835,1740.13
</coordinates>
</Point>
</Placemark>
<Placemark>
<name>
Mon May 17 13:49:05 2010 S=0.53 Km/hr
</name>
<styleUrl>
#styleMap_TLP_Normal
</styleUrl>
<Point>
<coordinates>
-98.9900742,17.2237778,1740.66
</coordinates>
</Point>
</Placemark>
<Placemark>
<name>
Mon May 17 13:49:15 2010 S=1.08 Km/hr
</name>
<styleUrl>
#styleMap_TLP_Normal
</styleUrl>
<Point>
<coordinates>
-98.9900665,17.2237835,1741.19
</coordinates>
</Point>
</Placemark>
<Placemark>
<name>
Mon May 17 13:49:25 2010 S=1.32 Km/hr
</name>
<styleUrl>
#styleMap_TLP_Normal
</styleUrl>
<Point>
<coordinates>
-98.9900436,17.2238216,1741.16
</coordinates>
</Point>
</Placemark>
<Placemark>
<name>
Mon May 17 13:49:35 2010 S=1.23 Km/hr
</name>
<styleUrl>
#styleMap_TLP_Normal
</styleUrl>
<Point>
<coordinates>
-98.9900208,17.2238712,1741.53
</coordinates>
</Point>
</Placemark>
<Placemark>
<name>
Mon May 17 13:49:45 2010 S=1.42 Km/hr
</name>
<styleUrl>
#styleMap_TLP_Normal
</styleUrl>
<Point>
<coordinates>
-98.9899750,17.2238979,1742.38
</coordinates>
</Point>
</Placemark>
<Placemark>
<name>
Mon May 17 13:49:55 2010 S=1.39 Km/hr
</name>
<styleUrl>
#styleMap_TLP_Normal
</styleUrl>
<Point>
<coordinates>
-98.9899521,17.2239208,1744.13
</coordinates>
</Point>
</Placemark>
<Placemark>
<name>
Mon May 17 13:50:05 2010 S=1.34 Km/hr
</name>
<styleUrl>
#styleMap_TLP_Normal
</styleUrl>
<Point>
<coordinates>
-98.9899521,17.2239571,1745.66
</coordinates>
</Point>
</Placemark>
<Placemark>
<name>
Mon May 17 13:50:15 2010 S=0.47 Km/hr
</name>
<styleUrl>
#styleMap_TLP_Normal
</styleUrl>
<Point>
<coordinates>
-98.9899673,17.2239704,1746.44
</coordinates>
</Point>
</Placemark>
<Placemark>
<name>
Mon May 17 13:50:25 2010 S=0.18 Km/hr
</name>
<styleUrl>
#styleMap_TLP_Normal
</styleUrl>
<Point>
<coordinates>
-98.9899597,17.2239819,1747.19
</coordinates>
</Point>
</Placemark>
<Placemark>
<name>
Mon May 17 13:50:35 2010 S=1.05 Km/hr
</name>
<styleUrl>
#styleMap_TLP_Normal
</styleUrl>
<Point>
<coordinates>
-98.9899597,17.2239895,1748.56
</coordinates>
</Point>
</Placemark>
<Placemark>
<name>
Mon May 17 13:50:45 2010 S=1.69 Km/hr
</name>
<styleUrl>
#styleMap_TLP_Normal
</styleUrl>
<Point>
<coordinates>
-98.9899063,17.2240238,1750.25
</coordinates>
</Point>
</Placemark>
<Placemark>
<name>
Mon May 17 13:50:55 2010 S=2.88 Km/hr
</name>
<styleUrl>
#styleMap_TLP_Normal
</styleUrl>
<Point>
<coordinates>
-98.9898682,17.2240906,1751.97
</coordinates>
</Point>
</Placemark>
<Placemark>
<name>
Mon May 17 13:51:05 2010 S=2.16 Km/hr
</name>
<styleUrl>
#styleMap_TLP_Normal
</styleUrl>
<Point>
<coordinates>
-98.9898376,17.2241573,1753.72
</coordinates>
</Point>
</Placemark>
<Placemark>
<name>
Mon May 17 13:51:15 2010 S=2.84 Km/hr
</name>
<styleUrl>
#styleMap_TLP_Normal
</styleUrl>
<Point>
<coordinates>
-98.9898300,17.2242279,1754.69
</coordinates>
</Point>
</Placemark>
<Placemark>
<name>
Mon May 17 13:51:25 2010 S=2.72 Km/hr
</name>
<styleUrl>
#styleMap_TLP_Normal
</styleUrl>
<Point>
<coordinates>
-98.9897995,17.2243061,1756.09
</coordinates>
</Point>
</Placemark>
<Placemark>
<name>
Mon May 17 13:51:35 2010 S=2.44 Km/hr
</name>
<styleUrl>
#styleMap_TLP_Normal
</styleUrl>
<Point>
<coordinates>
-98.9897919,17.2243767,1757.00
</coordinates>
</Point>
</Placemark>
<Placemark>
<name>
Mon May 17 13:51:45 2010 S=2.71 Km/hr
</name>
<styleUrl>
#styleMap_TLP_Normal
</styleUrl>
<Point>
<coordinates>
-98.9898071,17.2244511,1760.19
</coordinates>
</Point>
</Placemark>
<Placemark>
<name>
Mon May 17 13:51:55 2010 S=1.76 Km/hr
</name>
<styleUrl>
#styleMap_TLP_Normal
</styleUrl>
<Point>
<coordinates>
-98.9898071,17.2245216,1761.13
</coordinates>
</Point>
</Placemark>
<Placemark>
<name>
Mon May 17 13:52:05 2010 S=2.03 Km/hr
</name>
<styleUrl>
#styleMap_TLP_Normal
</styleUrl>
<Point>
<coordinates>
-98.9898071,17.2245865,1762.53
</coordinates>
</Point>
</Placemark>
<Placemark>
<name>
Mon May 17 13:52:15 2010 S=1.65 Km/hr
</name>
<styleUrl>
#styleMap_TLP_Normal
</styleUrl>
<Point>
<coordinates>
-98.9897690,17.2246418,1763.38
</coordinates>
</Point>
</Placemark>
<Placemark>
<name>
Mon May 17 13:52:25 2010 S=3.99 Km/hr
</name>
<styleUrl>
#styleMap_TLP_Normal
</styleUrl>
<Point>
<coordinates>
-98.9896851,17.2246819,1764.53
</coordinates>
</Point>
</Placemark>
<Placemark>
<name>
Mon May 17 13:52:35 2010 S=2.08 Km/hr
</name>
<styleUrl>
#styleMap_TLP_Normal
</styleUrl>
<Point>
<coordinates>
-98.9896622,17.2247505,1767.13
</coordinates>
</Point>
</Placemark>
<Placemark>
<name>
Mon May 17 13:52:45 2010 S=2.32 Km/hr
</name>
<styleUrl>
#styleMap_TLP_Normal
</styleUrl>
<Point>
<coordinates>
-98.9896622,17.2248325,1770.50
</coordinates>
</Point>
</Placemark>
<Placemark>
<name>
Mon May 17 13:52:55 2010 S=0.20 Km/hr
</name>
<styleUrl>
#styleMap_TLP_Normal
</styleUrl>
<Point>
<coordinates>
-98.9896240,17.2248497,1771.91
</coordinates>
</Point>
</Placemark>
<Placemark>
<name>
Mon May 17 13:53:05 2010 S=0.01 Km/hr
</name>
<styleUrl>
#styleMap_TLP_Normal
</styleUrl>
<Point>
<coordinates>
-98.9896240,17.2248478,1772.13
</coordinates>
</Point>
</Placemark>
<Placemark>
<name>
Mon May 17 13:53:15 2010 S=0.02 Km/hr
</name>
<styleUrl>
#styleMap_TLP_Normal
</styleUrl>
<Point>
<coordinates>
-98.9896240,17.2248459,1772.13
</coordinates>
</Point>
</Placemark>
<Placemark>
<name>
Mon May 17 13:53:25 2010 S=0.02 Km/hr
</name>
<styleUrl>
#styleMap_TLP_Normal
</styleUrl>
<Point>
<coordinates>
-98.9896240,17.2248478,1772.13
</coordinates>
</Point>
</Placemark>
<Placemark>
<name>
Mon May 17 13:53:35 2010 S=1.25 Km/hr
</name>
<styleUrl>
#styleMap_TLP_Normal
</styleUrl>
<Point>
<coordinates>
-98.9896240,17.2248516,1772.16
</coordinates>
</Point>
</Placemark>
<Placemark>
<name>
Mon May 17 13:53:45 2010 S=1.70 Km/hr
</name>
<styleUrl>
#styleMap_TLP_Normal
</styleUrl>
<Point>
<coordinates>
-98.9896317,17.2249660,1774.34
</coordinates>
</Point>
</Placemark>
<Placemark>
<name>
Mon May 17 13:53:55 2010 S=2.25 Km/hr
</name>
<styleUrl>
#styleMap_TLP_Normal
</styleUrl>
<Point>
<coordinates>
-98.9895401,17.2250824,1774.69
</coordinates>
</Point>
</Placemark>
<Placemark>
<name>
Mon May 17 13:54:05 2010 S=1.56 Km/hr
</name>
<styleUrl>
#styleMap_TLP_Normal
</styleUrl>
<Point>
<coordinates>
-98.9895096,17.2250805,1775.00
</coordinates>
</Point>
</Placemark>
<Placemark>
<name>
Mon May 17 13:54:15 2010 S=2.93 Km/hr
</name>
<styleUrl>
#styleMap_TLP_Normal
</styleUrl>
<Point>
<coordinates>
-98.9894791,17.2250080,1775.22
</coordinates>
</Point>
</Placemark>
<Placemark>
<name>
Mon May 17 13:54:25 2010 S=2.44 Km/hr
</name>
<styleUrl>
#styleMap_TLP_Normal
</styleUrl>
<Point>
<coordinates>
-98.9893799,17.2249317,1775.66
</coordinates>
</Point>
</Placemark>
<Placemark>
<name>
Mon May 17 13:54:35 2010 S=3.32 Km/hr
</name>
<styleUrl>
#styleMap_TLP_Normal
</styleUrl>
<Point>
<coordinates>
-98.9892731,17.2249489,1775.72
</coordinates>
</Point>
</Placemark>
<Placemark>
<name>
Mon May 17 13:54:45 2010 S=3.77 Km/hr
</name>
<styleUrl>
#styleMap_TLP_Normal
</styleUrl>
<Point>
<coordinates>
-98.9891739,17.2250118,1776.44
</coordinates>
</Point>
</Placemark>
<Placemark>
<name>
Mon May 17 13:54:55 2010 S=3.45 Km/hr
</name>
<styleUrl>
#styleMap_TLP_Normal
</styleUrl>
<Point>
<coordinates>
-98.9891205,17.2250557,1775.88
</coordinates>
</Point>
</Placemark>
<Placemark>
<name>
Mon May 17 13:55:05 2010 S=3.05 Km/hr
</name>
<styleUrl>
#styleMap_TLP_Normal
</styleUrl>
<Point>
<coordinates>
-98.9890823,17.2251377,1775.19
</coordinates>
</Point>
</Placemark>
<Placemark>
<name>
Mon May 17 13:55:15 2010 S=3.37 Km/hr
</name>
<styleUrl>
#styleMap_TLP_Normal
</styleUrl>
<Point>
<coordinates>
-98.9890823,17.2252312,1775.09
</coordinates>
</Point>
</Placemark>
<Placemark>
<name>
Mon May 17 13:55:25 2010 S=3.63 Km/hr
</name>
<styleUrl>
#styleMap_TLP_Normal
</styleUrl>
<Point>
<coordinates>
-98.9890823,17.2253380,1775.50
</coordinates>
</Point>
</Placemark>
<Placemark>
<name>
Mon May 17 13:55:35 2010 S=3.79 Km/hr
</name>
<styleUrl>
#styleMap_TLP_Normal
</styleUrl>
<Point>
<coordinates>
-98.9890823,17.2254257,1776.22
</coordinates>
</Point>
</Placemark>
<Placemark>
<name>
Mon May 17 13:55:45 2010 S=2.92 Km/hr
</name>
<styleUrl>
#styleMap_TLP_Normal
</styleUrl>
<Point>
<coordinates>
-98.9890594,17.2255001,1776.66
</coordinates>
</Point>
</Placemark>
<Placemark>
<name>
Mon May 17 13:55:55 2010 S=2.71 Km/hr
</name>
<styleUrl>
#styleMap_TLP_Normal
</styleUrl>
<Point>
<coordinates>
-98.9890518,17.2255840,1778.00
</coordinates>
</Point>
</Placemark>
<Placemark>
<name>
Mon May 17 13:56:05 2010 S=1.99 Km/hr
</name>
<styleUrl>
#styleMap_TLP_Normal
</styleUrl>
<Point>
<coordinates>
-98.9890823,17.2256527,1778.44
</coordinates>
</Point>
</Placemark>
<Placemark>
<name>
Mon May 17 13:56:15 2010 S=0.69 Km/hr
</name>
<styleUrl>
#styleMap_TLP_Normal
</styleUrl>
<Point>
<coordinates>
-98.9891052,17.2256756,1778.88
</coordinates>
</Point>
</Placemark>
<Placemark>
<name>
Mon May 17 13:56:25 2010 S=0.26 Km/hr
</name>
<styleUrl>
#styleMap_TLP_Normal
</styleUrl>
<Point>
<coordinates>
-98.9890976,17.2256870,1779.31
</coordinates>
</Point>
</Placemark>
<Placemark>
<name>
Mon May 17 13:56:35 2010 S=0.87 Km/hr
</name>
<styleUrl>
#styleMap_TLP_Normal
</styleUrl>
<Point>
<coordinates>
-98.9890823,17.2256927,1779.81
</coordinates>
</Point>
</Placemark>
<Placemark>
<name>
Mon May 17 13:56:45 2010 S=0.79 Km/hr
</name>
<styleUrl>
#styleMap_TLP_Normal
</styleUrl>
<Point>
<coordinates>
-98.9890594,17.2257137,1780.44
</coordinates>
</Point>
</Placemark>
<Placemark>
<name>
Mon May 17 13:56:55 2010 S=2.39 Km/hr
</name>
<styleUrl>
#styleMap_TLP_Normal
</styleUrl>
<Point>
<coordinates>
-98.9890366,17.2257557,1780.69
</coordinates>
</Point>
</Placemark>
<Placemark>
<name>
Mon May 17 13:57:05 2010 S=4.13 Km/hr
</name>
<styleUrl>
#styleMap_TLP_Normal
</styleUrl>
<Point>
<coordinates>
-98.9889679,17.2258854,1780.41
</coordinates>
</Point>
</Placemark>
<Placemark>
<name>
Mon May 17 13:57:15 2010 S=2.59 Km/hr
</name>
<styleUrl>
#styleMap_TLP_Normal
</styleUrl>
<Point>
<coordinates>
-98.9889908,17.2259884,1779.44
</coordinates>
</Point>
</Placemark>
<Placemark>
<name>
Mon May 17 13:57:25 2010 S=2.35 Km/hr
</name>
<styleUrl>
#styleMap_TLP_Normal
</styleUrl>
<Point>
<coordinates>
-98.9890442,17.2260761,1778.97
</coordinates>
</Point>
</Placemark>
<Placemark>
<name>
Mon May 17 13:57:35 2010 S=1.84 Km/hr
</name>
<styleUrl>
#styleMap_TLP_Normal
</styleUrl>
<Point>
<coordinates>
-98.9891052,17.2261162,1778.47
</coordinates>
</Point>
</Placemark>
<Placemark>
<name>
Mon May 17 13:57:45 2010 S=2.04 Km/hr
</name>
<styleUrl>
#styleMap_TLP_Normal
</styleUrl>
<Point>
<coordinates>
-98.9891510,17.2262039,1778.78
</coordinates>
</Point>
</Placemark>
<Placemark>
<name>
Mon May 17 13:57:55 2010 S=2.16 Km/hr
</name>
<styleUrl>
#styleMap_TLP_Normal
</styleUrl>
<Point>
<coordinates>
-98.9892578,17.2262325,1778.38
</coordinates>
</Point>
</Placemark>
<Placemark>
<name>
Mon May 17 13:58:05 2010 S=2.01 Km/hr
</name>
<styleUrl>
#styleMap_TLP_Normal
</styleUrl>
<Point>
<coordinates>
-98.9892883,17.2263260,1777.75
</coordinates>
</Point>
</Placemark>
<Placemark>
<name>
Mon May 17 13:58:15 2010 S=3.24 Km/hr
</name>
<styleUrl>
#styleMap_TLP_Normal
</styleUrl>
<Point>
<coordinates>
-98.9893646,17.2264042,1777.44
</coordinates>
</Point>
</Placemark>
<Placemark>
<name>
Mon May 17 13:58:25 2010 S=2.14 Km/hr
</name>
<styleUrl>
#styleMap_TLP_Normal
</styleUrl>
<Point>
<coordinates>
-98.9894485,17.2264462,1777.44
</coordinates>
</Point>
</Placemark>
<Placemark>
<name>
Mon May 17 13:58:35 2010 S=2.20 Km/hr
</name>
<styleUrl>
#styleMap_TLP_Normal
</styleUrl>
<Point>
<coordinates>
-98.9895020,17.2264347,1777.41
</coordinates>
</Point>
</Placemark>
<Placemark>
<name>
Mon May 17 13:58:45 2010 S=3.09 Km/hr
</name>
<styleUrl>
#styleMap_TLP_Normal
</styleUrl>
<Point>
<coordinates>
-98.9896774,17.2264328,1777.31
</coordinates>
</Point>
</Placemark>
<Placemark>
<name>
Mon May 17 13:58:55 2010 S=2.37 Km/hr
</name>
<styleUrl>
#styleMap_TLP_Normal
</styleUrl>
<Point>
<coordinates>
-98.9897766,17.2264538,1777.25
</coordinates>
</Point>
</Placemark>
<Placemark>
<name>
Mon May 17 13:59:05 2010 S=0.34 Km/hr
</name>
<styleUrl>
#styleMap_TLP_Normal
</styleUrl>
<Point>
<coordinates>
-98.9897690,17.2264309,1777.13
</coordinates>
</Point>
</Placemark>
<Placemark>
<name>
Mon May 17 13:59:15 2010 S=2.39 Km/hr
</name>
<styleUrl>
#styleMap_TLP_Normal
</styleUrl>
<Point>
<coordinates>
-98.9897385,17.2265205,1777.13
</coordinates>
</Point>
</Placemark>
<Placemark>
<name>
Mon May 17 13:59:25 2010 S=2.13 Km/hr
</name>
<styleUrl>
#styleMap_TLP_Normal
</styleUrl>
<Point>
<coordinates>
-98.9896011,17.2265854,1777.13
</coordinates>
</Point>
</Placemark>
<Placemark>
<name>
Mon May 17 13:59:35 2010 S=2.88 Km/hr
</name>
<styleUrl>
#styleMap_TLP_Normal
</styleUrl>
<Point>
<coordinates>
-98.9895477,17.2266483,1776.94
</coordinates>
</Point>
</Placemark>
<Placemark>
<name>
Mon May 17 13:59:45 2010 S=1.89 Km/hr
</name>
<styleUrl>
#styleMap_TLP_Normal
</styleUrl>
<Point>
<coordinates>
-98.9895248,17.2266903,1776.81
</coordinates>
</Point>
</Placemark>
<Placemark>
<name>
Mon May 17 13:59:55 2010 S=1.51 Km/hr
</name>
<styleUrl>
#styleMap_TLP_Normal
</styleUrl>
<Point>
<coordinates>
-98.9896164,17.2266808,1776.47
</coordinates>
</Point>
</Placemark>
<Placemark>
<name>
Mon May 17 14:00:05 2010 S=0.60 Km/hr
</name>
<styleUrl>
#styleMap_TLP_Normal
</styleUrl>
<Point>
<coordinates>
-98.9896317,17.2266788,1776.41
</coordinates>
</Point>
</Placemark>
<Placemark>
<name>
Mon May 17 14:00:15 2010 S=0.05 Km/hr
</name>
<styleUrl>
#styleMap_TLP_Normal
</styleUrl>
<Point>
<coordinates>
-98.9896240,17.2266827,1776.41
</coordinates>
</Point>
</Placemark>
<Placemark>
<name>
Mon May 17 14:00:25 2010 S=2.49 Km/hr
</name>
<styleUrl>
#styleMap_TLP_Normal
</styleUrl>
<Point>
<coordinates>
-98.9896469,17.2267323,1776.69
</coordinates>
</Point>
</Placemark>
<Placemark>
<name>
Mon May 17 14:00:35 2010 S=3.13 Km/hr
</name>
<styleUrl>
#styleMap_TLP_Normal
</styleUrl>
<Point>
<coordinates>
-98.9897308,17.2268009,1776.78
</coordinates>
</Point>
</Placemark>
<Placemark>
<name>
Mon May 17 14:00:45 2010 S=2.95 Km/hr
</name>
<styleUrl>
#styleMap_TLP_Normal
</styleUrl>
<Point>
<coordinates>
-98.9897842,17.2268982,1776.78
</coordinates>
</Point>
</Placemark>
<Placemark>
<name>
Mon May 17 14:00:55 2010 S=2.89 Km/hr
</name>
<styleUrl>
#styleMap_TLP_Normal
</styleUrl>
<Point>
<coordinates>
-98.9898148,17.2270412,1776.56
</coordinates>
</Point>
</Placemark>
<Placemark>
<name>
Mon May 17 14:01:05 2010 S=4.25 Km/hr
</name>
<styleUrl>
#styleMap_TLP_Normal
</styleUrl>
<Point>
<coordinates>
-98.9897079,17.2271767,1774.13
</coordinates>
</Point>
</Placemark>
<Placemark>
<name>
Mon May 17 14:01:15 2010 S=3.53 Km/hr
</name>
<styleUrl>
#styleMap_TLP_Normal
</styleUrl>
<Point>
<coordinates>
-98.9895554,17.2271557,1771.97
</coordinates>
</Point>
</Placemark>
<Placemark>
<name>
Mon May 17 14:01:25 2010 S=2.58 Km/hr
</name>
<styleUrl>
#styleMap_TLP_Normal
</styleUrl>
<Point>
<coordinates>
-98.9894714,17.2271328,1771.06
</coordinates>
</Point>
</Placemark>
<Placemark>
<name>
Mon May 17 14:01:35 2010 S=2.64 Km/hr
</name>
<styleUrl>
#styleMap_TLP_Normal
</styleUrl>
<Point>
<coordinates>
-98.9893799,17.2271099,1770.44
</coordinates>
</Point>
</Placemark>
<Placemark>
<name>
Mon May 17 14:01:45 2010 S=2.07 Km/hr
</name>
<styleUrl>
#styleMap_TLP_Normal
</styleUrl>
<Point>
<coordinates>
-98.9893494,17.2270641,1770.03
</coordinates>
</Point>
</Placemark>
<Placemark>
<name>
Mon May 17 14:01:55 2010 S=2.55 Km/hr
</name>
<styleUrl>
#styleMap_TLP_Normal
</styleUrl>
<Point>
<coordinates>
-98.9892883,17.2270622,1769.78
</coordinates>
</Point>
</Placemark>
<Placemark>
<name>
Mon May 17 14:02:05 2010 S=2.04 Km/hr
</name>
<styleUrl>
#styleMap_TLP_Normal
</styleUrl>
<Point>
<coordinates>
-98.9892731,17.2270947,1769.44
</coordinates>
</Point>
</Placemark>
<Placemark>
<name>
Mon May 17 14:02:15 2010 S=2.93 Km/hr
</name>
<styleUrl>
#styleMap_TLP_Normal
</styleUrl>
<Point>
<coordinates>
-98.9892120,17.2271309,1769.13
</coordinates>
</Point>
</Placemark>
<Placemark>
<name>
Mon May 17 14:02:25 2010 S=1.74 Km/hr
</name>
<styleUrl>
#styleMap_TLP_Normal
</styleUrl>
<Point>
<coordinates>
-98.9891739,17.2271156,1768.81
</coordinates>
</Point>
</Placemark>
<Placemark>
<name>
Mon May 17 14:02:35 2010 S=2.23 Km/hr
</name>
<styleUrl>
#styleMap_TLP_Normal
</styleUrl>
<Point>
<coordinates>
-98.9891052,17.2271404,1768.63
</coordinates>
</Point>
</Placemark>
<Placemark>
<name>
Mon May 17 14:02:45 2010 S=0.59 Km/hr
</name>
<styleUrl>
#styleMap_TLP_Normal
</styleUrl>
<Point>
<coordinates>
-98.9890976,17.2271500,1768.41
</coordinates>
</Point>
</Placemark>
<Placemark>
<name>
Mon May 17 14:02:55 2010 S=1.02 Km/hr
</name>
<styleUrl>
#styleMap_TLP_Normal
</styleUrl>
<Point>
<coordinates>
-98.9890823,17.2271519,1768.34
</coordinates>
</Point>
</Placemark>
<Placemark>
<name>
Mon May 17 14:03:05 2010 S=2.86 Km/hr
</name>
<styleUrl>
#styleMap_TLP_Normal
</styleUrl>
<Point>
<coordinates>
-98.9891510,17.2270584,1768.47
</coordinates>
</Point>
</Placemark>
<Placemark>
<name>
Mon May 17 14:03:15 2010 S=0.99 Km/hr
</name>
<styleUrl>
#styleMap_TLP_Normal
</styleUrl>
<Point>
<coordinates>
-98.9891815,17.2269764,1768.38
</coordinates>
</Point>
</Placemark>
<Placemark>
<name>
Mon May 17 14:03:25 2010 S=2.65 Km/hr
</name>
<styleUrl>
#styleMap_TLP_Normal
</styleUrl>
<Point>
<coordinates>
-98.9891586,17.2269459,1768.28
</coordinates>
</Point>
</Placemark>
<Placemark>
<name>
Mon May 17 14:03:35 2010 S=2.17 Km/hr
</name>
<styleUrl>
#styleMap_TLP_Normal
</styleUrl>
<Point>
<coordinates>
-98.9890976,17.2269211,1768.38
</coordinates>
</Point>
</Placemark>
<Placemark>
<name>
Mon May 17 14:03:45 2010 S=3.77 Km/hr
</name>
<styleUrl>
#styleMap_TLP_Normal
</styleUrl>
<Point>
<coordinates>
-98.9889984,17.2269058,1768.44
</coordinates>
</Point>
</Placemark>
<Placemark>
<name>
Mon May 17 14:03:55 2010 S=3.83 Km/hr
</name>
<styleUrl>
#styleMap_TLP_Normal
</styleUrl>
<Point>
<coordinates>
-98.9889145,17.2268734,1768.59
</coordinates>
</Point>
</Placemark>
<Placemark>
<name>
Mon May 17 14:04:05 2010 S=0.46 Km/hr
</name>
<styleUrl>
#styleMap_TLP_Normal
</styleUrl>
<Point>
<coordinates>
-98.9888916,17.2268467,1768.94
</coordinates>
</Point>
</Placemark>
<Placemark>
<name>
Mon May 17 14:04:15 2010 S=0.29 Km/hr
</name>
<styleUrl>
#styleMap_TLP_Normal
</styleUrl>
<Point>
<coordinates>
-98.9888992,17.2268391,1769.09
</coordinates>
</Point>
</Placemark>
<Placemark>
<name>
Mon May 17 14:04:25 2010 S=0.57 Km/hr
</name>
<styleUrl>
#styleMap_TLP_Normal
</styleUrl>
<Point>
<coordinates>
-98.9888840,17.2268333,1769.13
</coordinates>
</Point>
</Placemark>
<Placemark>
<name>
Mon May 17 14:04:35 2010 S=0.34 Km/hr
</name>
<styleUrl>
#styleMap_TLP_Normal
</styleUrl>
<Point>
<coordinates>
-98.9888687,17.2268391,1769.13
</coordinates>
</Point>
</Placemark>
<Placemark>
<name>
Mon May 17 14:04:45 2010 S=1.51 Km/hr
</name>
<styleUrl>
#styleMap_TLP_Normal
</styleUrl>
<Point>
<coordinates>
-98.9888611,17.2267876,1768.66
</coordinates>
</Point>
</Placemark>
<Placemark>
<name>
Mon May 17 14:04:55 2010 S=0.40 Km/hr
</name>
<styleUrl>
#styleMap_TLP_Normal
</styleUrl>
<Point>
<coordinates>
-98.9888687,17.2267666,1768.34
</coordinates>
</Point>
</Placemark>
<Placemark>
<name>
Mon May 17 14:05:05 2010 S=0.29 Km/hr
</name>
<styleUrl>
#styleMap_TLP_Normal
</styleUrl>
<Point>
<coordinates>
-98.9888535,17.2267780,1769.50
</coordinates>
</Point>
</Placemark>
<Placemark>
<name>
Mon May 17 14:05:15 2010 S=0.99 Km/hr
</name>
<styleUrl>
#styleMap_TLP_Normal
</styleUrl>
<Point>
<coordinates>
-98.9888687,17.2267685,1769.63
</coordinates>
</Point>
</Placemark>
<Placemark>
<name>
Mon May 17 14:05:25 2010 S=1.28 Km/hr
</name>
<styleUrl>
#styleMap_TLP_Normal
</styleUrl>
<Point>
<coordinates>
-98.9888763,17.2267838,1770.00
</coordinates>
</Point>
</Placemark>
<Placemark>
<name>
Mon May 17 14:05:35 2010 S=0.51 Km/hr
</name>
<styleUrl>
#styleMap_TLP_Normal
</styleUrl>
<Point>
<coordinates>
-98.9888229,17.2268143,1769.94
</coordinates>
</Point>
</Placemark>
<Placemark>
<name>
Mon May 17 14:05:45 2010 S=0.16 Km/hr
</name>
<styleUrl>
#styleMap_TLP_Normal
</styleUrl>
<Point>
<coordinates>
-98.9888229,17.2268200,1770.00
</coordinates>
</Point>
</Placemark>
<Placemark>
<name>
Mon May 17 14:05:55 2010 S=0.46 Km/hr
</name>
<styleUrl>
#styleMap_TLP_Normal
</styleUrl>
<Point>
<coordinates>
-98.9888306,17.2268238,1770.00
</coordinates>
</Point>
</Placemark>
<Placemark>
<name>
Mon May 17 14:06:05 2010 S=0.33 Km/hr
</name>
<styleUrl>
#styleMap_TLP_Normal
</styleUrl>
<Point>
<coordinates>
-98.9888458,17.2268257,1770.00
</coordinates>
</Point>
</Placemark>
<Placemark>
<name>
Mon May 17 14:06:15 2010 S=0.12 Km/hr
</name>
<styleUrl>
#styleMap_TLP_Normal
</styleUrl>
<Point>
<coordinates>
-98.9888535,17.2268276,1770.00
</coordinates>
</Point>
</Placemark>
<Placemark>
<name>
Mon May 17 14:06:25 2010 S=0.24 Km/hr
</name>
<styleUrl>
#styleMap_TLP_Normal
</styleUrl>
<Point>
<coordinates>
-98.9888535,17.2268295,1770.00
</coordinates>
</Point>
</Placemark>
<Placemark>
<name>
Mon May 17 14:06:35 2010 S=0.21 Km/hr
</name>
<styleUrl>
#styleMap_TLP_Normal
</styleUrl>
<Point>
<coordinates>
-98.9888611,17.2268238,1770.00
</coordinates>
</Point>
</Placemark>
<Placemark>
<name>
Mon May 17 14:06:45 2010 S=0.58 Km/hr
</name>
<styleUrl>
#styleMap_TLP_Normal
</styleUrl>
<Point>
<coordinates>
-98.9888535,17.2268124,1769.97
</coordinates>
</Point>
</Placemark>
<Placemark>
<name>
Mon May 17 14:06:55 2010 S=0.03 Km/hr
</name>
<styleUrl>
#styleMap_TLP_Normal
</styleUrl>
<Point>
<coordinates>
-98.9888535,17.2268047,1769.97
</coordinates>
</Point>
</Placemark>
<Placemark>
<name>
Mon May 17 14:07:05 2010 S=0.50 Km/hr
</name>
<styleUrl>
#styleMap_TLP_Normal
</styleUrl>
<Point>
<coordinates>
-98.9888611,17.2268066,1770.00
</coordinates>
</Point>
</Placemark>
<Placemark>
<name>
Mon May 17 14:07:15 2010 S=0.69 Km/hr
</name>
<styleUrl>
#styleMap_TLP_Normal
</styleUrl>
<Point>
<coordinates>
-98.9888763,17.2268200,1770.00
</coordinates>
</Point>
</Placemark>
<Placemark>
<name>
Mon May 17 14:07:25 2010 S=0.41 Km/hr
</name>
<styleUrl>
#styleMap_TLP_Normal
</styleUrl>
<Point>
<coordinates>
-98.9888840,17.2268238,1769.97
</coordinates>
</Point>
</Placemark>
<Placemark>
<name>
Mon May 17 14:07:35 2010 S=0.52 Km/hr
</name>
<styleUrl>
#styleMap_TLP_Normal
</styleUrl>
<Point>
<coordinates>
-98.9888992,17.2268276,1769.97
</coordinates>
</Point>
</Placemark>
<Placemark>
<name>
Mon May 17 14:07:45 2010 S=1.95 Km/hr
</name>
<styleUrl>
#styleMap_TLP_Normal
</styleUrl>
<Point>
<coordinates>
-98.9888458,17.2268181,1769.25
</coordinates>
</Point>
</Placemark>
<Placemark>
<name>
Mon May 17 14:07:55 2010 S=3.61 Km/hr
</name>
<styleUrl>
#styleMap_TLP_Normal
</styleUrl>
<Point>
<coordinates>
-98.9887695,17.2268257,1769.25
</coordinates>
</Point>
</Placemark>
<Placemark>
<name>
Mon May 17 14:08:05 2010 S=2.85 Km/hr
</name>
<styleUrl>
#styleMap_TLP_Normal
</styleUrl>
<Point>
<coordinates>
-98.9886627,17.2268391,1769.50
</coordinates>
</Point>
</Placemark>
<Placemark>
<name>
Mon May 17 14:08:15 2010 S=3.62 Km/hr
</name>
<styleUrl>
#styleMap_TLP_Normal
</styleUrl>
<Point>
<coordinates>
-98.9885864,17.2268486,1769.53
</coordinates>
</Point>
</Placemark>
<Placemark>
<name>
Mon May 17 14:08:25 2010 S=1.73 Km/hr
</name>
<styleUrl>
#styleMap_TLP_Normal
</styleUrl>
<Point>
<coordinates>
-98.9886017,17.2268829,1770.28
</coordinates>
</Point>
</Placemark>
<Placemark>
<name>
Mon May 17 14:08:35 2010 S=3.21 Km/hr
</name>
<styleUrl>
#styleMap_TLP_Normal
</styleUrl>
<Point>
<coordinates>
-98.9885101,17.2269478,1772.09
</coordinates>
</Point>
</Placemark>
<Placemark>
<name>
Mon May 17 14:08:45 2010 S=1.96 Km/hr
</name>
<styleUrl>
#styleMap_TLP_Normal
</styleUrl>
<Point>
<coordinates>
-98.9884567,17.2269650,1773.28
</coordinates>
</Point>
</Placemark>
<Placemark>
<name>
Mon May 17 14:08:55 2010 S=1.85 Km/hr
</name>
<styleUrl>
#styleMap_TLP_Normal
</styleUrl>
<Point>
<coordinates>
-98.9883957,17.2269764,1774.78
</coordinates>
</Point>
</Placemark>
<Placemark>
<name>
Mon May 17 14:09:05 2010 S=0.87 Km/hr
</name>
<styleUrl>
#styleMap_TLP_Normal
</styleUrl>
<Point>
<coordinates>
-98.9883270,17.2269840,1776.59
</coordinates>
</Point>
</Placemark>
<Placemark>
<name>
Mon May 17 14:09:15 2010 S=1.92 Km/hr
</name>
<styleUrl>
#styleMap_TLP_Normal
</styleUrl>
<Point>
<coordinates>
-98.9882889,17.2269402,1777.91
</coordinates>
</Point>
</Placemark>
<Placemark>
<name>
Mon May 17 14:09:25 2010 S=1.40 Km/hr
</name>
<styleUrl>
#styleMap_TLP_Normal
</styleUrl>
<Point>
<coordinates>
-98.9882278,17.2269192,1779.25
</coordinates>
</Point>
</Placemark>
<Placemark>
<name>
Mon May 17 14:09:35 2010 S=2.23 Km/hr
</name>
<styleUrl>
#styleMap_TLP_Normal
</styleUrl>
<Point>
<coordinates>
-98.9881439,17.2268867,1781.97
</coordinates>
</Point>
</Placemark>
<Placemark>
<name>
Mon May 17 14:09:45 2010 S=3.32 Km/hr
</name>
<styleUrl>
#styleMap_TLP_Normal
</styleUrl>
<Point>
<coordinates>
-98.9880753,17.2268696,1784.16
</coordinates>
</Point>
</Placemark>
<Placemark>
<name>
Mon May 17 14:09:55 2010 S=3.12 Km/hr
</name>
<styleUrl>
#styleMap_TLP_Normal
</styleUrl>
<Point>
<coordinates>
-98.9880142,17.2267971,1786.81
</coordinates>
</Point>
</Placemark>
<Placemark>
<name>
Mon May 17 14:10:05 2010 S=4.59 Km/hr
</name>
<styleUrl>
#styleMap_TLP_Normal
</styleUrl>
<Point>
<coordinates>
-98.9879227,17.2266865,1789.03
</coordinates>
</Point>
</Placemark>
<Placemark>
<name>
Mon May 17 14:10:15 2010 S=3.96 Km/hr
</name>
<styleUrl>
#styleMap_TLP_Normal
</styleUrl>
<Point>
<coordinates>
-98.9878159,17.2266006,1790.63
</coordinates>
</Point>
</Placemark>
<Placemark>
<name>
Mon May 17 14:10:25 2010 S=2.73 Km/hr
</name>
<styleUrl>
#styleMap_TLP_Normal
</styleUrl>
<Point>
<coordinates>
-98.9877472,17.2265568,1792.06
</coordinates>
</Point>
</Placemark>
<Placemark>
<name>
Mon May 17 14:10:35 2010 S=1.72 Km/hr
</name>
<styleUrl>
#styleMap_TLP_Normal
</styleUrl>
<Point>
<coordinates>
-98.9877472,17.2265091,1792.09
</coordinates>
</Point>
</Placemark>
<Placemark>
<name>
Mon May 17 14:10:45 2010 S=0.42 Km/hr
</name>
<styleUrl>
#styleMap_TLP_Normal
</styleUrl>
<Point>
<coordinates>
-98.9877243,17.2264767,1790.81
</coordinates>
</Point>
</Placemark>
<Placemark>
<name>
Mon May 17 14:10:55 2010 S=2.16 Km/hr
</name>
<styleUrl>
#styleMap_TLP_Normal
</styleUrl>
<Point>
<coordinates>
-98.9877090,17.2264709,1791.22
</coordinates>
</Point>
</Placemark>
<Placemark>
<name>
Mon May 17 14:11:05 2010 S=3.15 Km/hr
</name>
<styleUrl>
#styleMap_TLP_Normal
</styleUrl>
<Point>
<coordinates>
-98.9876862,17.2264023,1791.44
</coordinates>
</Point>
</Placemark>
<Placemark>
<name>
Mon May 17 14:11:15 2010 S=1.81 Km/hr
</name>
<styleUrl>
#styleMap_TLP_Normal
</styleUrl>
<Point>
<coordinates>
-98.9876251,17.2263508,1791.38
</coordinates>
</Point>
</Placemark>
<Placemark>
<name>
Mon May 17 14:11:25 2010 S=0.51 Km/hr
</name>
<styleUrl>
#styleMap_TLP_Normal
</styleUrl>
<Point>
<coordinates>
-98.9876022,17.2263451,1791.47
</coordinates>
</Point>
</Placemark>
<Placemark>
<name>
Mon May 17 14:11:35 2010 S=1.86 Km/hr
</name>
<styleUrl>
#styleMap_TLP_Normal
</styleUrl>
<Point>
<coordinates>
-98.9875641,17.2263279,1791.84
</coordinates>
</Point>
</Placemark>
<Placemark>
<name>
Mon May 17 14:11:45 2010 S=3.89 Km/hr
</name>
<styleUrl>
#styleMap_TLP_Normal
</styleUrl>
<Point>
<coordinates>
-98.9875412,17.2262383,1792.16
</coordinates>
</Point>
</Placemark>
<Placemark>
<name>
Mon May 17 14:11:55 2010 S=2.84 Km/hr
</name>
<styleUrl>
#styleMap_TLP_Normal
</styleUrl>
<Point>
<coordinates>
-98.9874954,17.2261162,1791.06
</coordinates>
</Point>
</Placemark>
<Placemark>
<name>
Mon May 17 14:12:05 2010 S=2.98 Km/hr
</name>
<styleUrl>
#styleMap_TLP_Normal
</styleUrl>
<Point>
<coordinates>
-98.9874725,17.2260571,1791.63
</coordinates>
</Point>
</Placemark>
<Placemark>
<name>
Mon May 17 14:12:15 2010 S=2.88 Km/hr
</name>
<styleUrl>
#styleMap_TLP_Normal
</styleUrl>
<Point>
<coordinates>
-98.9874344,17.2259464,1791.88
</coordinates>
</Point>
</Placemark>
<Placemark>
<name>
Mon May 17 14:12:25 2010 S=3.64 Km/hr
</name>
<styleUrl>
#styleMap_TLP_Normal
</styleUrl>
<Point>
<coordinates>
-98.9873581,17.2258492,1791.00
</coordinates>
</Point>
</Placemark>
<Placemark>
<name>
Mon May 17 14:12:35 2010 S=3.43 Km/hr
</name>
<styleUrl>
#styleMap_TLP_Normal
</styleUrl>
<Point>
<coordinates>
-98.9872742,17.2257500,1789.06
</coordinates>
</Point>
</Placemark>
<Placemark>
<name>
Mon May 17 14:12:45 2010 S=3.24 Km/hr
</name>
<styleUrl>
#styleMap_TLP_Normal
</styleUrl>
<Point>
<coordinates>
-98.9871750,17.2256947,1788.09
</coordinates>
</Point>
</Placemark>
<Placemark>
<name>
Mon May 17 14:12:55 2010 S=2.55 Km/hr
</name>
<styleUrl>
#styleMap_TLP_Normal
</styleUrl>
<Point>
<coordinates>
-98.9870911,17.2256737,1788.25
</coordinates>
</Point>
</Placemark>
<Placemark>
<name>
Mon May 17 14:13:05 2010 S=2.93 Km/hr
</name>
<styleUrl>
#styleMap_TLP_Normal
</styleUrl>
<Point>
<coordinates>
-98.9869690,17.2256546,1789.31
</coordinates>
</Point>
</Placemark>
<Placemark>
<name>
Mon May 17 14:13:15 2010 S=3.87 Km/hr
</name>
<styleUrl>
#styleMap_TLP_Normal
</styleUrl>
<Point>
<coordinates>
-98.9868774,17.2256165,1789.03
</coordinates>
</Point>
</Placemark>
<Placemark>
<name>
Mon May 17 14:13:25 2010 S=2.62 Km/hr
</name>
<styleUrl>
#styleMap_TLP_Normal
</styleUrl>
<Point>
<coordinates>
-98.9868088,17.2256145,1789.88
</coordinates>
</Point>
</Placemark>
<Placemark>
<name>
Mon May 17 14:13:35 2010 S=4.70 Km/hr
</name>
<styleUrl>
#styleMap_TLP_Normal
</styleUrl>
<Point>
<coordinates>
-98.9867477,17.2256470,1790.97
</coordinates>
</Point>
</Placemark>
<Placemark>
<name>
Mon May 17 14:13:45 2010 S=3.72 Km/hr
</name>
<styleUrl>
#styleMap_TLP_Normal
</styleUrl>
<Point>
<coordinates>
-98.9866943,17.2257061,1792.75
</coordinates>
</Point>
</Placemark>
<Placemark>
<name>
Mon May 17 14:13:55 2010 S=2.75 Km/hr
</name>
<styleUrl>
#styleMap_TLP_Normal
</styleUrl>
<Point>
<coordinates>
-98.9866104,17.2257977,1795.31
</coordinates>
</Point>
</Placemark>
<Placemark>
<name>
Mon May 17 14:14:05 2010 S=1.92 Km/hr
</name>
<styleUrl>
#styleMap_TLP_Normal
</styleUrl>
<Point>
<coordinates>
-98.9866180,17.2258930,1796.28
</coordinates>
</Point>
</Placemark>
<Placemark>
<name>
Mon May 17 14:14:15 2010 S=2.22 Km/hr
</name>
<styleUrl>
#styleMap_TLP_Normal
</styleUrl>
<Point>
<coordinates>
-98.9865875,17.2259846,1798.72
</coordinates>
</Point>
</Placemark>
<Placemark>
<name>
Mon May 17 14:14:25 2010 S=2.81 Km/hr
</name>
<styleUrl>
#styleMap_TLP_Normal
</styleUrl>
<Point>
<coordinates>
-98.9866257,17.2260742,1800.28
</coordinates>
</Point>
</Placemark>
<Placemark>
<name>
Mon May 17 14:14:35 2010 S=2.68 Km/hr
</name>
<styleUrl>
#styleMap_TLP_Normal
</styleUrl>
<Point>
<coordinates>
-98.9866867,17.2261238,1798.03
</coordinates>
</Point>
</Placemark>
<Placemark>
<name>
Mon May 17 14:14:45 2010 S=0.87 Km/hr
</name>
<styleUrl>
#styleMap_TLP_Normal
</styleUrl>
<Point>
<coordinates>
-98.9866867,17.2261868,1797.97
</coordinates>
</Point>
</Placemark>
<Placemark>
<name>
Mon May 17 14:14:55 2010 S=0.61 Km/hr
</name>
<styleUrl>
#styleMap_TLP_Normal
</styleUrl>
<Point>
<coordinates>
-98.9866638,17.2262058,1798.06
</coordinates>
</Point>
</Placemark>
<Placemark>
<name>
Mon May 17 14:15:05 2010 S=0.06 Km/hr
</name>
<styleUrl>
#styleMap_TLP_Finish
</styleUrl>
<Point>
<coordinates>
-98.9866714,17.2262173,1798.69
</coordinates>
</Point>
</Placemark>
</Folder>
</Document>
</kml>
