# Supplementary material for: Lévy foraging patterns of rural humans
Source: PLoS One. 2018 Jun 18;13(6):e0199099. doi: 10.1371/journal.pone.0199099 (PMC6005560; doi:10.1371/journal.pone.0199099)
Supplement: S6 File — (ZIP) [file pone.0199099.s006.zip › holux10/Holux010_M-241_Start_20100517-172942_Finish_20100517-181404.kml]

<?xml version="1.0" encoding="UTF-8"?>
<kml xmlns="http://earth.google.com/kml/2.1">
<Document>
<Style id="normalState_TLP_Start">
<IconStyle>
<scale>1.0</scale>
<Icon>
<href>http://maps.google.com/mapfiles/kml/pal4/icon15.png</href>
</Icon>
</IconStyle>
<LabelStyle>
<scale>1.0</scale>
</LabelStyle>
</Style>
<Style id="highlightState_TLP_Start">
<IconStyle>
<scale>1.1</scale>
<Icon>
<href>http://maps.google.com/mapfiles/kml/pal4/icon7.png</href>
</Icon>
</IconStyle>
<LabelStyle>
<scale>1.1</scale>
<color>ff0000ff</color>
</LabelStyle>
</Style>
<StyleMap id="styleMap_TLP_Start">
<Pair>
<key>normal</key>
<styleUrl>#normalState_TLP_Start</styleUrl>
</Pair>
<Pair>
<key>highlight</key>
<styleUrl>#highlightState_TLP_Start</styleUrl>
</Pair>
</StyleMap>
<Style id="normalState_TLP_Finish">
<IconStyle>
<scale>1.0</scale>
<Icon>
<href>http://maps.google.com/mapfiles/kml/pal4/icon15.png</href>
</Icon>
</IconStyle>
<LabelStyle>
<scale>1.0</scale>
</LabelStyle>
</Style>
<Style id="highlightState_TLP_Finish">
<IconStyle>
<scale>1.1</scale>
<Icon>
<href>http://maps.google.com/mapfiles/kml/pal4/icon7.png</href>
</Icon>
</IconStyle>
<LabelStyle>
<scale>1.1</scale>
<color>ff0000ff</color>
</LabelStyle>
</Style>
<StyleMap id="styleMap_TLP_Finish">
<Pair>
<key>normal</key>
<styleUrl>#normalState_TLP_Finish</styleUrl>
</Pair>
<Pair>
<key>highlight</key>
<styleUrl>#highlightState_TLP_Finish</styleUrl>
</Pair>
</StyleMap>
<Style id="normalState_TLP_Normal">
<IconStyle>
<scale>1.0</scale>
<Icon>
<href>http://maps.google.com/mapfiles/kml/pal4/icon31.png</href>
</Icon>
</IconStyle>
<LabelStyle>
<scale>1.0</scale>
</LabelStyle>
</Style>
<Style id="highlightState_TLP_Normal">
<IconStyle>
<scale>1.1</scale>
<Icon>
<href>http://maps.google.com/mapfiles/kml/pal4/icon23.png</href>
</Icon>
</IconStyle>
<LabelStyle>
<scale>1.1</scale>
<color>ff0000ff</color>
</LabelStyle>
</Style>
<StyleMap id="styleMap_TLP_Normal">
<Pair>
<key>normal</key>
<styleUrl>#normalState_TLP_Normal</styleUrl>
</Pair>
<Pair>
<key>highlight</key>
<styleUrl>#highlightState_TLP_Normal</styleUrl>
</Pair>
</StyleMap>
<Style id="normalState_TLP_Photo">
<IconStyle>
<scale>1.0</scale>
<Icon>
<href>http://maps.google.com/mapfiles/kml/pal4/icon46.png</href>
</Icon>
</IconStyle>
<LabelStyle>
<scale>1.0</scale>
</LabelStyle>
</Style>
<Style id="highlightState_TLP_Photo">
<IconStyle>
<scale>1.1</scale>
<Icon>
<href>http://maps.google.com/mapfiles/kml/pal4/icon38.png</href>
</Icon>
</IconStyle>
<LabelStyle>
<scale>1.1</scale>
<color>ff0000ff</color>
</LabelStyle>
</Style>
<StyleMap id="styleMap_TLP_Photo">
<Pair>
<key>normal</key>
<styleUrl>#normalState_TLP_Photo</styleUrl>
</Pair>
<Pair>
<key>highlight</key>
<styleUrl>#highlightState_TLP_Photo</styleUrl>
</Pair>
</StyleMap>
<Style id="roadStyle">
<LineStyle>
<color>ffffff00</color>
<width>6</width>
</LineStyle>
</Style>
<Open>1</Open>
<description>Route</description>
<name>Track Log</name>
<Placemark>
<name>Route</name>
<styleUrl>#roadStyle</styleUrl>
<MultiGeometry>
<LineString>
<coordinates>
-98.9868164,17.2262173,1799.38 -98.9868164,17.2262249,1801.72 -98.9868164,17.2262211,1799.75 -98.9868164,17.2262192,1799.75 -98.9868164,17.2262173,1799.75 -98.9867249,17.2262135,1798.84 -98.9867325,17.2262573,1798.34 -98.9866943,17.2262707,1798.16 -98.9867096,17.2263680,1798.28 -98.9866562,17.2264652,1800.03 -98.9866257,17.2265186,1800.28 -98.9866028,17.2265682,1800.06 -98.9865799,17.2266140,1799.94 -98.9866486,17.2266827,1798.72 -98.9867401,17.2267399,1798.16 -98.9867935,17.2268009,1799.16 -98.9868393,17.2269077,1801.38 -98.9868851,17.2270126,1800.94 -98.9869690,17.2271004,1800.13 -98.9870453,17.2271404,1801.28 -98.9871292,17.2271748,1802.75 -98.9872131,17.2272491,1803.88 -98.9873199,17.2273064,1804.06 -98.9874268,17.2273731,1805.72 -98.9875031,17.2274494,1808.91 -98.9875412,17.2275162,1812.28 -98.9876099,17.2275753,1813.38 -98.9876633,17.2276115,1811.09 -98.9877319,17.2276478,1810.88 -98.9877701,17.2277565,1813.19 -98.9878082,17.2278786,1812.88 -98.9878616,17.2279835,1816.16 -98.9879532,17.2280560,1812.34 -98.9880447,17.2281342,1810.72 -98.9881516,17.2281818,1808.31 -98.9882507,17.2282295,1806.38 -98.9883652,17.2282524,1805.78 -98.9884491,17.2282658,1807.19 -98.9885559,17.2283211,1807.31 -98.9886017,17.2283897,1808.84 -98.9886017,17.2284622,1810.84 -98.9886093,17.2285862,1813.13 -98.9886780,17.2286835,1815.31 -98.9887619,17.2287807,1815.66 -98.9888306,17.2288780,1815.88 -98.9888000,17.2289753,1818.53 -98.9888153,17.2290897,1819.94 -98.9888535,17.2291985,1819.00 -98.9889679,17.2292995,1816.41 -98.9890594,17.2293644,1816.31 -98.9891357,17.2294407,1816.97 -98.9891281,17.2295475,1819.84 -98.9891586,17.2296581,1819.78 -98.9892044,17.2297459,1815.84 -98.9893188,17.2298393,1811.50 -98.9893875,17.2299023,1811.91 -98.9894638,17.2299995,1812.25 -98.9895325,17.2301159,1811.22 -98.9895325,17.2302055,1812.47 -98.9894943,17.2302914,1814.84 -98.9894180,17.2303410,1817.81 -98.9893646,17.2304268,1821.06 -98.9892731,17.2304993,1823.69 -98.9891968,17.2305737,1826.16 -98.9891205,17.2306404,1828.81 -98.9890289,17.2306767,1830.69 -98.9888687,17.2306786,1832.50 -98.9887695,17.2307110,1834.66 -98.9886856,17.2307377,1836.81 -98.9886398,17.2307720,1839.22 -98.9886093,17.2308426,1840.97 -98.9885025,17.2308426,1841.97 -98.9883957,17.2308292,1843.00 -98.9882355,17.2308235,1844.13 -98.9881058,17.2308273,1845.09 -98.9880066,17.2308273,1845.97 -98.9878769,17.2308826,1847.03 -98.9878387,17.2309914,1846.19 -98.9878006,17.2310715,1847.34 -98.9877777,17.2312336,1841.50 -98.9877319,17.2313442,1838.72 -98.9876709,17.2314510,1834.47 -98.9875870,17.2315311,1833.41 -98.9874954,17.2315464,1833.66 -98.9873886,17.2315331,1833.56 -98.9873123,17.2315159,1833.84 -98.9871826,17.2315006,1832.94 -98.9870758,17.2314739,1834.03 -98.9869232,17.2314548,1834.06 -98.9868164,17.2314491,1833.97 -98.9867249,17.2315159,1833.34 -98.9866714,17.2316303,1834.78 -98.9866104,17.2317085,1835.41 -98.9865494,17.2317982,1837.16 -98.9864655,17.2318153,1839.34 -98.9863815,17.2318096,1839.66 -98.9862976,17.2318535,1839.09 -98.9862061,17.2318974,1840.06 -98.9860840,17.2319622,1837.84 -98.9860077,17.2320328,1836.56 -98.9859467,17.2321491,1833.31 -98.9858932,17.2322502,1829.88 -98.9858170,17.2323322,1828.53 -98.9857559,17.2323895,1828.56 -98.9856339,17.2324562,1827.91 -98.9855881,17.2325401,1828.13 -98.9854965,17.2326164,1826.78 -98.9854050,17.2327194,1826.09 -98.9853287,17.2327862,1824.91 -98.9852905,17.2328987,1824.47 -98.9852142,17.2329998,1820.81 -98.9851761,17.2331333,1815.78 -98.9851532,17.2331867,1815.97 -98.9851227,17.2332325,1817.00 -98.9851532,17.2332840,1814.41 -98.9851913,17.2333069,1814.72 -98.9852600,17.2333241,1811.03 -98.9852524,17.2333012,1810.75 -98.9852905,17.2332878,1810.66 -98.9852905,17.2332497,1810.88 -98.9853439,17.2332382,1809.50 -98.9853897,17.2332344,1810.03 -98.9854507,17.2332191,1811.41 -98.9854736,17.2332191,1811.66 -98.9854965,17.2332077,1812.03 -98.9855042,17.2331963,1812.69 -98.9855194,17.2331886,1813.72 -98.9855194,17.2331581,1816.53 -98.9855347,17.2331524,1818.72 -98.9855423,17.2331429,1820.22 -98.9855499,17.2331448,1821.72 -98.9855499,17.2331505,1823.13 -98.9855499,17.2331543,1824.13 -98.9855576,17.2331467,1825.34 -98.9855652,17.2331333,1826.34 -98.9855652,17.2331142,1827.19 -98.9855652,17.2330990,1827.94 -98.9855652,17.2330894,1828.69 -98.9855728,17.2330875,1829.34 -98.9855728,17.2330742,1829.44 -98.9856033,17.2330513,1828.28 -98.9856262,17.2330399,1828.53 -98.9856262,17.2330475,1829.09 -98.9856262,17.2330666,1829.81 -98.9856491,17.2330914,1829.38 -98.9857025,17.2331161,1829.00 -98.9856796,17.2331543,1827.69 -98.9855957,17.2331657,1827.19 -98.9855270,17.2331772,1826.91 -98.9855270,17.2332001,1826.00 -98.9854965,17.2332020,1824.81 -98.9854355,17.2332191,1822.66 -98.9853821,17.2332039,1819.16 -98.9852982,17.2332268,1817.69 -98.9852524,17.2332706,1816.69 -98.9852448,17.2332726,1816.50 -98.9852448,17.2333164,1814.97 -98.9851761,17.2333450,1814.53 -98.9851532,17.2334003,1812.06 -98.9851913,17.2334576,1809.22 -98.9853058,17.2334919,1806.53 -98.9853973,17.2334843,1806.09 -98.9854965,17.2334785,1805.81 -98.9856033,17.2334728,1805.50 -98.9856949,17.2334862,1805.41 -98.9857330,17.2334862,1804.44 -98.9857788,17.2335014,1803.84 -98.9857559,17.2335033,1803.03 -98.9857025,17.2334652,1802.81 -98.9856186,17.2334442,1803.09 -98.9855270,17.2334347,1803.47 -98.9854355,17.2334366,1803.91 -98.9853439,17.2334175,1803.97 -98.9852219,17.2334423,1804.25 -98.9851151,17.2334385,1802.72 -98.9849854,17.2333965,1804.13 -98.9849167,17.2333908,1803.78 -98.9849319,17.2333984,1800.88 -98.9850235,17.2333450,1801.16 -98.9850998,17.2333317,1803.00 -98.9851303,17.2332630,1805.16 -98.9851227,17.2331848,1806.28 -98.9851608,17.2330971,1807.19 -98.9852066,17.2330303,1808.19 -98.9853592,17.2329063,1804.50 -98.9854736,17.2328186,1803.88 -98.9855423,17.2327671,1804.47 -98.9856110,17.2326641,1805.97 -98.9856567,17.2325802,1807.63 -98.9857407,17.2324982,1807.81 -98.9858398,17.2324257,1809.84 -98.9858856,17.2323456,1813.16 -98.9859314,17.2322788,1814.91 -98.9859924,17.2321720,1816.50 -98.9860916,17.2320786,1817.38 -98.9862137,17.2320480,1818.13 -98.9862900,17.2320099,1820.22 -98.9863434,17.2319603,1822.09 -98.9863968,17.2318974,1823.34 -98.9864960,17.2318592,1824.94 -98.9866028,17.2318630,1826.22 -98.9866180,17.2318192,1827.47 -98.9866562,17.2317848,1829.22 -98.9866791,17.2316761,1830.13 -98.9867401,17.2315960,1828.56 -98.9868240,17.2315102,1826.56 -98.9869461,17.2315025,1827.28 -98.9870682,17.2315083,1827.38 -98.9871597,17.2315216,1827.88 -98.9872818,17.2315445,1828.16 -98.9873505,17.2315407,1828.47 -98.9874649,17.2315578,1828.84 -98.9875412,17.2315578,1829.56 -98.9876251,17.2315369,1829.84 -98.9876862,17.2315350,1828.97 -98.9877243,17.2314739,1830.09 -98.9877472,17.2314167,1832.16 -98.9877396,17.2313557,1833.13 -98.9877548,17.2312508,1834.66 -98.9877853,17.2312012,1836.69 -98.9878387,17.2310581,1836.47 -98.9878998,17.2309589,1832.94 -98.9880295,17.2309322,1831.69 -98.9881363,17.2309265,1830.50 -98.9882507,17.2309093,1829.63 -98.9883575,17.2309036,1829.69 -98.9884872,17.2308941,1829.03 -98.9885788,17.2309055,1829.50 -98.9886627,17.2308903,1830.16 -98.9886932,17.2307949,1830.69 -98.9887695,17.2307816,1829.13 -98.9889145,17.2307720,1828.00 -98.9890594,17.2307415,1827.31 -98.9891205,17.2307129,1827.50 -98.9892044,17.2306786,1828.19 -98.9893265,17.2306480,1828.31 -98.9893951,17.2305603,1829.09 -98.9894867,17.2305145,1829.81 -98.9895172,17.2304554,1830.63 -98.9895554,17.2303429,1831.59 -98.9894943,17.2302132,1832.63 -98.9894257,17.2301769,1833.59 -98.9893723,17.2300491,1834.91 -98.9892960,17.2299938,1836.31 -98.9891968,17.2299461,1837.66 -98.9891205,17.2298889,1839.06 -98.9890823,17.2298279,1840.56 -98.9890442,17.2297173,1842.22 -98.9890137,17.2296562,1843.56 -98.9889603,17.2295837,1844.94 -98.9888992,17.2295094,1846.09 -98.9888535,17.2293968,1847.22 -98.9887695,17.2293587,1848.25 -98.9887543,17.2293320,1849.00 -98.9887772,17.2292633,1848.25 -98.9888000,17.2292404,1843.97 -98.9887772,17.2291527,1841.78 -98.9887772,17.2290459,1840.22 -98.9887238,17.2289619,1837.34 -98.9887085,17.2288170,1832.34 -98.9886246,17.2285995,1824.25 -98.9885712,17.2284279,1821.13 -98.9885559,17.2283649,1817.38 -98.9885254,17.2282715,1815.59 </coordinates>
</LineString>
</MultiGeometry>
</Placemark>
<Folder>
<name>waypoints</name>
<Placemark>
<name>
Mon May 17 17:29:42 2010 S=0.26 Km/hr
</name>
<styleUrl>
#styleMap_TLP_Start
</styleUrl>
<Point>
<coordinates>
-98.9868164,17.2262173,1799.38
</coordinates>
</Point>
</Placemark>
<Placemark>
<name>
Mon May 17 17:29:52 2010 S=0.38 Km/hr
</name>
<styleUrl>
#styleMap_TLP_Normal
</styleUrl>
<Point>
<coordinates>
-98.9868164,17.2262249,1801.72
</coordinates>
</Point>
</Placemark>
<Placemark>
<name>
Mon May 17 17:30:02 2010 S=0.00 Km/hr
</name>
<styleUrl>
#styleMap_TLP_Normal
</styleUrl>
<Point>
<coordinates>
-98.9868164,17.2262211,1799.75
</coordinates>
</Point>
</Placemark>
<Placemark>
<name>
Mon May 17 17:30:12 2010 S=1.11 Km/hr
</name>
<styleUrl>
#styleMap_TLP_Normal
</styleUrl>
<Point>
<coordinates>
-98.9868164,17.2262192,1799.75
</coordinates>
</Point>
</Placemark>
<Placemark>
<name>
Mon May 17 17:30:22 2010 S=1.51 Km/hr
</name>
<styleUrl>
#styleMap_TLP_Normal
</styleUrl>
<Point>
<coordinates>
-98.9868164,17.2262173,1799.75
</coordinates>
</Point>
</Placemark>
<Placemark>
<name>
Mon May 17 17:30:32 2010 S=1.04 Km/hr
</name>
<styleUrl>
#styleMap_TLP_Normal
</styleUrl>
<Point>
<coordinates>
-98.9867249,17.2262135,1798.84
</coordinates>
</Point>
</Placemark>
<Placemark>
<name>
Mon May 17 17:30:42 2010 S=0.44 Km/hr
</name>
<styleUrl>
#styleMap_TLP_Normal
</styleUrl>
<Point>
<coordinates>
-98.9867325,17.2262573,1798.34
</coordinates>
</Point>
</Placemark>
<Placemark>
<name>
Mon May 17 17:30:52 2010 S=2.43 Km/hr
</name>
<styleUrl>
#styleMap_TLP_Normal
</styleUrl>
<Point>
<coordinates>
-98.9866943,17.2262707,1798.16
</coordinates>
</Point>
</Placemark>
<Placemark>
<name>
Mon May 17 17:31:02 2010 S=3.04 Km/hr
</name>
<styleUrl>
#styleMap_TLP_Normal
</styleUrl>
<Point>
<coordinates>
-98.9867096,17.2263680,1798.28
</coordinates>
</Point>
</Placemark>
<Placemark>
<name>
Mon May 17 17:31:12 2010 S=1.95 Km/hr
</name>
<styleUrl>
#styleMap_TLP_Normal
</styleUrl>
<Point>
<coordinates>
-98.9866562,17.2264652,1800.03
</coordinates>
</Point>
</Placemark>
<Placemark>
<name>
Mon May 17 17:31:22 2010 S=1.64 Km/hr
</name>
<styleUrl>
#styleMap_TLP_Normal
</styleUrl>
<Point>
<coordinates>
-98.9866257,17.2265186,1800.28
</coordinates>
</Point>
</Placemark>
<Placemark>
<name>
Mon May 17 17:31:32 2010 S=2.62 Km/hr
</name>
<styleUrl>
#styleMap_TLP_Normal
</styleUrl>
<Point>
<coordinates>
-98.9866028,17.2265682,1800.06
</coordinates>
</Point>
</Placemark>
<Placemark>
<name>
Mon May 17 17:31:42 2010 S=3.46 Km/hr
</name>
<styleUrl>
#styleMap_TLP_Normal
</styleUrl>
<Point>
<coordinates>
-98.9865799,17.2266140,1799.94
</coordinates>
</Point>
</Placemark>
<Placemark>
<name>
Mon May 17 17:31:52 2010 S=3.48 Km/hr
</name>
<styleUrl>
#styleMap_TLP_Normal
</styleUrl>
<Point>
<coordinates>
-98.9866486,17.2266827,1798.72
</coordinates>
</Point>
</Placemark>
<Placemark>
<name>
Mon May 17 17:32:02 2010 S=3.32 Km/hr
</name>
<styleUrl>
#styleMap_TLP_Normal
</styleUrl>
<Point>
<coordinates>
-98.9867401,17.2267399,1798.16
</coordinates>
</Point>
</Placemark>
<Placemark>
<name>
Mon May 17 17:32:12 2010 S=4.24 Km/hr
</name>
<styleUrl>
#styleMap_TLP_Normal
</styleUrl>
<Point>
<coordinates>
-98.9867935,17.2268009,1799.16
</coordinates>
</Point>
</Placemark>
<Placemark>
<name>
Mon May 17 17:32:22 2010 S=4.43 Km/hr
</name>
<styleUrl>
#styleMap_TLP_Normal
</styleUrl>
<Point>
<coordinates>
-98.9868393,17.2269077,1801.38
</coordinates>
</Point>
</Placemark>
<Placemark>
<name>
Mon May 17 17:32:32 2010 S=5.09 Km/hr
</name>
<styleUrl>
#styleMap_TLP_Normal
</styleUrl>
<Point>
<coordinates>
-98.9868851,17.2270126,1800.94
</coordinates>
</Point>
</Placemark>
<Placemark>
<name>
Mon May 17 17:32:42 2010 S=5.56 Km/hr
</name>
<styleUrl>
#styleMap_TLP_Normal
</styleUrl>
<Point>
<coordinates>
-98.9869690,17.2271004,1800.13
</coordinates>
</Point>
</Placemark>
<Placemark>
<name>
Mon May 17 17:32:52 2010 S=3.45 Km/hr
</name>
<styleUrl>
#styleMap_TLP_Normal
</styleUrl>
<Point>
<coordinates>
-98.9870453,17.2271404,1801.28
</coordinates>
</Point>
</Placemark>
<Placemark>
<name>
Mon May 17 17:33:02 2010 S=3.37 Km/hr
</name>
<styleUrl>
#styleMap_TLP_Normal
</styleUrl>
<Point>
<coordinates>
-98.9871292,17.2271748,1802.75
</coordinates>
</Point>
</Placemark>
<Placemark>
<name>
Mon May 17 17:33:12 2010 S=3.40 Km/hr
</name>
<styleUrl>
#styleMap_TLP_Normal
</styleUrl>
<Point>
<coordinates>
-98.9872131,17.2272491,1803.88
</coordinates>
</Point>
</Placemark>
<Placemark>
<name>
Mon May 17 17:33:22 2010 S=3.88 Km/hr
</name>
<styleUrl>
#styleMap_TLP_Normal
</styleUrl>
<Point>
<coordinates>
-98.9873199,17.2273064,1804.06
</coordinates>
</Point>
</Placemark>
<Placemark>
<name>
Mon May 17 17:33:32 2010 S=3.30 Km/hr
</name>
<styleUrl>
#styleMap_TLP_Normal
</styleUrl>
<Point>
<coordinates>
-98.9874268,17.2273731,1805.72
</coordinates>
</Point>
</Placemark>
<Placemark>
<name>
Mon May 17 17:33:42 2010 S=3.33 Km/hr
</name>
<styleUrl>
#styleMap_TLP_Normal
</styleUrl>
<Point>
<coordinates>
-98.9875031,17.2274494,1808.91
</coordinates>
</Point>
</Placemark>
<Placemark>
<name>
Mon May 17 17:33:52 2010 S=2.70 Km/hr
</name>
<styleUrl>
#styleMap_TLP_Normal
</styleUrl>
<Point>
<coordinates>
-98.9875412,17.2275162,1812.28
</coordinates>
</Point>
</Placemark>
<Placemark>
<name>
Mon May 17 17:34:02 2010 S=2.63 Km/hr
</name>
<styleUrl>
#styleMap_TLP_Normal
</styleUrl>
<Point>
<coordinates>
-98.9876099,17.2275753,1813.38
</coordinates>
</Point>
</Placemark>
<Placemark>
<name>
Mon May 17 17:34:12 2010 S=2.57 Km/hr
</name>
<styleUrl>
#styleMap_TLP_Normal
</styleUrl>
<Point>
<coordinates>
-98.9876633,17.2276115,1811.09
</coordinates>
</Point>
</Placemark>
<Placemark>
<name>
Mon May 17 17:34:22 2010 S=4.51 Km/hr
</name>
<styleUrl>
#styleMap_TLP_Normal
</styleUrl>
<Point>
<coordinates>
-98.9877319,17.2276478,1810.88
</coordinates>
</Point>
</Placemark>
<Placemark>
<name>
Mon May 17 17:34:32 2010 S=3.32 Km/hr
</name>
<styleUrl>
#styleMap_TLP_Normal
</styleUrl>
<Point>
<coordinates>
-98.9877701,17.2277565,1813.19
</coordinates>
</Point>
</Placemark>
<Placemark>
<name>
Mon May 17 17:34:42 2010 S=5.36 Km/hr
</name>
<styleUrl>
#styleMap_TLP_Normal
</styleUrl>
<Point>
<coordinates>
-98.9878082,17.2278786,1812.88
</coordinates>
</Point>
</Placemark>
<Placemark>
<name>
Mon May 17 17:34:52 2010 S=4.63 Km/hr
</name>
<styleUrl>
#styleMap_TLP_Normal
</styleUrl>
<Point>
<coordinates>
-98.9878616,17.2279835,1816.16
</coordinates>
</Point>
</Placemark>
<Placemark>
<name>
Mon May 17 17:35:02 2010 S=3.48 Km/hr
</name>
<styleUrl>
#styleMap_TLP_Normal
</styleUrl>
<Point>
<coordinates>
-98.9879532,17.2280560,1812.34
</coordinates>
</Point>
</Placemark>
<Placemark>
<name>
Mon May 17 17:35:12 2010 S=4.74 Km/hr
</name>
<styleUrl>
#styleMap_TLP_Normal
</styleUrl>
<Point>
<coordinates>
-98.9880447,17.2281342,1810.72
</coordinates>
</Point>
</Placemark>
<Placemark>
<name>
Mon May 17 17:35:22 2010 S=4.17 Km/hr
</name>
<styleUrl>
#styleMap_TLP_Normal
</styleUrl>
<Point>
<coordinates>
-98.9881516,17.2281818,1808.31
</coordinates>
</Point>
</Placemark>
<Placemark>
<name>
Mon May 17 17:35:32 2010 S=4.93 Km/hr
</name>
<styleUrl>
#styleMap_TLP_Normal
</styleUrl>
<Point>
<coordinates>
-98.9882507,17.2282295,1806.38
</coordinates>
</Point>
</Placemark>
<Placemark>
<name>
Mon May 17 17:35:42 2010 S=3.12 Km/hr
</name>
<styleUrl>
#styleMap_TLP_Normal
</styleUrl>
<Point>
<coordinates>
-98.9883652,17.2282524,1805.78
</coordinates>
</Point>
</Placemark>
<Placemark>
<name>
Mon May 17 17:35:52 2010 S=4.44 Km/hr
</name>
<styleUrl>
#styleMap_TLP_Normal
</styleUrl>
<Point>
<coordinates>
-98.9884491,17.2282658,1807.19
</coordinates>
</Point>
</Placemark>
<Placemark>
<name>
Mon May 17 17:36:02 2010 S=3.41 Km/hr
</name>
<styleUrl>
#styleMap_TLP_Normal
</styleUrl>
<Point>
<coordinates>
-98.9885559,17.2283211,1807.31
</coordinates>
</Point>
</Placemark>
<Placemark>
<name>
Mon May 17 17:36:12 2010 S=2.93 Km/hr
</name>
<styleUrl>
#styleMap_TLP_Normal
</styleUrl>
<Point>
<coordinates>
-98.9886017,17.2283897,1808.84
</coordinates>
</Point>
</Placemark>
<Placemark>
<name>
Mon May 17 17:36:22 2010 S=3.06 Km/hr
</name>
<styleUrl>
#styleMap_TLP_Normal
</styleUrl>
<Point>
<coordinates>
-98.9886017,17.2284622,1810.84
</coordinates>
</Point>
</Placemark>
<Placemark>
<name>
Mon May 17 17:36:32 2010 S=3.61 Km/hr
</name>
<styleUrl>
#styleMap_TLP_Normal
</styleUrl>
<Point>
<coordinates>
-98.9886093,17.2285862,1813.13
</coordinates>
</Point>
</Placemark>
<Placemark>
<name>
Mon May 17 17:36:42 2010 S=3.70 Km/hr
</name>
<styleUrl>
#styleMap_TLP_Normal
</styleUrl>
<Point>
<coordinates>
-98.9886780,17.2286835,1815.31
</coordinates>
</Point>
</Placemark>
<Placemark>
<name>
Mon May 17 17:36:52 2010 S=5.43 Km/hr
</name>
<styleUrl>
#styleMap_TLP_Normal
</styleUrl>
<Point>
<coordinates>
-98.9887619,17.2287807,1815.66
</coordinates>
</Point>
</Placemark>
<Placemark>
<name>
Mon May 17 17:37:02 2010 S=2.73 Km/hr
</name>
<styleUrl>
#styleMap_TLP_Normal
</styleUrl>
<Point>
<coordinates>
-98.9888306,17.2288780,1815.88
</coordinates>
</Point>
</Placemark>
<Placemark>
<name>
Mon May 17 17:37:12 2010 S=3.31 Km/hr
</name>
<styleUrl>
#styleMap_TLP_Normal
</styleUrl>
<Point>
<coordinates>
-98.9888000,17.2289753,1818.53
</coordinates>
</Point>
</Placemark>
<Placemark>
<name>
Mon May 17 17:37:22 2010 S=3.93 Km/hr
</name>
<styleUrl>
#styleMap_TLP_Normal
</styleUrl>
<Point>
<coordinates>
-98.9888153,17.2290897,1819.94
</coordinates>
</Point>
</Placemark>
<Placemark>
<name>
Mon May 17 17:37:32 2010 S=4.12 Km/hr
</name>
<styleUrl>
#styleMap_TLP_Normal
</styleUrl>
<Point>
<coordinates>
-98.9888535,17.2291985,1819.00
</coordinates>
</Point>
</Placemark>
<Placemark>
<name>
Mon May 17 17:37:42 2010 S=3.64 Km/hr
</name>
<styleUrl>
#styleMap_TLP_Normal
</styleUrl>
<Point>
<coordinates>
-98.9889679,17.2292995,1816.41
</coordinates>
</Point>
</Placemark>
<Placemark>
<name>
Mon May 17 17:37:52 2010 S=4.00 Km/hr
</name>
<styleUrl>
#styleMap_TLP_Normal
</styleUrl>
<Point>
<coordinates>
-98.9890594,17.2293644,1816.31
</coordinates>
</Point>
</Placemark>
<Placemark>
<name>
Mon May 17 17:38:02 2010 S=3.02 Km/hr
</name>
<styleUrl>
#styleMap_TLP_Normal
</styleUrl>
<Point>
<coordinates>
-98.9891357,17.2294407,1816.97
</coordinates>
</Point>
</Placemark>
<Placemark>
<name>
Mon May 17 17:38:12 2010 S=3.90 Km/hr
</name>
<styleUrl>
#styleMap_TLP_Normal
</styleUrl>
<Point>
<coordinates>
-98.9891281,17.2295475,1819.84
</coordinates>
</Point>
</Placemark>
<Placemark>
<name>
Mon May 17 17:38:22 2010 S=3.76 Km/hr
</name>
<styleUrl>
#styleMap_TLP_Normal
</styleUrl>
<Point>
<coordinates>
-98.9891586,17.2296581,1819.78
</coordinates>
</Point>
</Placemark>
<Placemark>
<name>
Mon May 17 17:38:32 2010 S=4.82 Km/hr
</name>
<styleUrl>
#styleMap_TLP_Normal
</styleUrl>
<Point>
<coordinates>
-98.9892044,17.2297459,1815.84
</coordinates>
</Point>
</Placemark>
<Placemark>
<name>
Mon May 17 17:38:42 2010 S=4.96 Km/hr
</name>
<styleUrl>
#styleMap_TLP_Normal
</styleUrl>
<Point>
<coordinates>
-98.9893188,17.2298393,1811.50
</coordinates>
</Point>
</Placemark>
<Placemark>
<name>
Mon May 17 17:38:52 2010 S=3.97 Km/hr
</name>
<styleUrl>
#styleMap_TLP_Normal
</styleUrl>
<Point>
<coordinates>
-98.9893875,17.2299023,1811.91
</coordinates>
</Point>
</Placemark>
<Placemark>
<name>
Mon May 17 17:39:02 2010 S=3.85 Km/hr
</name>
<styleUrl>
#styleMap_TLP_Normal
</styleUrl>
<Point>
<coordinates>
-98.9894638,17.2299995,1812.25
</coordinates>
</Point>
</Placemark>
<Placemark>
<name>
Mon May 17 17:39:12 2010 S=4.10 Km/hr
</name>
<styleUrl>
#styleMap_TLP_Normal
</styleUrl>
<Point>
<coordinates>
-98.9895325,17.2301159,1811.22
</coordinates>
</Point>
</Placemark>
<Placemark>
<name>
Mon May 17 17:39:22 2010 S=3.64 Km/hr
</name>
<styleUrl>
#styleMap_TLP_Normal
</styleUrl>
<Point>
<coordinates>
-98.9895325,17.2302055,1812.47
</coordinates>
</Point>
</Placemark>
<Placemark>
<name>
Mon May 17 17:39:32 2010 S=2.34 Km/hr
</name>
<styleUrl>
#styleMap_TLP_Normal
</styleUrl>
<Point>
<coordinates>
-98.9894943,17.2302914,1814.84
</coordinates>
</Point>
</Placemark>
<Placemark>
<name>
Mon May 17 17:39:42 2010 S=4.31 Km/hr
</name>
<styleUrl>
#styleMap_TLP_Normal
</styleUrl>
<Point>
<coordinates>
-98.9894180,17.2303410,1817.81
</coordinates>
</Point>
</Placemark>
<Placemark>
<name>
Mon May 17 17:39:52 2010 S=4.18 Km/hr
</name>
<styleUrl>
#styleMap_TLP_Normal
</styleUrl>
<Point>
<coordinates>
-98.9893646,17.2304268,1821.06
</coordinates>
</Point>
</Placemark>
<Placemark>
<name>
Mon May 17 17:40:02 2010 S=4.30 Km/hr
</name>
<styleUrl>
#styleMap_TLP_Normal
</styleUrl>
<Point>
<coordinates>
-98.9892731,17.2304993,1823.69
</coordinates>
</Point>
</Placemark>
<Placemark>
<name>
Mon May 17 17:40:12 2010 S=3.68 Km/hr
</name>
<styleUrl>
#styleMap_TLP_Normal
</styleUrl>
<Point>
<coordinates>
-98.9891968,17.2305737,1826.16
</coordinates>
</Point>
</Placemark>
<Placemark>
<name>
Mon May 17 17:40:22 2010 S=3.85 Km/hr
</name>
<styleUrl>
#styleMap_TLP_Normal
</styleUrl>
<Point>
<coordinates>
-98.9891205,17.2306404,1828.81
</coordinates>
</Point>
</Placemark>
<Placemark>
<name>
Mon May 17 17:40:32 2010 S=3.31 Km/hr
</name>
<styleUrl>
#styleMap_TLP_Normal
</styleUrl>
<Point>
<coordinates>
-98.9890289,17.2306767,1830.69
</coordinates>
</Point>
</Placemark>
<Placemark>
<name>
Mon May 17 17:40:42 2010 S=4.82 Km/hr
</name>
<styleUrl>
#styleMap_TLP_Normal
</styleUrl>
<Point>
<coordinates>
-98.9888687,17.2306786,1832.50
</coordinates>
</Point>
</Placemark>
<Placemark>
<name>
Mon May 17 17:40:52 2010 S=3.94 Km/hr
</name>
<styleUrl>
#styleMap_TLP_Normal
</styleUrl>
<Point>
<coordinates>
-98.9887695,17.2307110,1834.66
</coordinates>
</Point>
</Placemark>
<Placemark>
<name>
Mon May 17 17:41:02 2010 S=2.34 Km/hr
</name>
<styleUrl>
#styleMap_TLP_Normal
</styleUrl>
<Point>
<coordinates>
-98.9886856,17.2307377,1836.81
</coordinates>
</Point>
</Placemark>
<Placemark>
<name>
Mon May 17 17:41:12 2010 S=1.44 Km/hr
</name>
<styleUrl>
#styleMap_TLP_Normal
</styleUrl>
<Point>
<coordinates>
-98.9886398,17.2307720,1839.22
</coordinates>
</Point>
</Placemark>
<Placemark>
<name>
Mon May 17 17:41:22 2010 S=3.00 Km/hr
</name>
<styleUrl>
#styleMap_TLP_Normal
</styleUrl>
<Point>
<coordinates>
-98.9886093,17.2308426,1840.97
</coordinates>
</Point>
</Placemark>
<Placemark>
<name>
Mon May 17 17:41:32 2010 S=3.91 Km/hr
</name>
<styleUrl>
#styleMap_TLP_Normal
</styleUrl>
<Point>
<coordinates>
-98.9885025,17.2308426,1841.97
</coordinates>
</Point>
</Placemark>
<Placemark>
<name>
Mon May 17 17:41:42 2010 S=3.59 Km/hr
</name>
<styleUrl>
#styleMap_TLP_Normal
</styleUrl>
<Point>
<coordinates>
-98.9883957,17.2308292,1843.00
</coordinates>
</Point>
</Placemark>
<Placemark>
<name>
Mon May 17 17:41:52 2010 S=5.13 Km/hr
</name>
<styleUrl>
#styleMap_TLP_Normal
</styleUrl>
<Point>
<coordinates>
-98.9882355,17.2308235,1844.13
</coordinates>
</Point>
</Placemark>
<Placemark>
<name>
Mon May 17 17:42:02 2010 S=4.44 Km/hr
</name>
<styleUrl>
#styleMap_TLP_Normal
</styleUrl>
<Point>
<coordinates>
-98.9881058,17.2308273,1845.09
</coordinates>
</Point>
</Placemark>
<Placemark>
<name>
Mon May 17 17:42:12 2010 S=3.99 Km/hr
</name>
<styleUrl>
#styleMap_TLP_Normal
</styleUrl>
<Point>
<coordinates>
-98.9880066,17.2308273,1845.97
</coordinates>
</Point>
</Placemark>
<Placemark>
<name>
Mon May 17 17:42:22 2010 S=5.49 Km/hr
</name>
<styleUrl>
#styleMap_TLP_Normal
</styleUrl>
<Point>
<coordinates>
-98.9878769,17.2308826,1847.03
</coordinates>
</Point>
</Placemark>
<Placemark>
<name>
Mon May 17 17:42:32 2010 S=4.65 Km/hr
</name>
<styleUrl>
#styleMap_TLP_Normal
</styleUrl>
<Point>
<coordinates>
-98.9878387,17.2309914,1846.19
</coordinates>
</Point>
</Placemark>
<Placemark>
<name>
Mon May 17 17:42:42 2010 S=4.53 Km/hr
</name>
<styleUrl>
#styleMap_TLP_Normal
</styleUrl>
<Point>
<coordinates>
-98.9878006,17.2310715,1847.34
</coordinates>
</Point>
</Placemark>
<Placemark>
<name>
Mon May 17 17:42:52 2010 S=4.44 Km/hr
</name>
<styleUrl>
#styleMap_TLP_Normal
</styleUrl>
<Point>
<coordinates>
-98.9877777,17.2312336,1841.50
</coordinates>
</Point>
</Placemark>
<Placemark>
<name>
Mon May 17 17:43:02 2010 S=4.95 Km/hr
</name>
<styleUrl>
#styleMap_TLP_Normal
</styleUrl>
<Point>
<coordinates>
-98.9877319,17.2313442,1838.72
</coordinates>
</Point>
</Placemark>
<Placemark>
<name>
Mon May 17 17:43:12 2010 S=4.69 Km/hr
</name>
<styleUrl>
#styleMap_TLP_Normal
</styleUrl>
<Point>
<coordinates>
-98.9876709,17.2314510,1834.47
</coordinates>
</Point>
</Placemark>
<Placemark>
<name>
Mon May 17 17:43:22 2010 S=5.08 Km/hr
</name>
<styleUrl>
#styleMap_TLP_Normal
</styleUrl>
<Point>
<coordinates>
-98.9875870,17.2315311,1833.41
</coordinates>
</Point>
</Placemark>
<Placemark>
<name>
Mon May 17 17:43:32 2010 S=3.13 Km/hr
</name>
<styleUrl>
#styleMap_TLP_Normal
</styleUrl>
<Point>
<coordinates>
-98.9874954,17.2315464,1833.66
</coordinates>
</Point>
</Placemark>
<Placemark>
<name>
Mon May 17 17:43:42 2010 S=2.92 Km/hr
</name>
<styleUrl>
#styleMap_TLP_Normal
</styleUrl>
<Point>
<coordinates>
-98.9873886,17.2315331,1833.56
</coordinates>
</Point>
</Placemark>
<Placemark>
<name>
Mon May 17 17:43:52 2010 S=3.83 Km/hr
</name>
<styleUrl>
#styleMap_TLP_Normal
</styleUrl>
<Point>
<coordinates>
-98.9873123,17.2315159,1833.84
</coordinates>
</Point>
</Placemark>
<Placemark>
<name>
Mon May 17 17:44:02 2010 S=3.44 Km/hr
</name>
<styleUrl>
#styleMap_TLP_Normal
</styleUrl>
<Point>
<coordinates>
-98.9871826,17.2315006,1832.94
</coordinates>
</Point>
</Placemark>
<Placemark>
<name>
Mon May 17 17:44:12 2010 S=3.51 Km/hr
</name>
<styleUrl>
#styleMap_TLP_Normal
</styleUrl>
<Point>
<coordinates>
-98.9870758,17.2314739,1834.03
</coordinates>
</Point>
</Placemark>
<Placemark>
<name>
Mon May 17 17:44:22 2010 S=4.44 Km/hr
</name>
<styleUrl>
#styleMap_TLP_Normal
</styleUrl>
<Point>
<coordinates>
-98.9869232,17.2314548,1834.06
</coordinates>
</Point>
</Placemark>
<Placemark>
<name>
Mon May 17 17:44:32 2010 S=4.19 Km/hr
</name>
<styleUrl>
#styleMap_TLP_Normal
</styleUrl>
<Point>
<coordinates>
-98.9868164,17.2314491,1833.97
</coordinates>
</Point>
</Placemark>
<Placemark>
<name>
Mon May 17 17:44:42 2010 S=4.99 Km/hr
</name>
<styleUrl>
#styleMap_TLP_Normal
</styleUrl>
<Point>
<coordinates>
-98.9867249,17.2315159,1833.34
</coordinates>
</Point>
</Placemark>
<Placemark>
<name>
Mon May 17 17:44:52 2010 S=5.19 Km/hr
</name>
<styleUrl>
#styleMap_TLP_Normal
</styleUrl>
<Point>
<coordinates>
-98.9866714,17.2316303,1834.78
</coordinates>
</Point>
</Placemark>
<Placemark>
<name>
Mon May 17 17:45:02 2010 S=4.76 Km/hr
</name>
<styleUrl>
#styleMap_TLP_Normal
</styleUrl>
<Point>
<coordinates>
-98.9866104,17.2317085,1835.41
</coordinates>
</Point>
</Placemark>
<Placemark>
<name>
Mon May 17 17:45:12 2010 S=4.03 Km/hr
</name>
<styleUrl>
#styleMap_TLP_Normal
</styleUrl>
<Point>
<coordinates>
-98.9865494,17.2317982,1837.16
</coordinates>
</Point>
</Placemark>
<Placemark>
<name>
Mon May 17 17:45:22 2010 S=3.03 Km/hr
</name>
<styleUrl>
#styleMap_TLP_Normal
</styleUrl>
<Point>
<coordinates>
-98.9864655,17.2318153,1839.34
</coordinates>
</Point>
</Placemark>
<Placemark>
<name>
Mon May 17 17:45:32 2010 S=3.13 Km/hr
</name>
<styleUrl>
#styleMap_TLP_Normal
</styleUrl>
<Point>
<coordinates>
-98.9863815,17.2318096,1839.66
</coordinates>
</Point>
</Placemark>
<Placemark>
<name>
Mon May 17 17:45:42 2010 S=3.07 Km/hr
</name>
<styleUrl>
#styleMap_TLP_Normal
</styleUrl>
<Point>
<coordinates>
-98.9862976,17.2318535,1839.09
</coordinates>
</Point>
</Placemark>
<Placemark>
<name>
Mon May 17 17:45:52 2010 S=3.27 Km/hr
</name>
<styleUrl>
#styleMap_TLP_Normal
</styleUrl>
<Point>
<coordinates>
-98.9862061,17.2318974,1840.06
</coordinates>
</Point>
</Placemark>
<Placemark>
<name>
Mon May 17 17:46:02 2010 S=4.19 Km/hr
</name>
<styleUrl>
#styleMap_TLP_Normal
</styleUrl>
<Point>
<coordinates>
-98.9860840,17.2319622,1837.84
</coordinates>
</Point>
</Placemark>
<Placemark>
<name>
Mon May 17 17:46:12 2010 S=3.64 Km/hr
</name>
<styleUrl>
#styleMap_TLP_Normal
</styleUrl>
<Point>
<coordinates>
-98.9860077,17.2320328,1836.56
</coordinates>
</Point>
</Placemark>
<Placemark>
<name>
Mon May 17 17:46:22 2010 S=4.51 Km/hr
</name>
<styleUrl>
#styleMap_TLP_Normal
</styleUrl>
<Point>
<coordinates>
-98.9859467,17.2321491,1833.31
</coordinates>
</Point>
</Placemark>
<Placemark>
<name>
Mon May 17 17:46:32 2010 S=4.79 Km/hr
</name>
<styleUrl>
#styleMap_TLP_Normal
</styleUrl>
<Point>
<coordinates>
-98.9858932,17.2322502,1829.88
</coordinates>
</Point>
</Placemark>
<Placemark>
<name>
Mon May 17 17:46:42 2010 S=4.89 Km/hr
</name>
<styleUrl>
#styleMap_TLP_Normal
</styleUrl>
<Point>
<coordinates>
-98.9858170,17.2323322,1828.53
</coordinates>
</Point>
</Placemark>
<Placemark>
<name>
Mon May 17 17:46:52 2010 S=2.91 Km/hr
</name>
<styleUrl>
#styleMap_TLP_Normal
</styleUrl>
<Point>
<coordinates>
-98.9857559,17.2323895,1828.56
</coordinates>
</Point>
</Placemark>
<Placemark>
<name>
Mon May 17 17:47:02 2010 S=4.07 Km/hr
</name>
<styleUrl>
#styleMap_TLP_Normal
</styleUrl>
<Point>
<coordinates>
-98.9856339,17.2324562,1827.91
</coordinates>
</Point>
</Placemark>
<Placemark>
<name>
Mon May 17 17:47:12 2010 S=3.67 Km/hr
</name>
<styleUrl>
#styleMap_TLP_Normal
</styleUrl>
<Point>
<coordinates>
-98.9855881,17.2325401,1828.13
</coordinates>
</Point>
</Placemark>
<Placemark>
<name>
Mon May 17 17:47:22 2010 S=4.15 Km/hr
</name>
<styleUrl>
#styleMap_TLP_Normal
</styleUrl>
<Point>
<coordinates>
-98.9854965,17.2326164,1826.78
</coordinates>
</Point>
</Placemark>
<Placemark>
<name>
Mon May 17 17:47:32 2010 S=4.63 Km/hr
</name>
<styleUrl>
#styleMap_TLP_Normal
</styleUrl>
<Point>
<coordinates>
-98.9854050,17.2327194,1826.09
</coordinates>
</Point>
</Placemark>
<Placemark>
<name>
Mon May 17 17:47:42 2010 S=4.63 Km/hr
</name>
<styleUrl>
#styleMap_TLP_Normal
</styleUrl>
<Point>
<coordinates>
-98.9853287,17.2327862,1824.91
</coordinates>
</Point>
</Placemark>
<Placemark>
<name>
Mon May 17 17:47:52 2010 S=3.99 Km/hr
</name>
<styleUrl>
#styleMap_TLP_Normal
</styleUrl>
<Point>
<coordinates>
-98.9852905,17.2328987,1824.47
</coordinates>
</Point>
</Placemark>
<Placemark>
<name>
Mon May 17 17:48:02 2010 S=4.38 Km/hr
</name>
<styleUrl>
#styleMap_TLP_Normal
</styleUrl>
<Point>
<coordinates>
-98.9852142,17.2329998,1820.81
</coordinates>
</Point>
</Placemark>
<Placemark>
<name>
Mon May 17 17:48:12 2010 S=1.61 Km/hr
</name>
<styleUrl>
#styleMap_TLP_Normal
</styleUrl>
<Point>
<coordinates>
-98.9851761,17.2331333,1815.78
</coordinates>
</Point>
</Placemark>
<Placemark>
<name>
Mon May 17 17:48:22 2010 S=2.22 Km/hr
</name>
<styleUrl>
#styleMap_TLP_Normal
</styleUrl>
<Point>
<coordinates>
-98.9851532,17.2331867,1815.97
</coordinates>
</Point>
</Placemark>
<Placemark>
<name>
Mon May 17 17:48:32 2010 S=1.72 Km/hr
</name>
<styleUrl>
#styleMap_TLP_Normal
</styleUrl>
<Point>
<coordinates>
-98.9851227,17.2332325,1817.00
</coordinates>
</Point>
</Placemark>
<Placemark>
<name>
Mon May 17 17:48:42 2010 S=2.14 Km/hr
</name>
<styleUrl>
#styleMap_TLP_Normal
</styleUrl>
<Point>
<coordinates>
-98.9851532,17.2332840,1814.41
</coordinates>
</Point>
</Placemark>
<Placemark>
<name>
Mon May 17 17:48:52 2010 S=1.60 Km/hr
</name>
<styleUrl>
#styleMap_TLP_Normal
</styleUrl>
<Point>
<coordinates>
-98.9851913,17.2333069,1814.72
</coordinates>
</Point>
</Placemark>
<Placemark>
<name>
Mon May 17 17:49:02 2010 S=0.16 Km/hr
</name>
<styleUrl>
#styleMap_TLP_Normal
</styleUrl>
<Point>
<coordinates>
-98.9852600,17.2333241,1811.03
</coordinates>
</Point>
</Placemark>
<Placemark>
<name>
Mon May 17 17:49:12 2010 S=2.01 Km/hr
</name>
<styleUrl>
#styleMap_TLP_Normal
</styleUrl>
<Point>
<coordinates>
-98.9852524,17.2333012,1810.75
</coordinates>
</Point>
</Placemark>
<Placemark>
<name>
Mon May 17 17:49:22 2010 S=1.33 Km/hr
</name>
<styleUrl>
#styleMap_TLP_Normal
</styleUrl>
<Point>
<coordinates>
-98.9852905,17.2332878,1810.66
</coordinates>
</Point>
</Placemark>
<Placemark>
<name>
Mon May 17 17:49:32 2010 S=1.27 Km/hr
</name>
<styleUrl>
#styleMap_TLP_Normal
</styleUrl>
<Point>
<coordinates>
-98.9852905,17.2332497,1810.88
</coordinates>
</Point>
</Placemark>
<Placemark>
<name>
Mon May 17 17:49:42 2010 S=1.89 Km/hr
</name>
<styleUrl>
#styleMap_TLP_Normal
</styleUrl>
<Point>
<coordinates>
-98.9853439,17.2332382,1809.50
</coordinates>
</Point>
</Placemark>
<Placemark>
<name>
Mon May 17 17:49:52 2010 S=1.79 Km/hr
</name>
<styleUrl>
#styleMap_TLP_Normal
</styleUrl>
<Point>
<coordinates>
-98.9853897,17.2332344,1810.03
</coordinates>
</Point>
</Placemark>
<Placemark>
<name>
Mon May 17 17:50:02 2010 S=1.85 Km/hr
</name>
<styleUrl>
#styleMap_TLP_Normal
</styleUrl>
<Point>
<coordinates>
-98.9854507,17.2332191,1811.41
</coordinates>
</Point>
</Placemark>
<Placemark>
<name>
Mon May 17 17:50:12 2010 S=0.73 Km/hr
</name>
<styleUrl>
#styleMap_TLP_Normal
</styleUrl>
<Point>
<coordinates>
-98.9854736,17.2332191,1811.66
</coordinates>
</Point>
</Placemark>
<Placemark>
<name>
Mon May 17 17:50:22 2010 S=0.54 Km/hr
</name>
<styleUrl>
#styleMap_TLP_Normal
</styleUrl>
<Point>
<coordinates>
-98.9854965,17.2332077,1812.03
</coordinates>
</Point>
</Placemark>
<Placemark>
<name>
Mon May 17 17:50:32 2010 S=0.79 Km/hr
</name>
<styleUrl>
#styleMap_TLP_Normal
</styleUrl>
<Point>
<coordinates>
-98.9855042,17.2331963,1812.69
</coordinates>
</Point>
</Placemark>
<Placemark>
<name>
Mon May 17 17:50:42 2010 S=0.89 Km/hr
</name>
<styleUrl>
#styleMap_TLP_Normal
</styleUrl>
<Point>
<coordinates>
-98.9855194,17.2331886,1813.72
</coordinates>
</Point>
</Placemark>
<Placemark>
<name>
Mon May 17 17:50:52 2010 S=0.95 Km/hr
</name>
<styleUrl>
#styleMap_TLP_Normal
</styleUrl>
<Point>
<coordinates>
-98.9855194,17.2331581,1816.53
</coordinates>
</Point>
</Placemark>
<Placemark>
<name>
Mon May 17 17:51:02 2010 S=0.56 Km/hr
</name>
<styleUrl>
#styleMap_TLP_Normal
</styleUrl>
<Point>
<coordinates>
-98.9855347,17.2331524,1818.72
</coordinates>
</Point>
</Placemark>
<Placemark>
<name>
Mon May 17 17:51:12 2010 S=0.65 Km/hr
</name>
<styleUrl>
#styleMap_TLP_Normal
</styleUrl>
<Point>
<coordinates>
-98.9855423,17.2331429,1820.22
</coordinates>
</Point>
</Placemark>
<Placemark>
<name>
Mon May 17 17:51:22 2010 S=0.23 Km/hr
</name>
<styleUrl>
#styleMap_TLP_Normal
</styleUrl>
<Point>
<coordinates>
-98.9855499,17.2331448,1821.72
</coordinates>
</Point>
</Placemark>
<Placemark>
<name>
Mon May 17 17:51:32 2010 S=0.17 Km/hr
</name>
<styleUrl>
#styleMap_TLP_Normal
</styleUrl>
<Point>
<coordinates>
-98.9855499,17.2331505,1823.13
</coordinates>
</Point>
</Placemark>
<Placemark>
<name>
Mon May 17 17:51:42 2010 S=0.37 Km/hr
</name>
<styleUrl>
#styleMap_TLP_Normal
</styleUrl>
<Point>
<coordinates>
-98.9855499,17.2331543,1824.13
</coordinates>
</Point>
</Placemark>
<Placemark>
<name>
Mon May 17 17:51:52 2010 S=0.45 Km/hr
</name>
<styleUrl>
#styleMap_TLP_Normal
</styleUrl>
<Point>
<coordinates>
-98.9855576,17.2331467,1825.34
</coordinates>
</Point>
</Placemark>
<Placemark>
<name>
Mon May 17 17:52:02 2010 S=0.81 Km/hr
</name>
<styleUrl>
#styleMap_TLP_Normal
</styleUrl>
<Point>
<coordinates>
-98.9855652,17.2331333,1826.34
</coordinates>
</Point>
</Placemark>
<Placemark>
<name>
Mon May 17 17:52:12 2010 S=0.81 Km/hr
</name>
<styleUrl>
#styleMap_TLP_Normal
</styleUrl>
<Point>
<coordinates>
-98.9855652,17.2331142,1827.19
</coordinates>
</Point>
</Placemark>
<Placemark>
<name>
Mon May 17 17:52:22 2010 S=0.49 Km/hr
</name>
<styleUrl>
#styleMap_TLP_Normal
</styleUrl>
<Point>
<coordinates>
-98.9855652,17.2330990,1827.94
</coordinates>
</Point>
</Placemark>
<Placemark>
<name>
Mon May 17 17:52:32 2010 S=0.09 Km/hr
</name>
<styleUrl>
#styleMap_TLP_Normal
</styleUrl>
<Point>
<coordinates>
-98.9855652,17.2330894,1828.69
</coordinates>
</Point>
</Placemark>
<Placemark>
<name>
Mon May 17 17:52:42 2010 S=0.67 Km/hr
</name>
<styleUrl>
#styleMap_TLP_Normal
</styleUrl>
<Point>
<coordinates>
-98.9855728,17.2330875,1829.34
</coordinates>
</Point>
</Placemark>
<Placemark>
<name>
Mon May 17 17:52:52 2010 S=0.45 Km/hr
</name>
<styleUrl>
#styleMap_TLP_Normal
</styleUrl>
<Point>
<coordinates>
-98.9855728,17.2330742,1829.44
</coordinates>
</Point>
</Placemark>
<Placemark>
<name>
Mon May 17 17:53:02 2010 S=1.38 Km/hr
</name>
<styleUrl>
#styleMap_TLP_Normal
</styleUrl>
<Point>
<coordinates>
-98.9856033,17.2330513,1828.28
</coordinates>
</Point>
</Placemark>
<Placemark>
<name>
Mon May 17 17:53:12 2010 S=0.29 Km/hr
</name>
<styleUrl>
#styleMap_TLP_Normal
</styleUrl>
<Point>
<coordinates>
-98.9856262,17.2330399,1828.53
</coordinates>
</Point>
</Placemark>
<Placemark>
<name>
Mon May 17 17:53:22 2010 S=0.91 Km/hr
</name>
<styleUrl>
#styleMap_TLP_Normal
</styleUrl>
<Point>
<coordinates>
-98.9856262,17.2330475,1829.09
</coordinates>
</Point>
</Placemark>
<Placemark>
<name>
Mon May 17 17:53:32 2010 S=0.50 Km/hr
</name>
<styleUrl>
#styleMap_TLP_Normal
</styleUrl>
<Point>
<coordinates>
-98.9856262,17.2330666,1829.81
</coordinates>
</Point>
</Placemark>
<Placemark>
<name>
Mon May 17 17:53:42 2010 S=1.70 Km/hr
</name>
<styleUrl>
#styleMap_TLP_Normal
</styleUrl>
<Point>
<coordinates>
-98.9856491,17.2330914,1829.38
</coordinates>
</Point>
</Placemark>
<Placemark>
<name>
Mon May 17 17:53:52 2010 S=0.56 Km/hr
</name>
<styleUrl>
#styleMap_TLP_Normal
</styleUrl>
<Point>
<coordinates>
-98.9857025,17.2331161,1829.00
</coordinates>
</Point>
</Placemark>
<Placemark>
<name>
Mon May 17 17:54:02 2010 S=1.04 Km/hr
</name>
<styleUrl>
#styleMap_TLP_Normal
</styleUrl>
<Point>
<coordinates>
-98.9856796,17.2331543,1827.69
</coordinates>
</Point>
</Placemark>
<Placemark>
<name>
Mon May 17 17:54:12 2010 S=2.19 Km/hr
</name>
<styleUrl>
#styleMap_TLP_Normal
</styleUrl>
<Point>
<coordinates>
-98.9855957,17.2331657,1827.19
</coordinates>
</Point>
</Placemark>
<Placemark>
<name>
Mon May 17 17:54:22 2010 S=1.43 Km/hr
</name>
<styleUrl>
#styleMap_TLP_Normal
</styleUrl>
<Point>
<coordinates>
-98.9855270,17.2331772,1826.91
</coordinates>
</Point>
</Placemark>
<Placemark>
<name>
Mon May 17 17:54:32 2010 S=0.27 Km/hr
</name>
<styleUrl>
#styleMap_TLP_Normal
</styleUrl>
<Point>
<coordinates>
-98.9855270,17.2332001,1826.00
</coordinates>
</Point>
</Placemark>
<Placemark>
<name>
Mon May 17 17:54:42 2010 S=2.12 Km/hr
</name>
<styleUrl>
#styleMap_TLP_Normal
</styleUrl>
<Point>
<coordinates>
-98.9854965,17.2332020,1824.81
</coordinates>
</Point>
</Placemark>
<Placemark>
<name>
Mon May 17 17:54:52 2010 S=1.73 Km/hr
</name>
<styleUrl>
#styleMap_TLP_Normal
</styleUrl>
<Point>
<coordinates>
-98.9854355,17.2332191,1822.66
</coordinates>
</Point>
</Placemark>
<Placemark>
<name>
Mon May 17 17:55:02 2010 S=1.95 Km/hr
</name>
<styleUrl>
#styleMap_TLP_Normal
</styleUrl>
<Point>
<coordinates>
-98.9853821,17.2332039,1819.16
</coordinates>
</Point>
</Placemark>
<Placemark>
<name>
Mon May 17 17:55:12 2010 S=2.81 Km/hr
</name>
<styleUrl>
#styleMap_TLP_Normal
</styleUrl>
<Point>
<coordinates>
-98.9852982,17.2332268,1817.69
</coordinates>
</Point>
</Placemark>
<Placemark>
<name>
Mon May 17 17:55:22 2010 S=2.31 Km/hr
</name>
<styleUrl>
#styleMap_TLP_Normal
</styleUrl>
<Point>
<coordinates>
-98.9852524,17.2332706,1816.69
</coordinates>
</Point>
</Placemark>
<Placemark>
<name>
Mon May 17 17:55:32 2010 S=1.06 Km/hr
</name>
<styleUrl>
#styleMap_TLP_Normal
</styleUrl>
<Point>
<coordinates>
-98.9852448,17.2332726,1816.50
</coordinates>
</Point>
</Placemark>
<Placemark>
<name>
Mon May 17 17:55:42 2010 S=1.83 Km/hr
</name>
<styleUrl>
#styleMap_TLP_Normal
</styleUrl>
<Point>
<coordinates>
-98.9852448,17.2333164,1814.97
</coordinates>
</Point>
</Placemark>
<Placemark>
<name>
Mon May 17 17:55:52 2010 S=1.81 Km/hr
</name>
<styleUrl>
#styleMap_TLP_Normal
</styleUrl>
<Point>
<coordinates>
-98.9851761,17.2333450,1814.53
</coordinates>
</Point>
</Placemark>
<Placemark>
<name>
Mon May 17 17:56:02 2010 S=3.14 Km/hr
</name>
<styleUrl>
#styleMap_TLP_Normal
</styleUrl>
<Point>
<coordinates>
-98.9851532,17.2334003,1812.06
</coordinates>
</Point>
</Placemark>
<Placemark>
<name>
Mon May 17 17:56:12 2010 S=1.80 Km/hr
</name>
<styleUrl>
#styleMap_TLP_Normal
</styleUrl>
<Point>
<coordinates>
-98.9851913,17.2334576,1809.22
</coordinates>
</Point>
</Placemark>
<Placemark>
<name>
Mon May 17 17:56:22 2010 S=3.02 Km/hr
</name>
<styleUrl>
#styleMap_TLP_Normal
</styleUrl>
<Point>
<coordinates>
-98.9853058,17.2334919,1806.53
</coordinates>
</Point>
</Placemark>
<Placemark>
<name>
Mon May 17 17:56:32 2010 S=2.69 Km/hr
</name>
<styleUrl>
#styleMap_TLP_Normal
</styleUrl>
<Point>
<coordinates>
-98.9853973,17.2334843,1806.09
</coordinates>
</Point>
</Placemark>
<Placemark>
<name>
Mon May 17 17:56:42 2010 S=2.80 Km/hr
</name>
<styleUrl>
#styleMap_TLP_Normal
</styleUrl>
<Point>
<coordinates>
-98.9854965,17.2334785,1805.81
</coordinates>
</Point>
</Placemark>
<Placemark>
<name>
Mon May 17 17:56:52 2010 S=3.58 Km/hr
</name>
<styleUrl>
#styleMap_TLP_Normal
</styleUrl>
<Point>
<coordinates>
-98.9856033,17.2334728,1805.50
</coordinates>
</Point>
</Placemark>
<Placemark>
<name>
Mon May 17 17:57:02 2010 S=2.83 Km/hr
</name>
<styleUrl>
#styleMap_TLP_Normal
</styleUrl>
<Point>
<coordinates>
-98.9856949,17.2334862,1805.41
</coordinates>
</Point>
</Placemark>
<Placemark>
<name>
Mon May 17 17:57:12 2010 S=0.10 Km/hr
</name>
<styleUrl>
#styleMap_TLP_Normal
</styleUrl>
<Point>
<coordinates>
-98.9857330,17.2334862,1804.44
</coordinates>
</Point>
</Placemark>
<Placemark>
<name>
Mon May 17 17:57:22 2010 S=0.27 Km/hr
</name>
<styleUrl>
#styleMap_TLP_Normal
</styleUrl>
<Point>
<coordinates>
-98.9857788,17.2335014,1803.84
</coordinates>
</Point>
</Placemark>
<Placemark>
<name>
Mon May 17 17:57:32 2010 S=1.98 Km/hr
</name>
<styleUrl>
#styleMap_TLP_Normal
</styleUrl>
<Point>
<coordinates>
-98.9857559,17.2335033,1803.03
</coordinates>
</Point>
</Placemark>
<Placemark>
<name>
Mon May 17 17:57:42 2010 S=3.37 Km/hr
</name>
<styleUrl>
#styleMap_TLP_Normal
</styleUrl>
<Point>
<coordinates>
-98.9857025,17.2334652,1802.81
</coordinates>
</Point>
</Placemark>
<Placemark>
<name>
Mon May 17 17:57:52 2010 S=2.38 Km/hr
</name>
<styleUrl>
#styleMap_TLP_Normal
</styleUrl>
<Point>
<coordinates>
-98.9856186,17.2334442,1803.09
</coordinates>
</Point>
</Placemark>
<Placemark>
<name>
Mon May 17 17:58:02 2010 S=2.80 Km/hr
</name>
<styleUrl>
#styleMap_TLP_Normal
</styleUrl>
<Point>
<coordinates>
-98.9855270,17.2334347,1803.47
</coordinates>
</Point>
</Placemark>
<Placemark>
<name>
Mon May 17 17:58:12 2010 S=2.37 Km/hr
</name>
<styleUrl>
#styleMap_TLP_Normal
</styleUrl>
<Point>
<coordinates>
-98.9854355,17.2334366,1803.91
</coordinates>
</Point>
</Placemark>
<Placemark>
<name>
Mon May 17 17:58:22 2010 S=3.34 Km/hr
</name>
<styleUrl>
#styleMap_TLP_Normal
</styleUrl>
<Point>
<coordinates>
-98.9853439,17.2334175,1803.97
</coordinates>
</Point>
</Placemark>
<Placemark>
<name>
Mon May 17 17:58:32 2010 S=3.31 Km/hr
</name>
<styleUrl>
#styleMap_TLP_Normal
</styleUrl>
<Point>
<coordinates>
-98.9852219,17.2334423,1804.25
</coordinates>
</Point>
</Placemark>
<Placemark>
<name>
Mon May 17 17:58:42 2010 S=3.16 Km/hr
</name>
<styleUrl>
#styleMap_TLP_Normal
</styleUrl>
<Point>
<coordinates>
-98.9851151,17.2334385,1802.72
</coordinates>
</Point>
</Placemark>
<Placemark>
<name>
Mon May 17 17:58:52 2010 S=3.01 Km/hr
</name>
<styleUrl>
#styleMap_TLP_Normal
</styleUrl>
<Point>
<coordinates>
-98.9849854,17.2333965,1804.13
</coordinates>
</Point>
</Placemark>
<Placemark>
<name>
Mon May 17 17:59:02 2010 S=1.00 Km/hr
</name>
<styleUrl>
#styleMap_TLP_Normal
</styleUrl>
<Point>
<coordinates>
-98.9849167,17.2333908,1803.78
</coordinates>
</Point>
</Placemark>
<Placemark>
<name>
Mon May 17 17:59:12 2010 S=3.15 Km/hr
</name>
<styleUrl>
#styleMap_TLP_Normal
</styleUrl>
<Point>
<coordinates>
-98.9849319,17.2333984,1800.88
</coordinates>
</Point>
</Placemark>
<Placemark>
<name>
Mon May 17 17:59:22 2010 S=2.96 Km/hr
</name>
<styleUrl>
#styleMap_TLP_Normal
</styleUrl>
<Point>
<coordinates>
-98.9850235,17.2333450,1801.16
</coordinates>
</Point>
</Placemark>
<Placemark>
<name>
Mon May 17 17:59:32 2010 S=1.92 Km/hr
</name>
<styleUrl>
#styleMap_TLP_Normal
</styleUrl>
<Point>
<coordinates>
-98.9850998,17.2333317,1803.00
</coordinates>
</Point>
</Placemark>
<Placemark>
<name>
Mon May 17 17:59:42 2010 S=3.33 Km/hr
</name>
<styleUrl>
#styleMap_TLP_Normal
</styleUrl>
<Point>
<coordinates>
-98.9851303,17.2332630,1805.16
</coordinates>
</Point>
</Placemark>
<Placemark>
<name>
Mon May 17 17:59:52 2010 S=6.04 Km/hr
</name>
<styleUrl>
#styleMap_TLP_Normal
</styleUrl>
<Point>
<coordinates>
-98.9851227,17.2331848,1806.28
</coordinates>
</Point>
</Placemark>
<Placemark>
<name>
Mon May 17 18:00:02 2010 S=3.51 Km/hr
</name>
<styleUrl>
#styleMap_TLP_Normal
</styleUrl>
<Point>
<coordinates>
-98.9851608,17.2330971,1807.19
</coordinates>
</Point>
</Placemark>
<Placemark>
<name>
Mon May 17 18:00:12 2010 S=2.97 Km/hr
</name>
<styleUrl>
#styleMap_TLP_Normal
</styleUrl>
<Point>
<coordinates>
-98.9852066,17.2330303,1808.19
</coordinates>
</Point>
</Placemark>
<Placemark>
<name>
Mon May 17 18:00:22 2010 S=3.90 Km/hr
</name>
<styleUrl>
#styleMap_TLP_Normal
</styleUrl>
<Point>
<coordinates>
-98.9853592,17.2329063,1804.50
</coordinates>
</Point>
</Placemark>
<Placemark>
<name>
Mon May 17 18:00:32 2010 S=3.48 Km/hr
</name>
<styleUrl>
#styleMap_TLP_Normal
</styleUrl>
<Point>
<coordinates>
-98.9854736,17.2328186,1803.88
</coordinates>
</Point>
</Placemark>
<Placemark>
<name>
Mon May 17 18:00:42 2010 S=4.54 Km/hr
</name>
<styleUrl>
#styleMap_TLP_Normal
</styleUrl>
<Point>
<coordinates>
-98.9855423,17.2327671,1804.47
</coordinates>
</Point>
</Placemark>
<Placemark>
<name>
Mon May 17 18:00:52 2010 S=3.07 Km/hr
</name>
<styleUrl>
#styleMap_TLP_Normal
</styleUrl>
<Point>
<coordinates>
-98.9856110,17.2326641,1805.97
</coordinates>
</Point>
</Placemark>
<Placemark>
<name>
Mon May 17 18:01:02 2010 S=3.08 Km/hr
</name>
<styleUrl>
#styleMap_TLP_Normal
</styleUrl>
<Point>
<coordinates>
-98.9856567,17.2325802,1807.63
</coordinates>
</Point>
</Placemark>
<Placemark>
<name>
Mon May 17 18:01:12 2010 S=3.91 Km/hr
</name>
<styleUrl>
#styleMap_TLP_Normal
</styleUrl>
<Point>
<coordinates>
-98.9857407,17.2324982,1807.81
</coordinates>
</Point>
</Placemark>
<Placemark>
<name>
Mon May 17 18:01:22 2010 S=4.41 Km/hr
</name>
<styleUrl>
#styleMap_TLP_Normal
</styleUrl>
<Point>
<coordinates>
-98.9858398,17.2324257,1809.84
</coordinates>
</Point>
</Placemark>
<Placemark>
<name>
Mon May 17 18:01:32 2010 S=4.12 Km/hr
</name>
<styleUrl>
#styleMap_TLP_Normal
</styleUrl>
<Point>
<coordinates>
-98.9858856,17.2323456,1813.16
</coordinates>
</Point>
</Placemark>
<Placemark>
<name>
Mon May 17 18:01:42 2010 S=2.22 Km/hr
</name>
<styleUrl>
#styleMap_TLP_Normal
</styleUrl>
<Point>
<coordinates>
-98.9859314,17.2322788,1814.91
</coordinates>
</Point>
</Placemark>
<Placemark>
<name>
Mon May 17 18:01:52 2010 S=4.26 Km/hr
</name>
<styleUrl>
#styleMap_TLP_Normal
</styleUrl>
<Point>
<coordinates>
-98.9859924,17.2321720,1816.50
</coordinates>
</Point>
</Placemark>
<Placemark>
<name>
Mon May 17 18:02:02 2010 S=4.18 Km/hr
</name>
<styleUrl>
#styleMap_TLP_Normal
</styleUrl>
<Point>
<coordinates>
-98.9860916,17.2320786,1817.38
</coordinates>
</Point>
</Placemark>
<Placemark>
<name>
Mon May 17 18:02:12 2010 S=3.17 Km/hr
</name>
<styleUrl>
#styleMap_TLP_Normal
</styleUrl>
<Point>
<coordinates>
-98.9862137,17.2320480,1818.13
</coordinates>
</Point>
</Placemark>
<Placemark>
<name>
Mon May 17 18:02:22 2010 S=1.09 Km/hr
</name>
<styleUrl>
#styleMap_TLP_Normal
</styleUrl>
<Point>
<coordinates>
-98.9862900,17.2320099,1820.22
</coordinates>
</Point>
</Placemark>
<Placemark>
<name>
Mon May 17 18:02:32 2010 S=2.40 Km/hr
</name>
<styleUrl>
#styleMap_TLP_Normal
</styleUrl>
<Point>
<coordinates>
-98.9863434,17.2319603,1822.09
</coordinates>
</Point>
</Placemark>
<Placemark>
<name>
Mon May 17 18:02:42 2010 S=2.38 Km/hr
</name>
<styleUrl>
#styleMap_TLP_Normal
</styleUrl>
<Point>
<coordinates>
-98.9863968,17.2318974,1823.34
</coordinates>
</Point>
</Placemark>
<Placemark>
<name>
Mon May 17 18:02:52 2010 S=3.27 Km/hr
</name>
<styleUrl>
#styleMap_TLP_Normal
</styleUrl>
<Point>
<coordinates>
-98.9864960,17.2318592,1824.94
</coordinates>
</Point>
</Placemark>
<Placemark>
<name>
Mon May 17 18:03:02 2010 S=2.38 Km/hr
</name>
<styleUrl>
#styleMap_TLP_Normal
</styleUrl>
<Point>
<coordinates>
-98.9866028,17.2318630,1826.22
</coordinates>
</Point>
</Placemark>
<Placemark>
<name>
Mon May 17 18:03:12 2010 S=2.43 Km/hr
</name>
<styleUrl>
#styleMap_TLP_Normal
</styleUrl>
<Point>
<coordinates>
-98.9866180,17.2318192,1827.47
</coordinates>
</Point>
</Placemark>
<Placemark>
<name>
Mon May 17 18:03:22 2010 S=2.97 Km/hr
</name>
<styleUrl>
#styleMap_TLP_Normal
</styleUrl>
<Point>
<coordinates>
-98.9866562,17.2317848,1829.22
</coordinates>
</Point>
</Placemark>
<Placemark>
<name>
Mon May 17 18:03:32 2010 S=2.39 Km/hr
</name>
<styleUrl>
#styleMap_TLP_Normal
</styleUrl>
<Point>
<coordinates>
-98.9866791,17.2316761,1830.13
</coordinates>
</Point>
</Placemark>
<Placemark>
<name>
Mon May 17 18:03:42 2010 S=3.09 Km/hr
</name>
<styleUrl>
#styleMap_TLP_Normal
</styleUrl>
<Point>
<coordinates>
-98.9867401,17.2315960,1828.56
</coordinates>
</Point>
</Placemark>
<Placemark>
<name>
Mon May 17 18:03:52 2010 S=1.73 Km/hr
</name>
<styleUrl>
#styleMap_TLP_Normal
</styleUrl>
<Point>
<coordinates>
-98.9868240,17.2315102,1826.56
</coordinates>
</Point>
</Placemark>
<Placemark>
<name>
Mon May 17 18:04:02 2010 S=3.77 Km/hr
</name>
<styleUrl>
#styleMap_TLP_Normal
</styleUrl>
<Point>
<coordinates>
-98.9869461,17.2315025,1827.28
</coordinates>
</Point>
</Placemark>
<Placemark>
<name>
Mon May 17 18:04:12 2010 S=3.95 Km/hr
</name>
<styleUrl>
#styleMap_TLP_Normal
</styleUrl>
<Point>
<coordinates>
-98.9870682,17.2315083,1827.38
</coordinates>
</Point>
</Placemark>
<Placemark>
<name>
Mon May 17 18:04:22 2010 S=3.64 Km/hr
</name>
<styleUrl>
#styleMap_TLP_Normal
</styleUrl>
<Point>
<coordinates>
-98.9871597,17.2315216,1827.88
</coordinates>
</Point>
</Placemark>
<Placemark>
<name>
Mon May 17 18:04:32 2010 S=3.96 Km/hr
</name>
<styleUrl>
#styleMap_TLP_Normal
</styleUrl>
<Point>
<coordinates>
-98.9872818,17.2315445,1828.16
</coordinates>
</Point>
</Placemark>
<Placemark>
<name>
Mon May 17 18:04:42 2010 S=2.30 Km/hr
</name>
<styleUrl>
#styleMap_TLP_Normal
</styleUrl>
<Point>
<coordinates>
-98.9873505,17.2315407,1828.47
</coordinates>
</Point>
</Placemark>
<Placemark>
<name>
Mon May 17 18:04:52 2010 S=4.58 Km/hr
</name>
<styleUrl>
#styleMap_TLP_Normal
</styleUrl>
<Point>
<coordinates>
-98.9874649,17.2315578,1828.84
</coordinates>
</Point>
</Placemark>
<Placemark>
<name>
Mon May 17 18:05:02 2010 S=3.40 Km/hr
</name>
<styleUrl>
#styleMap_TLP_Normal
</styleUrl>
<Point>
<coordinates>
-98.9875412,17.2315578,1829.56
</coordinates>
</Point>
</Placemark>
<Placemark>
<name>
Mon May 17 18:05:12 2010 S=2.34 Km/hr
</name>
<styleUrl>
#styleMap_TLP_Normal
</styleUrl>
<Point>
<coordinates>
-98.9876251,17.2315369,1829.84
</coordinates>
</Point>
</Placemark>
<Placemark>
<name>
Mon May 17 18:05:22 2010 S=2.12 Km/hr
</name>
<styleUrl>
#styleMap_TLP_Normal
</styleUrl>
<Point>
<coordinates>
-98.9876862,17.2315350,1828.97
</coordinates>
</Point>
</Placemark>
<Placemark>
<name>
Mon May 17 18:05:32 2010 S=2.48 Km/hr
</name>
<styleUrl>
#styleMap_TLP_Normal
</styleUrl>
<Point>
<coordinates>
-98.9877243,17.2314739,1830.09
</coordinates>
</Point>
</Placemark>
<Placemark>
<name>
Mon May 17 18:05:42 2010 S=2.18 Km/hr
</name>
<styleUrl>
#styleMap_TLP_Normal
</styleUrl>
<Point>
<coordinates>
-98.9877472,17.2314167,1832.16
</coordinates>
</Point>
</Placemark>
<Placemark>
<name>
Mon May 17 18:05:52 2010 S=2.18 Km/hr
</name>
<styleUrl>
#styleMap_TLP_Normal
</styleUrl>
<Point>
<coordinates>
-98.9877396,17.2313557,1833.13
</coordinates>
</Point>
</Placemark>
<Placemark>
<name>
Mon May 17 18:06:02 2010 S=3.25 Km/hr
</name>
<styleUrl>
#styleMap_TLP_Normal
</styleUrl>
<Point>
<coordinates>
-98.9877548,17.2312508,1834.66
</coordinates>
</Point>
</Placemark>
<Placemark>
<name>
Mon May 17 18:06:12 2010 S=1.79 Km/hr
</name>
<styleUrl>
#styleMap_TLP_Normal
</styleUrl>
<Point>
<coordinates>
-98.9877853,17.2312012,1836.69
</coordinates>
</Point>
</Placemark>
<Placemark>
<name>
Mon May 17 18:06:22 2010 S=3.85 Km/hr
</name>
<styleUrl>
#styleMap_TLP_Normal
</styleUrl>
<Point>
<coordinates>
-98.9878387,17.2310581,1836.47
</coordinates>
</Point>
</Placemark>
<Placemark>
<name>
Mon May 17 18:06:32 2010 S=2.22 Km/hr
</name>
<styleUrl>
#styleMap_TLP_Normal
</styleUrl>
<Point>
<coordinates>
-98.9878998,17.2309589,1832.94
</coordinates>
</Point>
</Placemark>
<Placemark>
<name>
Mon May 17 18:06:42 2010 S=4.14 Km/hr
</name>
<styleUrl>
#styleMap_TLP_Normal
</styleUrl>
<Point>
<coordinates>
-98.9880295,17.2309322,1831.69
</coordinates>
</Point>
</Placemark>
<Placemark>
<name>
Mon May 17 18:06:52 2010 S=3.15 Km/hr
</name>
<styleUrl>
#styleMap_TLP_Normal
</styleUrl>
<Point>
<coordinates>
-98.9881363,17.2309265,1830.50
</coordinates>
</Point>
</Placemark>
<Placemark>
<name>
Mon May 17 18:07:02 2010 S=3.43 Km/hr
</name>
<styleUrl>
#styleMap_TLP_Normal
</styleUrl>
<Point>
<coordinates>
-98.9882507,17.2309093,1829.63
</coordinates>
</Point>
</Placemark>
<Placemark>
<name>
Mon May 17 18:07:12 2010 S=3.90 Km/hr
</name>
<styleUrl>
#styleMap_TLP_Normal
</styleUrl>
<Point>
<coordinates>
-98.9883575,17.2309036,1829.69
</coordinates>
</Point>
</Placemark>
<Placemark>
<name>
Mon May 17 18:07:22 2010 S=3.70 Km/hr
</name>
<styleUrl>
#styleMap_TLP_Normal
</styleUrl>
<Point>
<coordinates>
-98.9884872,17.2308941,1829.03
</coordinates>
</Point>
</Placemark>
<Placemark>
<name>
Mon May 17 18:07:32 2010 S=3.58 Km/hr
</name>
<styleUrl>
#styleMap_TLP_Normal
</styleUrl>
<Point>
<coordinates>
-98.9885788,17.2309055,1829.50
</coordinates>
</Point>
</Placemark>
<Placemark>
<name>
Mon May 17 18:07:42 2010 S=2.99 Km/hr
</name>
<styleUrl>
#styleMap_TLP_Normal
</styleUrl>
<Point>
<coordinates>
-98.9886627,17.2308903,1830.16
</coordinates>
</Point>
</Placemark>
<Placemark>
<name>
Mon May 17 18:07:52 2010 S=3.27 Km/hr
</name>
<styleUrl>
#styleMap_TLP_Normal
</styleUrl>
<Point>
<coordinates>
-98.9886932,17.2307949,1830.69
</coordinates>
</Point>
</Placemark>
<Placemark>
<name>
Mon May 17 18:08:02 2010 S=2.70 Km/hr
</name>
<styleUrl>
#styleMap_TLP_Normal
</styleUrl>
<Point>
<coordinates>
-98.9887695,17.2307816,1829.13
</coordinates>
</Point>
</Placemark>
<Placemark>
<name>
Mon May 17 18:08:12 2010 S=3.82 Km/hr
</name>
<styleUrl>
#styleMap_TLP_Normal
</styleUrl>
<Point>
<coordinates>
-98.9889145,17.2307720,1828.00
</coordinates>
</Point>
</Placemark>
<Placemark>
<name>
Mon May 17 18:08:22 2010 S=4.34 Km/hr
</name>
<styleUrl>
#styleMap_TLP_Normal
</styleUrl>
<Point>
<coordinates>
-98.9890594,17.2307415,1827.31
</coordinates>
</Point>
</Placemark>
<Placemark>
<name>
Mon May 17 18:08:32 2010 S=1.61 Km/hr
</name>
<styleUrl>
#styleMap_TLP_Normal
</styleUrl>
<Point>
<coordinates>
-98.9891205,17.2307129,1827.50
</coordinates>
</Point>
</Placemark>
<Placemark>
<name>
Mon May 17 18:08:42 2010 S=3.45 Km/hr
</name>
<styleUrl>
#styleMap_TLP_Normal
</styleUrl>
<Point>
<coordinates>
-98.9892044,17.2306786,1828.19
</coordinates>
</Point>
</Placemark>
<Placemark>
<name>
Mon May 17 18:08:52 2010 S=2.07 Km/hr
</name>
<styleUrl>
#styleMap_TLP_Normal
</styleUrl>
<Point>
<coordinates>
-98.9893265,17.2306480,1828.31
</coordinates>
</Point>
</Placemark>
<Placemark>
<name>
Mon May 17 18:09:02 2010 S=4.65 Km/hr
</name>
<styleUrl>
#styleMap_TLP_Normal
</styleUrl>
<Point>
<coordinates>
-98.9893951,17.2305603,1829.09
</coordinates>
</Point>
</Placemark>
<Placemark>
<name>
Mon May 17 18:09:12 2010 S=3.39 Km/hr
</name>
<styleUrl>
#styleMap_TLP_Normal
</styleUrl>
<Point>
<coordinates>
-98.9894867,17.2305145,1829.81
</coordinates>
</Point>
</Placemark>
<Placemark>
<name>
Mon May 17 18:09:22 2010 S=3.35 Km/hr
</name>
<styleUrl>
#styleMap_TLP_Normal
</styleUrl>
<Point>
<coordinates>
-98.9895172,17.2304554,1830.63
</coordinates>
</Point>
</Placemark>
<Placemark>
<name>
Mon May 17 18:09:32 2010 S=4.44 Km/hr
</name>
<styleUrl>
#styleMap_TLP_Normal
</styleUrl>
<Point>
<coordinates>
-98.9895554,17.2303429,1831.59
</coordinates>
</Point>
</Placemark>
<Placemark>
<name>
Mon May 17 18:09:42 2010 S=3.36 Km/hr
</name>
<styleUrl>
#styleMap_TLP_Normal
</styleUrl>
<Point>
<coordinates>
-98.9894943,17.2302132,1832.63
</coordinates>
</Point>
</Placemark>
<Placemark>
<name>
Mon May 17 18:09:52 2010 S=3.35 Km/hr
</name>
<styleUrl>
#styleMap_TLP_Normal
</styleUrl>
<Point>
<coordinates>
-98.9894257,17.2301769,1833.59
</coordinates>
</Point>
</Placemark>
<Placemark>
<name>
Mon May 17 18:10:02 2010 S=4.02 Km/hr
</name>
<styleUrl>
#styleMap_TLP_Normal
</styleUrl>
<Point>
<coordinates>
-98.9893723,17.2300491,1834.91
</coordinates>
</Point>
</Placemark>
<Placemark>
<name>
Mon May 17 18:10:12 2010 S=3.48 Km/hr
</name>
<styleUrl>
#styleMap_TLP_Normal
</styleUrl>
<Point>
<coordinates>
-98.9892960,17.2299938,1836.31
</coordinates>
</Point>
</Placemark>
<Placemark>
<name>
Mon May 17 18:10:22 2010 S=3.82 Km/hr
</name>
<styleUrl>
#styleMap_TLP_Normal
</styleUrl>
<Point>
<coordinates>
-98.9891968,17.2299461,1837.66
</coordinates>
</Point>
</Placemark>
<Placemark>
<name>
Mon May 17 18:10:32 2010 S=3.42 Km/hr
</name>
<styleUrl>
#styleMap_TLP_Normal
</styleUrl>
<Point>
<coordinates>
-98.9891205,17.2298889,1839.06
</coordinates>
</Point>
</Placemark>
<Placemark>
<name>
Mon May 17 18:10:42 2010 S=2.86 Km/hr
</name>
<styleUrl>
#styleMap_TLP_Normal
</styleUrl>
<Point>
<coordinates>
-98.9890823,17.2298279,1840.56
</coordinates>
</Point>
</Placemark>
<Placemark>
<name>
Mon May 17 18:10:52 2010 S=3.36 Km/hr
</name>
<styleUrl>
#styleMap_TLP_Normal
</styleUrl>
<Point>
<coordinates>
-98.9890442,17.2297173,1842.22
</coordinates>
</Point>
</Placemark>
<Placemark>
<name>
Mon May 17 18:11:02 2010 S=3.95 Km/hr
</name>
<styleUrl>
#styleMap_TLP_Normal
</styleUrl>
<Point>
<coordinates>
-98.9890137,17.2296562,1843.56
</coordinates>
</Point>
</Placemark>
<Placemark>
<name>
Mon May 17 18:11:12 2010 S=4.54 Km/hr
</name>
<styleUrl>
#styleMap_TLP_Normal
</styleUrl>
<Point>
<coordinates>
-98.9889603,17.2295837,1844.94
</coordinates>
</Point>
</Placemark>
<Placemark>
<name>
Mon May 17 18:11:22 2010 S=4.76 Km/hr
</name>
<styleUrl>
#styleMap_TLP_Normal
</styleUrl>
<Point>
<coordinates>
-98.9888992,17.2295094,1846.09
</coordinates>
</Point>
</Placemark>
<Placemark>
<name>
Mon May 17 18:11:32 2010 S=4.24 Km/hr
</name>
<styleUrl>
#styleMap_TLP_Normal
</styleUrl>
<Point>
<coordinates>
-98.9888535,17.2293968,1847.22
</coordinates>
</Point>
</Placemark>
<Placemark>
<name>
Mon May 17 18:11:42 2010 S=2.66 Km/hr
</name>
<styleUrl>
#styleMap_TLP_Normal
</styleUrl>
<Point>
<coordinates>
-98.9887695,17.2293587,1848.25
</coordinates>
</Point>
</Placemark>
<Placemark>
<name>
Mon May 17 18:11:52 2010 S=0.64 Km/hr
</name>
<styleUrl>
#styleMap_TLP_Normal
</styleUrl>
<Point>
<coordinates>
-98.9887543,17.2293320,1849.00
</coordinates>
</Point>
</Placemark>
<Placemark>
<name>
Mon May 17 18:12:22 2010 S=2.42 Km/hr
</name>
<styleUrl>
#styleMap_TLP_Normal
</styleUrl>
<Point>
<coordinates>
-98.9887772,17.2292633,1848.25
</coordinates>
</Point>
</Placemark>
<Placemark>
<name>
Mon May 17 18:12:32 2010 S=2.90 Km/hr
</name>
<styleUrl>
#styleMap_TLP_Normal
</styleUrl>
<Point>
<coordinates>
-98.9888000,17.2292404,1843.97
</coordinates>
</Point>
</Placemark>
<Placemark>
<name>
Mon May 17 18:12:42 2010 S=4.89 Km/hr
</name>
<styleUrl>
#styleMap_TLP_Normal
</styleUrl>
<Point>
<coordinates>
-98.9887772,17.2291527,1841.78
</coordinates>
</Point>
</Placemark>
<Placemark>
<name>
Mon May 17 18:12:52 2010 S=4.17 Km/hr
</name>
<styleUrl>
#styleMap_TLP_Normal
</styleUrl>
<Point>
<coordinates>
-98.9887772,17.2290459,1840.22
</coordinates>
</Point>
</Placemark>
<Placemark>
<name>
Mon May 17 18:13:02 2010 S=4.15 Km/hr
</name>
<styleUrl>
#styleMap_TLP_Normal
</styleUrl>
<Point>
<coordinates>
-98.9887238,17.2289619,1837.34
</coordinates>
</Point>
</Placemark>
<Placemark>
<name>
Mon May 17 18:13:12 2010 S=3.91 Km/hr
</name>
<styleUrl>
#styleMap_TLP_Normal
</styleUrl>
<Point>
<coordinates>
-98.9887085,17.2288170,1832.34
</coordinates>
</Point>
</Placemark>
<Placemark>
<name>
Mon May 17 18:13:32 2010 S=4.81 Km/hr
</name>
<styleUrl>
#styleMap_TLP_Normal
</styleUrl>
<Point>
<coordinates>
-98.9886246,17.2285995,1824.25
</coordinates>
</Point>
</Placemark>
<Placemark>
<name>
Mon May 17 18:13:42 2010 S=4.06 Km/hr
</name>
<styleUrl>
#styleMap_TLP_Normal
</styleUrl>
<Point>
<coordinates>
-98.9885712,17.2284279,1821.13
</coordinates>
</Point>
</Placemark>
<Placemark>
<name>
Mon May 17 18:13:53 2010 S=0.43 Km/hr
</name>
<styleUrl>
#styleMap_TLP_Normal
</styleUrl>
<Point>
<coordinates>
-98.9885559,17.2283649,1817.38
</coordinates>
</Point>
</Placemark>
<Placemark>
<name>
Mon May 17 18:14:04 2010 S=3.77 Km/hr
</name>
<styleUrl>
#styleMap_TLP_Finish
</styleUrl>
<Point>
<coordinates>
-98.9885254,17.2282715,1815.59
</coordinates>
</Point>
</Placemark>
</Folder>
</Document>
</kml>
