# Supplementary material for: Lévy foraging patterns of rural humans
Source: PLoS One. 2018 Jun 18;13(6):e0199099. doi: 10.1371/journal.pone.0199099 (PMC6005560; doi:10.1371/journal.pone.0199099)
Supplement: S6 File — (ZIP) [file pone.0199099.s006.zip › holux10/Holux010_M-241_Start_20100517-125445_Finish_20100517-141505.txt]

-98.9867783	17.2262268	1803.53	Mon May 17 12:54:45 2010
-98.9867401	17.2261829	1805.78	Mon May 17 12:54:55 2010
-98.9867096	17.2261372	1807.97	Mon May 17 12:55:05 2010
-98.9867020	17.2260933	1810.19	Mon May 17 12:55:15 2010
-98.9866791	17.2260265	1810.94	Mon May 17 12:55:25 2010
-98.9866257	17.2259598	1809.91	Mon May 17 12:55:35 2010
-98.9865799	17.2258625	1812.53	Mon May 17 12:55:45 2010
-98.9865799	17.2258015	1810.63	Mon May 17 12:55:55 2010
-98.9865952	17.2257557	1811.97	Mon May 17 12:56:05 2010
-98.9866409	17.2257252	1810.16	Mon May 17 12:56:15 2010
-98.9866791	17.2256832	1809.13	Mon May 17 12:56:25 2010
-98.9866943	17.2256470	1810.59	Mon May 17 12:56:35 2010
-98.9867172	17.2255878	1809.81	Mon May 17 12:56:45 2010
-98.9867783	17.2255898	1810.53	Mon May 17 12:56:55 2010
-98.9868240	17.2255783	1811.25	Mon May 17 12:57:05 2010
-98.9869080	17.2255859	1811.97	Mon May 17 12:57:15 2010
-98.9869919	17.2256393	1812.31	Mon May 17 12:57:25 2010
-98.9870453	17.2256737	1812.56	Mon May 17 12:57:35 2010
-98.9871521	17.2256966	1812.44	Mon May 17 12:57:45 2010
-98.9872360	17.2257481	1812.34	Mon May 17 12:57:55 2010
-98.9873047	17.2258148	1812.56	Mon May 17 12:58:05 2010
-98.9873123	17.2258682	1811.97	Mon May 17 12:58:15 2010
-98.9873657	17.2259731	1810.19	Mon May 17 12:58:25 2010
-98.9873734	17.2260609	1809.56	Mon May 17 12:58:35 2010
-98.9874268	17.2261333	1810.41	Mon May 17 12:58:45 2010
-98.9874878	17.2262325	1810.81	Mon May 17 12:58:55 2010
-98.9874878	17.2263374	1811.38	Mon May 17 12:59:05 2010
-98.9876175	17.2263947	1811.59	Mon May 17 12:59:15 2010
-98.9877167	17.2264481	1811.81	Mon May 17 12:59:25 2010
-98.9878235	17.2264709	1811.72	Mon May 17 12:59:35 2010
-98.9879379	17.2265072	1811.47	Mon May 17 12:59:45 2010
-98.9879913	17.2265491	1811.16	Mon May 17 12:59:55 2010
-98.9880447	17.2266388	1811.03	Mon May 17 13:00:05 2010
-98.9881210	17.2267284	1810.97	Mon May 17 13:00:15 2010
-98.9881897	17.2267609	1811.09	Mon May 17 13:00:25 2010
-98.9883270	17.2267475	1811.16	Mon May 17 13:00:35 2010
-98.9883881	17.2267666	1810.94	Mon May 17 13:00:45 2010
-98.9883957	17.2268200	1810.66	Mon May 17 13:00:55 2010
-98.9884262	17.2268429	1810.13	Mon May 17 13:01:05 2010
-98.9884872	17.2267551	1809.66	Mon May 17 13:01:15 2010
-98.9885635	17.2266979	1806.38	Mon May 17 13:01:25 2010
-98.9886703	17.2266502	1805.28	Mon May 17 13:01:35 2010
-98.9887772	17.2266388	1805.63	Mon May 17 13:01:45 2010
-98.9888840	17.2266693	1805.19	Mon May 17 13:01:55 2010
-98.9889374	17.2266941	1803.56	Mon May 17 13:02:05 2010
-98.9890518	17.2267323	1802.31	Mon May 17 13:02:15 2010
-98.9891586	17.2267838	1801.22	Mon May 17 13:02:25 2010
-98.9891815	17.2268009	1800.34	Mon May 17 13:02:35 2010
-98.9892197	17.2268963	1799.66	Mon May 17 13:02:45 2010
-98.9892044	17.2269726	1799.13	Mon May 17 13:02:55 2010
-98.9892807	17.2270451	1798.56	Mon May 17 13:03:05 2010
-98.9893265	17.2270145	1797.97	Mon May 17 13:03:15 2010
-98.9893188	17.2269650	1797.31	Mon May 17 13:03:25 2010
-98.9893951	17.2269115	1796.97	Mon May 17 13:03:35 2010
-98.9894867	17.2268772	1796.75	Mon May 17 13:03:45 2010
-98.9895248	17.2268600	1796.50	Mon May 17 13:03:55 2010
-98.9896164	17.2268715	1796.16	Mon May 17 13:04:05 2010
-98.9897308	17.2268772	1795.66	Mon May 17 13:04:15 2010
-98.9897690	17.2269382	1795.22	Mon May 17 13:04:25 2010
-98.9897156	17.2269554	1793.91	Mon May 17 13:04:35 2010
-98.9896088	17.2268658	1791.47	Mon May 17 13:04:45 2010
-98.9895706	17.2267799	1788.66	Mon May 17 13:04:55 2010
-98.9895325	17.2266598	1786.25	Mon May 17 13:05:05 2010
-98.9895401	17.2266140	1784.38	Mon May 17 13:05:15 2010
-98.9894180	17.2266541	1782.84	Mon May 17 13:05:25 2010
-98.9893799	17.2265797	1780.47	Mon May 17 13:05:35 2010
-98.9893799	17.2265911	1779.44	Mon May 17 13:05:45 2010
-98.9894485	17.2265720	1778.09	Mon May 17 13:05:55 2010
-98.9895248	17.2265072	1775.75	Mon May 17 13:06:05 2010
-98.9895935	17.2265015	1773.44	Mon May 17 13:06:15 2010
-98.9894943	17.2265434	1771.59	Mon May 17 13:06:25 2010
-98.9894257	17.2264843	1770.53	Mon May 17 13:06:35 2010
-98.9893494	17.2264557	1769.59	Mon May 17 13:06:45 2010
-98.9892883	17.2264233	1767.66	Mon May 17 13:06:55 2010
-98.9892426	17.2263412	1765.06	Mon May 17 13:07:05 2010
-98.9892197	17.2262783	1763.72	Mon May 17 13:07:15 2010
-98.9892120	17.2262058	1762.34	Mon May 17 13:07:25 2010
-98.9891663	17.2261639	1761.22	Mon May 17 13:07:35 2010
-98.9891357	17.2260952	1760.75	Mon May 17 13:07:45 2010
-98.9890594	17.2260475	1762.22	Mon May 17 13:07:55 2010
-98.9890442	17.2259846	1762.94	Mon May 17 13:08:05 2010
-98.9890289	17.2259350	1764.59	Mon May 17 13:08:15 2010
-98.9890671	17.2258396	1764.59	Mon May 17 13:08:25 2010
-98.9890900	17.2257442	1765.28	Mon May 17 13:08:35 2010
-98.9890747	17.2256680	1765.91	Mon May 17 13:08:45 2010
-98.9890900	17.2255917	1767.56	Mon May 17 13:08:55 2010
-98.9891052	17.2254963	1769.09	Mon May 17 13:09:05 2010
-98.9891281	17.2254105	1769.13	Mon May 17 13:09:15 2010
-98.9891434	17.2253265	1769.50	Mon May 17 13:09:25 2010
-98.9891434	17.2252369	1770.66	Mon May 17 13:09:35 2010
-98.9891205	17.2251434	1770.63	Mon May 17 13:09:45 2010
-98.9891357	17.2250690	1770.88	Mon May 17 13:09:55 2010
-98.9892044	17.2250328	1771.72	Mon May 17 13:10:05 2010
-98.9893188	17.2249832	1772.06	Mon May 17 13:10:15 2010
-98.9894028	17.2249565	1773.16	Mon May 17 13:10:25 2010
-98.9894943	17.2249947	1773.50	Mon May 17 13:10:35 2010
-98.9895401	17.2250786	1773.06	Mon May 17 13:10:45 2010
-98.9895706	17.2251186	1772.75	Mon May 17 13:10:55 2010
-98.9896393	17.2250748	1772.34	Mon May 17 13:11:05 2010
-98.9896240	17.2250175	1772.41	Mon May 17 13:11:15 2010
-98.9896545	17.2249413	1770.69	Mon May 17 13:11:25 2010
-98.9896851	17.2248764	1770.19	Mon May 17 13:11:35 2010
-98.9896851	17.2247601	1769.50	Mon May 17 13:11:45 2010
-98.9897003	17.2246742	1769.63	Mon May 17 13:11:55 2010
-98.9897385	17.2246456	1769.72	Mon May 17 13:12:05 2010
-98.9897995	17.2245522	1768.59	Mon May 17 13:12:15 2010
-98.9897919	17.2244568	1767.44	Mon May 17 13:12:25 2010
-98.9897614	17.2243595	1767.53	Mon May 17 13:12:35 2010
-98.9898148	17.2242908	1765.66	Mon May 17 13:12:45 2010
-98.9898453	17.2242069	1763.47	Mon May 17 13:12:55 2010
-98.9898758	17.2241344	1762.38	Mon May 17 13:13:05 2010
-98.9899063	17.2240524	1760.69	Mon May 17 13:13:15 2010
-98.9899292	17.2240105	1759.53	Mon May 17 13:13:25 2010
-98.9899826	17.2239285	1757.47	Mon May 17 13:13:35 2010
-98.9899902	17.2238464	1755.91	Mon May 17 13:13:45 2010
-98.9900208	17.2238140	1753.59	Mon May 17 13:13:55 2010
-98.9900436	17.2237663	1751.44	Mon May 17 13:14:05 2010
-98.9900436	17.2237206	1749.84	Mon May 17 13:14:15 2010
-98.9900436	17.2236652	1749.53	Mon May 17 13:14:25 2010
-98.9899979	17.2236462	1747.19	Mon May 17 13:14:35 2010
-98.9899979	17.2236080	1745.41	Mon May 17 13:14:45 2010
-98.9900055	17.2235756	1745.13	Mon May 17 13:14:55 2010
-98.9900208	17.2235794	1745.16	Mon May 17 13:15:05 2010
-98.9901123	17.2235641	1744.75	Mon May 17 13:15:15 2010
-98.9900818	17.2235184	1743.53	Mon May 17 13:15:25 2010
-98.9899902	17.2235012	1741.44	Mon May 17 13:15:35 2010
-98.9900284	17.2234879	1739.91	Mon May 17 13:15:45 2010
-98.9900589	17.2234764	1739.78	Mon May 17 13:15:55 2010
-98.9901123	17.2234421	1739.31	Mon May 17 13:16:05 2010
-98.9901733	17.2233944	1738.53	Mon May 17 13:16:15 2010
-98.9901886	17.2233334	1738.75	Mon May 17 13:16:25 2010
-98.9902115	17.2232952	1738.50	Mon May 17 13:16:35 2010
-98.9902725	17.2232742	1738.78	Mon May 17 13:16:45 2010
-98.9904251	17.2233448	1737.78	Mon May 17 13:16:55 2010
-98.9904327	17.2233524	1737.69	Mon May 17 13:17:05 2010
-98.9904480	17.2233105	1736.94	Mon May 17 13:17:15 2010
-98.9904480	17.2232838	1736.56	Mon May 17 13:17:25 2010
-98.9904709	17.2232628	1735.97	Mon May 17 13:17:35 2010
-98.9905853	17.2233200	1735.31	Mon May 17 13:17:45 2010
-98.9905930	17.2233086	1732.28	Mon May 17 13:17:55 2010
-98.9905548	17.2232666	1730.03	Mon May 17 13:18:05 2010
-98.9904861	17.2232437	1728.34	Mon May 17 13:18:15 2010
-98.9904861	17.2232590	1726.97	Mon May 17 13:18:25 2010
-98.9905777	17.2233829	1726.63	Mon May 17 13:18:35 2010
-98.9905930	17.2233753	1726.09	Mon May 17 13:18:45 2010
-98.9905930	17.2233753	1726.13	Mon May 17 13:18:55 2010
-98.9905930	17.2233639	1726.16	Mon May 17 13:19:05 2010
-98.9905701	17.2233620	1726.59	Mon May 17 13:19:15 2010
-98.9905472	17.2233467	1726.78	Mon May 17 13:19:25 2010
-98.9905548	17.2233429	1726.78	Mon May 17 13:19:35 2010
-98.9905396	17.2233543	1726.81	Mon May 17 13:19:45 2010
-98.9905243	17.2233601	1726.84	Mon May 17 13:19:55 2010
-98.9904785	17.2234001	1727.31	Mon May 17 13:20:05 2010
-98.9904556	17.2234039	1727.84	Mon May 17 13:20:15 2010
-98.9904022	17.2234974	1729.81	Mon May 17 13:20:25 2010
-98.9903641	17.2234936	1730.00	Mon May 17 13:20:35 2010
-98.9903564	17.2234879	1730.00	Mon May 17 13:20:45 2010
-98.9903183	17.2235355	1729.47	Mon May 17 13:20:55 2010
-98.9903030	17.2235870	1729.44	Mon May 17 13:21:05 2010
-98.9903183	17.2236118	1729.22	Mon May 17 13:21:15 2010
-98.9902725	17.2236004	1729.34	Mon May 17 13:21:25 2010
-98.9904480	17.2234535	1729.63	Mon May 17 13:21:35 2010
-98.9904861	17.2234249	1729.50	Mon May 17 13:21:45 2010
-98.9905472	17.2233849	1729.31	Mon May 17 13:21:55 2010
-98.9905319	17.2233868	1729.28	Mon May 17 13:22:05 2010
-98.9905701	17.2233505	1729.97	Mon May 17 13:22:15 2010
-98.9905701	17.2233524	1729.97	Mon May 17 13:22:25 2010
-98.9905853	17.2233353	1729.91	Mon May 17 13:22:35 2010
-98.9906693	17.2232952	1731.38	Mon May 17 13:22:45 2010
-98.9906311	17.2233105	1731.56	Mon May 17 13:22:55 2010
-98.9906311	17.2233009	1731.66	Mon May 17 13:23:05 2010
-98.9906235	17.2232914	1731.69	Mon May 17 13:23:15 2010
-98.9906082	17.2232876	1731.75	Mon May 17 13:23:25 2010
-98.9906082	17.2232838	1731.78	Mon May 17 13:23:35 2010
-98.9906006	17.2232857	1731.84	Mon May 17 13:23:45 2010
-98.9905930	17.2232971	1731.88	Mon May 17 13:23:55 2010
-98.9905930	17.2233067	1732.00	Mon May 17 13:24:05 2010
-98.9906311	17.2232914	1732.56	Mon May 17 13:24:15 2010
-98.9906464	17.2233009	1733.34	Mon May 17 13:24:25 2010
-98.9906845	17.2232304	1734.03	Mon May 17 13:24:35 2010
-98.9906158	17.2232571	1734.97	Mon May 17 13:24:45 2010
-98.9905853	17.2232990	1735.66	Mon May 17 13:24:55 2010
-98.9905777	17.2232990	1735.69	Mon May 17 13:25:05 2010
-98.9905853	17.2232914	1735.69	Mon May 17 13:25:15 2010
-98.9906540	17.2232533	1735.81	Mon May 17 13:25:25 2010
-98.9906082	17.2232819	1735.94	Mon May 17 13:25:35 2010
-98.9906158	17.2232742	1735.94	Mon May 17 13:25:45 2010
-98.9906158	17.2232704	1735.97	Mon May 17 13:25:55 2010
-98.9906616	17.2232552	1735.84	Mon May 17 13:26:05 2010
-98.9907227	17.2232189	1735.91	Mon May 17 13:26:15 2010
-98.9907455	17.2232056	1735.91	Mon May 17 13:26:25 2010
-98.9907684	17.2231693	1735.84	Mon May 17 13:26:35 2010
-98.9907074	17.2232018	1736.00	Mon May 17 13:26:45 2010
-98.9906769	17.2232304	1735.97	Mon May 17 13:26:55 2010
-98.9906693	17.2232323	1736.03	Mon May 17 13:27:05 2010
-98.9906769	17.2232265	1736.09	Mon May 17 13:27:15 2010
-98.9906921	17.2232170	1736.13	Mon May 17 13:27:25 2010
-98.9907074	17.2232132	1736.16	Mon May 17 13:27:35 2010
-98.9906998	17.2232113	1736.16	Mon May 17 13:27:45 2010
-98.9906998	17.2232132	1736.16	Mon May 17 13:27:55 2010
-98.9906998	17.2232132	1736.19	Mon May 17 13:28:05 2010
-98.9906921	17.2232265	1736.31	Mon May 17 13:28:15 2010
-98.9906998	17.2232342	1736.41	Mon May 17 13:28:25 2010
-98.9907227	17.2232265	1736.53	Mon May 17 13:28:35 2010
-98.9907150	17.2231808	1736.81	Mon May 17 13:28:45 2010
-98.9906464	17.2232170	1736.94	Mon May 17 13:28:55 2010
-98.9906616	17.2232075	1736.94	Mon May 17 13:29:05 2010
-98.9906693	17.2232094	1736.97	Mon May 17 13:29:15 2010
-98.9906693	17.2232170	1736.97	Mon May 17 13:29:25 2010
-98.9906693	17.2232227	1736.97	Mon May 17 13:29:35 2010
-98.9906616	17.2232227	1736.97	Mon May 17 13:29:45 2010
-98.9906769	17.2232246	1736.94	Mon May 17 13:29:55 2010
-98.9906845	17.2232227	1736.94	Mon May 17 13:30:05 2010
-98.9906845	17.2232208	1736.91	Mon May 17 13:30:15 2010
-98.9906845	17.2232151	1736.91	Mon May 17 13:30:25 2010
-98.9906845	17.2232132	1736.97	Mon May 17 13:30:35 2010
-98.9906845	17.2232094	1736.97	Mon May 17 13:30:45 2010
-98.9906845	17.2232075	1737.00	Mon May 17 13:30:55 2010
-98.9906845	17.2232075	1737.03	Mon May 17 13:31:05 2010
-98.9906082	17.2232170	1737.19	Mon May 17 13:31:15 2010
-98.9906158	17.2232113	1737.31	Mon May 17 13:31:25 2010
-98.9906158	17.2232113	1737.38	Mon May 17 13:31:35 2010
-98.9906006	17.2232132	1737.44	Mon May 17 13:31:45 2010
-98.9906158	17.2232075	1737.50	Mon May 17 13:31:55 2010
-98.9906387	17.2232094	1737.59	Mon May 17 13:32:05 2010
-98.9906540	17.2232094	1737.72	Mon May 17 13:32:15 2010
-98.9906769	17.2232094	1737.84	Mon May 17 13:32:25 2010
-98.9906845	17.2232113	1737.97	Mon May 17 13:32:35 2010
-98.9906769	17.2232170	1738.09	Mon May 17 13:32:45 2010
-98.9906693	17.2232246	1738.25	Mon May 17 13:32:55 2010
-98.9906693	17.2232285	1738.38	Mon May 17 13:33:05 2010
-98.9906769	17.2232304	1738.50	Mon May 17 13:33:15 2010
-98.9906845	17.2232361	1738.59	Mon May 17 13:33:25 2010
-98.9906921	17.2232304	1738.72	Mon May 17 13:33:35 2010
-98.9906769	17.2232227	1738.88	Mon May 17 13:33:45 2010
-98.9906616	17.2232189	1738.97	Mon May 17 13:33:55 2010
-98.9906616	17.2232189	1739.09	Mon May 17 13:34:05 2010
-98.9906540	17.2232227	1739.22	Mon May 17 13:34:15 2010
-98.9906693	17.2232189	1739.34	Mon May 17 13:34:25 2010
-98.9906845	17.2232132	1739.47	Mon May 17 13:34:35 2010
-98.9906921	17.2232151	1739.59	Mon May 17 13:34:45 2010
-98.9906998	17.2232189	1739.72	Mon May 17 13:34:55 2010
-98.9907150	17.2232170	1739.84	Mon May 17 13:35:05 2010
-98.9907303	17.2232132	1739.97	Mon May 17 13:35:15 2010
-98.9907379	17.2232132	1740.13	Mon May 17 13:35:25 2010
-98.9907303	17.2232132	1740.22	Mon May 17 13:35:35 2010
-98.9907303	17.2232132	1740.22	Mon May 17 13:35:45 2010
-98.9907303	17.2232132	1740.22	Mon May 17 13:35:55 2010
-98.9907303	17.2232132	1740.22	Mon May 17 13:36:05 2010
-98.9907303	17.2232132	1740.22	Mon May 17 13:36:15 2010
-98.9907303	17.2232132	1740.22	Mon May 17 13:36:25 2010
-98.9907303	17.2232113	1740.22	Mon May 17 13:36:35 2010
-98.9907227	17.2232113	1740.22	Mon May 17 13:36:45 2010
-98.9907150	17.2232094	1740.25	Mon May 17 13:36:55 2010
-98.9906998	17.2232056	1740.25	Mon May 17 13:37:05 2010
-98.9906845	17.2231998	1740.25	Mon May 17 13:37:15 2010
-98.9906693	17.2232075	1740.25	Mon May 17 13:37:25 2010
-98.9906769	17.2232151	1740.25	Mon May 17 13:37:35 2010
-98.9906693	17.2232227	1740.25	Mon May 17 13:37:45 2010
-98.9906769	17.2232285	1740.25	Mon May 17 13:37:55 2010
-98.9906769	17.2232285	1740.25	Mon May 17 13:38:05 2010
-98.9906845	17.2232265	1740.25	Mon May 17 13:38:15 2010
-98.9906921	17.2232265	1740.28	Mon May 17 13:38:25 2010
-98.9906921	17.2232323	1740.28	Mon May 17 13:38:35 2010
-98.9906845	17.2232399	1740.28	Mon May 17 13:38:45 2010
-98.9906845	17.2232399	1740.28	Mon May 17 13:38:55 2010
-98.9906845	17.2232361	1740.31	Mon May 17 13:39:05 2010
-98.9906921	17.2232361	1740.31	Mon May 17 13:39:15 2010
-98.9906998	17.2232342	1740.31	Mon May 17 13:39:25 2010
-98.9906998	17.2232285	1740.34	Mon May 17 13:39:35 2010
-98.9907074	17.2232227	1740.34	Mon May 17 13:39:45 2010
-98.9907074	17.2232189	1740.38	Mon May 17 13:39:55 2010
-98.9907150	17.2232170	1740.38	Mon May 17 13:40:05 2010
-98.9907303	17.2232208	1740.38	Mon May 17 13:40:15 2010
-98.9907227	17.2232227	1740.41	Mon May 17 13:40:25 2010
-98.9907150	17.2232227	1740.41	Mon May 17 13:40:35 2010
-98.9907074	17.2232189	1740.41	Mon May 17 13:40:45 2010
-98.9906998	17.2232189	1740.41	Mon May 17 13:40:55 2010
-98.9906998	17.2232189	1740.44	Mon May 17 13:41:05 2010
-98.9906921	17.2232208	1740.44	Mon May 17 13:41:15 2010
-98.9906845	17.2232189	1740.47	Mon May 17 13:41:25 2010
-98.9906845	17.2232170	1740.47	Mon May 17 13:41:35 2010
-98.9906921	17.2232132	1740.47	Mon May 17 13:41:45 2010
-98.9906845	17.2232151	1740.47	Mon May 17 13:41:55 2010
-98.9906845	17.2232132	1740.47	Mon May 17 13:42:05 2010
-98.9906845	17.2232132	1740.47	Mon May 17 13:42:15 2010
-98.9906845	17.2232094	1740.47	Mon May 17 13:42:25 2010
-98.9906921	17.2232094	1740.47	Mon May 17 13:42:35 2010
-98.9907074	17.2232227	1740.47	Mon May 17 13:42:45 2010
-98.9907303	17.2232800	1740.53	Mon May 17 13:42:55 2010
-98.9907455	17.2233295	1740.56	Mon May 17 13:43:05 2010
-98.9906540	17.2234173	1740.53	Mon May 17 13:43:15 2010
-98.9905853	17.2234402	1740.56	Mon May 17 13:43:25 2010
-98.9905243	17.2234306	1740.50	Mon May 17 13:43:35 2010
-98.9904480	17.2234173	1740.50	Mon May 17 13:43:45 2010
-98.9903717	17.2234344	1740.41	Mon May 17 13:43:55 2010
-98.9904175	17.2234421	1740.41	Mon May 17 13:44:05 2010
-98.9903717	17.2234573	1740.41	Mon May 17 13:44:15 2010
-98.9903564	17.2234573	1740.41	Mon May 17 13:44:25 2010
-98.9903564	17.2234535	1740.44	Mon May 17 13:44:35 2010
-98.9903412	17.2234497	1740.53	Mon May 17 13:44:45 2010
-98.9902954	17.2234192	1740.66	Mon May 17 13:44:55 2010
-98.9902496	17.2234383	1740.63	Mon May 17 13:45:05 2010
-98.9902039	17.2234154	1740.63	Mon May 17 13:45:15 2010
-98.9901810	17.2234306	1740.72	Mon May 17 13:45:25 2010
-98.9900665	17.2234535	1740.75	Mon May 17 13:45:35 2010
-98.9900131	17.2234764	1740.66	Mon May 17 13:45:45 2010
-98.9899902	17.2235146	1740.59	Mon May 17 13:45:55 2010
-98.9899368	17.2235184	1740.50	Mon May 17 13:46:05 2010
-98.9898682	17.2235394	1740.56	Mon May 17 13:46:15 2010
-98.9900131	17.2235355	1740.50	Mon May 17 13:46:25 2010
-98.9900055	17.2235374	1740.53	Mon May 17 13:46:35 2010
-98.9899826	17.2235184	1740.59	Mon May 17 13:46:45 2010
-98.9899673	17.2235146	1740.59	Mon May 17 13:46:55 2010
-98.9899826	17.2235069	1740.59	Mon May 17 13:47:05 2010
-98.9900208	17.2235165	1740.59	Mon May 17 13:47:15 2010
-98.9900589	17.2235584	1740.59	Mon May 17 13:47:25 2010
-98.9900970	17.2235794	1740.66	Mon May 17 13:47:35 2010
-98.9900589	17.2236004	1740.63	Mon May 17 13:47:45 2010
-98.9899826	17.2236462	1740.47	Mon May 17 13:47:55 2010
-98.9900131	17.2236824	1740.13	Mon May 17 13:48:05 2010
-98.9900665	17.2236977	1740.00	Mon May 17 13:48:15 2010
-98.9900284	17.2237339	1739.97	Mon May 17 13:48:25 2010
-98.9900436	17.2237358	1740.09	Mon May 17 13:48:35 2010
-98.9900589	17.2237511	1740.03	Mon May 17 13:48:45 2010
-98.9900894	17.2237835	1740.13	Mon May 17 13:48:55 2010
-98.9900742	17.2237778	1740.66	Mon May 17 13:49:05 2010
-98.9900665	17.2237835	1741.19	Mon May 17 13:49:15 2010
-98.9900436	17.2238216	1741.16	Mon May 17 13:49:25 2010
-98.9900208	17.2238712	1741.53	Mon May 17 13:49:35 2010
-98.9899750	17.2238979	1742.38	Mon May 17 13:49:45 2010
-98.9899521	17.2239208	1744.13	Mon May 17 13:49:55 2010
-98.9899521	17.2239571	1745.66	Mon May 17 13:50:05 2010
-98.9899673	17.2239704	1746.44	Mon May 17 13:50:15 2010
-98.9899597	17.2239819	1747.19	Mon May 17 13:50:25 2010
-98.9899597	17.2239895	1748.56	Mon May 17 13:50:35 2010
-98.9899063	17.2240238	1750.25	Mon May 17 13:50:45 2010
-98.9898682	17.2240906	1751.97	Mon May 17 13:50:55 2010
-98.9898376	17.2241573	1753.72	Mon May 17 13:51:05 2010
-98.9898300	17.2242279	1754.69	Mon May 17 13:51:15 2010
-98.9897995	17.2243061	1756.09	Mon May 17 13:51:25 2010
-98.9897919	17.2243767	1757.00	Mon May 17 13:51:35 2010
-98.9898071	17.2244511	1760.19	Mon May 17 13:51:45 2010
-98.9898071	17.2245216	1761.13	Mon May 17 13:51:55 2010
-98.9898071	17.2245865	1762.53	Mon May 17 13:52:05 2010
-98.9897690	17.2246418	1763.38	Mon May 17 13:52:15 2010
-98.9896851	17.2246819	1764.53	Mon May 17 13:52:25 2010
-98.9896622	17.2247505	1767.13	Mon May 17 13:52:35 2010
-98.9896622	17.2248325	1770.50	Mon May 17 13:52:45 2010
-98.9896240	17.2248497	1771.91	Mon May 17 13:52:55 2010
-98.9896240	17.2248478	1772.13	Mon May 17 13:53:05 2010
-98.9896240	17.2248459	1772.13	Mon May 17 13:53:15 2010
-98.9896240	17.2248478	1772.13	Mon May 17 13:53:25 2010
-98.9896240	17.2248516	1772.16	Mon May 17 13:53:35 2010
-98.9896317	17.2249660	1774.34	Mon May 17 13:53:45 2010
-98.9895401	17.2250824	1774.69	Mon May 17 13:53:55 2010
-98.9895096	17.2250805	1775.00	Mon May 17 13:54:05 2010
-98.9894791	17.2250080	1775.22	Mon May 17 13:54:15 2010
-98.9893799	17.2249317	1775.66	Mon May 17 13:54:25 2010
-98.9892731	17.2249489	1775.72	Mon May 17 13:54:35 2010
-98.9891739	17.2250118	1776.44	Mon May 17 13:54:45 2010
-98.9891205	17.2250557	1775.88	Mon May 17 13:54:55 2010
-98.9890823	17.2251377	1775.19	Mon May 17 13:55:05 2010
-98.9890823	17.2252312	1775.09	Mon May 17 13:55:15 2010
-98.9890823	17.2253380	1775.50	Mon May 17 13:55:25 2010
-98.9890823	17.2254257	1776.22	Mon May 17 13:55:35 2010
-98.9890594	17.2255001	1776.66	Mon May 17 13:55:45 2010
-98.9890518	17.2255840	1778.00	Mon May 17 13:55:55 2010
-98.9890823	17.2256527	1778.44	Mon May 17 13:56:05 2010
-98.9891052	17.2256756	1778.88	Mon May 17 13:56:15 2010
-98.9890976	17.2256870	1779.31	Mon May 17 13:56:25 2010
-98.9890823	17.2256927	1779.81	Mon May 17 13:56:35 2010
-98.9890594	17.2257137	1780.44	Mon May 17 13:56:45 2010
-98.9890366	17.2257557	1780.69	Mon May 17 13:56:55 2010
-98.9889679	17.2258854	1780.41	Mon May 17 13:57:05 2010
-98.9889908	17.2259884	1779.44	Mon May 17 13:57:15 2010
-98.9890442	17.2260761	1778.97	Mon May 17 13:57:25 2010
-98.9891052	17.2261162	1778.47	Mon May 17 13:57:35 2010
-98.9891510	17.2262039	1778.78	Mon May 17 13:57:45 2010
-98.9892578	17.2262325	1778.38	Mon May 17 13:57:55 2010
-98.9892883	17.2263260	1777.75	Mon May 17 13:58:05 2010
-98.9893646	17.2264042	1777.44	Mon May 17 13:58:15 2010
-98.9894485	17.2264462	1777.44	Mon May 17 13:58:25 2010
-98.9895020	17.2264347	1777.41	Mon May 17 13:58:35 2010
-98.9896774	17.2264328	1777.31	Mon May 17 13:58:45 2010
-98.9897766	17.2264538	1777.25	Mon May 17 13:58:55 2010
-98.9897690	17.2264309	1777.13	Mon May 17 13:59:05 2010
-98.9897385	17.2265205	1777.13	Mon May 17 13:59:15 2010
-98.9896011	17.2265854	1777.13	Mon May 17 13:59:25 2010
-98.9895477	17.2266483	1776.94	Mon May 17 13:59:35 2010
-98.9895248	17.2266903	1776.81	Mon May 17 13:59:45 2010
-98.9896164	17.2266808	1776.47	Mon May 17 13:59:55 2010
-98.9896317	17.2266788	1776.41	Mon May 17 14:00:05 2010
-98.9896240	17.2266827	1776.41	Mon May 17 14:00:15 2010
-98.9896469	17.2267323	1776.69	Mon May 17 14:00:25 2010
-98.9897308	17.2268009	1776.78	Mon May 17 14:00:35 2010
-98.9897842	17.2268982	1776.78	Mon May 17 14:00:45 2010
-98.9898148	17.2270412	1776.56	Mon May 17 14:00:55 2010
-98.9897079	17.2271767	1774.13	Mon May 17 14:01:05 2010
-98.9895554	17.2271557	1771.97	Mon May 17 14:01:15 2010
-98.9894714	17.2271328	1771.06	Mon May 17 14:01:25 2010
-98.9893799	17.2271099	1770.44	Mon May 17 14:01:35 2010
-98.9893494	17.2270641	1770.03	Mon May 17 14:01:45 2010
-98.9892883	17.2270622	1769.78	Mon May 17 14:01:55 2010
-98.9892731	17.2270947	1769.44	Mon May 17 14:02:05 2010
-98.9892120	17.2271309	1769.13	Mon May 17 14:02:15 2010
-98.9891739	17.2271156	1768.81	Mon May 17 14:02:25 2010
-98.9891052	17.2271404	1768.63	Mon May 17 14:02:35 2010
-98.9890976	17.2271500	1768.41	Mon May 17 14:02:45 2010
-98.9890823	17.2271519	1768.34	Mon May 17 14:02:55 2010
-98.9891510	17.2270584	1768.47	Mon May 17 14:03:05 2010
-98.9891815	17.2269764	1768.38	Mon May 17 14:03:15 2010
-98.9891586	17.2269459	1768.28	Mon May 17 14:03:25 2010
-98.9890976	17.2269211	1768.38	Mon May 17 14:03:35 2010
-98.9889984	17.2269058	1768.44	Mon May 17 14:03:45 2010
-98.9889145	17.2268734	1768.59	Mon May 17 14:03:55 2010
-98.9888916	17.2268467	1768.94	Mon May 17 14:04:05 2010
-98.9888992	17.2268391	1769.09	Mon May 17 14:04:15 2010
-98.9888840	17.2268333	1769.13	Mon May 17 14:04:25 2010
-98.9888687	17.2268391	1769.13	Mon May 17 14:04:35 2010
-98.9888611	17.2267876	1768.66	Mon May 17 14:04:45 2010
-98.9888687	17.2267666	1768.34	Mon May 17 14:04:55 2010
-98.9888535	17.2267780	1769.50	Mon May 17 14:05:05 2010
-98.9888687	17.2267685	1769.63	Mon May 17 14:05:15 2010
-98.9888763	17.2267838	1770.00	Mon May 17 14:05:25 2010
-98.9888229	17.2268143	1769.94	Mon May 17 14:05:35 2010
-98.9888229	17.2268200	1770.00	Mon May 17 14:05:45 2010
-98.9888306	17.2268238	1770.00	Mon May 17 14:05:55 2010
-98.9888458	17.2268257	1770.00	Mon May 17 14:06:05 2010
-98.9888535	17.2268276	1770.00	Mon May 17 14:06:15 2010
-98.9888535	17.2268295	1770.00	Mon May 17 14:06:25 2010
-98.9888611	17.2268238	1770.00	Mon May 17 14:06:35 2010
-98.9888535	17.2268124	1769.97	Mon May 17 14:06:45 2010
-98.9888535	17.2268047	1769.97	Mon May 17 14:06:55 2010
-98.9888611	17.2268066	1770.00	Mon May 17 14:07:05 2010
-98.9888763	17.2268200	1770.00	Mon May 17 14:07:15 2010
-98.9888840	17.2268238	1769.97	Mon May 17 14:07:25 2010
-98.9888992	17.2268276	1769.97	Mon May 17 14:07:35 2010
-98.9888458	17.2268181	1769.25	Mon May 17 14:07:45 2010
-98.9887695	17.2268257	1769.25	Mon May 17 14:07:55 2010
-98.9886627	17.2268391	1769.50	Mon May 17 14:08:05 2010
-98.9885864	17.2268486	1769.53	Mon May 17 14:08:15 2010
-98.9886017	17.2268829	1770.28	Mon May 17 14:08:25 2010
-98.9885101	17.2269478	1772.09	Mon May 17 14:08:35 2010
-98.9884567	17.2269650	1773.28	Mon May 17 14:08:45 2010
-98.9883957	17.2269764	1774.78	Mon May 17 14:08:55 2010
-98.9883270	17.2269840	1776.59	Mon May 17 14:09:05 2010
-98.9882889	17.2269402	1777.91	Mon May 17 14:09:15 2010
-98.9882278	17.2269192	1779.25	Mon May 17 14:09:25 2010
-98.9881439	17.2268867	1781.97	Mon May 17 14:09:35 2010
-98.9880753	17.2268696	1784.16	Mon May 17 14:09:45 2010
-98.9880142	17.2267971	1786.81	Mon May 17 14:09:55 2010
-98.9879227	17.2266865	1789.03	Mon May 17 14:10:05 2010
-98.9878159	17.2266006	1790.63	Mon May 17 14:10:15 2010
-98.9877472	17.2265568	1792.06	Mon May 17 14:10:25 2010
-98.9877472	17.2265091	1792.09	Mon May 17 14:10:35 2010
-98.9877243	17.2264767	1790.81	Mon May 17 14:10:45 2010
-98.9877090	17.2264709	1791.22	Mon May 17 14:10:55 2010
-98.9876862	17.2264023	1791.44	Mon May 17 14:11:05 2010
-98.9876251	17.2263508	1791.38	Mon May 17 14:11:15 2010
-98.9876022	17.2263451	1791.47	Mon May 17 14:11:25 2010
-98.9875641	17.2263279	1791.84	Mon May 17 14:11:35 2010
-98.9875412	17.2262383	1792.16	Mon May 17 14:11:45 2010
-98.9874954	17.2261162	1791.06	Mon May 17 14:11:55 2010
-98.9874725	17.2260571	1791.63	Mon May 17 14:12:05 2010
-98.9874344	17.2259464	1791.88	Mon May 17 14:12:15 2010
-98.9873581	17.2258492	1791.00	Mon May 17 14:12:25 2010
-98.9872742	17.2257500	1789.06	Mon May 17 14:12:35 2010
-98.9871750	17.2256947	1788.09	Mon May 17 14:12:45 2010
-98.9870911	17.2256737	1788.25	Mon May 17 14:12:55 2010
-98.9869690	17.2256546	1789.31	Mon May 17 14:13:05 2010
-98.9868774	17.2256165	1789.03	Mon May 17 14:13:15 2010
-98.9868088	17.2256145	1789.88	Mon May 17 14:13:25 2010
-98.9867477	17.2256470	1790.97	Mon May 17 14:13:35 2010
-98.9866943	17.2257061	1792.75	Mon May 17 14:13:45 2010
-98.9866104	17.2257977	1795.31	Mon May 17 14:13:55 2010
-98.9866180	17.2258930	1796.28	Mon May 17 14:14:05 2010
-98.9865875	17.2259846	1798.72	Mon May 17 14:14:15 2010
-98.9866257	17.2260742	1800.28	Mon May 17 14:14:25 2010
-98.9866867	17.2261238	1798.03	Mon May 17 14:14:35 2010
-98.9866867	17.2261868	1797.97	Mon May 17 14:14:45 2010
-98.9866638	17.2262058	1798.06	Mon May 17 14:14:55 2010
-98.9866714	17.2262173	1798.69	Mon May 17 14:15:05 2010
