# Supplementary material for: Lévy foraging patterns of rural humans
Source: PLoS One. 2018 Jun 18;13(6):e0199099. doi: 10.1371/journal.pone.0199099 (PMC6005560; doi:10.1371/journal.pone.0199099)
Supplement: S6 File — (ZIP) [file pone.0199099.s006.zip › holux11/Holux011_M-241_Start_20100925-105731_Finish_20100925-112041.kml]

<?xml version="1.0" encoding="UTF-8"?>
<kml xmlns="http://earth.google.com/kml/2.1">
<Document>
<Style id="normalState_TLP_Start">
<IconStyle>
<scale>1.0</scale>
<Icon>
<href>http://maps.google.com/mapfiles/kml/pal4/icon15.png</href>
</Icon>
</IconStyle>
<LabelStyle>
<scale>1.0</scale>
</LabelStyle>
</Style>
<Style id="highlightState_TLP_Start">
<IconStyle>
<scale>1.1</scale>
<Icon>
<href>http://maps.google.com/mapfiles/kml/pal4/icon7.png</href>
</Icon>
</IconStyle>
<LabelStyle>
<scale>1.1</scale>
<color>ff0000ff</color>
</LabelStyle>
</Style>
<StyleMap id="styleMap_TLP_Start">
<Pair>
<key>normal</key>
<styleUrl>#normalState_TLP_Start</styleUrl>
</Pair>
<Pair>
<key>highlight</key>
<styleUrl>#highlightState_TLP_Start</styleUrl>
</Pair>
</StyleMap>
<Style id="normalState_TLP_Finish">
<IconStyle>
<scale>1.0</scale>
<Icon>
<href>http://maps.google.com/mapfiles/kml/pal4/icon15.png</href>
</Icon>
</IconStyle>
<LabelStyle>
<scale>1.0</scale>
</LabelStyle>
</Style>
<Style id="highlightState_TLP_Finish">
<IconStyle>
<scale>1.1</scale>
<Icon>
<href>http://maps.google.com/mapfiles/kml/pal4/icon7.png</href>
</Icon>
</IconStyle>
<LabelStyle>
<scale>1.1</scale>
<color>ff0000ff</color>
</LabelStyle>
</Style>
<StyleMap id="styleMap_TLP_Finish">
<Pair>
<key>normal</key>
<styleUrl>#normalState_TLP_Finish</styleUrl>
</Pair>
<Pair>
<key>highlight</key>
<styleUrl>#highlightState_TLP_Finish</styleUrl>
</Pair>
</StyleMap>
<Style id="normalState_TLP_Normal">
<IconStyle>
<scale>1.0</scale>
<Icon>
<href>http://maps.google.com/mapfiles/kml/pal4/icon31.png</href>
</Icon>
</IconStyle>
<LabelStyle>
<scale>1.0</scale>
</LabelStyle>
</Style>
<Style id="highlightState_TLP_Normal">
<IconStyle>
<scale>1.1</scale>
<Icon>
<href>http://maps.google.com/mapfiles/kml/pal4/icon23.png</href>
</Icon>
</IconStyle>
<LabelStyle>
<scale>1.1</scale>
<color>ff0000ff</color>
</LabelStyle>
</Style>
<StyleMap id="styleMap_TLP_Normal">
<Pair>
<key>normal</key>
<styleUrl>#normalState_TLP_Normal</styleUrl>
</Pair>
<Pair>
<key>highlight</key>
<styleUrl>#highlightState_TLP_Normal</styleUrl>
</Pair>
</StyleMap>
<Style id="normalState_TLP_Photo">
<IconStyle>
<scale>1.0</scale>
<Icon>
<href>http://maps.google.com/mapfiles/kml/pal4/icon46.png</href>
</Icon>
</IconStyle>
<LabelStyle>
<scale>1.0</scale>
</LabelStyle>
</Style>
<Style id="highlightState_TLP_Photo">
<IconStyle>
<scale>1.1</scale>
<Icon>
<href>http://maps.google.com/mapfiles/kml/pal4/icon38.png</href>
</Icon>
</IconStyle>
<LabelStyle>
<scale>1.1</scale>
<color>ff0000ff</color>
</LabelStyle>
</Style>
<StyleMap id="styleMap_TLP_Photo">
<Pair>
<key>normal</key>
<styleUrl>#normalState_TLP_Photo</styleUrl>
</Pair>
<Pair>
<key>highlight</key>
<styleUrl>#highlightState_TLP_Photo</styleUrl>
</Pair>
</StyleMap>
<Style id="roadStyle">
<LineStyle>
<color>ffffff00</color>
<width>6</width>
</LineStyle>
</Style>
<Open>1</Open>
<description>Route</description>
<name>Track Log</name>
<Placemark>
<name>Route</name>
<styleUrl>#roadStyle</styleUrl>
<MultiGeometry>
<LineString>
<coordinates>
-98.9853134,17.1376228,1310.41 -98.9853134,17.1376057,1314.28 -98.9853210,17.1376190,1312.28 -98.9853210,17.1376324,1312.31 -98.9853134,17.1376305,1312.72 -98.9853287,17.1376400,1309.25 -98.9853287,17.1376362,1309.38 -98.9853363,17.1376667,1308.69 -98.9853439,17.1376991,1308.75 -98.9853134,17.1377144,1309.00 -98.9852829,17.1377792,1309.28 -98.9852829,17.1378040,1308.84 -98.9852448,17.1379261,1308.44 -98.9852142,17.1380348,1308.03 -98.9852066,17.1381454,1307.53 -98.9852142,17.1382408,1307.13 -98.9851608,17.1382561,1307.97 -98.9851532,17.1382809,1308.09 -98.9851990,17.1383190,1308.16 -98.9852219,17.1384239,1306.00 -98.9852219,17.1385212,1307.78 -98.9852829,17.1386280,1311.19 -98.9852829,17.1387615,1314.88 -98.9853058,17.1388779,1319.53 -98.9852982,17.1389828,1320.38 -98.9852905,17.1390800,1314.31 -98.9852753,17.1391869,1312.03 -98.9852905,17.1393166,1312.31 -98.9852905,17.1394367,1311.34 -98.9853592,17.1395473,1311.22 -98.9854050,17.1396332,1310.69 -98.9854965,17.1397076,1310.16 -98.9855804,17.1397839,1309.66 -98.9855804,17.1398926,1306.00 -98.9856110,17.1399822,1302.63 -98.9855881,17.1400700,1299.91 -98.9855576,17.1401405,1298.94 -98.9855499,17.1402550,1296.97 -98.9855499,17.1403828,1296.53 -98.9856339,17.1404667,1295.41 -98.9857254,17.1405029,1293.34 -98.9858093,17.1405678,1292.47 -98.9858246,17.1406345,1293.16 -98.9858322,17.1406727,1294.47 -98.9858322,17.1406708,1294.44 -98.9858475,17.1406784,1294.31 -98.9858856,17.1406670,1294.44 -98.9858932,17.1406975,1294.81 -98.9859467,17.1407337,1294.78 -98.9860077,17.1407871,1296.50 -98.9860001,17.1408730,1296.63 -98.9859772,17.1409512,1296.47 -98.9859314,17.1410313,1296.38 -98.9858932,17.1411095,1294.75 -98.9858780,17.1411953,1293.81 -98.9858856,17.1412315,1293.34 -98.9859085,17.1412449,1293.19 -98.9859161,17.1412621,1293.00 -98.9859085,17.1412392,1292.88 -98.9859161,17.1411915,1292.91 -98.9859390,17.1411591,1292.78 -98.9860535,17.1411209,1292.66 -98.9860764,17.1410789,1292.28 -98.9861679,17.1410789,1291.66 -98.9862213,17.1410580,1290.19 -98.9862900,17.1410770,1288.38 -98.9863358,17.1410370,1284.88 -98.9864120,17.1410637,1281.63 -98.9864655,17.1411724,1278.31 -98.9865875,17.1411724,1275.97 -98.9866867,17.1411915,1273.69 -98.9867783,17.1412277,1273.91 -98.9868469,17.1413231,1270.47 -98.9869003,17.1413841,1269.06 -98.9869919,17.1414185,1266.19 -98.9870605,17.1414700,1263.31 -98.9871292,17.1415653,1260.41 -98.9871597,17.1416321,1259.06 -98.9872284,17.1417027,1255.72 -98.9872894,17.1417503,1253.22 -98.9873810,17.1417618,1251.41 -98.9874573,17.1418114,1246.72 -98.9874954,17.1418476,1241.59 -98.9875412,17.1418610,1236.97 -98.9875565,17.1418972,1232.38 -98.9875031,17.1419601,1228.72 -98.9874573,17.1420231,1225.75 -98.9874649,17.1420307,1222.97 -98.9875717,17.1420422,1221.97 -98.9876785,17.1420155,1221.00 -98.9877853,17.1419868,1220.88 -98.9878616,17.1419964,1219.00 -98.9879532,17.1420383,1217.72 -98.9880676,17.1420345,1215.75 -98.9881363,17.1420040,1212.50 -98.9882355,17.1419716,1209.22 -98.9883347,17.1419277,1205.91 -98.9884338,17.1418629,1202.44 -98.9884644,17.1418991,1200.22 -98.9884949,17.1419792,1198.06 -98.9885178,17.1420784,1196.03 -98.9885788,17.1421719,1195.00 -98.9886017,17.1422596,1193.97 -98.9886246,17.1423473,1193.66 -98.9886780,17.1424427,1192.13 -98.9886932,17.1425209,1191.34 -98.9887695,17.1425896,1191.72 -98.9888306,17.1426220,1191.84 -98.9888763,17.1426945,1191.53 -98.9889069,17.1427708,1191.38 -98.9889755,17.1428394,1189.47 -98.9890366,17.1429043,1189.59 -98.9891052,17.1429977,1189.50 -98.9891663,17.1430511,1188.56 -98.9892273,17.1431084,1188.66 -98.9892654,17.1431961,1186.09 -98.9893112,17.1432381,1185.41 -98.9893646,17.1433029,1184.25 -98.9894562,17.1433887,1182.84 -98.9895172,17.1434383,1181.78 -98.9895935,17.1434708,1180.81 -98.9896698,17.1435280,1179.97 -98.9897385,17.1435757,1178.34 -98.9898224,17.1436081,1177.28 -98.9899139,17.1436272,1173.84 -98.9899826,17.1436539,1171.38 -98.9900742,17.1436520,1170.22 -98.9901810,17.1436691,1169.75 -98.9903030,17.1437283,1168.22 -98.9903946,17.1437798,1166.81 -98.9904556,17.1438465,1166.63 -98.9905472,17.1438274,1164.22 -98.9906464,17.1438179,1160.72 -98.9907379,17.1438236,1158.78 -98.9908371,17.1438408,1157.41 -98.9909210,17.1438808,1155.91 -98.9909973,17.1439037,1154.59 -98.9911118,17.1439495,1153.09 -98.9912033,17.1439724,1150.81 -98.9912796,17.1440258,1149.22 </coordinates>
</LineString>
</MultiGeometry>
</Placemark>
<Folder>
<name>waypoints</name>
<Placemark>
<name>
Sat Sep 25 10:57:31 2010 S=0.21 Km/hr
</name>
<styleUrl>
#styleMap_TLP_Start
</styleUrl>
<Point>
<coordinates>
-98.9853134,17.1376228,1310.41
</coordinates>
</Point>
</Placemark>
<Placemark>
<name>
Sat Sep 25 10:57:41 2010 S=1.33 Km/hr
</name>
<styleUrl>
#styleMap_TLP_Normal
</styleUrl>
<Point>
<coordinates>
-98.9853134,17.1376057,1314.28
</coordinates>
</Point>
</Placemark>
<Placemark>
<name>
Sat Sep 25 10:57:51 2010 S=0.75 Km/hr
</name>
<styleUrl>
#styleMap_TLP_Normal
</styleUrl>
<Point>
<coordinates>
-98.9853210,17.1376190,1312.28
</coordinates>
</Point>
</Placemark>
<Placemark>
<name>
Sat Sep 25 10:58:01 2010 S=0.50 Km/hr
</name>
<styleUrl>
#styleMap_TLP_Normal
</styleUrl>
<Point>
<coordinates>
-98.9853210,17.1376324,1312.31
</coordinates>
</Point>
</Placemark>
<Placemark>
<name>
Sat Sep 25 10:58:11 2010 S=0.29 Km/hr
</name>
<styleUrl>
#styleMap_TLP_Normal
</styleUrl>
<Point>
<coordinates>
-98.9853134,17.1376305,1312.72
</coordinates>
</Point>
</Placemark>
<Placemark>
<name>
Sat Sep 25 10:58:21 2010 S=0.25 Km/hr
</name>
<styleUrl>
#styleMap_TLP_Normal
</styleUrl>
<Point>
<coordinates>
-98.9853287,17.1376400,1309.25
</coordinates>
</Point>
</Placemark>
<Placemark>
<name>
Sat Sep 25 10:58:31 2010 S=0.28 Km/hr
</name>
<styleUrl>
#styleMap_TLP_Normal
</styleUrl>
<Point>
<coordinates>
-98.9853287,17.1376362,1309.38
</coordinates>
</Point>
</Placemark>
<Placemark>
<name>
Sat Sep 25 10:58:41 2010 S=2.72 Km/hr
</name>
<styleUrl>
#styleMap_TLP_Normal
</styleUrl>
<Point>
<coordinates>
-98.9853363,17.1376667,1308.69
</coordinates>
</Point>
</Placemark>
<Placemark>
<name>
Sat Sep 25 10:58:51 2010 S=0.18 Km/hr
</name>
<styleUrl>
#styleMap_TLP_Normal
</styleUrl>
<Point>
<coordinates>
-98.9853439,17.1376991,1308.75
</coordinates>
</Point>
</Placemark>
<Placemark>
<name>
Sat Sep 25 10:59:01 2010 S=1.24 Km/hr
</name>
<styleUrl>
#styleMap_TLP_Normal
</styleUrl>
<Point>
<coordinates>
-98.9853134,17.1377144,1309.00
</coordinates>
</Point>
</Placemark>
<Placemark>
<name>
Sat Sep 25 10:59:11 2010 S=2.25 Km/hr
</name>
<styleUrl>
#styleMap_TLP_Normal
</styleUrl>
<Point>
<coordinates>
-98.9852829,17.1377792,1309.28
</coordinates>
</Point>
</Placemark>
<Placemark>
<name>
Sat Sep 25 10:59:21 2010 S=5.37 Km/hr
</name>
<styleUrl>
#styleMap_TLP_Normal
</styleUrl>
<Point>
<coordinates>
-98.9852829,17.1378040,1308.84
</coordinates>
</Point>
</Placemark>
<Placemark>
<name>
Sat Sep 25 10:59:31 2010 S=5.15 Km/hr
</name>
<styleUrl>
#styleMap_TLP_Normal
</styleUrl>
<Point>
<coordinates>
-98.9852448,17.1379261,1308.44
</coordinates>
</Point>
</Placemark>
<Placemark>
<name>
Sat Sep 25 10:59:41 2010 S=4.29 Km/hr
</name>
<styleUrl>
#styleMap_TLP_Normal
</styleUrl>
<Point>
<coordinates>
-98.9852142,17.1380348,1308.03
</coordinates>
</Point>
</Placemark>
<Placemark>
<name>
Sat Sep 25 10:59:51 2010 S=3.49 Km/hr
</name>
<styleUrl>
#styleMap_TLP_Normal
</styleUrl>
<Point>
<coordinates>
-98.9852066,17.1381454,1307.53
</coordinates>
</Point>
</Placemark>
<Placemark>
<name>
Sat Sep 25 11:00:01 2010 S=1.56 Km/hr
</name>
<styleUrl>
#styleMap_TLP_Normal
</styleUrl>
<Point>
<coordinates>
-98.9852142,17.1382408,1307.13
</coordinates>
</Point>
</Placemark>
<Placemark>
<name>
Sat Sep 25 11:00:11 2010 S=2.53 Km/hr
</name>
<styleUrl>
#styleMap_TLP_Normal
</styleUrl>
<Point>
<coordinates>
-98.9851608,17.1382561,1307.97
</coordinates>
</Point>
</Placemark>
<Placemark>
<name>
Sat Sep 25 11:00:21 2010 S=0.15 Km/hr
</name>
<styleUrl>
#styleMap_TLP_Normal
</styleUrl>
<Point>
<coordinates>
-98.9851532,17.1382809,1308.09
</coordinates>
</Point>
</Placemark>
<Placemark>
<name>
Sat Sep 25 11:00:31 2010 S=4.16 Km/hr
</name>
<styleUrl>
#styleMap_TLP_Normal
</styleUrl>
<Point>
<coordinates>
-98.9851990,17.1383190,1308.16
</coordinates>
</Point>
</Placemark>
<Placemark>
<name>
Sat Sep 25 11:00:41 2010 S=1.58 Km/hr
</name>
<styleUrl>
#styleMap_TLP_Normal
</styleUrl>
<Point>
<coordinates>
-98.9852219,17.1384239,1306.00
</coordinates>
</Point>
</Placemark>
<Placemark>
<name>
Sat Sep 25 11:00:51 2010 S=3.40 Km/hr
</name>
<styleUrl>
#styleMap_TLP_Normal
</styleUrl>
<Point>
<coordinates>
-98.9852219,17.1385212,1307.78
</coordinates>
</Point>
</Placemark>
<Placemark>
<name>
Sat Sep 25 11:01:01 2010 S=4.08 Km/hr
</name>
<styleUrl>
#styleMap_TLP_Normal
</styleUrl>
<Point>
<coordinates>
-98.9852829,17.1386280,1311.19
</coordinates>
</Point>
</Placemark>
<Placemark>
<name>
Sat Sep 25 11:01:11 2010 S=6.02 Km/hr
</name>
<styleUrl>
#styleMap_TLP_Normal
</styleUrl>
<Point>
<coordinates>
-98.9852829,17.1387615,1314.88
</coordinates>
</Point>
</Placemark>
<Placemark>
<name>
Sat Sep 25 11:01:21 2010 S=4.11 Km/hr
</name>
<styleUrl>
#styleMap_TLP_Normal
</styleUrl>
<Point>
<coordinates>
-98.9853058,17.1388779,1319.53
</coordinates>
</Point>
</Placemark>
<Placemark>
<name>
Sat Sep 25 11:01:31 2010 S=3.04 Km/hr
</name>
<styleUrl>
#styleMap_TLP_Normal
</styleUrl>
<Point>
<coordinates>
-98.9852982,17.1389828,1320.38
</coordinates>
</Point>
</Placemark>
<Placemark>
<name>
Sat Sep 25 11:01:41 2010 S=1.60 Km/hr
</name>
<styleUrl>
#styleMap_TLP_Normal
</styleUrl>
<Point>
<coordinates>
-98.9852905,17.1390800,1314.31
</coordinates>
</Point>
</Placemark>
<Placemark>
<name>
Sat Sep 25 11:01:51 2010 S=3.74 Km/hr
</name>
<styleUrl>
#styleMap_TLP_Normal
</styleUrl>
<Point>
<coordinates>
-98.9852753,17.1391869,1312.03
</coordinates>
</Point>
</Placemark>
<Placemark>
<name>
Sat Sep 25 11:02:01 2010 S=2.83 Km/hr
</name>
<styleUrl>
#styleMap_TLP_Normal
</styleUrl>
<Point>
<coordinates>
-98.9852905,17.1393166,1312.31
</coordinates>
</Point>
</Placemark>
<Placemark>
<name>
Sat Sep 25 11:02:11 2010 S=3.72 Km/hr
</name>
<styleUrl>
#styleMap_TLP_Normal
</styleUrl>
<Point>
<coordinates>
-98.9852905,17.1394367,1311.34
</coordinates>
</Point>
</Placemark>
<Placemark>
<name>
Sat Sep 25 11:02:21 2010 S=3.31 Km/hr
</name>
<styleUrl>
#styleMap_TLP_Normal
</styleUrl>
<Point>
<coordinates>
-98.9853592,17.1395473,1311.22
</coordinates>
</Point>
</Placemark>
<Placemark>
<name>
Sat Sep 25 11:02:31 2010 S=3.16 Km/hr
</name>
<styleUrl>
#styleMap_TLP_Normal
</styleUrl>
<Point>
<coordinates>
-98.9854050,17.1396332,1310.69
</coordinates>
</Point>
</Placemark>
<Placemark>
<name>
Sat Sep 25 11:02:41 2010 S=4.15 Km/hr
</name>
<styleUrl>
#styleMap_TLP_Normal
</styleUrl>
<Point>
<coordinates>
-98.9854965,17.1397076,1310.16
</coordinates>
</Point>
</Placemark>
<Placemark>
<name>
Sat Sep 25 11:02:51 2010 S=3.50 Km/hr
</name>
<styleUrl>
#styleMap_TLP_Normal
</styleUrl>
<Point>
<coordinates>
-98.9855804,17.1397839,1309.66
</coordinates>
</Point>
</Placemark>
<Placemark>
<name>
Sat Sep 25 11:03:01 2010 S=3.40 Km/hr
</name>
<styleUrl>
#styleMap_TLP_Normal
</styleUrl>
<Point>
<coordinates>
-98.9855804,17.1398926,1306.00
</coordinates>
</Point>
</Placemark>
<Placemark>
<name>
Sat Sep 25 11:03:11 2010 S=2.36 Km/hr
</name>
<styleUrl>
#styleMap_TLP_Normal
</styleUrl>
<Point>
<coordinates>
-98.9856110,17.1399822,1302.63
</coordinates>
</Point>
</Placemark>
<Placemark>
<name>
Sat Sep 25 11:03:21 2010 S=0.51 Km/hr
</name>
<styleUrl>
#styleMap_TLP_Normal
</styleUrl>
<Point>
<coordinates>
-98.9855881,17.1400700,1299.91
</coordinates>
</Point>
</Placemark>
<Placemark>
<name>
Sat Sep 25 11:03:31 2010 S=3.89 Km/hr
</name>
<styleUrl>
#styleMap_TLP_Normal
</styleUrl>
<Point>
<coordinates>
-98.9855576,17.1401405,1298.94
</coordinates>
</Point>
</Placemark>
<Placemark>
<name>
Sat Sep 25 11:03:41 2010 S=3.85 Km/hr
</name>
<styleUrl>
#styleMap_TLP_Normal
</styleUrl>
<Point>
<coordinates>
-98.9855499,17.1402550,1296.97
</coordinates>
</Point>
</Placemark>
<Placemark>
<name>
Sat Sep 25 11:03:51 2010 S=3.45 Km/hr
</name>
<styleUrl>
#styleMap_TLP_Normal
</styleUrl>
<Point>
<coordinates>
-98.9855499,17.1403828,1296.53
</coordinates>
</Point>
</Placemark>
<Placemark>
<name>
Sat Sep 25 11:04:01 2010 S=2.21 Km/hr
</name>
<styleUrl>
#styleMap_TLP_Normal
</styleUrl>
<Point>
<coordinates>
-98.9856339,17.1404667,1295.41
</coordinates>
</Point>
</Placemark>
<Placemark>
<name>
Sat Sep 25 11:04:11 2010 S=3.40 Km/hr
</name>
<styleUrl>
#styleMap_TLP_Normal
</styleUrl>
<Point>
<coordinates>
-98.9857254,17.1405029,1293.34
</coordinates>
</Point>
</Placemark>
<Placemark>
<name>
Sat Sep 25 11:04:21 2010 S=2.39 Km/hr
</name>
<styleUrl>
#styleMap_TLP_Normal
</styleUrl>
<Point>
<coordinates>
-98.9858093,17.1405678,1292.47
</coordinates>
</Point>
</Placemark>
<Placemark>
<name>
Sat Sep 25 11:04:31 2010 S=1.22 Km/hr
</name>
<styleUrl>
#styleMap_TLP_Normal
</styleUrl>
<Point>
<coordinates>
-98.9858246,17.1406345,1293.16
</coordinates>
</Point>
</Placemark>
<Placemark>
<name>
Sat Sep 25 11:04:41 2010 S=0.19 Km/hr
</name>
<styleUrl>
#styleMap_TLP_Normal
</styleUrl>
<Point>
<coordinates>
-98.9858322,17.1406727,1294.47
</coordinates>
</Point>
</Placemark>
<Placemark>
<name>
Sat Sep 25 11:04:51 2010 S=0.73 Km/hr
</name>
<styleUrl>
#styleMap_TLP_Normal
</styleUrl>
<Point>
<coordinates>
-98.9858322,17.1406708,1294.44
</coordinates>
</Point>
</Placemark>
<Placemark>
<name>
Sat Sep 25 11:05:01 2010 S=1.02 Km/hr
</name>
<styleUrl>
#styleMap_TLP_Normal
</styleUrl>
<Point>
<coordinates>
-98.9858475,17.1406784,1294.31
</coordinates>
</Point>
</Placemark>
<Placemark>
<name>
Sat Sep 25 11:05:11 2010 S=1.63 Km/hr
</name>
<styleUrl>
#styleMap_TLP_Normal
</styleUrl>
<Point>
<coordinates>
-98.9858856,17.1406670,1294.44
</coordinates>
</Point>
</Placemark>
<Placemark>
<name>
Sat Sep 25 11:05:21 2010 S=1.37 Km/hr
</name>
<styleUrl>
#styleMap_TLP_Normal
</styleUrl>
<Point>
<coordinates>
-98.9858932,17.1406975,1294.81
</coordinates>
</Point>
</Placemark>
<Placemark>
<name>
Sat Sep 25 11:05:31 2010 S=2.38 Km/hr
</name>
<styleUrl>
#styleMap_TLP_Normal
</styleUrl>
<Point>
<coordinates>
-98.9859467,17.1407337,1294.78
</coordinates>
</Point>
</Placemark>
<Placemark>
<name>
Sat Sep 25 11:05:41 2010 S=3.21 Km/hr
</name>
<styleUrl>
#styleMap_TLP_Normal
</styleUrl>
<Point>
<coordinates>
-98.9860077,17.1407871,1296.50
</coordinates>
</Point>
</Placemark>
<Placemark>
<name>
Sat Sep 25 11:05:51 2010 S=1.61 Km/hr
</name>
<styleUrl>
#styleMap_TLP_Normal
</styleUrl>
<Point>
<coordinates>
-98.9860001,17.1408730,1296.63
</coordinates>
</Point>
</Placemark>
<Placemark>
<name>
Sat Sep 25 11:06:01 2010 S=2.45 Km/hr
</name>
<styleUrl>
#styleMap_TLP_Normal
</styleUrl>
<Point>
<coordinates>
-98.9859772,17.1409512,1296.47
</coordinates>
</Point>
</Placemark>
<Placemark>
<name>
Sat Sep 25 11:06:11 2010 S=1.50 Km/hr
</name>
<styleUrl>
#styleMap_TLP_Normal
</styleUrl>
<Point>
<coordinates>
-98.9859314,17.1410313,1296.38
</coordinates>
</Point>
</Placemark>
<Placemark>
<name>
Sat Sep 25 11:06:21 2010 S=1.46 Km/hr
</name>
<styleUrl>
#styleMap_TLP_Normal
</styleUrl>
<Point>
<coordinates>
-98.9858932,17.1411095,1294.75
</coordinates>
</Point>
</Placemark>
<Placemark>
<name>
Sat Sep 25 11:06:31 2010 S=1.33 Km/hr
</name>
<styleUrl>
#styleMap_TLP_Normal
</styleUrl>
<Point>
<coordinates>
-98.9858780,17.1411953,1293.81
</coordinates>
</Point>
</Placemark>
<Placemark>
<name>
Sat Sep 25 11:06:41 2010 S=0.84 Km/hr
</name>
<styleUrl>
#styleMap_TLP_Normal
</styleUrl>
<Point>
<coordinates>
-98.9858856,17.1412315,1293.34
</coordinates>
</Point>
</Placemark>
<Placemark>
<name>
Sat Sep 25 11:06:51 2010 S=0.42 Km/hr
</name>
<styleUrl>
#styleMap_TLP_Normal
</styleUrl>
<Point>
<coordinates>
-98.9859085,17.1412449,1293.19
</coordinates>
</Point>
</Placemark>
<Placemark>
<name>
Sat Sep 25 11:07:01 2010 S=1.00 Km/hr
</name>
<styleUrl>
#styleMap_TLP_Normal
</styleUrl>
<Point>
<coordinates>
-98.9859161,17.1412621,1293.00
</coordinates>
</Point>
</Placemark>
<Placemark>
<name>
Sat Sep 25 11:07:11 2010 S=1.34 Km/hr
</name>
<styleUrl>
#styleMap_TLP_Normal
</styleUrl>
<Point>
<coordinates>
-98.9859085,17.1412392,1292.88
</coordinates>
</Point>
</Placemark>
<Placemark>
<name>
Sat Sep 25 11:07:21 2010 S=1.07 Km/hr
</name>
<styleUrl>
#styleMap_TLP_Normal
</styleUrl>
<Point>
<coordinates>
-98.9859161,17.1411915,1292.91
</coordinates>
</Point>
</Placemark>
<Placemark>
<name>
Sat Sep 25 11:07:31 2010 S=1.19 Km/hr
</name>
<styleUrl>
#styleMap_TLP_Normal
</styleUrl>
<Point>
<coordinates>
-98.9859390,17.1411591,1292.78
</coordinates>
</Point>
</Placemark>
<Placemark>
<name>
Sat Sep 25 11:07:41 2010 S=2.91 Km/hr
</name>
<styleUrl>
#styleMap_TLP_Normal
</styleUrl>
<Point>
<coordinates>
-98.9860535,17.1411209,1292.66
</coordinates>
</Point>
</Placemark>
<Placemark>
<name>
Sat Sep 25 11:07:51 2010 S=1.10 Km/hr
</name>
<styleUrl>
#styleMap_TLP_Normal
</styleUrl>
<Point>
<coordinates>
-98.9860764,17.1410789,1292.28
</coordinates>
</Point>
</Placemark>
<Placemark>
<name>
Sat Sep 25 11:08:01 2010 S=1.56 Km/hr
</name>
<styleUrl>
#styleMap_TLP_Normal
</styleUrl>
<Point>
<coordinates>
-98.9861679,17.1410789,1291.66
</coordinates>
</Point>
</Placemark>
<Placemark>
<name>
Sat Sep 25 11:08:11 2010 S=1.94 Km/hr
</name>
<styleUrl>
#styleMap_TLP_Normal
</styleUrl>
<Point>
<coordinates>
-98.9862213,17.1410580,1290.19
</coordinates>
</Point>
</Placemark>
<Placemark>
<name>
Sat Sep 25 11:08:21 2010 S=2.43 Km/hr
</name>
<styleUrl>
#styleMap_TLP_Normal
</styleUrl>
<Point>
<coordinates>
-98.9862900,17.1410770,1288.38
</coordinates>
</Point>
</Placemark>
<Placemark>
<name>
Sat Sep 25 11:08:31 2010 S=2.35 Km/hr
</name>
<styleUrl>
#styleMap_TLP_Normal
</styleUrl>
<Point>
<coordinates>
-98.9863358,17.1410370,1284.88
</coordinates>
</Point>
</Placemark>
<Placemark>
<name>
Sat Sep 25 11:08:41 2010 S=3.41 Km/hr
</name>
<styleUrl>
#styleMap_TLP_Normal
</styleUrl>
<Point>
<coordinates>
-98.9864120,17.1410637,1281.63
</coordinates>
</Point>
</Placemark>
<Placemark>
<name>
Sat Sep 25 11:08:51 2010 S=2.46 Km/hr
</name>
<styleUrl>
#styleMap_TLP_Normal
</styleUrl>
<Point>
<coordinates>
-98.9864655,17.1411724,1278.31
</coordinates>
</Point>
</Placemark>
<Placemark>
<name>
Sat Sep 25 11:09:01 2010 S=2.42 Km/hr
</name>
<styleUrl>
#styleMap_TLP_Normal
</styleUrl>
<Point>
<coordinates>
-98.9865875,17.1411724,1275.97
</coordinates>
</Point>
</Placemark>
<Placemark>
<name>
Sat Sep 25 11:09:11 2010 S=2.47 Km/hr
</name>
<styleUrl>
#styleMap_TLP_Normal
</styleUrl>
<Point>
<coordinates>
-98.9866867,17.1411915,1273.69
</coordinates>
</Point>
</Placemark>
<Placemark>
<name>
Sat Sep 25 11:09:21 2010 S=3.52 Km/hr
</name>
<styleUrl>
#styleMap_TLP_Normal
</styleUrl>
<Point>
<coordinates>
-98.9867783,17.1412277,1273.91
</coordinates>
</Point>
</Placemark>
<Placemark>
<name>
Sat Sep 25 11:09:31 2010 S=2.79 Km/hr
</name>
<styleUrl>
#styleMap_TLP_Normal
</styleUrl>
<Point>
<coordinates>
-98.9868469,17.1413231,1270.47
</coordinates>
</Point>
</Placemark>
<Placemark>
<name>
Sat Sep 25 11:09:41 2010 S=3.20 Km/hr
</name>
<styleUrl>
#styleMap_TLP_Normal
</styleUrl>
<Point>
<coordinates>
-98.9869003,17.1413841,1269.06
</coordinates>
</Point>
</Placemark>
<Placemark>
<name>
Sat Sep 25 11:09:51 2010 S=3.08 Km/hr
</name>
<styleUrl>
#styleMap_TLP_Normal
</styleUrl>
<Point>
<coordinates>
-98.9869919,17.1414185,1266.19
</coordinates>
</Point>
</Placemark>
<Placemark>
<name>
Sat Sep 25 11:10:01 2010 S=3.06 Km/hr
</name>
<styleUrl>
#styleMap_TLP_Normal
</styleUrl>
<Point>
<coordinates>
-98.9870605,17.1414700,1263.31
</coordinates>
</Point>
</Placemark>
<Placemark>
<name>
Sat Sep 25 11:10:11 2010 S=2.47 Km/hr
</name>
<styleUrl>
#styleMap_TLP_Normal
</styleUrl>
<Point>
<coordinates>
-98.9871292,17.1415653,1260.41
</coordinates>
</Point>
</Placemark>
<Placemark>
<name>
Sat Sep 25 11:10:21 2010 S=2.31 Km/hr
</name>
<styleUrl>
#styleMap_TLP_Normal
</styleUrl>
<Point>
<coordinates>
-98.9871597,17.1416321,1259.06
</coordinates>
</Point>
</Placemark>
<Placemark>
<name>
Sat Sep 25 11:10:31 2010 S=2.73 Km/hr
</name>
<styleUrl>
#styleMap_TLP_Normal
</styleUrl>
<Point>
<coordinates>
-98.9872284,17.1417027,1255.72
</coordinates>
</Point>
</Placemark>
<Placemark>
<name>
Sat Sep 25 11:10:41 2010 S=1.93 Km/hr
</name>
<styleUrl>
#styleMap_TLP_Normal
</styleUrl>
<Point>
<coordinates>
-98.9872894,17.1417503,1253.22
</coordinates>
</Point>
</Placemark>
<Placemark>
<name>
Sat Sep 25 11:10:51 2010 S=3.75 Km/hr
</name>
<styleUrl>
#styleMap_TLP_Normal
</styleUrl>
<Point>
<coordinates>
-98.9873810,17.1417618,1251.41
</coordinates>
</Point>
</Placemark>
<Placemark>
<name>
Sat Sep 25 11:11:01 2010 S=2.84 Km/hr
</name>
<styleUrl>
#styleMap_TLP_Normal
</styleUrl>
<Point>
<coordinates>
-98.9874573,17.1418114,1246.72
</coordinates>
</Point>
</Placemark>
<Placemark>
<name>
Sat Sep 25 11:11:11 2010 S=2.25 Km/hr
</name>
<styleUrl>
#styleMap_TLP_Normal
</styleUrl>
<Point>
<coordinates>
-98.9874954,17.1418476,1241.59
</coordinates>
</Point>
</Placemark>
<Placemark>
<name>
Sat Sep 25 11:11:21 2010 S=2.54 Km/hr
</name>
<styleUrl>
#styleMap_TLP_Normal
</styleUrl>
<Point>
<coordinates>
-98.9875412,17.1418610,1236.97
</coordinates>
</Point>
</Placemark>
<Placemark>
<name>
Sat Sep 25 11:11:31 2010 S=1.64 Km/hr
</name>
<styleUrl>
#styleMap_TLP_Normal
</styleUrl>
<Point>
<coordinates>
-98.9875565,17.1418972,1232.38
</coordinates>
</Point>
</Placemark>
<Placemark>
<name>
Sat Sep 25 11:11:41 2010 S=1.65 Km/hr
</name>
<styleUrl>
#styleMap_TLP_Normal
</styleUrl>
<Point>
<coordinates>
-98.9875031,17.1419601,1228.72
</coordinates>
</Point>
</Placemark>
<Placemark>
<name>
Sat Sep 25 11:11:51 2010 S=1.87 Km/hr
</name>
<styleUrl>
#styleMap_TLP_Normal
</styleUrl>
<Point>
<coordinates>
-98.9874573,17.1420231,1225.75
</coordinates>
</Point>
</Placemark>
<Placemark>
<name>
Sat Sep 25 11:12:01 2010 S=0.83 Km/hr
</name>
<styleUrl>
#styleMap_TLP_Normal
</styleUrl>
<Point>
<coordinates>
-98.9874649,17.1420307,1222.97
</coordinates>
</Point>
</Placemark>
<Placemark>
<name>
Sat Sep 25 11:12:11 2010 S=1.89 Km/hr
</name>
<styleUrl>
#styleMap_TLP_Normal
</styleUrl>
<Point>
<coordinates>
-98.9875717,17.1420422,1221.97
</coordinates>
</Point>
</Placemark>
<Placemark>
<name>
Sat Sep 25 11:12:21 2010 S=2.54 Km/hr
</name>
<styleUrl>
#styleMap_TLP_Normal
</styleUrl>
<Point>
<coordinates>
-98.9876785,17.1420155,1221.00
</coordinates>
</Point>
</Placemark>
<Placemark>
<name>
Sat Sep 25 11:12:31 2010 S=3.24 Km/hr
</name>
<styleUrl>
#styleMap_TLP_Normal
</styleUrl>
<Point>
<coordinates>
-98.9877853,17.1419868,1220.88
</coordinates>
</Point>
</Placemark>
<Placemark>
<name>
Sat Sep 25 11:12:41 2010 S=2.72 Km/hr
</name>
<styleUrl>
#styleMap_TLP_Normal
</styleUrl>
<Point>
<coordinates>
-98.9878616,17.1419964,1219.00
</coordinates>
</Point>
</Placemark>
<Placemark>
<name>
Sat Sep 25 11:12:51 2010 S=1.75 Km/hr
</name>
<styleUrl>
#styleMap_TLP_Normal
</styleUrl>
<Point>
<coordinates>
-98.9879532,17.1420383,1217.72
</coordinates>
</Point>
</Placemark>
<Placemark>
<name>
Sat Sep 25 11:13:01 2010 S=2.24 Km/hr
</name>
<styleUrl>
#styleMap_TLP_Normal
</styleUrl>
<Point>
<coordinates>
-98.9880676,17.1420345,1215.75
</coordinates>
</Point>
</Placemark>
<Placemark>
<name>
Sat Sep 25 11:13:11 2010 S=2.61 Km/hr
</name>
<styleUrl>
#styleMap_TLP_Normal
</styleUrl>
<Point>
<coordinates>
-98.9881363,17.1420040,1212.50
</coordinates>
</Point>
</Placemark>
<Placemark>
<name>
Sat Sep 25 11:13:21 2010 S=2.72 Km/hr
</name>
<styleUrl>
#styleMap_TLP_Normal
</styleUrl>
<Point>
<coordinates>
-98.9882355,17.1419716,1209.22
</coordinates>
</Point>
</Placemark>
<Placemark>
<name>
Sat Sep 25 11:13:31 2010 S=3.12 Km/hr
</name>
<styleUrl>
#styleMap_TLP_Normal
</styleUrl>
<Point>
<coordinates>
-98.9883347,17.1419277,1205.91
</coordinates>
</Point>
</Placemark>
<Placemark>
<name>
Sat Sep 25 11:13:41 2010 S=3.47 Km/hr
</name>
<styleUrl>
#styleMap_TLP_Normal
</styleUrl>
<Point>
<coordinates>
-98.9884338,17.1418629,1202.44
</coordinates>
</Point>
</Placemark>
<Placemark>
<name>
Sat Sep 25 11:13:51 2010 S=2.28 Km/hr
</name>
<styleUrl>
#styleMap_TLP_Normal
</styleUrl>
<Point>
<coordinates>
-98.9884644,17.1418991,1200.22
</coordinates>
</Point>
</Placemark>
<Placemark>
<name>
Sat Sep 25 11:14:01 2010 S=1.82 Km/hr
</name>
<styleUrl>
#styleMap_TLP_Normal
</styleUrl>
<Point>
<coordinates>
-98.9884949,17.1419792,1198.06
</coordinates>
</Point>
</Placemark>
<Placemark>
<name>
Sat Sep 25 11:14:11 2010 S=3.41 Km/hr
</name>
<styleUrl>
#styleMap_TLP_Normal
</styleUrl>
<Point>
<coordinates>
-98.9885178,17.1420784,1196.03
</coordinates>
</Point>
</Placemark>
<Placemark>
<name>
Sat Sep 25 11:14:21 2010 S=2.31 Km/hr
</name>
<styleUrl>
#styleMap_TLP_Normal
</styleUrl>
<Point>
<coordinates>
-98.9885788,17.1421719,1195.00
</coordinates>
</Point>
</Placemark>
<Placemark>
<name>
Sat Sep 25 11:14:31 2010 S=2.82 Km/hr
</name>
<styleUrl>
#styleMap_TLP_Normal
</styleUrl>
<Point>
<coordinates>
-98.9886017,17.1422596,1193.97
</coordinates>
</Point>
</Placemark>
<Placemark>
<name>
Sat Sep 25 11:14:41 2010 S=2.53 Km/hr
</name>
<styleUrl>
#styleMap_TLP_Normal
</styleUrl>
<Point>
<coordinates>
-98.9886246,17.1423473,1193.66
</coordinates>
</Point>
</Placemark>
<Placemark>
<name>
Sat Sep 25 11:14:51 2010 S=2.03 Km/hr
</name>
<styleUrl>
#styleMap_TLP_Normal
</styleUrl>
<Point>
<coordinates>
-98.9886780,17.1424427,1192.13
</coordinates>
</Point>
</Placemark>
<Placemark>
<name>
Sat Sep 25 11:15:01 2010 S=2.22 Km/hr
</name>
<styleUrl>
#styleMap_TLP_Normal
</styleUrl>
<Point>
<coordinates>
-98.9886932,17.1425209,1191.34
</coordinates>
</Point>
</Placemark>
<Placemark>
<name>
Sat Sep 25 11:15:11 2010 S=2.31 Km/hr
</name>
<styleUrl>
#styleMap_TLP_Normal
</styleUrl>
<Point>
<coordinates>
-98.9887695,17.1425896,1191.72
</coordinates>
</Point>
</Placemark>
<Placemark>
<name>
Sat Sep 25 11:15:21 2010 S=2.67 Km/hr
</name>
<styleUrl>
#styleMap_TLP_Normal
</styleUrl>
<Point>
<coordinates>
-98.9888306,17.1426220,1191.84
</coordinates>
</Point>
</Placemark>
<Placemark>
<name>
Sat Sep 25 11:15:31 2010 S=1.28 Km/hr
</name>
<styleUrl>
#styleMap_TLP_Normal
</styleUrl>
<Point>
<coordinates>
-98.9888763,17.1426945,1191.53
</coordinates>
</Point>
</Placemark>
<Placemark>
<name>
Sat Sep 25 11:15:41 2010 S=3.00 Km/hr
</name>
<styleUrl>
#styleMap_TLP_Normal
</styleUrl>
<Point>
<coordinates>
-98.9889069,17.1427708,1191.38
</coordinates>
</Point>
</Placemark>
<Placemark>
<name>
Sat Sep 25 11:15:51 2010 S=3.18 Km/hr
</name>
<styleUrl>
#styleMap_TLP_Normal
</styleUrl>
<Point>
<coordinates>
-98.9889755,17.1428394,1189.47
</coordinates>
</Point>
</Placemark>
<Placemark>
<name>
Sat Sep 25 11:16:01 2010 S=2.37 Km/hr
</name>
<styleUrl>
#styleMap_TLP_Normal
</styleUrl>
<Point>
<coordinates>
-98.9890366,17.1429043,1189.59
</coordinates>
</Point>
</Placemark>
<Placemark>
<name>
Sat Sep 25 11:16:11 2010 S=2.53 Km/hr
</name>
<styleUrl>
#styleMap_TLP_Normal
</styleUrl>
<Point>
<coordinates>
-98.9891052,17.1429977,1189.50
</coordinates>
</Point>
</Placemark>
<Placemark>
<name>
Sat Sep 25 11:16:21 2010 S=2.55 Km/hr
</name>
<styleUrl>
#styleMap_TLP_Normal
</styleUrl>
<Point>
<coordinates>
-98.9891663,17.1430511,1188.56
</coordinates>
</Point>
</Placemark>
<Placemark>
<name>
Sat Sep 25 11:16:31 2010 S=2.29 Km/hr
</name>
<styleUrl>
#styleMap_TLP_Normal
</styleUrl>
<Point>
<coordinates>
-98.9892273,17.1431084,1188.66
</coordinates>
</Point>
</Placemark>
<Placemark>
<name>
Sat Sep 25 11:16:41 2010 S=1.97 Km/hr
</name>
<styleUrl>
#styleMap_TLP_Normal
</styleUrl>
<Point>
<coordinates>
-98.9892654,17.1431961,1186.09
</coordinates>
</Point>
</Placemark>
<Placemark>
<name>
Sat Sep 25 11:16:51 2010 S=2.17 Km/hr
</name>
<styleUrl>
#styleMap_TLP_Normal
</styleUrl>
<Point>
<coordinates>
-98.9893112,17.1432381,1185.41
</coordinates>
</Point>
</Placemark>
<Placemark>
<name>
Sat Sep 25 11:17:01 2010 S=3.17 Km/hr
</name>
<styleUrl>
#styleMap_TLP_Normal
</styleUrl>
<Point>
<coordinates>
-98.9893646,17.1433029,1184.25
</coordinates>
</Point>
</Placemark>
<Placemark>
<name>
Sat Sep 25 11:17:11 2010 S=2.53 Km/hr
</name>
<styleUrl>
#styleMap_TLP_Normal
</styleUrl>
<Point>
<coordinates>
-98.9894562,17.1433887,1182.84
</coordinates>
</Point>
</Placemark>
<Placemark>
<name>
Sat Sep 25 11:17:21 2010 S=4.20 Km/hr
</name>
<styleUrl>
#styleMap_TLP_Normal
</styleUrl>
<Point>
<coordinates>
-98.9895172,17.1434383,1181.78
</coordinates>
</Point>
</Placemark>
<Placemark>
<name>
Sat Sep 25 11:17:31 2010 S=3.10 Km/hr
</name>
<styleUrl>
#styleMap_TLP_Normal
</styleUrl>
<Point>
<coordinates>
-98.9895935,17.1434708,1180.81
</coordinates>
</Point>
</Placemark>
<Placemark>
<name>
Sat Sep 25 11:17:41 2010 S=3.34 Km/hr
</name>
<styleUrl>
#styleMap_TLP_Normal
</styleUrl>
<Point>
<coordinates>
-98.9896698,17.1435280,1179.97
</coordinates>
</Point>
</Placemark>
<Placemark>
<name>
Sat Sep 25 11:17:51 2010 S=1.97 Km/hr
</name>
<styleUrl>
#styleMap_TLP_Normal
</styleUrl>
<Point>
<coordinates>
-98.9897385,17.1435757,1178.34
</coordinates>
</Point>
</Placemark>
<Placemark>
<name>
Sat Sep 25 11:18:01 2010 S=2.49 Km/hr
</name>
<styleUrl>
#styleMap_TLP_Normal
</styleUrl>
<Point>
<coordinates>
-98.9898224,17.1436081,1177.28
</coordinates>
</Point>
</Placemark>
<Placemark>
<name>
Sat Sep 25 11:18:11 2010 S=2.59 Km/hr
</name>
<styleUrl>
#styleMap_TLP_Normal
</styleUrl>
<Point>
<coordinates>
-98.9899139,17.1436272,1173.84
</coordinates>
</Point>
</Placemark>
<Placemark>
<name>
Sat Sep 25 11:18:21 2010 S=2.49 Km/hr
</name>
<styleUrl>
#styleMap_TLP_Normal
</styleUrl>
<Point>
<coordinates>
-98.9899826,17.1436539,1171.38
</coordinates>
</Point>
</Placemark>
<Placemark>
<name>
Sat Sep 25 11:18:31 2010 S=1.93 Km/hr
</name>
<styleUrl>
#styleMap_TLP_Normal
</styleUrl>
<Point>
<coordinates>
-98.9900742,17.1436520,1170.22
</coordinates>
</Point>
</Placemark>
<Placemark>
<name>
Sat Sep 25 11:18:41 2010 S=3.27 Km/hr
</name>
<styleUrl>
#styleMap_TLP_Normal
</styleUrl>
<Point>
<coordinates>
-98.9901810,17.1436691,1169.75
</coordinates>
</Point>
</Placemark>
<Placemark>
<name>
Sat Sep 25 11:18:51 2010 S=4.02 Km/hr
</name>
<styleUrl>
#styleMap_TLP_Normal
</styleUrl>
<Point>
<coordinates>
-98.9903030,17.1437283,1168.22
</coordinates>
</Point>
</Placemark>
<Placemark>
<name>
Sat Sep 25 11:19:01 2010 S=2.26 Km/hr
</name>
<styleUrl>
#styleMap_TLP_Normal
</styleUrl>
<Point>
<coordinates>
-98.9903946,17.1437798,1166.81
</coordinates>
</Point>
</Placemark>
<Placemark>
<name>
Sat Sep 25 11:19:11 2010 S=2.20 Km/hr
</name>
<styleUrl>
#styleMap_TLP_Normal
</styleUrl>
<Point>
<coordinates>
-98.9904556,17.1438465,1166.63
</coordinates>
</Point>
</Placemark>
<Placemark>
<name>
Sat Sep 25 11:19:21 2010 S=3.74 Km/hr
</name>
<styleUrl>
#styleMap_TLP_Normal
</styleUrl>
<Point>
<coordinates>
-98.9905472,17.1438274,1164.22
</coordinates>
</Point>
</Placemark>
<Placemark>
<name>
Sat Sep 25 11:19:31 2010 S=3.60 Km/hr
</name>
<styleUrl>
#styleMap_TLP_Normal
</styleUrl>
<Point>
<coordinates>
-98.9906464,17.1438179,1160.72
</coordinates>
</Point>
</Placemark>
<Placemark>
<name>
Sat Sep 25 11:19:41 2010 S=2.59 Km/hr
</name>
<styleUrl>
#styleMap_TLP_Normal
</styleUrl>
<Point>
<coordinates>
-98.9907379,17.1438236,1158.78
</coordinates>
</Point>
</Placemark>
<Placemark>
<name>
Sat Sep 25 11:19:51 2010 S=3.20 Km/hr
</name>
<styleUrl>
#styleMap_TLP_Normal
</styleUrl>
<Point>
<coordinates>
-98.9908371,17.1438408,1157.41
</coordinates>
</Point>
</Placemark>
<Placemark>
<name>
Sat Sep 25 11:20:01 2010 S=2.26 Km/hr
</name>
<styleUrl>
#styleMap_TLP_Normal
</styleUrl>
<Point>
<coordinates>
-98.9909210,17.1438808,1155.91
</coordinates>
</Point>
</Placemark>
<Placemark>
<name>
Sat Sep 25 11:20:11 2010 S=2.71 Km/hr
</name>
<styleUrl>
#styleMap_TLP_Normal
</styleUrl>
<Point>
<coordinates>
-98.9909973,17.1439037,1154.59
</coordinates>
</Point>
</Placemark>
<Placemark>
<name>
Sat Sep 25 11:20:21 2010 S=2.74 Km/hr
</name>
<styleUrl>
#styleMap_TLP_Normal
</styleUrl>
<Point>
<coordinates>
-98.9911118,17.1439495,1153.09
</coordinates>
</Point>
</Placemark>
<Placemark>
<name>
Sat Sep 25 11:20:31 2010 S=3.24 Km/hr
</name>
<styleUrl>
#styleMap_TLP_Normal
</styleUrl>
<Point>
<coordinates>
-98.9912033,17.1439724,1150.81
</coordinates>
</Point>
</Placemark>
<Placemark>
<name>
Sat Sep 25 11:20:41 2010 S=3.13 Km/hr
</name>
<styleUrl>
#styleMap_TLP_Finish
</styleUrl>
<Point>
<coordinates>
-98.9912796,17.1440258,1149.22
</coordinates>
</Point>
</Placemark>
</Folder>
</Document>
</kml>
