# Supplementary material for: Lévy foraging patterns of rural humans
Source: PLoS One. 2018 Jun 18;13(6):e0199099. doi: 10.1371/journal.pone.0199099 (PMC6005560; doi:10.1371/journal.pone.0199099)
Supplement: S6 File — (ZIP) [file pone.0199099.s006.zip › holux11/Holux011_M-241_Start_20100521-085531_Finish_20100521-091351.txt]

-98.9813690	17.1445255	1386.91	Fri May 21 08:55:31 2010
-98.9813004	17.1446171	1392.72	Fri May 21 08:55:41 2010
-98.9812622	17.1447010	1392.78	Fri May 21 08:55:51 2010
-98.9812698	17.1447964	1392.72	Fri May 21 08:56:01 2010
-98.9812469	17.1448994	1393.00	Fri May 21 08:56:11 2010
-98.9812775	17.1449909	1394.66	Fri May 21 08:56:21 2010
-98.9812622	17.1450691	1394.03	Fri May 21 08:56:31 2010
-98.9813004	17.1451416	1389.03	Fri May 21 08:56:41 2010
-98.9812851	17.1452427	1384.06	Fri May 21 08:56:51 2010
-98.9812393	17.1453228	1377.88	Fri May 21 08:57:01 2010
-98.9811859	17.1454105	1375.34	Fri May 21 08:57:11 2010
-98.9811401	17.1454563	1373.44	Fri May 21 08:57:21 2010
-98.9810562	17.1455841	1371.56	Fri May 21 08:57:31 2010
-98.9809952	17.1456928	1372.88	Fri May 21 08:57:41 2010
-98.9809494	17.1458302	1375.59	Fri May 21 08:57:51 2010
-98.9809036	17.1459427	1376.22	Fri May 21 08:58:01 2010
-98.9808350	17.1460266	1377.31	Fri May 21 08:58:11 2010
-98.9807739	17.1461468	1379.56	Fri May 21 08:58:21 2010
-98.9807510	17.1462708	1380.56	Fri May 21 08:58:31 2010
-98.9807358	17.1463623	1380.44	Fri May 21 08:58:41 2010
-98.9807053	17.1464806	1381.91	Fri May 21 08:58:51 2010
-98.9806824	17.1466045	1382.00	Fri May 21 08:59:01 2010
-98.9806213	17.1467018	1383.91	Fri May 21 08:59:11 2010
-98.9805603	17.1467991	1384.13	Fri May 21 08:59:21 2010
-98.9805222	17.1468945	1384.38	Fri May 21 08:59:31 2010
-98.9804611	17.1470242	1385.13	Fri May 21 08:59:41 2010
-98.9803696	17.1470966	1386.41	Fri May 21 08:59:51 2010
-98.9803009	17.1471748	1388.59	Fri May 21 09:00:01 2010
-98.9802094	17.1472740	1389.13	Fri May 21 09:00:11 2010
-98.9801559	17.1473675	1388.25	Fri May 21 09:00:21 2010
-98.9801102	17.1474495	1387.75	Fri May 21 09:00:31 2010
-98.9800568	17.1475258	1387.56	Fri May 21 09:00:41 2010
-98.9799805	17.1475964	1387.09	Fri May 21 09:00:51 2010
-98.9799271	17.1476917	1388.06	Fri May 21 09:01:01 2010
-98.9798355	17.1477451	1387.88	Fri May 21 09:01:11 2010
-98.9797668	17.1477509	1390.06	Fri May 21 09:01:21 2010
-98.9796906	17.1477833	1392.00	Fri May 21 09:01:31 2010
-98.9795914	17.1478043	1393.50	Fri May 21 09:01:41 2010
-98.9795303	17.1479340	1395.78	Fri May 21 09:01:51 2010
-98.9794922	17.1480293	1400.25	Fri May 21 09:02:01 2010
-98.9794998	17.1481171	1403.97	Fri May 21 09:02:11 2010
-98.9794769	17.1482353	1405.34	Fri May 21 09:02:21 2010
-98.9795074	17.1483421	1398.25	Fri May 21 09:02:31 2010
-98.9795151	17.1484509	1398.28	Fri May 21 09:02:41 2010
-98.9794998	17.1485405	1396.88	Fri May 21 09:02:51 2010
-98.9794617	17.1486092	1397.22	Fri May 21 09:03:01 2010
-98.9794922	17.1486931	1398.00	Fri May 21 09:03:11 2010
-98.9795074	17.1488113	1398.66	Fri May 21 09:03:21 2010
-98.9794998	17.1489620	1399.50	Fri May 21 09:03:31 2010
-98.9795380	17.1490631	1398.75	Fri May 21 09:03:41 2010
-98.9795761	17.1491280	1398.50	Fri May 21 09:03:51 2010
-98.9796066	17.1492043	1398.47	Fri May 21 09:04:01 2010
-98.9795914	17.1493435	1398.88	Fri May 21 09:04:11 2010
-98.9795761	17.1494160	1400.94	Fri May 21 09:04:21 2010
-98.9795303	17.1495304	1400.69	Fri May 21 09:04:31 2010
-98.9794617	17.1496220	1402.25	Fri May 21 09:04:41 2010
-98.9793930	17.1497650	1402.69	Fri May 21 09:04:51 2010
-98.9793015	17.1498566	1402.88	Fri May 21 09:05:01 2010
-98.9792023	17.1499233	1403.66	Fri May 21 09:05:11 2010
-98.9791183	17.1500740	1404.81	Fri May 21 09:05:21 2010
-98.9790649	17.1501331	1404.03	Fri May 21 09:05:31 2010
-98.9789810	17.1502552	1403.81	Fri May 21 09:05:41 2010
-98.9788742	17.1503582	1403.41	Fri May 21 09:05:51 2010
-98.9788132	17.1504345	1403.03	Fri May 21 09:06:01 2010
-98.9787827	17.1504841	1403.34	Fri May 21 09:06:11 2010
-98.9786835	17.1505775	1403.53	Fri May 21 09:06:21 2010
-98.9785461	17.1505680	1403.97	Fri May 21 09:06:31 2010
-98.9784470	17.1506863	1406.19	Fri May 21 09:06:41 2010
-98.9783325	17.1507912	1408.63	Fri May 21 09:06:51 2010
-98.9782639	17.1508751	1410.97	Fri May 21 09:07:01 2010
-98.9781570	17.1509686	1411.25	Fri May 21 09:07:11 2010
-98.9780502	17.1510448	1412.28	Fri May 21 09:07:21 2010
-98.9779587	17.1511555	1414.38	Fri May 21 09:07:31 2010
-98.9778519	17.1512260	1414.88	Fri May 21 09:07:41 2010
-98.9777374	17.1512661	1416.00	Fri May 21 09:07:51 2010
-98.9776230	17.1513023	1416.84	Fri May 21 09:08:01 2010
-98.9775391	17.1513386	1416.69	Fri May 21 09:08:11 2010
-98.9774094	17.1513653	1417.53	Fri May 21 09:08:21 2010
-98.9773331	17.1513824	1415.81	Fri May 21 09:08:31 2010
-98.9772415	17.1514339	1415.25	Fri May 21 09:08:41 2010
-98.9771347	17.1514759	1417.94	Fri May 21 09:08:51 2010
-98.9770432	17.1515427	1420.53	Fri May 21 09:09:01 2010
-98.9769363	17.1516228	1424.25	Fri May 21 09:09:11 2010
-98.9768372	17.1516800	1423.56	Fri May 21 09:09:21 2010
-98.9767838	17.1517372	1426.41	Fri May 21 09:09:31 2010
-98.9767075	17.1518021	1427.88	Fri May 21 09:09:41 2010
-98.9766388	17.1518917	1428.19	Fri May 21 09:09:51 2010
-98.9765930	17.1519432	1428.72	Fri May 21 09:10:01 2010
-98.9765472	17.1520710	1430.44	Fri May 21 09:10:11 2010
-98.9765091	17.1521473	1431.19	Fri May 21 09:10:21 2010
-98.9764633	17.1522770	1431.13	Fri May 21 09:10:31 2010
-98.9764023	17.1523399	1432.03	Fri May 21 09:10:41 2010
-98.9763489	17.1523991	1432.28	Fri May 21 09:10:51 2010
-98.9762878	17.1524773	1433.16	Fri May 21 09:11:01 2010
-98.9762497	17.1525402	1432.63	Fri May 21 09:11:11 2010
-98.9762497	17.1526127	1433.34	Fri May 21 09:11:21 2010
-98.9762421	17.1527023	1434.78	Fri May 21 09:11:31 2010
-98.9762115	17.1527920	1435.69	Fri May 21 09:11:41 2010
-98.9762268	17.1529121	1440.69	Fri May 21 09:11:51 2010
-98.9762344	17.1530380	1444.00	Fri May 21 09:12:01 2010
-98.9761429	17.1532078	1455.38	Fri May 21 09:12:11 2010
-98.9760437	17.1531925	1458.03	Fri May 21 09:12:21 2010
-98.9759140	17.1531811	1460.78	Fri May 21 09:12:31 2010
-98.9758224	17.1532135	1461.53	Fri May 21 09:12:41 2010
-98.9756775	17.1532593	1465.25	Fri May 21 09:12:51 2010
-98.9755707	17.1532574	1465.72	Fri May 21 09:13:01 2010
-98.9754715	17.1532288	1464.28	Fri May 21 09:13:11 2010
-98.9753799	17.1532059	1464.38	Fri May 21 09:13:21 2010
-98.9752884	17.1531677	1463.88	Fri May 21 09:13:31 2010
-98.9751816	17.1531792	1471.44	Fri May 21 09:13:41 2010
-98.9750977	17.1532478	1473.56	Fri May 21 09:13:51 2010
