# Supplementary material for: Lévy foraging patterns of rural humans
Source: PLoS One. 2018 Jun 18;13(6):e0199099. doi: 10.1371/journal.pone.0199099 (PMC6005560; doi:10.1371/journal.pone.0199099)
Supplement: S6 File — (ZIP) [file pone.0199099.s006.zip › holux11/Holux011_M-241_Start_20100522-090906_Finish_20100522-094836.kml]

<?xml version="1.0" encoding="UTF-8"?>
<kml xmlns="http://earth.google.com/kml/2.1">
<Document>
<Style id="normalState_TLP_Start">
<IconStyle>
<scale>1.0</scale>
<Icon>
<href>http://maps.google.com/mapfiles/kml/pal4/icon15.png</href>
</Icon>
</IconStyle>
<LabelStyle>
<scale>1.0</scale>
</LabelStyle>
</Style>
<Style id="highlightState_TLP_Start">
<IconStyle>
<scale>1.1</scale>
<Icon>
<href>http://maps.google.com/mapfiles/kml/pal4/icon7.png</href>
</Icon>
</IconStyle>
<LabelStyle>
<scale>1.1</scale>
<color>ff0000ff</color>
</LabelStyle>
</Style>
<StyleMap id="styleMap_TLP_Start">
<Pair>
<key>normal</key>
<styleUrl>#normalState_TLP_Start</styleUrl>
</Pair>
<Pair>
<key>highlight</key>
<styleUrl>#highlightState_TLP_Start</styleUrl>
</Pair>
</StyleMap>
<Style id="normalState_TLP_Finish">
<IconStyle>
<scale>1.0</scale>
<Icon>
<href>http://maps.google.com/mapfiles/kml/pal4/icon15.png</href>
</Icon>
</IconStyle>
<LabelStyle>
<scale>1.0</scale>
</LabelStyle>
</Style>
<Style id="highlightState_TLP_Finish">
<IconStyle>
<scale>1.1</scale>
<Icon>
<href>http://maps.google.com/mapfiles/kml/pal4/icon7.png</href>
</Icon>
</IconStyle>
<LabelStyle>
<scale>1.1</scale>
<color>ff0000ff</color>
</LabelStyle>
</Style>
<StyleMap id="styleMap_TLP_Finish">
<Pair>
<key>normal</key>
<styleUrl>#normalState_TLP_Finish</styleUrl>
</Pair>
<Pair>
<key>highlight</key>
<styleUrl>#highlightState_TLP_Finish</styleUrl>
</Pair>
</StyleMap>
<Style id="normalState_TLP_Normal">
<IconStyle>
<scale>1.0</scale>
<Icon>
<href>http://maps.google.com/mapfiles/kml/pal4/icon31.png</href>
</Icon>
</IconStyle>
<LabelStyle>
<scale>1.0</scale>
</LabelStyle>
</Style>
<Style id="highlightState_TLP_Normal">
<IconStyle>
<scale>1.1</scale>
<Icon>
<href>http://maps.google.com/mapfiles/kml/pal4/icon23.png</href>
</Icon>
</IconStyle>
<LabelStyle>
<scale>1.1</scale>
<color>ff0000ff</color>
</LabelStyle>
</Style>
<StyleMap id="styleMap_TLP_Normal">
<Pair>
<key>normal</key>
<styleUrl>#normalState_TLP_Normal</styleUrl>
</Pair>
<Pair>
<key>highlight</key>
<styleUrl>#highlightState_TLP_Normal</styleUrl>
</Pair>
</StyleMap>
<Style id="normalState_TLP_Photo">
<IconStyle>
<scale>1.0</scale>
<Icon>
<href>http://maps.google.com/mapfiles/kml/pal4/icon46.png</href>
</Icon>
</IconStyle>
<LabelStyle>
<scale>1.0</scale>
</LabelStyle>
</Style>
<Style id="highlightState_TLP_Photo">
<IconStyle>
<scale>1.1</scale>
<Icon>
<href>http://maps.google.com/mapfiles/kml/pal4/icon38.png</href>
</Icon>
</IconStyle>
<LabelStyle>
<scale>1.1</scale>
<color>ff0000ff</color>
</LabelStyle>
</Style>
<StyleMap id="styleMap_TLP_Photo">
<Pair>
<key>normal</key>
<styleUrl>#normalState_TLP_Photo</styleUrl>
</Pair>
<Pair>
<key>highlight</key>
<styleUrl>#highlightState_TLP_Photo</styleUrl>
</Pair>
</StyleMap>
<Style id="roadStyle">
<LineStyle>
<color>ffffff00</color>
<width>6</width>
</LineStyle>
</Style>
<Open>1</Open>
<description>Route</description>
<name>Track Log</name>
<Placemark>
<name>Route</name>
<styleUrl>#roadStyle</styleUrl>
<MultiGeometry>
<LineString>
<coordinates>
-98.9843445,17.1415176,1327.44 -98.9844666,17.1415844,1355.31 -98.9843903,17.1415386,1349.47 -98.9843369,17.1416187,1350.56 -98.9843521,17.1417141,1350.06 -98.9843979,17.1417961,1349.91 -98.9845047,17.1418171,1350.25 -98.9845963,17.1419048,1350.00 -98.9846344,17.1419868,1352.44 -98.9846420,17.1420937,1351.88 -98.9846191,17.1421680,1351.75 -98.9846191,17.1422081,1352.19 -98.9846344,17.1422939,1353.69 -98.9846573,17.1424198,1355.41 -98.9846954,17.1424675,1357.06 -98.9847107,17.1425171,1358.47 -98.9847794,17.1426067,1359.69 -98.9848404,17.1426849,1360.72 -98.9848251,17.1427689,1362.22 -98.9847260,17.1428471,1362.31 -98.9846039,17.1429005,1364.63 -98.9845047,17.1428967,1365.06 -98.9843979,17.1429272,1363.41 -98.9842834,17.1429253,1362.22 -98.9841919,17.1429253,1362.19 -98.9841309,17.1429367,1364.75 -98.9840240,17.1429119,1365.50 -98.9839096,17.1428661,1364.75 -98.9837952,17.1428738,1363.06 -98.9837112,17.1429329,1363.03 -98.9836044,17.1429939,1364.81 -98.9834671,17.1430416,1369.34 -98.9833755,17.1430569,1370.66 -98.9832840,17.1431179,1368.91 -98.9831924,17.1431828,1371.59 -98.9830856,17.1432781,1374.34 -98.9829788,17.1433105,1375.66 -98.9828873,17.1432953,1374.47 -98.9827805,17.1433430,1375.75 -98.9826736,17.1433754,1375.66 -98.9825821,17.1434574,1379.63 -98.9824905,17.1435547,1383.50 -98.9823990,17.1436138,1383.50 -98.9823074,17.1437168,1383.75 -98.9821777,17.1438217,1385.25 -98.9820633,17.1438618,1384.59 -98.9819641,17.1439610,1384.88 -98.9818649,17.1440620,1383.53 -98.9817963,17.1441517,1382.25 -98.9816818,17.1442547,1380.53 -98.9815750,17.1443081,1378.00 -98.9814758,17.1443806,1379.28 -98.9814072,17.1445084,1378.38 -98.9813538,17.1446171,1379.59 -98.9813232,17.1447258,1379.59 -98.9813309,17.1448288,1381.00 -98.9813004,17.1449394,1384.91 -98.9812851,17.1450615,1385.09 -98.9812546,17.1451607,1385.94 -98.9812317,17.1452980,1387.25 -98.9811630,17.1453934,1389.97 -98.9811020,17.1455040,1391.09 -98.9810410,17.1456070,1390.47 -98.9809799,17.1457100,1388.50 -98.9809036,17.1458187,1387.06 -98.9808502,17.1459484,1385.66 -98.9807968,17.1460838,1383.22 -98.9807434,17.1461926,1384.00 -98.9806976,17.1463108,1385.38 -98.9806747,17.1464119,1386.16 -98.9806442,17.1465130,1387.00 -98.9805984,17.1466312,1389.66 -98.9805603,17.1467400,1392.53 -98.9804993,17.1468773,1393.81 -98.9804382,17.1469765,1391.72 -98.9803772,17.1470547,1391.13 -98.9803009,17.1471500,1390.97 -98.9802399,17.1472321,1395.09 -98.9801865,17.1473370,1397.91 -98.9800873,17.1474895,1401.63 -98.9800110,17.1475639,1403.72 -98.9799423,17.1476650,1404.50 -98.9798737,17.1477604,1405.59 -98.9797821,17.1478043,1405.97 -98.9796829,17.1478329,1406.53 -98.9795914,17.1478710,1406.44 -98.9795074,17.1479015,1408.09 -98.9794464,17.1479702,1408.72 -98.9794464,17.1480541,1407.22 -98.9794693,17.1481667,1406.38 -98.9794693,17.1482983,1407.50 -98.9794846,17.1484146,1408.47 -98.9794235,17.1485291,1410.84 -98.9793930,17.1486511,1413.84 -98.9794083,17.1487350,1414.72 -98.9794312,17.1489105,1414.31 -98.9794540,17.1490231,1415.44 -98.9794540,17.1491718,1414.41 -98.9794922,17.1492615,1413.91 -98.9794846,17.1493454,1415.97 -98.9794998,17.1494770,1416.78 -98.9794312,17.1496086,1418.59 -98.9793396,17.1497593,1418.06 -98.9792786,17.1498508,1415.72 -98.9791870,17.1499500,1414.03 -98.9790878,17.1500320,1412.13 -98.9790421,17.1501522,1412.56 -98.9789581,17.1502399,1411.91 -98.9788437,17.1503239,1411.81 -98.9787521,17.1503983,1414.72 -98.9786682,17.1504993,1416.56 -98.9785614,17.1506023,1418.25 -98.9784393,17.1506748,1419.56 -98.9783478,17.1507549,1421.53 -98.9782562,17.1509075,1424.19 -98.9781342,17.1510124,1427.91 -98.9780045,17.1511078,1428.25 -98.9778976,17.1511993,1427.31 -98.9778137,17.1512642,1429.47 -98.9777985,17.1512756,1429.66 -98.9776917,17.1513176,1428.97 -98.9775620,17.1513824,1428.25 -98.9774094,17.1514130,1427.50 -98.9772873,17.1514645,1430.41 -98.9771652,17.1515331,1434.53 -98.9770584,17.1515846,1434.13 -98.9769516,17.1516552,1434.19 -98.9768295,17.1517258,1436.56 -98.9767303,17.1518002,1439.28 -98.9766312,17.1518917,1437.25 -98.9765778,17.1520290,1439.22 -98.9765091,17.1521187,1440.06 -98.9764633,17.1522160,1441.81 -98.9764099,17.1523285,1442.59 -98.9763489,17.1523991,1443.28 -98.9762878,17.1524696,1444.00 -98.9762421,17.1526089,1445.47 -98.9762268,17.1527195,1448.88 -98.9762192,17.1528568,1448.97 -98.9761963,17.1529694,1452.28 -98.9761810,17.1530800,1458.59 -98.9761810,17.1531811,1462.75 -98.9761200,17.1532459,1464.16 -98.9759903,17.1532421,1465.03 -98.9758606,17.1532154,1466.31 -98.9757385,17.1532269,1468.16 -98.9756088,17.1532383,1469.50 -98.9755096,17.1532440,1469.09 -98.9754028,17.1532459,1468.53 -98.9753113,17.1532383,1468.06 -98.9751816,17.1532269,1470.22 -98.9750977,17.1533394,1472.31 -98.9750366,17.1534805,1473.88 -98.9749374,17.1535969,1476.22 -98.9748459,17.1536732,1477.00 -98.9747391,17.1537876,1478.94 -98.9746323,17.1538982,1478.44 -98.9745636,17.1539917,1479.50 -98.9745255,17.1540375,1483.09 -98.9745102,17.1540337,1484.19 -98.9744186,17.1540985,1484.25 -98.9743347,17.1541710,1485.41 -98.9742661,17.1542740,1486.16 -98.9742050,17.1543732,1487.47 -98.9741898,17.1544819,1490.06 -98.9741745,17.1545677,1491.47 -98.9740906,17.1546516,1491.19 -98.9740219,17.1546535,1493.44 -98.9739304,17.1547337,1493.88 -98.9738617,17.1548061,1495.56 -98.9737625,17.1548328,1495.72 -98.9736786,17.1548462,1495.69 -98.9736023,17.1549282,1495.53 -98.9735184,17.1550179,1496.25 -98.9734497,17.1550713,1498.47 -98.9734039,17.1551685,1499.94 -98.9733658,17.1552868,1501.81 -98.9733276,17.1553974,1505.13 -98.9732742,17.1554775,1508.78 -98.9732437,17.1555805,1511.31 -98.9732590,17.1557217,1514.16 -98.9732513,17.1557789,1517.53 -98.9732132,17.1558514,1520.53 -98.9731598,17.1558399,1522.59 -98.9731216,17.1558685,1524.28 -98.9731064,17.1559029,1526.03 -98.9730759,17.1558971,1526.31 -98.9730225,17.1558895,1526.03 -98.9729614,17.1559105,1526.19 -98.9729538,17.1559792,1528.34 -98.9729538,17.1559525,1529.00 -98.9729614,17.1559391,1529.16 -98.9729233,17.1559467,1529.78 -98.9728165,17.1559868,1531.41 -98.9727402,17.1560745,1532.84 -98.9726868,17.1561928,1535.63 -98.9726410,17.1563187,1538.63 -98.9726410,17.1564045,1540.41 -98.9726410,17.1564274,1542.28 -98.9726257,17.1565323,1545.50 -98.9725647,17.1565914,1546.97 -98.9725342,17.1566677,1549.00 -98.9724808,17.1567669,1549.31 -98.9724426,17.1568851,1546.84 -98.9725037,17.1569653,1547.13 -98.9725952,17.1570663,1547.59 -98.9726563,17.1570663,1548.81 -98.9726791,17.1570683,1549.13 -98.9726639,17.1570702,1550.31 -98.9726334,17.1570435,1548.22 -98.9726715,17.1571083,1549.13 -98.9726868,17.1571903,1552.38 -98.9726334,17.1572781,1554.03 -98.9725723,17.1573944,1555.78 -98.9725189,17.1575012,1557.00 -98.9724960,17.1576195,1557.81 -98.9725571,17.1576977,1559.06 -98.9726639,17.1577530,1560.69 -98.9727097,17.1577663,1563.63 -98.9727554,17.1577930,1567.06 -98.9728241,17.1578884,1568.28 -98.9728546,17.1579990,1566.84 -98.9728699,17.1581039,1569.09 -98.9728546,17.1582127,1570.41 -98.9727631,17.1582603,1572.53 -98.9726639,17.1583118,1573.09 -98.9726715,17.1584301,1574.88 -98.9727249,17.1585503,1574.94 -98.9727707,17.1586361,1572.84 -98.9728470,17.1587276,1572.72 -98.9729233,17.1587849,1573.41 -98.9729919,17.1588497,1574.25 -98.9730377,17.1589203,1576.19 -98.9731140,17.1589203,1577.94 -98.9731293,17.1589241,1578.34 -98.9731369,17.1589241,1578.41 -98.9730530,17.1589584,1576.50 -98.9729462,17.1590385,1577.09 </coordinates>
</LineString>
</MultiGeometry>
</Placemark>
<Folder>
<name>waypoints</name>
<Placemark>
<name>
Sat May 22 09:09:06 2010 S=0.71 Km/hr
</name>
<styleUrl>
#styleMap_TLP_Start
</styleUrl>
<Point>
<coordinates>
-98.9843445,17.1415176,1327.44
</coordinates>
</Point>
</Placemark>
<Placemark>
<name>
Sat May 22 09:09:16 2010 S=0.12 Km/hr
</name>
<styleUrl>
#styleMap_TLP_Normal
</styleUrl>
<Point>
<coordinates>
-98.9844666,17.1415844,1355.31
</coordinates>
</Point>
</Placemark>
<Placemark>
<name>
Sat May 22 09:09:26 2010 S=1.81 Km/hr
</name>
<styleUrl>
#styleMap_TLP_Normal
</styleUrl>
<Point>
<coordinates>
-98.9843903,17.1415386,1349.47
</coordinates>
</Point>
</Placemark>
<Placemark>
<name>
Sat May 22 09:09:36 2010 S=2.93 Km/hr
</name>
<styleUrl>
#styleMap_TLP_Normal
</styleUrl>
<Point>
<coordinates>
-98.9843369,17.1416187,1350.56
</coordinates>
</Point>
</Placemark>
<Placemark>
<name>
Sat May 22 09:09:46 2010 S=3.30 Km/hr
</name>
<styleUrl>
#styleMap_TLP_Normal
</styleUrl>
<Point>
<coordinates>
-98.9843521,17.1417141,1350.06
</coordinates>
</Point>
</Placemark>
<Placemark>
<name>
Sat May 22 09:09:56 2010 S=2.68 Km/hr
</name>
<styleUrl>
#styleMap_TLP_Normal
</styleUrl>
<Point>
<coordinates>
-98.9843979,17.1417961,1349.91
</coordinates>
</Point>
</Placemark>
<Placemark>
<name>
Sat May 22 09:10:06 2010 S=2.70 Km/hr
</name>
<styleUrl>
#styleMap_TLP_Normal
</styleUrl>
<Point>
<coordinates>
-98.9845047,17.1418171,1350.25
</coordinates>
</Point>
</Placemark>
<Placemark>
<name>
Sat May 22 09:10:16 2010 S=3.47 Km/hr
</name>
<styleUrl>
#styleMap_TLP_Normal
</styleUrl>
<Point>
<coordinates>
-98.9845963,17.1419048,1350.00
</coordinates>
</Point>
</Placemark>
<Placemark>
<name>
Sat May 22 09:10:26 2010 S=2.76 Km/hr
</name>
<styleUrl>
#styleMap_TLP_Normal
</styleUrl>
<Point>
<coordinates>
-98.9846344,17.1419868,1352.44
</coordinates>
</Point>
</Placemark>
<Placemark>
<name>
Sat May 22 09:10:36 2010 S=2.26 Km/hr
</name>
<styleUrl>
#styleMap_TLP_Normal
</styleUrl>
<Point>
<coordinates>
-98.9846420,17.1420937,1351.88
</coordinates>
</Point>
</Placemark>
<Placemark>
<name>
Sat May 22 09:10:46 2010 S=0.98 Km/hr
</name>
<styleUrl>
#styleMap_TLP_Normal
</styleUrl>
<Point>
<coordinates>
-98.9846191,17.1421680,1351.75
</coordinates>
</Point>
</Placemark>
<Placemark>
<name>
Sat May 22 09:10:56 2010 S=1.35 Km/hr
</name>
<styleUrl>
#styleMap_TLP_Normal
</styleUrl>
<Point>
<coordinates>
-98.9846191,17.1422081,1352.19
</coordinates>
</Point>
</Placemark>
<Placemark>
<name>
Sat May 22 09:11:06 2010 S=2.13 Km/hr
</name>
<styleUrl>
#styleMap_TLP_Normal
</styleUrl>
<Point>
<coordinates>
-98.9846344,17.1422939,1353.69
</coordinates>
</Point>
</Placemark>
<Placemark>
<name>
Sat May 22 09:11:16 2010 S=3.36 Km/hr
</name>
<styleUrl>
#styleMap_TLP_Normal
</styleUrl>
<Point>
<coordinates>
-98.9846573,17.1424198,1355.41
</coordinates>
</Point>
</Placemark>
<Placemark>
<name>
Sat May 22 09:11:26 2010 S=0.94 Km/hr
</name>
<styleUrl>
#styleMap_TLP_Normal
</styleUrl>
<Point>
<coordinates>
-98.9846954,17.1424675,1357.06
</coordinates>
</Point>
</Placemark>
<Placemark>
<name>
Sat May 22 09:11:36 2010 S=3.28 Km/hr
</name>
<styleUrl>
#styleMap_TLP_Normal
</styleUrl>
<Point>
<coordinates>
-98.9847107,17.1425171,1358.47
</coordinates>
</Point>
</Placemark>
<Placemark>
<name>
Sat May 22 09:11:46 2010 S=3.99 Km/hr
</name>
<styleUrl>
#styleMap_TLP_Normal
</styleUrl>
<Point>
<coordinates>
-98.9847794,17.1426067,1359.69
</coordinates>
</Point>
</Placemark>
<Placemark>
<name>
Sat May 22 09:11:56 2010 S=3.21 Km/hr
</name>
<styleUrl>
#styleMap_TLP_Normal
</styleUrl>
<Point>
<coordinates>
-98.9848404,17.1426849,1360.72
</coordinates>
</Point>
</Placemark>
<Placemark>
<name>
Sat May 22 09:12:06 2010 S=3.85 Km/hr
</name>
<styleUrl>
#styleMap_TLP_Normal
</styleUrl>
<Point>
<coordinates>
-98.9848251,17.1427689,1362.22
</coordinates>
</Point>
</Placemark>
<Placemark>
<name>
Sat May 22 09:12:16 2010 S=4.13 Km/hr
</name>
<styleUrl>
#styleMap_TLP_Normal
</styleUrl>
<Point>
<coordinates>
-98.9847260,17.1428471,1362.31
</coordinates>
</Point>
</Placemark>
<Placemark>
<name>
Sat May 22 09:12:26 2010 S=2.97 Km/hr
</name>
<styleUrl>
#styleMap_TLP_Normal
</styleUrl>
<Point>
<coordinates>
-98.9846039,17.1429005,1364.63
</coordinates>
</Point>
</Placemark>
<Placemark>
<name>
Sat May 22 09:12:36 2010 S=3.95 Km/hr
</name>
<styleUrl>
#styleMap_TLP_Normal
</styleUrl>
<Point>
<coordinates>
-98.9845047,17.1428967,1365.06
</coordinates>
</Point>
</Placemark>
<Placemark>
<name>
Sat May 22 09:12:46 2010 S=3.42 Km/hr
</name>
<styleUrl>
#styleMap_TLP_Normal
</styleUrl>
<Point>
<coordinates>
-98.9843979,17.1429272,1363.41
</coordinates>
</Point>
</Placemark>
<Placemark>
<name>
Sat May 22 09:12:56 2010 S=2.60 Km/hr
</name>
<styleUrl>
#styleMap_TLP_Normal
</styleUrl>
<Point>
<coordinates>
-98.9842834,17.1429253,1362.22
</coordinates>
</Point>
</Placemark>
<Placemark>
<name>
Sat May 22 09:13:06 2010 S=2.70 Km/hr
</name>
<styleUrl>
#styleMap_TLP_Normal
</styleUrl>
<Point>
<coordinates>
-98.9841919,17.1429253,1362.19
</coordinates>
</Point>
</Placemark>
<Placemark>
<name>
Sat May 22 09:13:16 2010 S=2.26 Km/hr
</name>
<styleUrl>
#styleMap_TLP_Normal
</styleUrl>
<Point>
<coordinates>
-98.9841309,17.1429367,1364.75
</coordinates>
</Point>
</Placemark>
<Placemark>
<name>
Sat May 22 09:13:26 2010 S=3.59 Km/hr
</name>
<styleUrl>
#styleMap_TLP_Normal
</styleUrl>
<Point>
<coordinates>
-98.9840240,17.1429119,1365.50
</coordinates>
</Point>
</Placemark>
<Placemark>
<name>
Sat May 22 09:13:36 2010 S=4.40 Km/hr
</name>
<styleUrl>
#styleMap_TLP_Normal
</styleUrl>
<Point>
<coordinates>
-98.9839096,17.1428661,1364.75
</coordinates>
</Point>
</Placemark>
<Placemark>
<name>
Sat May 22 09:13:46 2010 S=3.54 Km/hr
</name>
<styleUrl>
#styleMap_TLP_Normal
</styleUrl>
<Point>
<coordinates>
-98.9837952,17.1428738,1363.06
</coordinates>
</Point>
</Placemark>
<Placemark>
<name>
Sat May 22 09:13:56 2010 S=3.96 Km/hr
</name>
<styleUrl>
#styleMap_TLP_Normal
</styleUrl>
<Point>
<coordinates>
-98.9837112,17.1429329,1363.03
</coordinates>
</Point>
</Placemark>
<Placemark>
<name>
Sat May 22 09:14:06 2010 S=3.82 Km/hr
</name>
<styleUrl>
#styleMap_TLP_Normal
</styleUrl>
<Point>
<coordinates>
-98.9836044,17.1429939,1364.81
</coordinates>
</Point>
</Placemark>
<Placemark>
<name>
Sat May 22 09:14:16 2010 S=4.51 Km/hr
</name>
<styleUrl>
#styleMap_TLP_Normal
</styleUrl>
<Point>
<coordinates>
-98.9834671,17.1430416,1369.34
</coordinates>
</Point>
</Placemark>
<Placemark>
<name>
Sat May 22 09:14:26 2010 S=4.33 Km/hr
</name>
<styleUrl>
#styleMap_TLP_Normal
</styleUrl>
<Point>
<coordinates>
-98.9833755,17.1430569,1370.66
</coordinates>
</Point>
</Placemark>
<Placemark>
<name>
Sat May 22 09:14:36 2010 S=3.48 Km/hr
</name>
<styleUrl>
#styleMap_TLP_Normal
</styleUrl>
<Point>
<coordinates>
-98.9832840,17.1431179,1368.91
</coordinates>
</Point>
</Placemark>
<Placemark>
<name>
Sat May 22 09:14:46 2010 S=4.88 Km/hr
</name>
<styleUrl>
#styleMap_TLP_Normal
</styleUrl>
<Point>
<coordinates>
-98.9831924,17.1431828,1371.59
</coordinates>
</Point>
</Placemark>
<Placemark>
<name>
Sat May 22 09:14:56 2010 S=4.31 Km/hr
</name>
<styleUrl>
#styleMap_TLP_Normal
</styleUrl>
<Point>
<coordinates>
-98.9830856,17.1432781,1374.34
</coordinates>
</Point>
</Placemark>
<Placemark>
<name>
Sat May 22 09:15:06 2010 S=4.23 Km/hr
</name>
<styleUrl>
#styleMap_TLP_Normal
</styleUrl>
<Point>
<coordinates>
-98.9829788,17.1433105,1375.66
</coordinates>
</Point>
</Placemark>
<Placemark>
<name>
Sat May 22 09:15:16 2010 S=4.30 Km/hr
</name>
<styleUrl>
#styleMap_TLP_Normal
</styleUrl>
<Point>
<coordinates>
-98.9828873,17.1432953,1374.47
</coordinates>
</Point>
</Placemark>
<Placemark>
<name>
Sat May 22 09:15:26 2010 S=3.73 Km/hr
</name>
<styleUrl>
#styleMap_TLP_Normal
</styleUrl>
<Point>
<coordinates>
-98.9827805,17.1433430,1375.75
</coordinates>
</Point>
</Placemark>
<Placemark>
<name>
Sat May 22 09:15:36 2010 S=3.43 Km/hr
</name>
<styleUrl>
#styleMap_TLP_Normal
</styleUrl>
<Point>
<coordinates>
-98.9826736,17.1433754,1375.66
</coordinates>
</Point>
</Placemark>
<Placemark>
<name>
Sat May 22 09:15:46 2010 S=2.52 Km/hr
</name>
<styleUrl>
#styleMap_TLP_Normal
</styleUrl>
<Point>
<coordinates>
-98.9825821,17.1434574,1379.63
</coordinates>
</Point>
</Placemark>
<Placemark>
<name>
Sat May 22 09:15:56 2010 S=4.11 Km/hr
</name>
<styleUrl>
#styleMap_TLP_Normal
</styleUrl>
<Point>
<coordinates>
-98.9824905,17.1435547,1383.50
</coordinates>
</Point>
</Placemark>
<Placemark>
<name>
Sat May 22 09:16:06 2010 S=3.63 Km/hr
</name>
<styleUrl>
#styleMap_TLP_Normal
</styleUrl>
<Point>
<coordinates>
-98.9823990,17.1436138,1383.50
</coordinates>
</Point>
</Placemark>
<Placemark>
<name>
Sat May 22 09:16:16 2010 S=5.68 Km/hr
</name>
<styleUrl>
#styleMap_TLP_Normal
</styleUrl>
<Point>
<coordinates>
-98.9823074,17.1437168,1383.75
</coordinates>
</Point>
</Placemark>
<Placemark>
<name>
Sat May 22 09:16:26 2010 S=5.21 Km/hr
</name>
<styleUrl>
#styleMap_TLP_Normal
</styleUrl>
<Point>
<coordinates>
-98.9821777,17.1438217,1385.25
</coordinates>
</Point>
</Placemark>
<Placemark>
<name>
Sat May 22 09:16:36 2010 S=4.91 Km/hr
</name>
<styleUrl>
#styleMap_TLP_Normal
</styleUrl>
<Point>
<coordinates>
-98.9820633,17.1438618,1384.59
</coordinates>
</Point>
</Placemark>
<Placemark>
<name>
Sat May 22 09:16:46 2010 S=6.10 Km/hr
</name>
<styleUrl>
#styleMap_TLP_Normal
</styleUrl>
<Point>
<coordinates>
-98.9819641,17.1439610,1384.88
</coordinates>
</Point>
</Placemark>
<Placemark>
<name>
Sat May 22 09:16:56 2010 S=5.17 Km/hr
</name>
<styleUrl>
#styleMap_TLP_Normal
</styleUrl>
<Point>
<coordinates>
-98.9818649,17.1440620,1383.53
</coordinates>
</Point>
</Placemark>
<Placemark>
<name>
Sat May 22 09:17:06 2010 S=3.90 Km/hr
</name>
<styleUrl>
#styleMap_TLP_Normal
</styleUrl>
<Point>
<coordinates>
-98.9817963,17.1441517,1382.25
</coordinates>
</Point>
</Placemark>
<Placemark>
<name>
Sat May 22 09:17:16 2010 S=3.95 Km/hr
</name>
<styleUrl>
#styleMap_TLP_Normal
</styleUrl>
<Point>
<coordinates>
-98.9816818,17.1442547,1380.53
</coordinates>
</Point>
</Placemark>
<Placemark>
<name>
Sat May 22 09:17:26 2010 S=4.45 Km/hr
</name>
<styleUrl>
#styleMap_TLP_Normal
</styleUrl>
<Point>
<coordinates>
-98.9815750,17.1443081,1378.00
</coordinates>
</Point>
</Placemark>
<Placemark>
<name>
Sat May 22 09:17:36 2010 S=4.64 Km/hr
</name>
<styleUrl>
#styleMap_TLP_Normal
</styleUrl>
<Point>
<coordinates>
-98.9814758,17.1443806,1379.28
</coordinates>
</Point>
</Placemark>
<Placemark>
<name>
Sat May 22 09:17:46 2010 S=4.58 Km/hr
</name>
<styleUrl>
#styleMap_TLP_Normal
</styleUrl>
<Point>
<coordinates>
-98.9814072,17.1445084,1378.38
</coordinates>
</Point>
</Placemark>
<Placemark>
<name>
Sat May 22 09:17:56 2010 S=3.10 Km/hr
</name>
<styleUrl>
#styleMap_TLP_Normal
</styleUrl>
<Point>
<coordinates>
-98.9813538,17.1446171,1379.59
</coordinates>
</Point>
</Placemark>
<Placemark>
<name>
Sat May 22 09:18:06 2010 S=3.44 Km/hr
</name>
<styleUrl>
#styleMap_TLP_Normal
</styleUrl>
<Point>
<coordinates>
-98.9813232,17.1447258,1379.59
</coordinates>
</Point>
</Placemark>
<Placemark>
<name>
Sat May 22 09:18:16 2010 S=3.02 Km/hr
</name>
<styleUrl>
#styleMap_TLP_Normal
</styleUrl>
<Point>
<coordinates>
-98.9813309,17.1448288,1381.00
</coordinates>
</Point>
</Placemark>
<Placemark>
<name>
Sat May 22 09:18:26 2010 S=2.91 Km/hr
</name>
<styleUrl>
#styleMap_TLP_Normal
</styleUrl>
<Point>
<coordinates>
-98.9813004,17.1449394,1384.91
</coordinates>
</Point>
</Placemark>
<Placemark>
<name>
Sat May 22 09:18:36 2010 S=4.24 Km/hr
</name>
<styleUrl>
#styleMap_TLP_Normal
</styleUrl>
<Point>
<coordinates>
-98.9812851,17.1450615,1385.09
</coordinates>
</Point>
</Placemark>
<Placemark>
<name>
Sat May 22 09:18:46 2010 S=3.08 Km/hr
</name>
<styleUrl>
#styleMap_TLP_Normal
</styleUrl>
<Point>
<coordinates>
-98.9812546,17.1451607,1385.94
</coordinates>
</Point>
</Placemark>
<Placemark>
<name>
Sat May 22 09:18:56 2010 S=5.26 Km/hr
</name>
<styleUrl>
#styleMap_TLP_Normal
</styleUrl>
<Point>
<coordinates>
-98.9812317,17.1452980,1387.25
</coordinates>
</Point>
</Placemark>
<Placemark>
<name>
Sat May 22 09:19:06 2010 S=2.41 Km/hr
</name>
<styleUrl>
#styleMap_TLP_Normal
</styleUrl>
<Point>
<coordinates>
-98.9811630,17.1453934,1389.97
</coordinates>
</Point>
</Placemark>
<Placemark>
<name>
Sat May 22 09:19:16 2010 S=4.65 Km/hr
</name>
<styleUrl>
#styleMap_TLP_Normal
</styleUrl>
<Point>
<coordinates>
-98.9811020,17.1455040,1391.09
</coordinates>
</Point>
</Placemark>
<Placemark>
<name>
Sat May 22 09:19:26 2010 S=3.71 Km/hr
</name>
<styleUrl>
#styleMap_TLP_Normal
</styleUrl>
<Point>
<coordinates>
-98.9810410,17.1456070,1390.47
</coordinates>
</Point>
</Placemark>
<Placemark>
<name>
Sat May 22 09:19:36 2010 S=5.02 Km/hr
</name>
<styleUrl>
#styleMap_TLP_Normal
</styleUrl>
<Point>
<coordinates>
-98.9809799,17.1457100,1388.50
</coordinates>
</Point>
</Placemark>
<Placemark>
<name>
Sat May 22 09:19:46 2010 S=3.44 Km/hr
</name>
<styleUrl>
#styleMap_TLP_Normal
</styleUrl>
<Point>
<coordinates>
-98.9809036,17.1458187,1387.06
</coordinates>
</Point>
</Placemark>
<Placemark>
<name>
Sat May 22 09:19:56 2010 S=4.47 Km/hr
</name>
<styleUrl>
#styleMap_TLP_Normal
</styleUrl>
<Point>
<coordinates>
-98.9808502,17.1459484,1385.66
</coordinates>
</Point>
</Placemark>
<Placemark>
<name>
Sat May 22 09:20:06 2010 S=5.64 Km/hr
</name>
<styleUrl>
#styleMap_TLP_Normal
</styleUrl>
<Point>
<coordinates>
-98.9807968,17.1460838,1383.22
</coordinates>
</Point>
</Placemark>
<Placemark>
<name>
Sat May 22 09:20:16 2010 S=3.32 Km/hr
</name>
<styleUrl>
#styleMap_TLP_Normal
</styleUrl>
<Point>
<coordinates>
-98.9807434,17.1461926,1384.00
</coordinates>
</Point>
</Placemark>
<Placemark>
<name>
Sat May 22 09:20:26 2010 S=4.50 Km/hr
</name>
<styleUrl>
#styleMap_TLP_Normal
</styleUrl>
<Point>
<coordinates>
-98.9806976,17.1463108,1385.38
</coordinates>
</Point>
</Placemark>
<Placemark>
<name>
Sat May 22 09:20:36 2010 S=2.75 Km/hr
</name>
<styleUrl>
#styleMap_TLP_Normal
</styleUrl>
<Point>
<coordinates>
-98.9806747,17.1464119,1386.16
</coordinates>
</Point>
</Placemark>
<Placemark>
<name>
Sat May 22 09:20:46 2010 S=3.23 Km/hr
</name>
<styleUrl>
#styleMap_TLP_Normal
</styleUrl>
<Point>
<coordinates>
-98.9806442,17.1465130,1387.00
</coordinates>
</Point>
</Placemark>
<Placemark>
<name>
Sat May 22 09:20:56 2010 S=2.48 Km/hr
</name>
<styleUrl>
#styleMap_TLP_Normal
</styleUrl>
<Point>
<coordinates>
-98.9805984,17.1466312,1389.66
</coordinates>
</Point>
</Placemark>
<Placemark>
<name>
Sat May 22 09:21:06 2010 S=4.43 Km/hr
</name>
<styleUrl>
#styleMap_TLP_Normal
</styleUrl>
<Point>
<coordinates>
-98.9805603,17.1467400,1392.53
</coordinates>
</Point>
</Placemark>
<Placemark>
<name>
Sat May 22 09:21:16 2010 S=3.09 Km/hr
</name>
<styleUrl>
#styleMap_TLP_Normal
</styleUrl>
<Point>
<coordinates>
-98.9804993,17.1468773,1393.81
</coordinates>
</Point>
</Placemark>
<Placemark>
<name>
Sat May 22 09:21:26 2010 S=3.30 Km/hr
</name>
<styleUrl>
#styleMap_TLP_Normal
</styleUrl>
<Point>
<coordinates>
-98.9804382,17.1469765,1391.72
</coordinates>
</Point>
</Placemark>
<Placemark>
<name>
Sat May 22 09:21:36 2010 S=4.13 Km/hr
</name>
<styleUrl>
#styleMap_TLP_Normal
</styleUrl>
<Point>
<coordinates>
-98.9803772,17.1470547,1391.13
</coordinates>
</Point>
</Placemark>
<Placemark>
<name>
Sat May 22 09:21:46 2010 S=4.62 Km/hr
</name>
<styleUrl>
#styleMap_TLP_Normal
</styleUrl>
<Point>
<coordinates>
-98.9803009,17.1471500,1390.97
</coordinates>
</Point>
</Placemark>
<Placemark>
<name>
Sat May 22 09:21:56 2010 S=3.27 Km/hr
</name>
<styleUrl>
#styleMap_TLP_Normal
</styleUrl>
<Point>
<coordinates>
-98.9802399,17.1472321,1395.09
</coordinates>
</Point>
</Placemark>
<Placemark>
<name>
Sat May 22 09:22:06 2010 S=3.75 Km/hr
</name>
<styleUrl>
#styleMap_TLP_Normal
</styleUrl>
<Point>
<coordinates>
-98.9801865,17.1473370,1397.91
</coordinates>
</Point>
</Placemark>
<Placemark>
<name>
Sat May 22 09:22:16 2010 S=3.63 Km/hr
</name>
<styleUrl>
#styleMap_TLP_Normal
</styleUrl>
<Point>
<coordinates>
-98.9800873,17.1474895,1401.63
</coordinates>
</Point>
</Placemark>
<Placemark>
<name>
Sat May 22 09:22:26 2010 S=2.62 Km/hr
</name>
<styleUrl>
#styleMap_TLP_Normal
</styleUrl>
<Point>
<coordinates>
-98.9800110,17.1475639,1403.72
</coordinates>
</Point>
</Placemark>
<Placemark>
<name>
Sat May 22 09:22:36 2010 S=3.62 Km/hr
</name>
<styleUrl>
#styleMap_TLP_Normal
</styleUrl>
<Point>
<coordinates>
-98.9799423,17.1476650,1404.50
</coordinates>
</Point>
</Placemark>
<Placemark>
<name>
Sat May 22 09:22:46 2010 S=3.65 Km/hr
</name>
<styleUrl>
#styleMap_TLP_Normal
</styleUrl>
<Point>
<coordinates>
-98.9798737,17.1477604,1405.59
</coordinates>
</Point>
</Placemark>
<Placemark>
<name>
Sat May 22 09:22:56 2010 S=4.71 Km/hr
</name>
<styleUrl>
#styleMap_TLP_Normal
</styleUrl>
<Point>
<coordinates>
-98.9797821,17.1478043,1405.97
</coordinates>
</Point>
</Placemark>
<Placemark>
<name>
Sat May 22 09:23:06 2010 S=4.48 Km/hr
</name>
<styleUrl>
#styleMap_TLP_Normal
</styleUrl>
<Point>
<coordinates>
-98.9796829,17.1478329,1406.53
</coordinates>
</Point>
</Placemark>
<Placemark>
<name>
Sat May 22 09:23:16 2010 S=3.35 Km/hr
</name>
<styleUrl>
#styleMap_TLP_Normal
</styleUrl>
<Point>
<coordinates>
-98.9795914,17.1478710,1406.44
</coordinates>
</Point>
</Placemark>
<Placemark>
<name>
Sat May 22 09:23:26 2010 S=4.45 Km/hr
</name>
<styleUrl>
#styleMap_TLP_Normal
</styleUrl>
<Point>
<coordinates>
-98.9795074,17.1479015,1408.09
</coordinates>
</Point>
</Placemark>
<Placemark>
<name>
Sat May 22 09:23:36 2010 S=1.78 Km/hr
</name>
<styleUrl>
#styleMap_TLP_Normal
</styleUrl>
<Point>
<coordinates>
-98.9794464,17.1479702,1408.72
</coordinates>
</Point>
</Placemark>
<Placemark>
<name>
Sat May 22 09:23:46 2010 S=3.30 Km/hr
</name>
<styleUrl>
#styleMap_TLP_Normal
</styleUrl>
<Point>
<coordinates>
-98.9794464,17.1480541,1407.22
</coordinates>
</Point>
</Placemark>
<Placemark>
<name>
Sat May 22 09:23:56 2010 S=4.41 Km/hr
</name>
<styleUrl>
#styleMap_TLP_Normal
</styleUrl>
<Point>
<coordinates>
-98.9794693,17.1481667,1406.38
</coordinates>
</Point>
</Placemark>
<Placemark>
<name>
Sat May 22 09:24:06 2010 S=4.52 Km/hr
</name>
<styleUrl>
#styleMap_TLP_Normal
</styleUrl>
<Point>
<coordinates>
-98.9794693,17.1482983,1407.50
</coordinates>
</Point>
</Placemark>
<Placemark>
<name>
Sat May 22 09:24:16 2010 S=3.83 Km/hr
</name>
<styleUrl>
#styleMap_TLP_Normal
</styleUrl>
<Point>
<coordinates>
-98.9794846,17.1484146,1408.47
</coordinates>
</Point>
</Placemark>
<Placemark>
<name>
Sat May 22 09:24:26 2010 S=4.74 Km/hr
</name>
<styleUrl>
#styleMap_TLP_Normal
</styleUrl>
<Point>
<coordinates>
-98.9794235,17.1485291,1410.84
</coordinates>
</Point>
</Placemark>
<Placemark>
<name>
Sat May 22 09:24:36 2010 S=3.35 Km/hr
</name>
<styleUrl>
#styleMap_TLP_Normal
</styleUrl>
<Point>
<coordinates>
-98.9793930,17.1486511,1413.84
</coordinates>
</Point>
</Placemark>
<Placemark>
<name>
Sat May 22 09:24:46 2010 S=3.84 Km/hr
</name>
<styleUrl>
#styleMap_TLP_Normal
</styleUrl>
<Point>
<coordinates>
-98.9794083,17.1487350,1414.72
</coordinates>
</Point>
</Placemark>
<Placemark>
<name>
Sat May 22 09:24:56 2010 S=5.21 Km/hr
</name>
<styleUrl>
#styleMap_TLP_Normal
</styleUrl>
<Point>
<coordinates>
-98.9794312,17.1489105,1414.31
</coordinates>
</Point>
</Placemark>
<Placemark>
<name>
Sat May 22 09:25:06 2010 S=3.15 Km/hr
</name>
<styleUrl>
#styleMap_TLP_Normal
</styleUrl>
<Point>
<coordinates>
-98.9794540,17.1490231,1415.44
</coordinates>
</Point>
</Placemark>
<Placemark>
<name>
Sat May 22 09:25:16 2010 S=3.62 Km/hr
</name>
<styleUrl>
#styleMap_TLP_Normal
</styleUrl>
<Point>
<coordinates>
-98.9794540,17.1491718,1414.41
</coordinates>
</Point>
</Placemark>
<Placemark>
<name>
Sat May 22 09:25:26 2010 S=2.85 Km/hr
</name>
<styleUrl>
#styleMap_TLP_Normal
</styleUrl>
<Point>
<coordinates>
-98.9794922,17.1492615,1413.91
</coordinates>
</Point>
</Placemark>
<Placemark>
<name>
Sat May 22 09:25:36 2010 S=3.64 Km/hr
</name>
<styleUrl>
#styleMap_TLP_Normal
</styleUrl>
<Point>
<coordinates>
-98.9794846,17.1493454,1415.97
</coordinates>
</Point>
</Placemark>
<Placemark>
<name>
Sat May 22 09:25:46 2010 S=4.77 Km/hr
</name>
<styleUrl>
#styleMap_TLP_Normal
</styleUrl>
<Point>
<coordinates>
-98.9794998,17.1494770,1416.78
</coordinates>
</Point>
</Placemark>
<Placemark>
<name>
Sat May 22 09:25:56 2010 S=4.52 Km/hr
</name>
<styleUrl>
#styleMap_TLP_Normal
</styleUrl>
<Point>
<coordinates>
-98.9794312,17.1496086,1418.59
</coordinates>
</Point>
</Placemark>
<Placemark>
<name>
Sat May 22 09:26:06 2010 S=4.78 Km/hr
</name>
<styleUrl>
#styleMap_TLP_Normal
</styleUrl>
<Point>
<coordinates>
-98.9793396,17.1497593,1418.06
</coordinates>
</Point>
</Placemark>
<Placemark>
<name>
Sat May 22 09:26:16 2010 S=4.96 Km/hr
</name>
<styleUrl>
#styleMap_TLP_Normal
</styleUrl>
<Point>
<coordinates>
-98.9792786,17.1498508,1415.72
</coordinates>
</Point>
</Placemark>
<Placemark>
<name>
Sat May 22 09:26:26 2010 S=4.75 Km/hr
</name>
<styleUrl>
#styleMap_TLP_Normal
</styleUrl>
<Point>
<coordinates>
-98.9791870,17.1499500,1414.03
</coordinates>
</Point>
</Placemark>
<Placemark>
<name>
Sat May 22 09:26:36 2010 S=4.76 Km/hr
</name>
<styleUrl>
#styleMap_TLP_Normal
</styleUrl>
<Point>
<coordinates>
-98.9790878,17.1500320,1412.13
</coordinates>
</Point>
</Placemark>
<Placemark>
<name>
Sat May 22 09:26:46 2010 S=4.51 Km/hr
</name>
<styleUrl>
#styleMap_TLP_Normal
</styleUrl>
<Point>
<coordinates>
-98.9790421,17.1501522,1412.56
</coordinates>
</Point>
</Placemark>
<Placemark>
<name>
Sat May 22 09:26:56 2010 S=4.61 Km/hr
</name>
<styleUrl>
#styleMap_TLP_Normal
</styleUrl>
<Point>
<coordinates>
-98.9789581,17.1502399,1411.91
</coordinates>
</Point>
</Placemark>
<Placemark>
<name>
Sat May 22 09:27:06 2010 S=5.16 Km/hr
</name>
<styleUrl>
#styleMap_TLP_Normal
</styleUrl>
<Point>
<coordinates>
-98.9788437,17.1503239,1411.81
</coordinates>
</Point>
</Placemark>
<Placemark>
<name>
Sat May 22 09:27:16 2010 S=5.69 Km/hr
</name>
<styleUrl>
#styleMap_TLP_Normal
</styleUrl>
<Point>
<coordinates>
-98.9787521,17.1503983,1414.72
</coordinates>
</Point>
</Placemark>
<Placemark>
<name>
Sat May 22 09:27:26 2010 S=4.89 Km/hr
</name>
<styleUrl>
#styleMap_TLP_Normal
</styleUrl>
<Point>
<coordinates>
-98.9786682,17.1504993,1416.56
</coordinates>
</Point>
</Placemark>
<Placemark>
<name>
Sat May 22 09:27:36 2010 S=5.60 Km/hr
</name>
<styleUrl>
#styleMap_TLP_Normal
</styleUrl>
<Point>
<coordinates>
-98.9785614,17.1506023,1418.25
</coordinates>
</Point>
</Placemark>
<Placemark>
<name>
Sat May 22 09:27:46 2010 S=5.83 Km/hr
</name>
<styleUrl>
#styleMap_TLP_Normal
</styleUrl>
<Point>
<coordinates>
-98.9784393,17.1506748,1419.56
</coordinates>
</Point>
</Placemark>
<Placemark>
<name>
Sat May 22 09:27:56 2010 S=4.79 Km/hr
</name>
<styleUrl>
#styleMap_TLP_Normal
</styleUrl>
<Point>
<coordinates>
-98.9783478,17.1507549,1421.53
</coordinates>
</Point>
</Placemark>
<Placemark>
<name>
Sat May 22 09:28:06 2010 S=4.31 Km/hr
</name>
<styleUrl>
#styleMap_TLP_Normal
</styleUrl>
<Point>
<coordinates>
-98.9782562,17.1509075,1424.19
</coordinates>
</Point>
</Placemark>
<Placemark>
<name>
Sat May 22 09:28:16 2010 S=6.00 Km/hr
</name>
<styleUrl>
#styleMap_TLP_Normal
</styleUrl>
<Point>
<coordinates>
-98.9781342,17.1510124,1427.91
</coordinates>
</Point>
</Placemark>
<Placemark>
<name>
Sat May 22 09:28:26 2010 S=6.19 Km/hr
</name>
<styleUrl>
#styleMap_TLP_Normal
</styleUrl>
<Point>
<coordinates>
-98.9780045,17.1511078,1428.25
</coordinates>
</Point>
</Placemark>
<Placemark>
<name>
Sat May 22 09:28:36 2010 S=5.89 Km/hr
</name>
<styleUrl>
#styleMap_TLP_Normal
</styleUrl>
<Point>
<coordinates>
-98.9778976,17.1511993,1427.31
</coordinates>
</Point>
</Placemark>
<Placemark>
<name>
Sat May 22 09:28:46 2010 S=0.71 Km/hr
</name>
<styleUrl>
#styleMap_TLP_Normal
</styleUrl>
<Point>
<coordinates>
-98.9778137,17.1512642,1429.47
</coordinates>
</Point>
</Placemark>
<Placemark>
<name>
Sat May 22 09:28:56 2010 S=2.22 Km/hr
</name>
<styleUrl>
#styleMap_TLP_Normal
</styleUrl>
<Point>
<coordinates>
-98.9777985,17.1512756,1429.66
</coordinates>
</Point>
</Placemark>
<Placemark>
<name>
Sat May 22 09:29:06 2010 S=4.55 Km/hr
</name>
<styleUrl>
#styleMap_TLP_Normal
</styleUrl>
<Point>
<coordinates>
-98.9776917,17.1513176,1428.97
</coordinates>
</Point>
</Placemark>
<Placemark>
<name>
Sat May 22 09:29:16 2010 S=6.28 Km/hr
</name>
<styleUrl>
#styleMap_TLP_Normal
</styleUrl>
<Point>
<coordinates>
-98.9775620,17.1513824,1428.25
</coordinates>
</Point>
</Placemark>
<Placemark>
<name>
Sat May 22 09:29:26 2010 S=5.11 Km/hr
</name>
<styleUrl>
#styleMap_TLP_Normal
</styleUrl>
<Point>
<coordinates>
-98.9774094,17.1514130,1427.50
</coordinates>
</Point>
</Placemark>
<Placemark>
<name>
Sat May 22 09:29:36 2010 S=6.46 Km/hr
</name>
<styleUrl>
#styleMap_TLP_Normal
</styleUrl>
<Point>
<coordinates>
-98.9772873,17.1514645,1430.41
</coordinates>
</Point>
</Placemark>
<Placemark>
<name>
Sat May 22 09:29:46 2010 S=5.56 Km/hr
</name>
<styleUrl>
#styleMap_TLP_Normal
</styleUrl>
<Point>
<coordinates>
-98.9771652,17.1515331,1434.53
</coordinates>
</Point>
</Placemark>
<Placemark>
<name>
Sat May 22 09:29:56 2010 S=5.65 Km/hr
</name>
<styleUrl>
#styleMap_TLP_Normal
</styleUrl>
<Point>
<coordinates>
-98.9770584,17.1515846,1434.13
</coordinates>
</Point>
</Placemark>
<Placemark>
<name>
Sat May 22 09:30:06 2010 S=5.03 Km/hr
</name>
<styleUrl>
#styleMap_TLP_Normal
</styleUrl>
<Point>
<coordinates>
-98.9769516,17.1516552,1434.19
</coordinates>
</Point>
</Placemark>
<Placemark>
<name>
Sat May 22 09:30:16 2010 S=5.60 Km/hr
</name>
<styleUrl>
#styleMap_TLP_Normal
</styleUrl>
<Point>
<coordinates>
-98.9768295,17.1517258,1436.56
</coordinates>
</Point>
</Placemark>
<Placemark>
<name>
Sat May 22 09:30:26 2010 S=4.50 Km/hr
</name>
<styleUrl>
#styleMap_TLP_Normal
</styleUrl>
<Point>
<coordinates>
-98.9767303,17.1518002,1439.28
</coordinates>
</Point>
</Placemark>
<Placemark>
<name>
Sat May 22 09:30:36 2010 S=3.84 Km/hr
</name>
<styleUrl>
#styleMap_TLP_Normal
</styleUrl>
<Point>
<coordinates>
-98.9766312,17.1518917,1437.25
</coordinates>
</Point>
</Placemark>
<Placemark>
<name>
Sat May 22 09:30:46 2010 S=7.02 Km/hr
</name>
<styleUrl>
#styleMap_TLP_Normal
</styleUrl>
<Point>
<coordinates>
-98.9765778,17.1520290,1439.22
</coordinates>
</Point>
</Placemark>
<Placemark>
<name>
Sat May 22 09:30:56 2010 S=2.60 Km/hr
</name>
<styleUrl>
#styleMap_TLP_Normal
</styleUrl>
<Point>
<coordinates>
-98.9765091,17.1521187,1440.06
</coordinates>
</Point>
</Placemark>
<Placemark>
<name>
Sat May 22 09:31:06 2010 S=3.93 Km/hr
</name>
<styleUrl>
#styleMap_TLP_Normal
</styleUrl>
<Point>
<coordinates>
-98.9764633,17.1522160,1441.81
</coordinates>
</Point>
</Placemark>
<Placemark>
<name>
Sat May 22 09:31:16 2010 S=2.77 Km/hr
</name>
<styleUrl>
#styleMap_TLP_Normal
</styleUrl>
<Point>
<coordinates>
-98.9764099,17.1523285,1442.59
</coordinates>
</Point>
</Placemark>
<Placemark>
<name>
Sat May 22 09:31:26 2010 S=3.77 Km/hr
</name>
<styleUrl>
#styleMap_TLP_Normal
</styleUrl>
<Point>
<coordinates>
-98.9763489,17.1523991,1443.28
</coordinates>
</Point>
</Placemark>
<Placemark>
<name>
Sat May 22 09:31:36 2010 S=2.65 Km/hr
</name>
<styleUrl>
#styleMap_TLP_Normal
</styleUrl>
<Point>
<coordinates>
-98.9762878,17.1524696,1444.00
</coordinates>
</Point>
</Placemark>
<Placemark>
<name>
Sat May 22 09:31:46 2010 S=4.66 Km/hr
</name>
<styleUrl>
#styleMap_TLP_Normal
</styleUrl>
<Point>
<coordinates>
-98.9762421,17.1526089,1445.47
</coordinates>
</Point>
</Placemark>
<Placemark>
<name>
Sat May 22 09:31:56 2010 S=4.30 Km/hr
</name>
<styleUrl>
#styleMap_TLP_Normal
</styleUrl>
<Point>
<coordinates>
-98.9762268,17.1527195,1448.88
</coordinates>
</Point>
</Placemark>
<Placemark>
<name>
Sat May 22 09:32:06 2010 S=2.93 Km/hr
</name>
<styleUrl>
#styleMap_TLP_Normal
</styleUrl>
<Point>
<coordinates>
-98.9762192,17.1528568,1448.97
</coordinates>
</Point>
</Placemark>
<Placemark>
<name>
Sat May 22 09:32:16 2010 S=3.34 Km/hr
</name>
<styleUrl>
#styleMap_TLP_Normal
</styleUrl>
<Point>
<coordinates>
-98.9761963,17.1529694,1452.28
</coordinates>
</Point>
</Placemark>
<Placemark>
<name>
Sat May 22 09:32:26 2010 S=5.93 Km/hr
</name>
<styleUrl>
#styleMap_TLP_Normal
</styleUrl>
<Point>
<coordinates>
-98.9761810,17.1530800,1458.59
</coordinates>
</Point>
</Placemark>
<Placemark>
<name>
Sat May 22 09:32:36 2010 S=4.53 Km/hr
</name>
<styleUrl>
#styleMap_TLP_Normal
</styleUrl>
<Point>
<coordinates>
-98.9761810,17.1531811,1462.75
</coordinates>
</Point>
</Placemark>
<Placemark>
<name>
Sat May 22 09:32:46 2010 S=2.23 Km/hr
</name>
<styleUrl>
#styleMap_TLP_Normal
</styleUrl>
<Point>
<coordinates>
-98.9761200,17.1532459,1464.16
</coordinates>
</Point>
</Placemark>
<Placemark>
<name>
Sat May 22 09:32:56 2010 S=4.62 Km/hr
</name>
<styleUrl>
#styleMap_TLP_Normal
</styleUrl>
<Point>
<coordinates>
-98.9759903,17.1532421,1465.03
</coordinates>
</Point>
</Placemark>
<Placemark>
<name>
Sat May 22 09:33:06 2010 S=5.34 Km/hr
</name>
<styleUrl>
#styleMap_TLP_Normal
</styleUrl>
<Point>
<coordinates>
-98.9758606,17.1532154,1466.31
</coordinates>
</Point>
</Placemark>
<Placemark>
<name>
Sat May 22 09:33:16 2010 S=5.12 Km/hr
</name>
<styleUrl>
#styleMap_TLP_Normal
</styleUrl>
<Point>
<coordinates>
-98.9757385,17.1532269,1468.16
</coordinates>
</Point>
</Placemark>
<Placemark>
<name>
Sat May 22 09:33:26 2010 S=5.34 Km/hr
</name>
<styleUrl>
#styleMap_TLP_Normal
</styleUrl>
<Point>
<coordinates>
-98.9756088,17.1532383,1469.50
</coordinates>
</Point>
</Placemark>
<Placemark>
<name>
Sat May 22 09:33:36 2010 S=5.20 Km/hr
</name>
<styleUrl>
#styleMap_TLP_Normal
</styleUrl>
<Point>
<coordinates>
-98.9755096,17.1532440,1469.09
</coordinates>
</Point>
</Placemark>
<Placemark>
<name>
Sat May 22 09:33:46 2010 S=2.43 Km/hr
</name>
<styleUrl>
#styleMap_TLP_Normal
</styleUrl>
<Point>
<coordinates>
-98.9754028,17.1532459,1468.53
</coordinates>
</Point>
</Placemark>
<Placemark>
<name>
Sat May 22 09:33:56 2010 S=3.77 Km/hr
</name>
<styleUrl>
#styleMap_TLP_Normal
</styleUrl>
<Point>
<coordinates>
-98.9753113,17.1532383,1468.06
</coordinates>
</Point>
</Placemark>
<Placemark>
<name>
Sat May 22 09:34:06 2010 S=5.16 Km/hr
</name>
<styleUrl>
#styleMap_TLP_Normal
</styleUrl>
<Point>
<coordinates>
-98.9751816,17.1532269,1470.22
</coordinates>
</Point>
</Placemark>
<Placemark>
<name>
Sat May 22 09:34:16 2010 S=4.12 Km/hr
</name>
<styleUrl>
#styleMap_TLP_Normal
</styleUrl>
<Point>
<coordinates>
-98.9750977,17.1533394,1472.31
</coordinates>
</Point>
</Placemark>
<Placemark>
<name>
Sat May 22 09:34:26 2010 S=4.82 Km/hr
</name>
<styleUrl>
#styleMap_TLP_Normal
</styleUrl>
<Point>
<coordinates>
-98.9750366,17.1534805,1473.88
</coordinates>
</Point>
</Placemark>
<Placemark>
<name>
Sat May 22 09:34:36 2010 S=5.47 Km/hr
</name>
<styleUrl>
#styleMap_TLP_Normal
</styleUrl>
<Point>
<coordinates>
-98.9749374,17.1535969,1476.22
</coordinates>
</Point>
</Placemark>
<Placemark>
<name>
Sat May 22 09:34:46 2010 S=4.78 Km/hr
</name>
<styleUrl>
#styleMap_TLP_Normal
</styleUrl>
<Point>
<coordinates>
-98.9748459,17.1536732,1477.00
</coordinates>
</Point>
</Placemark>
<Placemark>
<name>
Sat May 22 09:34:56 2010 S=5.20 Km/hr
</name>
<styleUrl>
#styleMap_TLP_Normal
</styleUrl>
<Point>
<coordinates>
-98.9747391,17.1537876,1478.94
</coordinates>
</Point>
</Placemark>
<Placemark>
<name>
Sat May 22 09:35:06 2010 S=4.62 Km/hr
</name>
<styleUrl>
#styleMap_TLP_Normal
</styleUrl>
<Point>
<coordinates>
-98.9746323,17.1538982,1478.44
</coordinates>
</Point>
</Placemark>
<Placemark>
<name>
Sat May 22 09:35:16 2010 S=4.17 Km/hr
</name>
<styleUrl>
#styleMap_TLP_Normal
</styleUrl>
<Point>
<coordinates>
-98.9745636,17.1539917,1479.50
</coordinates>
</Point>
</Placemark>
<Placemark>
<name>
Sat May 22 09:35:26 2010 S=1.53 Km/hr
</name>
<styleUrl>
#styleMap_TLP_Normal
</styleUrl>
<Point>
<coordinates>
-98.9745255,17.1540375,1483.09
</coordinates>
</Point>
</Placemark>
<Placemark>
<name>
Sat May 22 09:35:36 2010 S=1.84 Km/hr
</name>
<styleUrl>
#styleMap_TLP_Normal
</styleUrl>
<Point>
<coordinates>
-98.9745102,17.1540337,1484.19
</coordinates>
</Point>
</Placemark>
<Placemark>
<name>
Sat May 22 09:35:46 2010 S=2.22 Km/hr
</name>
<styleUrl>
#styleMap_TLP_Normal
</styleUrl>
<Point>
<coordinates>
-98.9744186,17.1540985,1484.25
</coordinates>
</Point>
</Placemark>
<Placemark>
<name>
Sat May 22 09:35:56 2010 S=3.41 Km/hr
</name>
<styleUrl>
#styleMap_TLP_Normal
</styleUrl>
<Point>
<coordinates>
-98.9743347,17.1541710,1485.41
</coordinates>
</Point>
</Placemark>
<Placemark>
<name>
Sat May 22 09:36:06 2010 S=4.30 Km/hr
</name>
<styleUrl>
#styleMap_TLP_Normal
</styleUrl>
<Point>
<coordinates>
-98.9742661,17.1542740,1486.16
</coordinates>
</Point>
</Placemark>
<Placemark>
<name>
Sat May 22 09:36:16 2010 S=4.17 Km/hr
</name>
<styleUrl>
#styleMap_TLP_Normal
</styleUrl>
<Point>
<coordinates>
-98.9742050,17.1543732,1487.47
</coordinates>
</Point>
</Placemark>
<Placemark>
<name>
Sat May 22 09:36:26 2010 S=3.56 Km/hr
</name>
<styleUrl>
#styleMap_TLP_Normal
</styleUrl>
<Point>
<coordinates>
-98.9741898,17.1544819,1490.06
</coordinates>
</Point>
</Placemark>
<Placemark>
<name>
Sat May 22 09:36:36 2010 S=2.98 Km/hr
</name>
<styleUrl>
#styleMap_TLP_Normal
</styleUrl>
<Point>
<coordinates>
-98.9741745,17.1545677,1491.47
</coordinates>
</Point>
</Placemark>
<Placemark>
<name>
Sat May 22 09:36:46 2010 S=3.36 Km/hr
</name>
<styleUrl>
#styleMap_TLP_Normal
</styleUrl>
<Point>
<coordinates>
-98.9740906,17.1546516,1491.19
</coordinates>
</Point>
</Placemark>
<Placemark>
<name>
Sat May 22 09:36:56 2010 S=2.98 Km/hr
</name>
<styleUrl>
#styleMap_TLP_Normal
</styleUrl>
<Point>
<coordinates>
-98.9740219,17.1546535,1493.44
</coordinates>
</Point>
</Placemark>
<Placemark>
<name>
Sat May 22 09:37:06 2010 S=4.36 Km/hr
</name>
<styleUrl>
#styleMap_TLP_Normal
</styleUrl>
<Point>
<coordinates>
-98.9739304,17.1547337,1493.88
</coordinates>
</Point>
</Placemark>
<Placemark>
<name>
Sat May 22 09:37:16 2010 S=4.66 Km/hr
</name>
<styleUrl>
#styleMap_TLP_Normal
</styleUrl>
<Point>
<coordinates>
-98.9738617,17.1548061,1495.56
</coordinates>
</Point>
</Placemark>
<Placemark>
<name>
Sat May 22 09:37:26 2010 S=1.58 Km/hr
</name>
<styleUrl>
#styleMap_TLP_Normal
</styleUrl>
<Point>
<coordinates>
-98.9737625,17.1548328,1495.72
</coordinates>
</Point>
</Placemark>
<Placemark>
<name>
Sat May 22 09:37:36 2010 S=2.36 Km/hr
</name>
<styleUrl>
#styleMap_TLP_Normal
</styleUrl>
<Point>
<coordinates>
-98.9736786,17.1548462,1495.69
</coordinates>
</Point>
</Placemark>
<Placemark>
<name>
Sat May 22 09:37:46 2010 S=3.10 Km/hr
</name>
<styleUrl>
#styleMap_TLP_Normal
</styleUrl>
<Point>
<coordinates>
-98.9736023,17.1549282,1495.53
</coordinates>
</Point>
</Placemark>
<Placemark>
<name>
Sat May 22 09:37:56 2010 S=3.96 Km/hr
</name>
<styleUrl>
#styleMap_TLP_Normal
</styleUrl>
<Point>
<coordinates>
-98.9735184,17.1550179,1496.25
</coordinates>
</Point>
</Placemark>
<Placemark>
<name>
Sat May 22 09:38:06 2010 S=3.16 Km/hr
</name>
<styleUrl>
#styleMap_TLP_Normal
</styleUrl>
<Point>
<coordinates>
-98.9734497,17.1550713,1498.47
</coordinates>
</Point>
</Placemark>
<Placemark>
<name>
Sat May 22 09:38:16 2010 S=3.63 Km/hr
</name>
<styleUrl>
#styleMap_TLP_Normal
</styleUrl>
<Point>
<coordinates>
-98.9734039,17.1551685,1499.94
</coordinates>
</Point>
</Placemark>
<Placemark>
<name>
Sat May 22 09:38:26 2010 S=3.79 Km/hr
</name>
<styleUrl>
#styleMap_TLP_Normal
</styleUrl>
<Point>
<coordinates>
-98.9733658,17.1552868,1501.81
</coordinates>
</Point>
</Placemark>
<Placemark>
<name>
Sat May 22 09:38:36 2010 S=1.71 Km/hr
</name>
<styleUrl>
#styleMap_TLP_Normal
</styleUrl>
<Point>
<coordinates>
-98.9733276,17.1553974,1505.13
</coordinates>
</Point>
</Placemark>
<Placemark>
<name>
Sat May 22 09:38:46 2010 S=2.58 Km/hr
</name>
<styleUrl>
#styleMap_TLP_Normal
</styleUrl>
<Point>
<coordinates>
-98.9732742,17.1554775,1508.78
</coordinates>
</Point>
</Placemark>
<Placemark>
<name>
Sat May 22 09:38:56 2010 S=3.29 Km/hr
</name>
<styleUrl>
#styleMap_TLP_Normal
</styleUrl>
<Point>
<coordinates>
-98.9732437,17.1555805,1511.31
</coordinates>
</Point>
</Placemark>
<Placemark>
<name>
Sat May 22 09:39:06 2010 S=4.57 Km/hr
</name>
<styleUrl>
#styleMap_TLP_Normal
</styleUrl>
<Point>
<coordinates>
-98.9732590,17.1557217,1514.16
</coordinates>
</Point>
</Placemark>
<Placemark>
<name>
Sat May 22 09:39:16 2010 S=2.61 Km/hr
</name>
<styleUrl>
#styleMap_TLP_Normal
</styleUrl>
<Point>
<coordinates>
-98.9732513,17.1557789,1517.53
</coordinates>
</Point>
</Placemark>
<Placemark>
<name>
Sat May 22 09:39:26 2010 S=3.22 Km/hr
</name>
<styleUrl>
#styleMap_TLP_Normal
</styleUrl>
<Point>
<coordinates>
-98.9732132,17.1558514,1520.53
</coordinates>
</Point>
</Placemark>
<Placemark>
<name>
Sat May 22 09:39:36 2010 S=0.86 Km/hr
</name>
<styleUrl>
#styleMap_TLP_Normal
</styleUrl>
<Point>
<coordinates>
-98.9731598,17.1558399,1522.59
</coordinates>
</Point>
</Placemark>
<Placemark>
<name>
Sat May 22 09:39:46 2010 S=1.28 Km/hr
</name>
<styleUrl>
#styleMap_TLP_Normal
</styleUrl>
<Point>
<coordinates>
-98.9731216,17.1558685,1524.28
</coordinates>
</Point>
</Placemark>
<Placemark>
<name>
Sat May 22 09:39:56 2010 S=1.00 Km/hr
</name>
<styleUrl>
#styleMap_TLP_Normal
</styleUrl>
<Point>
<coordinates>
-98.9731064,17.1559029,1526.03
</coordinates>
</Point>
</Placemark>
<Placemark>
<name>
Sat May 22 09:40:06 2010 S=1.05 Km/hr
</name>
<styleUrl>
#styleMap_TLP_Normal
</styleUrl>
<Point>
<coordinates>
-98.9730759,17.1558971,1526.31
</coordinates>
</Point>
</Placemark>
<Placemark>
<name>
Sat May 22 09:40:16 2010 S=0.28 Km/hr
</name>
<styleUrl>
#styleMap_TLP_Normal
</styleUrl>
<Point>
<coordinates>
-98.9730225,17.1558895,1526.03
</coordinates>
</Point>
</Placemark>
<Placemark>
<name>
Sat May 22 09:40:26 2010 S=1.57 Km/hr
</name>
<styleUrl>
#styleMap_TLP_Normal
</styleUrl>
<Point>
<coordinates>
-98.9729614,17.1559105,1526.19
</coordinates>
</Point>
</Placemark>
<Placemark>
<name>
Sat May 22 09:40:36 2010 S=0.08 Km/hr
</name>
<styleUrl>
#styleMap_TLP_Normal
</styleUrl>
<Point>
<coordinates>
-98.9729538,17.1559792,1528.34
</coordinates>
</Point>
</Placemark>
<Placemark>
<name>
Sat May 22 09:40:46 2010 S=0.68 Km/hr
</name>
<styleUrl>
#styleMap_TLP_Normal
</styleUrl>
<Point>
<coordinates>
-98.9729538,17.1559525,1529.00
</coordinates>
</Point>
</Placemark>
<Placemark>
<name>
Sat May 22 09:40:56 2010 S=0.22 Km/hr
</name>
<styleUrl>
#styleMap_TLP_Normal
</styleUrl>
<Point>
<coordinates>
-98.9729614,17.1559391,1529.16
</coordinates>
</Point>
</Placemark>
<Placemark>
<name>
Sat May 22 09:41:06 2010 S=3.42 Km/hr
</name>
<styleUrl>
#styleMap_TLP_Normal
</styleUrl>
<Point>
<coordinates>
-98.9729233,17.1559467,1529.78
</coordinates>
</Point>
</Placemark>
<Placemark>
<name>
Sat May 22 09:41:16 2010 S=2.94 Km/hr
</name>
<styleUrl>
#styleMap_TLP_Normal
</styleUrl>
<Point>
<coordinates>
-98.9728165,17.1559868,1531.41
</coordinates>
</Point>
</Placemark>
<Placemark>
<name>
Sat May 22 09:41:26 2010 S=2.78 Km/hr
</name>
<styleUrl>
#styleMap_TLP_Normal
</styleUrl>
<Point>
<coordinates>
-98.9727402,17.1560745,1532.84
</coordinates>
</Point>
</Placemark>
<Placemark>
<name>
Sat May 22 09:41:36 2010 S=2.78 Km/hr
</name>
<styleUrl>
#styleMap_TLP_Normal
</styleUrl>
<Point>
<coordinates>
-98.9726868,17.1561928,1535.63
</coordinates>
</Point>
</Placemark>
<Placemark>
<name>
Sat May 22 09:41:46 2010 S=3.48 Km/hr
</name>
<styleUrl>
#styleMap_TLP_Normal
</styleUrl>
<Point>
<coordinates>
-98.9726410,17.1563187,1538.63
</coordinates>
</Point>
</Placemark>
<Placemark>
<name>
Sat May 22 09:41:56 2010 S=2.80 Km/hr
</name>
<styleUrl>
#styleMap_TLP_Normal
</styleUrl>
<Point>
<coordinates>
-98.9726410,17.1564045,1540.41
</coordinates>
</Point>
</Placemark>
<Placemark>
<name>
Sat May 22 09:42:06 2010 S=1.81 Km/hr
</name>
<styleUrl>
#styleMap_TLP_Normal
</styleUrl>
<Point>
<coordinates>
-98.9726410,17.1564274,1542.28
</coordinates>
</Point>
</Placemark>
<Placemark>
<name>
Sat May 22 09:42:16 2010 S=3.68 Km/hr
</name>
<styleUrl>
#styleMap_TLP_Normal
</styleUrl>
<Point>
<coordinates>
-98.9726257,17.1565323,1545.50
</coordinates>
</Point>
</Placemark>
<Placemark>
<name>
Sat May 22 09:42:26 2010 S=3.00 Km/hr
</name>
<styleUrl>
#styleMap_TLP_Normal
</styleUrl>
<Point>
<coordinates>
-98.9725647,17.1565914,1546.97
</coordinates>
</Point>
</Placemark>
<Placemark>
<name>
Sat May 22 09:42:36 2010 S=2.29 Km/hr
</name>
<styleUrl>
#styleMap_TLP_Normal
</styleUrl>
<Point>
<coordinates>
-98.9725342,17.1566677,1549.00
</coordinates>
</Point>
</Placemark>
<Placemark>
<name>
Sat May 22 09:42:46 2010 S=2.17 Km/hr
</name>
<styleUrl>
#styleMap_TLP_Normal
</styleUrl>
<Point>
<coordinates>
-98.9724808,17.1567669,1549.31
</coordinates>
</Point>
</Placemark>
<Placemark>
<name>
Sat May 22 09:42:56 2010 S=3.94 Km/hr
</name>
<styleUrl>
#styleMap_TLP_Normal
</styleUrl>
<Point>
<coordinates>
-98.9724426,17.1568851,1546.84
</coordinates>
</Point>
</Placemark>
<Placemark>
<name>
Sat May 22 09:43:06 2010 S=4.04 Km/hr
</name>
<styleUrl>
#styleMap_TLP_Normal
</styleUrl>
<Point>
<coordinates>
-98.9725037,17.1569653,1547.13
</coordinates>
</Point>
</Placemark>
<Placemark>
<name>
Sat May 22 09:43:16 2010 S=4.14 Km/hr
</name>
<styleUrl>
#styleMap_TLP_Normal
</styleUrl>
<Point>
<coordinates>
-98.9725952,17.1570663,1547.59
</coordinates>
</Point>
</Placemark>
<Placemark>
<name>
Sat May 22 09:43:26 2010 S=0.65 Km/hr
</name>
<styleUrl>
#styleMap_TLP_Normal
</styleUrl>
<Point>
<coordinates>
-98.9726563,17.1570663,1548.81
</coordinates>
</Point>
</Placemark>
<Placemark>
<name>
Sat May 22 09:43:36 2010 S=0.97 Km/hr
</name>
<styleUrl>
#styleMap_TLP_Normal
</styleUrl>
<Point>
<coordinates>
-98.9726791,17.1570683,1549.13
</coordinates>
</Point>
</Placemark>
<Placemark>
<name>
Sat May 22 09:43:46 2010 S=0.11 Km/hr
</name>
<styleUrl>
#styleMap_TLP_Normal
</styleUrl>
<Point>
<coordinates>
-98.9726639,17.1570702,1550.31
</coordinates>
</Point>
</Placemark>
<Placemark>
<name>
Sat May 22 09:43:56 2010 S=0.57 Km/hr
</name>
<styleUrl>
#styleMap_TLP_Normal
</styleUrl>
<Point>
<coordinates>
-98.9726334,17.1570435,1548.22
</coordinates>
</Point>
</Placemark>
<Placemark>
<name>
Sat May 22 09:44:06 2010 S=3.12 Km/hr
</name>
<styleUrl>
#styleMap_TLP_Normal
</styleUrl>
<Point>
<coordinates>
-98.9726715,17.1571083,1549.13
</coordinates>
</Point>
</Placemark>
<Placemark>
<name>
Sat May 22 09:44:16 2010 S=2.71 Km/hr
</name>
<styleUrl>
#styleMap_TLP_Normal
</styleUrl>
<Point>
<coordinates>
-98.9726868,17.1571903,1552.38
</coordinates>
</Point>
</Placemark>
<Placemark>
<name>
Sat May 22 09:44:26 2010 S=3.09 Km/hr
</name>
<styleUrl>
#styleMap_TLP_Normal
</styleUrl>
<Point>
<coordinates>
-98.9726334,17.1572781,1554.03
</coordinates>
</Point>
</Placemark>
<Placemark>
<name>
Sat May 22 09:44:36 2010 S=3.74 Km/hr
</name>
<styleUrl>
#styleMap_TLP_Normal
</styleUrl>
<Point>
<coordinates>
-98.9725723,17.1573944,1555.78
</coordinates>
</Point>
</Placemark>
<Placemark>
<name>
Sat May 22 09:44:46 2010 S=3.52 Km/hr
</name>
<styleUrl>
#styleMap_TLP_Normal
</styleUrl>
<Point>
<coordinates>
-98.9725189,17.1575012,1557.00
</coordinates>
</Point>
</Placemark>
<Placemark>
<name>
Sat May 22 09:44:56 2010 S=2.92 Km/hr
</name>
<styleUrl>
#styleMap_TLP_Normal
</styleUrl>
<Point>
<coordinates>
-98.9724960,17.1576195,1557.81
</coordinates>
</Point>
</Placemark>
<Placemark>
<name>
Sat May 22 09:45:06 2010 S=3.67 Km/hr
</name>
<styleUrl>
#styleMap_TLP_Normal
</styleUrl>
<Point>
<coordinates>
-98.9725571,17.1576977,1559.06
</coordinates>
</Point>
</Placemark>
<Placemark>
<name>
Sat May 22 09:45:16 2010 S=4.40 Km/hr
</name>
<styleUrl>
#styleMap_TLP_Normal
</styleUrl>
<Point>
<coordinates>
-98.9726639,17.1577530,1560.69
</coordinates>
</Point>
</Placemark>
<Placemark>
<name>
Sat May 22 09:45:26 2010 S=3.37 Km/hr
</name>
<styleUrl>
#styleMap_TLP_Normal
</styleUrl>
<Point>
<coordinates>
-98.9727097,17.1577663,1563.63
</coordinates>
</Point>
</Placemark>
<Placemark>
<name>
Sat May 22 09:45:36 2010 S=3.74 Km/hr
</name>
<styleUrl>
#styleMap_TLP_Normal
</styleUrl>
<Point>
<coordinates>
-98.9727554,17.1577930,1567.06
</coordinates>
</Point>
</Placemark>
<Placemark>
<name>
Sat May 22 09:45:46 2010 S=3.24 Km/hr
</name>
<styleUrl>
#styleMap_TLP_Normal
</styleUrl>
<Point>
<coordinates>
-98.9728241,17.1578884,1568.28
</coordinates>
</Point>
</Placemark>
<Placemark>
<name>
Sat May 22 09:45:56 2010 S=4.22 Km/hr
</name>
<styleUrl>
#styleMap_TLP_Normal
</styleUrl>
<Point>
<coordinates>
-98.9728546,17.1579990,1566.84
</coordinates>
</Point>
</Placemark>
<Placemark>
<name>
Sat May 22 09:46:06 2010 S=3.86 Km/hr
</name>
<styleUrl>
#styleMap_TLP_Normal
</styleUrl>
<Point>
<coordinates>
-98.9728699,17.1581039,1569.09
</coordinates>
</Point>
</Placemark>
<Placemark>
<name>
Sat May 22 09:46:16 2010 S=3.58 Km/hr
</name>
<styleUrl>
#styleMap_TLP_Normal
</styleUrl>
<Point>
<coordinates>
-98.9728546,17.1582127,1570.41
</coordinates>
</Point>
</Placemark>
<Placemark>
<name>
Sat May 22 09:46:26 2010 S=2.73 Km/hr
</name>
<styleUrl>
#styleMap_TLP_Normal
</styleUrl>
<Point>
<coordinates>
-98.9727631,17.1582603,1572.53
</coordinates>
</Point>
</Placemark>
<Placemark>
<name>
Sat May 22 09:46:36 2010 S=3.29 Km/hr
</name>
<styleUrl>
#styleMap_TLP_Normal
</styleUrl>
<Point>
<coordinates>
-98.9726639,17.1583118,1573.09
</coordinates>
</Point>
</Placemark>
<Placemark>
<name>
Sat May 22 09:46:46 2010 S=3.61 Km/hr
</name>
<styleUrl>
#styleMap_TLP_Normal
</styleUrl>
<Point>
<coordinates>
-98.9726715,17.1584301,1574.88
</coordinates>
</Point>
</Placemark>
<Placemark>
<name>
Sat May 22 09:46:56 2010 S=4.30 Km/hr
</name>
<styleUrl>
#styleMap_TLP_Normal
</styleUrl>
<Point>
<coordinates>
-98.9727249,17.1585503,1574.94
</coordinates>
</Point>
</Placemark>
<Placemark>
<name>
Sat May 22 09:47:06 2010 S=5.09 Km/hr
</name>
<styleUrl>
#styleMap_TLP_Normal
</styleUrl>
<Point>
<coordinates>
-98.9727707,17.1586361,1572.84
</coordinates>
</Point>
</Placemark>
<Placemark>
<name>
Sat May 22 09:47:16 2010 S=4.09 Km/hr
</name>
<styleUrl>
#styleMap_TLP_Normal
</styleUrl>
<Point>
<coordinates>
-98.9728470,17.1587276,1572.72
</coordinates>
</Point>
</Placemark>
<Placemark>
<name>
Sat May 22 09:47:26 2010 S=4.64 Km/hr
</name>
<styleUrl>
#styleMap_TLP_Normal
</styleUrl>
<Point>
<coordinates>
-98.9729233,17.1587849,1573.41
</coordinates>
</Point>
</Placemark>
<Placemark>
<name>
Sat May 22 09:47:36 2010 S=2.45 Km/hr
</name>
<styleUrl>
#styleMap_TLP_Normal
</styleUrl>
<Point>
<coordinates>
-98.9729919,17.1588497,1574.25
</coordinates>
</Point>
</Placemark>
<Placemark>
<name>
Sat May 22 09:47:46 2010 S=4.30 Km/hr
</name>
<styleUrl>
#styleMap_TLP_Normal
</styleUrl>
<Point>
<coordinates>
-98.9730377,17.1589203,1576.19
</coordinates>
</Point>
</Placemark>
<Placemark>
<name>
Sat May 22 09:47:56 2010 S=0.36 Km/hr
</name>
<styleUrl>
#styleMap_TLP_Normal
</styleUrl>
<Point>
<coordinates>
-98.9731140,17.1589203,1577.94
</coordinates>
</Point>
</Placemark>
<Placemark>
<name>
Sat May 22 09:48:06 2010 S=0.60 Km/hr
</name>
<styleUrl>
#styleMap_TLP_Normal
</styleUrl>
<Point>
<coordinates>
-98.9731293,17.1589241,1578.34
</coordinates>
</Point>
</Placemark>
<Placemark>
<name>
Sat May 22 09:48:16 2010 S=0.28 Km/hr
</name>
<styleUrl>
#styleMap_TLP_Normal
</styleUrl>
<Point>
<coordinates>
-98.9731369,17.1589241,1578.41
</coordinates>
</Point>
</Placemark>
<Placemark>
<name>
Sat May 22 09:48:26 2010 S=4.00 Km/hr
</name>
<styleUrl>
#styleMap_TLP_Normal
</styleUrl>
<Point>
<coordinates>
-98.9730530,17.1589584,1576.50
</coordinates>
</Point>
</Placemark>
<Placemark>
<name>
Sat May 22 09:48:36 2010 S=6.08 Km/hr
</name>
<styleUrl>
#styleMap_TLP_Finish
</styleUrl>
<Point>
<coordinates>
-98.9729462,17.1590385,1577.09
</coordinates>
</Point>
</Placemark>
</Folder>
</Document>
</kml>
