# Supplementary material for: Lévy foraging patterns of rural humans
Source: PLoS One. 2018 Jun 18;13(6):e0199099. doi: 10.1371/journal.pone.0199099 (PMC6005560; doi:10.1371/journal.pone.0199099)
Supplement: S6 File — (ZIP) [file pone.0199099.s006.zip › holux11/Holux011_M-241_Start_20100423-101605_Finish_20100423-113345.txt]

-98.9851532	17.1388969	1314.91	Fri Apr 23 10:16:05 2010
-98.9852371	17.1388721	1334.03	Fri Apr 23 10:16:15 2010
-98.9852295	17.1388664	1332.66	Fri Apr 23 10:16:25 2010
-98.9852066	17.1388645	1330.25	Fri Apr 23 10:16:35 2010
-98.9851913	17.1388683	1328.69	Fri Apr 23 10:16:45 2010
-98.9851913	17.1388702	1328.53	Fri Apr 23 10:16:55 2010
-98.9852142	17.1388512	1327.00	Fri Apr 23 10:17:05 2010
-98.9851913	17.1389217	1325.53	Fri Apr 23 10:17:15 2010
-98.9851608	17.1389980	1324.50	Fri Apr 23 10:17:25 2010
-98.9851456	17.1390820	1324.25	Fri Apr 23 10:17:35 2010
-98.9851151	17.1391544	1323.41	Fri Apr 23 10:17:45 2010
-98.9850693	17.1392136	1322.09	Fri Apr 23 10:17:55 2010
-98.9850464	17.1393223	1321.78	Fri Apr 23 10:18:05 2010
-98.9850311	17.1394520	1321.06	Fri Apr 23 10:18:15 2010
-98.9850159	17.1395283	1320.19	Fri Apr 23 10:18:25 2010
-98.9850540	17.1396255	1321.97	Fri Apr 23 10:18:35 2010
-98.9850693	17.1397285	1320.69	Fri Apr 23 10:18:45 2010
-98.9850845	17.1397896	1323.50	Fri Apr 23 10:18:55 2010
-98.9851151	17.1398907	1324.50	Fri Apr 23 10:19:05 2010
-98.9851227	17.1399822	1325.00	Fri Apr 23 10:19:15 2010
-98.9851227	17.1400814	1328.31	Fri Apr 23 10:19:25 2010
-98.9851151	17.1401672	1330.06	Fri Apr 23 10:19:35 2010
-98.9851151	17.1402397	1333.03	Fri Apr 23 10:19:45 2010
-98.9851151	17.1403027	1334.44	Fri Apr 23 10:19:55 2010
-98.9850922	17.1404114	1334.06	Fri Apr 23 10:20:05 2010
-98.9851151	17.1404819	1335.50	Fri Apr 23 10:20:15 2010
-98.9851379	17.1405544	1336.63	Fri Apr 23 10:20:25 2010
-98.9851532	17.1406403	1338.09	Fri Apr 23 10:20:35 2010
-98.9851608	17.1407204	1341.28	Fri Apr 23 10:20:45 2010
-98.9851303	17.1407852	1341.88	Fri Apr 23 10:20:55 2010
-98.9850540	17.1408749	1341.66	Fri Apr 23 10:21:05 2010
-98.9849854	17.1409626	1341.84	Fri Apr 23 10:21:15 2010
-98.9849319	17.1410217	1342.19	Fri Apr 23 10:21:25 2010
-98.9848938	17.1410408	1343.25	Fri Apr 23 10:21:35 2010
-98.9848633	17.1410885	1343.69	Fri Apr 23 10:21:45 2010
-98.9847794	17.1411724	1343.41	Fri Apr 23 10:21:55 2010
-98.9846497	17.1411953	1343.28	Fri Apr 23 10:22:05 2010
-98.9845657	17.1412792	1342.44	Fri Apr 23 10:22:15 2010
-98.9845276	17.1413689	1342.66	Fri Apr 23 10:22:25 2010
-98.9844666	17.1414566	1343.19	Fri Apr 23 10:22:35 2010
-98.9844131	17.1414661	1342.88	Fri Apr 23 10:22:45 2010
-98.9843597	17.1415405	1342.78	Fri Apr 23 10:22:55 2010
-98.9843750	17.1416378	1344.31	Fri Apr 23 10:23:05 2010
-98.9844131	17.1417046	1344.66	Fri Apr 23 10:23:15 2010
-98.9844589	17.1417542	1345.03	Fri Apr 23 10:23:25 2010
-98.9845123	17.1418114	1345.22	Fri Apr 23 10:23:35 2010
-98.9845200	17.1418781	1346.16	Fri Apr 23 10:23:45 2010
-98.9845963	17.1419411	1345.78	Fri Apr 23 10:23:55 2010
-98.9846191	17.1419964	1345.69	Fri Apr 23 10:24:05 2010
-98.9846115	17.1420784	1347.97	Fri Apr 23 10:24:15 2010
-98.9845963	17.1421261	1346.66	Fri Apr 23 10:24:25 2010
-98.9846115	17.1421814	1348.06	Fri Apr 23 10:24:35 2010
-98.9845886	17.1422825	1350.75	Fri Apr 23 10:24:45 2010
-98.9845963	17.1423168	1352.81	Fri Apr 23 10:24:55 2010
-98.9846344	17.1423931	1354.44	Fri Apr 23 10:25:05 2010
-98.9846954	17.1424809	1357.75	Fri Apr 23 10:25:15 2010
-98.9847794	17.1425304	1358.31	Fri Apr 23 10:25:25 2010
-98.9847946	17.1426048	1359.03	Fri Apr 23 10:25:35 2010
-98.9848175	17.1426792	1359.84	Fri Apr 23 10:25:45 2010
-98.9848022	17.1427326	1359.44	Fri Apr 23 10:25:55 2010
-98.9847946	17.1427345	1360.34	Fri Apr 23 10:26:05 2010
-98.9847488	17.1427803	1361.22	Fri Apr 23 10:26:15 2010
-98.9846573	17.1428223	1361.13	Fri Apr 23 10:26:25 2010
-98.9845734	17.1428471	1360.41	Fri Apr 23 10:26:35 2010
-98.9844360	17.1428909	1358.53	Fri Apr 23 10:26:45 2010
-98.9843445	17.1429119	1358.09	Fri Apr 23 10:26:55 2010
-98.9842453	17.1429214	1357.16	Fri Apr 23 10:27:05 2010
-98.9841614	17.1429558	1357.06	Fri Apr 23 10:27:15 2010
-98.9840546	17.1429558	1357.44	Fri Apr 23 10:27:25 2010
-98.9839630	17.1429501	1357.41	Fri Apr 23 10:27:35 2010
-98.9838715	17.1429234	1358.50	Fri Apr 23 10:27:45 2010
-98.9837646	17.1429443	1358.22	Fri Apr 23 10:27:55 2010
-98.9836807	17.1429863	1358.50	Fri Apr 23 10:28:05 2010
-98.9835892	17.1429901	1359.28	Fri Apr 23 10:28:15 2010
-98.9835281	17.1430054	1360.00	Fri Apr 23 10:28:25 2010
-98.9834518	17.1430321	1360.34	Fri Apr 23 10:28:35 2010
-98.9834213	17.1430435	1361.63	Fri Apr 23 10:28:45 2010
-98.9833450	17.1430969	1363.66	Fri Apr 23 10:28:55 2010
-98.9832535	17.1431293	1363.97	Fri Apr 23 10:29:05 2010
-98.9831848	17.1431599	1363.91	Fri Apr 23 10:29:15 2010
-98.9831085	17.1431904	1363.97	Fri Apr 23 10:29:25 2010
-98.9830475	17.1432285	1364.44	Fri Apr 23 10:29:35 2010
-98.9829483	17.1432800	1366.38	Fri Apr 23 10:29:45 2010
-98.9828644	17.1433296	1368.72	Fri Apr 23 10:29:55 2010
-98.9827652	17.1433697	1369.00	Fri Apr 23 10:30:05 2010
-98.9826660	17.1434765	1370.19	Fri Apr 23 10:30:15 2010
-98.9825821	17.1435299	1371.47	Fri Apr 23 10:30:25 2010
-98.9825211	17.1435642	1372.03	Fri Apr 23 10:30:35 2010
-98.9824677	17.1435890	1375.50	Fri Apr 23 10:30:45 2010
-98.9823990	17.1436520	1377.75	Fri Apr 23 10:30:55 2010
-98.9823380	17.1436882	1379.38	Fri Apr 23 10:31:05 2010
-98.9822769	17.1437664	1380.28	Fri Apr 23 10:31:15 2010
-98.9822388	17.1438217	1381.94	Fri Apr 23 10:31:25 2010
-98.9822388	17.1438026	1381.53	Fri Apr 23 10:31:35 2010
-98.9822617	17.1438274	1382.19	Fri Apr 23 10:31:45 2010
-98.9822922	17.1438618	1382.16	Fri Apr 23 10:31:55 2010
-98.9822998	17.1438828	1382.50	Fri Apr 23 10:32:05 2010
-98.9822922	17.1438866	1382.06	Fri Apr 23 10:32:15 2010
-98.9822922	17.1438866	1382.13	Fri Apr 23 10:32:25 2010
-98.9822845	17.1439018	1381.47	Fri Apr 23 10:32:35 2010
-98.9822617	17.1439095	1381.13	Fri Apr 23 10:32:45 2010
-98.9822464	17.1439075	1381.16	Fri Apr 23 10:32:55 2010
-98.9822388	17.1439037	1381.28	Fri Apr 23 10:33:05 2010
-98.9822311	17.1438961	1381.31	Fri Apr 23 10:33:15 2010
-98.9822311	17.1438980	1381.31	Fri Apr 23 10:33:25 2010
-98.9822235	17.1438904	1381.38	Fri Apr 23 10:33:35 2010
-98.9822235	17.1438961	1381.47	Fri Apr 23 10:33:45 2010
-98.9822235	17.1438942	1381.47	Fri Apr 23 10:33:55 2010
-98.9822235	17.1438885	1381.44	Fri Apr 23 10:34:05 2010
-98.9822159	17.1438808	1381.38	Fri Apr 23 10:34:15 2010
-98.9822159	17.1438828	1381.28	Fri Apr 23 10:34:25 2010
-98.9822083	17.1438904	1381.13	Fri Apr 23 10:34:35 2010
-98.9822388	17.1439152	1380.25	Fri Apr 23 10:34:45 2010
-98.9822464	17.1439342	1379.44	Fri Apr 23 10:34:55 2010
-98.9822464	17.1439419	1379.09	Fri Apr 23 10:35:05 2010
-98.9822388	17.1439457	1378.75	Fri Apr 23 10:35:15 2010
-98.9822388	17.1439419	1378.41	Fri Apr 23 10:35:25 2010
-98.9822540	17.1439323	1378.13	Fri Apr 23 10:35:35 2010
-98.9822769	17.1438866	1377.75	Fri Apr 23 10:35:45 2010
-98.9822845	17.1438732	1377.44	Fri Apr 23 10:35:55 2010
-98.9822922	17.1438732	1377.06	Fri Apr 23 10:36:05 2010
-98.9822922	17.1438808	1376.88	Fri Apr 23 10:36:15 2010
-98.9822922	17.1438904	1376.88	Fri Apr 23 10:36:25 2010
-98.9822998	17.1438904	1376.84	Fri Apr 23 10:36:35 2010
-98.9822922	17.1438942	1376.81	Fri Apr 23 10:36:45 2010
-98.9822922	17.1438961	1376.81	Fri Apr 23 10:36:55 2010
-98.9822922	17.1438961	1376.88	Fri Apr 23 10:37:05 2010
-98.9822922	17.1438961	1376.91	Fri Apr 23 10:37:15 2010
-98.9822998	17.1438961	1376.97	Fri Apr 23 10:37:25 2010
-98.9822998	17.1438961	1377.03	Fri Apr 23 10:37:35 2010
-98.9822998	17.1438961	1377.09	Fri Apr 23 10:37:45 2010
-98.9822998	17.1438961	1377.13	Fri Apr 23 10:37:55 2010
-98.9822998	17.1438961	1377.22	Fri Apr 23 10:38:05 2010
-98.9822998	17.1438961	1377.22	Fri Apr 23 10:38:15 2010
-98.9822998	17.1438961	1377.16	Fri Apr 23 10:38:25 2010
-98.9822922	17.1438961	1377.16	Fri Apr 23 10:38:35 2010
-98.9822769	17.1439018	1377.09	Fri Apr 23 10:38:45 2010
-98.9822464	17.1439209	1376.59	Fri Apr 23 10:38:55 2010
-98.9822388	17.1439438	1376.06	Fri Apr 23 10:39:05 2010
-98.9822464	17.1439552	1375.47	Fri Apr 23 10:39:15 2010
-98.9822388	17.1439571	1374.69	Fri Apr 23 10:39:25 2010
-98.9822388	17.1439571	1374.22	Fri Apr 23 10:39:35 2010
-98.9822388	17.1439571	1374.25	Fri Apr 23 10:39:45 2010
-98.9822388	17.1439552	1374.28	Fri Apr 23 10:39:55 2010
-98.9822388	17.1439571	1374.31	Fri Apr 23 10:40:05 2010
-98.9822540	17.1439590	1374.41	Fri Apr 23 10:40:15 2010
-98.9822693	17.1439590	1374.66	Fri Apr 23 10:40:25 2010
-98.9822769	17.1439476	1375.28	Fri Apr 23 10:40:35 2010
-98.9822693	17.1439381	1375.97	Fri Apr 23 10:40:45 2010
-98.9822617	17.1439400	1377.13	Fri Apr 23 10:40:55 2010
-98.9822617	17.1439457	1378.59	Fri Apr 23 10:41:05 2010
-98.9822693	17.1439552	1380.06	Fri Apr 23 10:41:15 2010
-98.9822845	17.1439629	1382.09	Fri Apr 23 10:41:25 2010
-98.9823074	17.1439686	1384.50	Fri Apr 23 10:41:35 2010
-98.9823151	17.1439743	1386.38	Fri Apr 23 10:41:45 2010
-98.9823227	17.1439743	1387.59	Fri Apr 23 10:41:55 2010
-98.9823303	17.1439686	1388.88	Fri Apr 23 10:42:05 2010
-98.9823227	17.1439686	1390.19	Fri Apr 23 10:42:15 2010
-98.9823227	17.1439686	1391.38	Fri Apr 23 10:42:25 2010
-98.9823151	17.1439686	1392.66	Fri Apr 23 10:42:35 2010
-98.9823151	17.1439667	1393.84	Fri Apr 23 10:42:45 2010
-98.9823227	17.1439686	1394.88	Fri Apr 23 10:42:55 2010
-98.9823227	17.1439686	1395.00	Fri Apr 23 10:43:05 2010
-98.9823227	17.1439705	1394.94	Fri Apr 23 10:43:15 2010
-98.9823227	17.1439590	1394.69	Fri Apr 23 10:43:25 2010
-98.9823303	17.1439552	1394.59	Fri Apr 23 10:43:35 2010
-98.9823227	17.1439552	1394.53	Fri Apr 23 10:43:45 2010
-98.9823227	17.1439552	1394.50	Fri Apr 23 10:43:55 2010
-98.9823227	17.1439552	1394.50	Fri Apr 23 10:44:05 2010
-98.9823227	17.1439552	1394.50	Fri Apr 23 10:44:15 2010
-98.9823227	17.1439552	1394.47	Fri Apr 23 10:44:25 2010
-98.9823227	17.1439571	1394.44	Fri Apr 23 10:44:35 2010
-98.9823227	17.1439571	1394.34	Fri Apr 23 10:44:45 2010
-98.9823227	17.1439552	1394.34	Fri Apr 23 10:44:55 2010
-98.9823227	17.1439552	1394.22	Fri Apr 23 10:45:05 2010
-98.9823151	17.1439571	1394.09	Fri Apr 23 10:45:15 2010
-98.9823151	17.1439571	1394.06	Fri Apr 23 10:45:25 2010
-98.9823151	17.1439571	1394.00	Fri Apr 23 10:45:35 2010
-98.9823151	17.1439571	1393.94	Fri Apr 23 10:45:45 2010
-98.9823151	17.1439571	1393.94	Fri Apr 23 10:45:55 2010
-98.9823151	17.1439571	1393.88	Fri Apr 23 10:46:05 2010
-98.9823151	17.1439590	1393.84	Fri Apr 23 10:46:15 2010
-98.9823151	17.1439590	1393.78	Fri Apr 23 10:46:25 2010
-98.9823151	17.1439590	1393.75	Fri Apr 23 10:46:35 2010
-98.9823227	17.1439590	1393.72	Fri Apr 23 10:46:45 2010
-98.9823227	17.1439590	1393.66	Fri Apr 23 10:46:55 2010
-98.9823151	17.1439590	1393.63	Fri Apr 23 10:47:05 2010
-98.9823151	17.1439590	1393.59	Fri Apr 23 10:47:15 2010
-98.9823151	17.1439590	1393.53	Fri Apr 23 10:47:25 2010
-98.9823151	17.1439590	1393.47	Fri Apr 23 10:47:35 2010
-98.9823151	17.1439590	1393.34	Fri Apr 23 10:47:45 2010
-98.9823151	17.1439590	1393.28	Fri Apr 23 10:47:55 2010
-98.9823151	17.1439590	1393.22	Fri Apr 23 10:48:05 2010
-98.9823151	17.1439590	1393.22	Fri Apr 23 10:48:15 2010
-98.9823151	17.1439590	1393.19	Fri Apr 23 10:48:25 2010
-98.9823151	17.1439571	1393.13	Fri Apr 23 10:48:35 2010
-98.9823151	17.1439571	1393.06	Fri Apr 23 10:48:45 2010
-98.9823074	17.1439514	1392.84	Fri Apr 23 10:48:55 2010
-98.9822998	17.1439552	1392.31	Fri Apr 23 10:49:05 2010
-98.9822922	17.1439533	1391.44	Fri Apr 23 10:49:15 2010
-98.9822845	17.1439552	1390.47	Fri Apr 23 10:49:25 2010
-98.9822845	17.1439533	1389.38	Fri Apr 23 10:49:35 2010
-98.9822769	17.1439419	1388.13	Fri Apr 23 10:49:45 2010
-98.9822693	17.1439285	1386.81	Fri Apr 23 10:49:55 2010
-98.9822693	17.1439190	1385.66	Fri Apr 23 10:50:05 2010
-98.9822617	17.1439171	1384.41	Fri Apr 23 10:50:15 2010
-98.9822540	17.1439190	1383.03	Fri Apr 23 10:50:25 2010
-98.9822464	17.1439075	1381.53	Fri Apr 23 10:50:35 2010
-98.9822464	17.1439018	1380.09	Fri Apr 23 10:50:45 2010
-98.9822617	17.1439018	1378.59	Fri Apr 23 10:50:55 2010
-98.9822922	17.1439171	1377.63	Fri Apr 23 10:51:05 2010
-98.9823074	17.1439266	1376.09	Fri Apr 23 10:51:15 2010
-98.9822922	17.1439209	1374.81	Fri Apr 23 10:51:25 2010
-98.9822845	17.1439362	1376.63	Fri Apr 23 10:51:35 2010
-98.9822769	17.1439266	1376.66	Fri Apr 23 10:51:45 2010
-98.9822693	17.1439114	1376.75	Fri Apr 23 10:51:55 2010
-98.9822617	17.1439114	1377.16	Fri Apr 23 10:52:05 2010
-98.9822617	17.1439133	1377.53	Fri Apr 23 10:52:15 2010
-98.9822540	17.1439133	1377.53	Fri Apr 23 10:52:25 2010
-98.9822617	17.1439133	1377.53	Fri Apr 23 10:52:35 2010
-98.9822617	17.1439133	1377.56	Fri Apr 23 10:52:45 2010
-98.9822617	17.1439152	1377.53	Fri Apr 23 10:52:55 2010
-98.9822540	17.1439152	1377.63	Fri Apr 23 10:53:05 2010
-98.9822540	17.1439152	1377.75	Fri Apr 23 10:53:15 2010
-98.9822540	17.1439171	1377.81	Fri Apr 23 10:53:25 2010
-98.9822540	17.1439171	1377.78	Fri Apr 23 10:53:35 2010
-98.9822464	17.1439190	1377.78	Fri Apr 23 10:53:45 2010
-98.9822464	17.1439209	1377.72	Fri Apr 23 10:53:55 2010
-98.9822464	17.1439228	1377.69	Fri Apr 23 10:54:05 2010
-98.9822311	17.1439304	1377.50	Fri Apr 23 10:54:15 2010
-98.9822235	17.1439457	1377.25	Fri Apr 23 10:54:25 2010
-98.9822235	17.1439533	1376.84	Fri Apr 23 10:54:35 2010
-98.9822159	17.1439610	1376.53	Fri Apr 23 10:54:45 2010
-98.9822159	17.1439667	1376.34	Fri Apr 23 10:54:55 2010
-98.9822235	17.1439648	1376.28	Fri Apr 23 10:55:05 2010
-98.9822159	17.1439629	1376.25	Fri Apr 23 10:55:15 2010
-98.9822159	17.1439629	1376.28	Fri Apr 23 10:55:25 2010
-98.9822159	17.1439629	1376.25	Fri Apr 23 10:55:35 2010
-98.9822159	17.1439610	1376.28	Fri Apr 23 10:55:45 2010
-98.9822159	17.1439552	1376.28	Fri Apr 23 10:55:55 2010
-98.9822083	17.1439533	1376.31	Fri Apr 23 10:56:05 2010
-98.9822159	17.1439514	1376.34	Fri Apr 23 10:56:15 2010
-98.9822159	17.1439514	1376.63	Fri Apr 23 10:56:25 2010
-98.9822235	17.1439610	1377.44	Fri Apr 23 10:56:35 2010
-98.9822311	17.1439724	1378.34	Fri Apr 23 10:56:45 2010
-98.9822388	17.1439896	1379.03	Fri Apr 23 10:56:55 2010
-98.9822388	17.1440067	1379.56	Fri Apr 23 10:57:05 2010
-98.9822388	17.1440144	1380.03	Fri Apr 23 10:57:15 2010
-98.9822311	17.1440239	1380.34	Fri Apr 23 10:57:25 2010
-98.9822159	17.1440296	1380.44	Fri Apr 23 10:57:35 2010
-98.9821930	17.1440353	1380.19	Fri Apr 23 10:57:45 2010
-98.9821777	17.1440315	1379.75	Fri Apr 23 10:57:55 2010
-98.9821701	17.1440220	1379.25	Fri Apr 23 10:58:05 2010
-98.9821548	17.1440334	1378.56	Fri Apr 23 10:58:15 2010
-98.9821548	17.1440468	1378.06	Fri Apr 23 10:58:25 2010
-98.9821548	17.1440430	1377.53	Fri Apr 23 10:58:35 2010
-98.9821472	17.1440430	1377.31	Fri Apr 23 10:58:45 2010
-98.9821548	17.1440392	1377.00	Fri Apr 23 10:58:55 2010
-98.9821548	17.1440239	1376.53	Fri Apr 23 10:59:05 2010
-98.9821396	17.1440086	1375.88	Fri Apr 23 10:59:15 2010
-98.9821320	17.1440048	1374.91	Fri Apr 23 10:59:25 2010
-98.9821243	17.1440105	1374.31	Fri Apr 23 10:59:35 2010
-98.9821243	17.1440144	1374.13	Fri Apr 23 10:59:45 2010
-98.9821243	17.1440125	1374.09	Fri Apr 23 10:59:55 2010
-98.9821243	17.1440125	1374.13	Fri Apr 23 11:00:05 2010
-98.9821243	17.1440125	1374.13	Fri Apr 23 11:00:15 2010
-98.9821243	17.1440125	1374.06	Fri Apr 23 11:00:25 2010
-98.9821243	17.1440125	1374.06	Fri Apr 23 11:00:35 2010
-98.9821320	17.1440105	1374.09	Fri Apr 23 11:00:45 2010
-98.9821320	17.1440105	1374.16	Fri Apr 23 11:00:55 2010
-98.9821320	17.1440105	1374.16	Fri Apr 23 11:01:05 2010
-98.9821396	17.1440086	1374.34	Fri Apr 23 11:01:15 2010
-98.9821472	17.1440163	1374.56	Fri Apr 23 11:01:25 2010
-98.9821625	17.1440220	1374.66	Fri Apr 23 11:01:35 2010
-98.9822083	17.1440334	1375.63	Fri Apr 23 11:01:45 2010
-98.9822464	17.1440125	1375.88	Fri Apr 23 11:01:55 2010
-98.9822617	17.1439991	1376.50	Fri Apr 23 11:02:05 2010
-98.9822540	17.1439915	1377.19	Fri Apr 23 11:02:15 2010
-98.9822540	17.1439857	1377.91	Fri Apr 23 11:02:25 2010
-98.9822617	17.1439838	1378.56	Fri Apr 23 11:02:35 2010
-98.9822617	17.1439724	1379.28	Fri Apr 23 11:02:45 2010
-98.9822617	17.1439571	1380.16	Fri Apr 23 11:02:55 2010
-98.9822769	17.1439247	1379.72	Fri Apr 23 11:03:05 2010
-98.9823074	17.1438694	1379.38	Fri Apr 23 11:03:15 2010
-98.9822693	17.1438198	1378.91	Fri Apr 23 11:03:25 2010
-98.9822464	17.1438389	1381.34	Fri Apr 23 11:03:35 2010
-98.9822311	17.1438370	1382.09	Fri Apr 23 11:03:45 2010
-98.9822311	17.1438198	1382.84	Fri Apr 23 11:03:55 2010
-98.9822311	17.1437931	1384.72	Fri Apr 23 11:04:05 2010
-98.9822388	17.1437798	1383.78	Fri Apr 23 11:04:15 2010
-98.9822311	17.1437836	1384.06	Fri Apr 23 11:04:25 2010
-98.9822311	17.1437950	1384.53	Fri Apr 23 11:04:35 2010
-98.9822235	17.1438046	1384.84	Fri Apr 23 11:04:45 2010
-98.9822311	17.1438065	1384.97	Fri Apr 23 11:04:55 2010
-98.9822388	17.1438179	1385.91	Fri Apr 23 11:05:05 2010
-98.9822388	17.1438236	1385.53	Fri Apr 23 11:05:15 2010
-98.9822464	17.1438370	1385.63	Fri Apr 23 11:05:25 2010
-98.9822388	17.1438255	1385.28	Fri Apr 23 11:05:35 2010
-98.9822388	17.1438618	1384.72	Fri Apr 23 11:05:45 2010
-98.9822540	17.1438389	1384.94	Fri Apr 23 11:05:55 2010
-98.9822617	17.1438522	1384.84	Fri Apr 23 11:06:05 2010
-98.9822464	17.1438351	1385.25	Fri Apr 23 11:06:15 2010
-98.9822388	17.1438408	1382.69	Fri Apr 23 11:06:25 2010
-98.9822617	17.1438522	1383.63	Fri Apr 23 11:06:35 2010
-98.9822617	17.1438274	1383.09	Fri Apr 23 11:06:45 2010
-98.9822464	17.1438866	1383.25	Fri Apr 23 11:06:55 2010
-98.9822464	17.1438847	1383.19	Fri Apr 23 11:07:05 2010
-98.9822464	17.1438580	1382.56	Fri Apr 23 11:07:15 2010
-98.9822540	17.1438503	1382.94	Fri Apr 23 11:07:25 2010
-98.9822617	17.1438351	1383.84	Fri Apr 23 11:07:35 2010
-98.9822617	17.1438332	1383.94	Fri Apr 23 11:07:45 2010
-98.9822617	17.1438351	1383.94	Fri Apr 23 11:07:55 2010
-98.9822693	17.1438389	1383.97	Fri Apr 23 11:08:05 2010
-98.9822693	17.1438427	1383.94	Fri Apr 23 11:08:15 2010
-98.9822617	17.1438408	1384.16	Fri Apr 23 11:08:25 2010
-98.9822693	17.1438274	1383.84	Fri Apr 23 11:08:35 2010
-98.9822617	17.1438255	1384.03	Fri Apr 23 11:08:45 2010
-98.9822693	17.1438332	1384.06	Fri Apr 23 11:08:55 2010
-98.9822464	17.1438522	1384.72	Fri Apr 23 11:09:05 2010
-98.9822083	17.1438618	1382.28	Fri Apr 23 11:09:15 2010
-98.9822083	17.1438713	1382.50	Fri Apr 23 11:09:25 2010
-98.9822006	17.1438713	1381.63	Fri Apr 23 11:09:35 2010
-98.9822006	17.1438751	1381.63	Fri Apr 23 11:09:45 2010
-98.9821930	17.1438789	1381.66	Fri Apr 23 11:09:55 2010
-98.9822388	17.1438084	1381.78	Fri Apr 23 11:10:05 2010
-98.9822464	17.1438007	1381.38	Fri Apr 23 11:10:15 2010
-98.9822617	17.1438084	1380.91	Fri Apr 23 11:10:25 2010
-98.9822617	17.1438103	1380.88	Fri Apr 23 11:10:35 2010
-98.9822693	17.1438255	1380.84	Fri Apr 23 11:10:45 2010
-98.9822693	17.1438370	1380.88	Fri Apr 23 11:10:55 2010
-98.9822693	17.1438370	1380.88	Fri Apr 23 11:11:05 2010
-98.9822693	17.1438274	1380.88	Fri Apr 23 11:11:15 2010
-98.9822693	17.1438141	1380.88	Fri Apr 23 11:11:25 2010
-98.9822617	17.1438179	1380.91	Fri Apr 23 11:11:35 2010
-98.9822769	17.1437912	1381.00	Fri Apr 23 11:11:45 2010
-98.9822693	17.1438007	1380.84	Fri Apr 23 11:11:55 2010
-98.9823074	17.1438236	1380.88	Fri Apr 23 11:12:05 2010
-98.9822998	17.1438084	1381.28	Fri Apr 23 11:12:15 2010
-98.9822845	17.1438046	1381.22	Fri Apr 23 11:12:25 2010
-98.9822769	17.1438198	1381.34	Fri Apr 23 11:12:35 2010
-98.9822769	17.1438293	1381.09	Fri Apr 23 11:12:45 2010
-98.9822693	17.1437817	1381.50	Fri Apr 23 11:12:55 2010
-98.9822693	17.1437836	1381.44	Fri Apr 23 11:13:05 2010
-98.9822617	17.1437836	1381.63	Fri Apr 23 11:13:15 2010
-98.9822845	17.1437950	1381.38	Fri Apr 23 11:13:25 2010
-98.9822693	17.1437702	1382.00	Fri Apr 23 11:13:35 2010
-98.9822693	17.1437950	1383.53	Fri Apr 23 11:13:45 2010
-98.9822693	17.1437988	1383.56	Fri Apr 23 11:13:55 2010
-98.9822922	17.1438217	1383.72	Fri Apr 23 11:14:05 2010
-98.9822998	17.1438293	1384.78	Fri Apr 23 11:14:15 2010
-98.9822464	17.1438351	1385.81	Fri Apr 23 11:14:25 2010
-98.9823074	17.1437874	1386.56	Fri Apr 23 11:14:35 2010
-98.9823914	17.1436863	1387.88	Fri Apr 23 11:14:45 2010
-98.9824677	17.1436253	1389.03	Fri Apr 23 11:14:55 2010
-98.9825745	17.1435795	1388.81	Fri Apr 23 11:15:05 2010
-98.9826584	17.1435204	1388.84	Fri Apr 23 11:15:15 2010
-98.9827194	17.1434402	1388.13	Fri Apr 23 11:15:25 2010
-98.9828415	17.1434174	1387.88	Fri Apr 23 11:15:35 2010
-98.9829483	17.1433887	1384.97	Fri Apr 23 11:15:45 2010
-98.9830399	17.1433392	1382.78	Fri Apr 23 11:15:55 2010
-98.9831085	17.1432915	1377.09	Fri Apr 23 11:16:05 2010
-98.9831161	17.1433105	1376.06	Fri Apr 23 11:16:15 2010
-98.9831314	17.1432934	1375.50	Fri Apr 23 11:16:25 2010
-98.9832458	17.1432362	1374.69	Fri Apr 23 11:16:35 2010
-98.9833298	17.1431580	1374.78	Fri Apr 23 11:16:45 2010
-98.9834366	17.1431179	1372.88	Fri Apr 23 11:16:55 2010
-98.9835281	17.1430511	1369.03	Fri Apr 23 11:17:05 2010
-98.9836426	17.1429939	1367.09	Fri Apr 23 11:17:15 2010
-98.9837418	17.1429749	1367.16	Fri Apr 23 11:17:25 2010
-98.9838409	17.1428967	1364.16	Fri Apr 23 11:17:35 2010
-98.9839706	17.1429043	1362.84	Fri Apr 23 11:17:45 2010
-98.9840775	17.1429157	1361.81	Fri Apr 23 11:17:55 2010
-98.9841995	17.1429386	1361.94	Fri Apr 23 11:18:05 2010
-98.9843140	17.1429272	1363.72	Fri Apr 23 11:18:15 2010
-98.9844513	17.1429234	1362.50	Fri Apr 23 11:18:25 2010
-98.9845734	17.1428699	1361.22	Fri Apr 23 11:18:35 2010
-98.9846802	17.1428452	1358.38	Fri Apr 23 11:18:45 2010
-98.9847107	17.1428432	1358.78	Fri Apr 23 11:18:55 2010
-98.9847183	17.1428375	1358.53	Fri Apr 23 11:19:05 2010
-98.9847183	17.1428318	1358.50	Fri Apr 23 11:19:15 2010
-98.9847183	17.1428318	1358.47	Fri Apr 23 11:19:25 2010
-98.9847107	17.1428280	1358.44	Fri Apr 23 11:19:35 2010
-98.9847107	17.1428051	1358.66	Fri Apr 23 11:19:45 2010
-98.9847107	17.1428032	1358.69	Fri Apr 23 11:19:55 2010
-98.9847031	17.1427975	1358.63	Fri Apr 23 11:20:05 2010
-98.9847031	17.1427898	1358.59	Fri Apr 23 11:20:15 2010
-98.9846954	17.1427803	1358.56	Fri Apr 23 11:20:25 2010
-98.9846954	17.1427689	1358.59	Fri Apr 23 11:20:35 2010
-98.9847794	17.1427479	1358.63	Fri Apr 23 11:20:45 2010
-98.9847870	17.1426620	1356.09	Fri Apr 23 11:20:55 2010
-98.9847107	17.1425457	1352.63	Fri Apr 23 11:21:05 2010
-98.9846268	17.1424751	1351.72	Fri Apr 23 11:21:15 2010
-98.9845963	17.1423817	1350.78	Fri Apr 23 11:21:25 2010
-98.9845657	17.1422768	1350.09	Fri Apr 23 11:21:35 2010
-98.9845352	17.1421261	1350.22	Fri Apr 23 11:21:45 2010
-98.9845505	17.1420460	1350.53	Fri Apr 23 11:21:55 2010
-98.9845657	17.1419582	1349.91	Fri Apr 23 11:22:05 2010
-98.9845810	17.1419945	1347.94	Fri Apr 23 11:22:15 2010
-98.9845963	17.1419830	1347.78	Fri Apr 23 11:22:25 2010
-98.9846115	17.1419754	1347.72	Fri Apr 23 11:22:35 2010
-98.9846191	17.1419773	1347.75	Fri Apr 23 11:22:45 2010
-98.9845428	17.1420288	1348.50	Fri Apr 23 11:22:55 2010
-98.9845505	17.1420059	1348.50	Fri Apr 23 11:23:05 2010
-98.9845505	17.1419353	1348.56	Fri Apr 23 11:23:15 2010
-98.9845047	17.1418457	1348.34	Fri Apr 23 11:23:25 2010
-98.9844131	17.1417313	1348.09	Fri Apr 23 11:23:35 2010
-98.9843597	17.1416416	1347.81	Fri Apr 23 11:23:45 2010
-98.9843216	17.1415462	1347.53	Fri Apr 23 11:23:55 2010
-98.9843979	17.1415100	1347.28	Fri Apr 23 11:24:05 2010
-98.9845047	17.1414490	1345.00	Fri Apr 23 11:24:15 2010
-98.9845810	17.1413555	1340.78	Fri Apr 23 11:24:25 2010
-98.9846649	17.1412773	1338.91	Fri Apr 23 11:24:35 2010
-98.9847488	17.1411800	1336.84	Fri Apr 23 11:24:45 2010
-98.9848175	17.1411209	1333.00	Fri Apr 23 11:24:55 2010
-98.9849091	17.1410198	1332.16	Fri Apr 23 11:25:05 2010
-98.9849701	17.1408901	1332.16	Fri Apr 23 11:25:15 2010
-98.9850388	17.1407890	1330.94	Fri Apr 23 11:25:25 2010
-98.9850769	17.1407204	1330.84	Fri Apr 23 11:25:35 2010
-98.9850845	17.1406078	1330.34	Fri Apr 23 11:25:45 2010
-98.9850540	17.1404686	1327.13	Fri Apr 23 11:25:55 2010
-98.9850388	17.1403522	1326.06	Fri Apr 23 11:26:05 2010
-98.9850388	17.1402607	1324.56	Fri Apr 23 11:26:15 2010
-98.9850540	17.1401062	1323.63	Fri Apr 23 11:26:25 2010
-98.9850845	17.1400013	1322.47	Fri Apr 23 11:26:35 2010
-98.9850616	17.1399593	1321.94	Fri Apr 23 11:26:45 2010
-98.9850616	17.1399612	1320.16	Fri Apr 23 11:26:55 2010
-98.9850616	17.1399632	1318.75	Fri Apr 23 11:27:05 2010
-98.9850540	17.1399555	1317.38	Fri Apr 23 11:27:15 2010
-98.9850540	17.1399403	1316.16	Fri Apr 23 11:27:25 2010
-98.9850464	17.1399250	1315.09	Fri Apr 23 11:27:35 2010
-98.9850540	17.1399231	1314.28	Fri Apr 23 11:27:45 2010
-98.9850616	17.1399288	1314.00	Fri Apr 23 11:27:55 2010
-98.9850769	17.1399364	1313.94	Fri Apr 23 11:28:05 2010
-98.9850922	17.1399422	1313.47	Fri Apr 23 11:28:15 2010
-98.9850845	17.1399517	1312.97	Fri Apr 23 11:28:25 2010
-98.9850845	17.1399612	1312.94	Fri Apr 23 11:28:35 2010
-98.9850693	17.1399670	1313.25	Fri Apr 23 11:28:45 2010
-98.9850464	17.1399784	1316.63	Fri Apr 23 11:28:55 2010
-98.9850388	17.1399727	1317.16	Fri Apr 23 11:29:05 2010
-98.9850235	17.1399136	1319.56	Fri Apr 23 11:29:15 2010
-98.9850311	17.1398010	1322.97	Fri Apr 23 11:29:25 2010
-98.9850159	17.1396809	1322.47	Fri Apr 23 11:29:35 2010
-98.9850235	17.1395683	1320.56	Fri Apr 23 11:29:45 2010
-98.9849930	17.1394386	1321.69	Fri Apr 23 11:29:55 2010
-98.9850159	17.1393375	1319.66	Fri Apr 23 11:30:05 2010
-98.9850464	17.1392345	1318.44	Fri Apr 23 11:30:15 2010
-98.9850922	17.1391144	1318.84	Fri Apr 23 11:30:25 2010
-98.9851379	17.1390114	1319.28	Fri Apr 23 11:30:35 2010
-98.9851227	17.1390152	1318.25	Fri Apr 23 11:30:45 2010
-98.9851303	17.1390095	1318.25	Fri Apr 23 11:30:55 2010
-98.9851303	17.1390095	1318.31	Fri Apr 23 11:31:05 2010
-98.9851151	17.1389275	1317.91	Fri Apr 23 11:31:15 2010
-98.9851303	17.1387730	1317.47	Fri Apr 23 11:31:25 2010
-98.9851532	17.1386623	1316.59	Fri Apr 23 11:31:35 2010
-98.9851608	17.1385326	1315.47	Fri Apr 23 11:31:45 2010
-98.9851761	17.1384544	1311.47	Fri Apr 23 11:31:55 2010
-98.9851990	17.1383305	1310.00	Fri Apr 23 11:32:05 2010
-98.9852448	17.1382141	1310.28	Fri Apr 23 11:32:15 2010
-98.9852524	17.1381283	1311.28	Fri Apr 23 11:32:25 2010
-98.9852066	17.1380100	1307.91	Fri Apr 23 11:32:35 2010
-98.9852676	17.1379089	1307.31	Fri Apr 23 11:32:45 2010
-98.9853439	17.1378345	1307.09	Fri Apr 23 11:32:55 2010
-98.9853516	17.1377888	1309.19	Fri Apr 23 11:33:05 2010
-98.9853668	17.1378174	1308.88	Fri Apr 23 11:33:15 2010
-98.9853745	17.1378288	1309.22	Fri Apr 23 11:33:25 2010
-98.9853973	17.1378193	1309.56	Fri Apr 23 11:33:35 2010
-98.9853897	17.1378059	1310.13	Fri Apr 23 11:33:45 2010
