# Supplementary material for: Lévy foraging patterns of rural humans
Source: PLoS One. 2018 Jun 18;13(6):e0199099. doi: 10.1371/journal.pone.0199099 (PMC6005560; doi:10.1371/journal.pone.0199099)
Supplement: S6 File — (ZIP) [file pone.0199099.s006.zip › holux11/Holux011_M-241_Start_20100928-093742_Finish_20100928-101002.kml]

<?xml version="1.0" encoding="UTF-8"?>
<kml xmlns="http://earth.google.com/kml/2.1">
<Document>
<Style id="normalState_TLP_Start">
<IconStyle>
<scale>1.0</scale>
<Icon>
<href>http://maps.google.com/mapfiles/kml/pal4/icon15.png</href>
</Icon>
</IconStyle>
<LabelStyle>
<scale>1.0</scale>
</LabelStyle>
</Style>
<Style id="highlightState_TLP_Start">
<IconStyle>
<scale>1.1</scale>
<Icon>
<href>http://maps.google.com/mapfiles/kml/pal4/icon7.png</href>
</Icon>
</IconStyle>
<LabelStyle>
<scale>1.1</scale>
<color>ff0000ff</color>
</LabelStyle>
</Style>
<StyleMap id="styleMap_TLP_Start">
<Pair>
<key>normal</key>
<styleUrl>#normalState_TLP_Start</styleUrl>
</Pair>
<Pair>
<key>highlight</key>
<styleUrl>#highlightState_TLP_Start</styleUrl>
</Pair>
</StyleMap>
<Style id="normalState_TLP_Finish">
<IconStyle>
<scale>1.0</scale>
<Icon>
<href>http://maps.google.com/mapfiles/kml/pal4/icon15.png</href>
</Icon>
</IconStyle>
<LabelStyle>
<scale>1.0</scale>
</LabelStyle>
</Style>
<Style id="highlightState_TLP_Finish">
<IconStyle>
<scale>1.1</scale>
<Icon>
<href>http://maps.google.com/mapfiles/kml/pal4/icon7.png</href>
</Icon>
</IconStyle>
<LabelStyle>
<scale>1.1</scale>
<color>ff0000ff</color>
</LabelStyle>
</Style>
<StyleMap id="styleMap_TLP_Finish">
<Pair>
<key>normal</key>
<styleUrl>#normalState_TLP_Finish</styleUrl>
</Pair>
<Pair>
<key>highlight</key>
<styleUrl>#highlightState_TLP_Finish</styleUrl>
</Pair>
</StyleMap>
<Style id="normalState_TLP_Normal">
<IconStyle>
<scale>1.0</scale>
<Icon>
<href>http://maps.google.com/mapfiles/kml/pal4/icon31.png</href>
</Icon>
</IconStyle>
<LabelStyle>
<scale>1.0</scale>
</LabelStyle>
</Style>
<Style id="highlightState_TLP_Normal">
<IconStyle>
<scale>1.1</scale>
<Icon>
<href>http://maps.google.com/mapfiles/kml/pal4/icon23.png</href>
</Icon>
</IconStyle>
<LabelStyle>
<scale>1.1</scale>
<color>ff0000ff</color>
</LabelStyle>
</Style>
<StyleMap id="styleMap_TLP_Normal">
<Pair>
<key>normal</key>
<styleUrl>#normalState_TLP_Normal</styleUrl>
</Pair>
<Pair>
<key>highlight</key>
<styleUrl>#highlightState_TLP_Normal</styleUrl>
</Pair>
</StyleMap>
<Style id="normalState_TLP_Photo">
<IconStyle>
<scale>1.0</scale>
<Icon>
<href>http://maps.google.com/mapfiles/kml/pal4/icon46.png</href>
</Icon>
</IconStyle>
<LabelStyle>
<scale>1.0</scale>
</LabelStyle>
</Style>
<Style id="highlightState_TLP_Photo">
<IconStyle>
<scale>1.1</scale>
<Icon>
<href>http://maps.google.com/mapfiles/kml/pal4/icon38.png</href>
</Icon>
</IconStyle>
<LabelStyle>
<scale>1.1</scale>
<color>ff0000ff</color>
</LabelStyle>
</Style>
<StyleMap id="styleMap_TLP_Photo">
<Pair>
<key>normal</key>
<styleUrl>#normalState_TLP_Photo</styleUrl>
</Pair>
<Pair>
<key>highlight</key>
<styleUrl>#highlightState_TLP_Photo</styleUrl>
</Pair>
</StyleMap>
<Style id="roadStyle">
<LineStyle>
<color>ffffff00</color>
<width>6</width>
</LineStyle>
</Style>
<Open>1</Open>
<description>Route</description>
<name>Track Log</name>
<Placemark>
<name>Route</name>
<styleUrl>#roadStyle</styleUrl>
<MultiGeometry>
<LineString>
<coordinates>
-98.9843292,17.1416512,1330.19 -98.9843750,17.1417942,1346.91 -98.9844131,17.1418381,1349.28 -98.9843903,17.1417675,1349.56 -98.9843521,17.1417789,1347.31 -98.9844284,17.1418419,1345.28 -98.9845123,17.1418400,1343.69 -98.9846039,17.1418781,1346.50 -98.9846573,17.1418667,1345.94 -98.9847336,17.1418400,1345.94 -98.9848022,17.1418266,1345.00 -98.9848938,17.1418095,1343.47 -98.9849091,17.1418304,1339.09 -98.9848862,17.1418400,1338.50 -98.9848785,17.1418648,1338.78 -98.9848633,17.1418819,1338.59 -98.9849396,17.1419277,1338.75 -98.9850006,17.1419773,1337.78 -98.9850845,17.1419678,1336.16 -98.9851608,17.1419296,1335.53 -98.9852448,17.1418877,1334.63 -98.9853134,17.1418610,1334.16 -98.9853439,17.1418591,1331.97 -98.9853592,17.1418762,1331.72 -98.9853592,17.1418781,1331.69 -98.9853668,17.1418724,1331.63 -98.9853745,17.1418762,1331.66 -98.9854050,17.1418953,1331.78 -98.9854736,17.1419125,1330.13 -98.9854889,17.1419315,1329.81 -98.9854736,17.1419754,1328.03 -98.9854584,17.1419716,1327.34 -98.9854660,17.1419353,1326.88 -98.9854736,17.1418610,1326.59 -98.9854736,17.1418610,1326.50 -98.9854965,17.1418247,1327.28 -98.9854965,17.1418228,1327.31 -98.9854126,17.1417751,1326.09 -98.9854050,17.1417904,1325.94 -98.9853439,17.1418343,1326.28 -98.9853058,17.1418705,1326.44 -98.9852524,17.1419010,1326.56 -98.9852371,17.1418839,1325.91 -98.9852219,17.1418877,1325.94 -98.9851608,17.1418896,1327.22 -98.9850693,17.1418705,1328.69 -98.9850159,17.1418991,1328.66 -98.9849625,17.1418915,1329.13 -98.9849091,17.1418362,1332.59 -98.9848557,17.1418552,1331.03 -98.9848633,17.1418457,1333.22 -98.9848557,17.1418095,1334.06 -98.9848175,17.1418228,1334.56 -98.9847336,17.1418495,1336.47 -98.9846573,17.1418438,1338.72 -98.9845963,17.1418571,1340.66 -98.9845505,17.1418152,1343.72 -98.9845581,17.1418533,1345.31 -98.9845505,17.1419659,1344.00 -98.9845581,17.1420841,1344.06 -98.9846039,17.1421585,1350.16 -98.9845963,17.1422787,1351.72 -98.9846115,17.1423702,1349.28 -98.9846420,17.1424503,1349.66 -98.9846802,17.1425343,1348.50 -98.9847336,17.1426182,1349.78 -98.9847794,17.1427021,1351.53 -98.9847336,17.1428108,1353.34 -98.9846497,17.1428547,1355.06 -98.9845200,17.1429043,1355.81 -98.9843903,17.1429310,1356.06 -98.9842682,17.1429367,1356.44 -98.9841614,17.1429119,1357.09 -98.9840164,17.1429024,1360.00 -98.9839172,17.1428890,1362.75 -98.9837952,17.1429272,1364.25 -98.9836731,17.1429920,1366.97 -98.9835739,17.1430244,1366.38 -98.9834595,17.1431007,1366.97 -98.9833527,17.1431332,1367.72 -98.9832458,17.1431828,1369.16 -98.9831543,17.1432343,1368.13 -98.9830551,17.1432552,1365.84 -98.9829483,17.1433201,1365.44 -98.9828262,17.1433773,1367.34 -98.9827576,17.1433849,1368.97 -98.9826431,17.1434269,1369.25 -98.9825439,17.1434765,1370.56 -98.9824982,17.1435623,1375.13 -98.9824142,17.1436348,1378.19 -98.9823303,17.1437302,1378.00 -98.9822083,17.1437912,1379.59 -98.9820862,17.1438522,1379.16 -98.9819565,17.1439648,1380.88 -98.9818573,17.1440506,1381.63 -98.9817657,17.1441593,1379.38 -98.9816742,17.1442471,1374.88 -98.9815445,17.1443272,1374.28 -98.9814453,17.1444225,1376.94 -98.9813919,17.1444912,1377.22 -98.9813538,17.1446095,1378.25 -98.9813538,17.1447449,1378.78 -98.9813232,17.1448479,1378.91 -98.9813080,17.1449890,1382.38 -98.9813080,17.1451111,1383.41 -98.9812775,17.1452541,1385.94 -98.9812469,17.1453495,1385.28 -98.9811783,17.1454487,1385.34 -98.9810944,17.1455555,1384.94 -98.9810257,17.1456757,1385.53 -98.9809494,17.1458035,1387.09 -98.9808807,17.1459007,1383.63 -98.9808426,17.1460247,1385.25 -98.9807892,17.1461430,1386.97 -98.9807663,17.1462784,1385.63 -98.9807358,17.1463928,1385.66 -98.9807205,17.1465092,1383.66 -98.9806671,17.1466446,1384.06 -98.9806137,17.1467457,1386.03 -98.9805527,17.1468353,1385.81 -98.9804916,17.1469364,1390.28 -98.9804230,17.1470490,1392.44 -98.9803391,17.1471329,1389.09 -98.9802475,17.1472340,1389.59 -98.9801865,17.1473236,1387.50 -98.9801102,17.1474190,1390.78 -98.9800339,17.1475143,1394.38 -98.9799728,17.1476192,1396.16 -98.9798889,17.1477299,1401.41 -98.9797897,17.1477928,1402.28 -98.9796600,17.1478081,1404.97 -98.9795685,17.1478367,1407.03 -98.9795609,17.1478310,1405.31 -98.9795532,17.1478233,1404.16 -98.9795914,17.1478252,1404.59 -98.9795456,17.1478405,1404.38 -98.9794769,17.1478786,1405.81 -98.9794006,17.1479816,1406.94 -98.9794006,17.1480885,1407.31 -98.9794540,17.1482010,1406.63 -98.9794693,17.1483231,1408.06 -98.9794388,17.1484680,1414.84 -98.9793777,17.1485996,1416.53 -98.9793396,17.1487103,1418.25 -98.9793854,17.1488304,1418.94 -98.9794159,17.1489620,1422.28 -98.9794312,17.1490879,1422.09 -98.9794388,17.1492023,1417.84 -98.9794388,17.1493073,1419.47 -98.9794769,17.1494141,1420.25 -98.9794617,17.1495667,1422.03 -98.9793854,17.1496811,1424.13 -98.9792938,17.1497898,1425.59 -98.9792252,17.1499023,1423.22 -98.9790955,17.1500187,1426.28 -98.9789963,17.1501045,1426.66 -98.9789581,17.1502304,1423.97 -98.9788971,17.1503086,1422.19 -98.9788284,17.1504211,1420.59 -98.9787521,17.1505013,1420.31 -98.9786835,17.1506023,1421.66 -98.9785385,17.1506672,1422.78 -98.9784012,17.1507339,1425.75 -98.9783173,17.1508179,1427.44 -98.9782486,17.1509285,1429.00 -98.9781342,17.1510429,1427.91 -98.9780350,17.1511211,1427.50 -98.9779129,17.1511803,1429.63 -98.9777908,17.1512432,1429.38 -98.9776764,17.1512871,1432.59 -98.9775696,17.1513443,1432.94 -98.9774399,17.1514111,1434.94 -98.9773178,17.1514492,1436.31 -98.9771881,17.1515141,1434.16 -98.9770889,17.1515923,1434.00 -98.9770050,17.1516418,1431.56 -98.9768829,17.1516724,1431.72 -98.9767990,17.1517601,1431.59 -98.9766998,17.1518116,1433.94 -98.9766388,17.1518764,1434.09 -98.9765549,17.1519852,1434.84 -98.9765091,17.1520767,1436.03 -98.9764633,17.1521969,1436.06 -98.9764099,17.1522732,1436.25 -98.9763336,17.1523457,1438.97 -98.9762802,17.1524544,1440.28 -98.9762421,17.1525402,1442.56 -98.9761734,17.1526699,1444.94 -98.9761658,17.1527634,1444.22 -98.9761734,17.1528778,1445.63 -98.9761658,17.1529789,1446.97 -98.9761810,17.1530743,1453.56 -98.9761963,17.1531754,1461.00 -98.9761276,17.1532288,1468.97 -98.9760132,17.1532688,1473.03 </coordinates>
</LineString>
</MultiGeometry>
</Placemark>
<Folder>
<name>waypoints</name>
<Placemark>
<name>
Tue Sep 28 09:37:42 2010 S=5.55 Km/hr
</name>
<styleUrl>
#styleMap_TLP_Start
</styleUrl>
<Point>
<coordinates>
-98.9843292,17.1416512,1330.19
</coordinates>
</Point>
</Placemark>
<Placemark>
<name>
Tue Sep 28 09:37:52 2010 S=1.06 Km/hr
</name>
<styleUrl>
#styleMap_TLP_Normal
</styleUrl>
<Point>
<coordinates>
-98.9843750,17.1417942,1346.91
</coordinates>
</Point>
</Placemark>
<Placemark>
<name>
Tue Sep 28 09:38:02 2010 S=3.91 Km/hr
</name>
<styleUrl>
#styleMap_TLP_Normal
</styleUrl>
<Point>
<coordinates>
-98.9844131,17.1418381,1349.28
</coordinates>
</Point>
</Placemark>
<Placemark>
<name>
Tue Sep 28 09:38:12 2010 S=1.53 Km/hr
</name>
<styleUrl>
#styleMap_TLP_Normal
</styleUrl>
<Point>
<coordinates>
-98.9843903,17.1417675,1349.56
</coordinates>
</Point>
</Placemark>
<Placemark>
<name>
Tue Sep 28 09:38:22 2010 S=1.20 Km/hr
</name>
<styleUrl>
#styleMap_TLP_Normal
</styleUrl>
<Point>
<coordinates>
-98.9843521,17.1417789,1347.31
</coordinates>
</Point>
</Placemark>
<Placemark>
<name>
Tue Sep 28 09:38:32 2010 S=2.41 Km/hr
</name>
<styleUrl>
#styleMap_TLP_Normal
</styleUrl>
<Point>
<coordinates>
-98.9844284,17.1418419,1345.28
</coordinates>
</Point>
</Placemark>
<Placemark>
<name>
Tue Sep 28 09:38:42 2010 S=1.51 Km/hr
</name>
<styleUrl>
#styleMap_TLP_Normal
</styleUrl>
<Point>
<coordinates>
-98.9845123,17.1418400,1343.69
</coordinates>
</Point>
</Placemark>
<Placemark>
<name>
Tue Sep 28 09:38:52 2010 S=1.92 Km/hr
</name>
<styleUrl>
#styleMap_TLP_Normal
</styleUrl>
<Point>
<coordinates>
-98.9846039,17.1418781,1346.50
</coordinates>
</Point>
</Placemark>
<Placemark>
<name>
Tue Sep 28 09:39:02 2010 S=2.47 Km/hr
</name>
<styleUrl>
#styleMap_TLP_Normal
</styleUrl>
<Point>
<coordinates>
-98.9846573,17.1418667,1345.94
</coordinates>
</Point>
</Placemark>
<Placemark>
<name>
Tue Sep 28 09:39:12 2010 S=1.91 Km/hr
</name>
<styleUrl>
#styleMap_TLP_Normal
</styleUrl>
<Point>
<coordinates>
-98.9847336,17.1418400,1345.94
</coordinates>
</Point>
</Placemark>
<Placemark>
<name>
Tue Sep 28 09:39:22 2010 S=3.11 Km/hr
</name>
<styleUrl>
#styleMap_TLP_Normal
</styleUrl>
<Point>
<coordinates>
-98.9848022,17.1418266,1345.00
</coordinates>
</Point>
</Placemark>
<Placemark>
<name>
Tue Sep 28 09:39:32 2010 S=3.03 Km/hr
</name>
<styleUrl>
#styleMap_TLP_Normal
</styleUrl>
<Point>
<coordinates>
-98.9848938,17.1418095,1343.47
</coordinates>
</Point>
</Placemark>
<Placemark>
<name>
Tue Sep 28 09:39:42 2010 S=1.76 Km/hr
</name>
<styleUrl>
#styleMap_TLP_Normal
</styleUrl>
<Point>
<coordinates>
-98.9849091,17.1418304,1339.09
</coordinates>
</Point>
</Placemark>
<Placemark>
<name>
Tue Sep 28 09:39:52 2010 S=0.15 Km/hr
</name>
<styleUrl>
#styleMap_TLP_Normal
</styleUrl>
<Point>
<coordinates>
-98.9848862,17.1418400,1338.50
</coordinates>
</Point>
</Placemark>
<Placemark>
<name>
Tue Sep 28 09:40:02 2010 S=0.55 Km/hr
</name>
<styleUrl>
#styleMap_TLP_Normal
</styleUrl>
<Point>
<coordinates>
-98.9848785,17.1418648,1338.78
</coordinates>
</Point>
</Placemark>
<Placemark>
<name>
Tue Sep 28 09:40:12 2010 S=1.99 Km/hr
</name>
<styleUrl>
#styleMap_TLP_Normal
</styleUrl>
<Point>
<coordinates>
-98.9848633,17.1418819,1338.59
</coordinates>
</Point>
</Placemark>
<Placemark>
<name>
Tue Sep 28 09:40:22 2010 S=2.39 Km/hr
</name>
<styleUrl>
#styleMap_TLP_Normal
</styleUrl>
<Point>
<coordinates>
-98.9849396,17.1419277,1338.75
</coordinates>
</Point>
</Placemark>
<Placemark>
<name>
Tue Sep 28 09:40:32 2010 S=1.65 Km/hr
</name>
<styleUrl>
#styleMap_TLP_Normal
</styleUrl>
<Point>
<coordinates>
-98.9850006,17.1419773,1337.78
</coordinates>
</Point>
</Placemark>
<Placemark>
<name>
Tue Sep 28 09:40:42 2010 S=2.12 Km/hr
</name>
<styleUrl>
#styleMap_TLP_Normal
</styleUrl>
<Point>
<coordinates>
-98.9850845,17.1419678,1336.16
</coordinates>
</Point>
</Placemark>
<Placemark>
<name>
Tue Sep 28 09:40:52 2010 S=2.15 Km/hr
</name>
<styleUrl>
#styleMap_TLP_Normal
</styleUrl>
<Point>
<coordinates>
-98.9851608,17.1419296,1335.53
</coordinates>
</Point>
</Placemark>
<Placemark>
<name>
Tue Sep 28 09:41:02 2010 S=3.52 Km/hr
</name>
<styleUrl>
#styleMap_TLP_Normal
</styleUrl>
<Point>
<coordinates>
-98.9852448,17.1418877,1334.63
</coordinates>
</Point>
</Placemark>
<Placemark>
<name>
Tue Sep 28 09:41:12 2010 S=2.63 Km/hr
</name>
<styleUrl>
#styleMap_TLP_Normal
</styleUrl>
<Point>
<coordinates>
-98.9853134,17.1418610,1334.16
</coordinates>
</Point>
</Placemark>
<Placemark>
<name>
Tue Sep 28 09:41:22 2010 S=1.92 Km/hr
</name>
<styleUrl>
#styleMap_TLP_Normal
</styleUrl>
<Point>
<coordinates>
-98.9853439,17.1418591,1331.97
</coordinates>
</Point>
</Placemark>
<Placemark>
<name>
Tue Sep 28 09:41:32 2010 S=0.51 Km/hr
</name>
<styleUrl>
#styleMap_TLP_Normal
</styleUrl>
<Point>
<coordinates>
-98.9853592,17.1418762,1331.72
</coordinates>
</Point>
</Placemark>
<Placemark>
<name>
Tue Sep 28 09:41:42 2010 S=1.02 Km/hr
</name>
<styleUrl>
#styleMap_TLP_Normal
</styleUrl>
<Point>
<coordinates>
-98.9853592,17.1418781,1331.69
</coordinates>
</Point>
</Placemark>
<Placemark>
<name>
Tue Sep 28 09:41:52 2010 S=0.48 Km/hr
</name>
<styleUrl>
#styleMap_TLP_Normal
</styleUrl>
<Point>
<coordinates>
-98.9853668,17.1418724,1331.63
</coordinates>
</Point>
</Placemark>
<Placemark>
<name>
Tue Sep 28 09:42:02 2010 S=0.42 Km/hr
</name>
<styleUrl>
#styleMap_TLP_Normal
</styleUrl>
<Point>
<coordinates>
-98.9853745,17.1418762,1331.66
</coordinates>
</Point>
</Placemark>
<Placemark>
<name>
Tue Sep 28 09:42:12 2010 S=2.21 Km/hr
</name>
<styleUrl>
#styleMap_TLP_Normal
</styleUrl>
<Point>
<coordinates>
-98.9854050,17.1418953,1331.78
</coordinates>
</Point>
</Placemark>
<Placemark>
<name>
Tue Sep 28 09:42:22 2010 S=0.13 Km/hr
</name>
<styleUrl>
#styleMap_TLP_Normal
</styleUrl>
<Point>
<coordinates>
-98.9854736,17.1419125,1330.13
</coordinates>
</Point>
</Placemark>
<Placemark>
<name>
Tue Sep 28 09:42:32 2010 S=1.95 Km/hr
</name>
<styleUrl>
#styleMap_TLP_Normal
</styleUrl>
<Point>
<coordinates>
-98.9854889,17.1419315,1329.81
</coordinates>
</Point>
</Placemark>
<Placemark>
<name>
Tue Sep 28 09:42:42 2010 S=0.60 Km/hr
</name>
<styleUrl>
#styleMap_TLP_Normal
</styleUrl>
<Point>
<coordinates>
-98.9854736,17.1419754,1328.03
</coordinates>
</Point>
</Placemark>
<Placemark>
<name>
Tue Sep 28 09:42:52 2010 S=0.43 Km/hr
</name>
<styleUrl>
#styleMap_TLP_Normal
</styleUrl>
<Point>
<coordinates>
-98.9854584,17.1419716,1327.34
</coordinates>
</Point>
</Placemark>
<Placemark>
<name>
Tue Sep 28 09:43:02 2010 S=2.22 Km/hr
</name>
<styleUrl>
#styleMap_TLP_Normal
</styleUrl>
<Point>
<coordinates>
-98.9854660,17.1419353,1326.88
</coordinates>
</Point>
</Placemark>
<Placemark>
<name>
Tue Sep 28 09:43:12 2010 S=0.26 Km/hr
</name>
<styleUrl>
#styleMap_TLP_Normal
</styleUrl>
<Point>
<coordinates>
-98.9854736,17.1418610,1326.59
</coordinates>
</Point>
</Placemark>
<Placemark>
<name>
Tue Sep 28 09:43:22 2010 S=0.38 Km/hr
</name>
<styleUrl>
#styleMap_TLP_Normal
</styleUrl>
<Point>
<coordinates>
-98.9854736,17.1418610,1326.50
</coordinates>
</Point>
</Placemark>
<Placemark>
<name>
Tue Sep 28 09:43:32 2010 S=0.45 Km/hr
</name>
<styleUrl>
#styleMap_TLP_Normal
</styleUrl>
<Point>
<coordinates>
-98.9854965,17.1418247,1327.28
</coordinates>
</Point>
</Placemark>
<Placemark>
<name>
Tue Sep 28 09:43:42 2010 S=0.83 Km/hr
</name>
<styleUrl>
#styleMap_TLP_Normal
</styleUrl>
<Point>
<coordinates>
-98.9854965,17.1418228,1327.31
</coordinates>
</Point>
</Placemark>
<Placemark>
<name>
Tue Sep 28 09:43:52 2010 S=0.46 Km/hr
</name>
<styleUrl>
#styleMap_TLP_Normal
</styleUrl>
<Point>
<coordinates>
-98.9854126,17.1417751,1326.09
</coordinates>
</Point>
</Placemark>
<Placemark>
<name>
Tue Sep 28 09:44:02 2010 S=2.06 Km/hr
</name>
<styleUrl>
#styleMap_TLP_Normal
</styleUrl>
<Point>
<coordinates>
-98.9854050,17.1417904,1325.94
</coordinates>
</Point>
</Placemark>
<Placemark>
<name>
Tue Sep 28 09:44:12 2010 S=1.52 Km/hr
</name>
<styleUrl>
#styleMap_TLP_Normal
</styleUrl>
<Point>
<coordinates>
-98.9853439,17.1418343,1326.28
</coordinates>
</Point>
</Placemark>
<Placemark>
<name>
Tue Sep 28 09:44:22 2010 S=2.18 Km/hr
</name>
<styleUrl>
#styleMap_TLP_Normal
</styleUrl>
<Point>
<coordinates>
-98.9853058,17.1418705,1326.44
</coordinates>
</Point>
</Placemark>
<Placemark>
<name>
Tue Sep 28 09:44:32 2010 S=2.17 Km/hr
</name>
<styleUrl>
#styleMap_TLP_Normal
</styleUrl>
<Point>
<coordinates>
-98.9852524,17.1419010,1326.56
</coordinates>
</Point>
</Placemark>
<Placemark>
<name>
Tue Sep 28 09:44:42 2010 S=1.52 Km/hr
</name>
<styleUrl>
#styleMap_TLP_Normal
</styleUrl>
<Point>
<coordinates>
-98.9852371,17.1418839,1325.91
</coordinates>
</Point>
</Placemark>
<Placemark>
<name>
Tue Sep 28 09:44:52 2010 S=1.53 Km/hr
</name>
<styleUrl>
#styleMap_TLP_Normal
</styleUrl>
<Point>
<coordinates>
-98.9852219,17.1418877,1325.94
</coordinates>
</Point>
</Placemark>
<Placemark>
<name>
Tue Sep 28 09:45:02 2010 S=2.10 Km/hr
</name>
<styleUrl>
#styleMap_TLP_Normal
</styleUrl>
<Point>
<coordinates>
-98.9851608,17.1418896,1327.22
</coordinates>
</Point>
</Placemark>
<Placemark>
<name>
Tue Sep 28 09:45:12 2010 S=1.62 Km/hr
</name>
<styleUrl>
#styleMap_TLP_Normal
</styleUrl>
<Point>
<coordinates>
-98.9850693,17.1418705,1328.69
</coordinates>
</Point>
</Placemark>
<Placemark>
<name>
Tue Sep 28 09:45:22 2010 S=3.20 Km/hr
</name>
<styleUrl>
#styleMap_TLP_Normal
</styleUrl>
<Point>
<coordinates>
-98.9850159,17.1418991,1328.66
</coordinates>
</Point>
</Placemark>
<Placemark>
<name>
Tue Sep 28 09:45:32 2010 S=0.79 Km/hr
</name>
<styleUrl>
#styleMap_TLP_Normal
</styleUrl>
<Point>
<coordinates>
-98.9849625,17.1418915,1329.13
</coordinates>
</Point>
</Placemark>
<Placemark>
<name>
Tue Sep 28 09:45:42 2010 S=1.66 Km/hr
</name>
<styleUrl>
#styleMap_TLP_Normal
</styleUrl>
<Point>
<coordinates>
-98.9849091,17.1418362,1332.59
</coordinates>
</Point>
</Placemark>
<Placemark>
<name>
Tue Sep 28 09:45:52 2010 S=1.76 Km/hr
</name>
<styleUrl>
#styleMap_TLP_Normal
</styleUrl>
<Point>
<coordinates>
-98.9848557,17.1418552,1331.03
</coordinates>
</Point>
</Placemark>
<Placemark>
<name>
Tue Sep 28 09:46:02 2010 S=1.10 Km/hr
</name>
<styleUrl>
#styleMap_TLP_Normal
</styleUrl>
<Point>
<coordinates>
-98.9848633,17.1418457,1333.22
</coordinates>
</Point>
</Placemark>
<Placemark>
<name>
Tue Sep 28 09:46:12 2010 S=0.75 Km/hr
</name>
<styleUrl>
#styleMap_TLP_Normal
</styleUrl>
<Point>
<coordinates>
-98.9848557,17.1418095,1334.06
</coordinates>
</Point>
</Placemark>
<Placemark>
<name>
Tue Sep 28 09:46:22 2010 S=3.40 Km/hr
</name>
<styleUrl>
#styleMap_TLP_Normal
</styleUrl>
<Point>
<coordinates>
-98.9848175,17.1418228,1334.56
</coordinates>
</Point>
</Placemark>
<Placemark>
<name>
Tue Sep 28 09:46:32 2010 S=2.00 Km/hr
</name>
<styleUrl>
#styleMap_TLP_Normal
</styleUrl>
<Point>
<coordinates>
-98.9847336,17.1418495,1336.47
</coordinates>
</Point>
</Placemark>
<Placemark>
<name>
Tue Sep 28 09:46:42 2010 S=2.54 Km/hr
</name>
<styleUrl>
#styleMap_TLP_Normal
</styleUrl>
<Point>
<coordinates>
-98.9846573,17.1418438,1338.72
</coordinates>
</Point>
</Placemark>
<Placemark>
<name>
Tue Sep 28 09:46:52 2010 S=2.06 Km/hr
</name>
<styleUrl>
#styleMap_TLP_Normal
</styleUrl>
<Point>
<coordinates>
-98.9845963,17.1418571,1340.66
</coordinates>
</Point>
</Placemark>
<Placemark>
<name>
Tue Sep 28 09:47:02 2010 S=1.53 Km/hr
</name>
<styleUrl>
#styleMap_TLP_Normal
</styleUrl>
<Point>
<coordinates>
-98.9845505,17.1418152,1343.72
</coordinates>
</Point>
</Placemark>
<Placemark>
<name>
Tue Sep 28 09:47:12 2010 S=1.41 Km/hr
</name>
<styleUrl>
#styleMap_TLP_Normal
</styleUrl>
<Point>
<coordinates>
-98.9845581,17.1418533,1345.31
</coordinates>
</Point>
</Placemark>
<Placemark>
<name>
Tue Sep 28 09:47:22 2010 S=3.13 Km/hr
</name>
<styleUrl>
#styleMap_TLP_Normal
</styleUrl>
<Point>
<coordinates>
-98.9845505,17.1419659,1344.00
</coordinates>
</Point>
</Placemark>
<Placemark>
<name>
Tue Sep 28 09:47:32 2010 S=1.97 Km/hr
</name>
<styleUrl>
#styleMap_TLP_Normal
</styleUrl>
<Point>
<coordinates>
-98.9845581,17.1420841,1344.06
</coordinates>
</Point>
</Placemark>
<Placemark>
<name>
Tue Sep 28 09:47:42 2010 S=3.53 Km/hr
</name>
<styleUrl>
#styleMap_TLP_Normal
</styleUrl>
<Point>
<coordinates>
-98.9846039,17.1421585,1350.16
</coordinates>
</Point>
</Placemark>
<Placemark>
<name>
Tue Sep 28 09:47:52 2010 S=3.21 Km/hr
</name>
<styleUrl>
#styleMap_TLP_Normal
</styleUrl>
<Point>
<coordinates>
-98.9845963,17.1422787,1351.72
</coordinates>
</Point>
</Placemark>
<Placemark>
<name>
Tue Sep 28 09:48:02 2010 S=2.40 Km/hr
</name>
<styleUrl>
#styleMap_TLP_Normal
</styleUrl>
<Point>
<coordinates>
-98.9846115,17.1423702,1349.28
</coordinates>
</Point>
</Placemark>
<Placemark>
<name>
Tue Sep 28 09:48:12 2010 S=3.50 Km/hr
</name>
<styleUrl>
#styleMap_TLP_Normal
</styleUrl>
<Point>
<coordinates>
-98.9846420,17.1424503,1349.66
</coordinates>
</Point>
</Placemark>
<Placemark>
<name>
Tue Sep 28 09:48:22 2010 S=3.64 Km/hr
</name>
<styleUrl>
#styleMap_TLP_Normal
</styleUrl>
<Point>
<coordinates>
-98.9846802,17.1425343,1348.50
</coordinates>
</Point>
</Placemark>
<Placemark>
<name>
Tue Sep 28 09:48:32 2010 S=3.29 Km/hr
</name>
<styleUrl>
#styleMap_TLP_Normal
</styleUrl>
<Point>
<coordinates>
-98.9847336,17.1426182,1349.78
</coordinates>
</Point>
</Placemark>
<Placemark>
<name>
Tue Sep 28 09:48:42 2010 S=2.50 Km/hr
</name>
<styleUrl>
#styleMap_TLP_Normal
</styleUrl>
<Point>
<coordinates>
-98.9847794,17.1427021,1351.53
</coordinates>
</Point>
</Placemark>
<Placemark>
<name>
Tue Sep 28 09:48:52 2010 S=4.05 Km/hr
</name>
<styleUrl>
#styleMap_TLP_Normal
</styleUrl>
<Point>
<coordinates>
-98.9847336,17.1428108,1353.34
</coordinates>
</Point>
</Placemark>
<Placemark>
<name>
Tue Sep 28 09:49:02 2010 S=2.80 Km/hr
</name>
<styleUrl>
#styleMap_TLP_Normal
</styleUrl>
<Point>
<coordinates>
-98.9846497,17.1428547,1355.06
</coordinates>
</Point>
</Placemark>
<Placemark>
<name>
Tue Sep 28 09:49:12 2010 S=5.11 Km/hr
</name>
<styleUrl>
#styleMap_TLP_Normal
</styleUrl>
<Point>
<coordinates>
-98.9845200,17.1429043,1355.81
</coordinates>
</Point>
</Placemark>
<Placemark>
<name>
Tue Sep 28 09:49:22 2010 S=5.75 Km/hr
</name>
<styleUrl>
#styleMap_TLP_Normal
</styleUrl>
<Point>
<coordinates>
-98.9843903,17.1429310,1356.06
</coordinates>
</Point>
</Placemark>
<Placemark>
<name>
Tue Sep 28 09:49:32 2010 S=3.76 Km/hr
</name>
<styleUrl>
#styleMap_TLP_Normal
</styleUrl>
<Point>
<coordinates>
-98.9842682,17.1429367,1356.44
</coordinates>
</Point>
</Placemark>
<Placemark>
<name>
Tue Sep 28 09:49:42 2010 S=5.64 Km/hr
</name>
<styleUrl>
#styleMap_TLP_Normal
</styleUrl>
<Point>
<coordinates>
-98.9841614,17.1429119,1357.09
</coordinates>
</Point>
</Placemark>
<Placemark>
<name>
Tue Sep 28 09:49:52 2010 S=2.95 Km/hr
</name>
<styleUrl>
#styleMap_TLP_Normal
</styleUrl>
<Point>
<coordinates>
-98.9840164,17.1429024,1360.00
</coordinates>
</Point>
</Placemark>
<Placemark>
<name>
Tue Sep 28 09:50:02 2010 S=3.72 Km/hr
</name>
<styleUrl>
#styleMap_TLP_Normal
</styleUrl>
<Point>
<coordinates>
-98.9839172,17.1428890,1362.75
</coordinates>
</Point>
</Placemark>
<Placemark>
<name>
Tue Sep 28 09:50:12 2010 S=3.54 Km/hr
</name>
<styleUrl>
#styleMap_TLP_Normal
</styleUrl>
<Point>
<coordinates>
-98.9837952,17.1429272,1364.25
</coordinates>
</Point>
</Placemark>
<Placemark>
<name>
Tue Sep 28 09:50:22 2010 S=3.86 Km/hr
</name>
<styleUrl>
#styleMap_TLP_Normal
</styleUrl>
<Point>
<coordinates>
-98.9836731,17.1429920,1366.97
</coordinates>
</Point>
</Placemark>
<Placemark>
<name>
Tue Sep 28 09:50:32 2010 S=3.22 Km/hr
</name>
<styleUrl>
#styleMap_TLP_Normal
</styleUrl>
<Point>
<coordinates>
-98.9835739,17.1430244,1366.38
</coordinates>
</Point>
</Placemark>
<Placemark>
<name>
Tue Sep 28 09:50:42 2010 S=3.53 Km/hr
</name>
<styleUrl>
#styleMap_TLP_Normal
</styleUrl>
<Point>
<coordinates>
-98.9834595,17.1431007,1366.97
</coordinates>
</Point>
</Placemark>
<Placemark>
<name>
Tue Sep 28 09:50:52 2010 S=3.12 Km/hr
</name>
<styleUrl>
#styleMap_TLP_Normal
</styleUrl>
<Point>
<coordinates>
-98.9833527,17.1431332,1367.72
</coordinates>
</Point>
</Placemark>
<Placemark>
<name>
Tue Sep 28 09:51:02 2010 S=3.70 Km/hr
</name>
<styleUrl>
#styleMap_TLP_Normal
</styleUrl>
<Point>
<coordinates>
-98.9832458,17.1431828,1369.16
</coordinates>
</Point>
</Placemark>
<Placemark>
<name>
Tue Sep 28 09:51:12 2010 S=3.76 Km/hr
</name>
<styleUrl>
#styleMap_TLP_Normal
</styleUrl>
<Point>
<coordinates>
-98.9831543,17.1432343,1368.13
</coordinates>
</Point>
</Placemark>
<Placemark>
<name>
Tue Sep 28 09:51:22 2010 S=3.78 Km/hr
</name>
<styleUrl>
#styleMap_TLP_Normal
</styleUrl>
<Point>
<coordinates>
-98.9830551,17.1432552,1365.84
</coordinates>
</Point>
</Placemark>
<Placemark>
<name>
Tue Sep 28 09:51:32 2010 S=4.95 Km/hr
</name>
<styleUrl>
#styleMap_TLP_Normal
</styleUrl>
<Point>
<coordinates>
-98.9829483,17.1433201,1365.44
</coordinates>
</Point>
</Placemark>
<Placemark>
<name>
Tue Sep 28 09:51:42 2010 S=4.48 Km/hr
</name>
<styleUrl>
#styleMap_TLP_Normal
</styleUrl>
<Point>
<coordinates>
-98.9828262,17.1433773,1367.34
</coordinates>
</Point>
</Placemark>
<Placemark>
<name>
Tue Sep 28 09:51:52 2010 S=2.58 Km/hr
</name>
<styleUrl>
#styleMap_TLP_Normal
</styleUrl>
<Point>
<coordinates>
-98.9827576,17.1433849,1368.97
</coordinates>
</Point>
</Placemark>
<Placemark>
<name>
Tue Sep 28 09:52:02 2010 S=4.83 Km/hr
</name>
<styleUrl>
#styleMap_TLP_Normal
</styleUrl>
<Point>
<coordinates>
-98.9826431,17.1434269,1369.25
</coordinates>
</Point>
</Placemark>
<Placemark>
<name>
Tue Sep 28 09:52:12 2010 S=2.59 Km/hr
</name>
<styleUrl>
#styleMap_TLP_Normal
</styleUrl>
<Point>
<coordinates>
-98.9825439,17.1434765,1370.56
</coordinates>
</Point>
</Placemark>
<Placemark>
<name>
Tue Sep 28 09:52:22 2010 S=3.44 Km/hr
</name>
<styleUrl>
#styleMap_TLP_Normal
</styleUrl>
<Point>
<coordinates>
-98.9824982,17.1435623,1375.13
</coordinates>
</Point>
</Placemark>
<Placemark>
<name>
Tue Sep 28 09:52:32 2010 S=5.40 Km/hr
</name>
<styleUrl>
#styleMap_TLP_Normal
</styleUrl>
<Point>
<coordinates>
-98.9824142,17.1436348,1378.19
</coordinates>
</Point>
</Placemark>
<Placemark>
<name>
Tue Sep 28 09:52:42 2010 S=3.35 Km/hr
</name>
<styleUrl>
#styleMap_TLP_Normal
</styleUrl>
<Point>
<coordinates>
-98.9823303,17.1437302,1378.00
</coordinates>
</Point>
</Placemark>
<Placemark>
<name>
Tue Sep 28 09:52:52 2010 S=4.19 Km/hr
</name>
<styleUrl>
#styleMap_TLP_Normal
</styleUrl>
<Point>
<coordinates>
-98.9822083,17.1437912,1379.59
</coordinates>
</Point>
</Placemark>
<Placemark>
<name>
Tue Sep 28 09:53:02 2010 S=6.47 Km/hr
</name>
<styleUrl>
#styleMap_TLP_Normal
</styleUrl>
<Point>
<coordinates>
-98.9820862,17.1438522,1379.16
</coordinates>
</Point>
</Placemark>
<Placemark>
<name>
Tue Sep 28 09:53:12 2010 S=5.50 Km/hr
</name>
<styleUrl>
#styleMap_TLP_Normal
</styleUrl>
<Point>
<coordinates>
-98.9819565,17.1439648,1380.88
</coordinates>
</Point>
</Placemark>
<Placemark>
<name>
Tue Sep 28 09:53:22 2010 S=5.59 Km/hr
</name>
<styleUrl>
#styleMap_TLP_Normal
</styleUrl>
<Point>
<coordinates>
-98.9818573,17.1440506,1381.63
</coordinates>
</Point>
</Placemark>
<Placemark>
<name>
Tue Sep 28 09:53:32 2010 S=6.35 Km/hr
</name>
<styleUrl>
#styleMap_TLP_Normal
</styleUrl>
<Point>
<coordinates>
-98.9817657,17.1441593,1379.38
</coordinates>
</Point>
</Placemark>
<Placemark>
<name>
Tue Sep 28 09:53:42 2010 S=5.31 Km/hr
</name>
<styleUrl>
#styleMap_TLP_Normal
</styleUrl>
<Point>
<coordinates>
-98.9816742,17.1442471,1374.88
</coordinates>
</Point>
</Placemark>
<Placemark>
<name>
Tue Sep 28 09:53:52 2010 S=4.44 Km/hr
</name>
<styleUrl>
#styleMap_TLP_Normal
</styleUrl>
<Point>
<coordinates>
-98.9815445,17.1443272,1374.28
</coordinates>
</Point>
</Placemark>
<Placemark>
<name>
Tue Sep 28 09:54:02 2010 S=6.00 Km/hr
</name>
<styleUrl>
#styleMap_TLP_Normal
</styleUrl>
<Point>
<coordinates>
-98.9814453,17.1444225,1376.94
</coordinates>
</Point>
</Placemark>
<Placemark>
<name>
Tue Sep 28 09:54:12 2010 S=3.58 Km/hr
</name>
<styleUrl>
#styleMap_TLP_Normal
</styleUrl>
<Point>
<coordinates>
-98.9813919,17.1444912,1377.22
</coordinates>
</Point>
</Placemark>
<Placemark>
<name>
Tue Sep 28 09:54:22 2010 S=4.01 Km/hr
</name>
<styleUrl>
#styleMap_TLP_Normal
</styleUrl>
<Point>
<coordinates>
-98.9813538,17.1446095,1378.25
</coordinates>
</Point>
</Placemark>
<Placemark>
<name>
Tue Sep 28 09:54:32 2010 S=3.91 Km/hr
</name>
<styleUrl>
#styleMap_TLP_Normal
</styleUrl>
<Point>
<coordinates>
-98.9813538,17.1447449,1378.78
</coordinates>
</Point>
</Placemark>
<Placemark>
<name>
Tue Sep 28 09:54:42 2010 S=3.98 Km/hr
</name>
<styleUrl>
#styleMap_TLP_Normal
</styleUrl>
<Point>
<coordinates>
-98.9813232,17.1448479,1378.91
</coordinates>
</Point>
</Placemark>
<Placemark>
<name>
Tue Sep 28 09:54:52 2010 S=4.20 Km/hr
</name>
<styleUrl>
#styleMap_TLP_Normal
</styleUrl>
<Point>
<coordinates>
-98.9813080,17.1449890,1382.38
</coordinates>
</Point>
</Placemark>
<Placemark>
<name>
Tue Sep 28 09:55:02 2010 S=5.08 Km/hr
</name>
<styleUrl>
#styleMap_TLP_Normal
</styleUrl>
<Point>
<coordinates>
-98.9813080,17.1451111,1383.41
</coordinates>
</Point>
</Placemark>
<Placemark>
<name>
Tue Sep 28 09:55:12 2010 S=7.05 Km/hr
</name>
<styleUrl>
#styleMap_TLP_Normal
</styleUrl>
<Point>
<coordinates>
-98.9812775,17.1452541,1385.94
</coordinates>
</Point>
</Placemark>
<Placemark>
<name>
Tue Sep 28 09:55:22 2010 S=5.51 Km/hr
</name>
<styleUrl>
#styleMap_TLP_Normal
</styleUrl>
<Point>
<coordinates>
-98.9812469,17.1453495,1385.28
</coordinates>
</Point>
</Placemark>
<Placemark>
<name>
Tue Sep 28 09:55:32 2010 S=4.83 Km/hr
</name>
<styleUrl>
#styleMap_TLP_Normal
</styleUrl>
<Point>
<coordinates>
-98.9811783,17.1454487,1385.34
</coordinates>
</Point>
</Placemark>
<Placemark>
<name>
Tue Sep 28 09:55:42 2010 S=4.15 Km/hr
</name>
<styleUrl>
#styleMap_TLP_Normal
</styleUrl>
<Point>
<coordinates>
-98.9810944,17.1455555,1384.94
</coordinates>
</Point>
</Placemark>
<Placemark>
<name>
Tue Sep 28 09:55:52 2010 S=4.54 Km/hr
</name>
<styleUrl>
#styleMap_TLP_Normal
</styleUrl>
<Point>
<coordinates>
-98.9810257,17.1456757,1385.53
</coordinates>
</Point>
</Placemark>
<Placemark>
<name>
Tue Sep 28 09:56:02 2010 S=4.88 Km/hr
</name>
<styleUrl>
#styleMap_TLP_Normal
</styleUrl>
<Point>
<coordinates>
-98.9809494,17.1458035,1387.09
</coordinates>
</Point>
</Placemark>
<Placemark>
<name>
Tue Sep 28 09:56:12 2010 S=4.23 Km/hr
</name>
<styleUrl>
#styleMap_TLP_Normal
</styleUrl>
<Point>
<coordinates>
-98.9808807,17.1459007,1383.63
</coordinates>
</Point>
</Placemark>
<Placemark>
<name>
Tue Sep 28 09:56:22 2010 S=3.77 Km/hr
</name>
<styleUrl>
#styleMap_TLP_Normal
</styleUrl>
<Point>
<coordinates>
-98.9808426,17.1460247,1385.25
</coordinates>
</Point>
</Placemark>
<Placemark>
<name>
Tue Sep 28 09:56:32 2010 S=4.37 Km/hr
</name>
<styleUrl>
#styleMap_TLP_Normal
</styleUrl>
<Point>
<coordinates>
-98.9807892,17.1461430,1386.97
</coordinates>
</Point>
</Placemark>
<Placemark>
<name>
Tue Sep 28 09:56:42 2010 S=4.17 Km/hr
</name>
<styleUrl>
#styleMap_TLP_Normal
</styleUrl>
<Point>
<coordinates>
-98.9807663,17.1462784,1385.63
</coordinates>
</Point>
</Placemark>
<Placemark>
<name>
Tue Sep 28 09:56:52 2010 S=4.19 Km/hr
</name>
<styleUrl>
#styleMap_TLP_Normal
</styleUrl>
<Point>
<coordinates>
-98.9807358,17.1463928,1385.66
</coordinates>
</Point>
</Placemark>
<Placemark>
<name>
Tue Sep 28 09:57:02 2010 S=2.71 Km/hr
</name>
<styleUrl>
#styleMap_TLP_Normal
</styleUrl>
<Point>
<coordinates>
-98.9807205,17.1465092,1383.66
</coordinates>
</Point>
</Placemark>
<Placemark>
<name>
Tue Sep 28 09:57:12 2010 S=4.96 Km/hr
</name>
<styleUrl>
#styleMap_TLP_Normal
</styleUrl>
<Point>
<coordinates>
-98.9806671,17.1466446,1384.06
</coordinates>
</Point>
</Placemark>
<Placemark>
<name>
Tue Sep 28 09:57:22 2010 S=3.47 Km/hr
</name>
<styleUrl>
#styleMap_TLP_Normal
</styleUrl>
<Point>
<coordinates>
-98.9806137,17.1467457,1386.03
</coordinates>
</Point>
</Placemark>
<Placemark>
<name>
Tue Sep 28 09:57:32 2010 S=2.96 Km/hr
</name>
<styleUrl>
#styleMap_TLP_Normal
</styleUrl>
<Point>
<coordinates>
-98.9805527,17.1468353,1385.81
</coordinates>
</Point>
</Placemark>
<Placemark>
<name>
Tue Sep 28 09:57:42 2010 S=3.98 Km/hr
</name>
<styleUrl>
#styleMap_TLP_Normal
</styleUrl>
<Point>
<coordinates>
-98.9804916,17.1469364,1390.28
</coordinates>
</Point>
</Placemark>
<Placemark>
<name>
Tue Sep 28 09:57:52 2010 S=3.88 Km/hr
</name>
<styleUrl>
#styleMap_TLP_Normal
</styleUrl>
<Point>
<coordinates>
-98.9804230,17.1470490,1392.44
</coordinates>
</Point>
</Placemark>
<Placemark>
<name>
Tue Sep 28 09:58:02 2010 S=3.74 Km/hr
</name>
<styleUrl>
#styleMap_TLP_Normal
</styleUrl>
<Point>
<coordinates>
-98.9803391,17.1471329,1389.09
</coordinates>
</Point>
</Placemark>
<Placemark>
<name>
Tue Sep 28 09:58:12 2010 S=4.55 Km/hr
</name>
<styleUrl>
#styleMap_TLP_Normal
</styleUrl>
<Point>
<coordinates>
-98.9802475,17.1472340,1389.59
</coordinates>
</Point>
</Placemark>
<Placemark>
<name>
Tue Sep 28 09:58:22 2010 S=3.74 Km/hr
</name>
<styleUrl>
#styleMap_TLP_Normal
</styleUrl>
<Point>
<coordinates>
-98.9801865,17.1473236,1387.50
</coordinates>
</Point>
</Placemark>
<Placemark>
<name>
Tue Sep 28 09:58:32 2010 S=3.70 Km/hr
</name>
<styleUrl>
#styleMap_TLP_Normal
</styleUrl>
<Point>
<coordinates>
-98.9801102,17.1474190,1390.78
</coordinates>
</Point>
</Placemark>
<Placemark>
<name>
Tue Sep 28 09:58:42 2010 S=2.57 Km/hr
</name>
<styleUrl>
#styleMap_TLP_Normal
</styleUrl>
<Point>
<coordinates>
-98.9800339,17.1475143,1394.38
</coordinates>
</Point>
</Placemark>
<Placemark>
<name>
Tue Sep 28 09:58:52 2010 S=3.76 Km/hr
</name>
<styleUrl>
#styleMap_TLP_Normal
</styleUrl>
<Point>
<coordinates>
-98.9799728,17.1476192,1396.16
</coordinates>
</Point>
</Placemark>
<Placemark>
<name>
Tue Sep 28 09:59:02 2010 S=3.63 Km/hr
</name>
<styleUrl>
#styleMap_TLP_Normal
</styleUrl>
<Point>
<coordinates>
-98.9798889,17.1477299,1401.41
</coordinates>
</Point>
</Placemark>
<Placemark>
<name>
Tue Sep 28 09:59:12 2010 S=3.48 Km/hr
</name>
<styleUrl>
#styleMap_TLP_Normal
</styleUrl>
<Point>
<coordinates>
-98.9797897,17.1477928,1402.28
</coordinates>
</Point>
</Placemark>
<Placemark>
<name>
Tue Sep 28 09:59:22 2010 S=3.39 Km/hr
</name>
<styleUrl>
#styleMap_TLP_Normal
</styleUrl>
<Point>
<coordinates>
-98.9796600,17.1478081,1404.97
</coordinates>
</Point>
</Placemark>
<Placemark>
<name>
Tue Sep 28 09:59:32 2010 S=0.16 Km/hr
</name>
<styleUrl>
#styleMap_TLP_Normal
</styleUrl>
<Point>
<coordinates>
-98.9795685,17.1478367,1407.03
</coordinates>
</Point>
</Placemark>
<Placemark>
<name>
Tue Sep 28 09:59:42 2010 S=0.07 Km/hr
</name>
<styleUrl>
#styleMap_TLP_Normal
</styleUrl>
<Point>
<coordinates>
-98.9795609,17.1478310,1405.31
</coordinates>
</Point>
</Placemark>
<Placemark>
<name>
Tue Sep 28 09:59:52 2010 S=0.11 Km/hr
</name>
<styleUrl>
#styleMap_TLP_Normal
</styleUrl>
<Point>
<coordinates>
-98.9795532,17.1478233,1404.16
</coordinates>
</Point>
</Placemark>
<Placemark>
<name>
Tue Sep 28 10:00:02 2010 S=0.19 Km/hr
</name>
<styleUrl>
#styleMap_TLP_Normal
</styleUrl>
<Point>
<coordinates>
-98.9795914,17.1478252,1404.59
</coordinates>
</Point>
</Placemark>
<Placemark>
<name>
Tue Sep 28 10:00:12 2010 S=2.69 Km/hr
</name>
<styleUrl>
#styleMap_TLP_Normal
</styleUrl>
<Point>
<coordinates>
-98.9795456,17.1478405,1404.38
</coordinates>
</Point>
</Placemark>
<Placemark>
<name>
Tue Sep 28 10:00:22 2010 S=3.16 Km/hr
</name>
<styleUrl>
#styleMap_TLP_Normal
</styleUrl>
<Point>
<coordinates>
-98.9794769,17.1478786,1405.81
</coordinates>
</Point>
</Placemark>
<Placemark>
<name>
Tue Sep 28 10:00:32 2010 S=3.91 Km/hr
</name>
<styleUrl>
#styleMap_TLP_Normal
</styleUrl>
<Point>
<coordinates>
-98.9794006,17.1479816,1406.94
</coordinates>
</Point>
</Placemark>
<Placemark>
<name>
Tue Sep 28 10:00:42 2010 S=4.32 Km/hr
</name>
<styleUrl>
#styleMap_TLP_Normal
</styleUrl>
<Point>
<coordinates>
-98.9794006,17.1480885,1407.31
</coordinates>
</Point>
</Placemark>
<Placemark>
<name>
Tue Sep 28 10:00:52 2010 S=2.75 Km/hr
</name>
<styleUrl>
#styleMap_TLP_Normal
</styleUrl>
<Point>
<coordinates>
-98.9794540,17.1482010,1406.63
</coordinates>
</Point>
</Placemark>
<Placemark>
<name>
Tue Sep 28 10:01:02 2010 S=3.52 Km/hr
</name>
<styleUrl>
#styleMap_TLP_Normal
</styleUrl>
<Point>
<coordinates>
-98.9794693,17.1483231,1408.06
</coordinates>
</Point>
</Placemark>
<Placemark>
<name>
Tue Sep 28 10:01:12 2010 S=4.58 Km/hr
</name>
<styleUrl>
#styleMap_TLP_Normal
</styleUrl>
<Point>
<coordinates>
-98.9794388,17.1484680,1414.84
</coordinates>
</Point>
</Placemark>
<Placemark>
<name>
Tue Sep 28 10:01:22 2010 S=3.84 Km/hr
</name>
<styleUrl>
#styleMap_TLP_Normal
</styleUrl>
<Point>
<coordinates>
-98.9793777,17.1485996,1416.53
</coordinates>
</Point>
</Placemark>
<Placemark>
<name>
Tue Sep 28 10:01:32 2010 S=4.88 Km/hr
</name>
<styleUrl>
#styleMap_TLP_Normal
</styleUrl>
<Point>
<coordinates>
-98.9793396,17.1487103,1418.25
</coordinates>
</Point>
</Placemark>
<Placemark>
<name>
Tue Sep 28 10:01:42 2010 S=4.12 Km/hr
</name>
<styleUrl>
#styleMap_TLP_Normal
</styleUrl>
<Point>
<coordinates>
-98.9793854,17.1488304,1418.94
</coordinates>
</Point>
</Placemark>
<Placemark>
<name>
Tue Sep 28 10:01:52 2010 S=6.13 Km/hr
</name>
<styleUrl>
#styleMap_TLP_Normal
</styleUrl>
<Point>
<coordinates>
-98.9794159,17.1489620,1422.28
</coordinates>
</Point>
</Placemark>
<Placemark>
<name>
Tue Sep 28 10:02:02 2010 S=4.96 Km/hr
</name>
<styleUrl>
#styleMap_TLP_Normal
</styleUrl>
<Point>
<coordinates>
-98.9794312,17.1490879,1422.09
</coordinates>
</Point>
</Placemark>
<Placemark>
<name>
Tue Sep 28 10:02:12 2010 S=4.04 Km/hr
</name>
<styleUrl>
#styleMap_TLP_Normal
</styleUrl>
<Point>
<coordinates>
-98.9794388,17.1492023,1417.84
</coordinates>
</Point>
</Placemark>
<Placemark>
<name>
Tue Sep 28 10:02:22 2010 S=3.39 Km/hr
</name>
<styleUrl>
#styleMap_TLP_Normal
</styleUrl>
<Point>
<coordinates>
-98.9794388,17.1493073,1419.47
</coordinates>
</Point>
</Placemark>
<Placemark>
<name>
Tue Sep 28 10:02:32 2010 S=4.29 Km/hr
</name>
<styleUrl>
#styleMap_TLP_Normal
</styleUrl>
<Point>
<coordinates>
-98.9794769,17.1494141,1420.25
</coordinates>
</Point>
</Placemark>
<Placemark>
<name>
Tue Sep 28 10:02:42 2010 S=3.80 Km/hr
</name>
<styleUrl>
#styleMap_TLP_Normal
</styleUrl>
<Point>
<coordinates>
-98.9794617,17.1495667,1422.03
</coordinates>
</Point>
</Placemark>
<Placemark>
<name>
Tue Sep 28 10:02:52 2010 S=5.20 Km/hr
</name>
<styleUrl>
#styleMap_TLP_Normal
</styleUrl>
<Point>
<coordinates>
-98.9793854,17.1496811,1424.13
</coordinates>
</Point>
</Placemark>
<Placemark>
<name>
Tue Sep 28 10:03:02 2010 S=5.08 Km/hr
</name>
<styleUrl>
#styleMap_TLP_Normal
</styleUrl>
<Point>
<coordinates>
-98.9792938,17.1497898,1425.59
</coordinates>
</Point>
</Placemark>
<Placemark>
<name>
Tue Sep 28 10:03:12 2010 S=5.54 Km/hr
</name>
<styleUrl>
#styleMap_TLP_Normal
</styleUrl>
<Point>
<coordinates>
-98.9792252,17.1499023,1423.22
</coordinates>
</Point>
</Placemark>
<Placemark>
<name>
Tue Sep 28 10:03:22 2010 S=6.90 Km/hr
</name>
<styleUrl>
#styleMap_TLP_Normal
</styleUrl>
<Point>
<coordinates>
-98.9790955,17.1500187,1426.28
</coordinates>
</Point>
</Placemark>
<Placemark>
<name>
Tue Sep 28 10:03:32 2010 S=3.36 Km/hr
</name>
<styleUrl>
#styleMap_TLP_Normal
</styleUrl>
<Point>
<coordinates>
-98.9789963,17.1501045,1426.66
</coordinates>
</Point>
</Placemark>
<Placemark>
<name>
Tue Sep 28 10:03:42 2010 S=4.74 Km/hr
</name>
<styleUrl>
#styleMap_TLP_Normal
</styleUrl>
<Point>
<coordinates>
-98.9789581,17.1502304,1423.97
</coordinates>
</Point>
</Placemark>
<Placemark>
<name>
Tue Sep 28 10:03:52 2010 S=4.37 Km/hr
</name>
<styleUrl>
#styleMap_TLP_Normal
</styleUrl>
<Point>
<coordinates>
-98.9788971,17.1503086,1422.19
</coordinates>
</Point>
</Placemark>
<Placemark>
<name>
Tue Sep 28 10:04:02 2010 S=4.76 Km/hr
</name>
<styleUrl>
#styleMap_TLP_Normal
</styleUrl>
<Point>
<coordinates>
-98.9788284,17.1504211,1420.59
</coordinates>
</Point>
</Placemark>
<Placemark>
<name>
Tue Sep 28 10:04:12 2010 S=3.52 Km/hr
</name>
<styleUrl>
#styleMap_TLP_Normal
</styleUrl>
<Point>
<coordinates>
-98.9787521,17.1505013,1420.31
</coordinates>
</Point>
</Placemark>
<Placemark>
<name>
Tue Sep 28 10:04:22 2010 S=3.79 Km/hr
</name>
<styleUrl>
#styleMap_TLP_Normal
</styleUrl>
<Point>
<coordinates>
-98.9786835,17.1506023,1421.66
</coordinates>
</Point>
</Placemark>
<Placemark>
<name>
Tue Sep 28 10:04:32 2010 S=4.28 Km/hr
</name>
<styleUrl>
#styleMap_TLP_Normal
</styleUrl>
<Point>
<coordinates>
-98.9785385,17.1506672,1422.78
</coordinates>
</Point>
</Placemark>
<Placemark>
<name>
Tue Sep 28 10:04:42 2010 S=6.26 Km/hr
</name>
<styleUrl>
#styleMap_TLP_Normal
</styleUrl>
<Point>
<coordinates>
-98.9784012,17.1507339,1425.75
</coordinates>
</Point>
</Placemark>
<Placemark>
<name>
Tue Sep 28 10:04:52 2010 S=3.74 Km/hr
</name>
<styleUrl>
#styleMap_TLP_Normal
</styleUrl>
<Point>
<coordinates>
-98.9783173,17.1508179,1427.44
</coordinates>
</Point>
</Placemark>
<Placemark>
<name>
Tue Sep 28 10:05:02 2010 S=4.81 Km/hr
</name>
<styleUrl>
#styleMap_TLP_Normal
</styleUrl>
<Point>
<coordinates>
-98.9782486,17.1509285,1429.00
</coordinates>
</Point>
</Placemark>
<Placemark>
<name>
Tue Sep 28 10:05:12 2010 S=4.73 Km/hr
</name>
<styleUrl>
#styleMap_TLP_Normal
</styleUrl>
<Point>
<coordinates>
-98.9781342,17.1510429,1427.91
</coordinates>
</Point>
</Placemark>
<Placemark>
<name>
Tue Sep 28 10:05:22 2010 S=5.21 Km/hr
</name>
<styleUrl>
#styleMap_TLP_Normal
</styleUrl>
<Point>
<coordinates>
-98.9780350,17.1511211,1427.50
</coordinates>
</Point>
</Placemark>
<Placemark>
<name>
Tue Sep 28 10:05:32 2010 S=7.16 Km/hr
</name>
<styleUrl>
#styleMap_TLP_Normal
</styleUrl>
<Point>
<coordinates>
-98.9779129,17.1511803,1429.63
</coordinates>
</Point>
</Placemark>
<Placemark>
<name>
Tue Sep 28 10:05:42 2010 S=5.17 Km/hr
</name>
<styleUrl>
#styleMap_TLP_Normal
</styleUrl>
<Point>
<coordinates>
-98.9777908,17.1512432,1429.38
</coordinates>
</Point>
</Placemark>
<Placemark>
<name>
Tue Sep 28 10:05:52 2010 S=5.74 Km/hr
</name>
<styleUrl>
#styleMap_TLP_Normal
</styleUrl>
<Point>
<coordinates>
-98.9776764,17.1512871,1432.59
</coordinates>
</Point>
</Placemark>
<Placemark>
<name>
Tue Sep 28 10:06:02 2010 S=6.30 Km/hr
</name>
<styleUrl>
#styleMap_TLP_Normal
</styleUrl>
<Point>
<coordinates>
-98.9775696,17.1513443,1432.94
</coordinates>
</Point>
</Placemark>
<Placemark>
<name>
Tue Sep 28 10:06:12 2010 S=5.55 Km/hr
</name>
<styleUrl>
#styleMap_TLP_Normal
</styleUrl>
<Point>
<coordinates>
-98.9774399,17.1514111,1434.94
</coordinates>
</Point>
</Placemark>
<Placemark>
<name>
Tue Sep 28 10:06:22 2010 S=5.07 Km/hr
</name>
<styleUrl>
#styleMap_TLP_Normal
</styleUrl>
<Point>
<coordinates>
-98.9773178,17.1514492,1436.31
</coordinates>
</Point>
</Placemark>
<Placemark>
<name>
Tue Sep 28 10:06:32 2010 S=5.39 Km/hr
</name>
<styleUrl>
#styleMap_TLP_Normal
</styleUrl>
<Point>
<coordinates>
-98.9771881,17.1515141,1434.16
</coordinates>
</Point>
</Placemark>
<Placemark>
<name>
Tue Sep 28 10:06:42 2010 S=4.53 Km/hr
</name>
<styleUrl>
#styleMap_TLP_Normal
</styleUrl>
<Point>
<coordinates>
-98.9770889,17.1515923,1434.00
</coordinates>
</Point>
</Placemark>
<Placemark>
<name>
Tue Sep 28 10:06:52 2010 S=2.47 Km/hr
</name>
<styleUrl>
#styleMap_TLP_Normal
</styleUrl>
<Point>
<coordinates>
-98.9770050,17.1516418,1431.56
</coordinates>
</Point>
</Placemark>
<Placemark>
<name>
Tue Sep 28 10:07:02 2010 S=4.36 Km/hr
</name>
<styleUrl>
#styleMap_TLP_Normal
</styleUrl>
<Point>
<coordinates>
-98.9768829,17.1516724,1431.72
</coordinates>
</Point>
</Placemark>
<Placemark>
<name>
Tue Sep 28 10:07:12 2010 S=4.60 Km/hr
</name>
<styleUrl>
#styleMap_TLP_Normal
</styleUrl>
<Point>
<coordinates>
-98.9767990,17.1517601,1431.59
</coordinates>
</Point>
</Placemark>
<Placemark>
<name>
Tue Sep 28 10:07:22 2010 S=2.45 Km/hr
</name>
<styleUrl>
#styleMap_TLP_Normal
</styleUrl>
<Point>
<coordinates>
-98.9766998,17.1518116,1433.94
</coordinates>
</Point>
</Placemark>
<Placemark>
<name>
Tue Sep 28 10:07:32 2010 S=2.85 Km/hr
</name>
<styleUrl>
#styleMap_TLP_Normal
</styleUrl>
<Point>
<coordinates>
-98.9766388,17.1518764,1434.09
</coordinates>
</Point>
</Placemark>
<Placemark>
<name>
Tue Sep 28 10:07:42 2010 S=3.96 Km/hr
</name>
<styleUrl>
#styleMap_TLP_Normal
</styleUrl>
<Point>
<coordinates>
-98.9765549,17.1519852,1434.84
</coordinates>
</Point>
</Placemark>
<Placemark>
<name>
Tue Sep 28 10:07:52 2010 S=2.34 Km/hr
</name>
<styleUrl>
#styleMap_TLP_Normal
</styleUrl>
<Point>
<coordinates>
-98.9765091,17.1520767,1436.03
</coordinates>
</Point>
</Placemark>
<Placemark>
<name>
Tue Sep 28 10:08:02 2010 S=2.91 Km/hr
</name>
<styleUrl>
#styleMap_TLP_Normal
</styleUrl>
<Point>
<coordinates>
-98.9764633,17.1521969,1436.06
</coordinates>
</Point>
</Placemark>
<Placemark>
<name>
Tue Sep 28 10:08:12 2010 S=3.74 Km/hr
</name>
<styleUrl>
#styleMap_TLP_Normal
</styleUrl>
<Point>
<coordinates>
-98.9764099,17.1522732,1436.25
</coordinates>
</Point>
</Placemark>
<Placemark>
<name>
Tue Sep 28 10:08:22 2010 S=2.31 Km/hr
</name>
<styleUrl>
#styleMap_TLP_Normal
</styleUrl>
<Point>
<coordinates>
-98.9763336,17.1523457,1438.97
</coordinates>
</Point>
</Placemark>
<Placemark>
<name>
Tue Sep 28 10:08:32 2010 S=3.11 Km/hr
</name>
<styleUrl>
#styleMap_TLP_Normal
</styleUrl>
<Point>
<coordinates>
-98.9762802,17.1524544,1440.28
</coordinates>
</Point>
</Placemark>
<Placemark>
<name>
Tue Sep 28 10:08:42 2010 S=3.29 Km/hr
</name>
<styleUrl>
#styleMap_TLP_Normal
</styleUrl>
<Point>
<coordinates>
-98.9762421,17.1525402,1442.56
</coordinates>
</Point>
</Placemark>
<Placemark>
<name>
Tue Sep 28 10:08:52 2010 S=3.04 Km/hr
</name>
<styleUrl>
#styleMap_TLP_Normal
</styleUrl>
<Point>
<coordinates>
-98.9761734,17.1526699,1444.94
</coordinates>
</Point>
</Placemark>
<Placemark>
<name>
Tue Sep 28 10:09:02 2010 S=3.24 Km/hr
</name>
<styleUrl>
#styleMap_TLP_Normal
</styleUrl>
<Point>
<coordinates>
-98.9761658,17.1527634,1444.22
</coordinates>
</Point>
</Placemark>
<Placemark>
<name>
Tue Sep 28 10:09:12 2010 S=5.20 Km/hr
</name>
<styleUrl>
#styleMap_TLP_Normal
</styleUrl>
<Point>
<coordinates>
-98.9761734,17.1528778,1445.63
</coordinates>
</Point>
</Placemark>
<Placemark>
<name>
Tue Sep 28 10:09:22 2010 S=5.21 Km/hr
</name>
<styleUrl>
#styleMap_TLP_Normal
</styleUrl>
<Point>
<coordinates>
-98.9761658,17.1529789,1446.97
</coordinates>
</Point>
</Placemark>
<Placemark>
<name>
Tue Sep 28 10:09:32 2010 S=3.76 Km/hr
</name>
<styleUrl>
#styleMap_TLP_Normal
</styleUrl>
<Point>
<coordinates>
-98.9761810,17.1530743,1453.56
</coordinates>
</Point>
</Placemark>
<Placemark>
<name>
Tue Sep 28 10:09:42 2010 S=3.29 Km/hr
</name>
<styleUrl>
#styleMap_TLP_Normal
</styleUrl>
<Point>
<coordinates>
-98.9761963,17.1531754,1461.00
</coordinates>
</Point>
</Placemark>
<Placemark>
<name>
Tue Sep 28 10:09:52 2010 S=4.84 Km/hr
</name>
<styleUrl>
#styleMap_TLP_Normal
</styleUrl>
<Point>
<coordinates>
-98.9761276,17.1532288,1468.97
</coordinates>
</Point>
</Placemark>
<Placemark>
<name>
Tue Sep 28 10:10:02 2010 S=4.05 Km/hr
</name>
<styleUrl>
#styleMap_TLP_Finish
</styleUrl>
<Point>
<coordinates>
-98.9760132,17.1532688,1473.03
</coordinates>
</Point>
</Placemark>
</Folder>
</Document>
</kml>
