# Supplementary material for: Lévy foraging patterns of rural humans
Source: PLoS One. 2018 Jun 18;13(6):e0199099. doi: 10.1371/journal.pone.0199099 (PMC6005560; doi:10.1371/journal.pone.0199099)
Supplement: S6 File — (ZIP) [file pone.0199099.s006.zip › holux11/Holux011_M-241_Start_20100928-131646_Finish_20100928-132847.txt]

-98.9854050	17.1420212	1315.53	Tue Sep 28 13:16:46 2010
-98.9853973	17.1419125	1321.28	Tue Sep 28 13:16:56 2010
-98.9853287	17.1418877	1321.28	Tue Sep 28 13:17:07 2010
-98.9852753	17.1418877	1321.44	Tue Sep 28 13:17:17 2010
-98.9852142	17.1419296	1321.47	Tue Sep 28 13:17:27 2010
-98.9851837	17.1419315	1321.88	Tue Sep 28 13:17:37 2010
-98.9851074	17.1419430	1321.59	Tue Sep 28 13:17:47 2010
-98.9850769	17.1419582	1321.75	Tue Sep 28 13:17:57 2010
-98.9849930	17.1419716	1324.09	Tue Sep 28 13:18:07 2010
-98.9849625	17.1419506	1324.41	Tue Sep 28 13:18:17 2010
-98.9849472	17.1419392	1324.56	Tue Sep 28 13:18:27 2010
-98.9848938	17.1419392	1324.78	Tue Sep 28 13:18:37 2010
-98.9848633	17.1419468	1324.34	Tue Sep 28 13:18:47 2010
-98.9848022	17.1419506	1324.66	Tue Sep 28 13:18:57 2010
-98.9847488	17.1419277	1325.38	Tue Sep 28 13:19:07 2010
-98.9847412	17.1418953	1325.69	Tue Sep 28 13:19:17 2010
-98.9847412	17.1419029	1325.78	Tue Sep 28 13:19:27 2010
-98.9847412	17.1419106	1325.66	Tue Sep 28 13:19:37 2010
-98.9847336	17.1419125	1325.72	Tue Sep 28 13:19:47 2010
-98.9847412	17.1419067	1325.72	Tue Sep 28 13:19:57 2010
-98.9847336	17.1419125	1326.41	Tue Sep 28 13:20:07 2010
-98.9847336	17.1419106	1326.41	Tue Sep 28 13:20:17 2010
-98.9847336	17.1419163	1326.69	Tue Sep 28 13:20:27 2010
-98.9847183	17.1419125	1327.28	Tue Sep 28 13:20:37 2010
-98.9847412	17.1418877	1328.59	Tue Sep 28 13:20:47 2010
-98.9847183	17.1418991	1329.75	Tue Sep 28 13:20:57 2010
-98.9847107	17.1419106	1330.31	Tue Sep 28 13:21:07 2010
-98.9847107	17.1419067	1330.34	Tue Sep 28 13:21:17 2010
-98.9847107	17.1419010	1331.19	Tue Sep 28 13:21:27 2010
-98.9846268	17.1418819	1331.63	Tue Sep 28 13:21:37 2010
-98.9845810	17.1418762	1333.38	Tue Sep 28 13:21:47 2010
-98.9844742	17.1418571	1335.31	Tue Sep 28 13:21:57 2010
-98.9843674	17.1418228	1336.47	Tue Sep 28 13:22:07 2010
-98.9842911	17.1417522	1336.88	Tue Sep 28 13:22:17 2010
-98.9842529	17.1416683	1337.31	Tue Sep 28 13:22:27 2010
-98.9843140	17.1415997	1337.66	Tue Sep 28 13:22:37 2010
-98.9844284	17.1415234	1338.34	Tue Sep 28 13:22:47 2010
-98.9845047	17.1414299	1339.03	Tue Sep 28 13:22:57 2010
-98.9846268	17.1413250	1339.81	Tue Sep 28 13:23:07 2010
-98.9847336	17.1412792	1339.25	Tue Sep 28 13:23:17 2010
-98.9848251	17.1411972	1337.84	Tue Sep 28 13:23:27 2010
-98.9849319	17.1410522	1335.50	Tue Sep 28 13:23:37 2010
-98.9849854	17.1409435	1332.00	Tue Sep 28 13:23:47 2010
-98.9850388	17.1408539	1331.94	Tue Sep 28 13:23:57 2010
-98.9850845	17.1407299	1330.50	Tue Sep 28 13:24:07 2010
-98.9850693	17.1406078	1330.03	Tue Sep 28 13:24:17 2010
-98.9850235	17.1404972	1328.47	Tue Sep 28 13:24:27 2010
-98.9850235	17.1403713	1326.75	Tue Sep 28 13:24:37 2010
-98.9850235	17.1402397	1324.09	Tue Sep 28 13:24:47 2010
-98.9850388	17.1401291	1321.63	Tue Sep 28 13:24:57 2010
-98.9850998	17.1399956	1321.75	Tue Sep 28 13:25:07 2010
-98.9850540	17.1398697	1321.16	Tue Sep 28 13:25:17 2010
-98.9850235	17.1397591	1321.28	Tue Sep 28 13:25:27 2010
-98.9850082	17.1396332	1319.78	Tue Sep 28 13:25:37 2010
-98.9849854	17.1395111	1319.53	Tue Sep 28 13:25:47 2010
-98.9850159	17.1393585	1316.75	Tue Sep 28 13:25:57 2010
-98.9850464	17.1392231	1315.25	Tue Sep 28 13:26:07 2010
-98.9850693	17.1390820	1313.09	Tue Sep 28 13:26:17 2010
-98.9850769	17.1390057	1310.72	Tue Sep 28 13:26:27 2010
-98.9850769	17.1388950	1307.38	Tue Sep 28 13:26:37 2010
-98.9850845	17.1387482	1305.25	Tue Sep 28 13:26:47 2010
-98.9850998	17.1386147	1302.94	Tue Sep 28 13:26:57 2010
-98.9851303	17.1384602	1302.56	Tue Sep 28 13:27:07 2010
-98.9851532	17.1383572	1302.75	Tue Sep 28 13:27:17 2010
-98.9851761	17.1382732	1303.81	Tue Sep 28 13:27:27 2010
-98.9851913	17.1381550	1304.44	Tue Sep 28 13:27:37 2010
-98.9851913	17.1380253	1303.84	Tue Sep 28 13:27:47 2010
-98.9852448	17.1379070	1306.28	Tue Sep 28 13:27:57 2010
-98.9852905	17.1378365	1307.78	Tue Sep 28 13:28:07 2010
-98.9853516	17.1378040	1308.75	Tue Sep 28 13:28:17 2010
-98.9853516	17.1378059	1308.78	Tue Sep 28 13:28:27 2010
-98.9853439	17.1378231	1308.75	Tue Sep 28 13:28:37 2010
-98.9853363	17.1378365	1308.72	Tue Sep 28 13:28:47 2010
