# Supplementary material for: Lévy foraging patterns of rural humans
Source: PLoS One. 2018 Jun 18;13(6):e0199099. doi: 10.1371/journal.pone.0199099 (PMC6005560; doi:10.1371/journal.pone.0199099)
Supplement: S6 File — (ZIP) [file pone.0199099.s006.zip › holux11/Holux011_M-241_Start_20100522-090906_Finish_20100522-094836.txt]

-98.9843445	17.1415176	1327.44	Sat May 22 09:09:06 2010
-98.9844666	17.1415844	1355.31	Sat May 22 09:09:16 2010
-98.9843903	17.1415386	1349.47	Sat May 22 09:09:26 2010
-98.9843369	17.1416187	1350.56	Sat May 22 09:09:36 2010
-98.9843521	17.1417141	1350.06	Sat May 22 09:09:46 2010
-98.9843979	17.1417961	1349.91	Sat May 22 09:09:56 2010
-98.9845047	17.1418171	1350.25	Sat May 22 09:10:06 2010
-98.9845963	17.1419048	1350.00	Sat May 22 09:10:16 2010
-98.9846344	17.1419868	1352.44	Sat May 22 09:10:26 2010
-98.9846420	17.1420937	1351.88	Sat May 22 09:10:36 2010
-98.9846191	17.1421680	1351.75	Sat May 22 09:10:46 2010
-98.9846191	17.1422081	1352.19	Sat May 22 09:10:56 2010
-98.9846344	17.1422939	1353.69	Sat May 22 09:11:06 2010
-98.9846573	17.1424198	1355.41	Sat May 22 09:11:16 2010
-98.9846954	17.1424675	1357.06	Sat May 22 09:11:26 2010
-98.9847107	17.1425171	1358.47	Sat May 22 09:11:36 2010
-98.9847794	17.1426067	1359.69	Sat May 22 09:11:46 2010
-98.9848404	17.1426849	1360.72	Sat May 22 09:11:56 2010
-98.9848251	17.1427689	1362.22	Sat May 22 09:12:06 2010
-98.9847260	17.1428471	1362.31	Sat May 22 09:12:16 2010
-98.9846039	17.1429005	1364.63	Sat May 22 09:12:26 2010
-98.9845047	17.1428967	1365.06	Sat May 22 09:12:36 2010
-98.9843979	17.1429272	1363.41	Sat May 22 09:12:46 2010
-98.9842834	17.1429253	1362.22	Sat May 22 09:12:56 2010
-98.9841919	17.1429253	1362.19	Sat May 22 09:13:06 2010
-98.9841309	17.1429367	1364.75	Sat May 22 09:13:16 2010
-98.9840240	17.1429119	1365.50	Sat May 22 09:13:26 2010
-98.9839096	17.1428661	1364.75	Sat May 22 09:13:36 2010
-98.9837952	17.1428738	1363.06	Sat May 22 09:13:46 2010
-98.9837112	17.1429329	1363.03	Sat May 22 09:13:56 2010
-98.9836044	17.1429939	1364.81	Sat May 22 09:14:06 2010
-98.9834671	17.1430416	1369.34	Sat May 22 09:14:16 2010
-98.9833755	17.1430569	1370.66	Sat May 22 09:14:26 2010
-98.9832840	17.1431179	1368.91	Sat May 22 09:14:36 2010
-98.9831924	17.1431828	1371.59	Sat May 22 09:14:46 2010
-98.9830856	17.1432781	1374.34	Sat May 22 09:14:56 2010
-98.9829788	17.1433105	1375.66	Sat May 22 09:15:06 2010
-98.9828873	17.1432953	1374.47	Sat May 22 09:15:16 2010
-98.9827805	17.1433430	1375.75	Sat May 22 09:15:26 2010
-98.9826736	17.1433754	1375.66	Sat May 22 09:15:36 2010
-98.9825821	17.1434574	1379.63	Sat May 22 09:15:46 2010
-98.9824905	17.1435547	1383.50	Sat May 22 09:15:56 2010
-98.9823990	17.1436138	1383.50	Sat May 22 09:16:06 2010
-98.9823074	17.1437168	1383.75	Sat May 22 09:16:16 2010
-98.9821777	17.1438217	1385.25	Sat May 22 09:16:26 2010
-98.9820633	17.1438618	1384.59	Sat May 22 09:16:36 2010
-98.9819641	17.1439610	1384.88	Sat May 22 09:16:46 2010
-98.9818649	17.1440620	1383.53	Sat May 22 09:16:56 2010
-98.9817963	17.1441517	1382.25	Sat May 22 09:17:06 2010
-98.9816818	17.1442547	1380.53	Sat May 22 09:17:16 2010
-98.9815750	17.1443081	1378.00	Sat May 22 09:17:26 2010
-98.9814758	17.1443806	1379.28	Sat May 22 09:17:36 2010
-98.9814072	17.1445084	1378.38	Sat May 22 09:17:46 2010
-98.9813538	17.1446171	1379.59	Sat May 22 09:17:56 2010
-98.9813232	17.1447258	1379.59	Sat May 22 09:18:06 2010
-98.9813309	17.1448288	1381.00	Sat May 22 09:18:16 2010
-98.9813004	17.1449394	1384.91	Sat May 22 09:18:26 2010
-98.9812851	17.1450615	1385.09	Sat May 22 09:18:36 2010
-98.9812546	17.1451607	1385.94	Sat May 22 09:18:46 2010
-98.9812317	17.1452980	1387.25	Sat May 22 09:18:56 2010
-98.9811630	17.1453934	1389.97	Sat May 22 09:19:06 2010
-98.9811020	17.1455040	1391.09	Sat May 22 09:19:16 2010
-98.9810410	17.1456070	1390.47	Sat May 22 09:19:26 2010
-98.9809799	17.1457100	1388.50	Sat May 22 09:19:36 2010
-98.9809036	17.1458187	1387.06	Sat May 22 09:19:46 2010
-98.9808502	17.1459484	1385.66	Sat May 22 09:19:56 2010
-98.9807968	17.1460838	1383.22	Sat May 22 09:20:06 2010
-98.9807434	17.1461926	1384.00	Sat May 22 09:20:16 2010
-98.9806976	17.1463108	1385.38	Sat May 22 09:20:26 2010
-98.9806747	17.1464119	1386.16	Sat May 22 09:20:36 2010
-98.9806442	17.1465130	1387.00	Sat May 22 09:20:46 2010
-98.9805984	17.1466312	1389.66	Sat May 22 09:20:56 2010
-98.9805603	17.1467400	1392.53	Sat May 22 09:21:06 2010
-98.9804993	17.1468773	1393.81	Sat May 22 09:21:16 2010
-98.9804382	17.1469765	1391.72	Sat May 22 09:21:26 2010
-98.9803772	17.1470547	1391.13	Sat May 22 09:21:36 2010
-98.9803009	17.1471500	1390.97	Sat May 22 09:21:46 2010
-98.9802399	17.1472321	1395.09	Sat May 22 09:21:56 2010
-98.9801865	17.1473370	1397.91	Sat May 22 09:22:06 2010
-98.9800873	17.1474895	1401.63	Sat May 22 09:22:16 2010
-98.9800110	17.1475639	1403.72	Sat May 22 09:22:26 2010
-98.9799423	17.1476650	1404.50	Sat May 22 09:22:36 2010
-98.9798737	17.1477604	1405.59	Sat May 22 09:22:46 2010
-98.9797821	17.1478043	1405.97	Sat May 22 09:22:56 2010
-98.9796829	17.1478329	1406.53	Sat May 22 09:23:06 2010
-98.9795914	17.1478710	1406.44	Sat May 22 09:23:16 2010
-98.9795074	17.1479015	1408.09	Sat May 22 09:23:26 2010
-98.9794464	17.1479702	1408.72	Sat May 22 09:23:36 2010
-98.9794464	17.1480541	1407.22	Sat May 22 09:23:46 2010
-98.9794693	17.1481667	1406.38	Sat May 22 09:23:56 2010
-98.9794693	17.1482983	1407.50	Sat May 22 09:24:06 2010
-98.9794846	17.1484146	1408.47	Sat May 22 09:24:16 2010
-98.9794235	17.1485291	1410.84	Sat May 22 09:24:26 2010
-98.9793930	17.1486511	1413.84	Sat May 22 09:24:36 2010
-98.9794083	17.1487350	1414.72	Sat May 22 09:24:46 2010
-98.9794312	17.1489105	1414.31	Sat May 22 09:24:56 2010
-98.9794540	17.1490231	1415.44	Sat May 22 09:25:06 2010
-98.9794540	17.1491718	1414.41	Sat May 22 09:25:16 2010
-98.9794922	17.1492615	1413.91	Sat May 22 09:25:26 2010
-98.9794846	17.1493454	1415.97	Sat May 22 09:25:36 2010
-98.9794998	17.1494770	1416.78	Sat May 22 09:25:46 2010
-98.9794312	17.1496086	1418.59	Sat May 22 09:25:56 2010
-98.9793396	17.1497593	1418.06	Sat May 22 09:26:06 2010
-98.9792786	17.1498508	1415.72	Sat May 22 09:26:16 2010
-98.9791870	17.1499500	1414.03	Sat May 22 09:26:26 2010
-98.9790878	17.1500320	1412.13	Sat May 22 09:26:36 2010
-98.9790421	17.1501522	1412.56	Sat May 22 09:26:46 2010
-98.9789581	17.1502399	1411.91	Sat May 22 09:26:56 2010
-98.9788437	17.1503239	1411.81	Sat May 22 09:27:06 2010
-98.9787521	17.1503983	1414.72	Sat May 22 09:27:16 2010
-98.9786682	17.1504993	1416.56	Sat May 22 09:27:26 2010
-98.9785614	17.1506023	1418.25	Sat May 22 09:27:36 2010
-98.9784393	17.1506748	1419.56	Sat May 22 09:27:46 2010
-98.9783478	17.1507549	1421.53	Sat May 22 09:27:56 2010
-98.9782562	17.1509075	1424.19	Sat May 22 09:28:06 2010
-98.9781342	17.1510124	1427.91	Sat May 22 09:28:16 2010
-98.9780045	17.1511078	1428.25	Sat May 22 09:28:26 2010
-98.9778976	17.1511993	1427.31	Sat May 22 09:28:36 2010
-98.9778137	17.1512642	1429.47	Sat May 22 09:28:46 2010
-98.9777985	17.1512756	1429.66	Sat May 22 09:28:56 2010
-98.9776917	17.1513176	1428.97	Sat May 22 09:29:06 2010
-98.9775620	17.1513824	1428.25	Sat May 22 09:29:16 2010
-98.9774094	17.1514130	1427.50	Sat May 22 09:29:26 2010
-98.9772873	17.1514645	1430.41	Sat May 22 09:29:36 2010
-98.9771652	17.1515331	1434.53	Sat May 22 09:29:46 2010
-98.9770584	17.1515846	1434.13	Sat May 22 09:29:56 2010
-98.9769516	17.1516552	1434.19	Sat May 22 09:30:06 2010
-98.9768295	17.1517258	1436.56	Sat May 22 09:30:16 2010
-98.9767303	17.1518002	1439.28	Sat May 22 09:30:26 2010
-98.9766312	17.1518917	1437.25	Sat May 22 09:30:36 2010
-98.9765778	17.1520290	1439.22	Sat May 22 09:30:46 2010
-98.9765091	17.1521187	1440.06	Sat May 22 09:30:56 2010
-98.9764633	17.1522160	1441.81	Sat May 22 09:31:06 2010
-98.9764099	17.1523285	1442.59	Sat May 22 09:31:16 2010
-98.9763489	17.1523991	1443.28	Sat May 22 09:31:26 2010
-98.9762878	17.1524696	1444.00	Sat May 22 09:31:36 2010
-98.9762421	17.1526089	1445.47	Sat May 22 09:31:46 2010
-98.9762268	17.1527195	1448.88	Sat May 22 09:31:56 2010
-98.9762192	17.1528568	1448.97	Sat May 22 09:32:06 2010
-98.9761963	17.1529694	1452.28	Sat May 22 09:32:16 2010
-98.9761810	17.1530800	1458.59	Sat May 22 09:32:26 2010
-98.9761810	17.1531811	1462.75	Sat May 22 09:32:36 2010
-98.9761200	17.1532459	1464.16	Sat May 22 09:32:46 2010
-98.9759903	17.1532421	1465.03	Sat May 22 09:32:56 2010
-98.9758606	17.1532154	1466.31	Sat May 22 09:33:06 2010
-98.9757385	17.1532269	1468.16	Sat May 22 09:33:16 2010
-98.9756088	17.1532383	1469.50	Sat May 22 09:33:26 2010
-98.9755096	17.1532440	1469.09	Sat May 22 09:33:36 2010
-98.9754028	17.1532459	1468.53	Sat May 22 09:33:46 2010
-98.9753113	17.1532383	1468.06	Sat May 22 09:33:56 2010
-98.9751816	17.1532269	1470.22	Sat May 22 09:34:06 2010
-98.9750977	17.1533394	1472.31	Sat May 22 09:34:16 2010
-98.9750366	17.1534805	1473.88	Sat May 22 09:34:26 2010
-98.9749374	17.1535969	1476.22	Sat May 22 09:34:36 2010
-98.9748459	17.1536732	1477.00	Sat May 22 09:34:46 2010
-98.9747391	17.1537876	1478.94	Sat May 22 09:34:56 2010
-98.9746323	17.1538982	1478.44	Sat May 22 09:35:06 2010
-98.9745636	17.1539917	1479.50	Sat May 22 09:35:16 2010
-98.9745255	17.1540375	1483.09	Sat May 22 09:35:26 2010
-98.9745102	17.1540337	1484.19	Sat May 22 09:35:36 2010
-98.9744186	17.1540985	1484.25	Sat May 22 09:35:46 2010
-98.9743347	17.1541710	1485.41	Sat May 22 09:35:56 2010
-98.9742661	17.1542740	1486.16	Sat May 22 09:36:06 2010
-98.9742050	17.1543732	1487.47	Sat May 22 09:36:16 2010
-98.9741898	17.1544819	1490.06	Sat May 22 09:36:26 2010
-98.9741745	17.1545677	1491.47	Sat May 22 09:36:36 2010
-98.9740906	17.1546516	1491.19	Sat May 22 09:36:46 2010
-98.9740219	17.1546535	1493.44	Sat May 22 09:36:56 2010
-98.9739304	17.1547337	1493.88	Sat May 22 09:37:06 2010
-98.9738617	17.1548061	1495.56	Sat May 22 09:37:16 2010
-98.9737625	17.1548328	1495.72	Sat May 22 09:37:26 2010
-98.9736786	17.1548462	1495.69	Sat May 22 09:37:36 2010
-98.9736023	17.1549282	1495.53	Sat May 22 09:37:46 2010
-98.9735184	17.1550179	1496.25	Sat May 22 09:37:56 2010
-98.9734497	17.1550713	1498.47	Sat May 22 09:38:06 2010
-98.9734039	17.1551685	1499.94	Sat May 22 09:38:16 2010
-98.9733658	17.1552868	1501.81	Sat May 22 09:38:26 2010
-98.9733276	17.1553974	1505.13	Sat May 22 09:38:36 2010
-98.9732742	17.1554775	1508.78	Sat May 22 09:38:46 2010
-98.9732437	17.1555805	1511.31	Sat May 22 09:38:56 2010
-98.9732590	17.1557217	1514.16	Sat May 22 09:39:06 2010
-98.9732513	17.1557789	1517.53	Sat May 22 09:39:16 2010
-98.9732132	17.1558514	1520.53	Sat May 22 09:39:26 2010
-98.9731598	17.1558399	1522.59	Sat May 22 09:39:36 2010
-98.9731216	17.1558685	1524.28	Sat May 22 09:39:46 2010
-98.9731064	17.1559029	1526.03	Sat May 22 09:39:56 2010
-98.9730759	17.1558971	1526.31	Sat May 22 09:40:06 2010
-98.9730225	17.1558895	1526.03	Sat May 22 09:40:16 2010
-98.9729614	17.1559105	1526.19	Sat May 22 09:40:26 2010
-98.9729538	17.1559792	1528.34	Sat May 22 09:40:36 2010
-98.9729538	17.1559525	1529.00	Sat May 22 09:40:46 2010
-98.9729614	17.1559391	1529.16	Sat May 22 09:40:56 2010
-98.9729233	17.1559467	1529.78	Sat May 22 09:41:06 2010
-98.9728165	17.1559868	1531.41	Sat May 22 09:41:16 2010
-98.9727402	17.1560745	1532.84	Sat May 22 09:41:26 2010
-98.9726868	17.1561928	1535.63	Sat May 22 09:41:36 2010
-98.9726410	17.1563187	1538.63	Sat May 22 09:41:46 2010
-98.9726410	17.1564045	1540.41	Sat May 22 09:41:56 2010
-98.9726410	17.1564274	1542.28	Sat May 22 09:42:06 2010
-98.9726257	17.1565323	1545.50	Sat May 22 09:42:16 2010
-98.9725647	17.1565914	1546.97	Sat May 22 09:42:26 2010
-98.9725342	17.1566677	1549.00	Sat May 22 09:42:36 2010
-98.9724808	17.1567669	1549.31	Sat May 22 09:42:46 2010
-98.9724426	17.1568851	1546.84	Sat May 22 09:42:56 2010
-98.9725037	17.1569653	1547.13	Sat May 22 09:43:06 2010
-98.9725952	17.1570663	1547.59	Sat May 22 09:43:16 2010
-98.9726563	17.1570663	1548.81	Sat May 22 09:43:26 2010
-98.9726791	17.1570683	1549.13	Sat May 22 09:43:36 2010
-98.9726639	17.1570702	1550.31	Sat May 22 09:43:46 2010
-98.9726334	17.1570435	1548.22	Sat May 22 09:43:56 2010
-98.9726715	17.1571083	1549.13	Sat May 22 09:44:06 2010
-98.9726868	17.1571903	1552.38	Sat May 22 09:44:16 2010
-98.9726334	17.1572781	1554.03	Sat May 22 09:44:26 2010
-98.9725723	17.1573944	1555.78	Sat May 22 09:44:36 2010
-98.9725189	17.1575012	1557.00	Sat May 22 09:44:46 2010
-98.9724960	17.1576195	1557.81	Sat May 22 09:44:56 2010
-98.9725571	17.1576977	1559.06	Sat May 22 09:45:06 2010
-98.9726639	17.1577530	1560.69	Sat May 22 09:45:16 2010
-98.9727097	17.1577663	1563.63	Sat May 22 09:45:26 2010
-98.9727554	17.1577930	1567.06	Sat May 22 09:45:36 2010
-98.9728241	17.1578884	1568.28	Sat May 22 09:45:46 2010
-98.9728546	17.1579990	1566.84	Sat May 22 09:45:56 2010
-98.9728699	17.1581039	1569.09	Sat May 22 09:46:06 2010
-98.9728546	17.1582127	1570.41	Sat May 22 09:46:16 2010
-98.9727631	17.1582603	1572.53	Sat May 22 09:46:26 2010
-98.9726639	17.1583118	1573.09	Sat May 22 09:46:36 2010
-98.9726715	17.1584301	1574.88	Sat May 22 09:46:46 2010
-98.9727249	17.1585503	1574.94	Sat May 22 09:46:56 2010
-98.9727707	17.1586361	1572.84	Sat May 22 09:47:06 2010
-98.9728470	17.1587276	1572.72	Sat May 22 09:47:16 2010
-98.9729233	17.1587849	1573.41	Sat May 22 09:47:26 2010
-98.9729919	17.1588497	1574.25	Sat May 22 09:47:36 2010
-98.9730377	17.1589203	1576.19	Sat May 22 09:47:46 2010
-98.9731140	17.1589203	1577.94	Sat May 22 09:47:56 2010
-98.9731293	17.1589241	1578.34	Sat May 22 09:48:06 2010
-98.9731369	17.1589241	1578.41	Sat May 22 09:48:16 2010
-98.9730530	17.1589584	1576.50	Sat May 22 09:48:26 2010
-98.9729462	17.1590385	1577.09	Sat May 22 09:48:36 2010
