# Supplementary material for: Lévy foraging patterns of rural humans
Source: PLoS One. 2018 Jun 18;13(6):e0199099. doi: 10.1371/journal.pone.0199099 (PMC6005560; doi:10.1371/journal.pone.0199099)
Supplement: S6 File — (ZIP) [file pone.0199099.s006.zip › holux11/Holux011_M-241_Start_20100925-105731_Finish_20100925-112041.txt]

-98.9853134	17.1376228	1310.41	Sat Sep 25 10:57:31 2010
-98.9853134	17.1376057	1314.28	Sat Sep 25 10:57:41 2010
-98.9853210	17.1376190	1312.28	Sat Sep 25 10:57:51 2010
-98.9853210	17.1376324	1312.31	Sat Sep 25 10:58:01 2010
-98.9853134	17.1376305	1312.72	Sat Sep 25 10:58:11 2010
-98.9853287	17.1376400	1309.25	Sat Sep 25 10:58:21 2010
-98.9853287	17.1376362	1309.38	Sat Sep 25 10:58:31 2010
-98.9853363	17.1376667	1308.69	Sat Sep 25 10:58:41 2010
-98.9853439	17.1376991	1308.75	Sat Sep 25 10:58:51 2010
-98.9853134	17.1377144	1309.00	Sat Sep 25 10:59:01 2010
-98.9852829	17.1377792	1309.28	Sat Sep 25 10:59:11 2010
-98.9852829	17.1378040	1308.84	Sat Sep 25 10:59:21 2010
-98.9852448	17.1379261	1308.44	Sat Sep 25 10:59:31 2010
-98.9852142	17.1380348	1308.03	Sat Sep 25 10:59:41 2010
-98.9852066	17.1381454	1307.53	Sat Sep 25 10:59:51 2010
-98.9852142	17.1382408	1307.13	Sat Sep 25 11:00:01 2010
-98.9851608	17.1382561	1307.97	Sat Sep 25 11:00:11 2010
-98.9851532	17.1382809	1308.09	Sat Sep 25 11:00:21 2010
-98.9851990	17.1383190	1308.16	Sat Sep 25 11:00:31 2010
-98.9852219	17.1384239	1306.00	Sat Sep 25 11:00:41 2010
-98.9852219	17.1385212	1307.78	Sat Sep 25 11:00:51 2010
-98.9852829	17.1386280	1311.19	Sat Sep 25 11:01:01 2010
-98.9852829	17.1387615	1314.88	Sat Sep 25 11:01:11 2010
-98.9853058	17.1388779	1319.53	Sat Sep 25 11:01:21 2010
-98.9852982	17.1389828	1320.38	Sat Sep 25 11:01:31 2010
-98.9852905	17.1390800	1314.31	Sat Sep 25 11:01:41 2010
-98.9852753	17.1391869	1312.03	Sat Sep 25 11:01:51 2010
-98.9852905	17.1393166	1312.31	Sat Sep 25 11:02:01 2010
-98.9852905	17.1394367	1311.34	Sat Sep 25 11:02:11 2010
-98.9853592	17.1395473	1311.22	Sat Sep 25 11:02:21 2010
-98.9854050	17.1396332	1310.69	Sat Sep 25 11:02:31 2010
-98.9854965	17.1397076	1310.16	Sat Sep 25 11:02:41 2010
-98.9855804	17.1397839	1309.66	Sat Sep 25 11:02:51 2010
-98.9855804	17.1398926	1306.00	Sat Sep 25 11:03:01 2010
-98.9856110	17.1399822	1302.63	Sat Sep 25 11:03:11 2010
-98.9855881	17.1400700	1299.91	Sat Sep 25 11:03:21 2010
-98.9855576	17.1401405	1298.94	Sat Sep 25 11:03:31 2010
-98.9855499	17.1402550	1296.97	Sat Sep 25 11:03:41 2010
-98.9855499	17.1403828	1296.53	Sat Sep 25 11:03:51 2010
-98.9856339	17.1404667	1295.41	Sat Sep 25 11:04:01 2010
-98.9857254	17.1405029	1293.34	Sat Sep 25 11:04:11 2010
-98.9858093	17.1405678	1292.47	Sat Sep 25 11:04:21 2010
-98.9858246	17.1406345	1293.16	Sat Sep 25 11:04:31 2010
-98.9858322	17.1406727	1294.47	Sat Sep 25 11:04:41 2010
-98.9858322	17.1406708	1294.44	Sat Sep 25 11:04:51 2010
-98.9858475	17.1406784	1294.31	Sat Sep 25 11:05:01 2010
-98.9858856	17.1406670	1294.44	Sat Sep 25 11:05:11 2010
-98.9858932	17.1406975	1294.81	Sat Sep 25 11:05:21 2010
-98.9859467	17.1407337	1294.78	Sat Sep 25 11:05:31 2010
-98.9860077	17.1407871	1296.50	Sat Sep 25 11:05:41 2010
-98.9860001	17.1408730	1296.63	Sat Sep 25 11:05:51 2010
-98.9859772	17.1409512	1296.47	Sat Sep 25 11:06:01 2010
-98.9859314	17.1410313	1296.38	Sat Sep 25 11:06:11 2010
-98.9858932	17.1411095	1294.75	Sat Sep 25 11:06:21 2010
-98.9858780	17.1411953	1293.81	Sat Sep 25 11:06:31 2010
-98.9858856	17.1412315	1293.34	Sat Sep 25 11:06:41 2010
-98.9859085	17.1412449	1293.19	Sat Sep 25 11:06:51 2010
-98.9859161	17.1412621	1293.00	Sat Sep 25 11:07:01 2010
-98.9859085	17.1412392	1292.88	Sat Sep 25 11:07:11 2010
-98.9859161	17.1411915	1292.91	Sat Sep 25 11:07:21 2010
-98.9859390	17.1411591	1292.78	Sat Sep 25 11:07:31 2010
-98.9860535	17.1411209	1292.66	Sat Sep 25 11:07:41 2010
-98.9860764	17.1410789	1292.28	Sat Sep 25 11:07:51 2010
-98.9861679	17.1410789	1291.66	Sat Sep 25 11:08:01 2010
-98.9862213	17.1410580	1290.19	Sat Sep 25 11:08:11 2010
-98.9862900	17.1410770	1288.38	Sat Sep 25 11:08:21 2010
-98.9863358	17.1410370	1284.88	Sat Sep 25 11:08:31 2010
-98.9864120	17.1410637	1281.63	Sat Sep 25 11:08:41 2010
-98.9864655	17.1411724	1278.31	Sat Sep 25 11:08:51 2010
-98.9865875	17.1411724	1275.97	Sat Sep 25 11:09:01 2010
-98.9866867	17.1411915	1273.69	Sat Sep 25 11:09:11 2010
-98.9867783	17.1412277	1273.91	Sat Sep 25 11:09:21 2010
-98.9868469	17.1413231	1270.47	Sat Sep 25 11:09:31 2010
-98.9869003	17.1413841	1269.06	Sat Sep 25 11:09:41 2010
-98.9869919	17.1414185	1266.19	Sat Sep 25 11:09:51 2010
-98.9870605	17.1414700	1263.31	Sat Sep 25 11:10:01 2010
-98.9871292	17.1415653	1260.41	Sat Sep 25 11:10:11 2010
-98.9871597	17.1416321	1259.06	Sat Sep 25 11:10:21 2010
-98.9872284	17.1417027	1255.72	Sat Sep 25 11:10:31 2010
-98.9872894	17.1417503	1253.22	Sat Sep 25 11:10:41 2010
-98.9873810	17.1417618	1251.41	Sat Sep 25 11:10:51 2010
-98.9874573	17.1418114	1246.72	Sat Sep 25 11:11:01 2010
-98.9874954	17.1418476	1241.59	Sat Sep 25 11:11:11 2010
-98.9875412	17.1418610	1236.97	Sat Sep 25 11:11:21 2010
-98.9875565	17.1418972	1232.38	Sat Sep 25 11:11:31 2010
-98.9875031	17.1419601	1228.72	Sat Sep 25 11:11:41 2010
-98.9874573	17.1420231	1225.75	Sat Sep 25 11:11:51 2010
-98.9874649	17.1420307	1222.97	Sat Sep 25 11:12:01 2010
-98.9875717	17.1420422	1221.97	Sat Sep 25 11:12:11 2010
-98.9876785	17.1420155	1221.00	Sat Sep 25 11:12:21 2010
-98.9877853	17.1419868	1220.88	Sat Sep 25 11:12:31 2010
-98.9878616	17.1419964	1219.00	Sat Sep 25 11:12:41 2010
-98.9879532	17.1420383	1217.72	Sat Sep 25 11:12:51 2010
-98.9880676	17.1420345	1215.75	Sat Sep 25 11:13:01 2010
-98.9881363	17.1420040	1212.50	Sat Sep 25 11:13:11 2010
-98.9882355	17.1419716	1209.22	Sat Sep 25 11:13:21 2010
-98.9883347	17.1419277	1205.91	Sat Sep 25 11:13:31 2010
-98.9884338	17.1418629	1202.44	Sat Sep 25 11:13:41 2010
-98.9884644	17.1418991	1200.22	Sat Sep 25 11:13:51 2010
-98.9884949	17.1419792	1198.06	Sat Sep 25 11:14:01 2010
-98.9885178	17.1420784	1196.03	Sat Sep 25 11:14:11 2010
-98.9885788	17.1421719	1195.00	Sat Sep 25 11:14:21 2010
-98.9886017	17.1422596	1193.97	Sat Sep 25 11:14:31 2010
-98.9886246	17.1423473	1193.66	Sat Sep 25 11:14:41 2010
-98.9886780	17.1424427	1192.13	Sat Sep 25 11:14:51 2010
-98.9886932	17.1425209	1191.34	Sat Sep 25 11:15:01 2010
-98.9887695	17.1425896	1191.72	Sat Sep 25 11:15:11 2010
-98.9888306	17.1426220	1191.84	Sat Sep 25 11:15:21 2010
-98.9888763	17.1426945	1191.53	Sat Sep 25 11:15:31 2010
-98.9889069	17.1427708	1191.38	Sat Sep 25 11:15:41 2010
-98.9889755	17.1428394	1189.47	Sat Sep 25 11:15:51 2010
-98.9890366	17.1429043	1189.59	Sat Sep 25 11:16:01 2010
-98.9891052	17.1429977	1189.50	Sat Sep 25 11:16:11 2010
-98.9891663	17.1430511	1188.56	Sat Sep 25 11:16:21 2010
-98.9892273	17.1431084	1188.66	Sat Sep 25 11:16:31 2010
-98.9892654	17.1431961	1186.09	Sat Sep 25 11:16:41 2010
-98.9893112	17.1432381	1185.41	Sat Sep 25 11:16:51 2010
-98.9893646	17.1433029	1184.25	Sat Sep 25 11:17:01 2010
-98.9894562	17.1433887	1182.84	Sat Sep 25 11:17:11 2010
-98.9895172	17.1434383	1181.78	Sat Sep 25 11:17:21 2010
-98.9895935	17.1434708	1180.81	Sat Sep 25 11:17:31 2010
-98.9896698	17.1435280	1179.97	Sat Sep 25 11:17:41 2010
-98.9897385	17.1435757	1178.34	Sat Sep 25 11:17:51 2010
-98.9898224	17.1436081	1177.28	Sat Sep 25 11:18:01 2010
-98.9899139	17.1436272	1173.84	Sat Sep 25 11:18:11 2010
-98.9899826	17.1436539	1171.38	Sat Sep 25 11:18:21 2010
-98.9900742	17.1436520	1170.22	Sat Sep 25 11:18:31 2010
-98.9901810	17.1436691	1169.75	Sat Sep 25 11:18:41 2010
-98.9903030	17.1437283	1168.22	Sat Sep 25 11:18:51 2010
-98.9903946	17.1437798	1166.81	Sat Sep 25 11:19:01 2010
-98.9904556	17.1438465	1166.63	Sat Sep 25 11:19:11 2010
-98.9905472	17.1438274	1164.22	Sat Sep 25 11:19:21 2010
-98.9906464	17.1438179	1160.72	Sat Sep 25 11:19:31 2010
-98.9907379	17.1438236	1158.78	Sat Sep 25 11:19:41 2010
-98.9908371	17.1438408	1157.41	Sat Sep 25 11:19:51 2010
-98.9909210	17.1438808	1155.91	Sat Sep 25 11:20:01 2010
-98.9909973	17.1439037	1154.59	Sat Sep 25 11:20:11 2010
-98.9911118	17.1439495	1153.09	Sat Sep 25 11:20:21 2010
-98.9912033	17.1439724	1150.81	Sat Sep 25 11:20:31 2010
-98.9912796	17.1440258	1149.22	Sat Sep 25 11:20:41 2010
