# Supplementary material for: Lévy foraging patterns of rural humans
Source: PLoS One. 2018 Jun 18;13(6):e0199099. doi: 10.1371/journal.pone.0199099 (PMC6005560; doi:10.1371/journal.pone.0199099)
Supplement: S6 File — (ZIP) [file pone.0199099.s006.zip › holux11/Holux011_M-241_Start_20100928-130126_Finish_20100928-131416.txt]

-98.9817734	17.1443119	1382.75	Tue Sep 28 13:01:26 2010
-98.9817123	17.1441917	1390.81	Tue Sep 28 13:01:36 2010
-98.9817734	17.1441059	1389.69	Tue Sep 28 13:01:46 2010
-98.9818726	17.1440392	1392.22	Tue Sep 28 13:01:56 2010
-98.9820023	17.1439476	1393.34	Tue Sep 28 13:02:06 2010
-98.9821091	17.1438484	1395.00	Tue Sep 28 13:02:16 2010
-98.9822006	17.1437683	1393.97	Tue Sep 28 13:02:26 2010
-98.9823074	17.1436958	1393.25	Tue Sep 28 13:02:36 2010
-98.9824219	17.1436157	1392.91	Tue Sep 28 13:02:46 2010
-98.9825058	17.1435623	1392.56	Tue Sep 28 13:02:56 2010
-98.9825974	17.1434898	1390.78	Tue Sep 28 13:03:06 2010
-98.9827042	17.1434326	1389.66	Tue Sep 28 13:03:16 2010
-98.9828262	17.1434002	1387.94	Tue Sep 28 13:03:26 2010
-98.9829330	17.1433220	1385.59	Tue Sep 28 13:03:36 2010
-98.9830627	17.1432648	1383.13	Tue Sep 28 13:03:46 2010
-98.9831772	17.1431923	1380.44	Tue Sep 28 13:03:56 2010
-98.9832764	17.1431427	1377.38	Tue Sep 28 13:04:06 2010
-98.9833679	17.1430855	1374.88	Tue Sep 28 13:04:16 2010
-98.9835129	17.1430016	1369.19	Tue Sep 28 13:04:26 2010
-98.9836197	17.1429691	1368.31	Tue Sep 28 13:04:36 2010
-98.9837494	17.1429119	1364.91	Tue Sep 28 13:04:46 2010
-98.9838715	17.1428547	1361.94	Tue Sep 28 13:04:56 2010
-98.9839783	17.1428013	1360.56	Tue Sep 28 13:05:06 2010
-98.9841309	17.1428356	1358.19	Tue Sep 28 13:05:16 2010
-98.9842529	17.1428642	1355.13	Tue Sep 28 13:05:26 2010
-98.9843674	17.1428814	1353.44	Tue Sep 28 13:05:36 2010
-98.9844666	17.1428509	1354.06	Tue Sep 28 13:05:46 2010
-98.9845963	17.1428318	1355.53	Tue Sep 28 13:05:56 2010
-98.9847412	17.1427879	1355.69	Tue Sep 28 13:06:06 2010
-98.9847412	17.1426678	1354.88	Tue Sep 28 13:06:16 2010
-98.9846954	17.1425686	1354.59	Tue Sep 28 13:06:26 2010
-98.9846039	17.1424694	1355.34	Tue Sep 28 13:06:36 2010
-98.9845657	17.1423397	1356.16	Tue Sep 28 13:06:46 2010
-98.9845581	17.1421890	1356.34	Tue Sep 28 13:06:56 2010
-98.9845657	17.1420784	1357.00	Tue Sep 28 13:07:06 2010
-98.9846115	17.1419392	1356.22	Tue Sep 28 13:07:16 2010
-98.9846344	17.1418457	1355.75	Tue Sep 28 13:07:26 2010
-98.9846878	17.1418476	1355.16	Tue Sep 28 13:07:36 2010
-98.9846802	17.1418457	1355.00	Tue Sep 28 13:07:46 2010
-98.9846878	17.1418877	1352.84	Tue Sep 28 13:07:56 2010
-98.9847183	17.1419334	1348.97	Tue Sep 28 13:08:06 2010
-98.9848022	17.1419315	1346.38	Tue Sep 28 13:08:16 2010
-98.9849167	17.1419201	1343.41	Tue Sep 28 13:08:26 2010
-98.9850311	17.1419010	1338.97	Tue Sep 28 13:08:36 2010
-98.9850616	17.1419220	1337.75	Tue Sep 28 13:08:46 2010
-98.9851990	17.1419010	1335.94	Tue Sep 28 13:08:56 2010
-98.9853210	17.1418781	1334.00	Tue Sep 28 13:09:06 2010
-98.9853668	17.1418953	1331.53	Tue Sep 28 13:09:16 2010
-98.9854050	17.1419086	1330.59	Tue Sep 28 13:09:26 2010
-98.9854126	17.1419487	1330.31	Tue Sep 28 13:09:36 2010
-98.9854507	17.1419296	1329.91	Tue Sep 28 13:09:46 2010
-98.9854736	17.1419411	1329.72	Tue Sep 28 13:09:56 2010
-98.9854813	17.1419868	1329.94	Tue Sep 28 13:10:06 2010
-98.9854889	17.1419964	1329.78	Tue Sep 28 13:10:16 2010
-98.9855042	17.1419353	1325.41	Tue Sep 28 13:10:26 2010
-98.9855576	17.1418991	1323.75	Tue Sep 28 13:10:36 2010
-98.9856033	17.1418514	1320.50	Tue Sep 28 13:10:46 2010
-98.9856339	17.1418438	1320.03	Tue Sep 28 13:10:56 2010
-98.9856491	17.1418724	1318.38	Tue Sep 28 13:11:06 2010
-98.9856567	17.1418915	1317.69	Tue Sep 28 13:11:16 2010
-98.9856415	17.1418457	1317.41	Tue Sep 28 13:11:26 2010
-98.9856110	17.1417904	1316.81	Tue Sep 28 13:11:36 2010
-98.9856186	17.1417904	1316.78	Tue Sep 28 13:11:46 2010
-98.9856262	17.1417904	1316.78	Tue Sep 28 13:11:56 2010
-98.9856339	17.1417904	1316.78	Tue Sep 28 13:12:06 2010
-98.9856339	17.1417885	1316.84	Tue Sep 28 13:12:16 2010
-98.9856339	17.1417885	1316.88	Tue Sep 28 13:12:26 2010
-98.9856262	17.1417923	1316.66	Tue Sep 28 13:12:36 2010
-98.9855652	17.1418152	1315.75	Tue Sep 28 13:12:46 2010
-98.9855270	17.1417980	1313.13	Tue Sep 28 13:12:56 2010
-98.9854965	17.1418324	1314.44	Tue Sep 28 13:13:06 2010
-98.9854736	17.1418781	1314.13	Tue Sep 28 13:13:16 2010
-98.9854355	17.1418400	1313.84	Tue Sep 28 13:13:26 2010
-98.9854355	17.1418686	1313.91	Tue Sep 28 13:13:36 2010
-98.9854431	17.1419258	1313.72	Tue Sep 28 13:13:46 2010
-98.9854355	17.1419754	1313.81	Tue Sep 28 13:13:56 2010
-98.9854126	17.1420021	1313.47	Tue Sep 28 13:14:06 2010
-98.9854050	17.1420002	1313.47	Tue Sep 28 13:14:16 2010
