# Supplementary material for: Lévy foraging patterns of rural humans
Source: PLoS One. 2018 Jun 18;13(6):e0199099. doi: 10.1371/journal.pone.0199099 (PMC6005560; doi:10.1371/journal.pone.0199099)
Supplement: S6 File — (ZIP) [file pone.0199099.s006.zip › holux11/Holux011_M-241_Start_20100520-173535_Finish_20100520-175405.txt]

-98.9852829	17.1378078	1314.44	Thu May 20 17:35:35 2010
-98.9852982	17.1378479	1308.25	Thu May 20 17:35:45 2010
-98.9853210	17.1378384	1307.88	Thu May 20 17:35:55 2010
-98.9852905	17.1378403	1307.41	Thu May 20 17:36:05 2010
-98.9852524	17.1378460	1307.66	Thu May 20 17:36:15 2010
-98.9851532	17.1378956	1306.59	Thu May 20 17:36:25 2010
-98.9850845	17.1379356	1305.44	Thu May 20 17:36:35 2010
-98.9850159	17.1380081	1303.53	Thu May 20 17:36:45 2010
-98.9849472	17.1380405	1303.63	Thu May 20 17:36:55 2010
-98.9849396	17.1380386	1304.47	Thu May 20 17:37:05 2010
-98.9849167	17.1380997	1304.75	Thu May 20 17:37:15 2010
-98.9848175	17.1381607	1304.69	Thu May 20 17:37:25 2010
-98.9847412	17.1382351	1305.56	Thu May 20 17:37:35 2010
-98.9846420	17.1382980	1305.25	Thu May 20 17:37:45 2010
-98.9845734	17.1383629	1303.56	Thu May 20 17:37:55 2010
-98.9844818	17.1384411	1304.03	Thu May 20 17:38:05 2010
-98.9844284	17.1385250	1303.78	Thu May 20 17:38:15 2010
-98.9844131	17.1385994	1304.28	Thu May 20 17:38:25 2010
-98.9843445	17.1387005	1303.72	Thu May 20 17:38:35 2010
-98.9842834	17.1387978	1302.81	Thu May 20 17:38:45 2010
-98.9842148	17.1388645	1302.72	Thu May 20 17:38:55 2010
-98.9841690	17.1389523	1302.75	Thu May 20 17:39:05 2010
-98.9840622	17.1389923	1302.44	Thu May 20 17:39:15 2010
-98.9839783	17.1390457	1302.25	Thu May 20 17:39:25 2010
-98.9839401	17.1391373	1301.66	Thu May 20 17:39:35 2010
-98.9838638	17.1391220	1301.00	Thu May 20 17:39:45 2010
-98.9837418	17.1391201	1301.03	Thu May 20 17:39:55 2010
-98.9836273	17.1391106	1302.72	Thu May 20 17:40:05 2010
-98.9835434	17.1391335	1301.44	Thu May 20 17:40:15 2010
-98.9834976	17.1392059	1299.16	Thu May 20 17:40:25 2010
-98.9834824	17.1392689	1298.38	Thu May 20 17:40:35 2010
-98.9834061	17.1393318	1298.66	Thu May 20 17:40:45 2010
-98.9833908	17.1393681	1300.03	Thu May 20 17:40:55 2010
-98.9833755	17.1393833	1301.25	Thu May 20 17:41:05 2010
-98.9833527	17.1394482	1301.00	Thu May 20 17:41:15 2010
-98.9832458	17.1394558	1301.09	Thu May 20 17:41:25 2010
-98.9831161	17.1394444	1300.00	Thu May 20 17:41:35 2010
-98.9830399	17.1394806	1299.94	Thu May 20 17:41:45 2010
-98.9829483	17.1395645	1298.66	Thu May 20 17:41:55 2010
-98.9829178	17.1396255	1298.78	Thu May 20 17:42:05 2010
-98.9829102	17.1396942	1298.63	Thu May 20 17:42:15 2010
-98.9828949	17.1397076	1298.91	Thu May 20 17:42:25 2010
-98.9829025	17.1397057	1298.88	Thu May 20 17:42:35 2010
-98.9828949	17.1397343	1299.22	Thu May 20 17:42:45 2010
-98.9828873	17.1397400	1299.25	Thu May 20 17:42:55 2010
-98.9828796	17.1397533	1299.34	Thu May 20 17:43:05 2010
-98.9829025	17.1397743	1299.84	Thu May 20 17:43:15 2010
-98.9829254	17.1398163	1300.03	Thu May 20 17:43:25 2010
-98.9829178	17.1398296	1299.97	Thu May 20 17:43:35 2010
-98.9829102	17.1398277	1300.00	Thu May 20 17:43:45 2010
-98.9829102	17.1398277	1300.03	Thu May 20 17:43:55 2010
-98.9829178	17.1398296	1300.59	Thu May 20 17:44:05 2010
-98.9829254	17.1398067	1300.97	Thu May 20 17:44:15 2010
-98.9829407	17.1398067	1300.91	Thu May 20 17:44:25 2010
-98.9829559	17.1398029	1300.91	Thu May 20 17:44:35 2010
-98.9829712	17.1398010	1300.88	Thu May 20 17:44:45 2010
-98.9829788	17.1398029	1300.84	Thu May 20 17:44:55 2010
-98.9829865	17.1397934	1300.38	Thu May 20 17:45:05 2010
-98.9829712	17.1397820	1300.81	Thu May 20 17:45:15 2010
-98.9829788	17.1397762	1300.84	Thu May 20 17:45:25 2010
-98.9829712	17.1397610	1300.34	Thu May 20 17:45:35 2010
-98.9829407	17.1397324	1301.03	Thu May 20 17:45:45 2010
-98.9829559	17.1397419	1300.34	Thu May 20 17:45:55 2010
-98.9829559	17.1396904	1300.31	Thu May 20 17:46:05 2010
-98.9829712	17.1396160	1302.44	Thu May 20 17:46:15 2010
-98.9830017	17.1395664	1304.22	Thu May 20 17:46:25 2010
-98.9830170	17.1394997	1306.09	Thu May 20 17:46:35 2010
-98.9830856	17.1394520	1307.94	Thu May 20 17:46:45 2010
-98.9831314	17.1394062	1309.31	Thu May 20 17:46:55 2010
-98.9831848	17.1393661	1310.19	Thu May 20 17:47:05 2010
-98.9832535	17.1393433	1310.34	Thu May 20 17:47:15 2010
-98.9832764	17.1393299	1311.66	Thu May 20 17:47:25 2010
-98.9832840	17.1392612	1311.63	Thu May 20 17:47:35 2010
-98.9833450	17.1392479	1312.19	Thu May 20 17:47:45 2010
-98.9833908	17.1391964	1311.94	Thu May 20 17:47:55 2010
-98.9834290	17.1391449	1312.13	Thu May 20 17:48:05 2010
-98.9834442	17.1390858	1312.97	Thu May 20 17:48:15 2010
-98.9835205	17.1390553	1314.19	Thu May 20 17:48:25 2010
-98.9835968	17.1390209	1314.94	Thu May 20 17:48:35 2010
-98.9836731	17.1389885	1315.91	Thu May 20 17:48:45 2010
-98.9837494	17.1389904	1316.81	Thu May 20 17:48:55 2010
-98.9837799	17.1389866	1317.28	Thu May 20 17:49:05 2010
-98.9838562	17.1390076	1315.72	Thu May 20 17:49:15 2010
-98.9838638	17.1390152	1315.56	Thu May 20 17:49:25 2010
-98.9838638	17.1390285	1315.19	Thu May 20 17:49:35 2010
-98.9839020	17.1390266	1314.22	Thu May 20 17:49:45 2010
-98.9840012	17.1390514	1312.56	Thu May 20 17:49:55 2010
-98.9840164	17.1390209	1311.41	Thu May 20 17:50:05 2010
-98.9840927	17.1389732	1310.28	Thu May 20 17:50:15 2010
-98.9841766	17.1389179	1309.16	Thu May 20 17:50:25 2010
-98.9842224	17.1388588	1308.66	Thu May 20 17:50:35 2010
-98.9842606	17.1387920	1308.88	Thu May 20 17:50:45 2010
-98.9842911	17.1387100	1310.19	Thu May 20 17:50:55 2010
-98.9843292	17.1386395	1310.34	Thu May 20 17:51:05 2010
-98.9843597	17.1385822	1311.53	Thu May 20 17:51:15 2010
-98.9844055	17.1385250	1311.97	Thu May 20 17:51:25 2010
-98.9844437	17.1384487	1312.69	Thu May 20 17:51:35 2010
-98.9845200	17.1383915	1311.91	Thu May 20 17:51:45 2010
-98.9846039	17.1383228	1311.06	Thu May 20 17:51:55 2010
-98.9846878	17.1382694	1311.53	Thu May 20 17:52:05 2010
-98.9847641	17.1382008	1310.41	Thu May 20 17:52:15 2010
-98.9848404	17.1381245	1311.00	Thu May 20 17:52:25 2010
-98.9849243	17.1380615	1312.78	Thu May 20 17:52:35 2010
-98.9849472	17.1380253	1314.84	Thu May 20 17:52:45 2010
-98.9849472	17.1380272	1315.06	Thu May 20 17:52:55 2010
-98.9850235	17.1379871	1315.88	Thu May 20 17:53:05 2010
-98.9851151	17.1379509	1315.13	Thu May 20 17:53:15 2010
-98.9852371	17.1379356	1314.19	Thu May 20 17:53:25 2010
-98.9852905	17.1379337	1313.66	Thu May 20 17:53:35 2010
-98.9853287	17.1378517	1313.56	Thu May 20 17:53:45 2010
-98.9853439	17.1377754	1314.97	Thu May 20 17:53:55 2010
-98.9853668	17.1378098	1315.81	Thu May 20 17:54:05 2010
