# Supplementary material for: Lévy foraging patterns of rural humans
Source: PLoS One. 2018 Jun 18;13(6):e0199099. doi: 10.1371/journal.pone.0199099 (PMC6005560; doi:10.1371/journal.pone.0199099)
Supplement: S6 File — (ZIP) [file pone.0199099.s006.zip › holux11/Holux011_M-241_Start_20100928-131646_Finish_20100928-132847.kml]

<?xml version="1.0" encoding="UTF-8"?>
<kml xmlns="http://earth.google.com/kml/2.1">
<Document>
<Style id="normalState_TLP_Start">
<IconStyle>
<scale>1.0</scale>
<Icon>
<href>http://maps.google.com/mapfiles/kml/pal4/icon15.png</href>
</Icon>
</IconStyle>
<LabelStyle>
<scale>1.0</scale>
</LabelStyle>
</Style>
<Style id="highlightState_TLP_Start">
<IconStyle>
<scale>1.1</scale>
<Icon>
<href>http://maps.google.com/mapfiles/kml/pal4/icon7.png</href>
</Icon>
</IconStyle>
<LabelStyle>
<scale>1.1</scale>
<color>ff0000ff</color>
</LabelStyle>
</Style>
<StyleMap id="styleMap_TLP_Start">
<Pair>
<key>normal</key>
<styleUrl>#normalState_TLP_Start</styleUrl>
</Pair>
<Pair>
<key>highlight</key>
<styleUrl>#highlightState_TLP_Start</styleUrl>
</Pair>
</StyleMap>
<Style id="normalState_TLP_Finish">
<IconStyle>
<scale>1.0</scale>
<Icon>
<href>http://maps.google.com/mapfiles/kml/pal4/icon15.png</href>
</Icon>
</IconStyle>
<LabelStyle>
<scale>1.0</scale>
</LabelStyle>
</Style>
<Style id="highlightState_TLP_Finish">
<IconStyle>
<scale>1.1</scale>
<Icon>
<href>http://maps.google.com/mapfiles/kml/pal4/icon7.png</href>
</Icon>
</IconStyle>
<LabelStyle>
<scale>1.1</scale>
<color>ff0000ff</color>
</LabelStyle>
</Style>
<StyleMap id="styleMap_TLP_Finish">
<Pair>
<key>normal</key>
<styleUrl>#normalState_TLP_Finish</styleUrl>
</Pair>
<Pair>
<key>highlight</key>
<styleUrl>#highlightState_TLP_Finish</styleUrl>
</Pair>
</StyleMap>
<Style id="normalState_TLP_Normal">
<IconStyle>
<scale>1.0</scale>
<Icon>
<href>http://maps.google.com/mapfiles/kml/pal4/icon31.png</href>
</Icon>
</IconStyle>
<LabelStyle>
<scale>1.0</scale>
</LabelStyle>
</Style>
<Style id="highlightState_TLP_Normal">
<IconStyle>
<scale>1.1</scale>
<Icon>
<href>http://maps.google.com/mapfiles/kml/pal4/icon23.png</href>
</Icon>
</IconStyle>
<LabelStyle>
<scale>1.1</scale>
<color>ff0000ff</color>
</LabelStyle>
</Style>
<StyleMap id="styleMap_TLP_Normal">
<Pair>
<key>normal</key>
<styleUrl>#normalState_TLP_Normal</styleUrl>
</Pair>
<Pair>
<key>highlight</key>
<styleUrl>#highlightState_TLP_Normal</styleUrl>
</Pair>
</StyleMap>
<Style id="normalState_TLP_Photo">
<IconStyle>
<scale>1.0</scale>
<Icon>
<href>http://maps.google.com/mapfiles/kml/pal4/icon46.png</href>
</Icon>
</IconStyle>
<LabelStyle>
<scale>1.0</scale>
</LabelStyle>
</Style>
<Style id="highlightState_TLP_Photo">
<IconStyle>
<scale>1.1</scale>
<Icon>
<href>http://maps.google.com/mapfiles/kml/pal4/icon38.png</href>
</Icon>
</IconStyle>
<LabelStyle>
<scale>1.1</scale>
<color>ff0000ff</color>
</LabelStyle>
</Style>
<StyleMap id="styleMap_TLP_Photo">
<Pair>
<key>normal</key>
<styleUrl>#normalState_TLP_Photo</styleUrl>
</Pair>
<Pair>
<key>highlight</key>
<styleUrl>#highlightState_TLP_Photo</styleUrl>
</Pair>
</StyleMap>
<Style id="roadStyle">
<LineStyle>
<color>ffffff00</color>
<width>6</width>
</LineStyle>
</Style>
<Open>1</Open>
<description>Route</description>
<name>Track Log</name>
<Placemark>
<name>Route</name>
<styleUrl>#roadStyle</styleUrl>
<MultiGeometry>
<LineString>
<coordinates>
-98.9854050,17.1420212,1315.53 -98.9853973,17.1419125,1321.28 -98.9853287,17.1418877,1321.28 -98.9852753,17.1418877,1321.44 -98.9852142,17.1419296,1321.47 -98.9851837,17.1419315,1321.88 -98.9851074,17.1419430,1321.59 -98.9850769,17.1419582,1321.75 -98.9849930,17.1419716,1324.09 -98.9849625,17.1419506,1324.41 -98.9849472,17.1419392,1324.56 -98.9848938,17.1419392,1324.78 -98.9848633,17.1419468,1324.34 -98.9848022,17.1419506,1324.66 -98.9847488,17.1419277,1325.38 -98.9847412,17.1418953,1325.69 -98.9847412,17.1419029,1325.78 -98.9847412,17.1419106,1325.66 -98.9847336,17.1419125,1325.72 -98.9847412,17.1419067,1325.72 -98.9847336,17.1419125,1326.41 -98.9847336,17.1419106,1326.41 -98.9847336,17.1419163,1326.69 -98.9847183,17.1419125,1327.28 -98.9847412,17.1418877,1328.59 -98.9847183,17.1418991,1329.75 -98.9847107,17.1419106,1330.31 -98.9847107,17.1419067,1330.34 -98.9847107,17.1419010,1331.19 -98.9846268,17.1418819,1331.63 -98.9845810,17.1418762,1333.38 -98.9844742,17.1418571,1335.31 -98.9843674,17.1418228,1336.47 -98.9842911,17.1417522,1336.88 -98.9842529,17.1416683,1337.31 -98.9843140,17.1415997,1337.66 -98.9844284,17.1415234,1338.34 -98.9845047,17.1414299,1339.03 -98.9846268,17.1413250,1339.81 -98.9847336,17.1412792,1339.25 -98.9848251,17.1411972,1337.84 -98.9849319,17.1410522,1335.50 -98.9849854,17.1409435,1332.00 -98.9850388,17.1408539,1331.94 -98.9850845,17.1407299,1330.50 -98.9850693,17.1406078,1330.03 -98.9850235,17.1404972,1328.47 -98.9850235,17.1403713,1326.75 -98.9850235,17.1402397,1324.09 -98.9850388,17.1401291,1321.63 -98.9850998,17.1399956,1321.75 -98.9850540,17.1398697,1321.16 -98.9850235,17.1397591,1321.28 -98.9850082,17.1396332,1319.78 -98.9849854,17.1395111,1319.53 -98.9850159,17.1393585,1316.75 -98.9850464,17.1392231,1315.25 -98.9850693,17.1390820,1313.09 -98.9850769,17.1390057,1310.72 -98.9850769,17.1388950,1307.38 -98.9850845,17.1387482,1305.25 -98.9850998,17.1386147,1302.94 -98.9851303,17.1384602,1302.56 -98.9851532,17.1383572,1302.75 -98.9851761,17.1382732,1303.81 -98.9851913,17.1381550,1304.44 -98.9851913,17.1380253,1303.84 -98.9852448,17.1379070,1306.28 -98.9852905,17.1378365,1307.78 -98.9853516,17.1378040,1308.75 -98.9853516,17.1378059,1308.78 -98.9853439,17.1378231,1308.75 -98.9853363,17.1378365,1308.72 </coordinates>
</LineString>
</MultiGeometry>
</Placemark>
<Folder>
<name>waypoints</name>
<Placemark>
<name>
Tue Sep 28 13:16:46 2010 S=1.05 Km/hr
</name>
<styleUrl>
#styleMap_TLP_Start
</styleUrl>
<Point>
<coordinates>
-98.9854050,17.1420212,1315.53
</coordinates>
</Point>
</Placemark>
<Placemark>
<name>
Tue Sep 28 13:16:56 2010 S=1.71 Km/hr
</name>
<styleUrl>
#styleMap_TLP_Normal
</styleUrl>
<Point>
<coordinates>
-98.9853973,17.1419125,1321.28
</coordinates>
</Point>
</Placemark>
<Placemark>
<name>
Tue Sep 28 13:17:07 2010 S=2.25 Km/hr
</name>
<styleUrl>
#styleMap_TLP_Normal
</styleUrl>
<Point>
<coordinates>
-98.9853287,17.1418877,1321.28
</coordinates>
</Point>
</Placemark>
<Placemark>
<name>
Tue Sep 28 13:17:17 2010 S=2.03 Km/hr
</name>
<styleUrl>
#styleMap_TLP_Normal
</styleUrl>
<Point>
<coordinates>
-98.9852753,17.1418877,1321.44
</coordinates>
</Point>
</Placemark>
<Placemark>
<name>
Tue Sep 28 13:17:27 2010 S=1.56 Km/hr
</name>
<styleUrl>
#styleMap_TLP_Normal
</styleUrl>
<Point>
<coordinates>
-98.9852142,17.1419296,1321.47
</coordinates>
</Point>
</Placemark>
<Placemark>
<name>
Tue Sep 28 13:17:37 2010 S=2.15 Km/hr
</name>
<styleUrl>
#styleMap_TLP_Normal
</styleUrl>
<Point>
<coordinates>
-98.9851837,17.1419315,1321.88
</coordinates>
</Point>
</Placemark>
<Placemark>
<name>
Tue Sep 28 13:17:47 2010 S=2.13 Km/hr
</name>
<styleUrl>
#styleMap_TLP_Normal
</styleUrl>
<Point>
<coordinates>
-98.9851074,17.1419430,1321.59
</coordinates>
</Point>
</Placemark>
<Placemark>
<name>
Tue Sep 28 13:17:57 2010 S=2.39 Km/hr
</name>
<styleUrl>
#styleMap_TLP_Normal
</styleUrl>
<Point>
<coordinates>
-98.9850769,17.1419582,1321.75
</coordinates>
</Point>
</Placemark>
<Placemark>
<name>
Tue Sep 28 13:18:07 2010 S=2.11 Km/hr
</name>
<styleUrl>
#styleMap_TLP_Normal
</styleUrl>
<Point>
<coordinates>
-98.9849930,17.1419716,1324.09
</coordinates>
</Point>
</Placemark>
<Placemark>
<name>
Tue Sep 28 13:18:17 2010 S=1.31 Km/hr
</name>
<styleUrl>
#styleMap_TLP_Normal
</styleUrl>
<Point>
<coordinates>
-98.9849625,17.1419506,1324.41
</coordinates>
</Point>
</Placemark>
<Placemark>
<name>
Tue Sep 28 13:18:27 2010 S=2.04 Km/hr
</name>
<styleUrl>
#styleMap_TLP_Normal
</styleUrl>
<Point>
<coordinates>
-98.9849472,17.1419392,1324.56
</coordinates>
</Point>
</Placemark>
<Placemark>
<name>
Tue Sep 28 13:18:37 2010 S=1.79 Km/hr
</name>
<styleUrl>
#styleMap_TLP_Normal
</styleUrl>
<Point>
<coordinates>
-98.9848938,17.1419392,1324.78
</coordinates>
</Point>
</Placemark>
<Placemark>
<name>
Tue Sep 28 13:18:47 2010 S=1.06 Km/hr
</name>
<styleUrl>
#styleMap_TLP_Normal
</styleUrl>
<Point>
<coordinates>
-98.9848633,17.1419468,1324.34
</coordinates>
</Point>
</Placemark>
<Placemark>
<name>
Tue Sep 28 13:18:57 2010 S=1.04 Km/hr
</name>
<styleUrl>
#styleMap_TLP_Normal
</styleUrl>
<Point>
<coordinates>
-98.9848022,17.1419506,1324.66
</coordinates>
</Point>
</Placemark>
<Placemark>
<name>
Tue Sep 28 13:19:07 2010 S=0.57 Km/hr
</name>
<styleUrl>
#styleMap_TLP_Normal
</styleUrl>
<Point>
<coordinates>
-98.9847488,17.1419277,1325.38
</coordinates>
</Point>
</Placemark>
<Placemark>
<name>
Tue Sep 28 13:19:17 2010 S=0.93 Km/hr
</name>
<styleUrl>
#styleMap_TLP_Normal
</styleUrl>
<Point>
<coordinates>
-98.9847412,17.1418953,1325.69
</coordinates>
</Point>
</Placemark>
<Placemark>
<name>
Tue Sep 28 13:19:27 2010 S=0.51 Km/hr
</name>
<styleUrl>
#styleMap_TLP_Normal
</styleUrl>
<Point>
<coordinates>
-98.9847412,17.1419029,1325.78
</coordinates>
</Point>
</Placemark>
<Placemark>
<name>
Tue Sep 28 13:19:37 2010 S=0.26 Km/hr
</name>
<styleUrl>
#styleMap_TLP_Normal
</styleUrl>
<Point>
<coordinates>
-98.9847412,17.1419106,1325.66
</coordinates>
</Point>
</Placemark>
<Placemark>
<name>
Tue Sep 28 13:19:47 2010 S=0.38 Km/hr
</name>
<styleUrl>
#styleMap_TLP_Normal
</styleUrl>
<Point>
<coordinates>
-98.9847336,17.1419125,1325.72
</coordinates>
</Point>
</Placemark>
<Placemark>
<name>
Tue Sep 28 13:19:57 2010 S=1.59 Km/hr
</name>
<styleUrl>
#styleMap_TLP_Normal
</styleUrl>
<Point>
<coordinates>
-98.9847412,17.1419067,1325.72
</coordinates>
</Point>
</Placemark>
<Placemark>
<name>
Tue Sep 28 13:20:07 2010 S=0.31 Km/hr
</name>
<styleUrl>
#styleMap_TLP_Normal
</styleUrl>
<Point>
<coordinates>
-98.9847336,17.1419125,1326.41
</coordinates>
</Point>
</Placemark>
<Placemark>
<name>
Tue Sep 28 13:20:17 2010 S=0.65 Km/hr
</name>
<styleUrl>
#styleMap_TLP_Normal
</styleUrl>
<Point>
<coordinates>
-98.9847336,17.1419106,1326.41
</coordinates>
</Point>
</Placemark>
<Placemark>
<name>
Tue Sep 28 13:20:27 2010 S=0.08 Km/hr
</name>
<styleUrl>
#styleMap_TLP_Normal
</styleUrl>
<Point>
<coordinates>
-98.9847336,17.1419163,1326.69
</coordinates>
</Point>
</Placemark>
<Placemark>
<name>
Tue Sep 28 13:20:37 2010 S=0.38 Km/hr
</name>
<styleUrl>
#styleMap_TLP_Normal
</styleUrl>
<Point>
<coordinates>
-98.9847183,17.1419125,1327.28
</coordinates>
</Point>
</Placemark>
<Placemark>
<name>
Tue Sep 28 13:20:47 2010 S=0.18 Km/hr
</name>
<styleUrl>
#styleMap_TLP_Normal
</styleUrl>
<Point>
<coordinates>
-98.9847412,17.1418877,1328.59
</coordinates>
</Point>
</Placemark>
<Placemark>
<name>
Tue Sep 28 13:20:57 2010 S=0.19 Km/hr
</name>
<styleUrl>
#styleMap_TLP_Normal
</styleUrl>
<Point>
<coordinates>
-98.9847183,17.1418991,1329.75
</coordinates>
</Point>
</Placemark>
<Placemark>
<name>
Tue Sep 28 13:21:07 2010 S=0.59 Km/hr
</name>
<styleUrl>
#styleMap_TLP_Normal
</styleUrl>
<Point>
<coordinates>
-98.9847107,17.1419106,1330.31
</coordinates>
</Point>
</Placemark>
<Placemark>
<name>
Tue Sep 28 13:21:17 2010 S=0.45 Km/hr
</name>
<styleUrl>
#styleMap_TLP_Normal
</styleUrl>
<Point>
<coordinates>
-98.9847107,17.1419067,1330.34
</coordinates>
</Point>
</Placemark>
<Placemark>
<name>
Tue Sep 28 13:21:27 2010 S=1.45 Km/hr
</name>
<styleUrl>
#styleMap_TLP_Normal
</styleUrl>
<Point>
<coordinates>
-98.9847107,17.1419010,1331.19
</coordinates>
</Point>
</Placemark>
<Placemark>
<name>
Tue Sep 28 13:21:37 2010 S=2.34 Km/hr
</name>
<styleUrl>
#styleMap_TLP_Normal
</styleUrl>
<Point>
<coordinates>
-98.9846268,17.1418819,1331.63
</coordinates>
</Point>
</Placemark>
<Placemark>
<name>
Tue Sep 28 13:21:47 2010 S=2.55 Km/hr
</name>
<styleUrl>
#styleMap_TLP_Normal
</styleUrl>
<Point>
<coordinates>
-98.9845810,17.1418762,1333.38
</coordinates>
</Point>
</Placemark>
<Placemark>
<name>
Tue Sep 28 13:21:57 2010 S=3.93 Km/hr
</name>
<styleUrl>
#styleMap_TLP_Normal
</styleUrl>
<Point>
<coordinates>
-98.9844742,17.1418571,1335.31
</coordinates>
</Point>
</Placemark>
<Placemark>
<name>
Tue Sep 28 13:22:07 2010 S=3.71 Km/hr
</name>
<styleUrl>
#styleMap_TLP_Normal
</styleUrl>
<Point>
<coordinates>
-98.9843674,17.1418228,1336.47
</coordinates>
</Point>
</Placemark>
<Placemark>
<name>
Tue Sep 28 13:22:17 2010 S=3.18 Km/hr
</name>
<styleUrl>
#styleMap_TLP_Normal
</styleUrl>
<Point>
<coordinates>
-98.9842911,17.1417522,1336.88
</coordinates>
</Point>
</Placemark>
<Placemark>
<name>
Tue Sep 28 13:22:27 2010 S=2.10 Km/hr
</name>
<styleUrl>
#styleMap_TLP_Normal
</styleUrl>
<Point>
<coordinates>
-98.9842529,17.1416683,1337.31
</coordinates>
</Point>
</Placemark>
<Placemark>
<name>
Tue Sep 28 13:22:37 2010 S=2.86 Km/hr
</name>
<styleUrl>
#styleMap_TLP_Normal
</styleUrl>
<Point>
<coordinates>
-98.9843140,17.1415997,1337.66
</coordinates>
</Point>
</Placemark>
<Placemark>
<name>
Tue Sep 28 13:22:47 2010 S=3.42 Km/hr
</name>
<styleUrl>
#styleMap_TLP_Normal
</styleUrl>
<Point>
<coordinates>
-98.9844284,17.1415234,1338.34
</coordinates>
</Point>
</Placemark>
<Placemark>
<name>
Tue Sep 28 13:22:57 2010 S=3.41 Km/hr
</name>
<styleUrl>
#styleMap_TLP_Normal
</styleUrl>
<Point>
<coordinates>
-98.9845047,17.1414299,1339.03
</coordinates>
</Point>
</Placemark>
<Placemark>
<name>
Tue Sep 28 13:23:07 2010 S=4.63 Km/hr
</name>
<styleUrl>
#styleMap_TLP_Normal
</styleUrl>
<Point>
<coordinates>
-98.9846268,17.1413250,1339.81
</coordinates>
</Point>
</Placemark>
<Placemark>
<name>
Tue Sep 28 13:23:17 2010 S=3.28 Km/hr
</name>
<styleUrl>
#styleMap_TLP_Normal
</styleUrl>
<Point>
<coordinates>
-98.9847336,17.1412792,1339.25
</coordinates>
</Point>
</Placemark>
<Placemark>
<name>
Tue Sep 28 13:23:27 2010 S=4.77 Km/hr
</name>
<styleUrl>
#styleMap_TLP_Normal
</styleUrl>
<Point>
<coordinates>
-98.9848251,17.1411972,1337.84
</coordinates>
</Point>
</Placemark>
<Placemark>
<name>
Tue Sep 28 13:23:37 2010 S=4.88 Km/hr
</name>
<styleUrl>
#styleMap_TLP_Normal
</styleUrl>
<Point>
<coordinates>
-98.9849319,17.1410522,1335.50
</coordinates>
</Point>
</Placemark>
<Placemark>
<name>
Tue Sep 28 13:23:47 2010 S=1.99 Km/hr
</name>
<styleUrl>
#styleMap_TLP_Normal
</styleUrl>
<Point>
<coordinates>
-98.9849854,17.1409435,1332.00
</coordinates>
</Point>
</Placemark>
<Placemark>
<name>
Tue Sep 28 13:23:57 2010 S=4.85 Km/hr
</name>
<styleUrl>
#styleMap_TLP_Normal
</styleUrl>
<Point>
<coordinates>
-98.9850388,17.1408539,1331.94
</coordinates>
</Point>
</Placemark>
<Placemark>
<name>
Tue Sep 28 13:24:07 2010 S=5.21 Km/hr
</name>
<styleUrl>
#styleMap_TLP_Normal
</styleUrl>
<Point>
<coordinates>
-98.9850845,17.1407299,1330.50
</coordinates>
</Point>
</Placemark>
<Placemark>
<name>
Tue Sep 28 13:24:17 2010 S=3.88 Km/hr
</name>
<styleUrl>
#styleMap_TLP_Normal
</styleUrl>
<Point>
<coordinates>
-98.9850693,17.1406078,1330.03
</coordinates>
</Point>
</Placemark>
<Placemark>
<name>
Tue Sep 28 13:24:27 2010 S=4.30 Km/hr
</name>
<styleUrl>
#styleMap_TLP_Normal
</styleUrl>
<Point>
<coordinates>
-98.9850235,17.1404972,1328.47
</coordinates>
</Point>
</Placemark>
<Placemark>
<name>
Tue Sep 28 13:24:37 2010 S=4.46 Km/hr
</name>
<styleUrl>
#styleMap_TLP_Normal
</styleUrl>
<Point>
<coordinates>
-98.9850235,17.1403713,1326.75
</coordinates>
</Point>
</Placemark>
<Placemark>
<name>
Tue Sep 28 13:24:47 2010 S=3.14 Km/hr
</name>
<styleUrl>
#styleMap_TLP_Normal
</styleUrl>
<Point>
<coordinates>
-98.9850235,17.1402397,1324.09
</coordinates>
</Point>
</Placemark>
<Placemark>
<name>
Tue Sep 28 13:24:57 2010 S=3.70 Km/hr
</name>
<styleUrl>
#styleMap_TLP_Normal
</styleUrl>
<Point>
<coordinates>
-98.9850388,17.1401291,1321.63
</coordinates>
</Point>
</Placemark>
<Placemark>
<name>
Tue Sep 28 13:25:07 2010 S=5.41 Km/hr
</name>
<styleUrl>
#styleMap_TLP_Normal
</styleUrl>
<Point>
<coordinates>
-98.9850998,17.1399956,1321.75
</coordinates>
</Point>
</Placemark>
<Placemark>
<name>
Tue Sep 28 13:25:17 2010 S=5.49 Km/hr
</name>
<styleUrl>
#styleMap_TLP_Normal
</styleUrl>
<Point>
<coordinates>
-98.9850540,17.1398697,1321.16
</coordinates>
</Point>
</Placemark>
<Placemark>
<name>
Tue Sep 28 13:25:27 2010 S=4.35 Km/hr
</name>
<styleUrl>
#styleMap_TLP_Normal
</styleUrl>
<Point>
<coordinates>
-98.9850235,17.1397591,1321.28
</coordinates>
</Point>
</Placemark>
<Placemark>
<name>
Tue Sep 28 13:25:37 2010 S=5.36 Km/hr
</name>
<styleUrl>
#styleMap_TLP_Normal
</styleUrl>
<Point>
<coordinates>
-98.9850082,17.1396332,1319.78
</coordinates>
</Point>
</Placemark>
<Placemark>
<name>
Tue Sep 28 13:25:47 2010 S=4.30 Km/hr
</name>
<styleUrl>
#styleMap_TLP_Normal
</styleUrl>
<Point>
<coordinates>
-98.9849854,17.1395111,1319.53
</coordinates>
</Point>
</Placemark>
<Placemark>
<name>
Tue Sep 28 13:25:57 2010 S=5.04 Km/hr
</name>
<styleUrl>
#styleMap_TLP_Normal
</styleUrl>
<Point>
<coordinates>
-98.9850159,17.1393585,1316.75
</coordinates>
</Point>
</Placemark>
<Placemark>
<name>
Tue Sep 28 13:26:07 2010 S=4.47 Km/hr
</name>
<styleUrl>
#styleMap_TLP_Normal
</styleUrl>
<Point>
<coordinates>
-98.9850464,17.1392231,1315.25
</coordinates>
</Point>
</Placemark>
<Placemark>
<name>
Tue Sep 28 13:26:17 2010 S=5.07 Km/hr
</name>
<styleUrl>
#styleMap_TLP_Normal
</styleUrl>
<Point>
<coordinates>
-98.9850693,17.1390820,1313.09
</coordinates>
</Point>
</Placemark>
<Placemark>
<name>
Tue Sep 28 13:26:27 2010 S=3.78 Km/hr
</name>
<styleUrl>
#styleMap_TLP_Normal
</styleUrl>
<Point>
<coordinates>
-98.9850769,17.1390057,1310.72
</coordinates>
</Point>
</Placemark>
<Placemark>
<name>
Tue Sep 28 13:26:37 2010 S=4.69 Km/hr
</name>
<styleUrl>
#styleMap_TLP_Normal
</styleUrl>
<Point>
<coordinates>
-98.9850769,17.1388950,1307.38
</coordinates>
</Point>
</Placemark>
<Placemark>
<name>
Tue Sep 28 13:26:47 2010 S=3.92 Km/hr
</name>
<styleUrl>
#styleMap_TLP_Normal
</styleUrl>
<Point>
<coordinates>
-98.9850845,17.1387482,1305.25
</coordinates>
</Point>
</Placemark>
<Placemark>
<name>
Tue Sep 28 13:26:57 2010 S=4.45 Km/hr
</name>
<styleUrl>
#styleMap_TLP_Normal
</styleUrl>
<Point>
<coordinates>
-98.9850998,17.1386147,1302.94
</coordinates>
</Point>
</Placemark>
<Placemark>
<name>
Tue Sep 28 13:27:07 2010 S=5.35 Km/hr
</name>
<styleUrl>
#styleMap_TLP_Normal
</styleUrl>
<Point>
<coordinates>
-98.9851303,17.1384602,1302.56
</coordinates>
</Point>
</Placemark>
<Placemark>
<name>
Tue Sep 28 13:27:17 2010 S=3.01 Km/hr
</name>
<styleUrl>
#styleMap_TLP_Normal
</styleUrl>
<Point>
<coordinates>
-98.9851532,17.1383572,1302.75
</coordinates>
</Point>
</Placemark>
<Placemark>
<name>
Tue Sep 28 13:27:27 2010 S=3.22 Km/hr
</name>
<styleUrl>
#styleMap_TLP_Normal
</styleUrl>
<Point>
<coordinates>
-98.9851761,17.1382732,1303.81
</coordinates>
</Point>
</Placemark>
<Placemark>
<name>
Tue Sep 28 13:27:37 2010 S=3.23 Km/hr
</name>
<styleUrl>
#styleMap_TLP_Normal
</styleUrl>
<Point>
<coordinates>
-98.9851913,17.1381550,1304.44
</coordinates>
</Point>
</Placemark>
<Placemark>
<name>
Tue Sep 28 13:27:47 2010 S=3.51 Km/hr
</name>
<styleUrl>
#styleMap_TLP_Normal
</styleUrl>
<Point>
<coordinates>
-98.9851913,17.1380253,1303.84
</coordinates>
</Point>
</Placemark>
<Placemark>
<name>
Tue Sep 28 13:27:57 2010 S=4.84 Km/hr
</name>
<styleUrl>
#styleMap_TLP_Normal
</styleUrl>
<Point>
<coordinates>
-98.9852448,17.1379070,1306.28
</coordinates>
</Point>
</Placemark>
<Placemark>
<name>
Tue Sep 28 13:28:07 2010 S=3.19 Km/hr
</name>
<styleUrl>
#styleMap_TLP_Normal
</styleUrl>
<Point>
<coordinates>
-98.9852905,17.1378365,1307.78
</coordinates>
</Point>
</Placemark>
<Placemark>
<name>
Tue Sep 28 13:28:17 2010 S=1.03 Km/hr
</name>
<styleUrl>
#styleMap_TLP_Normal
</styleUrl>
<Point>
<coordinates>
-98.9853516,17.1378040,1308.75
</coordinates>
</Point>
</Placemark>
<Placemark>
<name>
Tue Sep 28 13:28:27 2010 S=0.83 Km/hr
</name>
<styleUrl>
#styleMap_TLP_Normal
</styleUrl>
<Point>
<coordinates>
-98.9853516,17.1378059,1308.78
</coordinates>
</Point>
</Placemark>
<Placemark>
<name>
Tue Sep 28 13:28:37 2010 S=0.75 Km/hr
</name>
<styleUrl>
#styleMap_TLP_Normal
</styleUrl>
<Point>
<coordinates>
-98.9853439,17.1378231,1308.75
</coordinates>
</Point>
</Placemark>
<Placemark>
<name>
Tue Sep 28 13:28:47 2010 S=0.99 Km/hr
</name>
<styleUrl>
#styleMap_TLP_Finish
</styleUrl>
<Point>
<coordinates>
-98.9853363,17.1378365,1308.72
</coordinates>
</Point>
</Placemark>
</Folder>
</Document>
</kml>
