# Supplementary material for: Lévy foraging patterns of rural humans
Source: PLoS One. 2018 Jun 18;13(6):e0199099. doi: 10.1371/journal.pone.0199099 (PMC6005560; doi:10.1371/journal.pone.0199099)
Supplement: S6 File — (ZIP) [file pone.0199099.s006.zip › holux11/Holux011_M-241_Start_20100929-123905_Finish_20100929-131955.txt]

-98.9853134	17.1377983	1295.53	Wed Sep 29 12:39:05 2010
-98.9853592	17.1377773	1300.47	Wed Sep 29 12:39:15 2010
-98.9854202	17.1377945	1305.75	Wed Sep 29 12:39:25 2010
-98.9854813	17.1378212	1305.53	Wed Sep 29 12:39:35 2010
-98.9855499	17.1378517	1303.28	Wed Sep 29 12:39:45 2010
-98.9856033	17.1379089	1302.28	Wed Sep 29 12:39:55 2010
-98.9856567	17.1379299	1300.28	Wed Sep 29 12:40:05 2010
-98.9857025	17.1380062	1299.03	Wed Sep 29 12:40:15 2010
-98.9857483	17.1379986	1298.09	Wed Sep 29 12:40:25 2010
-98.9858093	17.1380348	1296.00	Wed Sep 29 12:40:35 2010
-98.9858170	17.1380482	1295.50	Wed Sep 29 12:40:45 2010
-98.9859161	17.1380806	1293.47	Wed Sep 29 12:40:55 2010
-98.9859238	17.1381149	1292.00	Wed Sep 29 12:41:05 2010
-98.9859695	17.1381340	1291.22	Wed Sep 29 12:41:15 2010
-98.9859543	17.1381721	1287.03	Wed Sep 29 12:41:25 2010
-98.9859238	17.1382561	1280.41	Wed Sep 29 12:41:35 2010
-98.9859314	17.1383438	1280.13	Wed Sep 29 12:41:45 2010
-98.9859467	17.1384144	1277.19	Wed Sep 29 12:41:55 2010
-98.9859619	17.1384964	1276.22	Wed Sep 29 12:42:05 2010
-98.9860001	17.1385765	1275.59	Wed Sep 29 12:42:15 2010
-98.9860611	17.1386757	1273.88	Wed Sep 29 12:42:25 2010
-98.9860992	17.1387463	1274.00	Wed Sep 29 12:42:35 2010
-98.9861069	17.1388264	1273.72	Wed Sep 29 12:42:45 2010
-98.9861679	17.1388760	1273.13	Wed Sep 29 12:42:55 2010
-98.9862442	17.1389656	1269.88	Wed Sep 29 12:43:05 2010
-98.9863281	17.1389961	1266.75	Wed Sep 29 12:43:15 2010
-98.9863586	17.1390533	1263.50	Wed Sep 29 12:43:25 2010
-98.9864044	17.1391296	1259.72	Wed Sep 29 12:43:35 2010
-98.9864807	17.1392040	1256.38	Wed Sep 29 12:43:45 2010
-98.9864731	17.1392250	1254.66	Wed Sep 29 12:43:55 2010
-98.9864578	17.1392307	1254.22	Wed Sep 29 12:44:05 2010
-98.9864349	17.1392288	1254.13	Wed Sep 29 12:44:15 2010
-98.9864273	17.1392250	1254.09	Wed Sep 29 12:44:25 2010
-98.9864197	17.1392250	1254.06	Wed Sep 29 12:44:35 2010
-98.9864044	17.1392136	1253.75	Wed Sep 29 12:44:45 2010
-98.9864273	17.1392250	1252.78	Wed Sep 29 12:44:55 2010
-98.9863892	17.1392365	1254.16	Wed Sep 29 12:45:05 2010
-98.9863968	17.1392384	1253.78	Wed Sep 29 12:45:15 2010
-98.9864044	17.1392574	1254.38	Wed Sep 29 12:45:25 2010
-98.9864197	17.1392784	1254.41	Wed Sep 29 12:45:35 2010
-98.9864273	17.1392822	1254.41	Wed Sep 29 12:45:45 2010
-98.9864426	17.1392727	1255.47	Wed Sep 29 12:45:55 2010
-98.9864731	17.1392593	1255.53	Wed Sep 29 12:46:05 2010
-98.9864883	17.1392670	1255.56	Wed Sep 29 12:46:15 2010
-98.9864883	17.1392708	1255.56	Wed Sep 29 12:46:25 2010
-98.9864807	17.1392593	1255.56	Wed Sep 29 12:46:35 2010
-98.9864655	17.1392517	1255.56	Wed Sep 29 12:46:45 2010
-98.9864349	17.1392307	1254.47	Wed Sep 29 12:46:55 2010
-98.9864731	17.1392384	1254.41	Wed Sep 29 12:47:05 2010
-98.9864960	17.1392536	1254.19	Wed Sep 29 12:47:15 2010
-98.9864883	17.1392536	1254.16	Wed Sep 29 12:47:25 2010
-98.9864655	17.1392326	1253.94	Wed Sep 29 12:47:35 2010
-98.9864349	17.1392231	1253.91	Wed Sep 29 12:47:45 2010
-98.9864273	17.1392155	1253.91	Wed Sep 29 12:47:55 2010
-98.9864349	17.1392097	1253.81	Wed Sep 29 12:48:05 2010
-98.9864502	17.1391907	1253.00	Wed Sep 29 12:48:15 2010
-98.9864502	17.1391830	1253.09	Wed Sep 29 12:48:25 2010
-98.9864197	17.1391792	1253.19	Wed Sep 29 12:48:35 2010
-98.9864120	17.1391735	1253.22	Wed Sep 29 12:48:45 2010
-98.9864426	17.1391640	1253.06	Wed Sep 29 12:48:55 2010
-98.9864655	17.1391678	1253.00	Wed Sep 29 12:49:05 2010
-98.9864731	17.1391716	1253.00	Wed Sep 29 12:49:15 2010
-98.9864807	17.1392097	1253.66	Wed Sep 29 12:49:25 2010
-98.9864655	17.1392403	1253.34	Wed Sep 29 12:49:35 2010
-98.9864883	17.1392403	1253.28	Wed Sep 29 12:49:45 2010
-98.9864883	17.1392517	1253.28	Wed Sep 29 12:49:55 2010
-98.9864807	17.1392517	1253.16	Wed Sep 29 12:50:05 2010
-98.9864883	17.1392479	1253.16	Wed Sep 29 12:50:15 2010
-98.9864807	17.1392479	1253.19	Wed Sep 29 12:50:25 2010
-98.9865189	17.1392479	1252.59	Wed Sep 29 12:50:35 2010
-98.9864960	17.1392517	1252.75	Wed Sep 29 12:50:45 2010
-98.9864883	17.1392403	1253.13	Wed Sep 29 12:50:55 2010
-98.9864731	17.1392403	1253.13	Wed Sep 29 12:51:05 2010
-98.9864731	17.1392307	1253.03	Wed Sep 29 12:51:15 2010
-98.9864731	17.1392345	1253.00	Wed Sep 29 12:51:25 2010
-98.9864731	17.1392403	1252.94	Wed Sep 29 12:51:35 2010
-98.9864426	17.1391964	1253.13	Wed Sep 29 12:51:45 2010
-98.9864273	17.1391907	1253.16	Wed Sep 29 12:51:55 2010
-98.9864120	17.1392040	1253.44	Wed Sep 29 12:52:05 2010
-98.9863815	17.1391926	1253.47	Wed Sep 29 12:52:15 2010
-98.9863739	17.1391945	1253.41	Wed Sep 29 12:52:25 2010
-98.9863815	17.1391621	1253.53	Wed Sep 29 12:52:35 2010
-98.9863892	17.1391487	1253.56	Wed Sep 29 12:52:45 2010
-98.9863892	17.1391449	1253.56	Wed Sep 29 12:52:55 2010
-98.9864044	17.1391544	1254.38	Wed Sep 29 12:53:05 2010
-98.9864120	17.1391563	1254.78	Wed Sep 29 12:53:15 2010
-98.9864120	17.1391621	1254.84	Wed Sep 29 12:53:25 2010
-98.9864502	17.1392231	1254.38	Wed Sep 29 12:53:35 2010
-98.9864502	17.1392155	1253.41	Wed Sep 29 12:53:45 2010
-98.9864655	17.1392155	1253.09	Wed Sep 29 12:53:55 2010
-98.9864578	17.1392269	1253.28	Wed Sep 29 12:54:05 2010
-98.9864502	17.1392479	1253.47	Wed Sep 29 12:54:15 2010
-98.9864349	17.1392612	1253.59	Wed Sep 29 12:54:25 2010
-98.9864349	17.1392651	1253.63	Wed Sep 29 12:54:35 2010
-98.9864349	17.1392670	1253.66	Wed Sep 29 12:54:45 2010
-98.9864273	17.1392670	1253.63	Wed Sep 29 12:54:55 2010
-98.9863892	17.1392670	1253.56	Wed Sep 29 12:55:05 2010
-98.9863434	17.1392937	1253.44	Wed Sep 29 12:55:15 2010
-98.9864197	17.1392441	1252.34	Wed Sep 29 12:55:25 2010
-98.9864273	17.1392345	1252.25	Wed Sep 29 12:55:35 2010
-98.9864655	17.1392384	1251.97	Wed Sep 29 12:55:45 2010
-98.9864731	17.1392479	1252.81	Wed Sep 29 12:55:55 2010
-98.9864883	17.1392593	1252.91	Wed Sep 29 12:56:05 2010
-98.9864883	17.1392498	1252.50	Wed Sep 29 12:56:15 2010
-98.9864883	17.1392536	1252.56	Wed Sep 29 12:56:25 2010
-98.9864731	17.1392555	1252.63	Wed Sep 29 12:56:35 2010
-98.9864960	17.1392803	1251.38	Wed Sep 29 12:56:45 2010
-98.9865036	17.1392860	1251.44	Wed Sep 29 12:56:55 2010
-98.9865036	17.1392899	1251.38	Wed Sep 29 12:57:05 2010
-98.9864960	17.1392822	1251.41	Wed Sep 29 12:57:15 2010
-98.9864807	17.1392651	1251.44	Wed Sep 29 12:57:25 2010
-98.9864731	17.1392651	1251.53	Wed Sep 29 12:57:35 2010
-98.9864655	17.1392879	1251.13	Wed Sep 29 12:57:45 2010
-98.9864731	17.1392899	1251.06	Wed Sep 29 12:57:55 2010
-98.9864655	17.1392670	1250.72	Wed Sep 29 12:58:05 2010
-98.9864655	17.1392670	1251.78	Wed Sep 29 12:58:15 2010
-98.9864578	17.1392956	1251.53	Wed Sep 29 12:58:25 2010
-98.9864349	17.1392822	1251.41	Wed Sep 29 12:58:35 2010
-98.9863739	17.1392097	1251.63	Wed Sep 29 12:58:45 2010
-98.9863892	17.1391716	1251.03	Wed Sep 29 12:58:55 2010
-98.9863892	17.1391602	1251.00	Wed Sep 29 12:59:05 2010
-98.9863892	17.1391697	1250.94	Wed Sep 29 12:59:15 2010
-98.9863434	17.1391697	1251.50	Wed Sep 29 12:59:25 2010
-98.9863281	17.1391716	1251.50	Wed Sep 29 12:59:35 2010
-98.9863739	17.1392059	1250.81	Wed Sep 29 12:59:45 2010
-98.9863739	17.1392136	1250.78	Wed Sep 29 12:59:55 2010
-98.9863739	17.1392174	1250.81	Wed Sep 29 13:00:05 2010
-98.9863892	17.1392212	1251.88	Wed Sep 29 13:00:15 2010
-98.9863892	17.1392117	1252.66	Wed Sep 29 13:00:25 2010
-98.9863739	17.1392155	1253.16	Wed Sep 29 13:00:35 2010
-98.9863815	17.1392136	1253.47	Wed Sep 29 13:00:45 2010
-98.9863663	17.1392193	1253.47	Wed Sep 29 13:00:55 2010
-98.9863739	17.1392307	1253.53	Wed Sep 29 13:01:05 2010
-98.9863968	17.1391907	1252.91	Wed Sep 29 13:01:15 2010
-98.9864349	17.1392136	1251.22	Wed Sep 29 13:01:25 2010
-98.9864197	17.1392155	1250.66	Wed Sep 29 13:01:35 2010
-98.9864120	17.1392155	1250.59	Wed Sep 29 13:01:45 2010
-98.9863663	17.1392269	1248.50	Wed Sep 29 13:01:55 2010
-98.9863510	17.1392422	1247.91	Wed Sep 29 13:02:05 2010
-98.9863434	17.1392403	1247.88	Wed Sep 29 13:02:15 2010
-98.9863281	17.1392441	1248.06	Wed Sep 29 13:02:25 2010
-98.9863358	17.1392498	1248.13	Wed Sep 29 13:02:35 2010
-98.9863358	17.1392517	1248.09	Wed Sep 29 13:02:45 2010
-98.9863281	17.1392517	1248.13	Wed Sep 29 13:02:55 2010
-98.9863434	17.1392517	1248.13	Wed Sep 29 13:03:05 2010
-98.9863510	17.1392574	1248.16	Wed Sep 29 13:03:15 2010
-98.9863434	17.1392574	1248.22	Wed Sep 29 13:03:25 2010
-98.9863358	17.1392612	1248.25	Wed Sep 29 13:03:35 2010
-98.9863358	17.1392612	1248.25	Wed Sep 29 13:03:45 2010
-98.9863358	17.1392574	1248.25	Wed Sep 29 13:03:55 2010
-98.9863510	17.1392574	1248.25	Wed Sep 29 13:04:05 2010
-98.9863586	17.1392536	1248.25	Wed Sep 29 13:04:15 2010
-98.9863586	17.1392403	1248.19	Wed Sep 29 13:04:25 2010
-98.9863739	17.1392326	1248.09	Wed Sep 29 13:04:35 2010
-98.9863815	17.1392384	1247.94	Wed Sep 29 13:04:45 2010
-98.9863968	17.1392326	1247.94	Wed Sep 29 13:04:55 2010
-98.9864044	17.1392307	1247.84	Wed Sep 29 13:05:05 2010
-98.9864044	17.1392212	1248.56	Wed Sep 29 13:05:15 2010
-98.9864197	17.1392097	1248.63	Wed Sep 29 13:05:25 2010
-98.9864273	17.1391926	1248.63	Wed Sep 29 13:05:35 2010
-98.9864197	17.1391716	1248.66	Wed Sep 29 13:05:45 2010
-98.9864197	17.1391716	1248.66	Wed Sep 29 13:05:55 2010
-98.9864197	17.1391754	1248.66	Wed Sep 29 13:06:05 2010
-98.9864120	17.1391792	1248.84	Wed Sep 29 13:06:15 2010
-98.9864120	17.1391964	1248.84	Wed Sep 29 13:06:25 2010
-98.9864044	17.1392078	1248.88	Wed Sep 29 13:06:35 2010
-98.9863892	17.1392231	1248.84	Wed Sep 29 13:06:45 2010
-98.9863663	17.1391506	1249.00	Wed Sep 29 13:06:55 2010
-98.9863586	17.1391258	1248.50	Wed Sep 29 13:07:05 2010
-98.9864044	17.1391392	1248.47	Wed Sep 29 13:07:15 2010
-98.9863892	17.1391449	1247.72	Wed Sep 29 13:07:25 2010
-98.9863892	17.1391506	1247.75	Wed Sep 29 13:07:35 2010
-98.9863892	17.1391487	1247.75	Wed Sep 29 13:07:45 2010
-98.9863892	17.1391487	1247.78	Wed Sep 29 13:07:55 2010
-98.9863892	17.1391506	1247.78	Wed Sep 29 13:08:05 2010
-98.9863892	17.1391525	1247.81	Wed Sep 29 13:08:15 2010
-98.9863892	17.1391544	1247.84	Wed Sep 29 13:08:25 2010
-98.9863968	17.1391697	1247.88	Wed Sep 29 13:08:35 2010
-98.9864349	17.1392384	1248.34	Wed Sep 29 13:08:45 2010
-98.9864883	17.1392212	1248.34	Wed Sep 29 13:08:55 2010
-98.9865036	17.1392155	1248.41	Wed Sep 29 13:09:05 2010
-98.9864960	17.1392155	1248.47	Wed Sep 29 13:09:15 2010
-98.9864273	17.1391602	1248.81	Wed Sep 29 13:09:25 2010
-98.9863739	17.1391048	1248.53	Wed Sep 29 13:09:35 2010
-98.9863205	17.1390705	1248.34	Wed Sep 29 13:09:45 2010
-98.9862671	17.1390171	1247.84	Wed Sep 29 13:09:55 2010
-98.9862823	17.1390018	1247.94	Wed Sep 29 13:10:05 2010
-98.9862442	17.1389370	1247.38	Wed Sep 29 13:10:15 2010
-98.9862061	17.1389065	1247.38	Wed Sep 29 13:10:25 2010
-98.9861832	17.1388874	1247.63	Wed Sep 29 13:10:35 2010
-98.9861603	17.1388779	1247.75	Wed Sep 29 13:10:45 2010
-98.9861450	17.1388683	1247.78	Wed Sep 29 13:10:55 2010
-98.9861145	17.1388588	1247.66	Wed Sep 29 13:11:05 2010
-98.9860840	17.1388226	1247.78	Wed Sep 29 13:11:15 2010
-98.9860535	17.1387749	1248.03	Wed Sep 29 13:11:25 2010
-98.9860306	17.1387768	1248.22	Wed Sep 29 13:11:35 2010
-98.9860153	17.1387558	1248.31	Wed Sep 29 13:11:45 2010
-98.9860001	17.1387310	1248.47	Wed Sep 29 13:11:55 2010
-98.9860077	17.1387177	1248.56	Wed Sep 29 13:12:05 2010
-98.9860077	17.1386986	1248.63	Wed Sep 29 13:12:15 2010
-98.9859772	17.1386471	1248.94	Wed Sep 29 13:12:25 2010
-98.9859619	17.1386242	1249.91	Wed Sep 29 13:12:35 2010
-98.9859085	17.1385860	1250.81	Wed Sep 29 13:12:45 2010
-98.9858780	17.1385803	1251.19	Wed Sep 29 13:12:55 2010
-98.9858627	17.1385880	1251.44	Wed Sep 29 13:13:05 2010
-98.9858627	17.1385918	1251.69	Wed Sep 29 13:13:15 2010
-98.9858475	17.1385937	1251.97	Wed Sep 29 13:13:25 2010
-98.9858398	17.1385860	1252.25	Wed Sep 29 13:13:35 2010
-98.9858551	17.1385155	1253.13	Wed Sep 29 13:13:45 2010
-98.9858398	17.1384449	1253.91	Wed Sep 29 13:13:55 2010
-98.9858627	17.1383648	1254.47	Wed Sep 29 13:14:05 2010
-98.9858475	17.1383171	1255.44	Wed Sep 29 13:14:15 2010
-98.9858475	17.1382561	1256.50	Wed Sep 29 13:14:25 2010
-98.9858627	17.1381798	1258.22	Wed Sep 29 13:14:35 2010
-98.9859009	17.1381092	1258.97	Wed Sep 29 13:14:45 2010
-98.9858856	17.1380787	1259.56	Wed Sep 29 13:14:55 2010
-98.9858856	17.1380749	1259.56	Wed Sep 29 13:15:05 2010
-98.9858704	17.1380749	1259.63	Wed Sep 29 13:15:15 2010
-98.9858704	17.1380768	1259.66	Wed Sep 29 13:15:25 2010
-98.9858856	17.1380711	1259.97	Wed Sep 29 13:15:35 2010
-98.9858704	17.1380653	1260.47	Wed Sep 29 13:15:45 2010
-98.9858475	17.1380882	1262.44	Wed Sep 29 13:15:55 2010
-98.9858398	17.1380501	1265.06	Wed Sep 29 13:16:05 2010
-98.9858017	17.1380558	1268.66	Wed Sep 29 13:16:15 2010
-98.9857941	17.1380310	1270.88	Wed Sep 29 13:16:25 2010
-98.9858093	17.1380138	1272.31	Wed Sep 29 13:16:35 2010
-98.9857712	17.1380138	1274.44	Wed Sep 29 13:16:45 2010
-98.9857483	17.1380424	1275.91	Wed Sep 29 13:16:55 2010
-98.9857254	17.1380367	1277.13	Wed Sep 29 13:17:05 2010
-98.9857178	17.1380043	1278.16	Wed Sep 29 13:17:15 2010
-98.9857101	17.1379814	1279.53	Wed Sep 29 13:17:25 2010
-98.9857101	17.1379585	1281.06	Wed Sep 29 13:17:35 2010
-98.9857178	17.1379509	1282.41	Wed Sep 29 13:17:45 2010
-98.9857254	17.1379509	1283.72	Wed Sep 29 13:17:55 2010
-98.9857254	17.1379452	1285.00	Wed Sep 29 13:18:05 2010
-98.9856949	17.1379681	1285.97	Wed Sep 29 13:18:15 2010
-98.9856644	17.1379471	1286.50	Wed Sep 29 13:18:25 2010
-98.9856339	17.1379147	1287.94	Wed Sep 29 13:18:35 2010
-98.9855957	17.1379261	1290.34	Wed Sep 29 13:18:45 2010
-98.9855652	17.1378841	1291.78	Wed Sep 29 13:18:55 2010
-98.9855347	17.1378613	1296.84	Wed Sep 29 13:19:05 2010
-98.9854736	17.1378326	1300.88	Wed Sep 29 13:19:15 2010
-98.9854507	17.1377850	1302.22	Wed Sep 29 13:19:25 2010
-98.9854126	17.1377754	1302.72	Wed Sep 29 13:19:35 2010
-98.9853516	17.1378117	1304.38	Wed Sep 29 13:19:45 2010
-98.9853287	17.1378365	1305.16	Wed Sep 29 13:19:55 2010
