# Supplementary material for: Lévy foraging patterns of rural humans
Source: PLoS One. 2018 Jun 18;13(6):e0199099. doi: 10.1371/journal.pone.0199099 (PMC6005560; doi:10.1371/journal.pone.0199099)
Supplement: S6 File — (ZIP) [file pone.0199099.s006.zip › holux11/Holux011_M-241_Start_20100928-130126_Finish_20100928-131416.kml]

<?xml version="1.0" encoding="UTF-8"?>
<kml xmlns="http://earth.google.com/kml/2.1">
<Document>
<Style id="normalState_TLP_Start">
<IconStyle>
<scale>1.0</scale>
<Icon>
<href>http://maps.google.com/mapfiles/kml/pal4/icon15.png</href>
</Icon>
</IconStyle>
<LabelStyle>
<scale>1.0</scale>
</LabelStyle>
</Style>
<Style id="highlightState_TLP_Start">
<IconStyle>
<scale>1.1</scale>
<Icon>
<href>http://maps.google.com/mapfiles/kml/pal4/icon7.png</href>
</Icon>
</IconStyle>
<LabelStyle>
<scale>1.1</scale>
<color>ff0000ff</color>
</LabelStyle>
</Style>
<StyleMap id="styleMap_TLP_Start">
<Pair>
<key>normal</key>
<styleUrl>#normalState_TLP_Start</styleUrl>
</Pair>
<Pair>
<key>highlight</key>
<styleUrl>#highlightState_TLP_Start</styleUrl>
</Pair>
</StyleMap>
<Style id="normalState_TLP_Finish">
<IconStyle>
<scale>1.0</scale>
<Icon>
<href>http://maps.google.com/mapfiles/kml/pal4/icon15.png</href>
</Icon>
</IconStyle>
<LabelStyle>
<scale>1.0</scale>
</LabelStyle>
</Style>
<Style id="highlightState_TLP_Finish">
<IconStyle>
<scale>1.1</scale>
<Icon>
<href>http://maps.google.com/mapfiles/kml/pal4/icon7.png</href>
</Icon>
</IconStyle>
<LabelStyle>
<scale>1.1</scale>
<color>ff0000ff</color>
</LabelStyle>
</Style>
<StyleMap id="styleMap_TLP_Finish">
<Pair>
<key>normal</key>
<styleUrl>#normalState_TLP_Finish</styleUrl>
</Pair>
<Pair>
<key>highlight</key>
<styleUrl>#highlightState_TLP_Finish</styleUrl>
</Pair>
</StyleMap>
<Style id="normalState_TLP_Normal">
<IconStyle>
<scale>1.0</scale>
<Icon>
<href>http://maps.google.com/mapfiles/kml/pal4/icon31.png</href>
</Icon>
</IconStyle>
<LabelStyle>
<scale>1.0</scale>
</LabelStyle>
</Style>
<Style id="highlightState_TLP_Normal">
<IconStyle>
<scale>1.1</scale>
<Icon>
<href>http://maps.google.com/mapfiles/kml/pal4/icon23.png</href>
</Icon>
</IconStyle>
<LabelStyle>
<scale>1.1</scale>
<color>ff0000ff</color>
</LabelStyle>
</Style>
<StyleMap id="styleMap_TLP_Normal">
<Pair>
<key>normal</key>
<styleUrl>#normalState_TLP_Normal</styleUrl>
</Pair>
<Pair>
<key>highlight</key>
<styleUrl>#highlightState_TLP_Normal</styleUrl>
</Pair>
</StyleMap>
<Style id="normalState_TLP_Photo">
<IconStyle>
<scale>1.0</scale>
<Icon>
<href>http://maps.google.com/mapfiles/kml/pal4/icon46.png</href>
</Icon>
</IconStyle>
<LabelStyle>
<scale>1.0</scale>
</LabelStyle>
</Style>
<Style id="highlightState_TLP_Photo">
<IconStyle>
<scale>1.1</scale>
<Icon>
<href>http://maps.google.com/mapfiles/kml/pal4/icon38.png</href>
</Icon>
</IconStyle>
<LabelStyle>
<scale>1.1</scale>
<color>ff0000ff</color>
</LabelStyle>
</Style>
<StyleMap id="styleMap_TLP_Photo">
<Pair>
<key>normal</key>
<styleUrl>#normalState_TLP_Photo</styleUrl>
</Pair>
<Pair>
<key>highlight</key>
<styleUrl>#highlightState_TLP_Photo</styleUrl>
</Pair>
</StyleMap>
<Style id="roadStyle">
<LineStyle>
<color>ffffff00</color>
<width>6</width>
</LineStyle>
</Style>
<Open>1</Open>
<description>Route</description>
<name>Track Log</name>
<Placemark>
<name>Route</name>
<styleUrl>#roadStyle</styleUrl>
<MultiGeometry>
<LineString>
<coordinates>
-98.9817734,17.1443119,1382.75 -98.9817123,17.1441917,1390.81 -98.9817734,17.1441059,1389.69 -98.9818726,17.1440392,1392.22 -98.9820023,17.1439476,1393.34 -98.9821091,17.1438484,1395.00 -98.9822006,17.1437683,1393.97 -98.9823074,17.1436958,1393.25 -98.9824219,17.1436157,1392.91 -98.9825058,17.1435623,1392.56 -98.9825974,17.1434898,1390.78 -98.9827042,17.1434326,1389.66 -98.9828262,17.1434002,1387.94 -98.9829330,17.1433220,1385.59 -98.9830627,17.1432648,1383.13 -98.9831772,17.1431923,1380.44 -98.9832764,17.1431427,1377.38 -98.9833679,17.1430855,1374.88 -98.9835129,17.1430016,1369.19 -98.9836197,17.1429691,1368.31 -98.9837494,17.1429119,1364.91 -98.9838715,17.1428547,1361.94 -98.9839783,17.1428013,1360.56 -98.9841309,17.1428356,1358.19 -98.9842529,17.1428642,1355.13 -98.9843674,17.1428814,1353.44 -98.9844666,17.1428509,1354.06 -98.9845963,17.1428318,1355.53 -98.9847412,17.1427879,1355.69 -98.9847412,17.1426678,1354.88 -98.9846954,17.1425686,1354.59 -98.9846039,17.1424694,1355.34 -98.9845657,17.1423397,1356.16 -98.9845581,17.1421890,1356.34 -98.9845657,17.1420784,1357.00 -98.9846115,17.1419392,1356.22 -98.9846344,17.1418457,1355.75 -98.9846878,17.1418476,1355.16 -98.9846802,17.1418457,1355.00 -98.9846878,17.1418877,1352.84 -98.9847183,17.1419334,1348.97 -98.9848022,17.1419315,1346.38 -98.9849167,17.1419201,1343.41 -98.9850311,17.1419010,1338.97 -98.9850616,17.1419220,1337.75 -98.9851990,17.1419010,1335.94 -98.9853210,17.1418781,1334.00 -98.9853668,17.1418953,1331.53 -98.9854050,17.1419086,1330.59 -98.9854126,17.1419487,1330.31 -98.9854507,17.1419296,1329.91 -98.9854736,17.1419411,1329.72 -98.9854813,17.1419868,1329.94 -98.9854889,17.1419964,1329.78 -98.9855042,17.1419353,1325.41 -98.9855576,17.1418991,1323.75 -98.9856033,17.1418514,1320.50 -98.9856339,17.1418438,1320.03 -98.9856491,17.1418724,1318.38 -98.9856567,17.1418915,1317.69 -98.9856415,17.1418457,1317.41 -98.9856110,17.1417904,1316.81 -98.9856186,17.1417904,1316.78 -98.9856262,17.1417904,1316.78 -98.9856339,17.1417904,1316.78 -98.9856339,17.1417885,1316.84 -98.9856339,17.1417885,1316.88 -98.9856262,17.1417923,1316.66 -98.9855652,17.1418152,1315.75 -98.9855270,17.1417980,1313.13 -98.9854965,17.1418324,1314.44 -98.9854736,17.1418781,1314.13 -98.9854355,17.1418400,1313.84 -98.9854355,17.1418686,1313.91 -98.9854431,17.1419258,1313.72 -98.9854355,17.1419754,1313.81 -98.9854126,17.1420021,1313.47 -98.9854050,17.1420002,1313.47 </coordinates>
</LineString>
</MultiGeometry>
</Placemark>
<Folder>
<name>waypoints</name>
<Placemark>
<name>
Tue Sep 28 13:01:26 2010 S=4.71 Km/hr
</name>
<styleUrl>
#styleMap_TLP_Start
</styleUrl>
<Point>
<coordinates>
-98.9817734,17.1443119,1382.75
</coordinates>
</Point>
</Placemark>
<Placemark>
<name>
Tue Sep 28 13:01:36 2010 S=2.86 Km/hr
</name>
<styleUrl>
#styleMap_TLP_Normal
</styleUrl>
<Point>
<coordinates>
-98.9817123,17.1441917,1390.81
</coordinates>
</Point>
</Placemark>
<Placemark>
<name>
Tue Sep 28 13:01:46 2010 S=2.57 Km/hr
</name>
<styleUrl>
#styleMap_TLP_Normal
</styleUrl>
<Point>
<coordinates>
-98.9817734,17.1441059,1389.69
</coordinates>
</Point>
</Placemark>
<Placemark>
<name>
Tue Sep 28 13:01:56 2010 S=3.48 Km/hr
</name>
<styleUrl>
#styleMap_TLP_Normal
</styleUrl>
<Point>
<coordinates>
-98.9818726,17.1440392,1392.22
</coordinates>
</Point>
</Placemark>
<Placemark>
<name>
Tue Sep 28 13:02:06 2010 S=4.67 Km/hr
</name>
<styleUrl>
#styleMap_TLP_Normal
</styleUrl>
<Point>
<coordinates>
-98.9820023,17.1439476,1393.34
</coordinates>
</Point>
</Placemark>
<Placemark>
<name>
Tue Sep 28 13:02:16 2010 S=4.67 Km/hr
</name>
<styleUrl>
#styleMap_TLP_Normal
</styleUrl>
<Point>
<coordinates>
-98.9821091,17.1438484,1395.00
</coordinates>
</Point>
</Placemark>
<Placemark>
<name>
Tue Sep 28 13:02:26 2010 S=3.39 Km/hr
</name>
<styleUrl>
#styleMap_TLP_Normal
</styleUrl>
<Point>
<coordinates>
-98.9822006,17.1437683,1393.97
</coordinates>
</Point>
</Placemark>
<Placemark>
<name>
Tue Sep 28 13:02:36 2010 S=3.37 Km/hr
</name>
<styleUrl>
#styleMap_TLP_Normal
</styleUrl>
<Point>
<coordinates>
-98.9823074,17.1436958,1393.25
</coordinates>
</Point>
</Placemark>
<Placemark>
<name>
Tue Sep 28 13:02:46 2010 S=4.34 Km/hr
</name>
<styleUrl>
#styleMap_TLP_Normal
</styleUrl>
<Point>
<coordinates>
-98.9824219,17.1436157,1392.91
</coordinates>
</Point>
</Placemark>
<Placemark>
<name>
Tue Sep 28 13:02:56 2010 S=4.63 Km/hr
</name>
<styleUrl>
#styleMap_TLP_Normal
</styleUrl>
<Point>
<coordinates>
-98.9825058,17.1435623,1392.56
</coordinates>
</Point>
</Placemark>
<Placemark>
<name>
Tue Sep 28 13:03:06 2010 S=4.97 Km/hr
</name>
<styleUrl>
#styleMap_TLP_Normal
</styleUrl>
<Point>
<coordinates>
-98.9825974,17.1434898,1390.78
</coordinates>
</Point>
</Placemark>
<Placemark>
<name>
Tue Sep 28 13:03:16 2010 S=4.23 Km/hr
</name>
<styleUrl>
#styleMap_TLP_Normal
</styleUrl>
<Point>
<coordinates>
-98.9827042,17.1434326,1389.66
</coordinates>
</Point>
</Placemark>
<Placemark>
<name>
Tue Sep 28 13:03:26 2010 S=4.73 Km/hr
</name>
<styleUrl>
#styleMap_TLP_Normal
</styleUrl>
<Point>
<coordinates>
-98.9828262,17.1434002,1387.94
</coordinates>
</Point>
</Placemark>
<Placemark>
<name>
Tue Sep 28 13:03:36 2010 S=2.59 Km/hr
</name>
<styleUrl>
#styleMap_TLP_Normal
</styleUrl>
<Point>
<coordinates>
-98.9829330,17.1433220,1385.59
</coordinates>
</Point>
</Placemark>
<Placemark>
<name>
Tue Sep 28 13:03:46 2010 S=4.26 Km/hr
</name>
<styleUrl>
#styleMap_TLP_Normal
</styleUrl>
<Point>
<coordinates>
-98.9830627,17.1432648,1383.13
</coordinates>
</Point>
</Placemark>
<Placemark>
<name>
Tue Sep 28 13:03:56 2010 S=3.85 Km/hr
</name>
<styleUrl>
#styleMap_TLP_Normal
</styleUrl>
<Point>
<coordinates>
-98.9831772,17.1431923,1380.44
</coordinates>
</Point>
</Placemark>
<Placemark>
<name>
Tue Sep 28 13:04:06 2010 S=3.81 Km/hr
</name>
<styleUrl>
#styleMap_TLP_Normal
</styleUrl>
<Point>
<coordinates>
-98.9832764,17.1431427,1377.38
</coordinates>
</Point>
</Placemark>
<Placemark>
<name>
Tue Sep 28 13:04:16 2010 S=4.12 Km/hr
</name>
<styleUrl>
#styleMap_TLP_Normal
</styleUrl>
<Point>
<coordinates>
-98.9833679,17.1430855,1374.88
</coordinates>
</Point>
</Placemark>
<Placemark>
<name>
Tue Sep 28 13:04:26 2010 S=5.17 Km/hr
</name>
<styleUrl>
#styleMap_TLP_Normal
</styleUrl>
<Point>
<coordinates>
-98.9835129,17.1430016,1369.19
</coordinates>
</Point>
</Placemark>
<Placemark>
<name>
Tue Sep 28 13:04:36 2010 S=5.22 Km/hr
</name>
<styleUrl>
#styleMap_TLP_Normal
</styleUrl>
<Point>
<coordinates>
-98.9836197,17.1429691,1368.31
</coordinates>
</Point>
</Placemark>
<Placemark>
<name>
Tue Sep 28 13:04:46 2010 S=5.21 Km/hr
</name>
<styleUrl>
#styleMap_TLP_Normal
</styleUrl>
<Point>
<coordinates>
-98.9837494,17.1429119,1364.91
</coordinates>
</Point>
</Placemark>
<Placemark>
<name>
Tue Sep 28 13:04:56 2010 S=4.96 Km/hr
</name>
<styleUrl>
#styleMap_TLP_Normal
</styleUrl>
<Point>
<coordinates>
-98.9838715,17.1428547,1361.94
</coordinates>
</Point>
</Placemark>
<Placemark>
<name>
Tue Sep 28 13:05:06 2010 S=5.21 Km/hr
</name>
<styleUrl>
#styleMap_TLP_Normal
</styleUrl>
<Point>
<coordinates>
-98.9839783,17.1428013,1360.56
</coordinates>
</Point>
</Placemark>
<Placemark>
<name>
Tue Sep 28 13:05:16 2010 S=4.50 Km/hr
</name>
<styleUrl>
#styleMap_TLP_Normal
</styleUrl>
<Point>
<coordinates>
-98.9841309,17.1428356,1358.19
</coordinates>
</Point>
</Placemark>
<Placemark>
<name>
Tue Sep 28 13:05:26 2010 S=4.55 Km/hr
</name>
<styleUrl>
#styleMap_TLP_Normal
</styleUrl>
<Point>
<coordinates>
-98.9842529,17.1428642,1355.13
</coordinates>
</Point>
</Placemark>
<Placemark>
<name>
Tue Sep 28 13:05:36 2010 S=4.04 Km/hr
</name>
<styleUrl>
#styleMap_TLP_Normal
</styleUrl>
<Point>
<coordinates>
-98.9843674,17.1428814,1353.44
</coordinates>
</Point>
</Placemark>
<Placemark>
<name>
Tue Sep 28 13:05:46 2010 S=5.98 Km/hr
</name>
<styleUrl>
#styleMap_TLP_Normal
</styleUrl>
<Point>
<coordinates>
-98.9844666,17.1428509,1354.06
</coordinates>
</Point>
</Placemark>
<Placemark>
<name>
Tue Sep 28 13:05:56 2010 S=5.10 Km/hr
</name>
<styleUrl>
#styleMap_TLP_Normal
</styleUrl>
<Point>
<coordinates>
-98.9845963,17.1428318,1355.53
</coordinates>
</Point>
</Placemark>
<Placemark>
<name>
Tue Sep 28 13:06:06 2010 S=4.20 Km/hr
</name>
<styleUrl>
#styleMap_TLP_Normal
</styleUrl>
<Point>
<coordinates>
-98.9847412,17.1427879,1355.69
</coordinates>
</Point>
</Placemark>
<Placemark>
<name>
Tue Sep 28 13:06:16 2010 S=3.91 Km/hr
</name>
<styleUrl>
#styleMap_TLP_Normal
</styleUrl>
<Point>
<coordinates>
-98.9847412,17.1426678,1354.88
</coordinates>
</Point>
</Placemark>
<Placemark>
<name>
Tue Sep 28 13:06:26 2010 S=2.46 Km/hr
</name>
<styleUrl>
#styleMap_TLP_Normal
</styleUrl>
<Point>
<coordinates>
-98.9846954,17.1425686,1354.59
</coordinates>
</Point>
</Placemark>
<Placemark>
<name>
Tue Sep 28 13:06:36 2010 S=4.14 Km/hr
</name>
<styleUrl>
#styleMap_TLP_Normal
</styleUrl>
<Point>
<coordinates>
-98.9846039,17.1424694,1355.34
</coordinates>
</Point>
</Placemark>
<Placemark>
<name>
Tue Sep 28 13:06:46 2010 S=4.54 Km/hr
</name>
<styleUrl>
#styleMap_TLP_Normal
</styleUrl>
<Point>
<coordinates>
-98.9845657,17.1423397,1356.16
</coordinates>
</Point>
</Placemark>
<Placemark>
<name>
Tue Sep 28 13:06:56 2010 S=4.57 Km/hr
</name>
<styleUrl>
#styleMap_TLP_Normal
</styleUrl>
<Point>
<coordinates>
-98.9845581,17.1421890,1356.34
</coordinates>
</Point>
</Placemark>
<Placemark>
<name>
Tue Sep 28 13:07:06 2010 S=3.98 Km/hr
</name>
<styleUrl>
#styleMap_TLP_Normal
</styleUrl>
<Point>
<coordinates>
-98.9845657,17.1420784,1357.00
</coordinates>
</Point>
</Placemark>
<Placemark>
<name>
Tue Sep 28 13:07:16 2010 S=3.84 Km/hr
</name>
<styleUrl>
#styleMap_TLP_Normal
</styleUrl>
<Point>
<coordinates>
-98.9846115,17.1419392,1356.22
</coordinates>
</Point>
</Placemark>
<Placemark>
<name>
Tue Sep 28 13:07:26 2010 S=2.74 Km/hr
</name>
<styleUrl>
#styleMap_TLP_Normal
</styleUrl>
<Point>
<coordinates>
-98.9846344,17.1418457,1355.75
</coordinates>
</Point>
</Placemark>
<Placemark>
<name>
Tue Sep 28 13:07:36 2010 S=0.23 Km/hr
</name>
<styleUrl>
#styleMap_TLP_Normal
</styleUrl>
<Point>
<coordinates>
-98.9846878,17.1418476,1355.16
</coordinates>
</Point>
</Placemark>
<Placemark>
<name>
Tue Sep 28 13:07:46 2010 S=0.45 Km/hr
</name>
<styleUrl>
#styleMap_TLP_Normal
</styleUrl>
<Point>
<coordinates>
-98.9846802,17.1418457,1355.00
</coordinates>
</Point>
</Placemark>
<Placemark>
<name>
Tue Sep 28 13:07:56 2010 S=3.02 Km/hr
</name>
<styleUrl>
#styleMap_TLP_Normal
</styleUrl>
<Point>
<coordinates>
-98.9846878,17.1418877,1352.84
</coordinates>
</Point>
</Placemark>
<Placemark>
<name>
Tue Sep 28 13:08:06 2010 S=2.14 Km/hr
</name>
<styleUrl>
#styleMap_TLP_Normal
</styleUrl>
<Point>
<coordinates>
-98.9847183,17.1419334,1348.97
</coordinates>
</Point>
</Placemark>
<Placemark>
<name>
Tue Sep 28 13:08:16 2010 S=3.26 Km/hr
</name>
<styleUrl>
#styleMap_TLP_Normal
</styleUrl>
<Point>
<coordinates>
-98.9848022,17.1419315,1346.38
</coordinates>
</Point>
</Placemark>
<Placemark>
<name>
Tue Sep 28 13:08:26 2010 S=4.32 Km/hr
</name>
<styleUrl>
#styleMap_TLP_Normal
</styleUrl>
<Point>
<coordinates>
-98.9849167,17.1419201,1343.41
</coordinates>
</Point>
</Placemark>
<Placemark>
<name>
Tue Sep 28 13:08:36 2010 S=0.63 Km/hr
</name>
<styleUrl>
#styleMap_TLP_Normal
</styleUrl>
<Point>
<coordinates>
-98.9850311,17.1419010,1338.97
</coordinates>
</Point>
</Placemark>
<Placemark>
<name>
Tue Sep 28 13:08:46 2010 S=2.59 Km/hr
</name>
<styleUrl>
#styleMap_TLP_Normal
</styleUrl>
<Point>
<coordinates>
-98.9850616,17.1419220,1337.75
</coordinates>
</Point>
</Placemark>
<Placemark>
<name>
Tue Sep 28 13:08:56 2010 S=6.81 Km/hr
</name>
<styleUrl>
#styleMap_TLP_Normal
</styleUrl>
<Point>
<coordinates>
-98.9851990,17.1419010,1335.94
</coordinates>
</Point>
</Placemark>
<Placemark>
<name>
Tue Sep 28 13:09:06 2010 S=4.55 Km/hr
</name>
<styleUrl>
#styleMap_TLP_Normal
</styleUrl>
<Point>
<coordinates>
-98.9853210,17.1418781,1334.00
</coordinates>
</Point>
</Placemark>
<Placemark>
<name>
Tue Sep 28 13:09:16 2010 S=1.28 Km/hr
</name>
<styleUrl>
#styleMap_TLP_Normal
</styleUrl>
<Point>
<coordinates>
-98.9853668,17.1418953,1331.53
</coordinates>
</Point>
</Placemark>
<Placemark>
<name>
Tue Sep 28 13:09:26 2010 S=1.37 Km/hr
</name>
<styleUrl>
#styleMap_TLP_Normal
</styleUrl>
<Point>
<coordinates>
-98.9854050,17.1419086,1330.59
</coordinates>
</Point>
</Placemark>
<Placemark>
<name>
Tue Sep 28 13:09:36 2010 S=1.09 Km/hr
</name>
<styleUrl>
#styleMap_TLP_Normal
</styleUrl>
<Point>
<coordinates>
-98.9854126,17.1419487,1330.31
</coordinates>
</Point>
</Placemark>
<Placemark>
<name>
Tue Sep 28 13:09:46 2010 S=0.97 Km/hr
</name>
<styleUrl>
#styleMap_TLP_Normal
</styleUrl>
<Point>
<coordinates>
-98.9854507,17.1419296,1329.91
</coordinates>
</Point>
</Placemark>
<Placemark>
<name>
Tue Sep 28 13:09:56 2010 S=0.75 Km/hr
</name>
<styleUrl>
#styleMap_TLP_Normal
</styleUrl>
<Point>
<coordinates>
-98.9854736,17.1419411,1329.72
</coordinates>
</Point>
</Placemark>
<Placemark>
<name>
Tue Sep 28 13:10:06 2010 S=1.29 Km/hr
</name>
<styleUrl>
#styleMap_TLP_Normal
</styleUrl>
<Point>
<coordinates>
-98.9854813,17.1419868,1329.94
</coordinates>
</Point>
</Placemark>
<Placemark>
<name>
Tue Sep 28 13:10:16 2010 S=1.65 Km/hr
</name>
<styleUrl>
#styleMap_TLP_Normal
</styleUrl>
<Point>
<coordinates>
-98.9854889,17.1419964,1329.78
</coordinates>
</Point>
</Placemark>
<Placemark>
<name>
Tue Sep 28 13:10:26 2010 S=2.84 Km/hr
</name>
<styleUrl>
#styleMap_TLP_Normal
</styleUrl>
<Point>
<coordinates>
-98.9855042,17.1419353,1325.41
</coordinates>
</Point>
</Placemark>
<Placemark>
<name>
Tue Sep 28 13:10:36 2010 S=2.66 Km/hr
</name>
<styleUrl>
#styleMap_TLP_Normal
</styleUrl>
<Point>
<coordinates>
-98.9855576,17.1418991,1323.75
</coordinates>
</Point>
</Placemark>
<Placemark>
<name>
Tue Sep 28 13:10:46 2010 S=1.86 Km/hr
</name>
<styleUrl>
#styleMap_TLP_Normal
</styleUrl>
<Point>
<coordinates>
-98.9856033,17.1418514,1320.50
</coordinates>
</Point>
</Placemark>
<Placemark>
<name>
Tue Sep 28 13:10:56 2010 S=1.62 Km/hr
</name>
<styleUrl>
#styleMap_TLP_Normal
</styleUrl>
<Point>
<coordinates>
-98.9856339,17.1418438,1320.03
</coordinates>
</Point>
</Placemark>
<Placemark>
<name>
Tue Sep 28 13:11:06 2010 S=0.65 Km/hr
</name>
<styleUrl>
#styleMap_TLP_Normal
</styleUrl>
<Point>
<coordinates>
-98.9856491,17.1418724,1318.38
</coordinates>
</Point>
</Placemark>
<Placemark>
<name>
Tue Sep 28 13:11:16 2010 S=0.27 Km/hr
</name>
<styleUrl>
#styleMap_TLP_Normal
</styleUrl>
<Point>
<coordinates>
-98.9856567,17.1418915,1317.69
</coordinates>
</Point>
</Placemark>
<Placemark>
<name>
Tue Sep 28 13:11:26 2010 S=1.80 Km/hr
</name>
<styleUrl>
#styleMap_TLP_Normal
</styleUrl>
<Point>
<coordinates>
-98.9856415,17.1418457,1317.41
</coordinates>
</Point>
</Placemark>
<Placemark>
<name>
Tue Sep 28 13:11:36 2010 S=0.20 Km/hr
</name>
<styleUrl>
#styleMap_TLP_Normal
</styleUrl>
<Point>
<coordinates>
-98.9856110,17.1417904,1316.81
</coordinates>
</Point>
</Placemark>
<Placemark>
<name>
Tue Sep 28 13:11:46 2010 S=0.06 Km/hr
</name>
<styleUrl>
#styleMap_TLP_Normal
</styleUrl>
<Point>
<coordinates>
-98.9856186,17.1417904,1316.78
</coordinates>
</Point>
</Placemark>
<Placemark>
<name>
Tue Sep 28 13:11:56 2010 S=0.30 Km/hr
</name>
<styleUrl>
#styleMap_TLP_Normal
</styleUrl>
<Point>
<coordinates>
-98.9856262,17.1417904,1316.78
</coordinates>
</Point>
</Placemark>
<Placemark>
<name>
Tue Sep 28 13:12:06 2010 S=0.19 Km/hr
</name>
<styleUrl>
#styleMap_TLP_Normal
</styleUrl>
<Point>
<coordinates>
-98.9856339,17.1417904,1316.78
</coordinates>
</Point>
</Placemark>
<Placemark>
<name>
Tue Sep 28 13:12:16 2010 S=0.01 Km/hr
</name>
<styleUrl>
#styleMap_TLP_Normal
</styleUrl>
<Point>
<coordinates>
-98.9856339,17.1417885,1316.84
</coordinates>
</Point>
</Placemark>
<Placemark>
<name>
Tue Sep 28 13:12:26 2010 S=0.01 Km/hr
</name>
<styleUrl>
#styleMap_TLP_Normal
</styleUrl>
<Point>
<coordinates>
-98.9856339,17.1417885,1316.88
</coordinates>
</Point>
</Placemark>
<Placemark>
<name>
Tue Sep 28 13:12:36 2010 S=0.62 Km/hr
</name>
<styleUrl>
#styleMap_TLP_Normal
</styleUrl>
<Point>
<coordinates>
-98.9856262,17.1417923,1316.66
</coordinates>
</Point>
</Placemark>
<Placemark>
<name>
Tue Sep 28 13:12:46 2010 S=2.07 Km/hr
</name>
<styleUrl>
#styleMap_TLP_Normal
</styleUrl>
<Point>
<coordinates>
-98.9855652,17.1418152,1315.75
</coordinates>
</Point>
</Placemark>
<Placemark>
<name>
Tue Sep 28 13:12:56 2010 S=1.29 Km/hr
</name>
<styleUrl>
#styleMap_TLP_Normal
</styleUrl>
<Point>
<coordinates>
-98.9855270,17.1417980,1313.13
</coordinates>
</Point>
</Placemark>
<Placemark>
<name>
Tue Sep 28 13:13:06 2010 S=1.00 Km/hr
</name>
<styleUrl>
#styleMap_TLP_Normal
</styleUrl>
<Point>
<coordinates>
-98.9854965,17.1418324,1314.44
</coordinates>
</Point>
</Placemark>
<Placemark>
<name>
Tue Sep 28 13:13:16 2010 S=1.31 Km/hr
</name>
<styleUrl>
#styleMap_TLP_Normal
</styleUrl>
<Point>
<coordinates>
-98.9854736,17.1418781,1314.13
</coordinates>
</Point>
</Placemark>
<Placemark>
<name>
Tue Sep 28 13:13:26 2010 S=0.12 Km/hr
</name>
<styleUrl>
#styleMap_TLP_Normal
</styleUrl>
<Point>
<coordinates>
-98.9854355,17.1418400,1313.84
</coordinates>
</Point>
</Placemark>
<Placemark>
<name>
Tue Sep 28 13:13:36 2010 S=1.36 Km/hr
</name>
<styleUrl>
#styleMap_TLP_Normal
</styleUrl>
<Point>
<coordinates>
-98.9854355,17.1418686,1313.91
</coordinates>
</Point>
</Placemark>
<Placemark>
<name>
Tue Sep 28 13:13:46 2010 S=1.80 Km/hr
</name>
<styleUrl>
#styleMap_TLP_Normal
</styleUrl>
<Point>
<coordinates>
-98.9854431,17.1419258,1313.72
</coordinates>
</Point>
</Placemark>
<Placemark>
<name>
Tue Sep 28 13:13:56 2010 S=1.61 Km/hr
</name>
<styleUrl>
#styleMap_TLP_Normal
</styleUrl>
<Point>
<coordinates>
-98.9854355,17.1419754,1313.81
</coordinates>
</Point>
</Placemark>
<Placemark>
<name>
Tue Sep 28 13:14:06 2010 S=0.21 Km/hr
</name>
<styleUrl>
#styleMap_TLP_Normal
</styleUrl>
<Point>
<coordinates>
-98.9854126,17.1420021,1313.47
</coordinates>
</Point>
</Placemark>
<Placemark>
<name>
Tue Sep 28 13:14:16 2010 S=0.46 Km/hr
</name>
<styleUrl>
#styleMap_TLP_Finish
</styleUrl>
<Point>
<coordinates>
-98.9854050,17.1420002,1313.47
</coordinates>
</Point>
</Placemark>
</Folder>
</Document>
</kml>
