# Supplementary material for: Lévy foraging patterns of rural humans
Source: PLoS One. 2018 Jun 18;13(6):e0199099. doi: 10.1371/journal.pone.0199099 (PMC6005560; doi:10.1371/journal.pone.0199099)
Supplement: S6 File — (ZIP) [file pone.0199099.s006.zip › holux11/Holux011_M-241_Start_20100928-093742_Finish_20100928-101002.txt]

-98.9843292	17.1416512	1330.19	Tue Sep 28 09:37:42 2010
-98.9843750	17.1417942	1346.91	Tue Sep 28 09:37:52 2010
-98.9844131	17.1418381	1349.28	Tue Sep 28 09:38:02 2010
-98.9843903	17.1417675	1349.56	Tue Sep 28 09:38:12 2010
-98.9843521	17.1417789	1347.31	Tue Sep 28 09:38:22 2010
-98.9844284	17.1418419	1345.28	Tue Sep 28 09:38:32 2010
-98.9845123	17.1418400	1343.69	Tue Sep 28 09:38:42 2010
-98.9846039	17.1418781	1346.50	Tue Sep 28 09:38:52 2010
-98.9846573	17.1418667	1345.94	Tue Sep 28 09:39:02 2010
-98.9847336	17.1418400	1345.94	Tue Sep 28 09:39:12 2010
-98.9848022	17.1418266	1345.00	Tue Sep 28 09:39:22 2010
-98.9848938	17.1418095	1343.47	Tue Sep 28 09:39:32 2010
-98.9849091	17.1418304	1339.09	Tue Sep 28 09:39:42 2010
-98.9848862	17.1418400	1338.50	Tue Sep 28 09:39:52 2010
-98.9848785	17.1418648	1338.78	Tue Sep 28 09:40:02 2010
-98.9848633	17.1418819	1338.59	Tue Sep 28 09:40:12 2010
-98.9849396	17.1419277	1338.75	Tue Sep 28 09:40:22 2010
-98.9850006	17.1419773	1337.78	Tue Sep 28 09:40:32 2010
-98.9850845	17.1419678	1336.16	Tue Sep 28 09:40:42 2010
-98.9851608	17.1419296	1335.53	Tue Sep 28 09:40:52 2010
-98.9852448	17.1418877	1334.63	Tue Sep 28 09:41:02 2010
-98.9853134	17.1418610	1334.16	Tue Sep 28 09:41:12 2010
-98.9853439	17.1418591	1331.97	Tue Sep 28 09:41:22 2010
-98.9853592	17.1418762	1331.72	Tue Sep 28 09:41:32 2010
-98.9853592	17.1418781	1331.69	Tue Sep 28 09:41:42 2010
-98.9853668	17.1418724	1331.63	Tue Sep 28 09:41:52 2010
-98.9853745	17.1418762	1331.66	Tue Sep 28 09:42:02 2010
-98.9854050	17.1418953	1331.78	Tue Sep 28 09:42:12 2010
-98.9854736	17.1419125	1330.13	Tue Sep 28 09:42:22 2010
-98.9854889	17.1419315	1329.81	Tue Sep 28 09:42:32 2010
-98.9854736	17.1419754	1328.03	Tue Sep 28 09:42:42 2010
-98.9854584	17.1419716	1327.34	Tue Sep 28 09:42:52 2010
-98.9854660	17.1419353	1326.88	Tue Sep 28 09:43:02 2010
-98.9854736	17.1418610	1326.59	Tue Sep 28 09:43:12 2010
-98.9854736	17.1418610	1326.50	Tue Sep 28 09:43:22 2010
-98.9854965	17.1418247	1327.28	Tue Sep 28 09:43:32 2010
-98.9854965	17.1418228	1327.31	Tue Sep 28 09:43:42 2010
-98.9854126	17.1417751	1326.09	Tue Sep 28 09:43:52 2010
-98.9854050	17.1417904	1325.94	Tue Sep 28 09:44:02 2010
-98.9853439	17.1418343	1326.28	Tue Sep 28 09:44:12 2010
-98.9853058	17.1418705	1326.44	Tue Sep 28 09:44:22 2010
-98.9852524	17.1419010	1326.56	Tue Sep 28 09:44:32 2010
-98.9852371	17.1418839	1325.91	Tue Sep 28 09:44:42 2010
-98.9852219	17.1418877	1325.94	Tue Sep 28 09:44:52 2010
-98.9851608	17.1418896	1327.22	Tue Sep 28 09:45:02 2010
-98.9850693	17.1418705	1328.69	Tue Sep 28 09:45:12 2010
-98.9850159	17.1418991	1328.66	Tue Sep 28 09:45:22 2010
-98.9849625	17.1418915	1329.13	Tue Sep 28 09:45:32 2010
-98.9849091	17.1418362	1332.59	Tue Sep 28 09:45:42 2010
-98.9848557	17.1418552	1331.03	Tue Sep 28 09:45:52 2010
-98.9848633	17.1418457	1333.22	Tue Sep 28 09:46:02 2010
-98.9848557	17.1418095	1334.06	Tue Sep 28 09:46:12 2010
-98.9848175	17.1418228	1334.56	Tue Sep 28 09:46:22 2010
-98.9847336	17.1418495	1336.47	Tue Sep 28 09:46:32 2010
-98.9846573	17.1418438	1338.72	Tue Sep 28 09:46:42 2010
-98.9845963	17.1418571	1340.66	Tue Sep 28 09:46:52 2010
-98.9845505	17.1418152	1343.72	Tue Sep 28 09:47:02 2010
-98.9845581	17.1418533	1345.31	Tue Sep 28 09:47:12 2010
-98.9845505	17.1419659	1344.00	Tue Sep 28 09:47:22 2010
-98.9845581	17.1420841	1344.06	Tue Sep 28 09:47:32 2010
-98.9846039	17.1421585	1350.16	Tue Sep 28 09:47:42 2010
-98.9845963	17.1422787	1351.72	Tue Sep 28 09:47:52 2010
-98.9846115	17.1423702	1349.28	Tue Sep 28 09:48:02 2010
-98.9846420	17.1424503	1349.66	Tue Sep 28 09:48:12 2010
-98.9846802	17.1425343	1348.50	Tue Sep 28 09:48:22 2010
-98.9847336	17.1426182	1349.78	Tue Sep 28 09:48:32 2010
-98.9847794	17.1427021	1351.53	Tue Sep 28 09:48:42 2010
-98.9847336	17.1428108	1353.34	Tue Sep 28 09:48:52 2010
-98.9846497	17.1428547	1355.06	Tue Sep 28 09:49:02 2010
-98.9845200	17.1429043	1355.81	Tue Sep 28 09:49:12 2010
-98.9843903	17.1429310	1356.06	Tue Sep 28 09:49:22 2010
-98.9842682	17.1429367	1356.44	Tue Sep 28 09:49:32 2010
-98.9841614	17.1429119	1357.09	Tue Sep 28 09:49:42 2010
-98.9840164	17.1429024	1360.00	Tue Sep 28 09:49:52 2010
-98.9839172	17.1428890	1362.75	Tue Sep 28 09:50:02 2010
-98.9837952	17.1429272	1364.25	Tue Sep 28 09:50:12 2010
-98.9836731	17.1429920	1366.97	Tue Sep 28 09:50:22 2010
-98.9835739	17.1430244	1366.38	Tue Sep 28 09:50:32 2010
-98.9834595	17.1431007	1366.97	Tue Sep 28 09:50:42 2010
-98.9833527	17.1431332	1367.72	Tue Sep 28 09:50:52 2010
-98.9832458	17.1431828	1369.16	Tue Sep 28 09:51:02 2010
-98.9831543	17.1432343	1368.13	Tue Sep 28 09:51:12 2010
-98.9830551	17.1432552	1365.84	Tue Sep 28 09:51:22 2010
-98.9829483	17.1433201	1365.44	Tue Sep 28 09:51:32 2010
-98.9828262	17.1433773	1367.34	Tue Sep 28 09:51:42 2010
-98.9827576	17.1433849	1368.97	Tue Sep 28 09:51:52 2010
-98.9826431	17.1434269	1369.25	Tue Sep 28 09:52:02 2010
-98.9825439	17.1434765	1370.56	Tue Sep 28 09:52:12 2010
-98.9824982	17.1435623	1375.13	Tue Sep 28 09:52:22 2010
-98.9824142	17.1436348	1378.19	Tue Sep 28 09:52:32 2010
-98.9823303	17.1437302	1378.00	Tue Sep 28 09:52:42 2010
-98.9822083	17.1437912	1379.59	Tue Sep 28 09:52:52 2010
-98.9820862	17.1438522	1379.16	Tue Sep 28 09:53:02 2010
-98.9819565	17.1439648	1380.88	Tue Sep 28 09:53:12 2010
-98.9818573	17.1440506	1381.63	Tue Sep 28 09:53:22 2010
-98.9817657	17.1441593	1379.38	Tue Sep 28 09:53:32 2010
-98.9816742	17.1442471	1374.88	Tue Sep 28 09:53:42 2010
-98.9815445	17.1443272	1374.28	Tue Sep 28 09:53:52 2010
-98.9814453	17.1444225	1376.94	Tue Sep 28 09:54:02 2010
-98.9813919	17.1444912	1377.22	Tue Sep 28 09:54:12 2010
-98.9813538	17.1446095	1378.25	Tue Sep 28 09:54:22 2010
-98.9813538	17.1447449	1378.78	Tue Sep 28 09:54:32 2010
-98.9813232	17.1448479	1378.91	Tue Sep 28 09:54:42 2010
-98.9813080	17.1449890	1382.38	Tue Sep 28 09:54:52 2010
-98.9813080	17.1451111	1383.41	Tue Sep 28 09:55:02 2010
-98.9812775	17.1452541	1385.94	Tue Sep 28 09:55:12 2010
-98.9812469	17.1453495	1385.28	Tue Sep 28 09:55:22 2010
-98.9811783	17.1454487	1385.34	Tue Sep 28 09:55:32 2010
-98.9810944	17.1455555	1384.94	Tue Sep 28 09:55:42 2010
-98.9810257	17.1456757	1385.53	Tue Sep 28 09:55:52 2010
-98.9809494	17.1458035	1387.09	Tue Sep 28 09:56:02 2010
-98.9808807	17.1459007	1383.63	Tue Sep 28 09:56:12 2010
-98.9808426	17.1460247	1385.25	Tue Sep 28 09:56:22 2010
-98.9807892	17.1461430	1386.97	Tue Sep 28 09:56:32 2010
-98.9807663	17.1462784	1385.63	Tue Sep 28 09:56:42 2010
-98.9807358	17.1463928	1385.66	Tue Sep 28 09:56:52 2010
-98.9807205	17.1465092	1383.66	Tue Sep 28 09:57:02 2010
-98.9806671	17.1466446	1384.06	Tue Sep 28 09:57:12 2010
-98.9806137	17.1467457	1386.03	Tue Sep 28 09:57:22 2010
-98.9805527	17.1468353	1385.81	Tue Sep 28 09:57:32 2010
-98.9804916	17.1469364	1390.28	Tue Sep 28 09:57:42 2010
-98.9804230	17.1470490	1392.44	Tue Sep 28 09:57:52 2010
-98.9803391	17.1471329	1389.09	Tue Sep 28 09:58:02 2010
-98.9802475	17.1472340	1389.59	Tue Sep 28 09:58:12 2010
-98.9801865	17.1473236	1387.50	Tue Sep 28 09:58:22 2010
-98.9801102	17.1474190	1390.78	Tue Sep 28 09:58:32 2010
-98.9800339	17.1475143	1394.38	Tue Sep 28 09:58:42 2010
-98.9799728	17.1476192	1396.16	Tue Sep 28 09:58:52 2010
-98.9798889	17.1477299	1401.41	Tue Sep 28 09:59:02 2010
-98.9797897	17.1477928	1402.28	Tue Sep 28 09:59:12 2010
-98.9796600	17.1478081	1404.97	Tue Sep 28 09:59:22 2010
-98.9795685	17.1478367	1407.03	Tue Sep 28 09:59:32 2010
-98.9795609	17.1478310	1405.31	Tue Sep 28 09:59:42 2010
-98.9795532	17.1478233	1404.16	Tue Sep 28 09:59:52 2010
-98.9795914	17.1478252	1404.59	Tue Sep 28 10:00:02 2010
-98.9795456	17.1478405	1404.38	Tue Sep 28 10:00:12 2010
-98.9794769	17.1478786	1405.81	Tue Sep 28 10:00:22 2010
-98.9794006	17.1479816	1406.94	Tue Sep 28 10:00:32 2010
-98.9794006	17.1480885	1407.31	Tue Sep 28 10:00:42 2010
-98.9794540	17.1482010	1406.63	Tue Sep 28 10:00:52 2010
-98.9794693	17.1483231	1408.06	Tue Sep 28 10:01:02 2010
-98.9794388	17.1484680	1414.84	Tue Sep 28 10:01:12 2010
-98.9793777	17.1485996	1416.53	Tue Sep 28 10:01:22 2010
-98.9793396	17.1487103	1418.25	Tue Sep 28 10:01:32 2010
-98.9793854	17.1488304	1418.94	Tue Sep 28 10:01:42 2010
-98.9794159	17.1489620	1422.28	Tue Sep 28 10:01:52 2010
-98.9794312	17.1490879	1422.09	Tue Sep 28 10:02:02 2010
-98.9794388	17.1492023	1417.84	Tue Sep 28 10:02:12 2010
-98.9794388	17.1493073	1419.47	Tue Sep 28 10:02:22 2010
-98.9794769	17.1494141	1420.25	Tue Sep 28 10:02:32 2010
-98.9794617	17.1495667	1422.03	Tue Sep 28 10:02:42 2010
-98.9793854	17.1496811	1424.13	Tue Sep 28 10:02:52 2010
-98.9792938	17.1497898	1425.59	Tue Sep 28 10:03:02 2010
-98.9792252	17.1499023	1423.22	Tue Sep 28 10:03:12 2010
-98.9790955	17.1500187	1426.28	Tue Sep 28 10:03:22 2010
-98.9789963	17.1501045	1426.66	Tue Sep 28 10:03:32 2010
-98.9789581	17.1502304	1423.97	Tue Sep 28 10:03:42 2010
-98.9788971	17.1503086	1422.19	Tue Sep 28 10:03:52 2010
-98.9788284	17.1504211	1420.59	Tue Sep 28 10:04:02 2010
-98.9787521	17.1505013	1420.31	Tue Sep 28 10:04:12 2010
-98.9786835	17.1506023	1421.66	Tue Sep 28 10:04:22 2010
-98.9785385	17.1506672	1422.78	Tue Sep 28 10:04:32 2010
-98.9784012	17.1507339	1425.75	Tue Sep 28 10:04:42 2010
-98.9783173	17.1508179	1427.44	Tue Sep 28 10:04:52 2010
-98.9782486	17.1509285	1429.00	Tue Sep 28 10:05:02 2010
-98.9781342	17.1510429	1427.91	Tue Sep 28 10:05:12 2010
-98.9780350	17.1511211	1427.50	Tue Sep 28 10:05:22 2010
-98.9779129	17.1511803	1429.63	Tue Sep 28 10:05:32 2010
-98.9777908	17.1512432	1429.38	Tue Sep 28 10:05:42 2010
-98.9776764	17.1512871	1432.59	Tue Sep 28 10:05:52 2010
-98.9775696	17.1513443	1432.94	Tue Sep 28 10:06:02 2010
-98.9774399	17.1514111	1434.94	Tue Sep 28 10:06:12 2010
-98.9773178	17.1514492	1436.31	Tue Sep 28 10:06:22 2010
-98.9771881	17.1515141	1434.16	Tue Sep 28 10:06:32 2010
-98.9770889	17.1515923	1434.00	Tue Sep 28 10:06:42 2010
-98.9770050	17.1516418	1431.56	Tue Sep 28 10:06:52 2010
-98.9768829	17.1516724	1431.72	Tue Sep 28 10:07:02 2010
-98.9767990	17.1517601	1431.59	Tue Sep 28 10:07:12 2010
-98.9766998	17.1518116	1433.94	Tue Sep 28 10:07:22 2010
-98.9766388	17.1518764	1434.09	Tue Sep 28 10:07:32 2010
-98.9765549	17.1519852	1434.84	Tue Sep 28 10:07:42 2010
-98.9765091	17.1520767	1436.03	Tue Sep 28 10:07:52 2010
-98.9764633	17.1521969	1436.06	Tue Sep 28 10:08:02 2010
-98.9764099	17.1522732	1436.25	Tue Sep 28 10:08:12 2010
-98.9763336	17.1523457	1438.97	Tue Sep 28 10:08:22 2010
-98.9762802	17.1524544	1440.28	Tue Sep 28 10:08:32 2010
-98.9762421	17.1525402	1442.56	Tue Sep 28 10:08:42 2010
-98.9761734	17.1526699	1444.94	Tue Sep 28 10:08:52 2010
-98.9761658	17.1527634	1444.22	Tue Sep 28 10:09:02 2010
-98.9761734	17.1528778	1445.63	Tue Sep 28 10:09:12 2010
-98.9761658	17.1529789	1446.97	Tue Sep 28 10:09:22 2010
-98.9761810	17.1530743	1453.56	Tue Sep 28 10:09:32 2010
-98.9761963	17.1531754	1461.00	Tue Sep 28 10:09:42 2010
-98.9761276	17.1532288	1468.97	Tue Sep 28 10:09:52 2010
-98.9760132	17.1532688	1473.03	Tue Sep 28 10:10:02 2010
