# Supplementary material for: Lévy foraging patterns of rural humans
Source: PLoS One. 2018 Jun 18;13(6):e0199099. doi: 10.1371/journal.pone.0199099 (PMC6005560; doi:10.1371/journal.pone.0199099)
Supplement: S6 File — (ZIP) [file pone.0199099.s006.zip › holux11/Holux011_M-241_Start_20100925-162308_Finish_20100925-170028.txt]

-98.9912491	17.1442184	1127.16	Sat Sep 25 16:23:08 2010
-98.9911880	17.1441002	1161.75	Sat Sep 25 16:23:18 2010
-98.9911880	17.1441040	1161.41	Sat Sep 25 16:23:28 2010
-98.9911880	17.1441040	1151.69	Sat Sep 25 16:23:38 2010
-98.9911804	17.1441402	1148.94	Sat Sep 25 16:23:48 2010
-98.9911194	17.1441917	1147.78	Sat Sep 25 16:23:58 2010
-98.9910812	17.1442299	1147.47	Sat Sep 25 16:24:08 2010
-98.9910049	17.1442413	1148.47	Sat Sep 25 16:24:18 2010
-98.9910049	17.1442566	1149.66	Sat Sep 25 16:24:28 2010
-98.9909744	17.1442471	1150.53	Sat Sep 25 16:24:38 2010
-98.9909668	17.1442471	1150.59	Sat Sep 25 16:24:48 2010
-98.9908981	17.1442661	1149.25	Sat Sep 25 16:24:58 2010
-98.9908905	17.1442642	1144.41	Sat Sep 25 16:25:08 2010
-98.9908905	17.1442280	1136.41	Sat Sep 25 16:25:18 2010
-98.9909286	17.1442184	1130.38	Sat Sep 25 16:25:28 2010
-98.9909286	17.1442070	1125.81	Sat Sep 25 16:25:38 2010
-98.9909286	17.1442204	1123.66	Sat Sep 25 16:25:48 2010
-98.9909363	17.1442261	1120.16	Sat Sep 25 16:25:58 2010
-98.9909439	17.1442223	1119.25	Sat Sep 25 16:26:08 2010
-98.9909363	17.1442165	1119.28	Sat Sep 25 16:26:18 2010
-98.9909515	17.1441841	1119.69	Sat Sep 25 16:26:28 2010
-98.9909973	17.1441689	1120.28	Sat Sep 25 16:26:38 2010
-98.9910431	17.1441689	1120.16	Sat Sep 25 16:26:48 2010
-98.9911041	17.1441898	1120.72	Sat Sep 25 16:26:58 2010
-98.9911346	17.1442032	1121.03	Sat Sep 25 16:27:08 2010
-98.9911728	17.1441898	1122.91	Sat Sep 25 16:27:18 2010
-98.9912338	17.1441460	1126.69	Sat Sep 25 16:27:28 2010
-98.9912872	17.1441288	1131.38	Sat Sep 25 16:27:38 2010
-98.9912186	17.1440372	1132.66	Sat Sep 25 16:27:48 2010
-98.9911346	17.1440296	1135.28	Sat Sep 25 16:27:58 2010
-98.9910431	17.1440086	1138.09	Sat Sep 25 16:28:08 2010
-98.9909668	17.1439762	1140.56	Sat Sep 25 16:28:18 2010
-98.9908981	17.1439457	1142.78	Sat Sep 25 16:28:28 2010
-98.9908676	17.1439095	1144.88	Sat Sep 25 16:28:38 2010
-98.9907684	17.1438923	1148.06	Sat Sep 25 16:28:48 2010
-98.9907074	17.1438599	1149.78	Sat Sep 25 16:28:58 2010
-98.9906616	17.1438389	1153.75	Sat Sep 25 16:29:08 2010
-98.9905777	17.1438541	1156.16	Sat Sep 25 16:29:18 2010
-98.9905167	17.1438274	1158.66	Sat Sep 25 16:29:28 2010
-98.9904556	17.1438255	1160.25	Sat Sep 25 16:29:38 2010
-98.9903870	17.1437969	1163.06	Sat Sep 25 16:29:48 2010
-98.9903183	17.1438007	1163.91	Sat Sep 25 16:29:58 2010
-98.9902115	17.1437435	1165.66	Sat Sep 25 16:30:08 2010
-98.9901581	17.1437244	1166.16	Sat Sep 25 16:30:18 2010
-98.9900894	17.1437073	1166.81	Sat Sep 25 16:30:28 2010
-98.9900131	17.1437130	1168.41	Sat Sep 25 16:30:38 2010
-98.9899445	17.1437073	1168.88	Sat Sep 25 16:30:48 2010
-98.9898300	17.1436825	1171.06	Sat Sep 25 16:30:58 2010
-98.9897995	17.1436710	1172.97	Sat Sep 25 16:31:08 2010
-98.9897842	17.1436501	1173.31	Sat Sep 25 16:31:18 2010
-98.9897385	17.1436253	1173.97	Sat Sep 25 16:31:28 2010
-98.9896469	17.1436024	1174.47	Sat Sep 25 16:31:38 2010
-98.9895706	17.1435490	1176.22	Sat Sep 25 16:31:48 2010
-98.9894867	17.1435013	1177.34	Sat Sep 25 16:31:58 2010
-98.9894180	17.1434574	1178.81	Sat Sep 25 16:32:08 2010
-98.9893799	17.1433945	1180.53	Sat Sep 25 16:32:18 2010
-98.9893875	17.1433792	1181.97	Sat Sep 25 16:32:28 2010
-98.9893646	17.1433144	1184.03	Sat Sep 25 16:32:38 2010
-98.9893188	17.1432724	1185.41	Sat Sep 25 16:32:48 2010
-98.9892960	17.1432362	1186.69	Sat Sep 25 16:32:58 2010
-98.9892960	17.1431618	1189.50	Sat Sep 25 16:33:08 2010
-98.9891891	17.1431046	1190.97	Sat Sep 25 16:33:18 2010
-98.9891510	17.1430626	1192.56	Sat Sep 25 16:33:28 2010
-98.9891129	17.1429901	1193.16	Sat Sep 25 16:33:38 2010
-98.9890442	17.1428967	1195.38	Sat Sep 25 16:33:48 2010
-98.9889603	17.1428165	1194.72	Sat Sep 25 16:33:58 2010
-98.9888992	17.1427364	1195.09	Sat Sep 25 16:34:08 2010
-98.9889069	17.1426964	1195.31	Sat Sep 25 16:34:18 2010
-98.9888306	17.1426964	1196.56	Sat Sep 25 16:34:28 2010
-98.9888077	17.1426678	1197.50	Sat Sep 25 16:34:38 2010
-98.9887695	17.1426315	1198.94	Sat Sep 25 16:34:48 2010
-98.9887619	17.1426220	1199.13	Sat Sep 25 16:34:58 2010
-98.9887466	17.1425781	1201.00	Sat Sep 25 16:35:08 2010
-98.9887314	17.1424961	1204.19	Sat Sep 25 16:35:18 2010
-98.9887314	17.1424160	1206.56	Sat Sep 25 16:35:28 2010
-98.9887161	17.1423512	1209.28	Sat Sep 25 16:35:38 2010
-98.9887009	17.1423416	1209.72	Sat Sep 25 16:35:48 2010
-98.9887009	17.1423378	1209.91	Sat Sep 25 16:35:58 2010
-98.9887009	17.1423359	1209.88	Sat Sep 25 16:36:08 2010
-98.9886932	17.1423397	1209.75	Sat Sep 25 16:36:18 2010
-98.9886780	17.1423073	1209.78	Sat Sep 25 16:36:28 2010
-98.9886856	17.1422806	1209.25	Sat Sep 25 16:36:38 2010
-98.9886932	17.1422157	1210.59	Sat Sep 25 16:36:48 2010
-98.9886627	17.1421909	1210.81	Sat Sep 25 16:36:58 2010
-98.9886093	17.1421204	1210.94	Sat Sep 25 16:37:08 2010
-98.9885559	17.1420631	1210.63	Sat Sep 25 16:37:18 2010
-98.9885635	17.1420135	1209.28	Sat Sep 25 16:37:28 2010
-98.9885483	17.1419144	1207.16	Sat Sep 25 16:37:38 2010
-98.9884567	17.1419201	1206.97	Sat Sep 25 16:37:48 2010
-98.9883881	17.1419201	1206.94	Sat Sep 25 16:37:58 2010
-98.9883194	17.1419449	1207.13	Sat Sep 25 16:38:08 2010
-98.9882431	17.1419487	1207.75	Sat Sep 25 16:38:18 2010
-98.9881592	17.1419811	1209.13	Sat Sep 25 16:38:28 2010
-98.9880676	17.1420364	1210.16	Sat Sep 25 16:38:38 2010
-98.9880676	17.1420517	1211.53	Sat Sep 25 16:38:48 2010
-98.9880066	17.1420593	1212.56	Sat Sep 25 16:38:58 2010
-98.9879074	17.1420650	1214.41	Sat Sep 25 16:39:08 2010
-98.9878311	17.1420364	1215.50	Sat Sep 25 16:39:18 2010
-98.9877548	17.1420479	1217.34	Sat Sep 25 16:39:28 2010
-98.9876709	17.1420727	1218.59	Sat Sep 25 16:39:38 2010
-98.9876251	17.1420765	1221.16	Sat Sep 25 16:39:48 2010
-98.9875717	17.1420364	1223.25	Sat Sep 25 16:39:58 2010
-98.9875412	17.1420460	1224.19	Sat Sep 25 16:40:08 2010
-98.9875336	17.1420135	1223.63	Sat Sep 25 16:40:18 2010
-98.9875183	17.1419640	1224.47	Sat Sep 25 16:40:28 2010
-98.9875412	17.1419716	1225.31	Sat Sep 25 16:40:38 2010
-98.9876099	17.1419373	1225.94	Sat Sep 25 16:40:48 2010
-98.9875412	17.1419182	1226.22	Sat Sep 25 16:40:58 2010
-98.9874878	17.1419010	1226.91	Sat Sep 25 16:41:08 2010
-98.9874344	17.1418915	1230.13	Sat Sep 25 16:41:18 2010
-98.9873810	17.1418514	1231.78	Sat Sep 25 16:41:28 2010
-98.9873352	17.1417999	1234.47	Sat Sep 25 16:41:38 2010
-98.9872894	17.1417713	1235.53	Sat Sep 25 16:41:48 2010
-98.9872665	17.1417217	1237.47	Sat Sep 25 16:41:58 2010
-98.9872665	17.1416817	1240.66	Sat Sep 25 16:42:08 2010
-98.9872589	17.1416626	1242.69	Sat Sep 25 16:42:18 2010
-98.9872284	17.1416225	1243.34	Sat Sep 25 16:42:28 2010
-98.9871368	17.1415691	1245.16	Sat Sep 25 16:42:38 2010
-98.9870682	17.1414776	1245.38	Sat Sep 25 16:42:48 2010
-98.9869614	17.1414204	1246.63	Sat Sep 25 16:42:58 2010
-98.9869080	17.1414013	1248.47	Sat Sep 25 16:43:08 2010
-98.9868851	17.1413822	1250.81	Sat Sep 25 16:43:18 2010
-98.9868546	17.1413097	1254.91	Sat Sep 25 16:43:28 2010
-98.9867859	17.1412830	1258.56	Sat Sep 25 16:43:38 2010
-98.9866714	17.1411953	1260.09	Sat Sep 25 16:43:48 2010
-98.9865265	17.1411839	1260.59	Sat Sep 25 16:43:58 2010
-98.9864502	17.1411476	1262.22	Sat Sep 25 16:44:08 2010
-98.9863663	17.1411400	1264.03	Sat Sep 25 16:44:18 2010
-98.9862366	17.1411133	1264.19	Sat Sep 25 16:44:28 2010
-98.9861755	17.1411190	1265.91	Sat Sep 25 16:44:38 2010
-98.9861145	17.1411266	1267.97	Sat Sep 25 16:44:48 2010
-98.9860458	17.1411514	1270.00	Sat Sep 25 16:44:58 2010
-98.9860229	17.1411743	1271.84	Sat Sep 25 16:45:08 2010
-98.9859314	17.1412334	1272.72	Sat Sep 25 16:45:18 2010
-98.9858780	17.1412735	1273.72	Sat Sep 25 16:45:28 2010
-98.9858246	17.1413155	1275.19	Sat Sep 25 16:45:38 2010
-98.9858246	17.1413593	1276.53	Sat Sep 25 16:45:48 2010
-98.9858246	17.1413250	1277.06	Sat Sep 25 16:45:58 2010
-98.9858093	17.1412888	1277.38	Sat Sep 25 16:46:08 2010
-98.9857864	17.1412754	1277.84	Sat Sep 25 16:46:18 2010
-98.9858627	17.1413136	1277.88	Sat Sep 25 16:46:28 2010
-98.9858551	17.1412582	1278.06	Sat Sep 25 16:46:38 2010
-98.9858551	17.1412506	1278.09	Sat Sep 25 16:46:48 2010
-98.9858322	17.1412525	1278.59	Sat Sep 25 16:46:58 2010
-98.9858322	17.1412716	1279.16	Sat Sep 25 16:47:08 2010
-98.9858475	17.1412716	1279.28	Sat Sep 25 16:47:18 2010
-98.9858398	17.1413631	1280.16	Sat Sep 25 16:47:28 2010
-98.9858551	17.1413746	1280.28	Sat Sep 25 16:47:38 2010
-98.9858704	17.1413822	1280.31	Sat Sep 25 16:47:48 2010
-98.9858704	17.1413651	1280.31	Sat Sep 25 16:47:58 2010
-98.9858932	17.1413708	1280.38	Sat Sep 25 16:48:08 2010
-98.9859085	17.1413612	1280.72	Sat Sep 25 16:48:18 2010
-98.9858932	17.1413250	1281.13	Sat Sep 25 16:48:28 2010
-98.9859009	17.1413383	1281.50	Sat Sep 25 16:48:38 2010
-98.9860077	17.1413517	1281.72	Sat Sep 25 16:48:48 2010
-98.9860382	17.1412716	1282.13	Sat Sep 25 16:48:58 2010
-98.9860229	17.1412010	1282.44	Sat Sep 25 16:49:08 2010
-98.9860458	17.1411800	1283.31	Sat Sep 25 16:49:18 2010
-98.9860687	17.1410942	1284.16	Sat Sep 25 16:49:28 2010
-98.9860992	17.1409836	1286.25	Sat Sep 25 16:49:38 2010
-98.9860764	17.1408997	1286.75	Sat Sep 25 16:49:48 2010
-98.9860382	17.1408062	1287.22	Sat Sep 25 16:49:58 2010
-98.9859619	17.1407318	1285.63	Sat Sep 25 16:50:08 2010
-98.9859161	17.1406536	1286.81	Sat Sep 25 16:50:18 2010
-98.9858627	17.1406269	1285.66	Sat Sep 25 16:50:28 2010
-98.9858093	17.1406498	1286.13	Sat Sep 25 16:50:38 2010
-98.9857941	17.1406612	1285.53	Sat Sep 25 16:50:48 2010
-98.9857712	17.1406727	1285.84	Sat Sep 25 16:50:58 2010
-98.9857712	17.1406803	1285.78	Sat Sep 25 16:51:08 2010
-98.9857864	17.1406822	1286.25	Sat Sep 25 16:51:18 2010
-98.9858627	17.1406975	1286.47	Sat Sep 25 16:51:28 2010
-98.9858704	17.1407013	1286.50	Sat Sep 25 16:51:38 2010
-98.9858780	17.1406879	1286.56	Sat Sep 25 16:51:48 2010
-98.9858627	17.1406918	1287.56	Sat Sep 25 16:51:58 2010
-98.9858551	17.1406937	1288.91	Sat Sep 25 16:52:08 2010
-98.9858475	17.1406822	1289.31	Sat Sep 25 16:52:18 2010
-98.9858246	17.1406593	1288.44	Sat Sep 25 16:52:28 2010
-98.9858322	17.1406612	1288.34	Sat Sep 25 16:52:38 2010
-98.9858322	17.1406612	1287.56	Sat Sep 25 16:52:48 2010
-98.9857864	17.1406212	1288.34	Sat Sep 25 16:52:58 2010
-98.9857635	17.1405582	1290.09	Sat Sep 25 16:53:08 2010
-98.9857178	17.1404915	1291.72	Sat Sep 25 16:53:18 2010
-98.9856339	17.1404362	1293.94	Sat Sep 25 16:53:28 2010
-98.9855804	17.1403847	1294.13	Sat Sep 25 16:53:38 2010
-98.9855957	17.1403275	1296.00	Sat Sep 25 16:53:48 2010
-98.9855957	17.1402493	1298.38	Sat Sep 25 16:53:58 2010
-98.9856567	17.1402054	1300.75	Sat Sep 25 16:54:08 2010
-98.9856567	17.1400661	1302.06	Sat Sep 25 16:54:18 2010
-98.9856415	17.1399632	1302.94	Sat Sep 25 16:54:28 2010
-98.9855576	17.1399002	1301.78	Sat Sep 25 16:54:38 2010
-98.9855804	17.1398582	1302.53	Sat Sep 25 16:54:48 2010
-98.9855957	17.1398125	1304.09	Sat Sep 25 16:54:58 2010
-98.9854813	17.1397038	1304.72	Sat Sep 25 16:55:08 2010
-98.9854584	17.1396599	1306.63	Sat Sep 25 16:55:18 2010
-98.9854202	17.1396103	1308.38	Sat Sep 25 16:55:28 2010
-98.9853439	17.1395206	1308.06	Sat Sep 25 16:55:38 2010
-98.9853287	17.1394787	1311.22	Sat Sep 25 16:55:48 2010
-98.9853210	17.1394119	1313.41	Sat Sep 25 16:55:58 2010
-98.9853210	17.1393299	1314.81	Sat Sep 25 16:56:08 2010
-98.9853287	17.1392460	1317.44	Sat Sep 25 16:56:18 2010
-98.9853439	17.1391735	1319.91	Sat Sep 25 16:56:28 2010
-98.9853439	17.1390896	1320.72	Sat Sep 25 16:56:38 2010
-98.9853363	17.1389885	1322.94	Sat Sep 25 16:56:48 2010
-98.9853134	17.1388474	1316.97	Sat Sep 25 16:56:58 2010
-98.9853058	17.1387482	1315.56	Sat Sep 25 16:57:08 2010
-98.9853058	17.1386414	1313.22	Sat Sep 25 16:57:18 2010
-98.9852524	17.1385460	1312.25	Sat Sep 25 16:57:28 2010
-98.9852524	17.1384335	1310.19	Sat Sep 25 16:57:38 2010
-98.9852448	17.1383190	1305.25	Sat Sep 25 16:57:48 2010
-98.9852448	17.1381989	1305.59	Sat Sep 25 16:57:58 2010
-98.9852448	17.1381111	1308.06	Sat Sep 25 16:58:08 2010
-98.9852371	17.1380367	1307.22	Sat Sep 25 16:58:18 2010
-98.9852753	17.1379280	1306.84	Sat Sep 25 16:58:28 2010
-98.9853134	17.1378479	1305.06	Sat Sep 25 16:58:38 2010
-98.9853668	17.1378365	1304.41	Sat Sep 25 16:58:48 2010
-98.9853897	17.1378098	1304.88	Sat Sep 25 16:58:58 2010
-98.9853287	17.1377468	1306.38	Sat Sep 25 16:59:08 2010
-98.9853363	17.1377487	1305.56	Sat Sep 25 16:59:18 2010
-98.9853287	17.1377411	1305.50	Sat Sep 25 16:59:28 2010
-98.9853287	17.1377316	1305.44	Sat Sep 25 16:59:38 2010
-98.9853287	17.1377392	1305.31	Sat Sep 25 16:59:48 2010
-98.9853668	17.1378117	1304.75	Sat Sep 25 16:59:58 2010
-98.9853668	17.1378155	1304.56	Sat Sep 25 17:00:08 2010
-98.9853668	17.1378040	1304.63	Sat Sep 25 17:00:18 2010
-98.9853668	17.1378098	1304.63	Sat Sep 25 17:00:28 2010
