# Supplementary material for: Lévy foraging patterns of rural humans
Source: PLoS One. 2018 Jun 18;13(6):e0199099. doi: 10.1371/journal.pone.0199099 (PMC6005560; doi:10.1371/journal.pone.0199099)
Supplement: S6 File — (ZIP) [file pone.0199099.s006.zip › holux11/Holux011_M-241_Start_20100521-085531_Finish_20100521-091351.kml]

<?xml version="1.0" encoding="UTF-8"?>
<kml xmlns="http://earth.google.com/kml/2.1">
<Document>
<Style id="normalState_TLP_Start">
<IconStyle>
<scale>1.0</scale>
<Icon>
<href>http://maps.google.com/mapfiles/kml/pal4/icon15.png</href>
</Icon>
</IconStyle>
<LabelStyle>
<scale>1.0</scale>
</LabelStyle>
</Style>
<Style id="highlightState_TLP_Start">
<IconStyle>
<scale>1.1</scale>
<Icon>
<href>http://maps.google.com/mapfiles/kml/pal4/icon7.png</href>
</Icon>
</IconStyle>
<LabelStyle>
<scale>1.1</scale>
<color>ff0000ff</color>
</LabelStyle>
</Style>
<StyleMap id="styleMap_TLP_Start">
<Pair>
<key>normal</key>
<styleUrl>#normalState_TLP_Start</styleUrl>
</Pair>
<Pair>
<key>highlight</key>
<styleUrl>#highlightState_TLP_Start</styleUrl>
</Pair>
</StyleMap>
<Style id="normalState_TLP_Finish">
<IconStyle>
<scale>1.0</scale>
<Icon>
<href>http://maps.google.com/mapfiles/kml/pal4/icon15.png</href>
</Icon>
</IconStyle>
<LabelStyle>
<scale>1.0</scale>
</LabelStyle>
</Style>
<Style id="highlightState_TLP_Finish">
<IconStyle>
<scale>1.1</scale>
<Icon>
<href>http://maps.google.com/mapfiles/kml/pal4/icon7.png</href>
</Icon>
</IconStyle>
<LabelStyle>
<scale>1.1</scale>
<color>ff0000ff</color>
</LabelStyle>
</Style>
<StyleMap id="styleMap_TLP_Finish">
<Pair>
<key>normal</key>
<styleUrl>#normalState_TLP_Finish</styleUrl>
</Pair>
<Pair>
<key>highlight</key>
<styleUrl>#highlightState_TLP_Finish</styleUrl>
</Pair>
</StyleMap>
<Style id="normalState_TLP_Normal">
<IconStyle>
<scale>1.0</scale>
<Icon>
<href>http://maps.google.com/mapfiles/kml/pal4/icon31.png</href>
</Icon>
</IconStyle>
<LabelStyle>
<scale>1.0</scale>
</LabelStyle>
</Style>
<Style id="highlightState_TLP_Normal">
<IconStyle>
<scale>1.1</scale>
<Icon>
<href>http://maps.google.com/mapfiles/kml/pal4/icon23.png</href>
</Icon>
</IconStyle>
<LabelStyle>
<scale>1.1</scale>
<color>ff0000ff</color>
</LabelStyle>
</Style>
<StyleMap id="styleMap_TLP_Normal">
<Pair>
<key>normal</key>
<styleUrl>#normalState_TLP_Normal</styleUrl>
</Pair>
<Pair>
<key>highlight</key>
<styleUrl>#highlightState_TLP_Normal</styleUrl>
</Pair>
</StyleMap>
<Style id="normalState_TLP_Photo">
<IconStyle>
<scale>1.0</scale>
<Icon>
<href>http://maps.google.com/mapfiles/kml/pal4/icon46.png</href>
</Icon>
</IconStyle>
<LabelStyle>
<scale>1.0</scale>
</LabelStyle>
</Style>
<Style id="highlightState_TLP_Photo">
<IconStyle>
<scale>1.1</scale>
<Icon>
<href>http://maps.google.com/mapfiles/kml/pal4/icon38.png</href>
</Icon>
</IconStyle>
<LabelStyle>
<scale>1.1</scale>
<color>ff0000ff</color>
</LabelStyle>
</Style>
<StyleMap id="styleMap_TLP_Photo">
<Pair>
<key>normal</key>
<styleUrl>#normalState_TLP_Photo</styleUrl>
</Pair>
<Pair>
<key>highlight</key>
<styleUrl>#highlightState_TLP_Photo</styleUrl>
</Pair>
</StyleMap>
<Style id="roadStyle">
<LineStyle>
<color>ffffff00</color>
<width>6</width>
</LineStyle>
</Style>
<Open>1</Open>
<description>Route</description>
<name>Track Log</name>
<Placemark>
<name>Route</name>
<styleUrl>#roadStyle</styleUrl>
<MultiGeometry>
<LineString>
<coordinates>
-98.9813690,17.1445255,1386.91 -98.9813004,17.1446171,1392.72 -98.9812622,17.1447010,1392.78 -98.9812698,17.1447964,1392.72 -98.9812469,17.1448994,1393.00 -98.9812775,17.1449909,1394.66 -98.9812622,17.1450691,1394.03 -98.9813004,17.1451416,1389.03 -98.9812851,17.1452427,1384.06 -98.9812393,17.1453228,1377.88 -98.9811859,17.1454105,1375.34 -98.9811401,17.1454563,1373.44 -98.9810562,17.1455841,1371.56 -98.9809952,17.1456928,1372.88 -98.9809494,17.1458302,1375.59 -98.9809036,17.1459427,1376.22 -98.9808350,17.1460266,1377.31 -98.9807739,17.1461468,1379.56 -98.9807510,17.1462708,1380.56 -98.9807358,17.1463623,1380.44 -98.9807053,17.1464806,1381.91 -98.9806824,17.1466045,1382.00 -98.9806213,17.1467018,1383.91 -98.9805603,17.1467991,1384.13 -98.9805222,17.1468945,1384.38 -98.9804611,17.1470242,1385.13 -98.9803696,17.1470966,1386.41 -98.9803009,17.1471748,1388.59 -98.9802094,17.1472740,1389.13 -98.9801559,17.1473675,1388.25 -98.9801102,17.1474495,1387.75 -98.9800568,17.1475258,1387.56 -98.9799805,17.1475964,1387.09 -98.9799271,17.1476917,1388.06 -98.9798355,17.1477451,1387.88 -98.9797668,17.1477509,1390.06 -98.9796906,17.1477833,1392.00 -98.9795914,17.1478043,1393.50 -98.9795303,17.1479340,1395.78 -98.9794922,17.1480293,1400.25 -98.9794998,17.1481171,1403.97 -98.9794769,17.1482353,1405.34 -98.9795074,17.1483421,1398.25 -98.9795151,17.1484509,1398.28 -98.9794998,17.1485405,1396.88 -98.9794617,17.1486092,1397.22 -98.9794922,17.1486931,1398.00 -98.9795074,17.1488113,1398.66 -98.9794998,17.1489620,1399.50 -98.9795380,17.1490631,1398.75 -98.9795761,17.1491280,1398.50 -98.9796066,17.1492043,1398.47 -98.9795914,17.1493435,1398.88 -98.9795761,17.1494160,1400.94 -98.9795303,17.1495304,1400.69 -98.9794617,17.1496220,1402.25 -98.9793930,17.1497650,1402.69 -98.9793015,17.1498566,1402.88 -98.9792023,17.1499233,1403.66 -98.9791183,17.1500740,1404.81 -98.9790649,17.1501331,1404.03 -98.9789810,17.1502552,1403.81 -98.9788742,17.1503582,1403.41 -98.9788132,17.1504345,1403.03 -98.9787827,17.1504841,1403.34 -98.9786835,17.1505775,1403.53 -98.9785461,17.1505680,1403.97 -98.9784470,17.1506863,1406.19 -98.9783325,17.1507912,1408.63 -98.9782639,17.1508751,1410.97 -98.9781570,17.1509686,1411.25 -98.9780502,17.1510448,1412.28 -98.9779587,17.1511555,1414.38 -98.9778519,17.1512260,1414.88 -98.9777374,17.1512661,1416.00 -98.9776230,17.1513023,1416.84 -98.9775391,17.1513386,1416.69 -98.9774094,17.1513653,1417.53 -98.9773331,17.1513824,1415.81 -98.9772415,17.1514339,1415.25 -98.9771347,17.1514759,1417.94 -98.9770432,17.1515427,1420.53 -98.9769363,17.1516228,1424.25 -98.9768372,17.1516800,1423.56 -98.9767838,17.1517372,1426.41 -98.9767075,17.1518021,1427.88 -98.9766388,17.1518917,1428.19 -98.9765930,17.1519432,1428.72 -98.9765472,17.1520710,1430.44 -98.9765091,17.1521473,1431.19 -98.9764633,17.1522770,1431.13 -98.9764023,17.1523399,1432.03 -98.9763489,17.1523991,1432.28 -98.9762878,17.1524773,1433.16 -98.9762497,17.1525402,1432.63 -98.9762497,17.1526127,1433.34 -98.9762421,17.1527023,1434.78 -98.9762115,17.1527920,1435.69 -98.9762268,17.1529121,1440.69 -98.9762344,17.1530380,1444.00 -98.9761429,17.1532078,1455.38 -98.9760437,17.1531925,1458.03 -98.9759140,17.1531811,1460.78 -98.9758224,17.1532135,1461.53 -98.9756775,17.1532593,1465.25 -98.9755707,17.1532574,1465.72 -98.9754715,17.1532288,1464.28 -98.9753799,17.1532059,1464.38 -98.9752884,17.1531677,1463.88 -98.9751816,17.1531792,1471.44 -98.9750977,17.1532478,1473.56 </coordinates>
</LineString>
</MultiGeometry>
</Placemark>
<Folder>
<name>waypoints</name>
<Placemark>
<name>
Fri May 21 08:55:31 2010 S=5.40 Km/hr
</name>
<styleUrl>
#styleMap_TLP_Start
</styleUrl>
<Point>
<coordinates>
-98.9813690,17.1445255,1386.91
</coordinates>
</Point>
</Placemark>
<Placemark>
<name>
Fri May 21 08:55:41 2010 S=0.90 Km/hr
</name>
<styleUrl>
#styleMap_TLP_Normal
</styleUrl>
<Point>
<coordinates>
-98.9813004,17.1446171,1392.72
</coordinates>
</Point>
</Placemark>
<Placemark>
<name>
Fri May 21 08:55:51 2010 S=4.36 Km/hr
</name>
<styleUrl>
#styleMap_TLP_Normal
</styleUrl>
<Point>
<coordinates>
-98.9812622,17.1447010,1392.78
</coordinates>
</Point>
</Placemark>
<Placemark>
<name>
Fri May 21 08:56:01 2010 S=3.50 Km/hr
</name>
<styleUrl>
#styleMap_TLP_Normal
</styleUrl>
<Point>
<coordinates>
-98.9812698,17.1447964,1392.72
</coordinates>
</Point>
</Placemark>
<Placemark>
<name>
Fri May 21 08:56:11 2010 S=3.34 Km/hr
</name>
<styleUrl>
#styleMap_TLP_Normal
</styleUrl>
<Point>
<coordinates>
-98.9812469,17.1448994,1393.00
</coordinates>
</Point>
</Placemark>
<Placemark>
<name>
Fri May 21 08:56:21 2010 S=3.24 Km/hr
</name>
<styleUrl>
#styleMap_TLP_Normal
</styleUrl>
<Point>
<coordinates>
-98.9812775,17.1449909,1394.66
</coordinates>
</Point>
</Placemark>
<Placemark>
<name>
Fri May 21 08:56:31 2010 S=3.01 Km/hr
</name>
<styleUrl>
#styleMap_TLP_Normal
</styleUrl>
<Point>
<coordinates>
-98.9812622,17.1450691,1394.03
</coordinates>
</Point>
</Placemark>
<Placemark>
<name>
Fri May 21 08:56:41 2010 S=4.39 Km/hr
</name>
<styleUrl>
#styleMap_TLP_Normal
</styleUrl>
<Point>
<coordinates>
-98.9813004,17.1451416,1389.03
</coordinates>
</Point>
</Placemark>
<Placemark>
<name>
Fri May 21 08:56:51 2010 S=3.05 Km/hr
</name>
<styleUrl>
#styleMap_TLP_Normal
</styleUrl>
<Point>
<coordinates>
-98.9812851,17.1452427,1384.06
</coordinates>
</Point>
</Placemark>
<Placemark>
<name>
Fri May 21 08:57:01 2010 S=2.11 Km/hr
</name>
<styleUrl>
#styleMap_TLP_Normal
</styleUrl>
<Point>
<coordinates>
-98.9812393,17.1453228,1377.88
</coordinates>
</Point>
</Placemark>
<Placemark>
<name>
Fri May 21 08:57:11 2010 S=1.47 Km/hr
</name>
<styleUrl>
#styleMap_TLP_Normal
</styleUrl>
<Point>
<coordinates>
-98.9811859,17.1454105,1375.34
</coordinates>
</Point>
</Placemark>
<Placemark>
<name>
Fri May 21 08:57:21 2010 S=4.66 Km/hr
</name>
<styleUrl>
#styleMap_TLP_Normal
</styleUrl>
<Point>
<coordinates>
-98.9811401,17.1454563,1373.44
</coordinates>
</Point>
</Placemark>
<Placemark>
<name>
Fri May 21 08:57:31 2010 S=4.28 Km/hr
</name>
<styleUrl>
#styleMap_TLP_Normal
</styleUrl>
<Point>
<coordinates>
-98.9810562,17.1455841,1371.56
</coordinates>
</Point>
</Placemark>
<Placemark>
<name>
Fri May 21 08:57:41 2010 S=5.10 Km/hr
</name>
<styleUrl>
#styleMap_TLP_Normal
</styleUrl>
<Point>
<coordinates>
-98.9809952,17.1456928,1372.88
</coordinates>
</Point>
</Placemark>
<Placemark>
<name>
Fri May 21 08:57:51 2010 S=5.52 Km/hr
</name>
<styleUrl>
#styleMap_TLP_Normal
</styleUrl>
<Point>
<coordinates>
-98.9809494,17.1458302,1375.59
</coordinates>
</Point>
</Placemark>
<Placemark>
<name>
Fri May 21 08:58:01 2010 S=3.47 Km/hr
</name>
<styleUrl>
#styleMap_TLP_Normal
</styleUrl>
<Point>
<coordinates>
-98.9809036,17.1459427,1376.22
</coordinates>
</Point>
</Placemark>
<Placemark>
<name>
Fri May 21 08:58:11 2010 S=3.40 Km/hr
</name>
<styleUrl>
#styleMap_TLP_Normal
</styleUrl>
<Point>
<coordinates>
-98.9808350,17.1460266,1377.31
</coordinates>
</Point>
</Placemark>
<Placemark>
<name>
Fri May 21 08:58:21 2010 S=4.04 Km/hr
</name>
<styleUrl>
#styleMap_TLP_Normal
</styleUrl>
<Point>
<coordinates>
-98.9807739,17.1461468,1379.56
</coordinates>
</Point>
</Placemark>
<Placemark>
<name>
Fri May 21 08:58:31 2010 S=5.57 Km/hr
</name>
<styleUrl>
#styleMap_TLP_Normal
</styleUrl>
<Point>
<coordinates>
-98.9807510,17.1462708,1380.56
</coordinates>
</Point>
</Placemark>
<Placemark>
<name>
Fri May 21 08:58:41 2010 S=2.01 Km/hr
</name>
<styleUrl>
#styleMap_TLP_Normal
</styleUrl>
<Point>
<coordinates>
-98.9807358,17.1463623,1380.44
</coordinates>
</Point>
</Placemark>
<Placemark>
<name>
Fri May 21 08:58:51 2010 S=2.82 Km/hr
</name>
<styleUrl>
#styleMap_TLP_Normal
</styleUrl>
<Point>
<coordinates>
-98.9807053,17.1464806,1381.91
</coordinates>
</Point>
</Placemark>
<Placemark>
<name>
Fri May 21 08:59:01 2010 S=2.62 Km/hr
</name>
<styleUrl>
#styleMap_TLP_Normal
</styleUrl>
<Point>
<coordinates>
-98.9806824,17.1466045,1382.00
</coordinates>
</Point>
</Placemark>
<Placemark>
<name>
Fri May 21 08:59:11 2010 S=2.52 Km/hr
</name>
<styleUrl>
#styleMap_TLP_Normal
</styleUrl>
<Point>
<coordinates>
-98.9806213,17.1467018,1383.91
</coordinates>
</Point>
</Placemark>
<Placemark>
<name>
Fri May 21 08:59:21 2010 S=3.00 Km/hr
</name>
<styleUrl>
#styleMap_TLP_Normal
</styleUrl>
<Point>
<coordinates>
-98.9805603,17.1467991,1384.13
</coordinates>
</Point>
</Placemark>
<Placemark>
<name>
Fri May 21 08:59:31 2010 S=3.03 Km/hr
</name>
<styleUrl>
#styleMap_TLP_Normal
</styleUrl>
<Point>
<coordinates>
-98.9805222,17.1468945,1384.38
</coordinates>
</Point>
</Placemark>
<Placemark>
<name>
Fri May 21 08:59:41 2010 S=2.89 Km/hr
</name>
<styleUrl>
#styleMap_TLP_Normal
</styleUrl>
<Point>
<coordinates>
-98.9804611,17.1470242,1385.13
</coordinates>
</Point>
</Placemark>
<Placemark>
<name>
Fri May 21 08:59:51 2010 S=4.38 Km/hr
</name>
<styleUrl>
#styleMap_TLP_Normal
</styleUrl>
<Point>
<coordinates>
-98.9803696,17.1470966,1386.41
</coordinates>
</Point>
</Placemark>
<Placemark>
<name>
Fri May 21 09:00:01 2010 S=4.23 Km/hr
</name>
<styleUrl>
#styleMap_TLP_Normal
</styleUrl>
<Point>
<coordinates>
-98.9803009,17.1471748,1388.59
</coordinates>
</Point>
</Placemark>
<Placemark>
<name>
Fri May 21 09:00:11 2010 S=4.73 Km/hr
</name>
<styleUrl>
#styleMap_TLP_Normal
</styleUrl>
<Point>
<coordinates>
-98.9802094,17.1472740,1389.13
</coordinates>
</Point>
</Placemark>
<Placemark>
<name>
Fri May 21 09:00:21 2010 S=3.48 Km/hr
</name>
<styleUrl>
#styleMap_TLP_Normal
</styleUrl>
<Point>
<coordinates>
-98.9801559,17.1473675,1388.25
</coordinates>
</Point>
</Placemark>
<Placemark>
<name>
Fri May 21 09:00:31 2010 S=3.35 Km/hr
</name>
<styleUrl>
#styleMap_TLP_Normal
</styleUrl>
<Point>
<coordinates>
-98.9801102,17.1474495,1387.75
</coordinates>
</Point>
</Placemark>
<Placemark>
<name>
Fri May 21 09:00:41 2010 S=1.95 Km/hr
</name>
<styleUrl>
#styleMap_TLP_Normal
</styleUrl>
<Point>
<coordinates>
-98.9800568,17.1475258,1387.56
</coordinates>
</Point>
</Placemark>
<Placemark>
<name>
Fri May 21 09:00:51 2010 S=3.27 Km/hr
</name>
<styleUrl>
#styleMap_TLP_Normal
</styleUrl>
<Point>
<coordinates>
-98.9799805,17.1475964,1387.09
</coordinates>
</Point>
</Placemark>
<Placemark>
<name>
Fri May 21 09:01:01 2010 S=3.51 Km/hr
</name>
<styleUrl>
#styleMap_TLP_Normal
</styleUrl>
<Point>
<coordinates>
-98.9799271,17.1476917,1388.06
</coordinates>
</Point>
</Placemark>
<Placemark>
<name>
Fri May 21 09:01:11 2010 S=4.96 Km/hr
</name>
<styleUrl>
#styleMap_TLP_Normal
</styleUrl>
<Point>
<coordinates>
-98.9798355,17.1477451,1387.88
</coordinates>
</Point>
</Placemark>
<Placemark>
<name>
Fri May 21 09:01:21 2010 S=2.83 Km/hr
</name>
<styleUrl>
#styleMap_TLP_Normal
</styleUrl>
<Point>
<coordinates>
-98.9797668,17.1477509,1390.06
</coordinates>
</Point>
</Placemark>
<Placemark>
<name>
Fri May 21 09:01:31 2010 S=4.07 Km/hr
</name>
<styleUrl>
#styleMap_TLP_Normal
</styleUrl>
<Point>
<coordinates>
-98.9796906,17.1477833,1392.00
</coordinates>
</Point>
</Placemark>
<Placemark>
<name>
Fri May 21 09:01:41 2010 S=3.46 Km/hr
</name>
<styleUrl>
#styleMap_TLP_Normal
</styleUrl>
<Point>
<coordinates>
-98.9795914,17.1478043,1393.50
</coordinates>
</Point>
</Placemark>
<Placemark>
<name>
Fri May 21 09:01:51 2010 S=3.88 Km/hr
</name>
<styleUrl>
#styleMap_TLP_Normal
</styleUrl>
<Point>
<coordinates>
-98.9795303,17.1479340,1395.78
</coordinates>
</Point>
</Placemark>
<Placemark>
<name>
Fri May 21 09:02:01 2010 S=2.58 Km/hr
</name>
<styleUrl>
#styleMap_TLP_Normal
</styleUrl>
<Point>
<coordinates>
-98.9794922,17.1480293,1400.25
</coordinates>
</Point>
</Placemark>
<Placemark>
<name>
Fri May 21 09:02:11 2010 S=3.94 Km/hr
</name>
<styleUrl>
#styleMap_TLP_Normal
</styleUrl>
<Point>
<coordinates>
-98.9794998,17.1481171,1403.97
</coordinates>
</Point>
</Placemark>
<Placemark>
<name>
Fri May 21 09:02:21 2010 S=4.31 Km/hr
</name>
<styleUrl>
#styleMap_TLP_Normal
</styleUrl>
<Point>
<coordinates>
-98.9794769,17.1482353,1405.34
</coordinates>
</Point>
</Placemark>
<Placemark>
<name>
Fri May 21 09:02:31 2010 S=5.23 Km/hr
</name>
<styleUrl>
#styleMap_TLP_Normal
</styleUrl>
<Point>
<coordinates>
-98.9795074,17.1483421,1398.25
</coordinates>
</Point>
</Placemark>
<Placemark>
<name>
Fri May 21 09:02:41 2010 S=2.59 Km/hr
</name>
<styleUrl>
#styleMap_TLP_Normal
</styleUrl>
<Point>
<coordinates>
-98.9795151,17.1484509,1398.28
</coordinates>
</Point>
</Placemark>
<Placemark>
<name>
Fri May 21 09:02:51 2010 S=2.53 Km/hr
</name>
<styleUrl>
#styleMap_TLP_Normal
</styleUrl>
<Point>
<coordinates>
-98.9794998,17.1485405,1396.88
</coordinates>
</Point>
</Placemark>
<Placemark>
<name>
Fri May 21 09:03:01 2010 S=3.98 Km/hr
</name>
<styleUrl>
#styleMap_TLP_Normal
</styleUrl>
<Point>
<coordinates>
-98.9794617,17.1486092,1397.22
</coordinates>
</Point>
</Placemark>
<Placemark>
<name>
Fri May 21 09:03:11 2010 S=3.83 Km/hr
</name>
<styleUrl>
#styleMap_TLP_Normal
</styleUrl>
<Point>
<coordinates>
-98.9794922,17.1486931,1398.00
</coordinates>
</Point>
</Placemark>
<Placemark>
<name>
Fri May 21 09:03:21 2010 S=3.93 Km/hr
</name>
<styleUrl>
#styleMap_TLP_Normal
</styleUrl>
<Point>
<coordinates>
-98.9795074,17.1488113,1398.66
</coordinates>
</Point>
</Placemark>
<Placemark>
<name>
Fri May 21 09:03:31 2010 S=4.53 Km/hr
</name>
<styleUrl>
#styleMap_TLP_Normal
</styleUrl>
<Point>
<coordinates>
-98.9794998,17.1489620,1399.50
</coordinates>
</Point>
</Placemark>
<Placemark>
<name>
Fri May 21 09:03:41 2010 S=3.08 Km/hr
</name>
<styleUrl>
#styleMap_TLP_Normal
</styleUrl>
<Point>
<coordinates>
-98.9795380,17.1490631,1398.75
</coordinates>
</Point>
</Placemark>
<Placemark>
<name>
Fri May 21 09:03:51 2010 S=3.14 Km/hr
</name>
<styleUrl>
#styleMap_TLP_Normal
</styleUrl>
<Point>
<coordinates>
-98.9795761,17.1491280,1398.50
</coordinates>
</Point>
</Placemark>
<Placemark>
<name>
Fri May 21 09:04:01 2010 S=3.70 Km/hr
</name>
<styleUrl>
#styleMap_TLP_Normal
</styleUrl>
<Point>
<coordinates>
-98.9796066,17.1492043,1398.47
</coordinates>
</Point>
</Placemark>
<Placemark>
<name>
Fri May 21 09:04:11 2010 S=4.24 Km/hr
</name>
<styleUrl>
#styleMap_TLP_Normal
</styleUrl>
<Point>
<coordinates>
-98.9795914,17.1493435,1398.88
</coordinates>
</Point>
</Placemark>
<Placemark>
<name>
Fri May 21 09:04:21 2010 S=3.80 Km/hr
</name>
<styleUrl>
#styleMap_TLP_Normal
</styleUrl>
<Point>
<coordinates>
-98.9795761,17.1494160,1400.94
</coordinates>
</Point>
</Placemark>
<Placemark>
<name>
Fri May 21 09:04:31 2010 S=3.93 Km/hr
</name>
<styleUrl>
#styleMap_TLP_Normal
</styleUrl>
<Point>
<coordinates>
-98.9795303,17.1495304,1400.69
</coordinates>
</Point>
</Placemark>
<Placemark>
<name>
Fri May 21 09:04:41 2010 S=3.34 Km/hr
</name>
<styleUrl>
#styleMap_TLP_Normal
</styleUrl>
<Point>
<coordinates>
-98.9794617,17.1496220,1402.25
</coordinates>
</Point>
</Placemark>
<Placemark>
<name>
Fri May 21 09:04:51 2010 S=4.98 Km/hr
</name>
<styleUrl>
#styleMap_TLP_Normal
</styleUrl>
<Point>
<coordinates>
-98.9793930,17.1497650,1402.69
</coordinates>
</Point>
</Placemark>
<Placemark>
<name>
Fri May 21 09:05:01 2010 S=4.07 Km/hr
</name>
<styleUrl>
#styleMap_TLP_Normal
</styleUrl>
<Point>
<coordinates>
-98.9793015,17.1498566,1402.88
</coordinates>
</Point>
</Placemark>
<Placemark>
<name>
Fri May 21 09:05:11 2010 S=3.96 Km/hr
</name>
<styleUrl>
#styleMap_TLP_Normal
</styleUrl>
<Point>
<coordinates>
-98.9792023,17.1499233,1403.66
</coordinates>
</Point>
</Placemark>
<Placemark>
<name>
Fri May 21 09:05:21 2010 S=5.19 Km/hr
</name>
<styleUrl>
#styleMap_TLP_Normal
</styleUrl>
<Point>
<coordinates>
-98.9791183,17.1500740,1404.81
</coordinates>
</Point>
</Placemark>
<Placemark>
<name>
Fri May 21 09:05:31 2010 S=3.21 Km/hr
</name>
<styleUrl>
#styleMap_TLP_Normal
</styleUrl>
<Point>
<coordinates>
-98.9790649,17.1501331,1404.03
</coordinates>
</Point>
</Placemark>
<Placemark>
<name>
Fri May 21 09:05:41 2010 S=5.02 Km/hr
</name>
<styleUrl>
#styleMap_TLP_Normal
</styleUrl>
<Point>
<coordinates>
-98.9789810,17.1502552,1403.81
</coordinates>
</Point>
</Placemark>
<Placemark>
<name>
Fri May 21 09:05:51 2010 S=4.81 Km/hr
</name>
<styleUrl>
#styleMap_TLP_Normal
</styleUrl>
<Point>
<coordinates>
-98.9788742,17.1503582,1403.41
</coordinates>
</Point>
</Placemark>
<Placemark>
<name>
Fri May 21 09:06:01 2010 S=3.63 Km/hr
</name>
<styleUrl>
#styleMap_TLP_Normal
</styleUrl>
<Point>
<coordinates>
-98.9788132,17.1504345,1403.03
</coordinates>
</Point>
</Placemark>
<Placemark>
<name>
Fri May 21 09:06:11 2010 S=3.88 Km/hr
</name>
<styleUrl>
#styleMap_TLP_Normal
</styleUrl>
<Point>
<coordinates>
-98.9787827,17.1504841,1403.34
</coordinates>
</Point>
</Placemark>
<Placemark>
<name>
Fri May 21 09:06:21 2010 S=4.02 Km/hr
</name>
<styleUrl>
#styleMap_TLP_Normal
</styleUrl>
<Point>
<coordinates>
-98.9786835,17.1505775,1403.53
</coordinates>
</Point>
</Placemark>
<Placemark>
<name>
Fri May 21 09:06:31 2010 S=3.73 Km/hr
</name>
<styleUrl>
#styleMap_TLP_Normal
</styleUrl>
<Point>
<coordinates>
-98.9785461,17.1505680,1403.97
</coordinates>
</Point>
</Placemark>
<Placemark>
<name>
Fri May 21 09:06:41 2010 S=3.66 Km/hr
</name>
<styleUrl>
#styleMap_TLP_Normal
</styleUrl>
<Point>
<coordinates>
-98.9784470,17.1506863,1406.19
</coordinates>
</Point>
</Placemark>
<Placemark>
<name>
Fri May 21 09:06:51 2010 S=3.43 Km/hr
</name>
<styleUrl>
#styleMap_TLP_Normal
</styleUrl>
<Point>
<coordinates>
-98.9783325,17.1507912,1408.63
</coordinates>
</Point>
</Placemark>
<Placemark>
<name>
Fri May 21 09:07:01 2010 S=4.58 Km/hr
</name>
<styleUrl>
#styleMap_TLP_Normal
</styleUrl>
<Point>
<coordinates>
-98.9782639,17.1508751,1410.97
</coordinates>
</Point>
</Placemark>
<Placemark>
<name>
Fri May 21 09:07:11 2010 S=3.97 Km/hr
</name>
<styleUrl>
#styleMap_TLP_Normal
</styleUrl>
<Point>
<coordinates>
-98.9781570,17.1509686,1411.25
</coordinates>
</Point>
</Placemark>
<Placemark>
<name>
Fri May 21 09:07:21 2010 S=3.95 Km/hr
</name>
<styleUrl>
#styleMap_TLP_Normal
</styleUrl>
<Point>
<coordinates>
-98.9780502,17.1510448,1412.28
</coordinates>
</Point>
</Placemark>
<Placemark>
<name>
Fri May 21 09:07:31 2010 S=4.30 Km/hr
</name>
<styleUrl>
#styleMap_TLP_Normal
</styleUrl>
<Point>
<coordinates>
-98.9779587,17.1511555,1414.38
</coordinates>
</Point>
</Placemark>
<Placemark>
<name>
Fri May 21 09:07:41 2010 S=4.90 Km/hr
</name>
<styleUrl>
#styleMap_TLP_Normal
</styleUrl>
<Point>
<coordinates>
-98.9778519,17.1512260,1414.88
</coordinates>
</Point>
</Placemark>
<Placemark>
<name>
Fri May 21 09:07:51 2010 S=3.39 Km/hr
</name>
<styleUrl>
#styleMap_TLP_Normal
</styleUrl>
<Point>
<coordinates>
-98.9777374,17.1512661,1416.00
</coordinates>
</Point>
</Placemark>
<Placemark>
<name>
Fri May 21 09:08:01 2010 S=4.52 Km/hr
</name>
<styleUrl>
#styleMap_TLP_Normal
</styleUrl>
<Point>
<coordinates>
-98.9776230,17.1513023,1416.84
</coordinates>
</Point>
</Placemark>
<Placemark>
<name>
Fri May 21 09:08:11 2010 S=3.21 Km/hr
</name>
<styleUrl>
#styleMap_TLP_Normal
</styleUrl>
<Point>
<coordinates>
-98.9775391,17.1513386,1416.69
</coordinates>
</Point>
</Placemark>
<Placemark>
<name>
Fri May 21 09:08:21 2010 S=4.19 Km/hr
</name>
<styleUrl>
#styleMap_TLP_Normal
</styleUrl>
<Point>
<coordinates>
-98.9774094,17.1513653,1417.53
</coordinates>
</Point>
</Placemark>
<Placemark>
<name>
Fri May 21 09:08:31 2010 S=4.32 Km/hr
</name>
<styleUrl>
#styleMap_TLP_Normal
</styleUrl>
<Point>
<coordinates>
-98.9773331,17.1513824,1415.81
</coordinates>
</Point>
</Placemark>
<Placemark>
<name>
Fri May 21 09:08:41 2010 S=2.98 Km/hr
</name>
<styleUrl>
#styleMap_TLP_Normal
</styleUrl>
<Point>
<coordinates>
-98.9772415,17.1514339,1415.25
</coordinates>
</Point>
</Placemark>
<Placemark>
<name>
Fri May 21 09:08:51 2010 S=4.61 Km/hr
</name>
<styleUrl>
#styleMap_TLP_Normal
</styleUrl>
<Point>
<coordinates>
-98.9771347,17.1514759,1417.94
</coordinates>
</Point>
</Placemark>
<Placemark>
<name>
Fri May 21 09:09:01 2010 S=3.08 Km/hr
</name>
<styleUrl>
#styleMap_TLP_Normal
</styleUrl>
<Point>
<coordinates>
-98.9770432,17.1515427,1420.53
</coordinates>
</Point>
</Placemark>
<Placemark>
<name>
Fri May 21 09:09:11 2010 S=3.58 Km/hr
</name>
<styleUrl>
#styleMap_TLP_Normal
</styleUrl>
<Point>
<coordinates>
-98.9769363,17.1516228,1424.25
</coordinates>
</Point>
</Placemark>
<Placemark>
<name>
Fri May 21 09:09:21 2010 S=3.70 Km/hr
</name>
<styleUrl>
#styleMap_TLP_Normal
</styleUrl>
<Point>
<coordinates>
-98.9768372,17.1516800,1423.56
</coordinates>
</Point>
</Placemark>
<Placemark>
<name>
Fri May 21 09:09:31 2010 S=2.15 Km/hr
</name>
<styleUrl>
#styleMap_TLP_Normal
</styleUrl>
<Point>
<coordinates>
-98.9767838,17.1517372,1426.41
</coordinates>
</Point>
</Placemark>
<Placemark>
<name>
Fri May 21 09:09:41 2010 S=2.47 Km/hr
</name>
<styleUrl>
#styleMap_TLP_Normal
</styleUrl>
<Point>
<coordinates>
-98.9767075,17.1518021,1427.88
</coordinates>
</Point>
</Placemark>
<Placemark>
<name>
Fri May 21 09:09:51 2010 S=3.47 Km/hr
</name>
<styleUrl>
#styleMap_TLP_Normal
</styleUrl>
<Point>
<coordinates>
-98.9766388,17.1518917,1428.19
</coordinates>
</Point>
</Placemark>
<Placemark>
<name>
Fri May 21 09:10:01 2010 S=1.69 Km/hr
</name>
<styleUrl>
#styleMap_TLP_Normal
</styleUrl>
<Point>
<coordinates>
-98.9765930,17.1519432,1428.72
</coordinates>
</Point>
</Placemark>
<Placemark>
<name>
Fri May 21 09:10:11 2010 S=4.23 Km/hr
</name>
<styleUrl>
#styleMap_TLP_Normal
</styleUrl>
<Point>
<coordinates>
-98.9765472,17.1520710,1430.44
</coordinates>
</Point>
</Placemark>
<Placemark>
<name>
Fri May 21 09:10:21 2010 S=3.84 Km/hr
</name>
<styleUrl>
#styleMap_TLP_Normal
</styleUrl>
<Point>
<coordinates>
-98.9765091,17.1521473,1431.19
</coordinates>
</Point>
</Placemark>
<Placemark>
<name>
Fri May 21 09:10:31 2010 S=3.48 Km/hr
</name>
<styleUrl>
#styleMap_TLP_Normal
</styleUrl>
<Point>
<coordinates>
-98.9764633,17.1522770,1431.13
</coordinates>
</Point>
</Placemark>
<Placemark>
<name>
Fri May 21 09:10:41 2010 S=2.47 Km/hr
</name>
<styleUrl>
#styleMap_TLP_Normal
</styleUrl>
<Point>
<coordinates>
-98.9764023,17.1523399,1432.03
</coordinates>
</Point>
</Placemark>
<Placemark>
<name>
Fri May 21 09:10:51 2010 S=3.10 Km/hr
</name>
<styleUrl>
#styleMap_TLP_Normal
</styleUrl>
<Point>
<coordinates>
-98.9763489,17.1523991,1432.28
</coordinates>
</Point>
</Placemark>
<Placemark>
<name>
Fri May 21 09:11:01 2010 S=2.99 Km/hr
</name>
<styleUrl>
#styleMap_TLP_Normal
</styleUrl>
<Point>
<coordinates>
-98.9762878,17.1524773,1433.16
</coordinates>
</Point>
</Placemark>
<Placemark>
<name>
Fri May 21 09:11:11 2010 S=0.99 Km/hr
</name>
<styleUrl>
#styleMap_TLP_Normal
</styleUrl>
<Point>
<coordinates>
-98.9762497,17.1525402,1432.63
</coordinates>
</Point>
</Placemark>
<Placemark>
<name>
Fri May 21 09:11:21 2010 S=2.46 Km/hr
</name>
<styleUrl>
#styleMap_TLP_Normal
</styleUrl>
<Point>
<coordinates>
-98.9762497,17.1526127,1433.34
</coordinates>
</Point>
</Placemark>
<Placemark>
<name>
Fri May 21 09:11:31 2010 S=2.41 Km/hr
</name>
<styleUrl>
#styleMap_TLP_Normal
</styleUrl>
<Point>
<coordinates>
-98.9762421,17.1527023,1434.78
</coordinates>
</Point>
</Placemark>
<Placemark>
<name>
Fri May 21 09:11:41 2010 S=2.70 Km/hr
</name>
<styleUrl>
#styleMap_TLP_Normal
</styleUrl>
<Point>
<coordinates>
-98.9762115,17.1527920,1435.69
</coordinates>
</Point>
</Placemark>
<Placemark>
<name>
Fri May 21 09:11:51 2010 S=3.69 Km/hr
</name>
<styleUrl>
#styleMap_TLP_Normal
</styleUrl>
<Point>
<coordinates>
-98.9762268,17.1529121,1440.69
</coordinates>
</Point>
</Placemark>
<Placemark>
<name>
Fri May 21 09:12:01 2010 S=3.01 Km/hr
</name>
<styleUrl>
#styleMap_TLP_Normal
</styleUrl>
<Point>
<coordinates>
-98.9762344,17.1530380,1444.00
</coordinates>
</Point>
</Placemark>
<Placemark>
<name>
Fri May 21 09:12:11 2010 S=4.45 Km/hr
</name>
<styleUrl>
#styleMap_TLP_Normal
</styleUrl>
<Point>
<coordinates>
-98.9761429,17.1532078,1455.38
</coordinates>
</Point>
</Placemark>
<Placemark>
<name>
Fri May 21 09:12:21 2010 S=5.33 Km/hr
</name>
<styleUrl>
#styleMap_TLP_Normal
</styleUrl>
<Point>
<coordinates>
-98.9760437,17.1531925,1458.03
</coordinates>
</Point>
</Placemark>
<Placemark>
<name>
Fri May 21 09:12:31 2010 S=3.98 Km/hr
</name>
<styleUrl>
#styleMap_TLP_Normal
</styleUrl>
<Point>
<coordinates>
-98.9759140,17.1531811,1460.78
</coordinates>
</Point>
</Placemark>
<Placemark>
<name>
Fri May 21 09:12:41 2010 S=2.97 Km/hr
</name>
<styleUrl>
#styleMap_TLP_Normal
</styleUrl>
<Point>
<coordinates>
-98.9758224,17.1532135,1461.53
</coordinates>
</Point>
</Placemark>
<Placemark>
<name>
Fri May 21 09:12:51 2010 S=3.69 Km/hr
</name>
<styleUrl>
#styleMap_TLP_Normal
</styleUrl>
<Point>
<coordinates>
-98.9756775,17.1532593,1465.25
</coordinates>
</Point>
</Placemark>
<Placemark>
<name>
Fri May 21 09:13:01 2010 S=3.24 Km/hr
</name>
<styleUrl>
#styleMap_TLP_Normal
</styleUrl>
<Point>
<coordinates>
-98.9755707,17.1532574,1465.72
</coordinates>
</Point>
</Placemark>
<Placemark>
<name>
Fri May 21 09:13:11 2010 S=2.19 Km/hr
</name>
<styleUrl>
#styleMap_TLP_Normal
</styleUrl>
<Point>
<coordinates>
-98.9754715,17.1532288,1464.28
</coordinates>
</Point>
</Placemark>
<Placemark>
<name>
Fri May 21 09:13:21 2010 S=3.18 Km/hr
</name>
<styleUrl>
#styleMap_TLP_Normal
</styleUrl>
<Point>
<coordinates>
-98.9753799,17.1532059,1464.38
</coordinates>
</Point>
</Placemark>
<Placemark>
<name>
Fri May 21 09:13:31 2010 S=3.98 Km/hr
</name>
<styleUrl>
#styleMap_TLP_Normal
</styleUrl>
<Point>
<coordinates>
-98.9752884,17.1531677,1463.88
</coordinates>
</Point>
</Placemark>
<Placemark>
<name>
Fri May 21 09:13:41 2010 S=2.84 Km/hr
</name>
<styleUrl>
#styleMap_TLP_Normal
</styleUrl>
<Point>
<coordinates>
-98.9751816,17.1531792,1471.44
</coordinates>
</Point>
</Placemark>
<Placemark>
<name>
Fri May 21 09:13:51 2010 S=3.08 Km/hr
</name>
<styleUrl>
#styleMap_TLP_Finish
</styleUrl>
<Point>
<coordinates>
-98.9750977,17.1532478,1473.56
</coordinates>
</Point>
</Placemark>
</Folder>
</Document>
</kml>
