# Supplementary material for: Lévy foraging patterns of rural humans
Source: PLoS One. 2018 Jun 18;13(6):e0199099. doi: 10.1371/journal.pone.0199099 (PMC6005560; doi:10.1371/journal.pone.0199099)
Supplement: S6 File — (ZIP) [file pone.0199099.s006.zip › holux11/Holux011_M-241_Start_20100929-123905_Finish_20100929-131955.kml]

<?xml version="1.0" encoding="UTF-8"?>
<kml xmlns="http://earth.google.com/kml/2.1">
<Document>
<Style id="normalState_TLP_Start">
<IconStyle>
<scale>1.0</scale>
<Icon>
<href>http://maps.google.com/mapfiles/kml/pal4/icon15.png</href>
</Icon>
</IconStyle>
<LabelStyle>
<scale>1.0</scale>
</LabelStyle>
</Style>
<Style id="highlightState_TLP_Start">
<IconStyle>
<scale>1.1</scale>
<Icon>
<href>http://maps.google.com/mapfiles/kml/pal4/icon7.png</href>
</Icon>
</IconStyle>
<LabelStyle>
<scale>1.1</scale>
<color>ff0000ff</color>
</LabelStyle>
</Style>
<StyleMap id="styleMap_TLP_Start">
<Pair>
<key>normal</key>
<styleUrl>#normalState_TLP_Start</styleUrl>
</Pair>
<Pair>
<key>highlight</key>
<styleUrl>#highlightState_TLP_Start</styleUrl>
</Pair>
</StyleMap>
<Style id="normalState_TLP_Finish">
<IconStyle>
<scale>1.0</scale>
<Icon>
<href>http://maps.google.com/mapfiles/kml/pal4/icon15.png</href>
</Icon>
</IconStyle>
<LabelStyle>
<scale>1.0</scale>
</LabelStyle>
</Style>
<Style id="highlightState_TLP_Finish">
<IconStyle>
<scale>1.1</scale>
<Icon>
<href>http://maps.google.com/mapfiles/kml/pal4/icon7.png</href>
</Icon>
</IconStyle>
<LabelStyle>
<scale>1.1</scale>
<color>ff0000ff</color>
</LabelStyle>
</Style>
<StyleMap id="styleMap_TLP_Finish">
<Pair>
<key>normal</key>
<styleUrl>#normalState_TLP_Finish</styleUrl>
</Pair>
<Pair>
<key>highlight</key>
<styleUrl>#highlightState_TLP_Finish</styleUrl>
</Pair>
</StyleMap>
<Style id="normalState_TLP_Normal">
<IconStyle>
<scale>1.0</scale>
<Icon>
<href>http://maps.google.com/mapfiles/kml/pal4/icon31.png</href>
</Icon>
</IconStyle>
<LabelStyle>
<scale>1.0</scale>
</LabelStyle>
</Style>
<Style id="highlightState_TLP_Normal">
<IconStyle>
<scale>1.1</scale>
<Icon>
<href>http://maps.google.com/mapfiles/kml/pal4/icon23.png</href>
</Icon>
</IconStyle>
<LabelStyle>
<scale>1.1</scale>
<color>ff0000ff</color>
</LabelStyle>
</Style>
<StyleMap id="styleMap_TLP_Normal">
<Pair>
<key>normal</key>
<styleUrl>#normalState_TLP_Normal</styleUrl>
</Pair>
<Pair>
<key>highlight</key>
<styleUrl>#highlightState_TLP_Normal</styleUrl>
</Pair>
</StyleMap>
<Style id="normalState_TLP_Photo">
<IconStyle>
<scale>1.0</scale>
<Icon>
<href>http://maps.google.com/mapfiles/kml/pal4/icon46.png</href>
</Icon>
</IconStyle>
<LabelStyle>
<scale>1.0</scale>
</LabelStyle>
</Style>
<Style id="highlightState_TLP_Photo">
<IconStyle>
<scale>1.1</scale>
<Icon>
<href>http://maps.google.com/mapfiles/kml/pal4/icon38.png</href>
</Icon>
</IconStyle>
<LabelStyle>
<scale>1.1</scale>
<color>ff0000ff</color>
</LabelStyle>
</Style>
<StyleMap id="styleMap_TLP_Photo">
<Pair>
<key>normal</key>
<styleUrl>#normalState_TLP_Photo</styleUrl>
</Pair>
<Pair>
<key>highlight</key>
<styleUrl>#highlightState_TLP_Photo</styleUrl>
</Pair>
</StyleMap>
<Style id="roadStyle">
<LineStyle>
<color>ffffff00</color>
<width>6</width>
</LineStyle>
</Style>
<Open>1</Open>
<description>Route</description>
<name>Track Log</name>
<Placemark>
<name>Route</name>
<styleUrl>#roadStyle</styleUrl>
<MultiGeometry>
<LineString>
<coordinates>
-98.9853134,17.1377983,1295.53 -98.9853592,17.1377773,1300.47 -98.9854202,17.1377945,1305.75 -98.9854813,17.1378212,1305.53 -98.9855499,17.1378517,1303.28 -98.9856033,17.1379089,1302.28 -98.9856567,17.1379299,1300.28 -98.9857025,17.1380062,1299.03 -98.9857483,17.1379986,1298.09 -98.9858093,17.1380348,1296.00 -98.9858170,17.1380482,1295.50 -98.9859161,17.1380806,1293.47 -98.9859238,17.1381149,1292.00 -98.9859695,17.1381340,1291.22 -98.9859543,17.1381721,1287.03 -98.9859238,17.1382561,1280.41 -98.9859314,17.1383438,1280.13 -98.9859467,17.1384144,1277.19 -98.9859619,17.1384964,1276.22 -98.9860001,17.1385765,1275.59 -98.9860611,17.1386757,1273.88 -98.9860992,17.1387463,1274.00 -98.9861069,17.1388264,1273.72 -98.9861679,17.1388760,1273.13 -98.9862442,17.1389656,1269.88 -98.9863281,17.1389961,1266.75 -98.9863586,17.1390533,1263.50 -98.9864044,17.1391296,1259.72 -98.9864807,17.1392040,1256.38 -98.9864731,17.1392250,1254.66 -98.9864578,17.1392307,1254.22 -98.9864349,17.1392288,1254.13 -98.9864273,17.1392250,1254.09 -98.9864197,17.1392250,1254.06 -98.9864044,17.1392136,1253.75 -98.9864273,17.1392250,1252.78 -98.9863892,17.1392365,1254.16 -98.9863968,17.1392384,1253.78 -98.9864044,17.1392574,1254.38 -98.9864197,17.1392784,1254.41 -98.9864273,17.1392822,1254.41 -98.9864426,17.1392727,1255.47 -98.9864731,17.1392593,1255.53 -98.9864883,17.1392670,1255.56 -98.9864883,17.1392708,1255.56 -98.9864807,17.1392593,1255.56 -98.9864655,17.1392517,1255.56 -98.9864349,17.1392307,1254.47 -98.9864731,17.1392384,1254.41 -98.9864960,17.1392536,1254.19 -98.9864883,17.1392536,1254.16 -98.9864655,17.1392326,1253.94 -98.9864349,17.1392231,1253.91 -98.9864273,17.1392155,1253.91 -98.9864349,17.1392097,1253.81 -98.9864502,17.1391907,1253.00 -98.9864502,17.1391830,1253.09 -98.9864197,17.1391792,1253.19 -98.9864120,17.1391735,1253.22 -98.9864426,17.1391640,1253.06 -98.9864655,17.1391678,1253.00 -98.9864731,17.1391716,1253.00 -98.9864807,17.1392097,1253.66 -98.9864655,17.1392403,1253.34 -98.9864883,17.1392403,1253.28 -98.9864883,17.1392517,1253.28 -98.9864807,17.1392517,1253.16 -98.9864883,17.1392479,1253.16 -98.9864807,17.1392479,1253.19 -98.9865189,17.1392479,1252.59 -98.9864960,17.1392517,1252.75 -98.9864883,17.1392403,1253.13 -98.9864731,17.1392403,1253.13 -98.9864731,17.1392307,1253.03 -98.9864731,17.1392345,1253.00 -98.9864731,17.1392403,1252.94 -98.9864426,17.1391964,1253.13 -98.9864273,17.1391907,1253.16 -98.9864120,17.1392040,1253.44 -98.9863815,17.1391926,1253.47 -98.9863739,17.1391945,1253.41 -98.9863815,17.1391621,1253.53 -98.9863892,17.1391487,1253.56 -98.9863892,17.1391449,1253.56 -98.9864044,17.1391544,1254.38 -98.9864120,17.1391563,1254.78 -98.9864120,17.1391621,1254.84 -98.9864502,17.1392231,1254.38 -98.9864502,17.1392155,1253.41 -98.9864655,17.1392155,1253.09 -98.9864578,17.1392269,1253.28 -98.9864502,17.1392479,1253.47 -98.9864349,17.1392612,1253.59 -98.9864349,17.1392651,1253.63 -98.9864349,17.1392670,1253.66 -98.9864273,17.1392670,1253.63 -98.9863892,17.1392670,1253.56 -98.9863434,17.1392937,1253.44 -98.9864197,17.1392441,1252.34 -98.9864273,17.1392345,1252.25 -98.9864655,17.1392384,1251.97 -98.9864731,17.1392479,1252.81 -98.9864883,17.1392593,1252.91 -98.9864883,17.1392498,1252.50 -98.9864883,17.1392536,1252.56 -98.9864731,17.1392555,1252.63 -98.9864960,17.1392803,1251.38 -98.9865036,17.1392860,1251.44 -98.9865036,17.1392899,1251.38 -98.9864960,17.1392822,1251.41 -98.9864807,17.1392651,1251.44 -98.9864731,17.1392651,1251.53 -98.9864655,17.1392879,1251.13 -98.9864731,17.1392899,1251.06 -98.9864655,17.1392670,1250.72 -98.9864655,17.1392670,1251.78 -98.9864578,17.1392956,1251.53 -98.9864349,17.1392822,1251.41 -98.9863739,17.1392097,1251.63 -98.9863892,17.1391716,1251.03 -98.9863892,17.1391602,1251.00 -98.9863892,17.1391697,1250.94 -98.9863434,17.1391697,1251.50 -98.9863281,17.1391716,1251.50 -98.9863739,17.1392059,1250.81 -98.9863739,17.1392136,1250.78 -98.9863739,17.1392174,1250.81 -98.9863892,17.1392212,1251.88 -98.9863892,17.1392117,1252.66 -98.9863739,17.1392155,1253.16 -98.9863815,17.1392136,1253.47 -98.9863663,17.1392193,1253.47 -98.9863739,17.1392307,1253.53 -98.9863968,17.1391907,1252.91 -98.9864349,17.1392136,1251.22 -98.9864197,17.1392155,1250.66 -98.9864120,17.1392155,1250.59 -98.9863663,17.1392269,1248.50 -98.9863510,17.1392422,1247.91 -98.9863434,17.1392403,1247.88 -98.9863281,17.1392441,1248.06 -98.9863358,17.1392498,1248.13 -98.9863358,17.1392517,1248.09 -98.9863281,17.1392517,1248.13 -98.9863434,17.1392517,1248.13 -98.9863510,17.1392574,1248.16 -98.9863434,17.1392574,1248.22 -98.9863358,17.1392612,1248.25 -98.9863358,17.1392612,1248.25 -98.9863358,17.1392574,1248.25 -98.9863510,17.1392574,1248.25 -98.9863586,17.1392536,1248.25 -98.9863586,17.1392403,1248.19 -98.9863739,17.1392326,1248.09 -98.9863815,17.1392384,1247.94 -98.9863968,17.1392326,1247.94 -98.9864044,17.1392307,1247.84 -98.9864044,17.1392212,1248.56 -98.9864197,17.1392097,1248.63 -98.9864273,17.1391926,1248.63 -98.9864197,17.1391716,1248.66 -98.9864197,17.1391716,1248.66 -98.9864197,17.1391754,1248.66 -98.9864120,17.1391792,1248.84 -98.9864120,17.1391964,1248.84 -98.9864044,17.1392078,1248.88 -98.9863892,17.1392231,1248.84 -98.9863663,17.1391506,1249.00 -98.9863586,17.1391258,1248.50 -98.9864044,17.1391392,1248.47 -98.9863892,17.1391449,1247.72 -98.9863892,17.1391506,1247.75 -98.9863892,17.1391487,1247.75 -98.9863892,17.1391487,1247.78 -98.9863892,17.1391506,1247.78 -98.9863892,17.1391525,1247.81 -98.9863892,17.1391544,1247.84 -98.9863968,17.1391697,1247.88 -98.9864349,17.1392384,1248.34 -98.9864883,17.1392212,1248.34 -98.9865036,17.1392155,1248.41 -98.9864960,17.1392155,1248.47 -98.9864273,17.1391602,1248.81 -98.9863739,17.1391048,1248.53 -98.9863205,17.1390705,1248.34 -98.9862671,17.1390171,1247.84 -98.9862823,17.1390018,1247.94 -98.9862442,17.1389370,1247.38 -98.9862061,17.1389065,1247.38 -98.9861832,17.1388874,1247.63 -98.9861603,17.1388779,1247.75 -98.9861450,17.1388683,1247.78 -98.9861145,17.1388588,1247.66 -98.9860840,17.1388226,1247.78 -98.9860535,17.1387749,1248.03 -98.9860306,17.1387768,1248.22 -98.9860153,17.1387558,1248.31 -98.9860001,17.1387310,1248.47 -98.9860077,17.1387177,1248.56 -98.9860077,17.1386986,1248.63 -98.9859772,17.1386471,1248.94 -98.9859619,17.1386242,1249.91 -98.9859085,17.1385860,1250.81 -98.9858780,17.1385803,1251.19 -98.9858627,17.1385880,1251.44 -98.9858627,17.1385918,1251.69 -98.9858475,17.1385937,1251.97 -98.9858398,17.1385860,1252.25 -98.9858551,17.1385155,1253.13 -98.9858398,17.1384449,1253.91 -98.9858627,17.1383648,1254.47 -98.9858475,17.1383171,1255.44 -98.9858475,17.1382561,1256.50 -98.9858627,17.1381798,1258.22 -98.9859009,17.1381092,1258.97 -98.9858856,17.1380787,1259.56 -98.9858856,17.1380749,1259.56 -98.9858704,17.1380749,1259.63 -98.9858704,17.1380768,1259.66 -98.9858856,17.1380711,1259.97 -98.9858704,17.1380653,1260.47 -98.9858475,17.1380882,1262.44 -98.9858398,17.1380501,1265.06 -98.9858017,17.1380558,1268.66 -98.9857941,17.1380310,1270.88 -98.9858093,17.1380138,1272.31 -98.9857712,17.1380138,1274.44 -98.9857483,17.1380424,1275.91 -98.9857254,17.1380367,1277.13 -98.9857178,17.1380043,1278.16 -98.9857101,17.1379814,1279.53 -98.9857101,17.1379585,1281.06 -98.9857178,17.1379509,1282.41 -98.9857254,17.1379509,1283.72 -98.9857254,17.1379452,1285.00 -98.9856949,17.1379681,1285.97 -98.9856644,17.1379471,1286.50 -98.9856339,17.1379147,1287.94 -98.9855957,17.1379261,1290.34 -98.9855652,17.1378841,1291.78 -98.9855347,17.1378613,1296.84 -98.9854736,17.1378326,1300.88 -98.9854507,17.1377850,1302.22 -98.9854126,17.1377754,1302.72 -98.9853516,17.1378117,1304.38 -98.9853287,17.1378365,1305.16 </coordinates>
</LineString>
</MultiGeometry>
</Placemark>
<Folder>
<name>waypoints</name>
<Placemark>
<name>
Wed Sep 29 12:39:05 2010 S=0.07 Km/hr
</name>
<styleUrl>
#styleMap_TLP_Start
</styleUrl>
<Point>
<coordinates>
-98.9853134,17.1377983,1295.53
</coordinates>
</Point>
</Placemark>
<Placemark>
<name>
Wed Sep 29 12:39:15 2010 S=2.10 Km/hr
</name>
<styleUrl>
#styleMap_TLP_Normal
</styleUrl>
<Point>
<coordinates>
-98.9853592,17.1377773,1300.47
</coordinates>
</Point>
</Placemark>
<Placemark>
<name>
Wed Sep 29 12:39:25 2010 S=1.20 Km/hr
</name>
<styleUrl>
#styleMap_TLP_Normal
</styleUrl>
<Point>
<coordinates>
-98.9854202,17.1377945,1305.75
</coordinates>
</Point>
</Placemark>
<Placemark>
<name>
Wed Sep 29 12:39:35 2010 S=0.53 Km/hr
</name>
<styleUrl>
#styleMap_TLP_Normal
</styleUrl>
<Point>
<coordinates>
-98.9854813,17.1378212,1305.53
</coordinates>
</Point>
</Placemark>
<Placemark>
<name>
Wed Sep 29 12:39:45 2010 S=4.91 Km/hr
</name>
<styleUrl>
#styleMap_TLP_Normal
</styleUrl>
<Point>
<coordinates>
-98.9855499,17.1378517,1303.28
</coordinates>
</Point>
</Placemark>
<Placemark>
<name>
Wed Sep 29 12:39:55 2010 S=2.73 Km/hr
</name>
<styleUrl>
#styleMap_TLP_Normal
</styleUrl>
<Point>
<coordinates>
-98.9856033,17.1379089,1302.28
</coordinates>
</Point>
</Placemark>
<Placemark>
<name>
Wed Sep 29 12:40:05 2010 S=1.63 Km/hr
</name>
<styleUrl>
#styleMap_TLP_Normal
</styleUrl>
<Point>
<coordinates>
-98.9856567,17.1379299,1300.28
</coordinates>
</Point>
</Placemark>
<Placemark>
<name>
Wed Sep 29 12:40:15 2010 S=2.48 Km/hr
</name>
<styleUrl>
#styleMap_TLP_Normal
</styleUrl>
<Point>
<coordinates>
-98.9857025,17.1380062,1299.03
</coordinates>
</Point>
</Placemark>
<Placemark>
<name>
Wed Sep 29 12:40:25 2010 S=2.55 Km/hr
</name>
<styleUrl>
#styleMap_TLP_Normal
</styleUrl>
<Point>
<coordinates>
-98.9857483,17.1379986,1298.09
</coordinates>
</Point>
</Placemark>
<Placemark>
<name>
Wed Sep 29 12:40:35 2010 S=3.06 Km/hr
</name>
<styleUrl>
#styleMap_TLP_Normal
</styleUrl>
<Point>
<coordinates>
-98.9858093,17.1380348,1296.00
</coordinates>
</Point>
</Placemark>
<Placemark>
<name>
Wed Sep 29 12:40:45 2010 S=2.61 Km/hr
</name>
<styleUrl>
#styleMap_TLP_Normal
</styleUrl>
<Point>
<coordinates>
-98.9858170,17.1380482,1295.50
</coordinates>
</Point>
</Placemark>
<Placemark>
<name>
Wed Sep 29 12:40:55 2010 S=2.17 Km/hr
</name>
<styleUrl>
#styleMap_TLP_Normal
</styleUrl>
<Point>
<coordinates>
-98.9859161,17.1380806,1293.47
</coordinates>
</Point>
</Placemark>
<Placemark>
<name>
Wed Sep 29 12:41:05 2010 S=2.81 Km/hr
</name>
<styleUrl>
#styleMap_TLP_Normal
</styleUrl>
<Point>
<coordinates>
-98.9859238,17.1381149,1292.00
</coordinates>
</Point>
</Placemark>
<Placemark>
<name>
Wed Sep 29 12:41:15 2010 S=0.52 Km/hr
</name>
<styleUrl>
#styleMap_TLP_Normal
</styleUrl>
<Point>
<coordinates>
-98.9859695,17.1381340,1291.22
</coordinates>
</Point>
</Placemark>
<Placemark>
<name>
Wed Sep 29 12:41:25 2010 S=1.58 Km/hr
</name>
<styleUrl>
#styleMap_TLP_Normal
</styleUrl>
<Point>
<coordinates>
-98.9859543,17.1381721,1287.03
</coordinates>
</Point>
</Placemark>
<Placemark>
<name>
Wed Sep 29 12:41:35 2010 S=3.16 Km/hr
</name>
<styleUrl>
#styleMap_TLP_Normal
</styleUrl>
<Point>
<coordinates>
-98.9859238,17.1382561,1280.41
</coordinates>
</Point>
</Placemark>
<Placemark>
<name>
Wed Sep 29 12:41:45 2010 S=2.76 Km/hr
</name>
<styleUrl>
#styleMap_TLP_Normal
</styleUrl>
<Point>
<coordinates>
-98.9859314,17.1383438,1280.13
</coordinates>
</Point>
</Placemark>
<Placemark>
<name>
Wed Sep 29 12:41:55 2010 S=2.43 Km/hr
</name>
<styleUrl>
#styleMap_TLP_Normal
</styleUrl>
<Point>
<coordinates>
-98.9859467,17.1384144,1277.19
</coordinates>
</Point>
</Placemark>
<Placemark>
<name>
Wed Sep 29 12:42:05 2010 S=1.78 Km/hr
</name>
<styleUrl>
#styleMap_TLP_Normal
</styleUrl>
<Point>
<coordinates>
-98.9859619,17.1384964,1276.22
</coordinates>
</Point>
</Placemark>
<Placemark>
<name>
Wed Sep 29 12:42:15 2010 S=2.96 Km/hr
</name>
<styleUrl>
#styleMap_TLP_Normal
</styleUrl>
<Point>
<coordinates>
-98.9860001,17.1385765,1275.59
</coordinates>
</Point>
</Placemark>
<Placemark>
<name>
Wed Sep 29 12:42:25 2010 S=2.99 Km/hr
</name>
<styleUrl>
#styleMap_TLP_Normal
</styleUrl>
<Point>
<coordinates>
-98.9860611,17.1386757,1273.88
</coordinates>
</Point>
</Placemark>
<Placemark>
<name>
Wed Sep 29 12:42:35 2010 S=3.01 Km/hr
</name>
<styleUrl>
#styleMap_TLP_Normal
</styleUrl>
<Point>
<coordinates>
-98.9860992,17.1387463,1274.00
</coordinates>
</Point>
</Placemark>
<Placemark>
<name>
Wed Sep 29 12:42:45 2010 S=2.16 Km/hr
</name>
<styleUrl>
#styleMap_TLP_Normal
</styleUrl>
<Point>
<coordinates>
-98.9861069,17.1388264,1273.72
</coordinates>
</Point>
</Placemark>
<Placemark>
<name>
Wed Sep 29 12:42:55 2010 S=2.97 Km/hr
</name>
<styleUrl>
#styleMap_TLP_Normal
</styleUrl>
<Point>
<coordinates>
-98.9861679,17.1388760,1273.13
</coordinates>
</Point>
</Placemark>
<Placemark>
<name>
Wed Sep 29 12:43:05 2010 S=2.54 Km/hr
</name>
<styleUrl>
#styleMap_TLP_Normal
</styleUrl>
<Point>
<coordinates>
-98.9862442,17.1389656,1269.88
</coordinates>
</Point>
</Placemark>
<Placemark>
<name>
Wed Sep 29 12:43:15 2010 S=4.06 Km/hr
</name>
<styleUrl>
#styleMap_TLP_Normal
</styleUrl>
<Point>
<coordinates>
-98.9863281,17.1389961,1266.75
</coordinates>
</Point>
</Placemark>
<Placemark>
<name>
Wed Sep 29 12:43:25 2010 S=2.04 Km/hr
</name>
<styleUrl>
#styleMap_TLP_Normal
</styleUrl>
<Point>
<coordinates>
-98.9863586,17.1390533,1263.50
</coordinates>
</Point>
</Placemark>
<Placemark>
<name>
Wed Sep 29 12:43:35 2010 S=2.47 Km/hr
</name>
<styleUrl>
#styleMap_TLP_Normal
</styleUrl>
<Point>
<coordinates>
-98.9864044,17.1391296,1259.72
</coordinates>
</Point>
</Placemark>
<Placemark>
<name>
Wed Sep 29 12:43:45 2010 S=1.65 Km/hr
</name>
<styleUrl>
#styleMap_TLP_Normal
</styleUrl>
<Point>
<coordinates>
-98.9864807,17.1392040,1256.38
</coordinates>
</Point>
</Placemark>
<Placemark>
<name>
Wed Sep 29 12:43:55 2010 S=0.44 Km/hr
</name>
<styleUrl>
#styleMap_TLP_Normal
</styleUrl>
<Point>
<coordinates>
-98.9864731,17.1392250,1254.66
</coordinates>
</Point>
</Placemark>
<Placemark>
<name>
Wed Sep 29 12:44:05 2010 S=0.64 Km/hr
</name>
<styleUrl>
#styleMap_TLP_Normal
</styleUrl>
<Point>
<coordinates>
-98.9864578,17.1392307,1254.22
</coordinates>
</Point>
</Placemark>
<Placemark>
<name>
Wed Sep 29 12:44:15 2010 S=0.74 Km/hr
</name>
<styleUrl>
#styleMap_TLP_Normal
</styleUrl>
<Point>
<coordinates>
-98.9864349,17.1392288,1254.13
</coordinates>
</Point>
</Placemark>
<Placemark>
<name>
Wed Sep 29 12:44:25 2010 S=0.67 Km/hr
</name>
<styleUrl>
#styleMap_TLP_Normal
</styleUrl>
<Point>
<coordinates>
-98.9864273,17.1392250,1254.09
</coordinates>
</Point>
</Placemark>
<Placemark>
<name>
Wed Sep 29 12:44:35 2010 S=0.80 Km/hr
</name>
<styleUrl>
#styleMap_TLP_Normal
</styleUrl>
<Point>
<coordinates>
-98.9864197,17.1392250,1254.06
</coordinates>
</Point>
</Placemark>
<Placemark>
<name>
Wed Sep 29 12:44:45 2010 S=1.18 Km/hr
</name>
<styleUrl>
#styleMap_TLP_Normal
</styleUrl>
<Point>
<coordinates>
-98.9864044,17.1392136,1253.75
</coordinates>
</Point>
</Placemark>
<Placemark>
<name>
Wed Sep 29 12:44:55 2010 S=0.21 Km/hr
</name>
<styleUrl>
#styleMap_TLP_Normal
</styleUrl>
<Point>
<coordinates>
-98.9864273,17.1392250,1252.78
</coordinates>
</Point>
</Placemark>
<Placemark>
<name>
Wed Sep 29 12:45:05 2010 S=0.66 Km/hr
</name>
<styleUrl>
#styleMap_TLP_Normal
</styleUrl>
<Point>
<coordinates>
-98.9863892,17.1392365,1254.16
</coordinates>
</Point>
</Placemark>
<Placemark>
<name>
Wed Sep 29 12:45:15 2010 S=0.43 Km/hr
</name>
<styleUrl>
#styleMap_TLP_Normal
</styleUrl>
<Point>
<coordinates>
-98.9863968,17.1392384,1253.78
</coordinates>
</Point>
</Placemark>
<Placemark>
<name>
Wed Sep 29 12:45:25 2010 S=1.23 Km/hr
</name>
<styleUrl>
#styleMap_TLP_Normal
</styleUrl>
<Point>
<coordinates>
-98.9864044,17.1392574,1254.38
</coordinates>
</Point>
</Placemark>
<Placemark>
<name>
Wed Sep 29 12:45:35 2010 S=0.33 Km/hr
</name>
<styleUrl>
#styleMap_TLP_Normal
</styleUrl>
<Point>
<coordinates>
-98.9864197,17.1392784,1254.41
</coordinates>
</Point>
</Placemark>
<Placemark>
<name>
Wed Sep 29 12:45:45 2010 S=1.09 Km/hr
</name>
<styleUrl>
#styleMap_TLP_Normal
</styleUrl>
<Point>
<coordinates>
-98.9864273,17.1392822,1254.41
</coordinates>
</Point>
</Placemark>
<Placemark>
<name>
Wed Sep 29 12:45:55 2010 S=0.78 Km/hr
</name>
<styleUrl>
#styleMap_TLP_Normal
</styleUrl>
<Point>
<coordinates>
-98.9864426,17.1392727,1255.47
</coordinates>
</Point>
</Placemark>
<Placemark>
<name>
Wed Sep 29 12:46:05 2010 S=0.91 Km/hr
</name>
<styleUrl>
#styleMap_TLP_Normal
</styleUrl>
<Point>
<coordinates>
-98.9864731,17.1392593,1255.53
</coordinates>
</Point>
</Placemark>
<Placemark>
<name>
Wed Sep 29 12:46:15 2010 S=0.90 Km/hr
</name>
<styleUrl>
#styleMap_TLP_Normal
</styleUrl>
<Point>
<coordinates>
-98.9864883,17.1392670,1255.56
</coordinates>
</Point>
</Placemark>
<Placemark>
<name>
Wed Sep 29 12:46:25 2010 S=0.77 Km/hr
</name>
<styleUrl>
#styleMap_TLP_Normal
</styleUrl>
<Point>
<coordinates>
-98.9864883,17.1392708,1255.56
</coordinates>
</Point>
</Placemark>
<Placemark>
<name>
Wed Sep 29 12:46:35 2010 S=1.03 Km/hr
</name>
<styleUrl>
#styleMap_TLP_Normal
</styleUrl>
<Point>
<coordinates>
-98.9864807,17.1392593,1255.56
</coordinates>
</Point>
</Placemark>
<Placemark>
<name>
Wed Sep 29 12:46:45 2010 S=0.93 Km/hr
</name>
<styleUrl>
#styleMap_TLP_Normal
</styleUrl>
<Point>
<coordinates>
-98.9864655,17.1392517,1255.56
</coordinates>
</Point>
</Placemark>
<Placemark>
<name>
Wed Sep 29 12:46:55 2010 S=0.60 Km/hr
</name>
<styleUrl>
#styleMap_TLP_Normal
</styleUrl>
<Point>
<coordinates>
-98.9864349,17.1392307,1254.47
</coordinates>
</Point>
</Placemark>
<Placemark>
<name>
Wed Sep 29 12:47:05 2010 S=1.41 Km/hr
</name>
<styleUrl>
#styleMap_TLP_Normal
</styleUrl>
<Point>
<coordinates>
-98.9864731,17.1392384,1254.41
</coordinates>
</Point>
</Placemark>
<Placemark>
<name>
Wed Sep 29 12:47:15 2010 S=0.17 Km/hr
</name>
<styleUrl>
#styleMap_TLP_Normal
</styleUrl>
<Point>
<coordinates>
-98.9864960,17.1392536,1254.19
</coordinates>
</Point>
</Placemark>
<Placemark>
<name>
Wed Sep 29 12:47:25 2010 S=0.91 Km/hr
</name>
<styleUrl>
#styleMap_TLP_Normal
</styleUrl>
<Point>
<coordinates>
-98.9864883,17.1392536,1254.16
</coordinates>
</Point>
</Placemark>
<Placemark>
<name>
Wed Sep 29 12:47:35 2010 S=0.75 Km/hr
</name>
<styleUrl>
#styleMap_TLP_Normal
</styleUrl>
<Point>
<coordinates>
-98.9864655,17.1392326,1253.94
</coordinates>
</Point>
</Placemark>
<Placemark>
<name>
Wed Sep 29 12:47:45 2010 S=0.67 Km/hr
</name>
<styleUrl>
#styleMap_TLP_Normal
</styleUrl>
<Point>
<coordinates>
-98.9864349,17.1392231,1253.91
</coordinates>
</Point>
</Placemark>
<Placemark>
<name>
Wed Sep 29 12:47:55 2010 S=0.74 Km/hr
</name>
<styleUrl>
#styleMap_TLP_Normal
</styleUrl>
<Point>
<coordinates>
-98.9864273,17.1392155,1253.91
</coordinates>
</Point>
</Placemark>
<Placemark>
<name>
Wed Sep 29 12:48:05 2010 S=0.69 Km/hr
</name>
<styleUrl>
#styleMap_TLP_Normal
</styleUrl>
<Point>
<coordinates>
-98.9864349,17.1392097,1253.81
</coordinates>
</Point>
</Placemark>
<Placemark>
<name>
Wed Sep 29 12:48:15 2010 S=0.34 Km/hr
</name>
<styleUrl>
#styleMap_TLP_Normal
</styleUrl>
<Point>
<coordinates>
-98.9864502,17.1391907,1253.00
</coordinates>
</Point>
</Placemark>
<Placemark>
<name>
Wed Sep 29 12:48:25 2010 S=1.22 Km/hr
</name>
<styleUrl>
#styleMap_TLP_Normal
</styleUrl>
<Point>
<coordinates>
-98.9864502,17.1391830,1253.09
</coordinates>
</Point>
</Placemark>
<Placemark>
<name>
Wed Sep 29 12:48:35 2010 S=0.95 Km/hr
</name>
<styleUrl>
#styleMap_TLP_Normal
</styleUrl>
<Point>
<coordinates>
-98.9864197,17.1391792,1253.19
</coordinates>
</Point>
</Placemark>
<Placemark>
<name>
Wed Sep 29 12:48:45 2010 S=0.95 Km/hr
</name>
<styleUrl>
#styleMap_TLP_Normal
</styleUrl>
<Point>
<coordinates>
-98.9864120,17.1391735,1253.22
</coordinates>
</Point>
</Placemark>
<Placemark>
<name>
Wed Sep 29 12:48:55 2010 S=0.26 Km/hr
</name>
<styleUrl>
#styleMap_TLP_Normal
</styleUrl>
<Point>
<coordinates>
-98.9864426,17.1391640,1253.06
</coordinates>
</Point>
</Placemark>
<Placemark>
<name>
Wed Sep 29 12:49:05 2010 S=0.61 Km/hr
</name>
<styleUrl>
#styleMap_TLP_Normal
</styleUrl>
<Point>
<coordinates>
-98.9864655,17.1391678,1253.00
</coordinates>
</Point>
</Placemark>
<Placemark>
<name>
Wed Sep 29 12:49:15 2010 S=0.59 Km/hr
</name>
<styleUrl>
#styleMap_TLP_Normal
</styleUrl>
<Point>
<coordinates>
-98.9864731,17.1391716,1253.00
</coordinates>
</Point>
</Placemark>
<Placemark>
<name>
Wed Sep 29 12:49:25 2010 S=1.03 Km/hr
</name>
<styleUrl>
#styleMap_TLP_Normal
</styleUrl>
<Point>
<coordinates>
-98.9864807,17.1392097,1253.66
</coordinates>
</Point>
</Placemark>
<Placemark>
<name>
Wed Sep 29 12:49:35 2010 S=0.55 Km/hr
</name>
<styleUrl>
#styleMap_TLP_Normal
</styleUrl>
<Point>
<coordinates>
-98.9864655,17.1392403,1253.34
</coordinates>
</Point>
</Placemark>
<Placemark>
<name>
Wed Sep 29 12:49:45 2010 S=0.51 Km/hr
</name>
<styleUrl>
#styleMap_TLP_Normal
</styleUrl>
<Point>
<coordinates>
-98.9864883,17.1392403,1253.28
</coordinates>
</Point>
</Placemark>
<Placemark>
<name>
Wed Sep 29 12:49:55 2010 S=0.18 Km/hr
</name>
<styleUrl>
#styleMap_TLP_Normal
</styleUrl>
<Point>
<coordinates>
-98.9864883,17.1392517,1253.28
</coordinates>
</Point>
</Placemark>
<Placemark>
<name>
Wed Sep 29 12:50:05 2010 S=0.25 Km/hr
</name>
<styleUrl>
#styleMap_TLP_Normal
</styleUrl>
<Point>
<coordinates>
-98.9864807,17.1392517,1253.16
</coordinates>
</Point>
</Placemark>
<Placemark>
<name>
Wed Sep 29 12:50:15 2010 S=0.24 Km/hr
</name>
<styleUrl>
#styleMap_TLP_Normal
</styleUrl>
<Point>
<coordinates>
-98.9864883,17.1392479,1253.16
</coordinates>
</Point>
</Placemark>
<Placemark>
<name>
Wed Sep 29 12:50:25 2010 S=0.60 Km/hr
</name>
<styleUrl>
#styleMap_TLP_Normal
</styleUrl>
<Point>
<coordinates>
-98.9864807,17.1392479,1253.19
</coordinates>
</Point>
</Placemark>
<Placemark>
<name>
Wed Sep 29 12:50:35 2010 S=0.75 Km/hr
</name>
<styleUrl>
#styleMap_TLP_Normal
</styleUrl>
<Point>
<coordinates>
-98.9865189,17.1392479,1252.59
</coordinates>
</Point>
</Placemark>
<Placemark>
<name>
Wed Sep 29 12:50:45 2010 S=0.98 Km/hr
</name>
<styleUrl>
#styleMap_TLP_Normal
</styleUrl>
<Point>
<coordinates>
-98.9864960,17.1392517,1252.75
</coordinates>
</Point>
</Placemark>
<Placemark>
<name>
Wed Sep 29 12:50:55 2010 S=0.58 Km/hr
</name>
<styleUrl>
#styleMap_TLP_Normal
</styleUrl>
<Point>
<coordinates>
-98.9864883,17.1392403,1253.13
</coordinates>
</Point>
</Placemark>
<Placemark>
<name>
Wed Sep 29 12:51:05 2010 S=0.38 Km/hr
</name>
<styleUrl>
#styleMap_TLP_Normal
</styleUrl>
<Point>
<coordinates>
-98.9864731,17.1392403,1253.13
</coordinates>
</Point>
</Placemark>
<Placemark>
<name>
Wed Sep 29 12:51:15 2010 S=0.27 Km/hr
</name>
<styleUrl>
#styleMap_TLP_Normal
</styleUrl>
<Point>
<coordinates>
-98.9864731,17.1392307,1253.03
</coordinates>
</Point>
</Placemark>
<Placemark>
<name>
Wed Sep 29 12:51:25 2010 S=0.76 Km/hr
</name>
<styleUrl>
#styleMap_TLP_Normal
</styleUrl>
<Point>
<coordinates>
-98.9864731,17.1392345,1253.00
</coordinates>
</Point>
</Placemark>
<Placemark>
<name>
Wed Sep 29 12:51:35 2010 S=0.23 Km/hr
</name>
<styleUrl>
#styleMap_TLP_Normal
</styleUrl>
<Point>
<coordinates>
-98.9864731,17.1392403,1252.94
</coordinates>
</Point>
</Placemark>
<Placemark>
<name>
Wed Sep 29 12:51:45 2010 S=0.88 Km/hr
</name>
<styleUrl>
#styleMap_TLP_Normal
</styleUrl>
<Point>
<coordinates>
-98.9864426,17.1391964,1253.13
</coordinates>
</Point>
</Placemark>
<Placemark>
<name>
Wed Sep 29 12:51:55 2010 S=1.21 Km/hr
</name>
<styleUrl>
#styleMap_TLP_Normal
</styleUrl>
<Point>
<coordinates>
-98.9864273,17.1391907,1253.16
</coordinates>
</Point>
</Placemark>
<Placemark>
<name>
Wed Sep 29 12:52:05 2010 S=0.10 Km/hr
</name>
<styleUrl>
#styleMap_TLP_Normal
</styleUrl>
<Point>
<coordinates>
-98.9864120,17.1392040,1253.44
</coordinates>
</Point>
</Placemark>
<Placemark>
<name>
Wed Sep 29 12:52:15 2010 S=0.08 Km/hr
</name>
<styleUrl>
#styleMap_TLP_Normal
</styleUrl>
<Point>
<coordinates>
-98.9863815,17.1391926,1253.47
</coordinates>
</Point>
</Placemark>
<Placemark>
<name>
Wed Sep 29 12:52:25 2010 S=0.55 Km/hr
</name>
<styleUrl>
#styleMap_TLP_Normal
</styleUrl>
<Point>
<coordinates>
-98.9863739,17.1391945,1253.41
</coordinates>
</Point>
</Placemark>
<Placemark>
<name>
Wed Sep 29 12:52:35 2010 S=0.38 Km/hr
</name>
<styleUrl>
#styleMap_TLP_Normal
</styleUrl>
<Point>
<coordinates>
-98.9863815,17.1391621,1253.53
</coordinates>
</Point>
</Placemark>
<Placemark>
<name>
Wed Sep 29 12:52:45 2010 S=0.35 Km/hr
</name>
<styleUrl>
#styleMap_TLP_Normal
</styleUrl>
<Point>
<coordinates>
-98.9863892,17.1391487,1253.56
</coordinates>
</Point>
</Placemark>
<Placemark>
<name>
Wed Sep 29 12:52:55 2010 S=0.55 Km/hr
</name>
<styleUrl>
#styleMap_TLP_Normal
</styleUrl>
<Point>
<coordinates>
-98.9863892,17.1391449,1253.56
</coordinates>
</Point>
</Placemark>
<Placemark>
<name>
Wed Sep 29 12:53:05 2010 S=0.45 Km/hr
</name>
<styleUrl>
#styleMap_TLP_Normal
</styleUrl>
<Point>
<coordinates>
-98.9864044,17.1391544,1254.38
</coordinates>
</Point>
</Placemark>
<Placemark>
<name>
Wed Sep 29 12:53:15 2010 S=0.72 Km/hr
</name>
<styleUrl>
#styleMap_TLP_Normal
</styleUrl>
<Point>
<coordinates>
-98.9864120,17.1391563,1254.78
</coordinates>
</Point>
</Placemark>
<Placemark>
<name>
Wed Sep 29 12:53:25 2010 S=0.16 Km/hr
</name>
<styleUrl>
#styleMap_TLP_Normal
</styleUrl>
<Point>
<coordinates>
-98.9864120,17.1391621,1254.84
</coordinates>
</Point>
</Placemark>
<Placemark>
<name>
Wed Sep 29 12:53:35 2010 S=0.12 Km/hr
</name>
<styleUrl>
#styleMap_TLP_Normal
</styleUrl>
<Point>
<coordinates>
-98.9864502,17.1392231,1254.38
</coordinates>
</Point>
</Placemark>
<Placemark>
<name>
Wed Sep 29 12:53:45 2010 S=0.56 Km/hr
</name>
<styleUrl>
#styleMap_TLP_Normal
</styleUrl>
<Point>
<coordinates>
-98.9864502,17.1392155,1253.41
</coordinates>
</Point>
</Placemark>
<Placemark>
<name>
Wed Sep 29 12:53:55 2010 S=1.07 Km/hr
</name>
<styleUrl>
#styleMap_TLP_Normal
</styleUrl>
<Point>
<coordinates>
-98.9864655,17.1392155,1253.09
</coordinates>
</Point>
</Placemark>
<Placemark>
<name>
Wed Sep 29 12:54:05 2010 S=0.38 Km/hr
</name>
<styleUrl>
#styleMap_TLP_Normal
</styleUrl>
<Point>
<coordinates>
-98.9864578,17.1392269,1253.28
</coordinates>
</Point>
</Placemark>
<Placemark>
<name>
Wed Sep 29 12:54:15 2010 S=1.42 Km/hr
</name>
<styleUrl>
#styleMap_TLP_Normal
</styleUrl>
<Point>
<coordinates>
-98.9864502,17.1392479,1253.47
</coordinates>
</Point>
</Placemark>
<Placemark>
<name>
Wed Sep 29 12:54:25 2010 S=0.54 Km/hr
</name>
<styleUrl>
#styleMap_TLP_Normal
</styleUrl>
<Point>
<coordinates>
-98.9864349,17.1392612,1253.59
</coordinates>
</Point>
</Placemark>
<Placemark>
<name>
Wed Sep 29 12:54:35 2010 S=0.04 Km/hr
</name>
<styleUrl>
#styleMap_TLP_Normal
</styleUrl>
<Point>
<coordinates>
-98.9864349,17.1392651,1253.63
</coordinates>
</Point>
</Placemark>
<Placemark>
<name>
Wed Sep 29 12:54:45 2010 S=0.58 Km/hr
</name>
<styleUrl>
#styleMap_TLP_Normal
</styleUrl>
<Point>
<coordinates>
-98.9864349,17.1392670,1253.66
</coordinates>
</Point>
</Placemark>
<Placemark>
<name>
Wed Sep 29 12:54:55 2010 S=0.28 Km/hr
</name>
<styleUrl>
#styleMap_TLP_Normal
</styleUrl>
<Point>
<coordinates>
-98.9864273,17.1392670,1253.63
</coordinates>
</Point>
</Placemark>
<Placemark>
<name>
Wed Sep 29 12:55:05 2010 S=1.49 Km/hr
</name>
<styleUrl>
#styleMap_TLP_Normal
</styleUrl>
<Point>
<coordinates>
-98.9863892,17.1392670,1253.56
</coordinates>
</Point>
</Placemark>
<Placemark>
<name>
Wed Sep 29 12:55:15 2010 S=0.66 Km/hr
</name>
<styleUrl>
#styleMap_TLP_Normal
</styleUrl>
<Point>
<coordinates>
-98.9863434,17.1392937,1253.44
</coordinates>
</Point>
</Placemark>
<Placemark>
<name>
Wed Sep 29 12:55:25 2010 S=0.40 Km/hr
</name>
<styleUrl>
#styleMap_TLP_Normal
</styleUrl>
<Point>
<coordinates>
-98.9864197,17.1392441,1252.34
</coordinates>
</Point>
</Placemark>
<Placemark>
<name>
Wed Sep 29 12:55:35 2010 S=0.37 Km/hr
</name>
<styleUrl>
#styleMap_TLP_Normal
</styleUrl>
<Point>
<coordinates>
-98.9864273,17.1392345,1252.25
</coordinates>
</Point>
</Placemark>
<Placemark>
<name>
Wed Sep 29 12:55:45 2010 S=0.74 Km/hr
</name>
<styleUrl>
#styleMap_TLP_Normal
</styleUrl>
<Point>
<coordinates>
-98.9864655,17.1392384,1251.97
</coordinates>
</Point>
</Placemark>
<Placemark>
<name>
Wed Sep 29 12:55:55 2010 S=0.36 Km/hr
</name>
<styleUrl>
#styleMap_TLP_Normal
</styleUrl>
<Point>
<coordinates>
-98.9864731,17.1392479,1252.81
</coordinates>
</Point>
</Placemark>
<Placemark>
<name>
Wed Sep 29 12:56:05 2010 S=0.77 Km/hr
</name>
<styleUrl>
#styleMap_TLP_Normal
</styleUrl>
<Point>
<coordinates>
-98.9864883,17.1392593,1252.91
</coordinates>
</Point>
</Placemark>
<Placemark>
<name>
Wed Sep 29 12:56:15 2010 S=0.23 Km/hr
</name>
<styleUrl>
#styleMap_TLP_Normal
</styleUrl>
<Point>
<coordinates>
-98.9864883,17.1392498,1252.50
</coordinates>
</Point>
</Placemark>
<Placemark>
<name>
Wed Sep 29 12:56:25 2010 S=0.40 Km/hr
</name>
<styleUrl>
#styleMap_TLP_Normal
</styleUrl>
<Point>
<coordinates>
-98.9864883,17.1392536,1252.56
</coordinates>
</Point>
</Placemark>
<Placemark>
<name>
Wed Sep 29 12:56:35 2010 S=0.27 Km/hr
</name>
<styleUrl>
#styleMap_TLP_Normal
</styleUrl>
<Point>
<coordinates>
-98.9864731,17.1392555,1252.63
</coordinates>
</Point>
</Placemark>
<Placemark>
<name>
Wed Sep 29 12:56:45 2010 S=1.38 Km/hr
</name>
<styleUrl>
#styleMap_TLP_Normal
</styleUrl>
<Point>
<coordinates>
-98.9864960,17.1392803,1251.38
</coordinates>
</Point>
</Placemark>
<Placemark>
<name>
Wed Sep 29 12:56:55 2010 S=0.13 Km/hr
</name>
<styleUrl>
#styleMap_TLP_Normal
</styleUrl>
<Point>
<coordinates>
-98.9865036,17.1392860,1251.44
</coordinates>
</Point>
</Placemark>
<Placemark>
<name>
Wed Sep 29 12:57:05 2010 S=0.39 Km/hr
</name>
<styleUrl>
#styleMap_TLP_Normal
</styleUrl>
<Point>
<coordinates>
-98.9865036,17.1392899,1251.38
</coordinates>
</Point>
</Placemark>
<Placemark>
<name>
Wed Sep 29 12:57:15 2010 S=0.58 Km/hr
</name>
<styleUrl>
#styleMap_TLP_Normal
</styleUrl>
<Point>
<coordinates>
-98.9864960,17.1392822,1251.41
</coordinates>
</Point>
</Placemark>
<Placemark>
<name>
Wed Sep 29 12:57:25 2010 S=1.03 Km/hr
</name>
<styleUrl>
#styleMap_TLP_Normal
</styleUrl>
<Point>
<coordinates>
-98.9864807,17.1392651,1251.44
</coordinates>
</Point>
</Placemark>
<Placemark>
<name>
Wed Sep 29 12:57:35 2010 S=1.26 Km/hr
</name>
<styleUrl>
#styleMap_TLP_Normal
</styleUrl>
<Point>
<coordinates>
-98.9864731,17.1392651,1251.53
</coordinates>
</Point>
</Placemark>
<Placemark>
<name>
Wed Sep 29 12:57:45 2010 S=0.39 Km/hr
</name>
<styleUrl>
#styleMap_TLP_Normal
</styleUrl>
<Point>
<coordinates>
-98.9864655,17.1392879,1251.13
</coordinates>
</Point>
</Placemark>
<Placemark>
<name>
Wed Sep 29 12:57:55 2010 S=0.30 Km/hr
</name>
<styleUrl>
#styleMap_TLP_Normal
</styleUrl>
<Point>
<coordinates>
-98.9864731,17.1392899,1251.06
</coordinates>
</Point>
</Placemark>
<Placemark>
<name>
Wed Sep 29 12:58:05 2010 S=1.22 Km/hr
</name>
<styleUrl>
#styleMap_TLP_Normal
</styleUrl>
<Point>
<coordinates>
-98.9864655,17.1392670,1250.72
</coordinates>
</Point>
</Placemark>
<Placemark>
<name>
Wed Sep 29 12:58:15 2010 S=0.18 Km/hr
</name>
<styleUrl>
#styleMap_TLP_Normal
</styleUrl>
<Point>
<coordinates>
-98.9864655,17.1392670,1251.78
</coordinates>
</Point>
</Placemark>
<Placemark>
<name>
Wed Sep 29 12:58:25 2010 S=0.70 Km/hr
</name>
<styleUrl>
#styleMap_TLP_Normal
</styleUrl>
<Point>
<coordinates>
-98.9864578,17.1392956,1251.53
</coordinates>
</Point>
</Placemark>
<Placemark>
<name>
Wed Sep 29 12:58:35 2010 S=0.71 Km/hr
</name>
<styleUrl>
#styleMap_TLP_Normal
</styleUrl>
<Point>
<coordinates>
-98.9864349,17.1392822,1251.41
</coordinates>
</Point>
</Placemark>
<Placemark>
<name>
Wed Sep 29 12:58:45 2010 S=1.24 Km/hr
</name>
<styleUrl>
#styleMap_TLP_Normal
</styleUrl>
<Point>
<coordinates>
-98.9863739,17.1392097,1251.63
</coordinates>
</Point>
</Placemark>
<Placemark>
<name>
Wed Sep 29 12:58:55 2010 S=0.13 Km/hr
</name>
<styleUrl>
#styleMap_TLP_Normal
</styleUrl>
<Point>
<coordinates>
-98.9863892,17.1391716,1251.03
</coordinates>
</Point>
</Placemark>
<Placemark>
<name>
Wed Sep 29 12:59:05 2010 S=0.55 Km/hr
</name>
<styleUrl>
#styleMap_TLP_Normal
</styleUrl>
<Point>
<coordinates>
-98.9863892,17.1391602,1251.00
</coordinates>
</Point>
</Placemark>
<Placemark>
<name>
Wed Sep 29 12:59:15 2010 S=0.38 Km/hr
</name>
<styleUrl>
#styleMap_TLP_Normal
</styleUrl>
<Point>
<coordinates>
-98.9863892,17.1391697,1250.94
</coordinates>
</Point>
</Placemark>
<Placemark>
<name>
Wed Sep 29 12:59:25 2010 S=0.88 Km/hr
</name>
<styleUrl>
#styleMap_TLP_Normal
</styleUrl>
<Point>
<coordinates>
-98.9863434,17.1391697,1251.50
</coordinates>
</Point>
</Placemark>
<Placemark>
<name>
Wed Sep 29 12:59:35 2010 S=0.73 Km/hr
</name>
<styleUrl>
#styleMap_TLP_Normal
</styleUrl>
<Point>
<coordinates>
-98.9863281,17.1391716,1251.50
</coordinates>
</Point>
</Placemark>
<Placemark>
<name>
Wed Sep 29 12:59:45 2010 S=0.77 Km/hr
</name>
<styleUrl>
#styleMap_TLP_Normal
</styleUrl>
<Point>
<coordinates>
-98.9863739,17.1392059,1250.81
</coordinates>
</Point>
</Placemark>
<Placemark>
<name>
Wed Sep 29 12:59:55 2010 S=0.83 Km/hr
</name>
<styleUrl>
#styleMap_TLP_Normal
</styleUrl>
<Point>
<coordinates>
-98.9863739,17.1392136,1250.78
</coordinates>
</Point>
</Placemark>
<Placemark>
<name>
Wed Sep 29 13:00:05 2010 S=0.10 Km/hr
</name>
<styleUrl>
#styleMap_TLP_Normal
</styleUrl>
<Point>
<coordinates>
-98.9863739,17.1392174,1250.81
</coordinates>
</Point>
</Placemark>
<Placemark>
<name>
Wed Sep 29 13:00:15 2010 S=0.99 Km/hr
</name>
<styleUrl>
#styleMap_TLP_Normal
</styleUrl>
<Point>
<coordinates>
-98.9863892,17.1392212,1251.88
</coordinates>
</Point>
</Placemark>
<Placemark>
<name>
Wed Sep 29 13:00:25 2010 S=0.32 Km/hr
</name>
<styleUrl>
#styleMap_TLP_Normal
</styleUrl>
<Point>
<coordinates>
-98.9863892,17.1392117,1252.66
</coordinates>
</Point>
</Placemark>
<Placemark>
<name>
Wed Sep 29 13:00:35 2010 S=0.55 Km/hr
</name>
<styleUrl>
#styleMap_TLP_Normal
</styleUrl>
<Point>
<coordinates>
-98.9863739,17.1392155,1253.16
</coordinates>
</Point>
</Placemark>
<Placemark>
<name>
Wed Sep 29 13:00:45 2010 S=0.41 Km/hr
</name>
<styleUrl>
#styleMap_TLP_Normal
</styleUrl>
<Point>
<coordinates>
-98.9863815,17.1392136,1253.47
</coordinates>
</Point>
</Placemark>
<Placemark>
<name>
Wed Sep 29 13:00:55 2010 S=0.76 Km/hr
</name>
<styleUrl>
#styleMap_TLP_Normal
</styleUrl>
<Point>
<coordinates>
-98.9863663,17.1392193,1253.47
</coordinates>
</Point>
</Placemark>
<Placemark>
<name>
Wed Sep 29 13:01:05 2010 S=0.71 Km/hr
</name>
<styleUrl>
#styleMap_TLP_Normal
</styleUrl>
<Point>
<coordinates>
-98.9863739,17.1392307,1253.53
</coordinates>
</Point>
</Placemark>
<Placemark>
<name>
Wed Sep 29 13:01:15 2010 S=0.94 Km/hr
</name>
<styleUrl>
#styleMap_TLP_Normal
</styleUrl>
<Point>
<coordinates>
-98.9863968,17.1391907,1252.91
</coordinates>
</Point>
</Placemark>
<Placemark>
<name>
Wed Sep 29 13:01:25 2010 S=1.37 Km/hr
</name>
<styleUrl>
#styleMap_TLP_Normal
</styleUrl>
<Point>
<coordinates>
-98.9864349,17.1392136,1251.22
</coordinates>
</Point>
</Placemark>
<Placemark>
<name>
Wed Sep 29 13:01:35 2010 S=0.11 Km/hr
</name>
<styleUrl>
#styleMap_TLP_Normal
</styleUrl>
<Point>
<coordinates>
-98.9864197,17.1392155,1250.66
</coordinates>
</Point>
</Placemark>
<Placemark>
<name>
Wed Sep 29 13:01:45 2010 S=0.70 Km/hr
</name>
<styleUrl>
#styleMap_TLP_Normal
</styleUrl>
<Point>
<coordinates>
-98.9864120,17.1392155,1250.59
</coordinates>
</Point>
</Placemark>
<Placemark>
<name>
Wed Sep 29 13:01:55 2010 S=0.75 Km/hr
</name>
<styleUrl>
#styleMap_TLP_Normal
</styleUrl>
<Point>
<coordinates>
-98.9863663,17.1392269,1248.50
</coordinates>
</Point>
</Placemark>
<Placemark>
<name>
Wed Sep 29 13:02:05 2010 S=1.01 Km/hr
</name>
<styleUrl>
#styleMap_TLP_Normal
</styleUrl>
<Point>
<coordinates>
-98.9863510,17.1392422,1247.91
</coordinates>
</Point>
</Placemark>
<Placemark>
<name>
Wed Sep 29 13:02:15 2010 S=0.45 Km/hr
</name>
<styleUrl>
#styleMap_TLP_Normal
</styleUrl>
<Point>
<coordinates>
-98.9863434,17.1392403,1247.88
</coordinates>
</Point>
</Placemark>
<Placemark>
<name>
Wed Sep 29 13:02:25 2010 S=0.86 Km/hr
</name>
<styleUrl>
#styleMap_TLP_Normal
</styleUrl>
<Point>
<coordinates>
-98.9863281,17.1392441,1248.06
</coordinates>
</Point>
</Placemark>
<Placemark>
<name>
Wed Sep 29 13:02:35 2010 S=0.68 Km/hr
</name>
<styleUrl>
#styleMap_TLP_Normal
</styleUrl>
<Point>
<coordinates>
-98.9863358,17.1392498,1248.13
</coordinates>
</Point>
</Placemark>
<Placemark>
<name>
Wed Sep 29 13:02:45 2010 S=0.42 Km/hr
</name>
<styleUrl>
#styleMap_TLP_Normal
</styleUrl>
<Point>
<coordinates>
-98.9863358,17.1392517,1248.09
</coordinates>
</Point>
</Placemark>
<Placemark>
<name>
Wed Sep 29 13:02:55 2010 S=0.35 Km/hr
</name>
<styleUrl>
#styleMap_TLP_Normal
</styleUrl>
<Point>
<coordinates>
-98.9863281,17.1392517,1248.13
</coordinates>
</Point>
</Placemark>
<Placemark>
<name>
Wed Sep 29 13:03:05 2010 S=0.54 Km/hr
</name>
<styleUrl>
#styleMap_TLP_Normal
</styleUrl>
<Point>
<coordinates>
-98.9863434,17.1392517,1248.13
</coordinates>
</Point>
</Placemark>
<Placemark>
<name>
Wed Sep 29 13:03:15 2010 S=0.61 Km/hr
</name>
<styleUrl>
#styleMap_TLP_Normal
</styleUrl>
<Point>
<coordinates>
-98.9863510,17.1392574,1248.16
</coordinates>
</Point>
</Placemark>
<Placemark>
<name>
Wed Sep 29 13:03:25 2010 S=0.57 Km/hr
</name>
<styleUrl>
#styleMap_TLP_Normal
</styleUrl>
<Point>
<coordinates>
-98.9863434,17.1392574,1248.22
</coordinates>
</Point>
</Placemark>
<Placemark>
<name>
Wed Sep 29 13:03:35 2010 S=0.68 Km/hr
</name>
<styleUrl>
#styleMap_TLP_Normal
</styleUrl>
<Point>
<coordinates>
-98.9863358,17.1392612,1248.25
</coordinates>
</Point>
</Placemark>
<Placemark>
<name>
Wed Sep 29 13:03:45 2010 S=0.31 Km/hr
</name>
<styleUrl>
#styleMap_TLP_Normal
</styleUrl>
<Point>
<coordinates>
-98.9863358,17.1392612,1248.25
</coordinates>
</Point>
</Placemark>
<Placemark>
<name>
Wed Sep 29 13:03:55 2010 S=0.60 Km/hr
</name>
<styleUrl>
#styleMap_TLP_Normal
</styleUrl>
<Point>
<coordinates>
-98.9863358,17.1392574,1248.25
</coordinates>
</Point>
</Placemark>
<Placemark>
<name>
Wed Sep 29 13:04:05 2010 S=0.74 Km/hr
</name>
<styleUrl>
#styleMap_TLP_Normal
</styleUrl>
<Point>
<coordinates>
-98.9863510,17.1392574,1248.25
</coordinates>
</Point>
</Placemark>
<Placemark>
<name>
Wed Sep 29 13:04:15 2010 S=0.23 Km/hr
</name>
<styleUrl>
#styleMap_TLP_Normal
</styleUrl>
<Point>
<coordinates>
-98.9863586,17.1392536,1248.25
</coordinates>
</Point>
</Placemark>
<Placemark>
<name>
Wed Sep 29 13:04:25 2010 S=0.38 Km/hr
</name>
<styleUrl>
#styleMap_TLP_Normal
</styleUrl>
<Point>
<coordinates>
-98.9863586,17.1392403,1248.19
</coordinates>
</Point>
</Placemark>
<Placemark>
<name>
Wed Sep 29 13:04:35 2010 S=0.74 Km/hr
</name>
<styleUrl>
#styleMap_TLP_Normal
</styleUrl>
<Point>
<coordinates>
-98.9863739,17.1392326,1248.09
</coordinates>
</Point>
</Placemark>
<Placemark>
<name>
Wed Sep 29 13:04:45 2010 S=1.26 Km/hr
</name>
<styleUrl>
#styleMap_TLP_Normal
</styleUrl>
<Point>
<coordinates>
-98.9863815,17.1392384,1247.94
</coordinates>
</Point>
</Placemark>
<Placemark>
<name>
Wed Sep 29 13:04:55 2010 S=0.57 Km/hr
</name>
<styleUrl>
#styleMap_TLP_Normal
</styleUrl>
<Point>
<coordinates>
-98.9863968,17.1392326,1247.94
</coordinates>
</Point>
</Placemark>
<Placemark>
<name>
Wed Sep 29 13:05:05 2010 S=0.80 Km/hr
</name>
<styleUrl>
#styleMap_TLP_Normal
</styleUrl>
<Point>
<coordinates>
-98.9864044,17.1392307,1247.84
</coordinates>
</Point>
</Placemark>
<Placemark>
<name>
Wed Sep 29 13:05:15 2010 S=0.79 Km/hr
</name>
<styleUrl>
#styleMap_TLP_Normal
</styleUrl>
<Point>
<coordinates>
-98.9864044,17.1392212,1248.56
</coordinates>
</Point>
</Placemark>
<Placemark>
<name>
Wed Sep 29 13:05:25 2010 S=0.80 Km/hr
</name>
<styleUrl>
#styleMap_TLP_Normal
</styleUrl>
<Point>
<coordinates>
-98.9864197,17.1392097,1248.63
</coordinates>
</Point>
</Placemark>
<Placemark>
<name>
Wed Sep 29 13:05:35 2010 S=0.95 Km/hr
</name>
<styleUrl>
#styleMap_TLP_Normal
</styleUrl>
<Point>
<coordinates>
-98.9864273,17.1391926,1248.63
</coordinates>
</Point>
</Placemark>
<Placemark>
<name>
Wed Sep 29 13:05:45 2010 S=0.93 Km/hr
</name>
<styleUrl>
#styleMap_TLP_Normal
</styleUrl>
<Point>
<coordinates>
-98.9864197,17.1391716,1248.66
</coordinates>
</Point>
</Placemark>
<Placemark>
<name>
Wed Sep 29 13:05:55 2010 S=0.25 Km/hr
</name>
<styleUrl>
#styleMap_TLP_Normal
</styleUrl>
<Point>
<coordinates>
-98.9864197,17.1391716,1248.66
</coordinates>
</Point>
</Placemark>
<Placemark>
<name>
Wed Sep 29 13:06:05 2010 S=0.31 Km/hr
</name>
<styleUrl>
#styleMap_TLP_Normal
</styleUrl>
<Point>
<coordinates>
-98.9864197,17.1391754,1248.66
</coordinates>
</Point>
</Placemark>
<Placemark>
<name>
Wed Sep 29 13:06:15 2010 S=0.50 Km/hr
</name>
<styleUrl>
#styleMap_TLP_Normal
</styleUrl>
<Point>
<coordinates>
-98.9864120,17.1391792,1248.84
</coordinates>
</Point>
</Placemark>
<Placemark>
<name>
Wed Sep 29 13:06:25 2010 S=0.67 Km/hr
</name>
<styleUrl>
#styleMap_TLP_Normal
</styleUrl>
<Point>
<coordinates>
-98.9864120,17.1391964,1248.84
</coordinates>
</Point>
</Placemark>
<Placemark>
<name>
Wed Sep 29 13:06:35 2010 S=0.62 Km/hr
</name>
<styleUrl>
#styleMap_TLP_Normal
</styleUrl>
<Point>
<coordinates>
-98.9864044,17.1392078,1248.88
</coordinates>
</Point>
</Placemark>
<Placemark>
<name>
Wed Sep 29 13:06:45 2010 S=0.63 Km/hr
</name>
<styleUrl>
#styleMap_TLP_Normal
</styleUrl>
<Point>
<coordinates>
-98.9863892,17.1392231,1248.84
</coordinates>
</Point>
</Placemark>
<Placemark>
<name>
Wed Sep 29 13:06:55 2010 S=0.84 Km/hr
</name>
<styleUrl>
#styleMap_TLP_Normal
</styleUrl>
<Point>
<coordinates>
-98.9863663,17.1391506,1249.00
</coordinates>
</Point>
</Placemark>
<Placemark>
<name>
Wed Sep 29 13:07:05 2010 S=0.45 Km/hr
</name>
<styleUrl>
#styleMap_TLP_Normal
</styleUrl>
<Point>
<coordinates>
-98.9863586,17.1391258,1248.50
</coordinates>
</Point>
</Placemark>
<Placemark>
<name>
Wed Sep 29 13:07:15 2010 S=0.56 Km/hr
</name>
<styleUrl>
#styleMap_TLP_Normal
</styleUrl>
<Point>
<coordinates>
-98.9864044,17.1391392,1248.47
</coordinates>
</Point>
</Placemark>
<Placemark>
<name>
Wed Sep 29 13:07:25 2010 S=0.21 Km/hr
</name>
<styleUrl>
#styleMap_TLP_Normal
</styleUrl>
<Point>
<coordinates>
-98.9863892,17.1391449,1247.72
</coordinates>
</Point>
</Placemark>
<Placemark>
<name>
Wed Sep 29 13:07:35 2010 S=0.02 Km/hr
</name>
<styleUrl>
#styleMap_TLP_Normal
</styleUrl>
<Point>
<coordinates>
-98.9863892,17.1391506,1247.75
</coordinates>
</Point>
</Placemark>
<Placemark>
<name>
Wed Sep 29 13:07:45 2010 S=0.00 Km/hr
</name>
<styleUrl>
#styleMap_TLP_Normal
</styleUrl>
<Point>
<coordinates>
-98.9863892,17.1391487,1247.75
</coordinates>
</Point>
</Placemark>
<Placemark>
<name>
Wed Sep 29 13:07:55 2010 S=0.02 Km/hr
</name>
<styleUrl>
#styleMap_TLP_Normal
</styleUrl>
<Point>
<coordinates>
-98.9863892,17.1391487,1247.78
</coordinates>
</Point>
</Placemark>
<Placemark>
<name>
Wed Sep 29 13:08:05 2010 S=0.01 Km/hr
</name>
<styleUrl>
#styleMap_TLP_Normal
</styleUrl>
<Point>
<coordinates>
-98.9863892,17.1391506,1247.78
</coordinates>
</Point>
</Placemark>
<Placemark>
<name>
Wed Sep 29 13:08:15 2010 S=0.02 Km/hr
</name>
<styleUrl>
#styleMap_TLP_Normal
</styleUrl>
<Point>
<coordinates>
-98.9863892,17.1391525,1247.81
</coordinates>
</Point>
</Placemark>
<Placemark>
<name>
Wed Sep 29 13:08:25 2010 S=0.06 Km/hr
</name>
<styleUrl>
#styleMap_TLP_Normal
</styleUrl>
<Point>
<coordinates>
-98.9863892,17.1391544,1247.84
</coordinates>
</Point>
</Placemark>
<Placemark>
<name>
Wed Sep 29 13:08:35 2010 S=1.10 Km/hr
</name>
<styleUrl>
#styleMap_TLP_Normal
</styleUrl>
<Point>
<coordinates>
-98.9863968,17.1391697,1247.88
</coordinates>
</Point>
</Placemark>
<Placemark>
<name>
Wed Sep 29 13:08:45 2010 S=1.49 Km/hr
</name>
<styleUrl>
#styleMap_TLP_Normal
</styleUrl>
<Point>
<coordinates>
-98.9864349,17.1392384,1248.34
</coordinates>
</Point>
</Placemark>
<Placemark>
<name>
Wed Sep 29 13:08:55 2010 S=0.87 Km/hr
</name>
<styleUrl>
#styleMap_TLP_Normal
</styleUrl>
<Point>
<coordinates>
-98.9864883,17.1392212,1248.34
</coordinates>
</Point>
</Placemark>
<Placemark>
<name>
Wed Sep 29 13:09:05 2010 S=0.73 Km/hr
</name>
<styleUrl>
#styleMap_TLP_Normal
</styleUrl>
<Point>
<coordinates>
-98.9865036,17.1392155,1248.41
</coordinates>
</Point>
</Placemark>
<Placemark>
<name>
Wed Sep 29 13:09:15 2010 S=0.95 Km/hr
</name>
<styleUrl>
#styleMap_TLP_Normal
</styleUrl>
<Point>
<coordinates>
-98.9864960,17.1392155,1248.47
</coordinates>
</Point>
</Placemark>
<Placemark>
<name>
Wed Sep 29 13:09:25 2010 S=1.96 Km/hr
</name>
<styleUrl>
#styleMap_TLP_Normal
</styleUrl>
<Point>
<coordinates>
-98.9864273,17.1391602,1248.81
</coordinates>
</Point>
</Placemark>
<Placemark>
<name>
Wed Sep 29 13:09:35 2010 S=1.95 Km/hr
</name>
<styleUrl>
#styleMap_TLP_Normal
</styleUrl>
<Point>
<coordinates>
-98.9863739,17.1391048,1248.53
</coordinates>
</Point>
</Placemark>
<Placemark>
<name>
Wed Sep 29 13:09:45 2010 S=1.94 Km/hr
</name>
<styleUrl>
#styleMap_TLP_Normal
</styleUrl>
<Point>
<coordinates>
-98.9863205,17.1390705,1248.34
</coordinates>
</Point>
</Placemark>
<Placemark>
<name>
Wed Sep 29 13:09:55 2010 S=1.84 Km/hr
</name>
<styleUrl>
#styleMap_TLP_Normal
</styleUrl>
<Point>
<coordinates>
-98.9862671,17.1390171,1247.84
</coordinates>
</Point>
</Placemark>
<Placemark>
<name>
Wed Sep 29 13:10:05 2010 S=1.06 Km/hr
</name>
<styleUrl>
#styleMap_TLP_Normal
</styleUrl>
<Point>
<coordinates>
-98.9862823,17.1390018,1247.94
</coordinates>
</Point>
</Placemark>
<Placemark>
<name>
Wed Sep 29 13:10:15 2010 S=1.97 Km/hr
</name>
<styleUrl>
#styleMap_TLP_Normal
</styleUrl>
<Point>
<coordinates>
-98.9862442,17.1389370,1247.38
</coordinates>
</Point>
</Placemark>
<Placemark>
<name>
Wed Sep 29 13:10:25 2010 S=1.04 Km/hr
</name>
<styleUrl>
#styleMap_TLP_Normal
</styleUrl>
<Point>
<coordinates>
-98.9862061,17.1389065,1247.38
</coordinates>
</Point>
</Placemark>
<Placemark>
<name>
Wed Sep 29 13:10:35 2010 S=0.74 Km/hr
</name>
<styleUrl>
#styleMap_TLP_Normal
</styleUrl>
<Point>
<coordinates>
-98.9861832,17.1388874,1247.63
</coordinates>
</Point>
</Placemark>
<Placemark>
<name>
Wed Sep 29 13:10:45 2010 S=0.68 Km/hr
</name>
<styleUrl>
#styleMap_TLP_Normal
</styleUrl>
<Point>
<coordinates>
-98.9861603,17.1388779,1247.75
</coordinates>
</Point>
</Placemark>
<Placemark>
<name>
Wed Sep 29 13:10:55 2010 S=0.82 Km/hr
</name>
<styleUrl>
#styleMap_TLP_Normal
</styleUrl>
<Point>
<coordinates>
-98.9861450,17.1388683,1247.78
</coordinates>
</Point>
</Placemark>
<Placemark>
<name>
Wed Sep 29 13:11:05 2010 S=1.12 Km/hr
</name>
<styleUrl>
#styleMap_TLP_Normal
</styleUrl>
<Point>
<coordinates>
-98.9861145,17.1388588,1247.66
</coordinates>
</Point>
</Placemark>
<Placemark>
<name>
Wed Sep 29 13:11:15 2010 S=1.23 Km/hr
</name>
<styleUrl>
#styleMap_TLP_Normal
</styleUrl>
<Point>
<coordinates>
-98.9860840,17.1388226,1247.78
</coordinates>
</Point>
</Placemark>
<Placemark>
<name>
Wed Sep 29 13:11:25 2010 S=1.62 Km/hr
</name>
<styleUrl>
#styleMap_TLP_Normal
</styleUrl>
<Point>
<coordinates>
-98.9860535,17.1387749,1248.03
</coordinates>
</Point>
</Placemark>
<Placemark>
<name>
Wed Sep 29 13:11:35 2010 S=1.18 Km/hr
</name>
<styleUrl>
#styleMap_TLP_Normal
</styleUrl>
<Point>
<coordinates>
-98.9860306,17.1387768,1248.22
</coordinates>
</Point>
</Placemark>
<Placemark>
<name>
Wed Sep 29 13:11:45 2010 S=1.14 Km/hr
</name>
<styleUrl>
#styleMap_TLP_Normal
</styleUrl>
<Point>
<coordinates>
-98.9860153,17.1387558,1248.31
</coordinates>
</Point>
</Placemark>
<Placemark>
<name>
Wed Sep 29 13:11:55 2010 S=0.44 Km/hr
</name>
<styleUrl>
#styleMap_TLP_Normal
</styleUrl>
<Point>
<coordinates>
-98.9860001,17.1387310,1248.47
</coordinates>
</Point>
</Placemark>
<Placemark>
<name>
Wed Sep 29 13:12:05 2010 S=0.60 Km/hr
</name>
<styleUrl>
#styleMap_TLP_Normal
</styleUrl>
<Point>
<coordinates>
-98.9860077,17.1387177,1248.56
</coordinates>
</Point>
</Placemark>
<Placemark>
<name>
Wed Sep 29 13:12:15 2010 S=0.94 Km/hr
</name>
<styleUrl>
#styleMap_TLP_Normal
</styleUrl>
<Point>
<coordinates>
-98.9860077,17.1386986,1248.63
</coordinates>
</Point>
</Placemark>
<Placemark>
<name>
Wed Sep 29 13:12:25 2010 S=1.74 Km/hr
</name>
<styleUrl>
#styleMap_TLP_Normal
</styleUrl>
<Point>
<coordinates>
-98.9859772,17.1386471,1248.94
</coordinates>
</Point>
</Placemark>
<Placemark>
<name>
Wed Sep 29 13:12:35 2010 S=1.14 Km/hr
</name>
<styleUrl>
#styleMap_TLP_Normal
</styleUrl>
<Point>
<coordinates>
-98.9859619,17.1386242,1249.91
</coordinates>
</Point>
</Placemark>
<Placemark>
<name>
Wed Sep 29 13:12:45 2010 S=0.93 Km/hr
</name>
<styleUrl>
#styleMap_TLP_Normal
</styleUrl>
<Point>
<coordinates>
-98.9859085,17.1385860,1250.81
</coordinates>
</Point>
</Placemark>
<Placemark>
<name>
Wed Sep 29 13:12:55 2010 S=0.63 Km/hr
</name>
<styleUrl>
#styleMap_TLP_Normal
</styleUrl>
<Point>
<coordinates>
-98.9858780,17.1385803,1251.19
</coordinates>
</Point>
</Placemark>
<Placemark>
<name>
Wed Sep 29 13:13:05 2010 S=0.19 Km/hr
</name>
<styleUrl>
#styleMap_TLP_Normal
</styleUrl>
<Point>
<coordinates>
-98.9858627,17.1385880,1251.44
</coordinates>
</Point>
</Placemark>
<Placemark>
<name>
Wed Sep 29 13:13:15 2010 S=0.32 Km/hr
</name>
<styleUrl>
#styleMap_TLP_Normal
</styleUrl>
<Point>
<coordinates>
-98.9858627,17.1385918,1251.69
</coordinates>
</Point>
</Placemark>
<Placemark>
<name>
Wed Sep 29 13:13:25 2010 S=0.54 Km/hr
</name>
<styleUrl>
#styleMap_TLP_Normal
</styleUrl>
<Point>
<coordinates>
-98.9858475,17.1385937,1251.97
</coordinates>
</Point>
</Placemark>
<Placemark>
<name>
Wed Sep 29 13:13:35 2010 S=0.75 Km/hr
</name>
<styleUrl>
#styleMap_TLP_Normal
</styleUrl>
<Point>
<coordinates>
-98.9858398,17.1385860,1252.25
</coordinates>
</Point>
</Placemark>
<Placemark>
<name>
Wed Sep 29 13:13:45 2010 S=2.27 Km/hr
</name>
<styleUrl>
#styleMap_TLP_Normal
</styleUrl>
<Point>
<coordinates>
-98.9858551,17.1385155,1253.13
</coordinates>
</Point>
</Placemark>
<Placemark>
<name>
Wed Sep 29 13:13:55 2010 S=2.20 Km/hr
</name>
<styleUrl>
#styleMap_TLP_Normal
</styleUrl>
<Point>
<coordinates>
-98.9858398,17.1384449,1253.91
</coordinates>
</Point>
</Placemark>
<Placemark>
<name>
Wed Sep 29 13:14:05 2010 S=0.45 Km/hr
</name>
<styleUrl>
#styleMap_TLP_Normal
</styleUrl>
<Point>
<coordinates>
-98.9858627,17.1383648,1254.47
</coordinates>
</Point>
</Placemark>
<Placemark>
<name>
Wed Sep 29 13:14:15 2010 S=1.55 Km/hr
</name>
<styleUrl>
#styleMap_TLP_Normal
</styleUrl>
<Point>
<coordinates>
-98.9858475,17.1383171,1255.44
</coordinates>
</Point>
</Placemark>
<Placemark>
<name>
Wed Sep 29 13:14:25 2010 S=1.66 Km/hr
</name>
<styleUrl>
#styleMap_TLP_Normal
</styleUrl>
<Point>
<coordinates>
-98.9858475,17.1382561,1256.50
</coordinates>
</Point>
</Placemark>
<Placemark>
<name>
Wed Sep 29 13:14:35 2010 S=2.44 Km/hr
</name>
<styleUrl>
#styleMap_TLP_Normal
</styleUrl>
<Point>
<coordinates>
-98.9858627,17.1381798,1258.22
</coordinates>
</Point>
</Placemark>
<Placemark>
<name>
Wed Sep 29 13:14:45 2010 S=1.24 Km/hr
</name>
<styleUrl>
#styleMap_TLP_Normal
</styleUrl>
<Point>
<coordinates>
-98.9859009,17.1381092,1258.97
</coordinates>
</Point>
</Placemark>
<Placemark>
<name>
Wed Sep 29 13:14:55 2010 S=0.41 Km/hr
</name>
<styleUrl>
#styleMap_TLP_Normal
</styleUrl>
<Point>
<coordinates>
-98.9858856,17.1380787,1259.56
</coordinates>
</Point>
</Placemark>
<Placemark>
<name>
Wed Sep 29 13:15:05 2010 S=0.29 Km/hr
</name>
<styleUrl>
#styleMap_TLP_Normal
</styleUrl>
<Point>
<coordinates>
-98.9858856,17.1380749,1259.56
</coordinates>
</Point>
</Placemark>
<Placemark>
<name>
Wed Sep 29 13:15:15 2010 S=0.23 Km/hr
</name>
<styleUrl>
#styleMap_TLP_Normal
</styleUrl>
<Point>
<coordinates>
-98.9858704,17.1380749,1259.63
</coordinates>
</Point>
</Placemark>
<Placemark>
<name>
Wed Sep 29 13:15:25 2010 S=0.40 Km/hr
</name>
<styleUrl>
#styleMap_TLP_Normal
</styleUrl>
<Point>
<coordinates>
-98.9858704,17.1380768,1259.66
</coordinates>
</Point>
</Placemark>
<Placemark>
<name>
Wed Sep 29 13:15:35 2010 S=0.28 Km/hr
</name>
<styleUrl>
#styleMap_TLP_Normal
</styleUrl>
<Point>
<coordinates>
-98.9858856,17.1380711,1259.97
</coordinates>
</Point>
</Placemark>
<Placemark>
<name>
Wed Sep 29 13:15:45 2010 S=0.64 Km/hr
</name>
<styleUrl>
#styleMap_TLP_Normal
</styleUrl>
<Point>
<coordinates>
-98.9858704,17.1380653,1260.47
</coordinates>
</Point>
</Placemark>
<Placemark>
<name>
Wed Sep 29 13:15:55 2010 S=1.28 Km/hr
</name>
<styleUrl>
#styleMap_TLP_Normal
</styleUrl>
<Point>
<coordinates>
-98.9858475,17.1380882,1262.44
</coordinates>
</Point>
</Placemark>
<Placemark>
<name>
Wed Sep 29 13:16:05 2010 S=0.94 Km/hr
</name>
<styleUrl>
#styleMap_TLP_Normal
</styleUrl>
<Point>
<coordinates>
-98.9858398,17.1380501,1265.06
</coordinates>
</Point>
</Placemark>
<Placemark>
<name>
Wed Sep 29 13:16:15 2010 S=1.16 Km/hr
</name>
<styleUrl>
#styleMap_TLP_Normal
</styleUrl>
<Point>
<coordinates>
-98.9858017,17.1380558,1268.66
</coordinates>
</Point>
</Placemark>
<Placemark>
<name>
Wed Sep 29 13:16:25 2010 S=1.33 Km/hr
</name>
<styleUrl>
#styleMap_TLP_Normal
</styleUrl>
<Point>
<coordinates>
-98.9857941,17.1380310,1270.88
</coordinates>
</Point>
</Placemark>
<Placemark>
<name>
Wed Sep 29 13:16:35 2010 S=0.45 Km/hr
</name>
<styleUrl>
#styleMap_TLP_Normal
</styleUrl>
<Point>
<coordinates>
-98.9858093,17.1380138,1272.31
</coordinates>
</Point>
</Placemark>
<Placemark>
<name>
Wed Sep 29 13:16:45 2010 S=1.79 Km/hr
</name>
<styleUrl>
#styleMap_TLP_Normal
</styleUrl>
<Point>
<coordinates>
-98.9857712,17.1380138,1274.44
</coordinates>
</Point>
</Placemark>
<Placemark>
<name>
Wed Sep 29 13:16:55 2010 S=0.81 Km/hr
</name>
<styleUrl>
#styleMap_TLP_Normal
</styleUrl>
<Point>
<coordinates>
-98.9857483,17.1380424,1275.91
</coordinates>
</Point>
</Placemark>
<Placemark>
<name>
Wed Sep 29 13:17:05 2010 S=0.32 Km/hr
</name>
<styleUrl>
#styleMap_TLP_Normal
</styleUrl>
<Point>
<coordinates>
-98.9857254,17.1380367,1277.13
</coordinates>
</Point>
</Placemark>
<Placemark>
<name>
Wed Sep 29 13:17:15 2010 S=1.50 Km/hr
</name>
<styleUrl>
#styleMap_TLP_Normal
</styleUrl>
<Point>
<coordinates>
-98.9857178,17.1380043,1278.16
</coordinates>
</Point>
</Placemark>
<Placemark>
<name>
Wed Sep 29 13:17:25 2010 S=0.94 Km/hr
</name>
<styleUrl>
#styleMap_TLP_Normal
</styleUrl>
<Point>
<coordinates>
-98.9857101,17.1379814,1279.53
</coordinates>
</Point>
</Placemark>
<Placemark>
<name>
Wed Sep 29 13:17:35 2010 S=0.50 Km/hr
</name>
<styleUrl>
#styleMap_TLP_Normal
</styleUrl>
<Point>
<coordinates>
-98.9857101,17.1379585,1281.06
</coordinates>
</Point>
</Placemark>
<Placemark>
<name>
Wed Sep 29 13:17:45 2010 S=0.35 Km/hr
</name>
<styleUrl>
#styleMap_TLP_Normal
</styleUrl>
<Point>
<coordinates>
-98.9857178,17.1379509,1282.41
</coordinates>
</Point>
</Placemark>
<Placemark>
<name>
Wed Sep 29 13:17:55 2010 S=0.32 Km/hr
</name>
<styleUrl>
#styleMap_TLP_Normal
</styleUrl>
<Point>
<coordinates>
-98.9857254,17.1379509,1283.72
</coordinates>
</Point>
</Placemark>
<Placemark>
<name>
Wed Sep 29 13:18:05 2010 S=0.60 Km/hr
</name>
<styleUrl>
#styleMap_TLP_Normal
</styleUrl>
<Point>
<coordinates>
-98.9857254,17.1379452,1285.00
</coordinates>
</Point>
</Placemark>
<Placemark>
<name>
Wed Sep 29 13:18:15 2010 S=1.30 Km/hr
</name>
<styleUrl>
#styleMap_TLP_Normal
</styleUrl>
<Point>
<coordinates>
-98.9856949,17.1379681,1285.97
</coordinates>
</Point>
</Placemark>
<Placemark>
<name>
Wed Sep 29 13:18:25 2010 S=1.85 Km/hr
</name>
<styleUrl>
#styleMap_TLP_Normal
</styleUrl>
<Point>
<coordinates>
-98.9856644,17.1379471,1286.50
</coordinates>
</Point>
</Placemark>
<Placemark>
<name>
Wed Sep 29 13:18:35 2010 S=2.01 Km/hr
</name>
<styleUrl>
#styleMap_TLP_Normal
</styleUrl>
<Point>
<coordinates>
-98.9856339,17.1379147,1287.94
</coordinates>
</Point>
</Placemark>
<Placemark>
<name>
Wed Sep 29 13:18:45 2010 S=1.22 Km/hr
</name>
<styleUrl>
#styleMap_TLP_Normal
</styleUrl>
<Point>
<coordinates>
-98.9855957,17.1379261,1290.34
</coordinates>
</Point>
</Placemark>
<Placemark>
<name>
Wed Sep 29 13:18:55 2010 S=1.83 Km/hr
</name>
<styleUrl>
#styleMap_TLP_Normal
</styleUrl>
<Point>
<coordinates>
-98.9855652,17.1378841,1291.78
</coordinates>
</Point>
</Placemark>
<Placemark>
<name>
Wed Sep 29 13:19:05 2010 S=1.50 Km/hr
</name>
<styleUrl>
#styleMap_TLP_Normal
</styleUrl>
<Point>
<coordinates>
-98.9855347,17.1378613,1296.84
</coordinates>
</Point>
</Placemark>
<Placemark>
<name>
Wed Sep 29 13:19:15 2010 S=2.10 Km/hr
</name>
<styleUrl>
#styleMap_TLP_Normal
</styleUrl>
<Point>
<coordinates>
-98.9854736,17.1378326,1300.88
</coordinates>
</Point>
</Placemark>
<Placemark>
<name>
Wed Sep 29 13:19:25 2010 S=0.91 Km/hr
</name>
<styleUrl>
#styleMap_TLP_Normal
</styleUrl>
<Point>
<coordinates>
-98.9854507,17.1377850,1302.22
</coordinates>
</Point>
</Placemark>
<Placemark>
<name>
Wed Sep 29 13:19:35 2010 S=2.20 Km/hr
</name>
<styleUrl>
#styleMap_TLP_Normal
</styleUrl>
<Point>
<coordinates>
-98.9854126,17.1377754,1302.72
</coordinates>
</Point>
</Placemark>
<Placemark>
<name>
Wed Sep 29 13:19:45 2010 S=2.95 Km/hr
</name>
<styleUrl>
#styleMap_TLP_Normal
</styleUrl>
<Point>
<coordinates>
-98.9853516,17.1378117,1304.38
</coordinates>
</Point>
</Placemark>
<Placemark>
<name>
Wed Sep 29 13:19:55 2010 S=1.39 Km/hr
</name>
<styleUrl>
#styleMap_TLP_Finish
</styleUrl>
<Point>
<coordinates>
-98.9853287,17.1378365,1305.16
</coordinates>
</Point>
</Placemark>
</Folder>
</Document>
</kml>
