# Supplementary material for: Lévy foraging patterns of rural humans
Source: PLoS One. 2018 Jun 18;13(6):e0199099. doi: 10.1371/journal.pone.0199099 (PMC6005560; doi:10.1371/journal.pone.0199099)
Supplement: S6 File — (ZIP) [file pone.0199099.s006.zip › holux11/Holux011_M-241_Start_20100423-101605_Finish_20100423-113345.kml]

<?xml version="1.0" encoding="UTF-8"?>
<kml xmlns="http://earth.google.com/kml/2.1">
<Document>
<Style id="normalState_TLP_Start">
<IconStyle>
<scale>1.0</scale>
<Icon>
<href>http://maps.google.com/mapfiles/kml/pal4/icon15.png</href>
</Icon>
</IconStyle>
<LabelStyle>
<scale>1.0</scale>
</LabelStyle>
</Style>
<Style id="highlightState_TLP_Start">
<IconStyle>
<scale>1.1</scale>
<Icon>
<href>http://maps.google.com/mapfiles/kml/pal4/icon7.png</href>
</Icon>
</IconStyle>
<LabelStyle>
<scale>1.1</scale>
<color>ff0000ff</color>
</LabelStyle>
</Style>
<StyleMap id="styleMap_TLP_Start">
<Pair>
<key>normal</key>
<styleUrl>#normalState_TLP_Start</styleUrl>
</Pair>
<Pair>
<key>highlight</key>
<styleUrl>#highlightState_TLP_Start</styleUrl>
</Pair>
</StyleMap>
<Style id="normalState_TLP_Finish">
<IconStyle>
<scale>1.0</scale>
<Icon>
<href>http://maps.google.com/mapfiles/kml/pal4/icon15.png</href>
</Icon>
</IconStyle>
<LabelStyle>
<scale>1.0</scale>
</LabelStyle>
</Style>
<Style id="highlightState_TLP_Finish">
<IconStyle>
<scale>1.1</scale>
<Icon>
<href>http://maps.google.com/mapfiles/kml/pal4/icon7.png</href>
</Icon>
</IconStyle>
<LabelStyle>
<scale>1.1</scale>
<color>ff0000ff</color>
</LabelStyle>
</Style>
<StyleMap id="styleMap_TLP_Finish">
<Pair>
<key>normal</key>
<styleUrl>#normalState_TLP_Finish</styleUrl>
</Pair>
<Pair>
<key>highlight</key>
<styleUrl>#highlightState_TLP_Finish</styleUrl>
</Pair>
</StyleMap>
<Style id="normalState_TLP_Normal">
<IconStyle>
<scale>1.0</scale>
<Icon>
<href>http://maps.google.com/mapfiles/kml/pal4/icon31.png</href>
</Icon>
</IconStyle>
<LabelStyle>
<scale>1.0</scale>
</LabelStyle>
</Style>
<Style id="highlightState_TLP_Normal">
<IconStyle>
<scale>1.1</scale>
<Icon>
<href>http://maps.google.com/mapfiles/kml/pal4/icon23.png</href>
</Icon>
</IconStyle>
<LabelStyle>
<scale>1.1</scale>
<color>ff0000ff</color>
</LabelStyle>
</Style>
<StyleMap id="styleMap_TLP_Normal">
<Pair>
<key>normal</key>
<styleUrl>#normalState_TLP_Normal</styleUrl>
</Pair>
<Pair>
<key>highlight</key>
<styleUrl>#highlightState_TLP_Normal</styleUrl>
</Pair>
</StyleMap>
<Style id="normalState_TLP_Photo">
<IconStyle>
<scale>1.0</scale>
<Icon>
<href>http://maps.google.com/mapfiles/kml/pal4/icon46.png</href>
</Icon>
</IconStyle>
<LabelStyle>
<scale>1.0</scale>
</LabelStyle>
</Style>
<Style id="highlightState_TLP_Photo">
<IconStyle>
<scale>1.1</scale>
<Icon>
<href>http://maps.google.com/mapfiles/kml/pal4/icon38.png</href>
</Icon>
</IconStyle>
<LabelStyle>
<scale>1.1</scale>
<color>ff0000ff</color>
</LabelStyle>
</Style>
<StyleMap id="styleMap_TLP_Photo">
<Pair>
<key>normal</key>
<styleUrl>#normalState_TLP_Photo</styleUrl>
</Pair>
<Pair>
<key>highlight</key>
<styleUrl>#highlightState_TLP_Photo</styleUrl>
</Pair>
</StyleMap>
<Style id="roadStyle">
<LineStyle>
<color>ffffff00</color>
<width>6</width>
</LineStyle>
</Style>
<Open>1</Open>
<description>Route</description>
<name>Track Log</name>
<Placemark>
<name>Route</name>
<styleUrl>#roadStyle</styleUrl>
<MultiGeometry>
<LineString>
<coordinates>
-98.9851532,17.1388969,1314.91 -98.9852371,17.1388721,1334.03 -98.9852295,17.1388664,1332.66 -98.9852066,17.1388645,1330.25 -98.9851913,17.1388683,1328.69 -98.9851913,17.1388702,1328.53 -98.9852142,17.1388512,1327.00 -98.9851913,17.1389217,1325.53 -98.9851608,17.1389980,1324.50 -98.9851456,17.1390820,1324.25 -98.9851151,17.1391544,1323.41 -98.9850693,17.1392136,1322.09 -98.9850464,17.1393223,1321.78 -98.9850311,17.1394520,1321.06 -98.9850159,17.1395283,1320.19 -98.9850540,17.1396255,1321.97 -98.9850693,17.1397285,1320.69 -98.9850845,17.1397896,1323.50 -98.9851151,17.1398907,1324.50 -98.9851227,17.1399822,1325.00 -98.9851227,17.1400814,1328.31 -98.9851151,17.1401672,1330.06 -98.9851151,17.1402397,1333.03 -98.9851151,17.1403027,1334.44 -98.9850922,17.1404114,1334.06 -98.9851151,17.1404819,1335.50 -98.9851379,17.1405544,1336.63 -98.9851532,17.1406403,1338.09 -98.9851608,17.1407204,1341.28 -98.9851303,17.1407852,1341.88 -98.9850540,17.1408749,1341.66 -98.9849854,17.1409626,1341.84 -98.9849319,17.1410217,1342.19 -98.9848938,17.1410408,1343.25 -98.9848633,17.1410885,1343.69 -98.9847794,17.1411724,1343.41 -98.9846497,17.1411953,1343.28 -98.9845657,17.1412792,1342.44 -98.9845276,17.1413689,1342.66 -98.9844666,17.1414566,1343.19 -98.9844131,17.1414661,1342.88 -98.9843597,17.1415405,1342.78 -98.9843750,17.1416378,1344.31 -98.9844131,17.1417046,1344.66 -98.9844589,17.1417542,1345.03 -98.9845123,17.1418114,1345.22 -98.9845200,17.1418781,1346.16 -98.9845963,17.1419411,1345.78 -98.9846191,17.1419964,1345.69 -98.9846115,17.1420784,1347.97 -98.9845963,17.1421261,1346.66 -98.9846115,17.1421814,1348.06 -98.9845886,17.1422825,1350.75 -98.9845963,17.1423168,1352.81 -98.9846344,17.1423931,1354.44 -98.9846954,17.1424809,1357.75 -98.9847794,17.1425304,1358.31 -98.9847946,17.1426048,1359.03 -98.9848175,17.1426792,1359.84 -98.9848022,17.1427326,1359.44 -98.9847946,17.1427345,1360.34 -98.9847488,17.1427803,1361.22 -98.9846573,17.1428223,1361.13 -98.9845734,17.1428471,1360.41 -98.9844360,17.1428909,1358.53 -98.9843445,17.1429119,1358.09 -98.9842453,17.1429214,1357.16 -98.9841614,17.1429558,1357.06 -98.9840546,17.1429558,1357.44 -98.9839630,17.1429501,1357.41 -98.9838715,17.1429234,1358.50 -98.9837646,17.1429443,1358.22 -98.9836807,17.1429863,1358.50 -98.9835892,17.1429901,1359.28 -98.9835281,17.1430054,1360.00 -98.9834518,17.1430321,1360.34 -98.9834213,17.1430435,1361.63 -98.9833450,17.1430969,1363.66 -98.9832535,17.1431293,1363.97 -98.9831848,17.1431599,1363.91 -98.9831085,17.1431904,1363.97 -98.9830475,17.1432285,1364.44 -98.9829483,17.1432800,1366.38 -98.9828644,17.1433296,1368.72 -98.9827652,17.1433697,1369.00 -98.9826660,17.1434765,1370.19 -98.9825821,17.1435299,1371.47 -98.9825211,17.1435642,1372.03 -98.9824677,17.1435890,1375.50 -98.9823990,17.1436520,1377.75 -98.9823380,17.1436882,1379.38 -98.9822769,17.1437664,1380.28 -98.9822388,17.1438217,1381.94 -98.9822388,17.1438026,1381.53 -98.9822617,17.1438274,1382.19 -98.9822922,17.1438618,1382.16 -98.9822998,17.1438828,1382.50 -98.9822922,17.1438866,1382.06 -98.9822922,17.1438866,1382.13 -98.9822845,17.1439018,1381.47 -98.9822617,17.1439095,1381.13 -98.9822464,17.1439075,1381.16 -98.9822388,17.1439037,1381.28 -98.9822311,17.1438961,1381.31 -98.9822311,17.1438980,1381.31 -98.9822235,17.1438904,1381.38 -98.9822235,17.1438961,1381.47 -98.9822235,17.1438942,1381.47 -98.9822235,17.1438885,1381.44 -98.9822159,17.1438808,1381.38 -98.9822159,17.1438828,1381.28 -98.9822083,17.1438904,1381.13 -98.9822388,17.1439152,1380.25 -98.9822464,17.1439342,1379.44 -98.9822464,17.1439419,1379.09 -98.9822388,17.1439457,1378.75 -98.9822388,17.1439419,1378.41 -98.9822540,17.1439323,1378.13 -98.9822769,17.1438866,1377.75 -98.9822845,17.1438732,1377.44 -98.9822922,17.1438732,1377.06 -98.9822922,17.1438808,1376.88 -98.9822922,17.1438904,1376.88 -98.9822998,17.1438904,1376.84 -98.9822922,17.1438942,1376.81 -98.9822922,17.1438961,1376.81 -98.9822922,17.1438961,1376.88 -98.9822922,17.1438961,1376.91 -98.9822998,17.1438961,1376.97 -98.9822998,17.1438961,1377.03 -98.9822998,17.1438961,1377.09 -98.9822998,17.1438961,1377.13 -98.9822998,17.1438961,1377.22 -98.9822998,17.1438961,1377.22 -98.9822998,17.1438961,1377.16 -98.9822922,17.1438961,1377.16 -98.9822769,17.1439018,1377.09 -98.9822464,17.1439209,1376.59 -98.9822388,17.1439438,1376.06 -98.9822464,17.1439552,1375.47 -98.9822388,17.1439571,1374.69 -98.9822388,17.1439571,1374.22 -98.9822388,17.1439571,1374.25 -98.9822388,17.1439552,1374.28 -98.9822388,17.1439571,1374.31 -98.9822540,17.1439590,1374.41 -98.9822693,17.1439590,1374.66 -98.9822769,17.1439476,1375.28 -98.9822693,17.1439381,1375.97 -98.9822617,17.1439400,1377.13 -98.9822617,17.1439457,1378.59 -98.9822693,17.1439552,1380.06 -98.9822845,17.1439629,1382.09 -98.9823074,17.1439686,1384.50 -98.9823151,17.1439743,1386.38 -98.9823227,17.1439743,1387.59 -98.9823303,17.1439686,1388.88 -98.9823227,17.1439686,1390.19 -98.9823227,17.1439686,1391.38 -98.9823151,17.1439686,1392.66 -98.9823151,17.1439667,1393.84 -98.9823227,17.1439686,1394.88 -98.9823227,17.1439686,1395.00 -98.9823227,17.1439705,1394.94 -98.9823227,17.1439590,1394.69 -98.9823303,17.1439552,1394.59 -98.9823227,17.1439552,1394.53 -98.9823227,17.1439552,1394.50 -98.9823227,17.1439552,1394.50 -98.9823227,17.1439552,1394.50 -98.9823227,17.1439552,1394.47 -98.9823227,17.1439571,1394.44 -98.9823227,17.1439571,1394.34 -98.9823227,17.1439552,1394.34 -98.9823227,17.1439552,1394.22 -98.9823151,17.1439571,1394.09 -98.9823151,17.1439571,1394.06 -98.9823151,17.1439571,1394.00 -98.9823151,17.1439571,1393.94 -98.9823151,17.1439571,1393.94 -98.9823151,17.1439571,1393.88 -98.9823151,17.1439590,1393.84 -98.9823151,17.1439590,1393.78 -98.9823151,17.1439590,1393.75 -98.9823227,17.1439590,1393.72 -98.9823227,17.1439590,1393.66 -98.9823151,17.1439590,1393.63 -98.9823151,17.1439590,1393.59 -98.9823151,17.1439590,1393.53 -98.9823151,17.1439590,1393.47 -98.9823151,17.1439590,1393.34 -98.9823151,17.1439590,1393.28 -98.9823151,17.1439590,1393.22 -98.9823151,17.1439590,1393.22 -98.9823151,17.1439590,1393.19 -98.9823151,17.1439571,1393.13 -98.9823151,17.1439571,1393.06 -98.9823074,17.1439514,1392.84 -98.9822998,17.1439552,1392.31 -98.9822922,17.1439533,1391.44 -98.9822845,17.1439552,1390.47 -98.9822845,17.1439533,1389.38 -98.9822769,17.1439419,1388.13 -98.9822693,17.1439285,1386.81 -98.9822693,17.1439190,1385.66 -98.9822617,17.1439171,1384.41 -98.9822540,17.1439190,1383.03 -98.9822464,17.1439075,1381.53 -98.9822464,17.1439018,1380.09 -98.9822617,17.1439018,1378.59 -98.9822922,17.1439171,1377.63 -98.9823074,17.1439266,1376.09 -98.9822922,17.1439209,1374.81 -98.9822845,17.1439362,1376.63 -98.9822769,17.1439266,1376.66 -98.9822693,17.1439114,1376.75 -98.9822617,17.1439114,1377.16 -98.9822617,17.1439133,1377.53 -98.9822540,17.1439133,1377.53 -98.9822617,17.1439133,1377.53 -98.9822617,17.1439133,1377.56 -98.9822617,17.1439152,1377.53 -98.9822540,17.1439152,1377.63 -98.9822540,17.1439152,1377.75 -98.9822540,17.1439171,1377.81 -98.9822540,17.1439171,1377.78 -98.9822464,17.1439190,1377.78 -98.9822464,17.1439209,1377.72 -98.9822464,17.1439228,1377.69 -98.9822311,17.1439304,1377.50 -98.9822235,17.1439457,1377.25 -98.9822235,17.1439533,1376.84 -98.9822159,17.1439610,1376.53 -98.9822159,17.1439667,1376.34 -98.9822235,17.1439648,1376.28 -98.9822159,17.1439629,1376.25 -98.9822159,17.1439629,1376.28 -98.9822159,17.1439629,1376.25 -98.9822159,17.1439610,1376.28 -98.9822159,17.1439552,1376.28 -98.9822083,17.1439533,1376.31 -98.9822159,17.1439514,1376.34 -98.9822159,17.1439514,1376.63 -98.9822235,17.1439610,1377.44 -98.9822311,17.1439724,1378.34 -98.9822388,17.1439896,1379.03 -98.9822388,17.1440067,1379.56 -98.9822388,17.1440144,1380.03 -98.9822311,17.1440239,1380.34 -98.9822159,17.1440296,1380.44 -98.9821930,17.1440353,1380.19 -98.9821777,17.1440315,1379.75 -98.9821701,17.1440220,1379.25 -98.9821548,17.1440334,1378.56 -98.9821548,17.1440468,1378.06 -98.9821548,17.1440430,1377.53 -98.9821472,17.1440430,1377.31 -98.9821548,17.1440392,1377.00 -98.9821548,17.1440239,1376.53 -98.9821396,17.1440086,1375.88 -98.9821320,17.1440048,1374.91 -98.9821243,17.1440105,1374.31 -98.9821243,17.1440144,1374.13 -98.9821243,17.1440125,1374.09 -98.9821243,17.1440125,1374.13 -98.9821243,17.1440125,1374.13 -98.9821243,17.1440125,1374.06 -98.9821243,17.1440125,1374.06 -98.9821320,17.1440105,1374.09 -98.9821320,17.1440105,1374.16 -98.9821320,17.1440105,1374.16 -98.9821396,17.1440086,1374.34 -98.9821472,17.1440163,1374.56 -98.9821625,17.1440220,1374.66 -98.9822083,17.1440334,1375.63 -98.9822464,17.1440125,1375.88 -98.9822617,17.1439991,1376.50 -98.9822540,17.1439915,1377.19 -98.9822540,17.1439857,1377.91 -98.9822617,17.1439838,1378.56 -98.9822617,17.1439724,1379.28 -98.9822617,17.1439571,1380.16 -98.9822769,17.1439247,1379.72 -98.9823074,17.1438694,1379.38 -98.9822693,17.1438198,1378.91 -98.9822464,17.1438389,1381.34 -98.9822311,17.1438370,1382.09 -98.9822311,17.1438198,1382.84 -98.9822311,17.1437931,1384.72 -98.9822388,17.1437798,1383.78 -98.9822311,17.1437836,1384.06 -98.9822311,17.1437950,1384.53 -98.9822235,17.1438046,1384.84 -98.9822311,17.1438065,1384.97 -98.9822388,17.1438179,1385.91 -98.9822388,17.1438236,1385.53 -98.9822464,17.1438370,1385.63 -98.9822388,17.1438255,1385.28 -98.9822388,17.1438618,1384.72 -98.9822540,17.1438389,1384.94 -98.9822617,17.1438522,1384.84 -98.9822464,17.1438351,1385.25 -98.9822388,17.1438408,1382.69 -98.9822617,17.1438522,1383.63 -98.9822617,17.1438274,1383.09 -98.9822464,17.1438866,1383.25 -98.9822464,17.1438847,1383.19 -98.9822464,17.1438580,1382.56 -98.9822540,17.1438503,1382.94 -98.9822617,17.1438351,1383.84 -98.9822617,17.1438332,1383.94 -98.9822617,17.1438351,1383.94 -98.9822693,17.1438389,1383.97 -98.9822693,17.1438427,1383.94 -98.9822617,17.1438408,1384.16 -98.9822693,17.1438274,1383.84 -98.9822617,17.1438255,1384.03 -98.9822693,17.1438332,1384.06 -98.9822464,17.1438522,1384.72 -98.9822083,17.1438618,1382.28 -98.9822083,17.1438713,1382.50 -98.9822006,17.1438713,1381.63 -98.9822006,17.1438751,1381.63 -98.9821930,17.1438789,1381.66 -98.9822388,17.1438084,1381.78 -98.9822464,17.1438007,1381.38 -98.9822617,17.1438084,1380.91 -98.9822617,17.1438103,1380.88 -98.9822693,17.1438255,1380.84 -98.9822693,17.1438370,1380.88 -98.9822693,17.1438370,1380.88 -98.9822693,17.1438274,1380.88 -98.9822693,17.1438141,1380.88 -98.9822617,17.1438179,1380.91 -98.9822769,17.1437912,1381.00 -98.9822693,17.1438007,1380.84 -98.9823074,17.1438236,1380.88 -98.9822998,17.1438084,1381.28 -98.9822845,17.1438046,1381.22 -98.9822769,17.1438198,1381.34 -98.9822769,17.1438293,1381.09 -98.9822693,17.1437817,1381.50 -98.9822693,17.1437836,1381.44 -98.9822617,17.1437836,1381.63 -98.9822845,17.1437950,1381.38 -98.9822693,17.1437702,1382.00 -98.9822693,17.1437950,1383.53 -98.9822693,17.1437988,1383.56 -98.9822922,17.1438217,1383.72 -98.9822998,17.1438293,1384.78 -98.9822464,17.1438351,1385.81 -98.9823074,17.1437874,1386.56 -98.9823914,17.1436863,1387.88 -98.9824677,17.1436253,1389.03 -98.9825745,17.1435795,1388.81 -98.9826584,17.1435204,1388.84 -98.9827194,17.1434402,1388.13 -98.9828415,17.1434174,1387.88 -98.9829483,17.1433887,1384.97 -98.9830399,17.1433392,1382.78 -98.9831085,17.1432915,1377.09 -98.9831161,17.1433105,1376.06 -98.9831314,17.1432934,1375.50 -98.9832458,17.1432362,1374.69 -98.9833298,17.1431580,1374.78 -98.9834366,17.1431179,1372.88 -98.9835281,17.1430511,1369.03 -98.9836426,17.1429939,1367.09 -98.9837418,17.1429749,1367.16 -98.9838409,17.1428967,1364.16 -98.9839706,17.1429043,1362.84 -98.9840775,17.1429157,1361.81 -98.9841995,17.1429386,1361.94 -98.9843140,17.1429272,1363.72 -98.9844513,17.1429234,1362.50 -98.9845734,17.1428699,1361.22 -98.9846802,17.1428452,1358.38 -98.9847107,17.1428432,1358.78 -98.9847183,17.1428375,1358.53 -98.9847183,17.1428318,1358.50 -98.9847183,17.1428318,1358.47 -98.9847107,17.1428280,1358.44 -98.9847107,17.1428051,1358.66 -98.9847107,17.1428032,1358.69 -98.9847031,17.1427975,1358.63 -98.9847031,17.1427898,1358.59 -98.9846954,17.1427803,1358.56 -98.9846954,17.1427689,1358.59 -98.9847794,17.1427479,1358.63 -98.9847870,17.1426620,1356.09 -98.9847107,17.1425457,1352.63 -98.9846268,17.1424751,1351.72 -98.9845963,17.1423817,1350.78 -98.9845657,17.1422768,1350.09 -98.9845352,17.1421261,1350.22 -98.9845505,17.1420460,1350.53 -98.9845657,17.1419582,1349.91 -98.9845810,17.1419945,1347.94 -98.9845963,17.1419830,1347.78 -98.9846115,17.1419754,1347.72 -98.9846191,17.1419773,1347.75 -98.9845428,17.1420288,1348.50 -98.9845505,17.1420059,1348.50 -98.9845505,17.1419353,1348.56 -98.9845047,17.1418457,1348.34 -98.9844131,17.1417313,1348.09 -98.9843597,17.1416416,1347.81 -98.9843216,17.1415462,1347.53 -98.9843979,17.1415100,1347.28 -98.9845047,17.1414490,1345.00 -98.9845810,17.1413555,1340.78 -98.9846649,17.1412773,1338.91 -98.9847488,17.1411800,1336.84 -98.9848175,17.1411209,1333.00 -98.9849091,17.1410198,1332.16 -98.9849701,17.1408901,1332.16 -98.9850388,17.1407890,1330.94 -98.9850769,17.1407204,1330.84 -98.9850845,17.1406078,1330.34 -98.9850540,17.1404686,1327.13 -98.9850388,17.1403522,1326.06 -98.9850388,17.1402607,1324.56 -98.9850540,17.1401062,1323.63 -98.9850845,17.1400013,1322.47 -98.9850616,17.1399593,1321.94 -98.9850616,17.1399612,1320.16 -98.9850616,17.1399632,1318.75 -98.9850540,17.1399555,1317.38 -98.9850540,17.1399403,1316.16 -98.9850464,17.1399250,1315.09 -98.9850540,17.1399231,1314.28 -98.9850616,17.1399288,1314.00 -98.9850769,17.1399364,1313.94 -98.9850922,17.1399422,1313.47 -98.9850845,17.1399517,1312.97 -98.9850845,17.1399612,1312.94 -98.9850693,17.1399670,1313.25 -98.9850464,17.1399784,1316.63 -98.9850388,17.1399727,1317.16 -98.9850235,17.1399136,1319.56 -98.9850311,17.1398010,1322.97 -98.9850159,17.1396809,1322.47 -98.9850235,17.1395683,1320.56 -98.9849930,17.1394386,1321.69 -98.9850159,17.1393375,1319.66 -98.9850464,17.1392345,1318.44 -98.9850922,17.1391144,1318.84 -98.9851379,17.1390114,1319.28 -98.9851227,17.1390152,1318.25 -98.9851303,17.1390095,1318.25 -98.9851303,17.1390095,1318.31 -98.9851151,17.1389275,1317.91 -98.9851303,17.1387730,1317.47 -98.9851532,17.1386623,1316.59 -98.9851608,17.1385326,1315.47 -98.9851761,17.1384544,1311.47 -98.9851990,17.1383305,1310.00 -98.9852448,17.1382141,1310.28 -98.9852524,17.1381283,1311.28 -98.9852066,17.1380100,1307.91 -98.9852676,17.1379089,1307.31 -98.9853439,17.1378345,1307.09 -98.9853516,17.1377888,1309.19 -98.9853668,17.1378174,1308.88 -98.9853745,17.1378288,1309.22 -98.9853973,17.1378193,1309.56 -98.9853897,17.1378059,1310.13 </coordinates>
</LineString>
</MultiGeometry>
</Placemark>
<Folder>
<name>waypoints</name>
<Placemark>
<name>
Fri Apr 23 10:16:05 2010 S=1.82 Km/hr
</name>
<styleUrl>
#styleMap_TLP_Start
</styleUrl>
<Point>
<coordinates>
-98.9851532,17.1388969,1314.91
</coordinates>
</Point>
</Placemark>
<Placemark>
<name>
Fri Apr 23 10:16:15 2010 S=0.02 Km/hr
</name>
<styleUrl>
#styleMap_TLP_Normal
</styleUrl>
<Point>
<coordinates>
-98.9852371,17.1388721,1334.03
</coordinates>
</Point>
</Placemark>
<Placemark>
<name>
Fri Apr 23 10:16:25 2010 S=0.23 Km/hr
</name>
<styleUrl>
#styleMap_TLP_Normal
</styleUrl>
<Point>
<coordinates>
-98.9852295,17.1388664,1332.66
</coordinates>
</Point>
</Placemark>
<Placemark>
<name>
Fri Apr 23 10:16:35 2010 S=0.19 Km/hr
</name>
<styleUrl>
#styleMap_TLP_Normal
</styleUrl>
<Point>
<coordinates>
-98.9852066,17.1388645,1330.25
</coordinates>
</Point>
</Placemark>
<Placemark>
<name>
Fri Apr 23 10:16:45 2010 S=0.07 Km/hr
</name>
<styleUrl>
#styleMap_TLP_Normal
</styleUrl>
<Point>
<coordinates>
-98.9851913,17.1388683,1328.69
</coordinates>
</Point>
</Placemark>
<Placemark>
<name>
Fri Apr 23 10:16:55 2010 S=0.11 Km/hr
</name>
<styleUrl>
#styleMap_TLP_Normal
</styleUrl>
<Point>
<coordinates>
-98.9851913,17.1388702,1328.53
</coordinates>
</Point>
</Placemark>
<Placemark>
<name>
Fri Apr 23 10:17:05 2010 S=0.79 Km/hr
</name>
<styleUrl>
#styleMap_TLP_Normal
</styleUrl>
<Point>
<coordinates>
-98.9852142,17.1388512,1327.00
</coordinates>
</Point>
</Placemark>
<Placemark>
<name>
Fri Apr 23 10:17:15 2010 S=3.56 Km/hr
</name>
<styleUrl>
#styleMap_TLP_Normal
</styleUrl>
<Point>
<coordinates>
-98.9851913,17.1389217,1325.53
</coordinates>
</Point>
</Placemark>
<Placemark>
<name>
Fri Apr 23 10:17:25 2010 S=2.71 Km/hr
</name>
<styleUrl>
#styleMap_TLP_Normal
</styleUrl>
<Point>
<coordinates>
-98.9851608,17.1389980,1324.50
</coordinates>
</Point>
</Placemark>
<Placemark>
<name>
Fri Apr 23 10:17:35 2010 S=2.52 Km/hr
</name>
<styleUrl>
#styleMap_TLP_Normal
</styleUrl>
<Point>
<coordinates>
-98.9851456,17.1390820,1324.25
</coordinates>
</Point>
</Placemark>
<Placemark>
<name>
Fri Apr 23 10:17:45 2010 S=2.40 Km/hr
</name>
<styleUrl>
#styleMap_TLP_Normal
</styleUrl>
<Point>
<coordinates>
-98.9851151,17.1391544,1323.41
</coordinates>
</Point>
</Placemark>
<Placemark>
<name>
Fri Apr 23 10:17:55 2010 S=2.75 Km/hr
</name>
<styleUrl>
#styleMap_TLP_Normal
</styleUrl>
<Point>
<coordinates>
-98.9850693,17.1392136,1322.09
</coordinates>
</Point>
</Placemark>
<Placemark>
<name>
Fri Apr 23 10:18:05 2010 S=3.69 Km/hr
</name>
<styleUrl>
#styleMap_TLP_Normal
</styleUrl>
<Point>
<coordinates>
-98.9850464,17.1393223,1321.78
</coordinates>
</Point>
</Placemark>
<Placemark>
<name>
Fri Apr 23 10:18:15 2010 S=5.59 Km/hr
</name>
<styleUrl>
#styleMap_TLP_Normal
</styleUrl>
<Point>
<coordinates>
-98.9850311,17.1394520,1321.06
</coordinates>
</Point>
</Placemark>
<Placemark>
<name>
Fri Apr 23 10:18:25 2010 S=2.62 Km/hr
</name>
<styleUrl>
#styleMap_TLP_Normal
</styleUrl>
<Point>
<coordinates>
-98.9850159,17.1395283,1320.19
</coordinates>
</Point>
</Placemark>
<Placemark>
<name>
Fri Apr 23 10:18:35 2010 S=3.36 Km/hr
</name>
<styleUrl>
#styleMap_TLP_Normal
</styleUrl>
<Point>
<coordinates>
-98.9850540,17.1396255,1321.97
</coordinates>
</Point>
</Placemark>
<Placemark>
<name>
Fri Apr 23 10:18:45 2010 S=3.38 Km/hr
</name>
<styleUrl>
#styleMap_TLP_Normal
</styleUrl>
<Point>
<coordinates>
-98.9850693,17.1397285,1320.69
</coordinates>
</Point>
</Placemark>
<Placemark>
<name>
Fri Apr 23 10:18:55 2010 S=2.93 Km/hr
</name>
<styleUrl>
#styleMap_TLP_Normal
</styleUrl>
<Point>
<coordinates>
-98.9850845,17.1397896,1323.50
</coordinates>
</Point>
</Placemark>
<Placemark>
<name>
Fri Apr 23 10:19:05 2010 S=3.20 Km/hr
</name>
<styleUrl>
#styleMap_TLP_Normal
</styleUrl>
<Point>
<coordinates>
-98.9851151,17.1398907,1324.50
</coordinates>
</Point>
</Placemark>
<Placemark>
<name>
Fri Apr 23 10:19:15 2010 S=2.80 Km/hr
</name>
<styleUrl>
#styleMap_TLP_Normal
</styleUrl>
<Point>
<coordinates>
-98.9851227,17.1399822,1325.00
</coordinates>
</Point>
</Placemark>
<Placemark>
<name>
Fri Apr 23 10:19:25 2010 S=4.01 Km/hr
</name>
<styleUrl>
#styleMap_TLP_Normal
</styleUrl>
<Point>
<coordinates>
-98.9851227,17.1400814,1328.31
</coordinates>
</Point>
</Placemark>
<Placemark>
<name>
Fri Apr 23 10:19:35 2010 S=3.21 Km/hr
</name>
<styleUrl>
#styleMap_TLP_Normal
</styleUrl>
<Point>
<coordinates>
-98.9851151,17.1401672,1330.06
</coordinates>
</Point>
</Placemark>
<Placemark>
<name>
Fri Apr 23 10:19:45 2010 S=3.01 Km/hr
</name>
<styleUrl>
#styleMap_TLP_Normal
</styleUrl>
<Point>
<coordinates>
-98.9851151,17.1402397,1333.03
</coordinates>
</Point>
</Placemark>
<Placemark>
<name>
Fri Apr 23 10:19:55 2010 S=2.49 Km/hr
</name>
<styleUrl>
#styleMap_TLP_Normal
</styleUrl>
<Point>
<coordinates>
-98.9851151,17.1403027,1334.44
</coordinates>
</Point>
</Placemark>
<Placemark>
<name>
Fri Apr 23 10:20:05 2010 S=3.21 Km/hr
</name>
<styleUrl>
#styleMap_TLP_Normal
</styleUrl>
<Point>
<coordinates>
-98.9850922,17.1404114,1334.06
</coordinates>
</Point>
</Placemark>
<Placemark>
<name>
Fri Apr 23 10:20:15 2010 S=1.86 Km/hr
</name>
<styleUrl>
#styleMap_TLP_Normal
</styleUrl>
<Point>
<coordinates>
-98.9851151,17.1404819,1335.50
</coordinates>
</Point>
</Placemark>
<Placemark>
<name>
Fri Apr 23 10:20:25 2010 S=2.47 Km/hr
</name>
<styleUrl>
#styleMap_TLP_Normal
</styleUrl>
<Point>
<coordinates>
-98.9851379,17.1405544,1336.63
</coordinates>
</Point>
</Placemark>
<Placemark>
<name>
Fri Apr 23 10:20:35 2010 S=2.64 Km/hr
</name>
<styleUrl>
#styleMap_TLP_Normal
</styleUrl>
<Point>
<coordinates>
-98.9851532,17.1406403,1338.09
</coordinates>
</Point>
</Placemark>
<Placemark>
<name>
Fri Apr 23 10:20:45 2010 S=2.49 Km/hr
</name>
<styleUrl>
#styleMap_TLP_Normal
</styleUrl>
<Point>
<coordinates>
-98.9851608,17.1407204,1341.28
</coordinates>
</Point>
</Placemark>
<Placemark>
<name>
Fri Apr 23 10:20:55 2010 S=3.50 Km/hr
</name>
<styleUrl>
#styleMap_TLP_Normal
</styleUrl>
<Point>
<coordinates>
-98.9851303,17.1407852,1341.88
</coordinates>
</Point>
</Placemark>
<Placemark>
<name>
Fri Apr 23 10:21:05 2010 S=3.41 Km/hr
</name>
<styleUrl>
#styleMap_TLP_Normal
</styleUrl>
<Point>
<coordinates>
-98.9850540,17.1408749,1341.66
</coordinates>
</Point>
</Placemark>
<Placemark>
<name>
Fri Apr 23 10:21:15 2010 S=3.80 Km/hr
</name>
<styleUrl>
#styleMap_TLP_Normal
</styleUrl>
<Point>
<coordinates>
-98.9849854,17.1409626,1341.84
</coordinates>
</Point>
</Placemark>
<Placemark>
<name>
Fri Apr 23 10:21:25 2010 S=3.18 Km/hr
</name>
<styleUrl>
#styleMap_TLP_Normal
</styleUrl>
<Point>
<coordinates>
-98.9849319,17.1410217,1342.19
</coordinates>
</Point>
</Placemark>
<Placemark>
<name>
Fri Apr 23 10:21:35 2010 S=0.29 Km/hr
</name>
<styleUrl>
#styleMap_TLP_Normal
</styleUrl>
<Point>
<coordinates>
-98.9848938,17.1410408,1343.25
</coordinates>
</Point>
</Placemark>
<Placemark>
<name>
Fri Apr 23 10:21:45 2010 S=2.84 Km/hr
</name>
<styleUrl>
#styleMap_TLP_Normal
</styleUrl>
<Point>
<coordinates>
-98.9848633,17.1410885,1343.69
</coordinates>
</Point>
</Placemark>
<Placemark>
<name>
Fri Apr 23 10:21:55 2010 S=3.60 Km/hr
</name>
<styleUrl>
#styleMap_TLP_Normal
</styleUrl>
<Point>
<coordinates>
-98.9847794,17.1411724,1343.41
</coordinates>
</Point>
</Placemark>
<Placemark>
<name>
Fri Apr 23 10:22:05 2010 S=3.24 Km/hr
</name>
<styleUrl>
#styleMap_TLP_Normal
</styleUrl>
<Point>
<coordinates>
-98.9846497,17.1411953,1343.28
</coordinates>
</Point>
</Placemark>
<Placemark>
<name>
Fri Apr 23 10:22:15 2010 S=4.22 Km/hr
</name>
<styleUrl>
#styleMap_TLP_Normal
</styleUrl>
<Point>
<coordinates>
-98.9845657,17.1412792,1342.44
</coordinates>
</Point>
</Placemark>
<Placemark>
<name>
Fri Apr 23 10:22:25 2010 S=3.31 Km/hr
</name>
<styleUrl>
#styleMap_TLP_Normal
</styleUrl>
<Point>
<coordinates>
-98.9845276,17.1413689,1342.66
</coordinates>
</Point>
</Placemark>
<Placemark>
<name>
Fri Apr 23 10:22:35 2010 S=3.81 Km/hr
</name>
<styleUrl>
#styleMap_TLP_Normal
</styleUrl>
<Point>
<coordinates>
-98.9844666,17.1414566,1343.19
</coordinates>
</Point>
</Placemark>
<Placemark>
<name>
Fri Apr 23 10:22:45 2010 S=2.03 Km/hr
</name>
<styleUrl>
#styleMap_TLP_Normal
</styleUrl>
<Point>
<coordinates>
-98.9844131,17.1414661,1342.88
</coordinates>
</Point>
</Placemark>
<Placemark>
<name>
Fri Apr 23 10:22:55 2010 S=1.93 Km/hr
</name>
<styleUrl>
#styleMap_TLP_Normal
</styleUrl>
<Point>
<coordinates>
-98.9843597,17.1415405,1342.78
</coordinates>
</Point>
</Placemark>
<Placemark>
<name>
Fri Apr 23 10:23:05 2010 S=2.83 Km/hr
</name>
<styleUrl>
#styleMap_TLP_Normal
</styleUrl>
<Point>
<coordinates>
-98.9843750,17.1416378,1344.31
</coordinates>
</Point>
</Placemark>
<Placemark>
<name>
Fri Apr 23 10:23:15 2010 S=2.78 Km/hr
</name>
<styleUrl>
#styleMap_TLP_Normal
</styleUrl>
<Point>
<coordinates>
-98.9844131,17.1417046,1344.66
</coordinates>
</Point>
</Placemark>
<Placemark>
<name>
Fri Apr 23 10:23:25 2010 S=2.37 Km/hr
</name>
<styleUrl>
#styleMap_TLP_Normal
</styleUrl>
<Point>
<coordinates>
-98.9844589,17.1417542,1345.03
</coordinates>
</Point>
</Placemark>
<Placemark>
<name>
Fri Apr 23 10:23:35 2010 S=3.65 Km/hr
</name>
<styleUrl>
#styleMap_TLP_Normal
</styleUrl>
<Point>
<coordinates>
-98.9845123,17.1418114,1345.22
</coordinates>
</Point>
</Placemark>
<Placemark>
<name>
Fri Apr 23 10:23:45 2010 S=2.02 Km/hr
</name>
<styleUrl>
#styleMap_TLP_Normal
</styleUrl>
<Point>
<coordinates>
-98.9845200,17.1418781,1346.16
</coordinates>
</Point>
</Placemark>
<Placemark>
<name>
Fri Apr 23 10:23:55 2010 S=2.94 Km/hr
</name>
<styleUrl>
#styleMap_TLP_Normal
</styleUrl>
<Point>
<coordinates>
-98.9845963,17.1419411,1345.78
</coordinates>
</Point>
</Placemark>
<Placemark>
<name>
Fri Apr 23 10:24:05 2010 S=2.10 Km/hr
</name>
<styleUrl>
#styleMap_TLP_Normal
</styleUrl>
<Point>
<coordinates>
-98.9846191,17.1419964,1345.69
</coordinates>
</Point>
</Placemark>
<Placemark>
<name>
Fri Apr 23 10:24:15 2010 S=2.31 Km/hr
</name>
<styleUrl>
#styleMap_TLP_Normal
</styleUrl>
<Point>
<coordinates>
-98.9846115,17.1420784,1347.97
</coordinates>
</Point>
</Placemark>
<Placemark>
<name>
Fri Apr 23 10:24:25 2010 S=2.40 Km/hr
</name>
<styleUrl>
#styleMap_TLP_Normal
</styleUrl>
<Point>
<coordinates>
-98.9845963,17.1421261,1346.66
</coordinates>
</Point>
</Placemark>
<Placemark>
<name>
Fri Apr 23 10:24:35 2010 S=2.68 Km/hr
</name>
<styleUrl>
#styleMap_TLP_Normal
</styleUrl>
<Point>
<coordinates>
-98.9846115,17.1421814,1348.06
</coordinates>
</Point>
</Placemark>
<Placemark>
<name>
Fri Apr 23 10:24:45 2010 S=3.47 Km/hr
</name>
<styleUrl>
#styleMap_TLP_Normal
</styleUrl>
<Point>
<coordinates>
-98.9845886,17.1422825,1350.75
</coordinates>
</Point>
</Placemark>
<Placemark>
<name>
Fri Apr 23 10:24:55 2010 S=0.98 Km/hr
</name>
<styleUrl>
#styleMap_TLP_Normal
</styleUrl>
<Point>
<coordinates>
-98.9845963,17.1423168,1352.81
</coordinates>
</Point>
</Placemark>
<Placemark>
<name>
Fri Apr 23 10:25:05 2010 S=2.37 Km/hr
</name>
<styleUrl>
#styleMap_TLP_Normal
</styleUrl>
<Point>
<coordinates>
-98.9846344,17.1423931,1354.44
</coordinates>
</Point>
</Placemark>
<Placemark>
<name>
Fri Apr 23 10:25:15 2010 S=2.45 Km/hr
</name>
<styleUrl>
#styleMap_TLP_Normal
</styleUrl>
<Point>
<coordinates>
-98.9846954,17.1424809,1357.75
</coordinates>
</Point>
</Placemark>
<Placemark>
<name>
Fri Apr 23 10:25:25 2010 S=3.07 Km/hr
</name>
<styleUrl>
#styleMap_TLP_Normal
</styleUrl>
<Point>
<coordinates>
-98.9847794,17.1425304,1358.31
</coordinates>
</Point>
</Placemark>
<Placemark>
<name>
Fri Apr 23 10:25:35 2010 S=3.59 Km/hr
</name>
<styleUrl>
#styleMap_TLP_Normal
</styleUrl>
<Point>
<coordinates>
-98.9847946,17.1426048,1359.03
</coordinates>
</Point>
</Placemark>
<Placemark>
<name>
Fri Apr 23 10:25:45 2010 S=3.50 Km/hr
</name>
<styleUrl>
#styleMap_TLP_Normal
</styleUrl>
<Point>
<coordinates>
-98.9848175,17.1426792,1359.84
</coordinates>
</Point>
</Placemark>
<Placemark>
<name>
Fri Apr 23 10:25:55 2010 S=2.45 Km/hr
</name>
<styleUrl>
#styleMap_TLP_Normal
</styleUrl>
<Point>
<coordinates>
-98.9848022,17.1427326,1359.44
</coordinates>
</Point>
</Placemark>
<Placemark>
<name>
Fri Apr 23 10:26:05 2010 S=0.97 Km/hr
</name>
<styleUrl>
#styleMap_TLP_Normal
</styleUrl>
<Point>
<coordinates>
-98.9847946,17.1427345,1360.34
</coordinates>
</Point>
</Placemark>
<Placemark>
<name>
Fri Apr 23 10:26:15 2010 S=3.26 Km/hr
</name>
<styleUrl>
#styleMap_TLP_Normal
</styleUrl>
<Point>
<coordinates>
-98.9847488,17.1427803,1361.22
</coordinates>
</Point>
</Placemark>
<Placemark>
<name>
Fri Apr 23 10:26:25 2010 S=4.01 Km/hr
</name>
<styleUrl>
#styleMap_TLP_Normal
</styleUrl>
<Point>
<coordinates>
-98.9846573,17.1428223,1361.13
</coordinates>
</Point>
</Placemark>
<Placemark>
<name>
Fri Apr 23 10:26:35 2010 S=3.21 Km/hr
</name>
<styleUrl>
#styleMap_TLP_Normal
</styleUrl>
<Point>
<coordinates>
-98.9845734,17.1428471,1360.41
</coordinates>
</Point>
</Placemark>
<Placemark>
<name>
Fri Apr 23 10:26:45 2010 S=2.78 Km/hr
</name>
<styleUrl>
#styleMap_TLP_Normal
</styleUrl>
<Point>
<coordinates>
-98.9844360,17.1428909,1358.53
</coordinates>
</Point>
</Placemark>
<Placemark>
<name>
Fri Apr 23 10:26:55 2010 S=3.76 Km/hr
</name>
<styleUrl>
#styleMap_TLP_Normal
</styleUrl>
<Point>
<coordinates>
-98.9843445,17.1429119,1358.09
</coordinates>
</Point>
</Placemark>
<Placemark>
<name>
Fri Apr 23 10:27:05 2010 S=3.76 Km/hr
</name>
<styleUrl>
#styleMap_TLP_Normal
</styleUrl>
<Point>
<coordinates>
-98.9842453,17.1429214,1357.16
</coordinates>
</Point>
</Placemark>
<Placemark>
<name>
Fri Apr 23 10:27:15 2010 S=3.08 Km/hr
</name>
<styleUrl>
#styleMap_TLP_Normal
</styleUrl>
<Point>
<coordinates>
-98.9841614,17.1429558,1357.06
</coordinates>
</Point>
</Placemark>
<Placemark>
<name>
Fri Apr 23 10:27:25 2010 S=3.60 Km/hr
</name>
<styleUrl>
#styleMap_TLP_Normal
</styleUrl>
<Point>
<coordinates>
-98.9840546,17.1429558,1357.44
</coordinates>
</Point>
</Placemark>
<Placemark>
<name>
Fri Apr 23 10:27:35 2010 S=2.65 Km/hr
</name>
<styleUrl>
#styleMap_TLP_Normal
</styleUrl>
<Point>
<coordinates>
-98.9839630,17.1429501,1357.41
</coordinates>
</Point>
</Placemark>
<Placemark>
<name>
Fri Apr 23 10:27:45 2010 S=2.66 Km/hr
</name>
<styleUrl>
#styleMap_TLP_Normal
</styleUrl>
<Point>
<coordinates>
-98.9838715,17.1429234,1358.50
</coordinates>
</Point>
</Placemark>
<Placemark>
<name>
Fri Apr 23 10:27:55 2010 S=3.41 Km/hr
</name>
<styleUrl>
#styleMap_TLP_Normal
</styleUrl>
<Point>
<coordinates>
-98.9837646,17.1429443,1358.22
</coordinates>
</Point>
</Placemark>
<Placemark>
<name>
Fri Apr 23 10:28:05 2010 S=2.83 Km/hr
</name>
<styleUrl>
#styleMap_TLP_Normal
</styleUrl>
<Point>
<coordinates>
-98.9836807,17.1429863,1358.50
</coordinates>
</Point>
</Placemark>
<Placemark>
<name>
Fri Apr 23 10:28:15 2010 S=2.88 Km/hr
</name>
<styleUrl>
#styleMap_TLP_Normal
</styleUrl>
<Point>
<coordinates>
-98.9835892,17.1429901,1359.28
</coordinates>
</Point>
</Placemark>
<Placemark>
<name>
Fri Apr 23 10:28:25 2010 S=2.15 Km/hr
</name>
<styleUrl>
#styleMap_TLP_Normal
</styleUrl>
<Point>
<coordinates>
-98.9835281,17.1430054,1360.00
</coordinates>
</Point>
</Placemark>
<Placemark>
<name>
Fri Apr 23 10:28:35 2010 S=3.21 Km/hr
</name>
<styleUrl>
#styleMap_TLP_Normal
</styleUrl>
<Point>
<coordinates>
-98.9834518,17.1430321,1360.34
</coordinates>
</Point>
</Placemark>
<Placemark>
<name>
Fri Apr 23 10:28:45 2010 S=0.09 Km/hr
</name>
<styleUrl>
#styleMap_TLP_Normal
</styleUrl>
<Point>
<coordinates>
-98.9834213,17.1430435,1361.63
</coordinates>
</Point>
</Placemark>
<Placemark>
<name>
Fri Apr 23 10:28:55 2010 S=3.70 Km/hr
</name>
<styleUrl>
#styleMap_TLP_Normal
</styleUrl>
<Point>
<coordinates>
-98.9833450,17.1430969,1363.66
</coordinates>
</Point>
</Placemark>
<Placemark>
<name>
Fri Apr 23 10:29:05 2010 S=3.54 Km/hr
</name>
<styleUrl>
#styleMap_TLP_Normal
</styleUrl>
<Point>
<coordinates>
-98.9832535,17.1431293,1363.97
</coordinates>
</Point>
</Placemark>
<Placemark>
<name>
Fri Apr 23 10:29:15 2010 S=3.23 Km/hr
</name>
<styleUrl>
#styleMap_TLP_Normal
</styleUrl>
<Point>
<coordinates>
-98.9831848,17.1431599,1363.91
</coordinates>
</Point>
</Placemark>
<Placemark>
<name>
Fri Apr 23 10:29:25 2010 S=2.64 Km/hr
</name>
<styleUrl>
#styleMap_TLP_Normal
</styleUrl>
<Point>
<coordinates>
-98.9831085,17.1431904,1363.97
</coordinates>
</Point>
</Placemark>
<Placemark>
<name>
Fri Apr 23 10:29:35 2010 S=3.20 Km/hr
</name>
<styleUrl>
#styleMap_TLP_Normal
</styleUrl>
<Point>
<coordinates>
-98.9830475,17.1432285,1364.44
</coordinates>
</Point>
</Placemark>
<Placemark>
<name>
Fri Apr 23 10:29:45 2010 S=3.11 Km/hr
</name>
<styleUrl>
#styleMap_TLP_Normal
</styleUrl>
<Point>
<coordinates>
-98.9829483,17.1432800,1366.38
</coordinates>
</Point>
</Placemark>
<Placemark>
<name>
Fri Apr 23 10:29:55 2010 S=3.28 Km/hr
</name>
<styleUrl>
#styleMap_TLP_Normal
</styleUrl>
<Point>
<coordinates>
-98.9828644,17.1433296,1368.72
</coordinates>
</Point>
</Placemark>
<Placemark>
<name>
Fri Apr 23 10:30:05 2010 S=3.24 Km/hr
</name>
<styleUrl>
#styleMap_TLP_Normal
</styleUrl>
<Point>
<coordinates>
-98.9827652,17.1433697,1369.00
</coordinates>
</Point>
</Placemark>
<Placemark>
<name>
Fri Apr 23 10:30:15 2010 S=3.53 Km/hr
</name>
<styleUrl>
#styleMap_TLP_Normal
</styleUrl>
<Point>
<coordinates>
-98.9826660,17.1434765,1370.19
</coordinates>
</Point>
</Placemark>
<Placemark>
<name>
Fri Apr 23 10:30:25 2010 S=2.30 Km/hr
</name>
<styleUrl>
#styleMap_TLP_Normal
</styleUrl>
<Point>
<coordinates>
-98.9825821,17.1435299,1371.47
</coordinates>
</Point>
</Placemark>
<Placemark>
<name>
Fri Apr 23 10:30:35 2010 S=3.04 Km/hr
</name>
<styleUrl>
#styleMap_TLP_Normal
</styleUrl>
<Point>
<coordinates>
-98.9825211,17.1435642,1372.03
</coordinates>
</Point>
</Placemark>
<Placemark>
<name>
Fri Apr 23 10:30:45 2010 S=2.77 Km/hr
</name>
<styleUrl>
#styleMap_TLP_Normal
</styleUrl>
<Point>
<coordinates>
-98.9824677,17.1435890,1375.50
</coordinates>
</Point>
</Placemark>
<Placemark>
<name>
Fri Apr 23 10:30:55 2010 S=3.05 Km/hr
</name>
<styleUrl>
#styleMap_TLP_Normal
</styleUrl>
<Point>
<coordinates>
-98.9823990,17.1436520,1377.75
</coordinates>
</Point>
</Placemark>
<Placemark>
<name>
Fri Apr 23 10:31:05 2010 S=3.24 Km/hr
</name>
<styleUrl>
#styleMap_TLP_Normal
</styleUrl>
<Point>
<coordinates>
-98.9823380,17.1436882,1379.38
</coordinates>
</Point>
</Placemark>
<Placemark>
<name>
Fri Apr 23 10:31:15 2010 S=2.62 Km/hr
</name>
<styleUrl>
#styleMap_TLP_Normal
</styleUrl>
<Point>
<coordinates>
-98.9822769,17.1437664,1380.28
</coordinates>
</Point>
</Placemark>
<Placemark>
<name>
Fri Apr 23 10:31:25 2010 S=0.68 Km/hr
</name>
<styleUrl>
#styleMap_TLP_Normal
</styleUrl>
<Point>
<coordinates>
-98.9822388,17.1438217,1381.94
</coordinates>
</Point>
</Placemark>
<Placemark>
<name>
Fri Apr 23 10:31:35 2010 S=0.65 Km/hr
</name>
<styleUrl>
#styleMap_TLP_Normal
</styleUrl>
<Point>
<coordinates>
-98.9822388,17.1438026,1381.53
</coordinates>
</Point>
</Placemark>
<Placemark>
<name>
Fri Apr 23 10:31:45 2010 S=1.30 Km/hr
</name>
<styleUrl>
#styleMap_TLP_Normal
</styleUrl>
<Point>
<coordinates>
-98.9822617,17.1438274,1382.19
</coordinates>
</Point>
</Placemark>
<Placemark>
<name>
Fri Apr 23 10:31:55 2010 S=0.71 Km/hr
</name>
<styleUrl>
#styleMap_TLP_Normal
</styleUrl>
<Point>
<coordinates>
-98.9822922,17.1438618,1382.16
</coordinates>
</Point>
</Placemark>
<Placemark>
<name>
Fri Apr 23 10:32:05 2010 S=1.09 Km/hr
</name>
<styleUrl>
#styleMap_TLP_Normal
</styleUrl>
<Point>
<coordinates>
-98.9822998,17.1438828,1382.50
</coordinates>
</Point>
</Placemark>
<Placemark>
<name>
Fri Apr 23 10:32:15 2010 S=0.19 Km/hr
</name>
<styleUrl>
#styleMap_TLP_Normal
</styleUrl>
<Point>
<coordinates>
-98.9822922,17.1438866,1382.06
</coordinates>
</Point>
</Placemark>
<Placemark>
<name>
Fri Apr 23 10:32:25 2010 S=0.40 Km/hr
</name>
<styleUrl>
#styleMap_TLP_Normal
</styleUrl>
<Point>
<coordinates>
-98.9822922,17.1438866,1382.13
</coordinates>
</Point>
</Placemark>
<Placemark>
<name>
Fri Apr 23 10:32:35 2010 S=1.18 Km/hr
</name>
<styleUrl>
#styleMap_TLP_Normal
</styleUrl>
<Point>
<coordinates>
-98.9822845,17.1439018,1381.47
</coordinates>
</Point>
</Placemark>
<Placemark>
<name>
Fri Apr 23 10:32:45 2010 S=0.28 Km/hr
</name>
<styleUrl>
#styleMap_TLP_Normal
</styleUrl>
<Point>
<coordinates>
-98.9822617,17.1439095,1381.13
</coordinates>
</Point>
</Placemark>
<Placemark>
<name>
Fri Apr 23 10:32:55 2010 S=0.70 Km/hr
</name>
<styleUrl>
#styleMap_TLP_Normal
</styleUrl>
<Point>
<coordinates>
-98.9822464,17.1439075,1381.16
</coordinates>
</Point>
</Placemark>
<Placemark>
<name>
Fri Apr 23 10:33:05 2010 S=0.85 Km/hr
</name>
<styleUrl>
#styleMap_TLP_Normal
</styleUrl>
<Point>
<coordinates>
-98.9822388,17.1439037,1381.28
</coordinates>
</Point>
</Placemark>
<Placemark>
<name>
Fri Apr 23 10:33:15 2010 S=0.11 Km/hr
</name>
<styleUrl>
#styleMap_TLP_Normal
</styleUrl>
<Point>
<coordinates>
-98.9822311,17.1438961,1381.31
</coordinates>
</Point>
</Placemark>
<Placemark>
<name>
Fri Apr 23 10:33:25 2010 S=0.05 Km/hr
</name>
<styleUrl>
#styleMap_TLP_Normal
</styleUrl>
<Point>
<coordinates>
-98.9822311,17.1438980,1381.31
</coordinates>
</Point>
</Placemark>
<Placemark>
<name>
Fri Apr 23 10:33:35 2010 S=0.38 Km/hr
</name>
<styleUrl>
#styleMap_TLP_Normal
</styleUrl>
<Point>
<coordinates>
-98.9822235,17.1438904,1381.38
</coordinates>
</Point>
</Placemark>
<Placemark>
<name>
Fri Apr 23 10:33:45 2010 S=0.19 Km/hr
</name>
<styleUrl>
#styleMap_TLP_Normal
</styleUrl>
<Point>
<coordinates>
-98.9822235,17.1438961,1381.47
</coordinates>
</Point>
</Placemark>
<Placemark>
<name>
Fri Apr 23 10:33:55 2010 S=0.44 Km/hr
</name>
<styleUrl>
#styleMap_TLP_Normal
</styleUrl>
<Point>
<coordinates>
-98.9822235,17.1438942,1381.47
</coordinates>
</Point>
</Placemark>
<Placemark>
<name>
Fri Apr 23 10:34:05 2010 S=0.47 Km/hr
</name>
<styleUrl>
#styleMap_TLP_Normal
</styleUrl>
<Point>
<coordinates>
-98.9822235,17.1438885,1381.44
</coordinates>
</Point>
</Placemark>
<Placemark>
<name>
Fri Apr 23 10:34:15 2010 S=0.41 Km/hr
</name>
<styleUrl>
#styleMap_TLP_Normal
</styleUrl>
<Point>
<coordinates>
-98.9822159,17.1438808,1381.38
</coordinates>
</Point>
</Placemark>
<Placemark>
<name>
Fri Apr 23 10:34:25 2010 S=0.19 Km/hr
</name>
<styleUrl>
#styleMap_TLP_Normal
</styleUrl>
<Point>
<coordinates>
-98.9822159,17.1438828,1381.28
</coordinates>
</Point>
</Placemark>
<Placemark>
<name>
Fri Apr 23 10:34:35 2010 S=0.67 Km/hr
</name>
<styleUrl>
#styleMap_TLP_Normal
</styleUrl>
<Point>
<coordinates>
-98.9822083,17.1438904,1381.13
</coordinates>
</Point>
</Placemark>
<Placemark>
<name>
Fri Apr 23 10:34:45 2010 S=0.69 Km/hr
</name>
<styleUrl>
#styleMap_TLP_Normal
</styleUrl>
<Point>
<coordinates>
-98.9822388,17.1439152,1380.25
</coordinates>
</Point>
</Placemark>
<Placemark>
<name>
Fri Apr 23 10:34:55 2010 S=0.49 Km/hr
</name>
<styleUrl>
#styleMap_TLP_Normal
</styleUrl>
<Point>
<coordinates>
-98.9822464,17.1439342,1379.44
</coordinates>
</Point>
</Placemark>
<Placemark>
<name>
Fri Apr 23 10:35:05 2010 S=0.22 Km/hr
</name>
<styleUrl>
#styleMap_TLP_Normal
</styleUrl>
<Point>
<coordinates>
-98.9822464,17.1439419,1379.09
</coordinates>
</Point>
</Placemark>
<Placemark>
<name>
Fri Apr 23 10:35:15 2010 S=0.10 Km/hr
</name>
<styleUrl>
#styleMap_TLP_Normal
</styleUrl>
<Point>
<coordinates>
-98.9822388,17.1439457,1378.75
</coordinates>
</Point>
</Placemark>
<Placemark>
<name>
Fri Apr 23 10:35:25 2010 S=0.29 Km/hr
</name>
<styleUrl>
#styleMap_TLP_Normal
</styleUrl>
<Point>
<coordinates>
-98.9822388,17.1439419,1378.41
</coordinates>
</Point>
</Placemark>
<Placemark>
<name>
Fri Apr 23 10:35:35 2010 S=0.88 Km/hr
</name>
<styleUrl>
#styleMap_TLP_Normal
</styleUrl>
<Point>
<coordinates>
-98.9822540,17.1439323,1378.13
</coordinates>
</Point>
</Placemark>
<Placemark>
<name>
Fri Apr 23 10:35:45 2010 S=0.90 Km/hr
</name>
<styleUrl>
#styleMap_TLP_Normal
</styleUrl>
<Point>
<coordinates>
-98.9822769,17.1438866,1377.75
</coordinates>
</Point>
</Placemark>
<Placemark>
<name>
Fri Apr 23 10:35:55 2010 S=0.25 Km/hr
</name>
<styleUrl>
#styleMap_TLP_Normal
</styleUrl>
<Point>
<coordinates>
-98.9822845,17.1438732,1377.44
</coordinates>
</Point>
</Placemark>
<Placemark>
<name>
Fri Apr 23 10:36:05 2010 S=0.29 Km/hr
</name>
<styleUrl>
#styleMap_TLP_Normal
</styleUrl>
<Point>
<coordinates>
-98.9822922,17.1438732,1377.06
</coordinates>
</Point>
</Placemark>
<Placemark>
<name>
Fri Apr 23 10:36:15 2010 S=0.48 Km/hr
</name>
<styleUrl>
#styleMap_TLP_Normal
</styleUrl>
<Point>
<coordinates>
-98.9822922,17.1438808,1376.88
</coordinates>
</Point>
</Placemark>
<Placemark>
<name>
Fri Apr 23 10:36:25 2010 S=0.57 Km/hr
</name>
<styleUrl>
#styleMap_TLP_Normal
</styleUrl>
<Point>
<coordinates>
-98.9822922,17.1438904,1376.88
</coordinates>
</Point>
</Placemark>
<Placemark>
<name>
Fri Apr 23 10:36:35 2010 S=0.37 Km/hr
</name>
<styleUrl>
#styleMap_TLP_Normal
</styleUrl>
<Point>
<coordinates>
-98.9822998,17.1438904,1376.84
</coordinates>
</Point>
</Placemark>
<Placemark>
<name>
Fri Apr 23 10:36:45 2010 S=0.01 Km/hr
</name>
<styleUrl>
#styleMap_TLP_Normal
</styleUrl>
<Point>
<coordinates>
-98.9822922,17.1438942,1376.81
</coordinates>
</Point>
</Placemark>
<Placemark>
<name>
Fri Apr 23 10:36:55 2010 S=0.01 Km/hr
</name>
<styleUrl>
#styleMap_TLP_Normal
</styleUrl>
<Point>
<coordinates>
-98.9822922,17.1438961,1376.81
</coordinates>
</Point>
</Placemark>
<Placemark>
<name>
Fri Apr 23 10:37:05 2010 S=0.01 Km/hr
</name>
<styleUrl>
#styleMap_TLP_Normal
</styleUrl>
<Point>
<coordinates>
-98.9822922,17.1438961,1376.88
</coordinates>
</Point>
</Placemark>
<Placemark>
<name>
Fri Apr 23 10:37:15 2010 S=0.00 Km/hr
</name>
<styleUrl>
#styleMap_TLP_Normal
</styleUrl>
<Point>
<coordinates>
-98.9822922,17.1438961,1376.91
</coordinates>
</Point>
</Placemark>
<Placemark>
<name>
Fri Apr 23 10:37:25 2010 S=0.01 Km/hr
</name>
<styleUrl>
#styleMap_TLP_Normal
</styleUrl>
<Point>
<coordinates>
-98.9822998,17.1438961,1376.97
</coordinates>
</Point>
</Placemark>
<Placemark>
<name>
Fri Apr 23 10:37:35 2010 S=0.01 Km/hr
</name>
<styleUrl>
#styleMap_TLP_Normal
</styleUrl>
<Point>
<coordinates>
-98.9822998,17.1438961,1377.03
</coordinates>
</Point>
</Placemark>
<Placemark>
<name>
Fri Apr 23 10:37:45 2010 S=0.00 Km/hr
</name>
<styleUrl>
#styleMap_TLP_Normal
</styleUrl>
<Point>
<coordinates>
-98.9822998,17.1438961,1377.09
</coordinates>
</Point>
</Placemark>
<Placemark>
<name>
Fri Apr 23 10:37:55 2010 S=0.01 Km/hr
</name>
<styleUrl>
#styleMap_TLP_Normal
</styleUrl>
<Point>
<coordinates>
-98.9822998,17.1438961,1377.13
</coordinates>
</Point>
</Placemark>
<Placemark>
<name>
Fri Apr 23 10:38:05 2010 S=0.02 Km/hr
</name>
<styleUrl>
#styleMap_TLP_Normal
</styleUrl>
<Point>
<coordinates>
-98.9822998,17.1438961,1377.22
</coordinates>
</Point>
</Placemark>
<Placemark>
<name>
Fri Apr 23 10:38:15 2010 S=0.01 Km/hr
</name>
<styleUrl>
#styleMap_TLP_Normal
</styleUrl>
<Point>
<coordinates>
-98.9822998,17.1438961,1377.22
</coordinates>
</Point>
</Placemark>
<Placemark>
<name>
Fri Apr 23 10:38:25 2010 S=0.01 Km/hr
</name>
<styleUrl>
#styleMap_TLP_Normal
</styleUrl>
<Point>
<coordinates>
-98.9822998,17.1438961,1377.16
</coordinates>
</Point>
</Placemark>
<Placemark>
<name>
Fri Apr 23 10:38:35 2010 S=0.59 Km/hr
</name>
<styleUrl>
#styleMap_TLP_Normal
</styleUrl>
<Point>
<coordinates>
-98.9822922,17.1438961,1377.16
</coordinates>
</Point>
</Placemark>
<Placemark>
<name>
Fri Apr 23 10:38:45 2010 S=0.95 Km/hr
</name>
<styleUrl>
#styleMap_TLP_Normal
</styleUrl>
<Point>
<coordinates>
-98.9822769,17.1439018,1377.09
</coordinates>
</Point>
</Placemark>
<Placemark>
<name>
Fri Apr 23 10:38:55 2010 S=1.01 Km/hr
</name>
<styleUrl>
#styleMap_TLP_Normal
</styleUrl>
<Point>
<coordinates>
-98.9822464,17.1439209,1376.59
</coordinates>
</Point>
</Placemark>
<Placemark>
<name>
Fri Apr 23 10:39:05 2010 S=0.87 Km/hr
</name>
<styleUrl>
#styleMap_TLP_Normal
</styleUrl>
<Point>
<coordinates>
-98.9822388,17.1439438,1376.06
</coordinates>
</Point>
</Placemark>
<Placemark>
<name>
Fri Apr 23 10:39:15 2010 S=0.21 Km/hr
</name>
<styleUrl>
#styleMap_TLP_Normal
</styleUrl>
<Point>
<coordinates>
-98.9822464,17.1439552,1375.47
</coordinates>
</Point>
</Placemark>
<Placemark>
<name>
Fri Apr 23 10:39:25 2010 S=0.49 Km/hr
</name>
<styleUrl>
#styleMap_TLP_Normal
</styleUrl>
<Point>
<coordinates>
-98.9822388,17.1439571,1374.69
</coordinates>
</Point>
</Placemark>
<Placemark>
<name>
Fri Apr 23 10:39:35 2010 S=0.01 Km/hr
</name>
<styleUrl>
#styleMap_TLP_Normal
</styleUrl>
<Point>
<coordinates>
-98.9822388,17.1439571,1374.22
</coordinates>
</Point>
</Placemark>
<Placemark>
<name>
Fri Apr 23 10:39:45 2010 S=0.00 Km/hr
</name>
<styleUrl>
#styleMap_TLP_Normal
</styleUrl>
<Point>
<coordinates>
-98.9822388,17.1439571,1374.25
</coordinates>
</Point>
</Placemark>
<Placemark>
<name>
Fri Apr 23 10:39:55 2010 S=0.02 Km/hr
</name>
<styleUrl>
#styleMap_TLP_Normal
</styleUrl>
<Point>
<coordinates>
-98.9822388,17.1439552,1374.28
</coordinates>
</Point>
</Placemark>
<Placemark>
<name>
Fri Apr 23 10:40:05 2010 S=0.52 Km/hr
</name>
<styleUrl>
#styleMap_TLP_Normal
</styleUrl>
<Point>
<coordinates>
-98.9822388,17.1439571,1374.31
</coordinates>
</Point>
</Placemark>
<Placemark>
<name>
Fri Apr 23 10:40:15 2010 S=0.81 Km/hr
</name>
<styleUrl>
#styleMap_TLP_Normal
</styleUrl>
<Point>
<coordinates>
-98.9822540,17.1439590,1374.41
</coordinates>
</Point>
</Placemark>
<Placemark>
<name>
Fri Apr 23 10:40:25 2010 S=0.46 Km/hr
</name>
<styleUrl>
#styleMap_TLP_Normal
</styleUrl>
<Point>
<coordinates>
-98.9822693,17.1439590,1374.66
</coordinates>
</Point>
</Placemark>
<Placemark>
<name>
Fri Apr 23 10:40:35 2010 S=0.56 Km/hr
</name>
<styleUrl>
#styleMap_TLP_Normal
</styleUrl>
<Point>
<coordinates>
-98.9822769,17.1439476,1375.28
</coordinates>
</Point>
</Placemark>
<Placemark>
<name>
Fri Apr 23 10:40:45 2010 S=0.40 Km/hr
</name>
<styleUrl>
#styleMap_TLP_Normal
</styleUrl>
<Point>
<coordinates>
-98.9822693,17.1439381,1375.97
</coordinates>
</Point>
</Placemark>
<Placemark>
<name>
Fri Apr 23 10:40:55 2010 S=0.06 Km/hr
</name>
<styleUrl>
#styleMap_TLP_Normal
</styleUrl>
<Point>
<coordinates>
-98.9822617,17.1439400,1377.13
</coordinates>
</Point>
</Placemark>
<Placemark>
<name>
Fri Apr 23 10:41:05 2010 S=0.34 Km/hr
</name>
<styleUrl>
#styleMap_TLP_Normal
</styleUrl>
<Point>
<coordinates>
-98.9822617,17.1439457,1378.59
</coordinates>
</Point>
</Placemark>
<Placemark>
<name>
Fri Apr 23 10:41:15 2010 S=0.61 Km/hr
</name>
<styleUrl>
#styleMap_TLP_Normal
</styleUrl>
<Point>
<coordinates>
-98.9822693,17.1439552,1380.06
</coordinates>
</Point>
</Placemark>
<Placemark>
<name>
Fri Apr 23 10:41:25 2010 S=0.79 Km/hr
</name>
<styleUrl>
#styleMap_TLP_Normal
</styleUrl>
<Point>
<coordinates>
-98.9822845,17.1439629,1382.09
</coordinates>
</Point>
</Placemark>
<Placemark>
<name>
Fri Apr 23 10:41:35 2010 S=0.63 Km/hr
</name>
<styleUrl>
#styleMap_TLP_Normal
</styleUrl>
<Point>
<coordinates>
-98.9823074,17.1439686,1384.50
</coordinates>
</Point>
</Placemark>
<Placemark>
<name>
Fri Apr 23 10:41:45 2010 S=0.34 Km/hr
</name>
<styleUrl>
#styleMap_TLP_Normal
</styleUrl>
<Point>
<coordinates>
-98.9823151,17.1439743,1386.38
</coordinates>
</Point>
</Placemark>
<Placemark>
<name>
Fri Apr 23 10:41:55 2010 S=0.46 Km/hr
</name>
<styleUrl>
#styleMap_TLP_Normal
</styleUrl>
<Point>
<coordinates>
-98.9823227,17.1439743,1387.59
</coordinates>
</Point>
</Placemark>
<Placemark>
<name>
Fri Apr 23 10:42:05 2010 S=0.36 Km/hr
</name>
<styleUrl>
#styleMap_TLP_Normal
</styleUrl>
<Point>
<coordinates>
-98.9823303,17.1439686,1388.88
</coordinates>
</Point>
</Placemark>
<Placemark>
<name>
Fri Apr 23 10:42:15 2010 S=0.07 Km/hr
</name>
<styleUrl>
#styleMap_TLP_Normal
</styleUrl>
<Point>
<coordinates>
-98.9823227,17.1439686,1390.19
</coordinates>
</Point>
</Placemark>
<Placemark>
<name>
Fri Apr 23 10:42:25 2010 S=0.24 Km/hr
</name>
<styleUrl>
#styleMap_TLP_Normal
</styleUrl>
<Point>
<coordinates>
-98.9823227,17.1439686,1391.38
</coordinates>
</Point>
</Placemark>
<Placemark>
<name>
Fri Apr 23 10:42:35 2010 S=0.37 Km/hr
</name>
<styleUrl>
#styleMap_TLP_Normal
</styleUrl>
<Point>
<coordinates>
-98.9823151,17.1439686,1392.66
</coordinates>
</Point>
</Placemark>
<Placemark>
<name>
Fri Apr 23 10:42:45 2010 S=0.29 Km/hr
</name>
<styleUrl>
#styleMap_TLP_Normal
</styleUrl>
<Point>
<coordinates>
-98.9823151,17.1439667,1393.84
</coordinates>
</Point>
</Placemark>
<Placemark>
<name>
Fri Apr 23 10:42:55 2010 S=0.15 Km/hr
</name>
<styleUrl>
#styleMap_TLP_Normal
</styleUrl>
<Point>
<coordinates>
-98.9823227,17.1439686,1394.88
</coordinates>
</Point>
</Placemark>
<Placemark>
<name>
Fri Apr 23 10:43:05 2010 S=0.02 Km/hr
</name>
<styleUrl>
#styleMap_TLP_Normal
</styleUrl>
<Point>
<coordinates>
-98.9823227,17.1439686,1395.00
</coordinates>
</Point>
</Placemark>
<Placemark>
<name>
Fri Apr 23 10:43:15 2010 S=0.01 Km/hr
</name>
<styleUrl>
#styleMap_TLP_Normal
</styleUrl>
<Point>
<coordinates>
-98.9823227,17.1439705,1394.94
</coordinates>
</Point>
</Placemark>
<Placemark>
<name>
Fri Apr 23 10:43:25 2010 S=0.72 Km/hr
</name>
<styleUrl>
#styleMap_TLP_Normal
</styleUrl>
<Point>
<coordinates>
-98.9823227,17.1439590,1394.69
</coordinates>
</Point>
</Placemark>
<Placemark>
<name>
Fri Apr 23 10:43:35 2010 S=0.31 Km/hr
</name>
<styleUrl>
#styleMap_TLP_Normal
</styleUrl>
<Point>
<coordinates>
-98.9823303,17.1439552,1394.59
</coordinates>
</Point>
</Placemark>
<Placemark>
<name>
Fri Apr 23 10:43:45 2010 S=0.04 Km/hr
</name>
<styleUrl>
#styleMap_TLP_Normal
</styleUrl>
<Point>
<coordinates>
-98.9823227,17.1439552,1394.53
</coordinates>
</Point>
</Placemark>
<Placemark>
<name>
Fri Apr 23 10:43:55 2010 S=0.01 Km/hr
</name>
<styleUrl>
#styleMap_TLP_Normal
</styleUrl>
<Point>
<coordinates>
-98.9823227,17.1439552,1394.50
</coordinates>
</Point>
</Placemark>
<Placemark>
<name>
Fri Apr 23 10:44:05 2010 S=0.01 Km/hr
</name>
<styleUrl>
#styleMap_TLP_Normal
</styleUrl>
<Point>
<coordinates>
-98.9823227,17.1439552,1394.50
</coordinates>
</Point>
</Placemark>
<Placemark>
<name>
Fri Apr 23 10:44:15 2010 S=0.01 Km/hr
</name>
<styleUrl>
#styleMap_TLP_Normal
</styleUrl>
<Point>
<coordinates>
-98.9823227,17.1439552,1394.50
</coordinates>
</Point>
</Placemark>
<Placemark>
<name>
Fri Apr 23 10:44:25 2010 S=0.01 Km/hr
</name>
<styleUrl>
#styleMap_TLP_Normal
</styleUrl>
<Point>
<coordinates>
-98.9823227,17.1439552,1394.47
</coordinates>
</Point>
</Placemark>
<Placemark>
<name>
Fri Apr 23 10:44:35 2010 S=0.01 Km/hr
</name>
<styleUrl>
#styleMap_TLP_Normal
</styleUrl>
<Point>
<coordinates>
-98.9823227,17.1439571,1394.44
</coordinates>
</Point>
</Placemark>
<Placemark>
<name>
Fri Apr 23 10:44:45 2010 S=0.01 Km/hr
</name>
<styleUrl>
#styleMap_TLP_Normal
</styleUrl>
<Point>
<coordinates>
-98.9823227,17.1439571,1394.34
</coordinates>
</Point>
</Placemark>
<Placemark>
<name>
Fri Apr 23 10:44:55 2010 S=0.00 Km/hr
</name>
<styleUrl>
#styleMap_TLP_Normal
</styleUrl>
<Point>
<coordinates>
-98.9823227,17.1439552,1394.34
</coordinates>
</Point>
</Placemark>
<Placemark>
<name>
Fri Apr 23 10:45:05 2010 S=0.02 Km/hr
</name>
<styleUrl>
#styleMap_TLP_Normal
</styleUrl>
<Point>
<coordinates>
-98.9823227,17.1439552,1394.22
</coordinates>
</Point>
</Placemark>
<Placemark>
<name>
Fri Apr 23 10:45:15 2010 S=0.00 Km/hr
</name>
<styleUrl>
#styleMap_TLP_Normal
</styleUrl>
<Point>
<coordinates>
-98.9823151,17.1439571,1394.09
</coordinates>
</Point>
</Placemark>
<Placemark>
<name>
Fri Apr 23 10:45:25 2010 S=0.02 Km/hr
</name>
<styleUrl>
#styleMap_TLP_Normal
</styleUrl>
<Point>
<coordinates>
-98.9823151,17.1439571,1394.06
</coordinates>
</Point>
</Placemark>
<Placemark>
<name>
Fri Apr 23 10:45:35 2010 S=0.01 Km/hr
</name>
<styleUrl>
#styleMap_TLP_Normal
</styleUrl>
<Point>
<coordinates>
-98.9823151,17.1439571,1394.00
</coordinates>
</Point>
</Placemark>
<Placemark>
<name>
Fri Apr 23 10:45:45 2010 S=0.00 Km/hr
</name>
<styleUrl>
#styleMap_TLP_Normal
</styleUrl>
<Point>
<coordinates>
-98.9823151,17.1439571,1393.94
</coordinates>
</Point>
</Placemark>
<Placemark>
<name>
Fri Apr 23 10:45:55 2010 S=0.01 Km/hr
</name>
<styleUrl>
#styleMap_TLP_Normal
</styleUrl>
<Point>
<coordinates>
-98.9823151,17.1439571,1393.94
</coordinates>
</Point>
</Placemark>
<Placemark>
<name>
Fri Apr 23 10:46:05 2010 S=0.01 Km/hr
</name>
<styleUrl>
#styleMap_TLP_Normal
</styleUrl>
<Point>
<coordinates>
-98.9823151,17.1439571,1393.88
</coordinates>
</Point>
</Placemark>
<Placemark>
<name>
Fri Apr 23 10:46:15 2010 S=0.01 Km/hr
</name>
<styleUrl>
#styleMap_TLP_Normal
</styleUrl>
<Point>
<coordinates>
-98.9823151,17.1439590,1393.84
</coordinates>
</Point>
</Placemark>
<Placemark>
<name>
Fri Apr 23 10:46:25 2010 S=0.01 Km/hr
</name>
<styleUrl>
#styleMap_TLP_Normal
</styleUrl>
<Point>
<coordinates>
-98.9823151,17.1439590,1393.78
</coordinates>
</Point>
</Placemark>
<Placemark>
<name>
Fri Apr 23 10:46:35 2010 S=0.01 Km/hr
</name>
<styleUrl>
#styleMap_TLP_Normal
</styleUrl>
<Point>
<coordinates>
-98.9823151,17.1439590,1393.75
</coordinates>
</Point>
</Placemark>
<Placemark>
<name>
Fri Apr 23 10:46:45 2010 S=0.01 Km/hr
</name>
<styleUrl>
#styleMap_TLP_Normal
</styleUrl>
<Point>
<coordinates>
-98.9823227,17.1439590,1393.72
</coordinates>
</Point>
</Placemark>
<Placemark>
<name>
Fri Apr 23 10:46:55 2010 S=0.00 Km/hr
</name>
<styleUrl>
#styleMap_TLP_Normal
</styleUrl>
<Point>
<coordinates>
-98.9823227,17.1439590,1393.66
</coordinates>
</Point>
</Placemark>
<Placemark>
<name>
Fri Apr 23 10:47:05 2010 S=0.01 Km/hr
</name>
<styleUrl>
#styleMap_TLP_Normal
</styleUrl>
<Point>
<coordinates>
-98.9823151,17.1439590,1393.63
</coordinates>
</Point>
</Placemark>
<Placemark>
<name>
Fri Apr 23 10:47:15 2010 S=0.01 Km/hr
</name>
<styleUrl>
#styleMap_TLP_Normal
</styleUrl>
<Point>
<coordinates>
-98.9823151,17.1439590,1393.59
</coordinates>
</Point>
</Placemark>
<Placemark>
<name>
Fri Apr 23 10:47:25 2010 S=0.01 Km/hr
</name>
<styleUrl>
#styleMap_TLP_Normal
</styleUrl>
<Point>
<coordinates>
-98.9823151,17.1439590,1393.53
</coordinates>
</Point>
</Placemark>
<Placemark>
<name>
Fri Apr 23 10:47:35 2010 S=0.00 Km/hr
</name>
<styleUrl>
#styleMap_TLP_Normal
</styleUrl>
<Point>
<coordinates>
-98.9823151,17.1439590,1393.47
</coordinates>
</Point>
</Placemark>
<Placemark>
<name>
Fri Apr 23 10:47:45 2010 S=0.01 Km/hr
</name>
<styleUrl>
#styleMap_TLP_Normal
</styleUrl>
<Point>
<coordinates>
-98.9823151,17.1439590,1393.34
</coordinates>
</Point>
</Placemark>
<Placemark>
<name>
Fri Apr 23 10:47:55 2010 S=0.00 Km/hr
</name>
<styleUrl>
#styleMap_TLP_Normal
</styleUrl>
<Point>
<coordinates>
-98.9823151,17.1439590,1393.28
</coordinates>
</Point>
</Placemark>
<Placemark>
<name>
Fri Apr 23 10:48:05 2010 S=0.01 Km/hr
</name>
<styleUrl>
#styleMap_TLP_Normal
</styleUrl>
<Point>
<coordinates>
-98.9823151,17.1439590,1393.22
</coordinates>
</Point>
</Placemark>
<Placemark>
<name>
Fri Apr 23 10:48:15 2010 S=0.01 Km/hr
</name>
<styleUrl>
#styleMap_TLP_Normal
</styleUrl>
<Point>
<coordinates>
-98.9823151,17.1439590,1393.22
</coordinates>
</Point>
</Placemark>
<Placemark>
<name>
Fri Apr 23 10:48:25 2010 S=0.01 Km/hr
</name>
<styleUrl>
#styleMap_TLP_Normal
</styleUrl>
<Point>
<coordinates>
-98.9823151,17.1439590,1393.19
</coordinates>
</Point>
</Placemark>
<Placemark>
<name>
Fri Apr 23 10:48:35 2010 S=0.01 Km/hr
</name>
<styleUrl>
#styleMap_TLP_Normal
</styleUrl>
<Point>
<coordinates>
-98.9823151,17.1439571,1393.13
</coordinates>
</Point>
</Placemark>
<Placemark>
<name>
Fri Apr 23 10:48:45 2010 S=0.45 Km/hr
</name>
<styleUrl>
#styleMap_TLP_Normal
</styleUrl>
<Point>
<coordinates>
-98.9823151,17.1439571,1393.06
</coordinates>
</Point>
</Placemark>
<Placemark>
<name>
Fri Apr 23 10:48:55 2010 S=0.37 Km/hr
</name>
<styleUrl>
#styleMap_TLP_Normal
</styleUrl>
<Point>
<coordinates>
-98.9823074,17.1439514,1392.84
</coordinates>
</Point>
</Placemark>
<Placemark>
<name>
Fri Apr 23 10:49:05 2010 S=0.36 Km/hr
</name>
<styleUrl>
#styleMap_TLP_Normal
</styleUrl>
<Point>
<coordinates>
-98.9822998,17.1439552,1392.31
</coordinates>
</Point>
</Placemark>
<Placemark>
<name>
Fri Apr 23 10:49:15 2010 S=0.45 Km/hr
</name>
<styleUrl>
#styleMap_TLP_Normal
</styleUrl>
<Point>
<coordinates>
-98.9822922,17.1439533,1391.44
</coordinates>
</Point>
</Placemark>
<Placemark>
<name>
Fri Apr 23 10:49:25 2010 S=0.22 Km/hr
</name>
<styleUrl>
#styleMap_TLP_Normal
</styleUrl>
<Point>
<coordinates>
-98.9822845,17.1439552,1390.47
</coordinates>
</Point>
</Placemark>
<Placemark>
<name>
Fri Apr 23 10:49:35 2010 S=0.31 Km/hr
</name>
<styleUrl>
#styleMap_TLP_Normal
</styleUrl>
<Point>
<coordinates>
-98.9822845,17.1439533,1389.38
</coordinates>
</Point>
</Placemark>
<Placemark>
<name>
Fri Apr 23 10:49:45 2010 S=0.55 Km/hr
</name>
<styleUrl>
#styleMap_TLP_Normal
</styleUrl>
<Point>
<coordinates>
-98.9822769,17.1439419,1388.13
</coordinates>
</Point>
</Placemark>
<Placemark>
<name>
Fri Apr 23 10:49:55 2010 S=0.37 Km/hr
</name>
<styleUrl>
#styleMap_TLP_Normal
</styleUrl>
<Point>
<coordinates>
-98.9822693,17.1439285,1386.81
</coordinates>
</Point>
</Placemark>
<Placemark>
<name>
Fri Apr 23 10:50:05 2010 S=0.44 Km/hr
</name>
<styleUrl>
#styleMap_TLP_Normal
</styleUrl>
<Point>
<coordinates>
-98.9822693,17.1439190,1385.66
</coordinates>
</Point>
</Placemark>
<Placemark>
<name>
Fri Apr 23 10:50:15 2010 S=0.61 Km/hr
</name>
<styleUrl>
#styleMap_TLP_Normal
</styleUrl>
<Point>
<coordinates>
-98.9822617,17.1439171,1384.41
</coordinates>
</Point>
</Placemark>
<Placemark>
<name>
Fri Apr 23 10:50:25 2010 S=0.37 Km/hr
</name>
<styleUrl>
#styleMap_TLP_Normal
</styleUrl>
<Point>
<coordinates>
-98.9822540,17.1439190,1383.03
</coordinates>
</Point>
</Placemark>
<Placemark>
<name>
Fri Apr 23 10:50:35 2010 S=0.58 Km/hr
</name>
<styleUrl>
#styleMap_TLP_Normal
</styleUrl>
<Point>
<coordinates>
-98.9822464,17.1439075,1381.53
</coordinates>
</Point>
</Placemark>
<Placemark>
<name>
Fri Apr 23 10:50:45 2010 S=0.25 Km/hr
</name>
<styleUrl>
#styleMap_TLP_Normal
</styleUrl>
<Point>
<coordinates>
-98.9822464,17.1439018,1380.09
</coordinates>
</Point>
</Placemark>
<Placemark>
<name>
Fri Apr 23 10:50:55 2010 S=0.89 Km/hr
</name>
<styleUrl>
#styleMap_TLP_Normal
</styleUrl>
<Point>
<coordinates>
-98.9822617,17.1439018,1378.59
</coordinates>
</Point>
</Placemark>
<Placemark>
<name>
Fri Apr 23 10:51:05 2010 S=1.00 Km/hr
</name>
<styleUrl>
#styleMap_TLP_Normal
</styleUrl>
<Point>
<coordinates>
-98.9822922,17.1439171,1377.63
</coordinates>
</Point>
</Placemark>
<Placemark>
<name>
Fri Apr 23 10:51:15 2010 S=0.49 Km/hr
</name>
<styleUrl>
#styleMap_TLP_Normal
</styleUrl>
<Point>
<coordinates>
-98.9823074,17.1439266,1376.09
</coordinates>
</Point>
</Placemark>
<Placemark>
<name>
Fri Apr 23 10:51:25 2010 S=0.67 Km/hr
</name>
<styleUrl>
#styleMap_TLP_Normal
</styleUrl>
<Point>
<coordinates>
-98.9822922,17.1439209,1374.81
</coordinates>
</Point>
</Placemark>
<Placemark>
<name>
Fri Apr 23 10:51:35 2010 S=0.26 Km/hr
</name>
<styleUrl>
#styleMap_TLP_Normal
</styleUrl>
<Point>
<coordinates>
-98.9822845,17.1439362,1376.63
</coordinates>
</Point>
</Placemark>
<Placemark>
<name>
Fri Apr 23 10:51:45 2010 S=0.77 Km/hr
</name>
<styleUrl>
#styleMap_TLP_Normal
</styleUrl>
<Point>
<coordinates>
-98.9822769,17.1439266,1376.66
</coordinates>
</Point>
</Placemark>
<Placemark>
<name>
Fri Apr 23 10:51:55 2010 S=0.41 Km/hr
</name>
<styleUrl>
#styleMap_TLP_Normal
</styleUrl>
<Point>
<coordinates>
-98.9822693,17.1439114,1376.75
</coordinates>
</Point>
</Placemark>
<Placemark>
<name>
Fri Apr 23 10:52:05 2010 S=0.35 Km/hr
</name>
<styleUrl>
#styleMap_TLP_Normal
</styleUrl>
<Point>
<coordinates>
-98.9822617,17.1439114,1377.16
</coordinates>
</Point>
</Placemark>
<Placemark>
<name>
Fri Apr 23 10:52:15 2010 S=0.01 Km/hr
</name>
<styleUrl>
#styleMap_TLP_Normal
</styleUrl>
<Point>
<coordinates>
-98.9822617,17.1439133,1377.53
</coordinates>
</Point>
</Placemark>
<Placemark>
<name>
Fri Apr 23 10:52:25 2010 S=0.02 Km/hr
</name>
<styleUrl>
#styleMap_TLP_Normal
</styleUrl>
<Point>
<coordinates>
-98.9822540,17.1439133,1377.53
</coordinates>
</Point>
</Placemark>
<Placemark>
<name>
Fri Apr 23 10:52:35 2010 S=0.00 Km/hr
</name>
<styleUrl>
#styleMap_TLP_Normal
</styleUrl>
<Point>
<coordinates>
-98.9822617,17.1439133,1377.53
</coordinates>
</Point>
</Placemark>
<Placemark>
<name>
Fri Apr 23 10:52:45 2010 S=0.01 Km/hr
</name>
<styleUrl>
#styleMap_TLP_Normal
</styleUrl>
<Point>
<coordinates>
-98.9822617,17.1439133,1377.56
</coordinates>
</Point>
</Placemark>
<Placemark>
<name>
Fri Apr 23 10:52:55 2010 S=0.02 Km/hr
</name>
<styleUrl>
#styleMap_TLP_Normal
</styleUrl>
<Point>
<coordinates>
-98.9822617,17.1439152,1377.53
</coordinates>
</Point>
</Placemark>
<Placemark>
<name>
Fri Apr 23 10:53:05 2010 S=0.02 Km/hr
</name>
<styleUrl>
#styleMap_TLP_Normal
</styleUrl>
<Point>
<coordinates>
-98.9822540,17.1439152,1377.63
</coordinates>
</Point>
</Placemark>
<Placemark>
<name>
Fri Apr 23 10:53:15 2010 S=0.02 Km/hr
</name>
<styleUrl>
#styleMap_TLP_Normal
</styleUrl>
<Point>
<coordinates>
-98.9822540,17.1439152,1377.75
</coordinates>
</Point>
</Placemark>
<Placemark>
<name>
Fri Apr 23 10:53:25 2010 S=0.01 Km/hr
</name>
<styleUrl>
#styleMap_TLP_Normal
</styleUrl>
<Point>
<coordinates>
-98.9822540,17.1439171,1377.81
</coordinates>
</Point>
</Placemark>
<Placemark>
<name>
Fri Apr 23 10:53:35 2010 S=0.02 Km/hr
</name>
<styleUrl>
#styleMap_TLP_Normal
</styleUrl>
<Point>
<coordinates>
-98.9822540,17.1439171,1377.78
</coordinates>
</Point>
</Placemark>
<Placemark>
<name>
Fri Apr 23 10:53:45 2010 S=0.01 Km/hr
</name>
<styleUrl>
#styleMap_TLP_Normal
</styleUrl>
<Point>
<coordinates>
-98.9822464,17.1439190,1377.78
</coordinates>
</Point>
</Placemark>
<Placemark>
<name>
Fri Apr 23 10:53:55 2010 S=0.01 Km/hr
</name>
<styleUrl>
#styleMap_TLP_Normal
</styleUrl>
<Point>
<coordinates>
-98.9822464,17.1439209,1377.72
</coordinates>
</Point>
</Placemark>
<Placemark>
<name>
Fri Apr 23 10:54:05 2010 S=0.59 Km/hr
</name>
<styleUrl>
#styleMap_TLP_Normal
</styleUrl>
<Point>
<coordinates>
-98.9822464,17.1439228,1377.69
</coordinates>
</Point>
</Placemark>
<Placemark>
<name>
Fri Apr 23 10:54:15 2010 S=0.55 Km/hr
</name>
<styleUrl>
#styleMap_TLP_Normal
</styleUrl>
<Point>
<coordinates>
-98.9822311,17.1439304,1377.50
</coordinates>
</Point>
</Placemark>
<Placemark>
<name>
Fri Apr 23 10:54:25 2010 S=0.50 Km/hr
</name>
<styleUrl>
#styleMap_TLP_Normal
</styleUrl>
<Point>
<coordinates>
-98.9822235,17.1439457,1377.25
</coordinates>
</Point>
</Placemark>
<Placemark>
<name>
Fri Apr 23 10:54:35 2010 S=0.30 Km/hr
</name>
<styleUrl>
#styleMap_TLP_Normal
</styleUrl>
<Point>
<coordinates>
-98.9822235,17.1439533,1376.84
</coordinates>
</Point>
</Placemark>
<Placemark>
<name>
Fri Apr 23 10:54:45 2010 S=0.28 Km/hr
</name>
<styleUrl>
#styleMap_TLP_Normal
</styleUrl>
<Point>
<coordinates>
-98.9822159,17.1439610,1376.53
</coordinates>
</Point>
</Placemark>
<Placemark>
<name>
Fri Apr 23 10:54:55 2010 S=0.12 Km/hr
</name>
<styleUrl>
#styleMap_TLP_Normal
</styleUrl>
<Point>
<coordinates>
-98.9822159,17.1439667,1376.34
</coordinates>
</Point>
</Placemark>
<Placemark>
<name>
Fri Apr 23 10:55:05 2010 S=0.04 Km/hr
</name>
<styleUrl>
#styleMap_TLP_Normal
</styleUrl>
<Point>
<coordinates>
-98.9822235,17.1439648,1376.28
</coordinates>
</Point>
</Placemark>
<Placemark>
<name>
Fri Apr 23 10:55:15 2010 S=0.02 Km/hr
</name>
<styleUrl>
#styleMap_TLP_Normal
</styleUrl>
<Point>
<coordinates>
-98.9822159,17.1439629,1376.25
</coordinates>
</Point>
</Placemark>
<Placemark>
<name>
Fri Apr 23 10:55:25 2010 S=0.01 Km/hr
</name>
<styleUrl>
#styleMap_TLP_Normal
</styleUrl>
<Point>
<coordinates>
-98.9822159,17.1439629,1376.28
</coordinates>
</Point>
</Placemark>
<Placemark>
<name>
Fri Apr 23 10:55:35 2010 S=0.01 Km/hr
</name>
<styleUrl>
#styleMap_TLP_Normal
</styleUrl>
<Point>
<coordinates>
-98.9822159,17.1439629,1376.25
</coordinates>
</Point>
</Placemark>
<Placemark>
<name>
Fri Apr 23 10:55:45 2010 S=0.01 Km/hr
</name>
<styleUrl>
#styleMap_TLP_Normal
</styleUrl>
<Point>
<coordinates>
-98.9822159,17.1439610,1376.28
</coordinates>
</Point>
</Placemark>
<Placemark>
<name>
Fri Apr 23 10:55:55 2010 S=0.46 Km/hr
</name>
<styleUrl>
#styleMap_TLP_Normal
</styleUrl>
<Point>
<coordinates>
-98.9822159,17.1439552,1376.28
</coordinates>
</Point>
</Placemark>
<Placemark>
<name>
Fri Apr 23 10:56:05 2010 S=0.07 Km/hr
</name>
<styleUrl>
#styleMap_TLP_Normal
</styleUrl>
<Point>
<coordinates>
-98.9822083,17.1439533,1376.31
</coordinates>
</Point>
</Placemark>
<Placemark>
<name>
Fri Apr 23 10:56:15 2010 S=0.01 Km/hr
</name>
<styleUrl>
#styleMap_TLP_Normal
</styleUrl>
<Point>
<coordinates>
-98.9822159,17.1439514,1376.34
</coordinates>
</Point>
</Placemark>
<Placemark>
<name>
Fri Apr 23 10:56:25 2010 S=0.50 Km/hr
</name>
<styleUrl>
#styleMap_TLP_Normal
</styleUrl>
<Point>
<coordinates>
-98.9822159,17.1439514,1376.63
</coordinates>
</Point>
</Placemark>
<Placemark>
<name>
Fri Apr 23 10:56:35 2010 S=0.50 Km/hr
</name>
<styleUrl>
#styleMap_TLP_Normal
</styleUrl>
<Point>
<coordinates>
-98.9822235,17.1439610,1377.44
</coordinates>
</Point>
</Placemark>
<Placemark>
<name>
Fri Apr 23 10:56:45 2010 S=0.75 Km/hr
</name>
<styleUrl>
#styleMap_TLP_Normal
</styleUrl>
<Point>
<coordinates>
-98.9822311,17.1439724,1378.34
</coordinates>
</Point>
</Placemark>
<Placemark>
<name>
Fri Apr 23 10:56:55 2010 S=0.67 Km/hr
</name>
<styleUrl>
#styleMap_TLP_Normal
</styleUrl>
<Point>
<coordinates>
-98.9822388,17.1439896,1379.03
</coordinates>
</Point>
</Placemark>
<Placemark>
<name>
Fri Apr 23 10:57:05 2010 S=0.56 Km/hr
</name>
<styleUrl>
#styleMap_TLP_Normal
</styleUrl>
<Point>
<coordinates>
-98.9822388,17.1440067,1379.56
</coordinates>
</Point>
</Placemark>
<Placemark>
<name>
Fri Apr 23 10:57:15 2010 S=0.34 Km/hr
</name>
<styleUrl>
#styleMap_TLP_Normal
</styleUrl>
<Point>
<coordinates>
-98.9822388,17.1440144,1380.03
</coordinates>
</Point>
</Placemark>
<Placemark>
<name>
Fri Apr 23 10:57:25 2010 S=0.62 Km/hr
</name>
<styleUrl>
#styleMap_TLP_Normal
</styleUrl>
<Point>
<coordinates>
-98.9822311,17.1440239,1380.34
</coordinates>
</Point>
</Placemark>
<Placemark>
<name>
Fri Apr 23 10:57:35 2010 S=0.91 Km/hr
</name>
<styleUrl>
#styleMap_TLP_Normal
</styleUrl>
<Point>
<coordinates>
-98.9822159,17.1440296,1380.44
</coordinates>
</Point>
</Placemark>
<Placemark>
<name>
Fri Apr 23 10:57:45 2010 S=0.63 Km/hr
</name>
<styleUrl>
#styleMap_TLP_Normal
</styleUrl>
<Point>
<coordinates>
-98.9821930,17.1440353,1380.19
</coordinates>
</Point>
</Placemark>
<Placemark>
<name>
Fri Apr 23 10:57:55 2010 S=0.59 Km/hr
</name>
<styleUrl>
#styleMap_TLP_Normal
</styleUrl>
<Point>
<coordinates>
-98.9821777,17.1440315,1379.75
</coordinates>
</Point>
</Placemark>
<Placemark>
<name>
Fri Apr 23 10:58:05 2010 S=0.95 Km/hr
</name>
<styleUrl>
#styleMap_TLP_Normal
</styleUrl>
<Point>
<coordinates>
-98.9821701,17.1440220,1379.25
</coordinates>
</Point>
</Placemark>
<Placemark>
<name>
Fri Apr 23 10:58:15 2010 S=0.74 Km/hr
</name>
<styleUrl>
#styleMap_TLP_Normal
</styleUrl>
<Point>
<coordinates>
-98.9821548,17.1440334,1378.56
</coordinates>
</Point>
</Placemark>
<Placemark>
<name>
Fri Apr 23 10:58:25 2010 S=0.24 Km/hr
</name>
<styleUrl>
#styleMap_TLP_Normal
</styleUrl>
<Point>
<coordinates>
-98.9821548,17.1440468,1378.06
</coordinates>
</Point>
</Placemark>
<Placemark>
<name>
Fri Apr 23 10:58:35 2010 S=0.38 Km/hr
</name>
<styleUrl>
#styleMap_TLP_Normal
</styleUrl>
<Point>
<coordinates>
-98.9821548,17.1440430,1377.53
</coordinates>
</Point>
</Placemark>
<Placemark>
<name>
Fri Apr 23 10:58:45 2010 S=0.31 Km/hr
</name>
<styleUrl>
#styleMap_TLP_Normal
</styleUrl>
<Point>
<coordinates>
-98.9821472,17.1440430,1377.31
</coordinates>
</Point>
</Placemark>
<Placemark>
<name>
Fri Apr 23 10:58:55 2010 S=0.56 Km/hr
</name>
<styleUrl>
#styleMap_TLP_Normal
</styleUrl>
<Point>
<coordinates>
-98.9821548,17.1440392,1377.00
</coordinates>
</Point>
</Placemark>
<Placemark>
<name>
Fri Apr 23 10:59:05 2010 S=0.69 Km/hr
</name>
<styleUrl>
#styleMap_TLP_Normal
</styleUrl>
<Point>
<coordinates>
-98.9821548,17.1440239,1376.53
</coordinates>
</Point>
</Placemark>
<Placemark>
<name>
Fri Apr 23 10:59:15 2010 S=0.74 Km/hr
</name>
<styleUrl>
#styleMap_TLP_Normal
</styleUrl>
<Point>
<coordinates>
-98.9821396,17.1440086,1375.88
</coordinates>
</Point>
</Placemark>
<Placemark>
<name>
Fri Apr 23 10:59:25 2010 S=0.99 Km/hr
</name>
<styleUrl>
#styleMap_TLP_Normal
</styleUrl>
<Point>
<coordinates>
-98.9821320,17.1440048,1374.91
</coordinates>
</Point>
</Placemark>
<Placemark>
<name>
Fri Apr 23 10:59:35 2010 S=0.29 Km/hr
</name>
<styleUrl>
#styleMap_TLP_Normal
</styleUrl>
<Point>
<coordinates>
-98.9821243,17.1440105,1374.31
</coordinates>
</Point>
</Placemark>
<Placemark>
<name>
Fri Apr 23 10:59:45 2010 S=0.15 Km/hr
</name>
<styleUrl>
#styleMap_TLP_Normal
</styleUrl>
<Point>
<coordinates>
-98.9821243,17.1440144,1374.13
</coordinates>
</Point>
</Placemark>
<Placemark>
<name>
Fri Apr 23 10:59:55 2010 S=0.01 Km/hr
</name>
<styleUrl>
#styleMap_TLP_Normal
</styleUrl>
<Point>
<coordinates>
-98.9821243,17.1440125,1374.09
</coordinates>
</Point>
</Placemark>
<Placemark>
<name>
Fri Apr 23 11:00:05 2010 S=0.01 Km/hr
</name>
<styleUrl>
#styleMap_TLP_Normal
</styleUrl>
<Point>
<coordinates>
-98.9821243,17.1440125,1374.13
</coordinates>
</Point>
</Placemark>
<Placemark>
<name>
Fri Apr 23 11:00:15 2010 S=0.00 Km/hr
</name>
<styleUrl>
#styleMap_TLP_Normal
</styleUrl>
<Point>
<coordinates>
-98.9821243,17.1440125,1374.13
</coordinates>
</Point>
</Placemark>
<Placemark>
<name>
Fri Apr 23 11:00:25 2010 S=0.01 Km/hr
</name>
<styleUrl>
#styleMap_TLP_Normal
</styleUrl>
<Point>
<coordinates>
-98.9821243,17.1440125,1374.06
</coordinates>
</Point>
</Placemark>
<Placemark>
<name>
Fri Apr 23 11:00:35 2010 S=0.01 Km/hr
</name>
<styleUrl>
#styleMap_TLP_Normal
</styleUrl>
<Point>
<coordinates>
-98.9821243,17.1440125,1374.06
</coordinates>
</Point>
</Placemark>
<Placemark>
<name>
Fri Apr 23 11:00:45 2010 S=0.03 Km/hr
</name>
<styleUrl>
#styleMap_TLP_Normal
</styleUrl>
<Point>
<coordinates>
-98.9821320,17.1440105,1374.09
</coordinates>
</Point>
</Placemark>
<Placemark>
<name>
Fri Apr 23 11:00:55 2010 S=0.02 Km/hr
</name>
<styleUrl>
#styleMap_TLP_Normal
</styleUrl>
<Point>
<coordinates>
-98.9821320,17.1440105,1374.16
</coordinates>
</Point>
</Placemark>
<Placemark>
<name>
Fri Apr 23 11:01:05 2010 S=0.03 Km/hr
</name>
<styleUrl>
#styleMap_TLP_Normal
</styleUrl>
<Point>
<coordinates>
-98.9821320,17.1440105,1374.16
</coordinates>
</Point>
</Placemark>
<Placemark>
<name>
Fri Apr 23 11:01:15 2010 S=0.01 Km/hr
</name>
<styleUrl>
#styleMap_TLP_Normal
</styleUrl>
<Point>
<coordinates>
-98.9821396,17.1440086,1374.34
</coordinates>
</Point>
</Placemark>
<Placemark>
<name>
Fri Apr 23 11:01:25 2010 S=0.57 Km/hr
</name>
<styleUrl>
#styleMap_TLP_Normal
</styleUrl>
<Point>
<coordinates>
-98.9821472,17.1440163,1374.56
</coordinates>
</Point>
</Placemark>
<Placemark>
<name>
Fri Apr 23 11:01:35 2010 S=0.77 Km/hr
</name>
<styleUrl>
#styleMap_TLP_Normal
</styleUrl>
<Point>
<coordinates>
-98.9821625,17.1440220,1374.66
</coordinates>
</Point>
</Placemark>
<Placemark>
<name>
Fri Apr 23 11:01:45 2010 S=1.16 Km/hr
</name>
<styleUrl>
#styleMap_TLP_Normal
</styleUrl>
<Point>
<coordinates>
-98.9822083,17.1440334,1375.63
</coordinates>
</Point>
</Placemark>
<Placemark>
<name>
Fri Apr 23 11:01:55 2010 S=0.86 Km/hr
</name>
<styleUrl>
#styleMap_TLP_Normal
</styleUrl>
<Point>
<coordinates>
-98.9822464,17.1440125,1375.88
</coordinates>
</Point>
</Placemark>
<Placemark>
<name>
Fri Apr 23 11:02:05 2010 S=0.43 Km/hr
</name>
<styleUrl>
#styleMap_TLP_Normal
</styleUrl>
<Point>
<coordinates>
-98.9822617,17.1439991,1376.50
</coordinates>
</Point>
</Placemark>
<Placemark>
<name>
Fri Apr 23 11:02:15 2010 S=0.33 Km/hr
</name>
<styleUrl>
#styleMap_TLP_Normal
</styleUrl>
<Point>
<coordinates>
-98.9822540,17.1439915,1377.19
</coordinates>
</Point>
</Placemark>
<Placemark>
<name>
Fri Apr 23 11:02:25 2010 S=0.28 Km/hr
</name>
<styleUrl>
#styleMap_TLP_Normal
</styleUrl>
<Point>
<coordinates>
-98.9822540,17.1439857,1377.91
</coordinates>
</Point>
</Placemark>
<Placemark>
<name>
Fri Apr 23 11:02:35 2010 S=0.27 Km/hr
</name>
<styleUrl>
#styleMap_TLP_Normal
</styleUrl>
<Point>
<coordinates>
-98.9822617,17.1439838,1378.56
</coordinates>
</Point>
</Placemark>
<Placemark>
<name>
Fri Apr 23 11:02:45 2010 S=0.59 Km/hr
</name>
<styleUrl>
#styleMap_TLP_Normal
</styleUrl>
<Point>
<coordinates>
-98.9822617,17.1439724,1379.28
</coordinates>
</Point>
</Placemark>
<Placemark>
<name>
Fri Apr 23 11:02:55 2010 S=0.85 Km/hr
</name>
<styleUrl>
#styleMap_TLP_Normal
</styleUrl>
<Point>
<coordinates>
-98.9822617,17.1439571,1380.16
</coordinates>
</Point>
</Placemark>
<Placemark>
<name>
Fri Apr 23 11:03:05 2010 S=1.26 Km/hr
</name>
<styleUrl>
#styleMap_TLP_Normal
</styleUrl>
<Point>
<coordinates>
-98.9822769,17.1439247,1379.72
</coordinates>
</Point>
</Placemark>
<Placemark>
<name>
Fri Apr 23 11:03:15 2010 S=1.67 Km/hr
</name>
<styleUrl>
#styleMap_TLP_Normal
</styleUrl>
<Point>
<coordinates>
-98.9823074,17.1438694,1379.38
</coordinates>
</Point>
</Placemark>
<Placemark>
<name>
Fri Apr 23 11:03:25 2010 S=1.55 Km/hr
</name>
<styleUrl>
#styleMap_TLP_Normal
</styleUrl>
<Point>
<coordinates>
-98.9822693,17.1438198,1378.91
</coordinates>
</Point>
</Placemark>
<Placemark>
<name>
Fri Apr 23 11:03:35 2010 S=0.62 Km/hr
</name>
<styleUrl>
#styleMap_TLP_Normal
</styleUrl>
<Point>
<coordinates>
-98.9822464,17.1438389,1381.34
</coordinates>
</Point>
</Placemark>
<Placemark>
<name>
Fri Apr 23 11:03:45 2010 S=0.59 Km/hr
</name>
<styleUrl>
#styleMap_TLP_Normal
</styleUrl>
<Point>
<coordinates>
-98.9822311,17.1438370,1382.09
</coordinates>
</Point>
</Placemark>
<Placemark>
<name>
Fri Apr 23 11:03:55 2010 S=0.99 Km/hr
</name>
<styleUrl>
#styleMap_TLP_Normal
</styleUrl>
<Point>
<coordinates>
-98.9822311,17.1438198,1382.84
</coordinates>
</Point>
</Placemark>
<Placemark>
<name>
Fri Apr 23 11:04:05 2010 S=1.17 Km/hr
</name>
<styleUrl>
#styleMap_TLP_Normal
</styleUrl>
<Point>
<coordinates>
-98.9822311,17.1437931,1384.72
</coordinates>
</Point>
</Placemark>
<Placemark>
<name>
Fri Apr 23 11:04:15 2010 S=0.94 Km/hr
</name>
<styleUrl>
#styleMap_TLP_Normal
</styleUrl>
<Point>
<coordinates>
-98.9822388,17.1437798,1383.78
</coordinates>
</Point>
</Placemark>
<Placemark>
<name>
Fri Apr 23 11:04:25 2010 S=0.66 Km/hr
</name>
<styleUrl>
#styleMap_TLP_Normal
</styleUrl>
<Point>
<coordinates>
-98.9822311,17.1437836,1384.06
</coordinates>
</Point>
</Placemark>
<Placemark>
<name>
Fri Apr 23 11:04:35 2010 S=0.39 Km/hr
</name>
<styleUrl>
#styleMap_TLP_Normal
</styleUrl>
<Point>
<coordinates>
-98.9822311,17.1437950,1384.53
</coordinates>
</Point>
</Placemark>
<Placemark>
<name>
Fri Apr 23 11:04:45 2010 S=0.61 Km/hr
</name>
<styleUrl>
#styleMap_TLP_Normal
</styleUrl>
<Point>
<coordinates>
-98.9822235,17.1438046,1384.84
</coordinates>
</Point>
</Placemark>
<Placemark>
<name>
Fri Apr 23 11:04:55 2010 S=0.41 Km/hr
</name>
<styleUrl>
#styleMap_TLP_Normal
</styleUrl>
<Point>
<coordinates>
-98.9822311,17.1438065,1384.97
</coordinates>
</Point>
</Placemark>
<Placemark>
<name>
Fri Apr 23 11:05:05 2010 S=0.73 Km/hr
</name>
<styleUrl>
#styleMap_TLP_Normal
</styleUrl>
<Point>
<coordinates>
-98.9822388,17.1438179,1385.91
</coordinates>
</Point>
</Placemark>
<Placemark>
<name>
Fri Apr 23 11:05:15 2010 S=0.61 Km/hr
</name>
<styleUrl>
#styleMap_TLP_Normal
</styleUrl>
<Point>
<coordinates>
-98.9822388,17.1438236,1385.53
</coordinates>
</Point>
</Placemark>
<Placemark>
<name>
Fri Apr 23 11:05:25 2010 S=0.51 Km/hr
</name>
<styleUrl>
#styleMap_TLP_Normal
</styleUrl>
<Point>
<coordinates>
-98.9822464,17.1438370,1385.63
</coordinates>
</Point>
</Placemark>
<Placemark>
<name>
Fri Apr 23 11:05:35 2010 S=0.64 Km/hr
</name>
<styleUrl>
#styleMap_TLP_Normal
</styleUrl>
<Point>
<coordinates>
-98.9822388,17.1438255,1385.28
</coordinates>
</Point>
</Placemark>
<Placemark>
<name>
Fri Apr 23 11:05:45 2010 S=1.70 Km/hr
</name>
<styleUrl>
#styleMap_TLP_Normal
</styleUrl>
<Point>
<coordinates>
-98.9822388,17.1438618,1384.72
</coordinates>
</Point>
</Placemark>
<Placemark>
<name>
Fri Apr 23 11:05:55 2010 S=1.50 Km/hr
</name>
<styleUrl>
#styleMap_TLP_Normal
</styleUrl>
<Point>
<coordinates>
-98.9822540,17.1438389,1384.94
</coordinates>
</Point>
</Placemark>
<Placemark>
<name>
Fri Apr 23 11:06:05 2010 S=0.36 Km/hr
</name>
<styleUrl>
#styleMap_TLP_Normal
</styleUrl>
<Point>
<coordinates>
-98.9822617,17.1438522,1384.84
</coordinates>
</Point>
</Placemark>
<Placemark>
<name>
Fri Apr 23 11:06:15 2010 S=1.91 Km/hr
</name>
<styleUrl>
#styleMap_TLP_Normal
</styleUrl>
<Point>
<coordinates>
-98.9822464,17.1438351,1385.25
</coordinates>
</Point>
</Placemark>
<Placemark>
<name>
Fri Apr 23 11:06:25 2010 S=0.59 Km/hr
</name>
<styleUrl>
#styleMap_TLP_Normal
</styleUrl>
<Point>
<coordinates>
-98.9822388,17.1438408,1382.69
</coordinates>
</Point>
</Placemark>
<Placemark>
<name>
Fri Apr 23 11:06:35 2010 S=0.52 Km/hr
</name>
<styleUrl>
#styleMap_TLP_Normal
</styleUrl>
<Point>
<coordinates>
-98.9822617,17.1438522,1383.63
</coordinates>
</Point>
</Placemark>
<Placemark>
<name>
Fri Apr 23 11:06:45 2010 S=0.28 Km/hr
</name>
<styleUrl>
#styleMap_TLP_Normal
</styleUrl>
<Point>
<coordinates>
-98.9822617,17.1438274,1383.09
</coordinates>
</Point>
</Placemark>
<Placemark>
<name>
Fri Apr 23 11:06:55 2010 S=0.81 Km/hr
</name>
<styleUrl>
#styleMap_TLP_Normal
</styleUrl>
<Point>
<coordinates>
-98.9822464,17.1438866,1383.25
</coordinates>
</Point>
</Placemark>
<Placemark>
<name>
Fri Apr 23 11:07:05 2010 S=0.77 Km/hr
</name>
<styleUrl>
#styleMap_TLP_Normal
</styleUrl>
<Point>
<coordinates>
-98.9822464,17.1438847,1383.19
</coordinates>
</Point>
</Placemark>
<Placemark>
<name>
Fri Apr 23 11:07:15 2010 S=1.36 Km/hr
</name>
<styleUrl>
#styleMap_TLP_Normal
</styleUrl>
<Point>
<coordinates>
-98.9822464,17.1438580,1382.56
</coordinates>
</Point>
</Placemark>
<Placemark>
<name>
Fri Apr 23 11:07:25 2010 S=1.26 Km/hr
</name>
<styleUrl>
#styleMap_TLP_Normal
</styleUrl>
<Point>
<coordinates>
-98.9822540,17.1438503,1382.94
</coordinates>
</Point>
</Placemark>
<Placemark>
<name>
Fri Apr 23 11:07:35 2010 S=0.39 Km/hr
</name>
<styleUrl>
#styleMap_TLP_Normal
</styleUrl>
<Point>
<coordinates>
-98.9822617,17.1438351,1383.84
</coordinates>
</Point>
</Placemark>
<Placemark>
<name>
Fri Apr 23 11:07:45 2010 S=0.12 Km/hr
</name>
<styleUrl>
#styleMap_TLP_Normal
</styleUrl>
<Point>
<coordinates>
-98.9822617,17.1438332,1383.94
</coordinates>
</Point>
</Placemark>
<Placemark>
<name>
Fri Apr 23 11:07:55 2010 S=0.00 Km/hr
</name>
<styleUrl>
#styleMap_TLP_Normal
</styleUrl>
<Point>
<coordinates>
-98.9822617,17.1438351,1383.94
</coordinates>
</Point>
</Placemark>
<Placemark>
<name>
Fri Apr 23 11:08:05 2010 S=0.46 Km/hr
</name>
<styleUrl>
#styleMap_TLP_Normal
</styleUrl>
<Point>
<coordinates>
-98.9822693,17.1438389,1383.97
</coordinates>
</Point>
</Placemark>
<Placemark>
<name>
Fri Apr 23 11:08:15 2010 S=0.19 Km/hr
</name>
<styleUrl>
#styleMap_TLP_Normal
</styleUrl>
<Point>
<coordinates>
-98.9822693,17.1438427,1383.94
</coordinates>
</Point>
</Placemark>
<Placemark>
<name>
Fri Apr 23 11:08:25 2010 S=0.36 Km/hr
</name>
<styleUrl>
#styleMap_TLP_Normal
</styleUrl>
<Point>
<coordinates>
-98.9822617,17.1438408,1384.16
</coordinates>
</Point>
</Placemark>
<Placemark>
<name>
Fri Apr 23 11:08:35 2010 S=0.45 Km/hr
</name>
<styleUrl>
#styleMap_TLP_Normal
</styleUrl>
<Point>
<coordinates>
-98.9822693,17.1438274,1383.84
</coordinates>
</Point>
</Placemark>
<Placemark>
<name>
Fri Apr 23 11:08:45 2010 S=0.69 Km/hr
</name>
<styleUrl>
#styleMap_TLP_Normal
</styleUrl>
<Point>
<coordinates>
-98.9822617,17.1438255,1384.03
</coordinates>
</Point>
</Placemark>
<Placemark>
<name>
Fri Apr 23 11:08:55 2010 S=0.58 Km/hr
</name>
<styleUrl>
#styleMap_TLP_Normal
</styleUrl>
<Point>
<coordinates>
-98.9822693,17.1438332,1384.06
</coordinates>
</Point>
</Placemark>
<Placemark>
<name>
Fri Apr 23 11:09:05 2010 S=0.31 Km/hr
</name>
<styleUrl>
#styleMap_TLP_Normal
</styleUrl>
<Point>
<coordinates>
-98.9822464,17.1438522,1384.72
</coordinates>
</Point>
</Placemark>
<Placemark>
<name>
Fri Apr 23 11:09:15 2010 S=0.20 Km/hr
</name>
<styleUrl>
#styleMap_TLP_Normal
</styleUrl>
<Point>
<coordinates>
-98.9822083,17.1438618,1382.28
</coordinates>
</Point>
</Placemark>
<Placemark>
<name>
Fri Apr 23 11:09:25 2010 S=0.80 Km/hr
</name>
<styleUrl>
#styleMap_TLP_Normal
</styleUrl>
<Point>
<coordinates>
-98.9822083,17.1438713,1382.50
</coordinates>
</Point>
</Placemark>
<Placemark>
<name>
Fri Apr 23 11:09:35 2010 S=0.38 Km/hr
</name>
<styleUrl>
#styleMap_TLP_Normal
</styleUrl>
<Point>
<coordinates>
-98.9822006,17.1438713,1381.63
</coordinates>
</Point>
</Placemark>
<Placemark>
<name>
Fri Apr 23 11:09:45 2010 S=0.47 Km/hr
</name>
<styleUrl>
#styleMap_TLP_Normal
</styleUrl>
<Point>
<coordinates>
-98.9822006,17.1438751,1381.63
</coordinates>
</Point>
</Placemark>
<Placemark>
<name>
Fri Apr 23 11:09:55 2010 S=0.39 Km/hr
</name>
<styleUrl>
#styleMap_TLP_Normal
</styleUrl>
<Point>
<coordinates>
-98.9821930,17.1438789,1381.66
</coordinates>
</Point>
</Placemark>
<Placemark>
<name>
Fri Apr 23 11:10:05 2010 S=0.71 Km/hr
</name>
<styleUrl>
#styleMap_TLP_Normal
</styleUrl>
<Point>
<coordinates>
-98.9822388,17.1438084,1381.78
</coordinates>
</Point>
</Placemark>
<Placemark>
<name>
Fri Apr 23 11:10:15 2010 S=1.11 Km/hr
</name>
<styleUrl>
#styleMap_TLP_Normal
</styleUrl>
<Point>
<coordinates>
-98.9822464,17.1438007,1381.38
</coordinates>
</Point>
</Placemark>
<Placemark>
<name>
Fri Apr 23 11:10:25 2010 S=0.42 Km/hr
</name>
<styleUrl>
#styleMap_TLP_Normal
</styleUrl>
<Point>
<coordinates>
-98.9822617,17.1438084,1380.91
</coordinates>
</Point>
</Placemark>
<Placemark>
<name>
Fri Apr 23 11:10:35 2010 S=0.17 Km/hr
</name>
<styleUrl>
#styleMap_TLP_Normal
</styleUrl>
<Point>
<coordinates>
-98.9822617,17.1438103,1380.88
</coordinates>
</Point>
</Placemark>
<Placemark>
<name>
Fri Apr 23 11:10:45 2010 S=0.64 Km/hr
</name>
<styleUrl>
#styleMap_TLP_Normal
</styleUrl>
<Point>
<coordinates>
-98.9822693,17.1438255,1380.84
</coordinates>
</Point>
</Placemark>
<Placemark>
<name>
Fri Apr 23 11:10:55 2010 S=0.84 Km/hr
</name>
<styleUrl>
#styleMap_TLP_Normal
</styleUrl>
<Point>
<coordinates>
-98.9822693,17.1438370,1380.88
</coordinates>
</Point>
</Placemark>
<Placemark>
<name>
Fri Apr 23 11:11:05 2010 S=0.47 Km/hr
</name>
<styleUrl>
#styleMap_TLP_Normal
</styleUrl>
<Point>
<coordinates>
-98.9822693,17.1438370,1380.88
</coordinates>
</Point>
</Placemark>
<Placemark>
<name>
Fri Apr 23 11:11:15 2010 S=0.42 Km/hr
</name>
<styleUrl>
#styleMap_TLP_Normal
</styleUrl>
<Point>
<coordinates>
-98.9822693,17.1438274,1380.88
</coordinates>
</Point>
</Placemark>
<Placemark>
<name>
Fri Apr 23 11:11:25 2010 S=0.62 Km/hr
</name>
<styleUrl>
#styleMap_TLP_Normal
</styleUrl>
<Point>
<coordinates>
-98.9822693,17.1438141,1380.88
</coordinates>
</Point>
</Placemark>
<Placemark>
<name>
Fri Apr 23 11:11:35 2010 S=0.43 Km/hr
</name>
<styleUrl>
#styleMap_TLP_Normal
</styleUrl>
<Point>
<coordinates>
-98.9822617,17.1438179,1380.91
</coordinates>
</Point>
</Placemark>
<Placemark>
<name>
Fri Apr 23 11:11:45 2010 S=0.73 Km/hr
</name>
<styleUrl>
#styleMap_TLP_Normal
</styleUrl>
<Point>
<coordinates>
-98.9822769,17.1437912,1381.00
</coordinates>
</Point>
</Placemark>
<Placemark>
<name>
Fri Apr 23 11:11:55 2010 S=0.40 Km/hr
</name>
<styleUrl>
#styleMap_TLP_Normal
</styleUrl>
<Point>
<coordinates>
-98.9822693,17.1438007,1380.84
</coordinates>
</Point>
</Placemark>
<Placemark>
<name>
Fri Apr 23 11:12:05 2010 S=0.27 Km/hr
</name>
<styleUrl>
#styleMap_TLP_Normal
</styleUrl>
<Point>
<coordinates>
-98.9823074,17.1438236,1380.88
</coordinates>
</Point>
</Placemark>
<Placemark>
<name>
Fri Apr 23 11:12:15 2010 S=0.53 Km/hr
</name>
<styleUrl>
#styleMap_TLP_Normal
</styleUrl>
<Point>
<coordinates>
-98.9822998,17.1438084,1381.28
</coordinates>
</Point>
</Placemark>
<Placemark>
<name>
Fri Apr 23 11:12:25 2010 S=0.49 Km/hr
</name>
<styleUrl>
#styleMap_TLP_Normal
</styleUrl>
<Point>
<coordinates>
-98.9822845,17.1438046,1381.22
</coordinates>
</Point>
</Placemark>
<Placemark>
<name>
Fri Apr 23 11:12:35 2010 S=0.06 Km/hr
</name>
<styleUrl>
#styleMap_TLP_Normal
</styleUrl>
<Point>
<coordinates>
-98.9822769,17.1438198,1381.34
</coordinates>
</Point>
</Placemark>
<Placemark>
<name>
Fri Apr 23 11:12:45 2010 S=0.47 Km/hr
</name>
<styleUrl>
#styleMap_TLP_Normal
</styleUrl>
<Point>
<coordinates>
-98.9822769,17.1438293,1381.09
</coordinates>
</Point>
</Placemark>
<Placemark>
<name>
Fri Apr 23 11:12:55 2010 S=0.50 Km/hr
</name>
<styleUrl>
#styleMap_TLP_Normal
</styleUrl>
<Point>
<coordinates>
-98.9822693,17.1437817,1381.50
</coordinates>
</Point>
</Placemark>
<Placemark>
<name>
Fri Apr 23 11:13:05 2010 S=0.47 Km/hr
</name>
<styleUrl>
#styleMap_TLP_Normal
</styleUrl>
<Point>
<coordinates>
-98.9822693,17.1437836,1381.44
</coordinates>
</Point>
</Placemark>
<Placemark>
<name>
Fri Apr 23 11:13:15 2010 S=0.61 Km/hr
</name>
<styleUrl>
#styleMap_TLP_Normal
</styleUrl>
<Point>
<coordinates>
-98.9822617,17.1437836,1381.63
</coordinates>
</Point>
</Placemark>
<Placemark>
<name>
Fri Apr 23 11:13:25 2010 S=1.03 Km/hr
</name>
<styleUrl>
#styleMap_TLP_Normal
</styleUrl>
<Point>
<coordinates>
-98.9822845,17.1437950,1381.38
</coordinates>
</Point>
</Placemark>
<Placemark>
<name>
Fri Apr 23 11:13:35 2010 S=0.64 Km/hr
</name>
<styleUrl>
#styleMap_TLP_Normal
</styleUrl>
<Point>
<coordinates>
-98.9822693,17.1437702,1382.00
</coordinates>
</Point>
</Placemark>
<Placemark>
<name>
Fri Apr 23 11:13:45 2010 S=0.27 Km/hr
</name>
<styleUrl>
#styleMap_TLP_Normal
</styleUrl>
<Point>
<coordinates>
-98.9822693,17.1437950,1383.53
</coordinates>
</Point>
</Placemark>
<Placemark>
<name>
Fri Apr 23 11:13:55 2010 S=0.25 Km/hr
</name>
<styleUrl>
#styleMap_TLP_Normal
</styleUrl>
<Point>
<coordinates>
-98.9822693,17.1437988,1383.56
</coordinates>
</Point>
</Placemark>
<Placemark>
<name>
Fri Apr 23 11:14:05 2010 S=1.08 Km/hr
</name>
<styleUrl>
#styleMap_TLP_Normal
</styleUrl>
<Point>
<coordinates>
-98.9822922,17.1438217,1383.72
</coordinates>
</Point>
</Placemark>
<Placemark>
<name>
Fri Apr 23 11:14:15 2010 S=1.06 Km/hr
</name>
<styleUrl>
#styleMap_TLP_Normal
</styleUrl>
<Point>
<coordinates>
-98.9822998,17.1438293,1384.78
</coordinates>
</Point>
</Placemark>
<Placemark>
<name>
Fri Apr 23 11:14:25 2010 S=0.47 Km/hr
</name>
<styleUrl>
#styleMap_TLP_Normal
</styleUrl>
<Point>
<coordinates>
-98.9822464,17.1438351,1385.81
</coordinates>
</Point>
</Placemark>
<Placemark>
<name>
Fri Apr 23 11:14:35 2010 S=3.20 Km/hr
</name>
<styleUrl>
#styleMap_TLP_Normal
</styleUrl>
<Point>
<coordinates>
-98.9823074,17.1437874,1386.56
</coordinates>
</Point>
</Placemark>
<Placemark>
<name>
Fri Apr 23 11:14:45 2010 S=3.57 Km/hr
</name>
<styleUrl>
#styleMap_TLP_Normal
</styleUrl>
<Point>
<coordinates>
-98.9823914,17.1436863,1387.88
</coordinates>
</Point>
</Placemark>
<Placemark>
<name>
Fri Apr 23 11:14:55 2010 S=2.99 Km/hr
</name>
<styleUrl>
#styleMap_TLP_Normal
</styleUrl>
<Point>
<coordinates>
-98.9824677,17.1436253,1389.03
</coordinates>
</Point>
</Placemark>
<Placemark>
<name>
Fri Apr 23 11:15:05 2010 S=3.00 Km/hr
</name>
<styleUrl>
#styleMap_TLP_Normal
</styleUrl>
<Point>
<coordinates>
-98.9825745,17.1435795,1388.81
</coordinates>
</Point>
</Placemark>
<Placemark>
<name>
Fri Apr 23 11:15:15 2010 S=4.08 Km/hr
</name>
<styleUrl>
#styleMap_TLP_Normal
</styleUrl>
<Point>
<coordinates>
-98.9826584,17.1435204,1388.84
</coordinates>
</Point>
</Placemark>
<Placemark>
<name>
Fri Apr 23 11:15:25 2010 S=3.96 Km/hr
</name>
<styleUrl>
#styleMap_TLP_Normal
</styleUrl>
<Point>
<coordinates>
-98.9827194,17.1434402,1388.13
</coordinates>
</Point>
</Placemark>
<Placemark>
<name>
Fri Apr 23 11:15:35 2010 S=4.42 Km/hr
</name>
<styleUrl>
#styleMap_TLP_Normal
</styleUrl>
<Point>
<coordinates>
-98.9828415,17.1434174,1387.88
</coordinates>
</Point>
</Placemark>
<Placemark>
<name>
Fri Apr 23 11:15:45 2010 S=4.80 Km/hr
</name>
<styleUrl>
#styleMap_TLP_Normal
</styleUrl>
<Point>
<coordinates>
-98.9829483,17.1433887,1384.97
</coordinates>
</Point>
</Placemark>
<Placemark>
<name>
Fri Apr 23 11:15:55 2010 S=4.36 Km/hr
</name>
<styleUrl>
#styleMap_TLP_Normal
</styleUrl>
<Point>
<coordinates>
-98.9830399,17.1433392,1382.78
</coordinates>
</Point>
</Placemark>
<Placemark>
<name>
Fri Apr 23 11:16:05 2010 S=0.65 Km/hr
</name>
<styleUrl>
#styleMap_TLP_Normal
</styleUrl>
<Point>
<coordinates>
-98.9831085,17.1432915,1377.09
</coordinates>
</Point>
</Placemark>
<Placemark>
<name>
Fri Apr 23 11:16:15 2010 S=0.04 Km/hr
</name>
<styleUrl>
#styleMap_TLP_Normal
</styleUrl>
<Point>
<coordinates>
-98.9831161,17.1433105,1376.06
</coordinates>
</Point>
</Placemark>
<Placemark>
<name>
Fri Apr 23 11:16:25 2010 S=3.00 Km/hr
</name>
<styleUrl>
#styleMap_TLP_Normal
</styleUrl>
<Point>
<coordinates>
-98.9831314,17.1432934,1375.50
</coordinates>
</Point>
</Placemark>
<Placemark>
<name>
Fri Apr 23 11:16:35 2010 S=4.89 Km/hr
</name>
<styleUrl>
#styleMap_TLP_Normal
</styleUrl>
<Point>
<coordinates>
-98.9832458,17.1432362,1374.69
</coordinates>
</Point>
</Placemark>
<Placemark>
<name>
Fri Apr 23 11:16:45 2010 S=4.12 Km/hr
</name>
<styleUrl>
#styleMap_TLP_Normal
</styleUrl>
<Point>
<coordinates>
-98.9833298,17.1431580,1374.78
</coordinates>
</Point>
</Placemark>
<Placemark>
<name>
Fri Apr 23 11:16:55 2010 S=3.36 Km/hr
</name>
<styleUrl>
#styleMap_TLP_Normal
</styleUrl>
<Point>
<coordinates>
-98.9834366,17.1431179,1372.88
</coordinates>
</Point>
</Placemark>
<Placemark>
<name>
Fri Apr 23 11:17:05 2010 S=4.74 Km/hr
</name>
<styleUrl>
#styleMap_TLP_Normal
</styleUrl>
<Point>
<coordinates>
-98.9835281,17.1430511,1369.03
</coordinates>
</Point>
</Placemark>
<Placemark>
<name>
Fri Apr 23 11:17:15 2010 S=5.78 Km/hr
</name>
<styleUrl>
#styleMap_TLP_Normal
</styleUrl>
<Point>
<coordinates>
-98.9836426,17.1429939,1367.09
</coordinates>
</Point>
</Placemark>
<Placemark>
<name>
Fri Apr 23 11:17:25 2010 S=3.51 Km/hr
</name>
<styleUrl>
#styleMap_TLP_Normal
</styleUrl>
<Point>
<coordinates>
-98.9837418,17.1429749,1367.16
</coordinates>
</Point>
</Placemark>
<Placemark>
<name>
Fri Apr 23 11:17:35 2010 S=3.62 Km/hr
</name>
<styleUrl>
#styleMap_TLP_Normal
</styleUrl>
<Point>
<coordinates>
-98.9838409,17.1428967,1364.16
</coordinates>
</Point>
</Placemark>
<Placemark>
<name>
Fri Apr 23 11:17:45 2010 S=3.95 Km/hr
</name>
<styleUrl>
#styleMap_TLP_Normal
</styleUrl>
<Point>
<coordinates>
-98.9839706,17.1429043,1362.84
</coordinates>
</Point>
</Placemark>
<Placemark>
<name>
Fri Apr 23 11:17:55 2010 S=4.76 Km/hr
</name>
<styleUrl>
#styleMap_TLP_Normal
</styleUrl>
<Point>
<coordinates>
-98.9840775,17.1429157,1361.81
</coordinates>
</Point>
</Placemark>
<Placemark>
<name>
Fri Apr 23 11:18:05 2010 S=4.27 Km/hr
</name>
<styleUrl>
#styleMap_TLP_Normal
</styleUrl>
<Point>
<coordinates>
-98.9841995,17.1429386,1361.94
</coordinates>
</Point>
</Placemark>
<Placemark>
<name>
Fri Apr 23 11:18:15 2010 S=3.87 Km/hr
</name>
<styleUrl>
#styleMap_TLP_Normal
</styleUrl>
<Point>
<coordinates>
-98.9843140,17.1429272,1363.72
</coordinates>
</Point>
</Placemark>
<Placemark>
<name>
Fri Apr 23 11:18:25 2010 S=4.97 Km/hr
</name>
<styleUrl>
#styleMap_TLP_Normal
</styleUrl>
<Point>
<coordinates>
-98.9844513,17.1429234,1362.50
</coordinates>
</Point>
</Placemark>
<Placemark>
<name>
Fri Apr 23 11:18:35 2010 S=4.01 Km/hr
</name>
<styleUrl>
#styleMap_TLP_Normal
</styleUrl>
<Point>
<coordinates>
-98.9845734,17.1428699,1361.22
</coordinates>
</Point>
</Placemark>
<Placemark>
<name>
Fri Apr 23 11:18:45 2010 S=3.03 Km/hr
</name>
<styleUrl>
#styleMap_TLP_Normal
</styleUrl>
<Point>
<coordinates>
-98.9846802,17.1428452,1358.38
</coordinates>
</Point>
</Placemark>
<Placemark>
<name>
Fri Apr 23 11:18:55 2010 S=0.07 Km/hr
</name>
<styleUrl>
#styleMap_TLP_Normal
</styleUrl>
<Point>
<coordinates>
-98.9847107,17.1428432,1358.78
</coordinates>
</Point>
</Placemark>
<Placemark>
<name>
Fri Apr 23 11:19:05 2010 S=0.22 Km/hr
</name>
<styleUrl>
#styleMap_TLP_Normal
</styleUrl>
<Point>
<coordinates>
-98.9847183,17.1428375,1358.53
</coordinates>
</Point>
</Placemark>
<Placemark>
<name>
Fri Apr 23 11:19:15 2010 S=0.14 Km/hr
</name>
<styleUrl>
#styleMap_TLP_Normal
</styleUrl>
<Point>
<coordinates>
-98.9847183,17.1428318,1358.50
</coordinates>
</Point>
</Placemark>
<Placemark>
<name>
Fri Apr 23 11:19:25 2010 S=0.46 Km/hr
</name>
<styleUrl>
#styleMap_TLP_Normal
</styleUrl>
<Point>
<coordinates>
-98.9847183,17.1428318,1358.47
</coordinates>
</Point>
</Placemark>
<Placemark>
<name>
Fri Apr 23 11:19:35 2010 S=0.46 Km/hr
</name>
<styleUrl>
#styleMap_TLP_Normal
</styleUrl>
<Point>
<coordinates>
-98.9847107,17.1428280,1358.44
</coordinates>
</Point>
</Placemark>
<Placemark>
<name>
Fri Apr 23 11:19:45 2010 S=0.69 Km/hr
</name>
<styleUrl>
#styleMap_TLP_Normal
</styleUrl>
<Point>
<coordinates>
-98.9847107,17.1428051,1358.66
</coordinates>
</Point>
</Placemark>
<Placemark>
<name>
Fri Apr 23 11:19:55 2010 S=0.51 Km/hr
</name>
<styleUrl>
#styleMap_TLP_Normal
</styleUrl>
<Point>
<coordinates>
-98.9847107,17.1428032,1358.69
</coordinates>
</Point>
</Placemark>
<Placemark>
<name>
Fri Apr 23 11:20:05 2010 S=0.12 Km/hr
</name>
<styleUrl>
#styleMap_TLP_Normal
</styleUrl>
<Point>
<coordinates>
-98.9847031,17.1427975,1358.63
</coordinates>
</Point>
</Placemark>
<Placemark>
<name>
Fri Apr 23 11:20:15 2010 S=0.45 Km/hr
</name>
<styleUrl>
#styleMap_TLP_Normal
</styleUrl>
<Point>
<coordinates>
-98.9847031,17.1427898,1358.59
</coordinates>
</Point>
</Placemark>
<Placemark>
<name>
Fri Apr 23 11:20:25 2010 S=0.29 Km/hr
</name>
<styleUrl>
#styleMap_TLP_Normal
</styleUrl>
<Point>
<coordinates>
-98.9846954,17.1427803,1358.56
</coordinates>
</Point>
</Placemark>
<Placemark>
<name>
Fri Apr 23 11:20:35 2010 S=0.21 Km/hr
</name>
<styleUrl>
#styleMap_TLP_Normal
</styleUrl>
<Point>
<coordinates>
-98.9846954,17.1427689,1358.59
</coordinates>
</Point>
</Placemark>
<Placemark>
<name>
Fri Apr 23 11:20:45 2010 S=3.73 Km/hr
</name>
<styleUrl>
#styleMap_TLP_Normal
</styleUrl>
<Point>
<coordinates>
-98.9847794,17.1427479,1358.63
</coordinates>
</Point>
</Placemark>
<Placemark>
<name>
Fri Apr 23 11:20:55 2010 S=4.37 Km/hr
</name>
<styleUrl>
#styleMap_TLP_Normal
</styleUrl>
<Point>
<coordinates>
-98.9847870,17.1426620,1356.09
</coordinates>
</Point>
</Placemark>
<Placemark>
<name>
Fri Apr 23 11:21:05 2010 S=5.50 Km/hr
</name>
<styleUrl>
#styleMap_TLP_Normal
</styleUrl>
<Point>
<coordinates>
-98.9847107,17.1425457,1352.63
</coordinates>
</Point>
</Placemark>
<Placemark>
<name>
Fri Apr 23 11:21:15 2010 S=4.03 Km/hr
</name>
<styleUrl>
#styleMap_TLP_Normal
</styleUrl>
<Point>
<coordinates>
-98.9846268,17.1424751,1351.72
</coordinates>
</Point>
</Placemark>
<Placemark>
<name>
Fri Apr 23 11:21:25 2010 S=4.85 Km/hr
</name>
<styleUrl>
#styleMap_TLP_Normal
</styleUrl>
<Point>
<coordinates>
-98.9845963,17.1423817,1350.78
</coordinates>
</Point>
</Placemark>
<Placemark>
<name>
Fri Apr 23 11:21:35 2010 S=3.62 Km/hr
</name>
<styleUrl>
#styleMap_TLP_Normal
</styleUrl>
<Point>
<coordinates>
-98.9845657,17.1422768,1350.09
</coordinates>
</Point>
</Placemark>
<Placemark>
<name>
Fri Apr 23 11:21:45 2010 S=4.42 Km/hr
</name>
<styleUrl>
#styleMap_TLP_Normal
</styleUrl>
<Point>
<coordinates>
-98.9845352,17.1421261,1350.22
</coordinates>
</Point>
</Placemark>
<Placemark>
<name>
Fri Apr 23 11:21:55 2010 S=3.38 Km/hr
</name>
<styleUrl>
#styleMap_TLP_Normal
</styleUrl>
<Point>
<coordinates>
-98.9845505,17.1420460,1350.53
</coordinates>
</Point>
</Placemark>
<Placemark>
<name>
Fri Apr 23 11:22:05 2010 S=2.53 Km/hr
</name>
<styleUrl>
#styleMap_TLP_Normal
</styleUrl>
<Point>
<coordinates>
-98.9845657,17.1419582,1349.91
</coordinates>
</Point>
</Placemark>
<Placemark>
<name>
Fri Apr 23 11:22:15 2010 S=1.39 Km/hr
</name>
<styleUrl>
#styleMap_TLP_Normal
</styleUrl>
<Point>
<coordinates>
-98.9845810,17.1419945,1347.94
</coordinates>
</Point>
</Placemark>
<Placemark>
<name>
Fri Apr 23 11:22:25 2010 S=0.02 Km/hr
</name>
<styleUrl>
#styleMap_TLP_Normal
</styleUrl>
<Point>
<coordinates>
-98.9845963,17.1419830,1347.78
</coordinates>
</Point>
</Placemark>
<Placemark>
<name>
Fri Apr 23 11:22:35 2010 S=0.53 Km/hr
</name>
<styleUrl>
#styleMap_TLP_Normal
</styleUrl>
<Point>
<coordinates>
-98.9846115,17.1419754,1347.72
</coordinates>
</Point>
</Placemark>
<Placemark>
<name>
Fri Apr 23 11:22:45 2010 S=1.09 Km/hr
</name>
<styleUrl>
#styleMap_TLP_Normal
</styleUrl>
<Point>
<coordinates>
-98.9846191,17.1419773,1347.75
</coordinates>
</Point>
</Placemark>
<Placemark>
<name>
Fri Apr 23 11:22:55 2010 S=1.21 Km/hr
</name>
<styleUrl>
#styleMap_TLP_Normal
</styleUrl>
<Point>
<coordinates>
-98.9845428,17.1420288,1348.50
</coordinates>
</Point>
</Placemark>
<Placemark>
<name>
Fri Apr 23 11:23:05 2010 S=0.38 Km/hr
</name>
<styleUrl>
#styleMap_TLP_Normal
</styleUrl>
<Point>
<coordinates>
-98.9845505,17.1420059,1348.50
</coordinates>
</Point>
</Placemark>
<Placemark>
<name>
Fri Apr 23 11:23:15 2010 S=3.06 Km/hr
</name>
<styleUrl>
#styleMap_TLP_Normal
</styleUrl>
<Point>
<coordinates>
-98.9845505,17.1419353,1348.56
</coordinates>
</Point>
</Placemark>
<Placemark>
<name>
Fri Apr 23 11:23:25 2010 S=2.86 Km/hr
</name>
<styleUrl>
#styleMap_TLP_Normal
</styleUrl>
<Point>
<coordinates>
-98.9845047,17.1418457,1348.34
</coordinates>
</Point>
</Placemark>
<Placemark>
<name>
Fri Apr 23 11:23:35 2010 S=3.25 Km/hr
</name>
<styleUrl>
#styleMap_TLP_Normal
</styleUrl>
<Point>
<coordinates>
-98.9844131,17.1417313,1348.09
</coordinates>
</Point>
</Placemark>
<Placemark>
<name>
Fri Apr 23 11:23:45 2010 S=2.02 Km/hr
</name>
<styleUrl>
#styleMap_TLP_Normal
</styleUrl>
<Point>
<coordinates>
-98.9843597,17.1416416,1347.81
</coordinates>
</Point>
</Placemark>
<Placemark>
<name>
Fri Apr 23 11:23:55 2010 S=3.69 Km/hr
</name>
<styleUrl>
#styleMap_TLP_Normal
</styleUrl>
<Point>
<coordinates>
-98.9843216,17.1415462,1347.53
</coordinates>
</Point>
</Placemark>
<Placemark>
<name>
Fri Apr 23 11:24:05 2010 S=4.69 Km/hr
</name>
<styleUrl>
#styleMap_TLP_Normal
</styleUrl>
<Point>
<coordinates>
-98.9843979,17.1415100,1347.28
</coordinates>
</Point>
</Placemark>
<Placemark>
<name>
Fri Apr 23 11:24:15 2010 S=4.83 Km/hr
</name>
<styleUrl>
#styleMap_TLP_Normal
</styleUrl>
<Point>
<coordinates>
-98.9845047,17.1414490,1345.00
</coordinates>
</Point>
</Placemark>
<Placemark>
<name>
Fri Apr 23 11:24:25 2010 S=4.47 Km/hr
</name>
<styleUrl>
#styleMap_TLP_Normal
</styleUrl>
<Point>
<coordinates>
-98.9845810,17.1413555,1340.78
</coordinates>
</Point>
</Placemark>
<Placemark>
<name>
Fri Apr 23 11:24:35 2010 S=4.71 Km/hr
</name>
<styleUrl>
#styleMap_TLP_Normal
</styleUrl>
<Point>
<coordinates>
-98.9846649,17.1412773,1338.91
</coordinates>
</Point>
</Placemark>
<Placemark>
<name>
Fri Apr 23 11:24:45 2010 S=2.19 Km/hr
</name>
<styleUrl>
#styleMap_TLP_Normal
</styleUrl>
<Point>
<coordinates>
-98.9847488,17.1411800,1336.84
</coordinates>
</Point>
</Placemark>
<Placemark>
<name>
Fri Apr 23 11:24:55 2010 S=3.22 Km/hr
</name>
<styleUrl>
#styleMap_TLP_Normal
</styleUrl>
<Point>
<coordinates>
-98.9848175,17.1411209,1333.00
</coordinates>
</Point>
</Placemark>
<Placemark>
<name>
Fri Apr 23 11:25:05 2010 S=3.45 Km/hr
</name>
<styleUrl>
#styleMap_TLP_Normal
</styleUrl>
<Point>
<coordinates>
-98.9849091,17.1410198,1332.16
</coordinates>
</Point>
</Placemark>
<Placemark>
<name>
Fri Apr 23 11:25:15 2010 S=5.07 Km/hr
</name>
<styleUrl>
#styleMap_TLP_Normal
</styleUrl>
<Point>
<coordinates>
-98.9849701,17.1408901,1332.16
</coordinates>
</Point>
</Placemark>
<Placemark>
<name>
Fri Apr 23 11:25:25 2010 S=5.13 Km/hr
</name>
<styleUrl>
#styleMap_TLP_Normal
</styleUrl>
<Point>
<coordinates>
-98.9850388,17.1407890,1330.94
</coordinates>
</Point>
</Placemark>
<Placemark>
<name>
Fri Apr 23 11:25:35 2010 S=2.37 Km/hr
</name>
<styleUrl>
#styleMap_TLP_Normal
</styleUrl>
<Point>
<coordinates>
-98.9850769,17.1407204,1330.84
</coordinates>
</Point>
</Placemark>
<Placemark>
<name>
Fri Apr 23 11:25:45 2010 S=4.59 Km/hr
</name>
<styleUrl>
#styleMap_TLP_Normal
</styleUrl>
<Point>
<coordinates>
-98.9850845,17.1406078,1330.34
</coordinates>
</Point>
</Placemark>
<Placemark>
<name>
Fri Apr 23 11:25:55 2010 S=3.20 Km/hr
</name>
<styleUrl>
#styleMap_TLP_Normal
</styleUrl>
<Point>
<coordinates>
-98.9850540,17.1404686,1327.13
</coordinates>
</Point>
</Placemark>
<Placemark>
<name>
Fri Apr 23 11:26:05 2010 S=3.17 Km/hr
</name>
<styleUrl>
#styleMap_TLP_Normal
</styleUrl>
<Point>
<coordinates>
-98.9850388,17.1403522,1326.06
</coordinates>
</Point>
</Placemark>
<Placemark>
<name>
Fri Apr 23 11:26:15 2010 S=2.87 Km/hr
</name>
<styleUrl>
#styleMap_TLP_Normal
</styleUrl>
<Point>
<coordinates>
-98.9850388,17.1402607,1324.56
</coordinates>
</Point>
</Placemark>
<Placemark>
<name>
Fri Apr 23 11:26:25 2010 S=4.56 Km/hr
</name>
<styleUrl>
#styleMap_TLP_Normal
</styleUrl>
<Point>
<coordinates>
-98.9850540,17.1401062,1323.63
</coordinates>
</Point>
</Placemark>
<Placemark>
<name>
Fri Apr 23 11:26:35 2010 S=0.77 Km/hr
</name>
<styleUrl>
#styleMap_TLP_Normal
</styleUrl>
<Point>
<coordinates>
-98.9850845,17.1400013,1322.47
</coordinates>
</Point>
</Placemark>
<Placemark>
<name>
Fri Apr 23 11:26:45 2010 S=1.04 Km/hr
</name>
<styleUrl>
#styleMap_TLP_Normal
</styleUrl>
<Point>
<coordinates>
-98.9850616,17.1399593,1321.94
</coordinates>
</Point>
</Placemark>
<Placemark>
<name>
Fri Apr 23 11:26:55 2010 S=0.27 Km/hr
</name>
<styleUrl>
#styleMap_TLP_Normal
</styleUrl>
<Point>
<coordinates>
-98.9850616,17.1399612,1320.16
</coordinates>
</Point>
</Placemark>
<Placemark>
<name>
Fri Apr 23 11:27:05 2010 S=0.08 Km/hr
</name>
<styleUrl>
#styleMap_TLP_Normal
</styleUrl>
<Point>
<coordinates>
-98.9850616,17.1399632,1318.75
</coordinates>
</Point>
</Placemark>
<Placemark>
<name>
Fri Apr 23 11:27:15 2010 S=0.58 Km/hr
</name>
<styleUrl>
#styleMap_TLP_Normal
</styleUrl>
<Point>
<coordinates>
-98.9850540,17.1399555,1317.38
</coordinates>
</Point>
</Placemark>
<Placemark>
<name>
Fri Apr 23 11:27:25 2010 S=0.72 Km/hr
</name>
<styleUrl>
#styleMap_TLP_Normal
</styleUrl>
<Point>
<coordinates>
-98.9850540,17.1399403,1316.16
</coordinates>
</Point>
</Placemark>
<Placemark>
<name>
Fri Apr 23 11:27:35 2010 S=0.62 Km/hr
</name>
<styleUrl>
#styleMap_TLP_Normal
</styleUrl>
<Point>
<coordinates>
-98.9850464,17.1399250,1315.09
</coordinates>
</Point>
</Placemark>
<Placemark>
<name>
Fri Apr 23 11:27:45 2010 S=0.30 Km/hr
</name>
<styleUrl>
#styleMap_TLP_Normal
</styleUrl>
<Point>
<coordinates>
-98.9850540,17.1399231,1314.28
</coordinates>
</Point>
</Placemark>
<Placemark>
<name>
Fri Apr 23 11:27:55 2010 S=0.64 Km/hr
</name>
<styleUrl>
#styleMap_TLP_Normal
</styleUrl>
<Point>
<coordinates>
-98.9850616,17.1399288,1314.00
</coordinates>
</Point>
</Placemark>
<Placemark>
<name>
Fri Apr 23 11:28:05 2010 S=0.55 Km/hr
</name>
<styleUrl>
#styleMap_TLP_Normal
</styleUrl>
<Point>
<coordinates>
-98.9850769,17.1399364,1313.94
</coordinates>
</Point>
</Placemark>
<Placemark>
<name>
Fri Apr 23 11:28:15 2010 S=0.13 Km/hr
</name>
<styleUrl>
#styleMap_TLP_Normal
</styleUrl>
<Point>
<coordinates>
-98.9850922,17.1399422,1313.47
</coordinates>
</Point>
</Placemark>
<Placemark>
<name>
Fri Apr 23 11:28:25 2010 S=0.47 Km/hr
</name>
<styleUrl>
#styleMap_TLP_Normal
</styleUrl>
<Point>
<coordinates>
-98.9850845,17.1399517,1312.97
</coordinates>
</Point>
</Placemark>
<Placemark>
<name>
Fri Apr 23 11:28:35 2010 S=0.41 Km/hr
</name>
<styleUrl>
#styleMap_TLP_Normal
</styleUrl>
<Point>
<coordinates>
-98.9850845,17.1399612,1312.94
</coordinates>
</Point>
</Placemark>
<Placemark>
<name>
Fri Apr 23 11:28:45 2010 S=0.93 Km/hr
</name>
<styleUrl>
#styleMap_TLP_Normal
</styleUrl>
<Point>
<coordinates>
-98.9850693,17.1399670,1313.25
</coordinates>
</Point>
</Placemark>
<Placemark>
<name>
Fri Apr 23 11:28:55 2010 S=0.57 Km/hr
</name>
<styleUrl>
#styleMap_TLP_Normal
</styleUrl>
<Point>
<coordinates>
-98.9850464,17.1399784,1316.63
</coordinates>
</Point>
</Placemark>
<Placemark>
<name>
Fri Apr 23 11:29:05 2010 S=0.95 Km/hr
</name>
<styleUrl>
#styleMap_TLP_Normal
</styleUrl>
<Point>
<coordinates>
-98.9850388,17.1399727,1317.16
</coordinates>
</Point>
</Placemark>
<Placemark>
<name>
Fri Apr 23 11:29:15 2010 S=3.58 Km/hr
</name>
<styleUrl>
#styleMap_TLP_Normal
</styleUrl>
<Point>
<coordinates>
-98.9850235,17.1399136,1319.56
</coordinates>
</Point>
</Placemark>
<Placemark>
<name>
Fri Apr 23 11:29:25 2010 S=3.79 Km/hr
</name>
<styleUrl>
#styleMap_TLP_Normal
</styleUrl>
<Point>
<coordinates>
-98.9850311,17.1398010,1322.97
</coordinates>
</Point>
</Placemark>
<Placemark>
<name>
Fri Apr 23 11:29:35 2010 S=5.06 Km/hr
</name>
<styleUrl>
#styleMap_TLP_Normal
</styleUrl>
<Point>
<coordinates>
-98.9850159,17.1396809,1322.47
</coordinates>
</Point>
</Placemark>
<Placemark>
<name>
Fri Apr 23 11:29:45 2010 S=4.85 Km/hr
</name>
<styleUrl>
#styleMap_TLP_Normal
</styleUrl>
<Point>
<coordinates>
-98.9850235,17.1395683,1320.56
</coordinates>
</Point>
</Placemark>
<Placemark>
<name>
Fri Apr 23 11:29:55 2010 S=4.09 Km/hr
</name>
<styleUrl>
#styleMap_TLP_Normal
</styleUrl>
<Point>
<coordinates>
-98.9849930,17.1394386,1321.69
</coordinates>
</Point>
</Placemark>
<Placemark>
<name>
Fri Apr 23 11:30:05 2010 S=3.62 Km/hr
</name>
<styleUrl>
#styleMap_TLP_Normal
</styleUrl>
<Point>
<coordinates>
-98.9850159,17.1393375,1319.66
</coordinates>
</Point>
</Placemark>
<Placemark>
<name>
Fri Apr 23 11:30:15 2010 S=4.71 Km/hr
</name>
<styleUrl>
#styleMap_TLP_Normal
</styleUrl>
<Point>
<coordinates>
-98.9850464,17.1392345,1318.44
</coordinates>
</Point>
</Placemark>
<Placemark>
<name>
Fri Apr 23 11:30:25 2010 S=4.79 Km/hr
</name>
<styleUrl>
#styleMap_TLP_Normal
</styleUrl>
<Point>
<coordinates>
-98.9850922,17.1391144,1318.84
</coordinates>
</Point>
</Placemark>
<Placemark>
<name>
Fri Apr 23 11:30:35 2010 S=0.87 Km/hr
</name>
<styleUrl>
#styleMap_TLP_Normal
</styleUrl>
<Point>
<coordinates>
-98.9851379,17.1390114,1319.28
</coordinates>
</Point>
</Placemark>
<Placemark>
<name>
Fri Apr 23 11:30:45 2010 S=0.20 Km/hr
</name>
<styleUrl>
#styleMap_TLP_Normal
</styleUrl>
<Point>
<coordinates>
-98.9851227,17.1390152,1318.25
</coordinates>
</Point>
</Placemark>
<Placemark>
<name>
Fri Apr 23 11:30:55 2010 S=0.25 Km/hr
</name>
<styleUrl>
#styleMap_TLP_Normal
</styleUrl>
<Point>
<coordinates>
-98.9851303,17.1390095,1318.25
</coordinates>
</Point>
</Placemark>
<Placemark>
<name>
Fri Apr 23 11:31:05 2010 S=0.01 Km/hr
</name>
<styleUrl>
#styleMap_TLP_Normal
</styleUrl>
<Point>
<coordinates>
-98.9851303,17.1390095,1318.31
</coordinates>
</Point>
</Placemark>
<Placemark>
<name>
Fri Apr 23 11:31:15 2010 S=3.74 Km/hr
</name>
<styleUrl>
#styleMap_TLP_Normal
</styleUrl>
<Point>
<coordinates>
-98.9851151,17.1389275,1317.91
</coordinates>
</Point>
</Placemark>
<Placemark>
<name>
Fri Apr 23 11:31:25 2010 S=3.95 Km/hr
</name>
<styleUrl>
#styleMap_TLP_Normal
</styleUrl>
<Point>
<coordinates>
-98.9851303,17.1387730,1317.47
</coordinates>
</Point>
</Placemark>
<Placemark>
<name>
Fri Apr 23 11:31:35 2010 S=4.61 Km/hr
</name>
<styleUrl>
#styleMap_TLP_Normal
</styleUrl>
<Point>
<coordinates>
-98.9851532,17.1386623,1316.59
</coordinates>
</Point>
</Placemark>
<Placemark>
<name>
Fri Apr 23 11:31:45 2010 S=4.21 Km/hr
</name>
<styleUrl>
#styleMap_TLP_Normal
</styleUrl>
<Point>
<coordinates>
-98.9851608,17.1385326,1315.47
</coordinates>
</Point>
</Placemark>
<Placemark>
<name>
Fri Apr 23 11:31:55 2010 S=3.29 Km/hr
</name>
<styleUrl>
#styleMap_TLP_Normal
</styleUrl>
<Point>
<coordinates>
-98.9851761,17.1384544,1311.47
</coordinates>
</Point>
</Placemark>
<Placemark>
<name>
Fri Apr 23 11:32:05 2010 S=4.84 Km/hr
</name>
<styleUrl>
#styleMap_TLP_Normal
</styleUrl>
<Point>
<coordinates>
-98.9851990,17.1383305,1310.00
</coordinates>
</Point>
</Placemark>
<Placemark>
<name>
Fri Apr 23 11:32:15 2010 S=5.21 Km/hr
</name>
<styleUrl>
#styleMap_TLP_Normal
</styleUrl>
<Point>
<coordinates>
-98.9852448,17.1382141,1310.28
</coordinates>
</Point>
</Placemark>
<Placemark>
<name>
Fri Apr 23 11:32:25 2010 S=3.62 Km/hr
</name>
<styleUrl>
#styleMap_TLP_Normal
</styleUrl>
<Point>
<coordinates>
-98.9852524,17.1381283,1311.28
</coordinates>
</Point>
</Placemark>
<Placemark>
<name>
Fri Apr 23 11:32:35 2010 S=2.03 Km/hr
</name>
<styleUrl>
#styleMap_TLP_Normal
</styleUrl>
<Point>
<coordinates>
-98.9852066,17.1380100,1307.91
</coordinates>
</Point>
</Placemark>
<Placemark>
<name>
Fri Apr 23 11:32:45 2010 S=4.27 Km/hr
</name>
<styleUrl>
#styleMap_TLP_Normal
</styleUrl>
<Point>
<coordinates>
-98.9852676,17.1379089,1307.31
</coordinates>
</Point>
</Placemark>
<Placemark>
<name>
Fri Apr 23 11:32:55 2010 S=3.74 Km/hr
</name>
<styleUrl>
#styleMap_TLP_Normal
</styleUrl>
<Point>
<coordinates>
-98.9853439,17.1378345,1307.09
</coordinates>
</Point>
</Placemark>
<Placemark>
<name>
Fri Apr 23 11:33:05 2010 S=2.15 Km/hr
</name>
<styleUrl>
#styleMap_TLP_Normal
</styleUrl>
<Point>
<coordinates>
-98.9853516,17.1377888,1309.19
</coordinates>
</Point>
</Placemark>
<Placemark>
<name>
Fri Apr 23 11:33:15 2010 S=0.46 Km/hr
</name>
<styleUrl>
#styleMap_TLP_Normal
</styleUrl>
<Point>
<coordinates>
-98.9853668,17.1378174,1308.88
</coordinates>
</Point>
</Placemark>
<Placemark>
<name>
Fri Apr 23 11:33:25 2010 S=0.60 Km/hr
</name>
<styleUrl>
#styleMap_TLP_Normal
</styleUrl>
<Point>
<coordinates>
-98.9853745,17.1378288,1309.22
</coordinates>
</Point>
</Placemark>
<Placemark>
<name>
Fri Apr 23 11:33:35 2010 S=0.51 Km/hr
</name>
<styleUrl>
#styleMap_TLP_Normal
</styleUrl>
<Point>
<coordinates>
-98.9853973,17.1378193,1309.56
</coordinates>
</Point>
</Placemark>
<Placemark>
<name>
Fri Apr 23 11:33:45 2010 S=0.17 Km/hr
</name>
<styleUrl>
#styleMap_TLP_Finish
</styleUrl>
<Point>
<coordinates>
-98.9853897,17.1378059,1310.13
</coordinates>
</Point>
</Placemark>
</Folder>
</Document>
</kml>
