# Supplementary material for: Lévy foraging patterns of rural humans
Source: PLoS One. 2018 Jun 18;13(6):e0199099. doi: 10.1371/journal.pone.0199099 (PMC6005560; doi:10.1371/journal.pone.0199099)
Supplement: S6 File — (ZIP) [file pone.0199099.s006.zip › holux11/Holux011_M-241_Start_20100925-162308_Finish_20100925-170028.kml]

<?xml version="1.0" encoding="UTF-8"?>
<kml xmlns="http://earth.google.com/kml/2.1">
<Document>
<Style id="normalState_TLP_Start">
<IconStyle>
<scale>1.0</scale>
<Icon>
<href>http://maps.google.com/mapfiles/kml/pal4/icon15.png</href>
</Icon>
</IconStyle>
<LabelStyle>
<scale>1.0</scale>
</LabelStyle>
</Style>
<Style id="highlightState_TLP_Start">
<IconStyle>
<scale>1.1</scale>
<Icon>
<href>http://maps.google.com/mapfiles/kml/pal4/icon7.png</href>
</Icon>
</IconStyle>
<LabelStyle>
<scale>1.1</scale>
<color>ff0000ff</color>
</LabelStyle>
</Style>
<StyleMap id="styleMap_TLP_Start">
<Pair>
<key>normal</key>
<styleUrl>#normalState_TLP_Start</styleUrl>
</Pair>
<Pair>
<key>highlight</key>
<styleUrl>#highlightState_TLP_Start</styleUrl>
</Pair>
</StyleMap>
<Style id="normalState_TLP_Finish">
<IconStyle>
<scale>1.0</scale>
<Icon>
<href>http://maps.google.com/mapfiles/kml/pal4/icon15.png</href>
</Icon>
</IconStyle>
<LabelStyle>
<scale>1.0</scale>
</LabelStyle>
</Style>
<Style id="highlightState_TLP_Finish">
<IconStyle>
<scale>1.1</scale>
<Icon>
<href>http://maps.google.com/mapfiles/kml/pal4/icon7.png</href>
</Icon>
</IconStyle>
<LabelStyle>
<scale>1.1</scale>
<color>ff0000ff</color>
</LabelStyle>
</Style>
<StyleMap id="styleMap_TLP_Finish">
<Pair>
<key>normal</key>
<styleUrl>#normalState_TLP_Finish</styleUrl>
</Pair>
<Pair>
<key>highlight</key>
<styleUrl>#highlightState_TLP_Finish</styleUrl>
</Pair>
</StyleMap>
<Style id="normalState_TLP_Normal">
<IconStyle>
<scale>1.0</scale>
<Icon>
<href>http://maps.google.com/mapfiles/kml/pal4/icon31.png</href>
</Icon>
</IconStyle>
<LabelStyle>
<scale>1.0</scale>
</LabelStyle>
</Style>
<Style id="highlightState_TLP_Normal">
<IconStyle>
<scale>1.1</scale>
<Icon>
<href>http://maps.google.com/mapfiles/kml/pal4/icon23.png</href>
</Icon>
</IconStyle>
<LabelStyle>
<scale>1.1</scale>
<color>ff0000ff</color>
</LabelStyle>
</Style>
<StyleMap id="styleMap_TLP_Normal">
<Pair>
<key>normal</key>
<styleUrl>#normalState_TLP_Normal</styleUrl>
</Pair>
<Pair>
<key>highlight</key>
<styleUrl>#highlightState_TLP_Normal</styleUrl>
</Pair>
</StyleMap>
<Style id="normalState_TLP_Photo">
<IconStyle>
<scale>1.0</scale>
<Icon>
<href>http://maps.google.com/mapfiles/kml/pal4/icon46.png</href>
</Icon>
</IconStyle>
<LabelStyle>
<scale>1.0</scale>
</LabelStyle>
</Style>
<Style id="highlightState_TLP_Photo">
<IconStyle>
<scale>1.1</scale>
<Icon>
<href>http://maps.google.com/mapfiles/kml/pal4/icon38.png</href>
</Icon>
</IconStyle>
<LabelStyle>
<scale>1.1</scale>
<color>ff0000ff</color>
</LabelStyle>
</Style>
<StyleMap id="styleMap_TLP_Photo">
<Pair>
<key>normal</key>
<styleUrl>#normalState_TLP_Photo</styleUrl>
</Pair>
<Pair>
<key>highlight</key>
<styleUrl>#highlightState_TLP_Photo</styleUrl>
</Pair>
</StyleMap>
<Style id="roadStyle">
<LineStyle>
<color>ffffff00</color>
<width>6</width>
</LineStyle>
</Style>
<Open>1</Open>
<description>Route</description>
<name>Track Log</name>
<Placemark>
<name>Route</name>
<styleUrl>#roadStyle</styleUrl>
<MultiGeometry>
<LineString>
<coordinates>
-98.9912491,17.1442184,1127.16 -98.9911880,17.1441002,1161.75 -98.9911880,17.1441040,1161.41 -98.9911880,17.1441040,1151.69 -98.9911804,17.1441402,1148.94 -98.9911194,17.1441917,1147.78 -98.9910812,17.1442299,1147.47 -98.9910049,17.1442413,1148.47 -98.9910049,17.1442566,1149.66 -98.9909744,17.1442471,1150.53 -98.9909668,17.1442471,1150.59 -98.9908981,17.1442661,1149.25 -98.9908905,17.1442642,1144.41 -98.9908905,17.1442280,1136.41 -98.9909286,17.1442184,1130.38 -98.9909286,17.1442070,1125.81 -98.9909286,17.1442204,1123.66 -98.9909363,17.1442261,1120.16 -98.9909439,17.1442223,1119.25 -98.9909363,17.1442165,1119.28 -98.9909515,17.1441841,1119.69 -98.9909973,17.1441689,1120.28 -98.9910431,17.1441689,1120.16 -98.9911041,17.1441898,1120.72 -98.9911346,17.1442032,1121.03 -98.9911728,17.1441898,1122.91 -98.9912338,17.1441460,1126.69 -98.9912872,17.1441288,1131.38 -98.9912186,17.1440372,1132.66 -98.9911346,17.1440296,1135.28 -98.9910431,17.1440086,1138.09 -98.9909668,17.1439762,1140.56 -98.9908981,17.1439457,1142.78 -98.9908676,17.1439095,1144.88 -98.9907684,17.1438923,1148.06 -98.9907074,17.1438599,1149.78 -98.9906616,17.1438389,1153.75 -98.9905777,17.1438541,1156.16 -98.9905167,17.1438274,1158.66 -98.9904556,17.1438255,1160.25 -98.9903870,17.1437969,1163.06 -98.9903183,17.1438007,1163.91 -98.9902115,17.1437435,1165.66 -98.9901581,17.1437244,1166.16 -98.9900894,17.1437073,1166.81 -98.9900131,17.1437130,1168.41 -98.9899445,17.1437073,1168.88 -98.9898300,17.1436825,1171.06 -98.9897995,17.1436710,1172.97 -98.9897842,17.1436501,1173.31 -98.9897385,17.1436253,1173.97 -98.9896469,17.1436024,1174.47 -98.9895706,17.1435490,1176.22 -98.9894867,17.1435013,1177.34 -98.9894180,17.1434574,1178.81 -98.9893799,17.1433945,1180.53 -98.9893875,17.1433792,1181.97 -98.9893646,17.1433144,1184.03 -98.9893188,17.1432724,1185.41 -98.9892960,17.1432362,1186.69 -98.9892960,17.1431618,1189.50 -98.9891891,17.1431046,1190.97 -98.9891510,17.1430626,1192.56 -98.9891129,17.1429901,1193.16 -98.9890442,17.1428967,1195.38 -98.9889603,17.1428165,1194.72 -98.9888992,17.1427364,1195.09 -98.9889069,17.1426964,1195.31 -98.9888306,17.1426964,1196.56 -98.9888077,17.1426678,1197.50 -98.9887695,17.1426315,1198.94 -98.9887619,17.1426220,1199.13 -98.9887466,17.1425781,1201.00 -98.9887314,17.1424961,1204.19 -98.9887314,17.1424160,1206.56 -98.9887161,17.1423512,1209.28 -98.9887009,17.1423416,1209.72 -98.9887009,17.1423378,1209.91 -98.9887009,17.1423359,1209.88 -98.9886932,17.1423397,1209.75 -98.9886780,17.1423073,1209.78 -98.9886856,17.1422806,1209.25 -98.9886932,17.1422157,1210.59 -98.9886627,17.1421909,1210.81 -98.9886093,17.1421204,1210.94 -98.9885559,17.1420631,1210.63 -98.9885635,17.1420135,1209.28 -98.9885483,17.1419144,1207.16 -98.9884567,17.1419201,1206.97 -98.9883881,17.1419201,1206.94 -98.9883194,17.1419449,1207.13 -98.9882431,17.1419487,1207.75 -98.9881592,17.1419811,1209.13 -98.9880676,17.1420364,1210.16 -98.9880676,17.1420517,1211.53 -98.9880066,17.1420593,1212.56 -98.9879074,17.1420650,1214.41 -98.9878311,17.1420364,1215.50 -98.9877548,17.1420479,1217.34 -98.9876709,17.1420727,1218.59 -98.9876251,17.1420765,1221.16 -98.9875717,17.1420364,1223.25 -98.9875412,17.1420460,1224.19 -98.9875336,17.1420135,1223.63 -98.9875183,17.1419640,1224.47 -98.9875412,17.1419716,1225.31 -98.9876099,17.1419373,1225.94 -98.9875412,17.1419182,1226.22 -98.9874878,17.1419010,1226.91 -98.9874344,17.1418915,1230.13 -98.9873810,17.1418514,1231.78 -98.9873352,17.1417999,1234.47 -98.9872894,17.1417713,1235.53 -98.9872665,17.1417217,1237.47 -98.9872665,17.1416817,1240.66 -98.9872589,17.1416626,1242.69 -98.9872284,17.1416225,1243.34 -98.9871368,17.1415691,1245.16 -98.9870682,17.1414776,1245.38 -98.9869614,17.1414204,1246.63 -98.9869080,17.1414013,1248.47 -98.9868851,17.1413822,1250.81 -98.9868546,17.1413097,1254.91 -98.9867859,17.1412830,1258.56 -98.9866714,17.1411953,1260.09 -98.9865265,17.1411839,1260.59 -98.9864502,17.1411476,1262.22 -98.9863663,17.1411400,1264.03 -98.9862366,17.1411133,1264.19 -98.9861755,17.1411190,1265.91 -98.9861145,17.1411266,1267.97 -98.9860458,17.1411514,1270.00 -98.9860229,17.1411743,1271.84 -98.9859314,17.1412334,1272.72 -98.9858780,17.1412735,1273.72 -98.9858246,17.1413155,1275.19 -98.9858246,17.1413593,1276.53 -98.9858246,17.1413250,1277.06 -98.9858093,17.1412888,1277.38 -98.9857864,17.1412754,1277.84 -98.9858627,17.1413136,1277.88 -98.9858551,17.1412582,1278.06 -98.9858551,17.1412506,1278.09 -98.9858322,17.1412525,1278.59 -98.9858322,17.1412716,1279.16 -98.9858475,17.1412716,1279.28 -98.9858398,17.1413631,1280.16 -98.9858551,17.1413746,1280.28 -98.9858704,17.1413822,1280.31 -98.9858704,17.1413651,1280.31 -98.9858932,17.1413708,1280.38 -98.9859085,17.1413612,1280.72 -98.9858932,17.1413250,1281.13 -98.9859009,17.1413383,1281.50 -98.9860077,17.1413517,1281.72 -98.9860382,17.1412716,1282.13 -98.9860229,17.1412010,1282.44 -98.9860458,17.1411800,1283.31 -98.9860687,17.1410942,1284.16 -98.9860992,17.1409836,1286.25 -98.9860764,17.1408997,1286.75 -98.9860382,17.1408062,1287.22 -98.9859619,17.1407318,1285.63 -98.9859161,17.1406536,1286.81 -98.9858627,17.1406269,1285.66 -98.9858093,17.1406498,1286.13 -98.9857941,17.1406612,1285.53 -98.9857712,17.1406727,1285.84 -98.9857712,17.1406803,1285.78 -98.9857864,17.1406822,1286.25 -98.9858627,17.1406975,1286.47 -98.9858704,17.1407013,1286.50 -98.9858780,17.1406879,1286.56 -98.9858627,17.1406918,1287.56 -98.9858551,17.1406937,1288.91 -98.9858475,17.1406822,1289.31 -98.9858246,17.1406593,1288.44 -98.9858322,17.1406612,1288.34 -98.9858322,17.1406612,1287.56 -98.9857864,17.1406212,1288.34 -98.9857635,17.1405582,1290.09 -98.9857178,17.1404915,1291.72 -98.9856339,17.1404362,1293.94 -98.9855804,17.1403847,1294.13 -98.9855957,17.1403275,1296.00 -98.9855957,17.1402493,1298.38 -98.9856567,17.1402054,1300.75 -98.9856567,17.1400661,1302.06 -98.9856415,17.1399632,1302.94 -98.9855576,17.1399002,1301.78 -98.9855804,17.1398582,1302.53 -98.9855957,17.1398125,1304.09 -98.9854813,17.1397038,1304.72 -98.9854584,17.1396599,1306.63 -98.9854202,17.1396103,1308.38 -98.9853439,17.1395206,1308.06 -98.9853287,17.1394787,1311.22 -98.9853210,17.1394119,1313.41 -98.9853210,17.1393299,1314.81 -98.9853287,17.1392460,1317.44 -98.9853439,17.1391735,1319.91 -98.9853439,17.1390896,1320.72 -98.9853363,17.1389885,1322.94 -98.9853134,17.1388474,1316.97 -98.9853058,17.1387482,1315.56 -98.9853058,17.1386414,1313.22 -98.9852524,17.1385460,1312.25 -98.9852524,17.1384335,1310.19 -98.9852448,17.1383190,1305.25 -98.9852448,17.1381989,1305.59 -98.9852448,17.1381111,1308.06 -98.9852371,17.1380367,1307.22 -98.9852753,17.1379280,1306.84 -98.9853134,17.1378479,1305.06 -98.9853668,17.1378365,1304.41 -98.9853897,17.1378098,1304.88 -98.9853287,17.1377468,1306.38 -98.9853363,17.1377487,1305.56 -98.9853287,17.1377411,1305.50 -98.9853287,17.1377316,1305.44 -98.9853287,17.1377392,1305.31 -98.9853668,17.1378117,1304.75 -98.9853668,17.1378155,1304.56 -98.9853668,17.1378040,1304.63 -98.9853668,17.1378098,1304.63 </coordinates>
</LineString>
</MultiGeometry>
</Placemark>
<Folder>
<name>waypoints</name>
<Placemark>
<name>
Sat Sep 25 16:23:08 2010 S=0.28 Km/hr
</name>
<styleUrl>
#styleMap_TLP_Start
</styleUrl>
<Point>
<coordinates>
-98.9912491,17.1442184,1127.16
</coordinates>
</Point>
</Placemark>
<Placemark>
<name>
Sat Sep 25 16:23:18 2010 S=0.15 Km/hr
</name>
<styleUrl>
#styleMap_TLP_Normal
</styleUrl>
<Point>
<coordinates>
-98.9911880,17.1441002,1161.75
</coordinates>
</Point>
</Placemark>
<Placemark>
<name>
Sat Sep 25 16:23:28 2010 S=0.82 Km/hr
</name>
<styleUrl>
#styleMap_TLP_Normal
</styleUrl>
<Point>
<coordinates>
-98.9911880,17.1441040,1161.41
</coordinates>
</Point>
</Placemark>
<Placemark>
<name>
Sat Sep 25 16:23:38 2010 S=1.64 Km/hr
</name>
<styleUrl>
#styleMap_TLP_Normal
</styleUrl>
<Point>
<coordinates>
-98.9911880,17.1441040,1151.69
</coordinates>
</Point>
</Placemark>
<Placemark>
<name>
Sat Sep 25 16:23:48 2010 S=1.47 Km/hr
</name>
<styleUrl>
#styleMap_TLP_Normal
</styleUrl>
<Point>
<coordinates>
-98.9911804,17.1441402,1148.94
</coordinates>
</Point>
</Placemark>
<Placemark>
<name>
Sat Sep 25 16:23:58 2010 S=2.38 Km/hr
</name>
<styleUrl>
#styleMap_TLP_Normal
</styleUrl>
<Point>
<coordinates>
-98.9911194,17.1441917,1147.78
</coordinates>
</Point>
</Placemark>
<Placemark>
<name>
Sat Sep 25 16:24:08 2010 S=1.37 Km/hr
</name>
<styleUrl>
#styleMap_TLP_Normal
</styleUrl>
<Point>
<coordinates>
-98.9910812,17.1442299,1147.47
</coordinates>
</Point>
</Placemark>
<Placemark>
<name>
Sat Sep 25 16:24:18 2010 S=2.05 Km/hr
</name>
<styleUrl>
#styleMap_TLP_Normal
</styleUrl>
<Point>
<coordinates>
-98.9910049,17.1442413,1148.47
</coordinates>
</Point>
</Placemark>
<Placemark>
<name>
Sat Sep 25 16:24:28 2010 S=0.68 Km/hr
</name>
<styleUrl>
#styleMap_TLP_Normal
</styleUrl>
<Point>
<coordinates>
-98.9910049,17.1442566,1149.66
</coordinates>
</Point>
</Placemark>
<Placemark>
<name>
Sat Sep 25 16:24:38 2010 S=0.28 Km/hr
</name>
<styleUrl>
#styleMap_TLP_Normal
</styleUrl>
<Point>
<coordinates>
-98.9909744,17.1442471,1150.53
</coordinates>
</Point>
</Placemark>
<Placemark>
<name>
Sat Sep 25 16:24:48 2010 S=1.57 Km/hr
</name>
<styleUrl>
#styleMap_TLP_Normal
</styleUrl>
<Point>
<coordinates>
-98.9909668,17.1442471,1150.59
</coordinates>
</Point>
</Placemark>
<Placemark>
<name>
Sat Sep 25 16:24:58 2010 S=0.96 Km/hr
</name>
<styleUrl>
#styleMap_TLP_Normal
</styleUrl>
<Point>
<coordinates>
-98.9908981,17.1442661,1149.25
</coordinates>
</Point>
</Placemark>
<Placemark>
<name>
Sat Sep 25 16:25:08 2010 S=0.54 Km/hr
</name>
<styleUrl>
#styleMap_TLP_Normal
</styleUrl>
<Point>
<coordinates>
-98.9908905,17.1442642,1144.41
</coordinates>
</Point>
</Placemark>
<Placemark>
<name>
Sat Sep 25 16:25:18 2010 S=0.74 Km/hr
</name>
<styleUrl>
#styleMap_TLP_Normal
</styleUrl>
<Point>
<coordinates>
-98.9908905,17.1442280,1136.41
</coordinates>
</Point>
</Placemark>
<Placemark>
<name>
Sat Sep 25 16:25:28 2010 S=0.78 Km/hr
</name>
<styleUrl>
#styleMap_TLP_Normal
</styleUrl>
<Point>
<coordinates>
-98.9909286,17.1442184,1130.38
</coordinates>
</Point>
</Placemark>
<Placemark>
<name>
Sat Sep 25 16:25:38 2010 S=0.65 Km/hr
</name>
<styleUrl>
#styleMap_TLP_Normal
</styleUrl>
<Point>
<coordinates>
-98.9909286,17.1442070,1125.81
</coordinates>
</Point>
</Placemark>
<Placemark>
<name>
Sat Sep 25 16:25:48 2010 S=0.78 Km/hr
</name>
<styleUrl>
#styleMap_TLP_Normal
</styleUrl>
<Point>
<coordinates>
-98.9909286,17.1442204,1123.66
</coordinates>
</Point>
</Placemark>
<Placemark>
<name>
Sat Sep 25 16:25:58 2010 S=0.86 Km/hr
</name>
<styleUrl>
#styleMap_TLP_Normal
</styleUrl>
<Point>
<coordinates>
-98.9909363,17.1442261,1120.16
</coordinates>
</Point>
</Placemark>
<Placemark>
<name>
Sat Sep 25 16:26:08 2010 S=0.37 Km/hr
</name>
<styleUrl>
#styleMap_TLP_Normal
</styleUrl>
<Point>
<coordinates>
-98.9909439,17.1442223,1119.25
</coordinates>
</Point>
</Placemark>
<Placemark>
<name>
Sat Sep 25 16:26:18 2010 S=2.32 Km/hr
</name>
<styleUrl>
#styleMap_TLP_Normal
</styleUrl>
<Point>
<coordinates>
-98.9909363,17.1442165,1119.28
</coordinates>
</Point>
</Placemark>
<Placemark>
<name>
Sat Sep 25 16:26:28 2010 S=1.62 Km/hr
</name>
<styleUrl>
#styleMap_TLP_Normal
</styleUrl>
<Point>
<coordinates>
-98.9909515,17.1441841,1119.69
</coordinates>
</Point>
</Placemark>
<Placemark>
<name>
Sat Sep 25 16:26:38 2010 S=2.19 Km/hr
</name>
<styleUrl>
#styleMap_TLP_Normal
</styleUrl>
<Point>
<coordinates>
-98.9909973,17.1441689,1120.28
</coordinates>
</Point>
</Placemark>
<Placemark>
<name>
Sat Sep 25 16:26:48 2010 S=2.65 Km/hr
</name>
<styleUrl>
#styleMap_TLP_Normal
</styleUrl>
<Point>
<coordinates>
-98.9910431,17.1441689,1120.16
</coordinates>
</Point>
</Placemark>
<Placemark>
<name>
Sat Sep 25 16:26:58 2010 S=2.67 Km/hr
</name>
<styleUrl>
#styleMap_TLP_Normal
</styleUrl>
<Point>
<coordinates>
-98.9911041,17.1441898,1120.72
</coordinates>
</Point>
</Placemark>
<Placemark>
<name>
Sat Sep 25 16:27:08 2010 S=0.84 Km/hr
</name>
<styleUrl>
#styleMap_TLP_Normal
</styleUrl>
<Point>
<coordinates>
-98.9911346,17.1442032,1121.03
</coordinates>
</Point>
</Placemark>
<Placemark>
<name>
Sat Sep 25 16:27:18 2010 S=2.54 Km/hr
</name>
<styleUrl>
#styleMap_TLP_Normal
</styleUrl>
<Point>
<coordinates>
-98.9911728,17.1441898,1122.91
</coordinates>
</Point>
</Placemark>
<Placemark>
<name>
Sat Sep 25 16:27:28 2010 S=1.54 Km/hr
</name>
<styleUrl>
#styleMap_TLP_Normal
</styleUrl>
<Point>
<coordinates>
-98.9912338,17.1441460,1126.69
</coordinates>
</Point>
</Placemark>
<Placemark>
<name>
Sat Sep 25 16:27:38 2010 S=1.76 Km/hr
</name>
<styleUrl>
#styleMap_TLP_Normal
</styleUrl>
<Point>
<coordinates>
-98.9912872,17.1441288,1131.38
</coordinates>
</Point>
</Placemark>
<Placemark>
<name>
Sat Sep 25 16:27:48 2010 S=2.27 Km/hr
</name>
<styleUrl>
#styleMap_TLP_Normal
</styleUrl>
<Point>
<coordinates>
-98.9912186,17.1440372,1132.66
</coordinates>
</Point>
</Placemark>
<Placemark>
<name>
Sat Sep 25 16:27:58 2010 S=1.83 Km/hr
</name>
<styleUrl>
#styleMap_TLP_Normal
</styleUrl>
<Point>
<coordinates>
-98.9911346,17.1440296,1135.28
</coordinates>
</Point>
</Placemark>
<Placemark>
<name>
Sat Sep 25 16:28:08 2010 S=1.84 Km/hr
</name>
<styleUrl>
#styleMap_TLP_Normal
</styleUrl>
<Point>
<coordinates>
-98.9910431,17.1440086,1138.09
</coordinates>
</Point>
</Placemark>
<Placemark>
<name>
Sat Sep 25 16:28:18 2010 S=1.84 Km/hr
</name>
<styleUrl>
#styleMap_TLP_Normal
</styleUrl>
<Point>
<coordinates>
-98.9909668,17.1439762,1140.56
</coordinates>
</Point>
</Placemark>
<Placemark>
<name>
Sat Sep 25 16:28:28 2010 S=2.08 Km/hr
</name>
<styleUrl>
#styleMap_TLP_Normal
</styleUrl>
<Point>
<coordinates>
-98.9908981,17.1439457,1142.78
</coordinates>
</Point>
</Placemark>
<Placemark>
<name>
Sat Sep 25 16:28:38 2010 S=1.51 Km/hr
</name>
<styleUrl>
#styleMap_TLP_Normal
</styleUrl>
<Point>
<coordinates>
-98.9908676,17.1439095,1144.88
</coordinates>
</Point>
</Placemark>
<Placemark>
<name>
Sat Sep 25 16:28:48 2010 S=1.89 Km/hr
</name>
<styleUrl>
#styleMap_TLP_Normal
</styleUrl>
<Point>
<coordinates>
-98.9907684,17.1438923,1148.06
</coordinates>
</Point>
</Placemark>
<Placemark>
<name>
Sat Sep 25 16:28:58 2010 S=2.15 Km/hr
</name>
<styleUrl>
#styleMap_TLP_Normal
</styleUrl>
<Point>
<coordinates>
-98.9907074,17.1438599,1149.78
</coordinates>
</Point>
</Placemark>
<Placemark>
<name>
Sat Sep 25 16:29:08 2010 S=1.73 Km/hr
</name>
<styleUrl>
#styleMap_TLP_Normal
</styleUrl>
<Point>
<coordinates>
-98.9906616,17.1438389,1153.75
</coordinates>
</Point>
</Placemark>
<Placemark>
<name>
Sat Sep 25 16:29:18 2010 S=2.63 Km/hr
</name>
<styleUrl>
#styleMap_TLP_Normal
</styleUrl>
<Point>
<coordinates>
-98.9905777,17.1438541,1156.16
</coordinates>
</Point>
</Placemark>
<Placemark>
<name>
Sat Sep 25 16:29:28 2010 S=1.00 Km/hr
</name>
<styleUrl>
#styleMap_TLP_Normal
</styleUrl>
<Point>
<coordinates>
-98.9905167,17.1438274,1158.66
</coordinates>
</Point>
</Placemark>
<Placemark>
<name>
Sat Sep 25 16:29:38 2010 S=2.13 Km/hr
</name>
<styleUrl>
#styleMap_TLP_Normal
</styleUrl>
<Point>
<coordinates>
-98.9904556,17.1438255,1160.25
</coordinates>
</Point>
</Placemark>
<Placemark>
<name>
Sat Sep 25 16:29:48 2010 S=2.31 Km/hr
</name>
<styleUrl>
#styleMap_TLP_Normal
</styleUrl>
<Point>
<coordinates>
-98.9903870,17.1437969,1163.06
</coordinates>
</Point>
</Placemark>
<Placemark>
<name>
Sat Sep 25 16:29:58 2010 S=1.98 Km/hr
</name>
<styleUrl>
#styleMap_TLP_Normal
</styleUrl>
<Point>
<coordinates>
-98.9903183,17.1438007,1163.91
</coordinates>
</Point>
</Placemark>
<Placemark>
<name>
Sat Sep 25 16:30:08 2010 S=1.99 Km/hr
</name>
<styleUrl>
#styleMap_TLP_Normal
</styleUrl>
<Point>
<coordinates>
-98.9902115,17.1437435,1165.66
</coordinates>
</Point>
</Placemark>
<Placemark>
<name>
Sat Sep 25 16:30:18 2010 S=1.80 Km/hr
</name>
<styleUrl>
#styleMap_TLP_Normal
</styleUrl>
<Point>
<coordinates>
-98.9901581,17.1437244,1166.16
</coordinates>
</Point>
</Placemark>
<Placemark>
<name>
Sat Sep 25 16:30:28 2010 S=1.06 Km/hr
</name>
<styleUrl>
#styleMap_TLP_Normal
</styleUrl>
<Point>
<coordinates>
-98.9900894,17.1437073,1166.81
</coordinates>
</Point>
</Placemark>
<Placemark>
<name>
Sat Sep 25 16:30:38 2010 S=2.02 Km/hr
</name>
<styleUrl>
#styleMap_TLP_Normal
</styleUrl>
<Point>
<coordinates>
-98.9900131,17.1437130,1168.41
</coordinates>
</Point>
</Placemark>
<Placemark>
<name>
Sat Sep 25 16:30:48 2010 S=1.89 Km/hr
</name>
<styleUrl>
#styleMap_TLP_Normal
</styleUrl>
<Point>
<coordinates>
-98.9899445,17.1437073,1168.88
</coordinates>
</Point>
</Placemark>
<Placemark>
<name>
Sat Sep 25 16:30:58 2010 S=2.63 Km/hr
</name>
<styleUrl>
#styleMap_TLP_Normal
</styleUrl>
<Point>
<coordinates>
-98.9898300,17.1436825,1171.06
</coordinates>
</Point>
</Placemark>
<Placemark>
<name>
Sat Sep 25 16:31:08 2010 S=1.40 Km/hr
</name>
<styleUrl>
#styleMap_TLP_Normal
</styleUrl>
<Point>
<coordinates>
-98.9897995,17.1436710,1172.97
</coordinates>
</Point>
</Placemark>
<Placemark>
<name>
Sat Sep 25 16:31:18 2010 S=0.76 Km/hr
</name>
<styleUrl>
#styleMap_TLP_Normal
</styleUrl>
<Point>
<coordinates>
-98.9897842,17.1436501,1173.31
</coordinates>
</Point>
</Placemark>
<Placemark>
<name>
Sat Sep 25 16:31:28 2010 S=1.30 Km/hr
</name>
<styleUrl>
#styleMap_TLP_Normal
</styleUrl>
<Point>
<coordinates>
-98.9897385,17.1436253,1173.97
</coordinates>
</Point>
</Placemark>
<Placemark>
<name>
Sat Sep 25 16:31:38 2010 S=2.55 Km/hr
</name>
<styleUrl>
#styleMap_TLP_Normal
</styleUrl>
<Point>
<coordinates>
-98.9896469,17.1436024,1174.47
</coordinates>
</Point>
</Placemark>
<Placemark>
<name>
Sat Sep 25 16:31:48 2010 S=2.51 Km/hr
</name>
<styleUrl>
#styleMap_TLP_Normal
</styleUrl>
<Point>
<coordinates>
-98.9895706,17.1435490,1176.22
</coordinates>
</Point>
</Placemark>
<Placemark>
<name>
Sat Sep 25 16:31:58 2010 S=2.77 Km/hr
</name>
<styleUrl>
#styleMap_TLP_Normal
</styleUrl>
<Point>
<coordinates>
-98.9894867,17.1435013,1177.34
</coordinates>
</Point>
</Placemark>
<Placemark>
<name>
Sat Sep 25 16:32:08 2010 S=2.48 Km/hr
</name>
<styleUrl>
#styleMap_TLP_Normal
</styleUrl>
<Point>
<coordinates>
-98.9894180,17.1434574,1178.81
</coordinates>
</Point>
</Placemark>
<Placemark>
<name>
Sat Sep 25 16:32:18 2010 S=2.37 Km/hr
</name>
<styleUrl>
#styleMap_TLP_Normal
</styleUrl>
<Point>
<coordinates>
-98.9893799,17.1433945,1180.53
</coordinates>
</Point>
</Placemark>
<Placemark>
<name>
Sat Sep 25 16:32:28 2010 S=1.46 Km/hr
</name>
<styleUrl>
#styleMap_TLP_Normal
</styleUrl>
<Point>
<coordinates>
-98.9893875,17.1433792,1181.97
</coordinates>
</Point>
</Placemark>
<Placemark>
<name>
Sat Sep 25 16:32:38 2010 S=1.95 Km/hr
</name>
<styleUrl>
#styleMap_TLP_Normal
</styleUrl>
<Point>
<coordinates>
-98.9893646,17.1433144,1184.03
</coordinates>
</Point>
</Placemark>
<Placemark>
<name>
Sat Sep 25 16:32:48 2010 S=1.62 Km/hr
</name>
<styleUrl>
#styleMap_TLP_Normal
</styleUrl>
<Point>
<coordinates>
-98.9893188,17.1432724,1185.41
</coordinates>
</Point>
</Placemark>
<Placemark>
<name>
Sat Sep 25 16:32:58 2010 S=1.47 Km/hr
</name>
<styleUrl>
#styleMap_TLP_Normal
</styleUrl>
<Point>
<coordinates>
-98.9892960,17.1432362,1186.69
</coordinates>
</Point>
</Placemark>
<Placemark>
<name>
Sat Sep 25 16:33:08 2010 S=1.89 Km/hr
</name>
<styleUrl>
#styleMap_TLP_Normal
</styleUrl>
<Point>
<coordinates>
-98.9892960,17.1431618,1189.50
</coordinates>
</Point>
</Placemark>
<Placemark>
<name>
Sat Sep 25 16:33:18 2010 S=2.40 Km/hr
</name>
<styleUrl>
#styleMap_TLP_Normal
</styleUrl>
<Point>
<coordinates>
-98.9891891,17.1431046,1190.97
</coordinates>
</Point>
</Placemark>
<Placemark>
<name>
Sat Sep 25 16:33:28 2010 S=2.10 Km/hr
</name>
<styleUrl>
#styleMap_TLP_Normal
</styleUrl>
<Point>
<coordinates>
-98.9891510,17.1430626,1192.56
</coordinates>
</Point>
</Placemark>
<Placemark>
<name>
Sat Sep 25 16:33:38 2010 S=2.46 Km/hr
</name>
<styleUrl>
#styleMap_TLP_Normal
</styleUrl>
<Point>
<coordinates>
-98.9891129,17.1429901,1193.16
</coordinates>
</Point>
</Placemark>
<Placemark>
<name>
Sat Sep 25 16:33:48 2010 S=2.41 Km/hr
</name>
<styleUrl>
#styleMap_TLP_Normal
</styleUrl>
<Point>
<coordinates>
-98.9890442,17.1428967,1195.38
</coordinates>
</Point>
</Placemark>
<Placemark>
<name>
Sat Sep 25 16:33:58 2010 S=2.25 Km/hr
</name>
<styleUrl>
#styleMap_TLP_Normal
</styleUrl>
<Point>
<coordinates>
-98.9889603,17.1428165,1194.72
</coordinates>
</Point>
</Placemark>
<Placemark>
<name>
Sat Sep 25 16:34:08 2010 S=0.37 Km/hr
</name>
<styleUrl>
#styleMap_TLP_Normal
</styleUrl>
<Point>
<coordinates>
-98.9888992,17.1427364,1195.09
</coordinates>
</Point>
</Placemark>
<Placemark>
<name>
Sat Sep 25 16:34:18 2010 S=1.86 Km/hr
</name>
<styleUrl>
#styleMap_TLP_Normal
</styleUrl>
<Point>
<coordinates>
-98.9889069,17.1426964,1195.31
</coordinates>
</Point>
</Placemark>
<Placemark>
<name>
Sat Sep 25 16:34:28 2010 S=2.23 Km/hr
</name>
<styleUrl>
#styleMap_TLP_Normal
</styleUrl>
<Point>
<coordinates>
-98.9888306,17.1426964,1196.56
</coordinates>
</Point>
</Placemark>
<Placemark>
<name>
Sat Sep 25 16:34:38 2010 S=0.21 Km/hr
</name>
<styleUrl>
#styleMap_TLP_Normal
</styleUrl>
<Point>
<coordinates>
-98.9888077,17.1426678,1197.50
</coordinates>
</Point>
</Placemark>
<Placemark>
<name>
Sat Sep 25 16:34:48 2010 S=2.34 Km/hr
</name>
<styleUrl>
#styleMap_TLP_Normal
</styleUrl>
<Point>
<coordinates>
-98.9887695,17.1426315,1198.94
</coordinates>
</Point>
</Placemark>
<Placemark>
<name>
Sat Sep 25 16:34:58 2010 S=0.60 Km/hr
</name>
<styleUrl>
#styleMap_TLP_Normal
</styleUrl>
<Point>
<coordinates>
-98.9887619,17.1426220,1199.13
</coordinates>
</Point>
</Placemark>
<Placemark>
<name>
Sat Sep 25 16:35:08 2010 S=1.78 Km/hr
</name>
<styleUrl>
#styleMap_TLP_Normal
</styleUrl>
<Point>
<coordinates>
-98.9887466,17.1425781,1201.00
</coordinates>
</Point>
</Placemark>
<Placemark>
<name>
Sat Sep 25 16:35:18 2010 S=1.77 Km/hr
</name>
<styleUrl>
#styleMap_TLP_Normal
</styleUrl>
<Point>
<coordinates>
-98.9887314,17.1424961,1204.19
</coordinates>
</Point>
</Placemark>
<Placemark>
<name>
Sat Sep 25 16:35:28 2010 S=1.98 Km/hr
</name>
<styleUrl>
#styleMap_TLP_Normal
</styleUrl>
<Point>
<coordinates>
-98.9887314,17.1424160,1206.56
</coordinates>
</Point>
</Placemark>
<Placemark>
<name>
Sat Sep 25 16:35:38 2010 S=0.47 Km/hr
</name>
<styleUrl>
#styleMap_TLP_Normal
</styleUrl>
<Point>
<coordinates>
-98.9887161,17.1423512,1209.28
</coordinates>
</Point>
</Placemark>
<Placemark>
<name>
Sat Sep 25 16:35:48 2010 S=0.97 Km/hr
</name>
<styleUrl>
#styleMap_TLP_Normal
</styleUrl>
<Point>
<coordinates>
-98.9887009,17.1423416,1209.72
</coordinates>
</Point>
</Placemark>
<Placemark>
<name>
Sat Sep 25 16:35:58 2010 S=0.14 Km/hr
</name>
<styleUrl>
#styleMap_TLP_Normal
</styleUrl>
<Point>
<coordinates>
-98.9887009,17.1423378,1209.91
</coordinates>
</Point>
</Placemark>
<Placemark>
<name>
Sat Sep 25 16:36:08 2010 S=0.24 Km/hr
</name>
<styleUrl>
#styleMap_TLP_Normal
</styleUrl>
<Point>
<coordinates>
-98.9887009,17.1423359,1209.88
</coordinates>
</Point>
</Placemark>
<Placemark>
<name>
Sat Sep 25 16:36:18 2010 S=0.67 Km/hr
</name>
<styleUrl>
#styleMap_TLP_Normal
</styleUrl>
<Point>
<coordinates>
-98.9886932,17.1423397,1209.75
</coordinates>
</Point>
</Placemark>
<Placemark>
<name>
Sat Sep 25 16:36:28 2010 S=1.33 Km/hr
</name>
<styleUrl>
#styleMap_TLP_Normal
</styleUrl>
<Point>
<coordinates>
-98.9886780,17.1423073,1209.78
</coordinates>
</Point>
</Placemark>
<Placemark>
<name>
Sat Sep 25 16:36:38 2010 S=1.45 Km/hr
</name>
<styleUrl>
#styleMap_TLP_Normal
</styleUrl>
<Point>
<coordinates>
-98.9886856,17.1422806,1209.25
</coordinates>
</Point>
</Placemark>
<Placemark>
<name>
Sat Sep 25 16:36:48 2010 S=1.41 Km/hr
</name>
<styleUrl>
#styleMap_TLP_Normal
</styleUrl>
<Point>
<coordinates>
-98.9886932,17.1422157,1210.59
</coordinates>
</Point>
</Placemark>
<Placemark>
<name>
Sat Sep 25 16:36:58 2010 S=1.29 Km/hr
</name>
<styleUrl>
#styleMap_TLP_Normal
</styleUrl>
<Point>
<coordinates>
-98.9886627,17.1421909,1210.81
</coordinates>
</Point>
</Placemark>
<Placemark>
<name>
Sat Sep 25 16:37:08 2010 S=2.22 Km/hr
</name>
<styleUrl>
#styleMap_TLP_Normal
</styleUrl>
<Point>
<coordinates>
-98.9886093,17.1421204,1210.94
</coordinates>
</Point>
</Placemark>
<Placemark>
<name>
Sat Sep 25 16:37:18 2010 S=1.59 Km/hr
</name>
<styleUrl>
#styleMap_TLP_Normal
</styleUrl>
<Point>
<coordinates>
-98.9885559,17.1420631,1210.63
</coordinates>
</Point>
</Placemark>
<Placemark>
<name>
Sat Sep 25 16:37:28 2010 S=2.16 Km/hr
</name>
<styleUrl>
#styleMap_TLP_Normal
</styleUrl>
<Point>
<coordinates>
-98.9885635,17.1420135,1209.28
</coordinates>
</Point>
</Placemark>
<Placemark>
<name>
Sat Sep 25 16:37:38 2010 S=1.32 Km/hr
</name>
<styleUrl>
#styleMap_TLP_Normal
</styleUrl>
<Point>
<coordinates>
-98.9885483,17.1419144,1207.16
</coordinates>
</Point>
</Placemark>
<Placemark>
<name>
Sat Sep 25 16:37:48 2010 S=1.73 Km/hr
</name>
<styleUrl>
#styleMap_TLP_Normal
</styleUrl>
<Point>
<coordinates>
-98.9884567,17.1419201,1206.97
</coordinates>
</Point>
</Placemark>
<Placemark>
<name>
Sat Sep 25 16:37:58 2010 S=1.12 Km/hr
</name>
<styleUrl>
#styleMap_TLP_Normal
</styleUrl>
<Point>
<coordinates>
-98.9883881,17.1419201,1206.94
</coordinates>
</Point>
</Placemark>
<Placemark>
<name>
Sat Sep 25 16:38:08 2010 S=1.42 Km/hr
</name>
<styleUrl>
#styleMap_TLP_Normal
</styleUrl>
<Point>
<coordinates>
-98.9883194,17.1419449,1207.13
</coordinates>
</Point>
</Placemark>
<Placemark>
<name>
Sat Sep 25 16:38:18 2010 S=2.62 Km/hr
</name>
<styleUrl>
#styleMap_TLP_Normal
</styleUrl>
<Point>
<coordinates>
-98.9882431,17.1419487,1207.75
</coordinates>
</Point>
</Placemark>
<Placemark>
<name>
Sat Sep 25 16:38:28 2010 S=1.97 Km/hr
</name>
<styleUrl>
#styleMap_TLP_Normal
</styleUrl>
<Point>
<coordinates>
-98.9881592,17.1419811,1209.13
</coordinates>
</Point>
</Placemark>
<Placemark>
<name>
Sat Sep 25 16:38:38 2010 S=2.29 Km/hr
</name>
<styleUrl>
#styleMap_TLP_Normal
</styleUrl>
<Point>
<coordinates>
-98.9880676,17.1420364,1210.16
</coordinates>
</Point>
</Placemark>
<Placemark>
<name>
Sat Sep 25 16:38:48 2010 S=2.04 Km/hr
</name>
<styleUrl>
#styleMap_TLP_Normal
</styleUrl>
<Point>
<coordinates>
-98.9880676,17.1420517,1211.53
</coordinates>
</Point>
</Placemark>
<Placemark>
<name>
Sat Sep 25 16:38:58 2010 S=1.31 Km/hr
</name>
<styleUrl>
#styleMap_TLP_Normal
</styleUrl>
<Point>
<coordinates>
-98.9880066,17.1420593,1212.56
</coordinates>
</Point>
</Placemark>
<Placemark>
<name>
Sat Sep 25 16:39:08 2010 S=1.66 Km/hr
</name>
<styleUrl>
#styleMap_TLP_Normal
</styleUrl>
<Point>
<coordinates>
-98.9879074,17.1420650,1214.41
</coordinates>
</Point>
</Placemark>
<Placemark>
<name>
Sat Sep 25 16:39:18 2010 S=2.66 Km/hr
</name>
<styleUrl>
#styleMap_TLP_Normal
</styleUrl>
<Point>
<coordinates>
-98.9878311,17.1420364,1215.50
</coordinates>
</Point>
</Placemark>
<Placemark>
<name>
Sat Sep 25 16:39:28 2010 S=2.27 Km/hr
</name>
<styleUrl>
#styleMap_TLP_Normal
</styleUrl>
<Point>
<coordinates>
-98.9877548,17.1420479,1217.34
</coordinates>
</Point>
</Placemark>
<Placemark>
<name>
Sat Sep 25 16:39:38 2010 S=3.27 Km/hr
</name>
<styleUrl>
#styleMap_TLP_Normal
</styleUrl>
<Point>
<coordinates>
-98.9876709,17.1420727,1218.59
</coordinates>
</Point>
</Placemark>
<Placemark>
<name>
Sat Sep 25 16:39:48 2010 S=1.43 Km/hr
</name>
<styleUrl>
#styleMap_TLP_Normal
</styleUrl>
<Point>
<coordinates>
-98.9876251,17.1420765,1221.16
</coordinates>
</Point>
</Placemark>
<Placemark>
<name>
Sat Sep 25 16:39:58 2010 S=1.45 Km/hr
</name>
<styleUrl>
#styleMap_TLP_Normal
</styleUrl>
<Point>
<coordinates>
-98.9875717,17.1420364,1223.25
</coordinates>
</Point>
</Placemark>
<Placemark>
<name>
Sat Sep 25 16:40:08 2010 S=0.57 Km/hr
</name>
<styleUrl>
#styleMap_TLP_Normal
</styleUrl>
<Point>
<coordinates>
-98.9875412,17.1420460,1224.19
</coordinates>
</Point>
</Placemark>
<Placemark>
<name>
Sat Sep 25 16:40:18 2010 S=2.53 Km/hr
</name>
<styleUrl>
#styleMap_TLP_Normal
</styleUrl>
<Point>
<coordinates>
-98.9875336,17.1420135,1223.63
</coordinates>
</Point>
</Placemark>
<Placemark>
<name>
Sat Sep 25 16:40:28 2010 S=1.37 Km/hr
</name>
<styleUrl>
#styleMap_TLP_Normal
</styleUrl>
<Point>
<coordinates>
-98.9875183,17.1419640,1224.47
</coordinates>
</Point>
</Placemark>
<Placemark>
<name>
Sat Sep 25 16:40:38 2010 S=0.49 Km/hr
</name>
<styleUrl>
#styleMap_TLP_Normal
</styleUrl>
<Point>
<coordinates>
-98.9875412,17.1419716,1225.31
</coordinates>
</Point>
</Placemark>
<Placemark>
<name>
Sat Sep 25 16:40:48 2010 S=1.01 Km/hr
</name>
<styleUrl>
#styleMap_TLP_Normal
</styleUrl>
<Point>
<coordinates>
-98.9876099,17.1419373,1225.94
</coordinates>
</Point>
</Placemark>
<Placemark>
<name>
Sat Sep 25 16:40:58 2010 S=2.07 Km/hr
</name>
<styleUrl>
#styleMap_TLP_Normal
</styleUrl>
<Point>
<coordinates>
-98.9875412,17.1419182,1226.22
</coordinates>
</Point>
</Placemark>
<Placemark>
<name>
Sat Sep 25 16:41:08 2010 S=1.16 Km/hr
</name>
<styleUrl>
#styleMap_TLP_Normal
</styleUrl>
<Point>
<coordinates>
-98.9874878,17.1419010,1226.91
</coordinates>
</Point>
</Placemark>
<Placemark>
<name>
Sat Sep 25 16:41:18 2010 S=1.94 Km/hr
</name>
<styleUrl>
#styleMap_TLP_Normal
</styleUrl>
<Point>
<coordinates>
-98.9874344,17.1418915,1230.13
</coordinates>
</Point>
</Placemark>
<Placemark>
<name>
Sat Sep 25 16:41:28 2010 S=2.38 Km/hr
</name>
<styleUrl>
#styleMap_TLP_Normal
</styleUrl>
<Point>
<coordinates>
-98.9873810,17.1418514,1231.78
</coordinates>
</Point>
</Placemark>
<Placemark>
<name>
Sat Sep 25 16:41:38 2010 S=2.17 Km/hr
</name>
<styleUrl>
#styleMap_TLP_Normal
</styleUrl>
<Point>
<coordinates>
-98.9873352,17.1417999,1234.47
</coordinates>
</Point>
</Placemark>
<Placemark>
<name>
Sat Sep 25 16:41:48 2010 S=1.25 Km/hr
</name>
<styleUrl>
#styleMap_TLP_Normal
</styleUrl>
<Point>
<coordinates>
-98.9872894,17.1417713,1235.53
</coordinates>
</Point>
</Placemark>
<Placemark>
<name>
Sat Sep 25 16:41:58 2010 S=1.83 Km/hr
</name>
<styleUrl>
#styleMap_TLP_Normal
</styleUrl>
<Point>
<coordinates>
-98.9872665,17.1417217,1237.47
</coordinates>
</Point>
</Placemark>
<Placemark>
<name>
Sat Sep 25 16:42:08 2010 S=1.59 Km/hr
</name>
<styleUrl>
#styleMap_TLP_Normal
</styleUrl>
<Point>
<coordinates>
-98.9872665,17.1416817,1240.66
</coordinates>
</Point>
</Placemark>
<Placemark>
<name>
Sat Sep 25 16:42:18 2010 S=0.90 Km/hr
</name>
<styleUrl>
#styleMap_TLP_Normal
</styleUrl>
<Point>
<coordinates>
-98.9872589,17.1416626,1242.69
</coordinates>
</Point>
</Placemark>
<Placemark>
<name>
Sat Sep 25 16:42:28 2010 S=1.16 Km/hr
</name>
<styleUrl>
#styleMap_TLP_Normal
</styleUrl>
<Point>
<coordinates>
-98.9872284,17.1416225,1243.34
</coordinates>
</Point>
</Placemark>
<Placemark>
<name>
Sat Sep 25 16:42:38 2010 S=2.03 Km/hr
</name>
<styleUrl>
#styleMap_TLP_Normal
</styleUrl>
<Point>
<coordinates>
-98.9871368,17.1415691,1245.16
</coordinates>
</Point>
</Placemark>
<Placemark>
<name>
Sat Sep 25 16:42:48 2010 S=1.63 Km/hr
</name>
<styleUrl>
#styleMap_TLP_Normal
</styleUrl>
<Point>
<coordinates>
-98.9870682,17.1414776,1245.38
</coordinates>
</Point>
</Placemark>
<Placemark>
<name>
Sat Sep 25 16:42:58 2010 S=2.69 Km/hr
</name>
<styleUrl>
#styleMap_TLP_Normal
</styleUrl>
<Point>
<coordinates>
-98.9869614,17.1414204,1246.63
</coordinates>
</Point>
</Placemark>
<Placemark>
<name>
Sat Sep 25 16:43:08 2010 S=1.50 Km/hr
</name>
<styleUrl>
#styleMap_TLP_Normal
</styleUrl>
<Point>
<coordinates>
-98.9869080,17.1414013,1248.47
</coordinates>
</Point>
</Placemark>
<Placemark>
<name>
Sat Sep 25 16:43:18 2010 S=1.00 Km/hr
</name>
<styleUrl>
#styleMap_TLP_Normal
</styleUrl>
<Point>
<coordinates>
-98.9868851,17.1413822,1250.81
</coordinates>
</Point>
</Placemark>
<Placemark>
<name>
Sat Sep 25 16:43:28 2010 S=1.88 Km/hr
</name>
<styleUrl>
#styleMap_TLP_Normal
</styleUrl>
<Point>
<coordinates>
-98.9868546,17.1413097,1254.91
</coordinates>
</Point>
</Placemark>
<Placemark>
<name>
Sat Sep 25 16:43:38 2010 S=1.65 Km/hr
</name>
<styleUrl>
#styleMap_TLP_Normal
</styleUrl>
<Point>
<coordinates>
-98.9867859,17.1412830,1258.56
</coordinates>
</Point>
</Placemark>
<Placemark>
<name>
Sat Sep 25 16:43:48 2010 S=2.32 Km/hr
</name>
<styleUrl>
#styleMap_TLP_Normal
</styleUrl>
<Point>
<coordinates>
-98.9866714,17.1411953,1260.09
</coordinates>
</Point>
</Placemark>
<Placemark>
<name>
Sat Sep 25 16:43:58 2010 S=2.83 Km/hr
</name>
<styleUrl>
#styleMap_TLP_Normal
</styleUrl>
<Point>
<coordinates>
-98.9865265,17.1411839,1260.59
</coordinates>
</Point>
</Placemark>
<Placemark>
<name>
Sat Sep 25 16:44:08 2010 S=2.18 Km/hr
</name>
<styleUrl>
#styleMap_TLP_Normal
</styleUrl>
<Point>
<coordinates>
-98.9864502,17.1411476,1262.22
</coordinates>
</Point>
</Placemark>
<Placemark>
<name>
Sat Sep 25 16:44:18 2010 S=1.97 Km/hr
</name>
<styleUrl>
#styleMap_TLP_Normal
</styleUrl>
<Point>
<coordinates>
-98.9863663,17.1411400,1264.03
</coordinates>
</Point>
</Placemark>
<Placemark>
<name>
Sat Sep 25 16:44:28 2010 S=3.76 Km/hr
</name>
<styleUrl>
#styleMap_TLP_Normal
</styleUrl>
<Point>
<coordinates>
-98.9862366,17.1411133,1264.19
</coordinates>
</Point>
</Placemark>
<Placemark>
<name>
Sat Sep 25 16:44:38 2010 S=2.48 Km/hr
</name>
<styleUrl>
#styleMap_TLP_Normal
</styleUrl>
<Point>
<coordinates>
-98.9861755,17.1411190,1265.91
</coordinates>
</Point>
</Placemark>
<Placemark>
<name>
Sat Sep 25 16:44:48 2010 S=1.94 Km/hr
</name>
<styleUrl>
#styleMap_TLP_Normal
</styleUrl>
<Point>
<coordinates>
-98.9861145,17.1411266,1267.97
</coordinates>
</Point>
</Placemark>
<Placemark>
<name>
Sat Sep 25 16:44:58 2010 S=1.98 Km/hr
</name>
<styleUrl>
#styleMap_TLP_Normal
</styleUrl>
<Point>
<coordinates>
-98.9860458,17.1411514,1270.00
</coordinates>
</Point>
</Placemark>
<Placemark>
<name>
Sat Sep 25 16:45:08 2010 S=0.78 Km/hr
</name>
<styleUrl>
#styleMap_TLP_Normal
</styleUrl>
<Point>
<coordinates>
-98.9860229,17.1411743,1271.84
</coordinates>
</Point>
</Placemark>
<Placemark>
<name>
Sat Sep 25 16:45:18 2010 S=2.58 Km/hr
</name>
<styleUrl>
#styleMap_TLP_Normal
</styleUrl>
<Point>
<coordinates>
-98.9859314,17.1412334,1272.72
</coordinates>
</Point>
</Placemark>
<Placemark>
<name>
Sat Sep 25 16:45:28 2010 S=1.49 Km/hr
</name>
<styleUrl>
#styleMap_TLP_Normal
</styleUrl>
<Point>
<coordinates>
-98.9858780,17.1412735,1273.72
</coordinates>
</Point>
</Placemark>
<Placemark>
<name>
Sat Sep 25 16:45:38 2010 S=1.20 Km/hr
</name>
<styleUrl>
#styleMap_TLP_Normal
</styleUrl>
<Point>
<coordinates>
-98.9858246,17.1413155,1275.19
</coordinates>
</Point>
</Placemark>
<Placemark>
<name>
Sat Sep 25 16:45:48 2010 S=0.91 Km/hr
</name>
<styleUrl>
#styleMap_TLP_Normal
</styleUrl>
<Point>
<coordinates>
-98.9858246,17.1413593,1276.53
</coordinates>
</Point>
</Placemark>
<Placemark>
<name>
Sat Sep 25 16:45:58 2010 S=1.70 Km/hr
</name>
<styleUrl>
#styleMap_TLP_Normal
</styleUrl>
<Point>
<coordinates>
-98.9858246,17.1413250,1277.06
</coordinates>
</Point>
</Placemark>
<Placemark>
<name>
Sat Sep 25 16:46:08 2010 S=1.23 Km/hr
</name>
<styleUrl>
#styleMap_TLP_Normal
</styleUrl>
<Point>
<coordinates>
-98.9858093,17.1412888,1277.38
</coordinates>
</Point>
</Placemark>
<Placemark>
<name>
Sat Sep 25 16:46:18 2010 S=1.05 Km/hr
</name>
<styleUrl>
#styleMap_TLP_Normal
</styleUrl>
<Point>
<coordinates>
-98.9857864,17.1412754,1277.84
</coordinates>
</Point>
</Placemark>
<Placemark>
<name>
Sat Sep 25 16:46:28 2010 S=0.54 Km/hr
</name>
<styleUrl>
#styleMap_TLP_Normal
</styleUrl>
<Point>
<coordinates>
-98.9858627,17.1413136,1277.88
</coordinates>
</Point>
</Placemark>
<Placemark>
<name>
Sat Sep 25 16:46:38 2010 S=1.24 Km/hr
</name>
<styleUrl>
#styleMap_TLP_Normal
</styleUrl>
<Point>
<coordinates>
-98.9858551,17.1412582,1278.06
</coordinates>
</Point>
</Placemark>
<Placemark>
<name>
Sat Sep 25 16:46:48 2010 S=1.38 Km/hr
</name>
<styleUrl>
#styleMap_TLP_Normal
</styleUrl>
<Point>
<coordinates>
-98.9858551,17.1412506,1278.09
</coordinates>
</Point>
</Placemark>
<Placemark>
<name>
Sat Sep 25 16:46:58 2010 S=1.50 Km/hr
</name>
<styleUrl>
#styleMap_TLP_Normal
</styleUrl>
<Point>
<coordinates>
-98.9858322,17.1412525,1278.59
</coordinates>
</Point>
</Placemark>
<Placemark>
<name>
Sat Sep 25 16:47:08 2010 S=0.56 Km/hr
</name>
<styleUrl>
#styleMap_TLP_Normal
</styleUrl>
<Point>
<coordinates>
-98.9858322,17.1412716,1279.16
</coordinates>
</Point>
</Placemark>
<Placemark>
<name>
Sat Sep 25 16:47:18 2010 S=0.33 Km/hr
</name>
<styleUrl>
#styleMap_TLP_Normal
</styleUrl>
<Point>
<coordinates>
-98.9858475,17.1412716,1279.28
</coordinates>
</Point>
</Placemark>
<Placemark>
<name>
Sat Sep 25 16:47:28 2010 S=0.77 Km/hr
</name>
<styleUrl>
#styleMap_TLP_Normal
</styleUrl>
<Point>
<coordinates>
-98.9858398,17.1413631,1280.16
</coordinates>
</Point>
</Placemark>
<Placemark>
<name>
Sat Sep 25 16:47:38 2010 S=0.83 Km/hr
</name>
<styleUrl>
#styleMap_TLP_Normal
</styleUrl>
<Point>
<coordinates>
-98.9858551,17.1413746,1280.28
</coordinates>
</Point>
</Placemark>
<Placemark>
<name>
Sat Sep 25 16:47:48 2010 S=1.13 Km/hr
</name>
<styleUrl>
#styleMap_TLP_Normal
</styleUrl>
<Point>
<coordinates>
-98.9858704,17.1413822,1280.31
</coordinates>
</Point>
</Placemark>
<Placemark>
<name>
Sat Sep 25 16:47:58 2010 S=0.26 Km/hr
</name>
<styleUrl>
#styleMap_TLP_Normal
</styleUrl>
<Point>
<coordinates>
-98.9858704,17.1413651,1280.31
</coordinates>
</Point>
</Placemark>
<Placemark>
<name>
Sat Sep 25 16:48:08 2010 S=0.75 Km/hr
</name>
<styleUrl>
#styleMap_TLP_Normal
</styleUrl>
<Point>
<coordinates>
-98.9858932,17.1413708,1280.38
</coordinates>
</Point>
</Placemark>
<Placemark>
<name>
Sat Sep 25 16:48:18 2010 S=0.43 Km/hr
</name>
<styleUrl>
#styleMap_TLP_Normal
</styleUrl>
<Point>
<coordinates>
-98.9859085,17.1413612,1280.72
</coordinates>
</Point>
</Placemark>
<Placemark>
<name>
Sat Sep 25 16:48:28 2010 S=1.18 Km/hr
</name>
<styleUrl>
#styleMap_TLP_Normal
</styleUrl>
<Point>
<coordinates>
-98.9858932,17.1413250,1281.13
</coordinates>
</Point>
</Placemark>
<Placemark>
<name>
Sat Sep 25 16:48:38 2010 S=0.80 Km/hr
</name>
<styleUrl>
#styleMap_TLP_Normal
</styleUrl>
<Point>
<coordinates>
-98.9859009,17.1413383,1281.50
</coordinates>
</Point>
</Placemark>
<Placemark>
<name>
Sat Sep 25 16:48:48 2010 S=2.45 Km/hr
</name>
<styleUrl>
#styleMap_TLP_Normal
</styleUrl>
<Point>
<coordinates>
-98.9860077,17.1413517,1281.72
</coordinates>
</Point>
</Placemark>
<Placemark>
<name>
Sat Sep 25 16:48:58 2010 S=0.84 Km/hr
</name>
<styleUrl>
#styleMap_TLP_Normal
</styleUrl>
<Point>
<coordinates>
-98.9860382,17.1412716,1282.13
</coordinates>
</Point>
</Placemark>
<Placemark>
<name>
Sat Sep 25 16:49:08 2010 S=1.26 Km/hr
</name>
<styleUrl>
#styleMap_TLP_Normal
</styleUrl>
<Point>
<coordinates>
-98.9860229,17.1412010,1282.44
</coordinates>
</Point>
</Placemark>
<Placemark>
<name>
Sat Sep 25 16:49:18 2010 S=0.81 Km/hr
</name>
<styleUrl>
#styleMap_TLP_Normal
</styleUrl>
<Point>
<coordinates>
-98.9860458,17.1411800,1283.31
</coordinates>
</Point>
</Placemark>
<Placemark>
<name>
Sat Sep 25 16:49:28 2010 S=2.66 Km/hr
</name>
<styleUrl>
#styleMap_TLP_Normal
</styleUrl>
<Point>
<coordinates>
-98.9860687,17.1410942,1284.16
</coordinates>
</Point>
</Placemark>
<Placemark>
<name>
Sat Sep 25 16:49:38 2010 S=2.63 Km/hr
</name>
<styleUrl>
#styleMap_TLP_Normal
</styleUrl>
<Point>
<coordinates>
-98.9860992,17.1409836,1286.25
</coordinates>
</Point>
</Placemark>
<Placemark>
<name>
Sat Sep 25 16:49:48 2010 S=1.67 Km/hr
</name>
<styleUrl>
#styleMap_TLP_Normal
</styleUrl>
<Point>
<coordinates>
-98.9860764,17.1408997,1286.75
</coordinates>
</Point>
</Placemark>
<Placemark>
<name>
Sat Sep 25 16:49:58 2010 S=2.27 Km/hr
</name>
<styleUrl>
#styleMap_TLP_Normal
</styleUrl>
<Point>
<coordinates>
-98.9860382,17.1408062,1287.22
</coordinates>
</Point>
</Placemark>
<Placemark>
<name>
Sat Sep 25 16:50:08 2010 S=2.60 Km/hr
</name>
<styleUrl>
#styleMap_TLP_Normal
</styleUrl>
<Point>
<coordinates>
-98.9859619,17.1407318,1285.63
</coordinates>
</Point>
</Placemark>
<Placemark>
<name>
Sat Sep 25 16:50:18 2010 S=0.99 Km/hr
</name>
<styleUrl>
#styleMap_TLP_Normal
</styleUrl>
<Point>
<coordinates>
-98.9859161,17.1406536,1286.81
</coordinates>
</Point>
</Placemark>
<Placemark>
<name>
Sat Sep 25 16:50:28 2010 S=1.56 Km/hr
</name>
<styleUrl>
#styleMap_TLP_Normal
</styleUrl>
<Point>
<coordinates>
-98.9858627,17.1406269,1285.66
</coordinates>
</Point>
</Placemark>
<Placemark>
<name>
Sat Sep 25 16:50:38 2010 S=0.90 Km/hr
</name>
<styleUrl>
#styleMap_TLP_Normal
</styleUrl>
<Point>
<coordinates>
-98.9858093,17.1406498,1286.13
</coordinates>
</Point>
</Placemark>
<Placemark>
<name>
Sat Sep 25 16:50:48 2010 S=1.68 Km/hr
</name>
<styleUrl>
#styleMap_TLP_Normal
</styleUrl>
<Point>
<coordinates>
-98.9857941,17.1406612,1285.53
</coordinates>
</Point>
</Placemark>
<Placemark>
<name>
Sat Sep 25 16:50:58 2010 S=0.26 Km/hr
</name>
<styleUrl>
#styleMap_TLP_Normal
</styleUrl>
<Point>
<coordinates>
-98.9857712,17.1406727,1285.84
</coordinates>
</Point>
</Placemark>
<Placemark>
<name>
Sat Sep 25 16:51:08 2010 S=2.43 Km/hr
</name>
<styleUrl>
#styleMap_TLP_Normal
</styleUrl>
<Point>
<coordinates>
-98.9857712,17.1406803,1285.78
</coordinates>
</Point>
</Placemark>
<Placemark>
<name>
Sat Sep 25 16:51:18 2010 S=2.08 Km/hr
</name>
<styleUrl>
#styleMap_TLP_Normal
</styleUrl>
<Point>
<coordinates>
-98.9857864,17.1406822,1286.25
</coordinates>
</Point>
</Placemark>
<Placemark>
<name>
Sat Sep 25 16:51:28 2010 S=0.26 Km/hr
</name>
<styleUrl>
#styleMap_TLP_Normal
</styleUrl>
<Point>
<coordinates>
-98.9858627,17.1406975,1286.47
</coordinates>
</Point>
</Placemark>
<Placemark>
<name>
Sat Sep 25 16:51:38 2010 S=0.85 Km/hr
</name>
<styleUrl>
#styleMap_TLP_Normal
</styleUrl>
<Point>
<coordinates>
-98.9858704,17.1407013,1286.50
</coordinates>
</Point>
</Placemark>
<Placemark>
<name>
Sat Sep 25 16:51:48 2010 S=0.73 Km/hr
</name>
<styleUrl>
#styleMap_TLP_Normal
</styleUrl>
<Point>
<coordinates>
-98.9858780,17.1406879,1286.56
</coordinates>
</Point>
</Placemark>
<Placemark>
<name>
Sat Sep 25 16:51:58 2010 S=2.17 Km/hr
</name>
<styleUrl>
#styleMap_TLP_Normal
</styleUrl>
<Point>
<coordinates>
-98.9858627,17.1406918,1287.56
</coordinates>
</Point>
</Placemark>
<Placemark>
<name>
Sat Sep 25 16:52:08 2010 S=0.48 Km/hr
</name>
<styleUrl>
#styleMap_TLP_Normal
</styleUrl>
<Point>
<coordinates>
-98.9858551,17.1406937,1288.91
</coordinates>
</Point>
</Placemark>
<Placemark>
<name>
Sat Sep 25 16:52:18 2010 S=0.31 Km/hr
</name>
<styleUrl>
#styleMap_TLP_Normal
</styleUrl>
<Point>
<coordinates>
-98.9858475,17.1406822,1289.31
</coordinates>
</Point>
</Placemark>
<Placemark>
<name>
Sat Sep 25 16:52:28 2010 S=0.81 Km/hr
</name>
<styleUrl>
#styleMap_TLP_Normal
</styleUrl>
<Point>
<coordinates>
-98.9858246,17.1406593,1288.44
</coordinates>
</Point>
</Placemark>
<Placemark>
<name>
Sat Sep 25 16:52:38 2010 S=1.21 Km/hr
</name>
<styleUrl>
#styleMap_TLP_Normal
</styleUrl>
<Point>
<coordinates>
-98.9858322,17.1406612,1288.34
</coordinates>
</Point>
</Placemark>
<Placemark>
<name>
Sat Sep 25 16:52:48 2010 S=0.55 Km/hr
</name>
<styleUrl>
#styleMap_TLP_Normal
</styleUrl>
<Point>
<coordinates>
-98.9858322,17.1406612,1287.56
</coordinates>
</Point>
</Placemark>
<Placemark>
<name>
Sat Sep 25 16:52:58 2010 S=2.86 Km/hr
</name>
<styleUrl>
#styleMap_TLP_Normal
</styleUrl>
<Point>
<coordinates>
-98.9857864,17.1406212,1288.34
</coordinates>
</Point>
</Placemark>
<Placemark>
<name>
Sat Sep 25 16:53:08 2010 S=2.60 Km/hr
</name>
<styleUrl>
#styleMap_TLP_Normal
</styleUrl>
<Point>
<coordinates>
-98.9857635,17.1405582,1290.09
</coordinates>
</Point>
</Placemark>
<Placemark>
<name>
Sat Sep 25 16:53:18 2010 S=2.51 Km/hr
</name>
<styleUrl>
#styleMap_TLP_Normal
</styleUrl>
<Point>
<coordinates>
-98.9857178,17.1404915,1291.72
</coordinates>
</Point>
</Placemark>
<Placemark>
<name>
Sat Sep 25 16:53:28 2010 S=2.35 Km/hr
</name>
<styleUrl>
#styleMap_TLP_Normal
</styleUrl>
<Point>
<coordinates>
-98.9856339,17.1404362,1293.94
</coordinates>
</Point>
</Placemark>
<Placemark>
<name>
Sat Sep 25 16:53:38 2010 S=2.98 Km/hr
</name>
<styleUrl>
#styleMap_TLP_Normal
</styleUrl>
<Point>
<coordinates>
-98.9855804,17.1403847,1294.13
</coordinates>
</Point>
</Placemark>
<Placemark>
<name>
Sat Sep 25 16:53:48 2010 S=1.64 Km/hr
</name>
<styleUrl>
#styleMap_TLP_Normal
</styleUrl>
<Point>
<coordinates>
-98.9855957,17.1403275,1296.00
</coordinates>
</Point>
</Placemark>
<Placemark>
<name>
Sat Sep 25 16:53:58 2010 S=2.34 Km/hr
</name>
<styleUrl>
#styleMap_TLP_Normal
</styleUrl>
<Point>
<coordinates>
-98.9855957,17.1402493,1298.38
</coordinates>
</Point>
</Placemark>
<Placemark>
<name>
Sat Sep 25 16:54:08 2010 S=2.60 Km/hr
</name>
<styleUrl>
#styleMap_TLP_Normal
</styleUrl>
<Point>
<coordinates>
-98.9856567,17.1402054,1300.75
</coordinates>
</Point>
</Placemark>
<Placemark>
<name>
Sat Sep 25 16:54:18 2010 S=3.23 Km/hr
</name>
<styleUrl>
#styleMap_TLP_Normal
</styleUrl>
<Point>
<coordinates>
-98.9856567,17.1400661,1302.06
</coordinates>
</Point>
</Placemark>
<Placemark>
<name>
Sat Sep 25 16:54:28 2010 S=3.07 Km/hr
</name>
<styleUrl>
#styleMap_TLP_Normal
</styleUrl>
<Point>
<coordinates>
-98.9856415,17.1399632,1302.94
</coordinates>
</Point>
</Placemark>
<Placemark>
<name>
Sat Sep 25 16:54:38 2010 S=1.11 Km/hr
</name>
<styleUrl>
#styleMap_TLP_Normal
</styleUrl>
<Point>
<coordinates>
-98.9855576,17.1399002,1301.78
</coordinates>
</Point>
</Placemark>
<Placemark>
<name>
Sat Sep 25 16:54:48 2010 S=2.50 Km/hr
</name>
<styleUrl>
#styleMap_TLP_Normal
</styleUrl>
<Point>
<coordinates>
-98.9855804,17.1398582,1302.53
</coordinates>
</Point>
</Placemark>
<Placemark>
<name>
Sat Sep 25 16:54:58 2010 S=2.31 Km/hr
</name>
<styleUrl>
#styleMap_TLP_Normal
</styleUrl>
<Point>
<coordinates>
-98.9855957,17.1398125,1304.09
</coordinates>
</Point>
</Placemark>
<Placemark>
<name>
Sat Sep 25 16:55:08 2010 S=3.65 Km/hr
</name>
<styleUrl>
#styleMap_TLP_Normal
</styleUrl>
<Point>
<coordinates>
-98.9854813,17.1397038,1304.72
</coordinates>
</Point>
</Placemark>
<Placemark>
<name>
Sat Sep 25 16:55:18 2010 S=2.21 Km/hr
</name>
<styleUrl>
#styleMap_TLP_Normal
</styleUrl>
<Point>
<coordinates>
-98.9854584,17.1396599,1306.63
</coordinates>
</Point>
</Placemark>
<Placemark>
<name>
Sat Sep 25 16:55:28 2010 S=1.55 Km/hr
</name>
<styleUrl>
#styleMap_TLP_Normal
</styleUrl>
<Point>
<coordinates>
-98.9854202,17.1396103,1308.38
</coordinates>
</Point>
</Placemark>
<Placemark>
<name>
Sat Sep 25 16:55:38 2010 S=1.97 Km/hr
</name>
<styleUrl>
#styleMap_TLP_Normal
</styleUrl>
<Point>
<coordinates>
-98.9853439,17.1395206,1308.06
</coordinates>
</Point>
</Placemark>
<Placemark>
<name>
Sat Sep 25 16:55:48 2010 S=2.57 Km/hr
</name>
<styleUrl>
#styleMap_TLP_Normal
</styleUrl>
<Point>
<coordinates>
-98.9853287,17.1394787,1311.22
</coordinates>
</Point>
</Placemark>
<Placemark>
<name>
Sat Sep 25 16:55:58 2010 S=2.61 Km/hr
</name>
<styleUrl>
#styleMap_TLP_Normal
</styleUrl>
<Point>
<coordinates>
-98.9853210,17.1394119,1313.41
</coordinates>
</Point>
</Placemark>
<Placemark>
<name>
Sat Sep 25 16:56:08 2010 S=3.68 Km/hr
</name>
<styleUrl>
#styleMap_TLP_Normal
</styleUrl>
<Point>
<coordinates>
-98.9853210,17.1393299,1314.81
</coordinates>
</Point>
</Placemark>
<Placemark>
<name>
Sat Sep 25 16:56:18 2010 S=2.70 Km/hr
</name>
<styleUrl>
#styleMap_TLP_Normal
</styleUrl>
<Point>
<coordinates>
-98.9853287,17.1392460,1317.44
</coordinates>
</Point>
</Placemark>
<Placemark>
<name>
Sat Sep 25 16:56:28 2010 S=2.73 Km/hr
</name>
<styleUrl>
#styleMap_TLP_Normal
</styleUrl>
<Point>
<coordinates>
-98.9853439,17.1391735,1319.91
</coordinates>
</Point>
</Placemark>
<Placemark>
<name>
Sat Sep 25 16:56:38 2010 S=3.95 Km/hr
</name>
<styleUrl>
#styleMap_TLP_Normal
</styleUrl>
<Point>
<coordinates>
-98.9853439,17.1390896,1320.72
</coordinates>
</Point>
</Placemark>
<Placemark>
<name>
Sat Sep 25 16:56:48 2010 S=3.31 Km/hr
</name>
<styleUrl>
#styleMap_TLP_Normal
</styleUrl>
<Point>
<coordinates>
-98.9853363,17.1389885,1322.94
</coordinates>
</Point>
</Placemark>
<Placemark>
<name>
Sat Sep 25 16:56:58 2010 S=3.97 Km/hr
</name>
<styleUrl>
#styleMap_TLP_Normal
</styleUrl>
<Point>
<coordinates>
-98.9853134,17.1388474,1316.97
</coordinates>
</Point>
</Placemark>
<Placemark>
<name>
Sat Sep 25 16:57:08 2010 S=2.22 Km/hr
</name>
<styleUrl>
#styleMap_TLP_Normal
</styleUrl>
<Point>
<coordinates>
-98.9853058,17.1387482,1315.56
</coordinates>
</Point>
</Placemark>
<Placemark>
<name>
Sat Sep 25 16:57:18 2010 S=4.68 Km/hr
</name>
<styleUrl>
#styleMap_TLP_Normal
</styleUrl>
<Point>
<coordinates>
-98.9853058,17.1386414,1313.22
</coordinates>
</Point>
</Placemark>
<Placemark>
<name>
Sat Sep 25 16:57:28 2010 S=5.27 Km/hr
</name>
<styleUrl>
#styleMap_TLP_Normal
</styleUrl>
<Point>
<coordinates>
-98.9852524,17.1385460,1312.25
</coordinates>
</Point>
</Placemark>
<Placemark>
<name>
Sat Sep 25 16:57:38 2010 S=4.11 Km/hr
</name>
<styleUrl>
#styleMap_TLP_Normal
</styleUrl>
<Point>
<coordinates>
-98.9852524,17.1384335,1310.19
</coordinates>
</Point>
</Placemark>
<Placemark>
<name>
Sat Sep 25 16:57:48 2010 S=3.12 Km/hr
</name>
<styleUrl>
#styleMap_TLP_Normal
</styleUrl>
<Point>
<coordinates>
-98.9852448,17.1383190,1305.25
</coordinates>
</Point>
</Placemark>
<Placemark>
<name>
Sat Sep 25 16:57:58 2010 S=3.34 Km/hr
</name>
<styleUrl>
#styleMap_TLP_Normal
</styleUrl>
<Point>
<coordinates>
-98.9852448,17.1381989,1305.59
</coordinates>
</Point>
</Placemark>
<Placemark>
<name>
Sat Sep 25 16:58:08 2010 S=3.18 Km/hr
</name>
<styleUrl>
#styleMap_TLP_Normal
</styleUrl>
<Point>
<coordinates>
-98.9852448,17.1381111,1308.06
</coordinates>
</Point>
</Placemark>
<Placemark>
<name>
Sat Sep 25 16:58:18 2010 S=3.38 Km/hr
</name>
<styleUrl>
#styleMap_TLP_Normal
</styleUrl>
<Point>
<coordinates>
-98.9852371,17.1380367,1307.22
</coordinates>
</Point>
</Placemark>
<Placemark>
<name>
Sat Sep 25 16:58:28 2010 S=4.47 Km/hr
</name>
<styleUrl>
#styleMap_TLP_Normal
</styleUrl>
<Point>
<coordinates>
-98.9852753,17.1379280,1306.84
</coordinates>
</Point>
</Placemark>
<Placemark>
<name>
Sat Sep 25 16:58:38 2010 S=3.93 Km/hr
</name>
<styleUrl>
#styleMap_TLP_Normal
</styleUrl>
<Point>
<coordinates>
-98.9853134,17.1378479,1305.06
</coordinates>
</Point>
</Placemark>
<Placemark>
<name>
Sat Sep 25 16:58:48 2010 S=3.49 Km/hr
</name>
<styleUrl>
#styleMap_TLP_Normal
</styleUrl>
<Point>
<coordinates>
-98.9853668,17.1378365,1304.41
</coordinates>
</Point>
</Placemark>
<Placemark>
<name>
Sat Sep 25 16:58:58 2010 S=0.84 Km/hr
</name>
<styleUrl>
#styleMap_TLP_Normal
</styleUrl>
<Point>
<coordinates>
-98.9853897,17.1378098,1304.88
</coordinates>
</Point>
</Placemark>
<Placemark>
<name>
Sat Sep 25 16:59:08 2010 S=2.65 Km/hr
</name>
<styleUrl>
#styleMap_TLP_Normal
</styleUrl>
<Point>
<coordinates>
-98.9853287,17.1377468,1306.38
</coordinates>
</Point>
</Placemark>
<Placemark>
<name>
Sat Sep 25 16:59:18 2010 S=0.26 Km/hr
</name>
<styleUrl>
#styleMap_TLP_Normal
</styleUrl>
<Point>
<coordinates>
-98.9853363,17.1377487,1305.56
</coordinates>
</Point>
</Placemark>
<Placemark>
<name>
Sat Sep 25 16:59:28 2010 S=0.28 Km/hr
</name>
<styleUrl>
#styleMap_TLP_Normal
</styleUrl>
<Point>
<coordinates>
-98.9853287,17.1377411,1305.50
</coordinates>
</Point>
</Placemark>
<Placemark>
<name>
Sat Sep 25 16:59:38 2010 S=0.36 Km/hr
</name>
<styleUrl>
#styleMap_TLP_Normal
</styleUrl>
<Point>
<coordinates>
-98.9853287,17.1377316,1305.44
</coordinates>
</Point>
</Placemark>
<Placemark>
<name>
Sat Sep 25 16:59:48 2010 S=2.30 Km/hr
</name>
<styleUrl>
#styleMap_TLP_Normal
</styleUrl>
<Point>
<coordinates>
-98.9853287,17.1377392,1305.31
</coordinates>
</Point>
</Placemark>
<Placemark>
<name>
Sat Sep 25 16:59:58 2010 S=2.47 Km/hr
</name>
<styleUrl>
#styleMap_TLP_Normal
</styleUrl>
<Point>
<coordinates>
-98.9853668,17.1378117,1304.75
</coordinates>
</Point>
</Placemark>
<Placemark>
<name>
Sat Sep 25 17:00:08 2010 S=0.92 Km/hr
</name>
<styleUrl>
#styleMap_TLP_Normal
</styleUrl>
<Point>
<coordinates>
-98.9853668,17.1378155,1304.56
</coordinates>
</Point>
</Placemark>
<Placemark>
<name>
Sat Sep 25 17:00:18 2010 S=0.21 Km/hr
</name>
<styleUrl>
#styleMap_TLP_Normal
</styleUrl>
<Point>
<coordinates>
-98.9853668,17.1378040,1304.63
</coordinates>
</Point>
</Placemark>
<Placemark>
<name>
Sat Sep 25 17:00:28 2010 S=0.22 Km/hr
</name>
<styleUrl>
#styleMap_TLP_Finish
</styleUrl>
<Point>
<coordinates>
-98.9853668,17.1378098,1304.63
</coordinates>
</Point>
</Placemark>
</Folder>
</Document>
</kml>
