# Supplementary material for: Lévy foraging patterns of rural humans
Source: PLoS One. 2018 Jun 18;13(6):e0199099. doi: 10.1371/journal.pone.0199099 (PMC6005560; doi:10.1371/journal.pone.0199099)
Supplement: S6 File — (ZIP) [file pone.0199099.s006.zip › holux11/Holux011_M-241_Start_20100520-173535_Finish_20100520-175405.kml]

<?xml version="1.0" encoding="UTF-8"?>
<kml xmlns="http://earth.google.com/kml/2.1">
<Document>
<Style id="normalState_TLP_Start">
<IconStyle>
<scale>1.0</scale>
<Icon>
<href>http://maps.google.com/mapfiles/kml/pal4/icon15.png</href>
</Icon>
</IconStyle>
<LabelStyle>
<scale>1.0</scale>
</LabelStyle>
</Style>
<Style id="highlightState_TLP_Start">
<IconStyle>
<scale>1.1</scale>
<Icon>
<href>http://maps.google.com/mapfiles/kml/pal4/icon7.png</href>
</Icon>
</IconStyle>
<LabelStyle>
<scale>1.1</scale>
<color>ff0000ff</color>
</LabelStyle>
</Style>
<StyleMap id="styleMap_TLP_Start">
<Pair>
<key>normal</key>
<styleUrl>#normalState_TLP_Start</styleUrl>
</Pair>
<Pair>
<key>highlight</key>
<styleUrl>#highlightState_TLP_Start</styleUrl>
</Pair>
</StyleMap>
<Style id="normalState_TLP_Finish">
<IconStyle>
<scale>1.0</scale>
<Icon>
<href>http://maps.google.com/mapfiles/kml/pal4/icon15.png</href>
</Icon>
</IconStyle>
<LabelStyle>
<scale>1.0</scale>
</LabelStyle>
</Style>
<Style id="highlightState_TLP_Finish">
<IconStyle>
<scale>1.1</scale>
<Icon>
<href>http://maps.google.com/mapfiles/kml/pal4/icon7.png</href>
</Icon>
</IconStyle>
<LabelStyle>
<scale>1.1</scale>
<color>ff0000ff</color>
</LabelStyle>
</Style>
<StyleMap id="styleMap_TLP_Finish">
<Pair>
<key>normal</key>
<styleUrl>#normalState_TLP_Finish</styleUrl>
</Pair>
<Pair>
<key>highlight</key>
<styleUrl>#highlightState_TLP_Finish</styleUrl>
</Pair>
</StyleMap>
<Style id="normalState_TLP_Normal">
<IconStyle>
<scale>1.0</scale>
<Icon>
<href>http://maps.google.com/mapfiles/kml/pal4/icon31.png</href>
</Icon>
</IconStyle>
<LabelStyle>
<scale>1.0</scale>
</LabelStyle>
</Style>
<Style id="highlightState_TLP_Normal">
<IconStyle>
<scale>1.1</scale>
<Icon>
<href>http://maps.google.com/mapfiles/kml/pal4/icon23.png</href>
</Icon>
</IconStyle>
<LabelStyle>
<scale>1.1</scale>
<color>ff0000ff</color>
</LabelStyle>
</Style>
<StyleMap id="styleMap_TLP_Normal">
<Pair>
<key>normal</key>
<styleUrl>#normalState_TLP_Normal</styleUrl>
</Pair>
<Pair>
<key>highlight</key>
<styleUrl>#highlightState_TLP_Normal</styleUrl>
</Pair>
</StyleMap>
<Style id="normalState_TLP_Photo">
<IconStyle>
<scale>1.0</scale>
<Icon>
<href>http://maps.google.com/mapfiles/kml/pal4/icon46.png</href>
</Icon>
</IconStyle>
<LabelStyle>
<scale>1.0</scale>
</LabelStyle>
</Style>
<Style id="highlightState_TLP_Photo">
<IconStyle>
<scale>1.1</scale>
<Icon>
<href>http://maps.google.com/mapfiles/kml/pal4/icon38.png</href>
</Icon>
</IconStyle>
<LabelStyle>
<scale>1.1</scale>
<color>ff0000ff</color>
</LabelStyle>
</Style>
<StyleMap id="styleMap_TLP_Photo">
<Pair>
<key>normal</key>
<styleUrl>#normalState_TLP_Photo</styleUrl>
</Pair>
<Pair>
<key>highlight</key>
<styleUrl>#highlightState_TLP_Photo</styleUrl>
</Pair>
</StyleMap>
<Style id="roadStyle">
<LineStyle>
<color>ffffff00</color>
<width>6</width>
</LineStyle>
</Style>
<Open>1</Open>
<description>Route</description>
<name>Track Log</name>
<Placemark>
<name>Route</name>
<styleUrl>#roadStyle</styleUrl>
<MultiGeometry>
<LineString>
<coordinates>
-98.9852829,17.1378078,1314.44 -98.9852982,17.1378479,1308.25 -98.9853210,17.1378384,1307.88 -98.9852905,17.1378403,1307.41 -98.9852524,17.1378460,1307.66 -98.9851532,17.1378956,1306.59 -98.9850845,17.1379356,1305.44 -98.9850159,17.1380081,1303.53 -98.9849472,17.1380405,1303.63 -98.9849396,17.1380386,1304.47 -98.9849167,17.1380997,1304.75 -98.9848175,17.1381607,1304.69 -98.9847412,17.1382351,1305.56 -98.9846420,17.1382980,1305.25 -98.9845734,17.1383629,1303.56 -98.9844818,17.1384411,1304.03 -98.9844284,17.1385250,1303.78 -98.9844131,17.1385994,1304.28 -98.9843445,17.1387005,1303.72 -98.9842834,17.1387978,1302.81 -98.9842148,17.1388645,1302.72 -98.9841690,17.1389523,1302.75 -98.9840622,17.1389923,1302.44 -98.9839783,17.1390457,1302.25 -98.9839401,17.1391373,1301.66 -98.9838638,17.1391220,1301.00 -98.9837418,17.1391201,1301.03 -98.9836273,17.1391106,1302.72 -98.9835434,17.1391335,1301.44 -98.9834976,17.1392059,1299.16 -98.9834824,17.1392689,1298.38 -98.9834061,17.1393318,1298.66 -98.9833908,17.1393681,1300.03 -98.9833755,17.1393833,1301.25 -98.9833527,17.1394482,1301.00 -98.9832458,17.1394558,1301.09 -98.9831161,17.1394444,1300.00 -98.9830399,17.1394806,1299.94 -98.9829483,17.1395645,1298.66 -98.9829178,17.1396255,1298.78 -98.9829102,17.1396942,1298.63 -98.9828949,17.1397076,1298.91 -98.9829025,17.1397057,1298.88 -98.9828949,17.1397343,1299.22 -98.9828873,17.1397400,1299.25 -98.9828796,17.1397533,1299.34 -98.9829025,17.1397743,1299.84 -98.9829254,17.1398163,1300.03 -98.9829178,17.1398296,1299.97 -98.9829102,17.1398277,1300.00 -98.9829102,17.1398277,1300.03 -98.9829178,17.1398296,1300.59 -98.9829254,17.1398067,1300.97 -98.9829407,17.1398067,1300.91 -98.9829559,17.1398029,1300.91 -98.9829712,17.1398010,1300.88 -98.9829788,17.1398029,1300.84 -98.9829865,17.1397934,1300.38 -98.9829712,17.1397820,1300.81 -98.9829788,17.1397762,1300.84 -98.9829712,17.1397610,1300.34 -98.9829407,17.1397324,1301.03 -98.9829559,17.1397419,1300.34 -98.9829559,17.1396904,1300.31 -98.9829712,17.1396160,1302.44 -98.9830017,17.1395664,1304.22 -98.9830170,17.1394997,1306.09 -98.9830856,17.1394520,1307.94 -98.9831314,17.1394062,1309.31 -98.9831848,17.1393661,1310.19 -98.9832535,17.1393433,1310.34 -98.9832764,17.1393299,1311.66 -98.9832840,17.1392612,1311.63 -98.9833450,17.1392479,1312.19 -98.9833908,17.1391964,1311.94 -98.9834290,17.1391449,1312.13 -98.9834442,17.1390858,1312.97 -98.9835205,17.1390553,1314.19 -98.9835968,17.1390209,1314.94 -98.9836731,17.1389885,1315.91 -98.9837494,17.1389904,1316.81 -98.9837799,17.1389866,1317.28 -98.9838562,17.1390076,1315.72 -98.9838638,17.1390152,1315.56 -98.9838638,17.1390285,1315.19 -98.9839020,17.1390266,1314.22 -98.9840012,17.1390514,1312.56 -98.9840164,17.1390209,1311.41 -98.9840927,17.1389732,1310.28 -98.9841766,17.1389179,1309.16 -98.9842224,17.1388588,1308.66 -98.9842606,17.1387920,1308.88 -98.9842911,17.1387100,1310.19 -98.9843292,17.1386395,1310.34 -98.9843597,17.1385822,1311.53 -98.9844055,17.1385250,1311.97 -98.9844437,17.1384487,1312.69 -98.9845200,17.1383915,1311.91 -98.9846039,17.1383228,1311.06 -98.9846878,17.1382694,1311.53 -98.9847641,17.1382008,1310.41 -98.9848404,17.1381245,1311.00 -98.9849243,17.1380615,1312.78 -98.9849472,17.1380253,1314.84 -98.9849472,17.1380272,1315.06 -98.9850235,17.1379871,1315.88 -98.9851151,17.1379509,1315.13 -98.9852371,17.1379356,1314.19 -98.9852905,17.1379337,1313.66 -98.9853287,17.1378517,1313.56 -98.9853439,17.1377754,1314.97 -98.9853668,17.1378098,1315.81 </coordinates>
</LineString>
</MultiGeometry>
</Placemark>
<Folder>
<name>waypoints</name>
<Placemark>
<name>
Thu May 20 17:35:35 2010 S=0.37 Km/hr
</name>
<styleUrl>
#styleMap_TLP_Start
</styleUrl>
<Point>
<coordinates>
-98.9852829,17.1378078,1314.44
</coordinates>
</Point>
</Placemark>
<Placemark>
<name>
Thu May 20 17:35:45 2010 S=0.08 Km/hr
</name>
<styleUrl>
#styleMap_TLP_Normal
</styleUrl>
<Point>
<coordinates>
-98.9852982,17.1378479,1308.25
</coordinates>
</Point>
</Placemark>
<Placemark>
<name>
Thu May 20 17:35:55 2010 S=0.38 Km/hr
</name>
<styleUrl>
#styleMap_TLP_Normal
</styleUrl>
<Point>
<coordinates>
-98.9853210,17.1378384,1307.88
</coordinates>
</Point>
</Placemark>
<Placemark>
<name>
Thu May 20 17:36:05 2010 S=2.14 Km/hr
</name>
<styleUrl>
#styleMap_TLP_Normal
</styleUrl>
<Point>
<coordinates>
-98.9852905,17.1378403,1307.41
</coordinates>
</Point>
</Placemark>
<Placemark>
<name>
Thu May 20 17:36:15 2010 S=2.94 Km/hr
</name>
<styleUrl>
#styleMap_TLP_Normal
</styleUrl>
<Point>
<coordinates>
-98.9852524,17.1378460,1307.66
</coordinates>
</Point>
</Placemark>
<Placemark>
<name>
Thu May 20 17:36:25 2010 S=3.84 Km/hr
</name>
<styleUrl>
#styleMap_TLP_Normal
</styleUrl>
<Point>
<coordinates>
-98.9851532,17.1378956,1306.59
</coordinates>
</Point>
</Placemark>
<Placemark>
<name>
Thu May 20 17:36:35 2010 S=1.98 Km/hr
</name>
<styleUrl>
#styleMap_TLP_Normal
</styleUrl>
<Point>
<coordinates>
-98.9850845,17.1379356,1305.44
</coordinates>
</Point>
</Placemark>
<Placemark>
<name>
Thu May 20 17:36:45 2010 S=3.22 Km/hr
</name>
<styleUrl>
#styleMap_TLP_Normal
</styleUrl>
<Point>
<coordinates>
-98.9850159,17.1380081,1303.53
</coordinates>
</Point>
</Placemark>
<Placemark>
<name>
Thu May 20 17:36:55 2010 S=0.51 Km/hr
</name>
<styleUrl>
#styleMap_TLP_Normal
</styleUrl>
<Point>
<coordinates>
-98.9849472,17.1380405,1303.63
</coordinates>
</Point>
</Placemark>
<Placemark>
<name>
Thu May 20 17:37:05 2010 S=0.10 Km/hr
</name>
<styleUrl>
#styleMap_TLP_Normal
</styleUrl>
<Point>
<coordinates>
-98.9849396,17.1380386,1304.47
</coordinates>
</Point>
</Placemark>
<Placemark>
<name>
Thu May 20 17:37:15 2010 S=1.87 Km/hr
</name>
<styleUrl>
#styleMap_TLP_Normal
</styleUrl>
<Point>
<coordinates>
-98.9849167,17.1380997,1304.75
</coordinates>
</Point>
</Placemark>
<Placemark>
<name>
Thu May 20 17:37:25 2010 S=3.72 Km/hr
</name>
<styleUrl>
#styleMap_TLP_Normal
</styleUrl>
<Point>
<coordinates>
-98.9848175,17.1381607,1304.69
</coordinates>
</Point>
</Placemark>
<Placemark>
<name>
Thu May 20 17:37:35 2010 S=2.85 Km/hr
</name>
<styleUrl>
#styleMap_TLP_Normal
</styleUrl>
<Point>
<coordinates>
-98.9847412,17.1382351,1305.56
</coordinates>
</Point>
</Placemark>
<Placemark>
<name>
Thu May 20 17:37:45 2010 S=4.50 Km/hr
</name>
<styleUrl>
#styleMap_TLP_Normal
</styleUrl>
<Point>
<coordinates>
-98.9846420,17.1382980,1305.25
</coordinates>
</Point>
</Placemark>
<Placemark>
<name>
Thu May 20 17:37:55 2010 S=4.14 Km/hr
</name>
<styleUrl>
#styleMap_TLP_Normal
</styleUrl>
<Point>
<coordinates>
-98.9845734,17.1383629,1303.56
</coordinates>
</Point>
</Placemark>
<Placemark>
<name>
Thu May 20 17:38:05 2010 S=3.46 Km/hr
</name>
<styleUrl>
#styleMap_TLP_Normal
</styleUrl>
<Point>
<coordinates>
-98.9844818,17.1384411,1304.03
</coordinates>
</Point>
</Placemark>
<Placemark>
<name>
Thu May 20 17:38:15 2010 S=3.44 Km/hr
</name>
<styleUrl>
#styleMap_TLP_Normal
</styleUrl>
<Point>
<coordinates>
-98.9844284,17.1385250,1303.78
</coordinates>
</Point>
</Placemark>
<Placemark>
<name>
Thu May 20 17:38:25 2010 S=2.80 Km/hr
</name>
<styleUrl>
#styleMap_TLP_Normal
</styleUrl>
<Point>
<coordinates>
-98.9844131,17.1385994,1304.28
</coordinates>
</Point>
</Placemark>
<Placemark>
<name>
Thu May 20 17:38:35 2010 S=3.46 Km/hr
</name>
<styleUrl>
#styleMap_TLP_Normal
</styleUrl>
<Point>
<coordinates>
-98.9843445,17.1387005,1303.72
</coordinates>
</Point>
</Placemark>
<Placemark>
<name>
Thu May 20 17:38:45 2010 S=2.45 Km/hr
</name>
<styleUrl>
#styleMap_TLP_Normal
</styleUrl>
<Point>
<coordinates>
-98.9842834,17.1387978,1302.81
</coordinates>
</Point>
</Placemark>
<Placemark>
<name>
Thu May 20 17:38:55 2010 S=2.82 Km/hr
</name>
<styleUrl>
#styleMap_TLP_Normal
</styleUrl>
<Point>
<coordinates>
-98.9842148,17.1388645,1302.72
</coordinates>
</Point>
</Placemark>
<Placemark>
<name>
Thu May 20 17:39:05 2010 S=3.31 Km/hr
</name>
<styleUrl>
#styleMap_TLP_Normal
</styleUrl>
<Point>
<coordinates>
-98.9841690,17.1389523,1302.75
</coordinates>
</Point>
</Placemark>
<Placemark>
<name>
Thu May 20 17:39:15 2010 S=3.16 Km/hr
</name>
<styleUrl>
#styleMap_TLP_Normal
</styleUrl>
<Point>
<coordinates>
-98.9840622,17.1389923,1302.44
</coordinates>
</Point>
</Placemark>
<Placemark>
<name>
Thu May 20 17:39:25 2010 S=3.35 Km/hr
</name>
<styleUrl>
#styleMap_TLP_Normal
</styleUrl>
<Point>
<coordinates>
-98.9839783,17.1390457,1302.25
</coordinates>
</Point>
</Placemark>
<Placemark>
<name>
Thu May 20 17:39:35 2010 S=2.64 Km/hr
</name>
<styleUrl>
#styleMap_TLP_Normal
</styleUrl>
<Point>
<coordinates>
-98.9839401,17.1391373,1301.66
</coordinates>
</Point>
</Placemark>
<Placemark>
<name>
Thu May 20 17:39:45 2010 S=3.46 Km/hr
</name>
<styleUrl>
#styleMap_TLP_Normal
</styleUrl>
<Point>
<coordinates>
-98.9838638,17.1391220,1301.00
</coordinates>
</Point>
</Placemark>
<Placemark>
<name>
Thu May 20 17:39:55 2010 S=4.57 Km/hr
</name>
<styleUrl>
#styleMap_TLP_Normal
</styleUrl>
<Point>
<coordinates>
-98.9837418,17.1391201,1301.03
</coordinates>
</Point>
</Placemark>
<Placemark>
<name>
Thu May 20 17:40:05 2010 S=4.41 Km/hr
</name>
<styleUrl>
#styleMap_TLP_Normal
</styleUrl>
<Point>
<coordinates>
-98.9836273,17.1391106,1302.72
</coordinates>
</Point>
</Placemark>
<Placemark>
<name>
Thu May 20 17:40:15 2010 S=3.58 Km/hr
</name>
<styleUrl>
#styleMap_TLP_Normal
</styleUrl>
<Point>
<coordinates>
-98.9835434,17.1391335,1301.44
</coordinates>
</Point>
</Placemark>
<Placemark>
<name>
Thu May 20 17:40:25 2010 S=2.34 Km/hr
</name>
<styleUrl>
#styleMap_TLP_Normal
</styleUrl>
<Point>
<coordinates>
-98.9834976,17.1392059,1299.16
</coordinates>
</Point>
</Placemark>
<Placemark>
<name>
Thu May 20 17:40:35 2010 S=2.00 Km/hr
</name>
<styleUrl>
#styleMap_TLP_Normal
</styleUrl>
<Point>
<coordinates>
-98.9834824,17.1392689,1298.38
</coordinates>
</Point>
</Placemark>
<Placemark>
<name>
Thu May 20 17:40:45 2010 S=3.02 Km/hr
</name>
<styleUrl>
#styleMap_TLP_Normal
</styleUrl>
<Point>
<coordinates>
-98.9834061,17.1393318,1298.66
</coordinates>
</Point>
</Placemark>
<Placemark>
<name>
Thu May 20 17:40:55 2010 S=1.18 Km/hr
</name>
<styleUrl>
#styleMap_TLP_Normal
</styleUrl>
<Point>
<coordinates>
-98.9833908,17.1393681,1300.03
</coordinates>
</Point>
</Placemark>
<Placemark>
<name>
Thu May 20 17:41:05 2010 S=1.41 Km/hr
</name>
<styleUrl>
#styleMap_TLP_Normal
</styleUrl>
<Point>
<coordinates>
-98.9833755,17.1393833,1301.25
</coordinates>
</Point>
</Placemark>
<Placemark>
<name>
Thu May 20 17:41:15 2010 S=1.29 Km/hr
</name>
<styleUrl>
#styleMap_TLP_Normal
</styleUrl>
<Point>
<coordinates>
-98.9833527,17.1394482,1301.00
</coordinates>
</Point>
</Placemark>
<Placemark>
<name>
Thu May 20 17:41:25 2010 S=3.43 Km/hr
</name>
<styleUrl>
#styleMap_TLP_Normal
</styleUrl>
<Point>
<coordinates>
-98.9832458,17.1394558,1301.09
</coordinates>
</Point>
</Placemark>
<Placemark>
<name>
Thu May 20 17:41:35 2010 S=3.97 Km/hr
</name>
<styleUrl>
#styleMap_TLP_Normal
</styleUrl>
<Point>
<coordinates>
-98.9831161,17.1394444,1300.00
</coordinates>
</Point>
</Placemark>
<Placemark>
<name>
Thu May 20 17:41:45 2010 S=2.82 Km/hr
</name>
<styleUrl>
#styleMap_TLP_Normal
</styleUrl>
<Point>
<coordinates>
-98.9830399,17.1394806,1299.94
</coordinates>
</Point>
</Placemark>
<Placemark>
<name>
Thu May 20 17:41:55 2010 S=2.67 Km/hr
</name>
<styleUrl>
#styleMap_TLP_Normal
</styleUrl>
<Point>
<coordinates>
-98.9829483,17.1395645,1298.66
</coordinates>
</Point>
</Placemark>
<Placemark>
<name>
Thu May 20 17:42:05 2010 S=1.50 Km/hr
</name>
<styleUrl>
#styleMap_TLP_Normal
</styleUrl>
<Point>
<coordinates>
-98.9829178,17.1396255,1298.78
</coordinates>
</Point>
</Placemark>
<Placemark>
<name>
Thu May 20 17:42:15 2010 S=2.05 Km/hr
</name>
<styleUrl>
#styleMap_TLP_Normal
</styleUrl>
<Point>
<coordinates>
-98.9829102,17.1396942,1298.63
</coordinates>
</Point>
</Placemark>
<Placemark>
<name>
Thu May 20 17:42:25 2010 S=0.13 Km/hr
</name>
<styleUrl>
#styleMap_TLP_Normal
</styleUrl>
<Point>
<coordinates>
-98.9828949,17.1397076,1298.91
</coordinates>
</Point>
</Placemark>
<Placemark>
<name>
Thu May 20 17:42:35 2010 S=0.33 Km/hr
</name>
<styleUrl>
#styleMap_TLP_Normal
</styleUrl>
<Point>
<coordinates>
-98.9829025,17.1397057,1298.88
</coordinates>
</Point>
</Placemark>
<Placemark>
<name>
Thu May 20 17:42:45 2010 S=0.13 Km/hr
</name>
<styleUrl>
#styleMap_TLP_Normal
</styleUrl>
<Point>
<coordinates>
-98.9828949,17.1397343,1299.22
</coordinates>
</Point>
</Placemark>
<Placemark>
<name>
Thu May 20 17:42:55 2010 S=1.10 Km/hr
</name>
<styleUrl>
#styleMap_TLP_Normal
</styleUrl>
<Point>
<coordinates>
-98.9828873,17.1397400,1299.25
</coordinates>
</Point>
</Placemark>
<Placemark>
<name>
Thu May 20 17:43:05 2010 S=0.46 Km/hr
</name>
<styleUrl>
#styleMap_TLP_Normal
</styleUrl>
<Point>
<coordinates>
-98.9828796,17.1397533,1299.34
</coordinates>
</Point>
</Placemark>
<Placemark>
<name>
Thu May 20 17:43:15 2010 S=2.30 Km/hr
</name>
<styleUrl>
#styleMap_TLP_Normal
</styleUrl>
<Point>
<coordinates>
-98.9829025,17.1397743,1299.84
</coordinates>
</Point>
</Placemark>
<Placemark>
<name>
Thu May 20 17:43:25 2010 S=1.02 Km/hr
</name>
<styleUrl>
#styleMap_TLP_Normal
</styleUrl>
<Point>
<coordinates>
-98.9829254,17.1398163,1300.03
</coordinates>
</Point>
</Placemark>
<Placemark>
<name>
Thu May 20 17:43:35 2010 S=0.69 Km/hr
</name>
<styleUrl>
#styleMap_TLP_Normal
</styleUrl>
<Point>
<coordinates>
-98.9829178,17.1398296,1299.97
</coordinates>
</Point>
</Placemark>
<Placemark>
<name>
Thu May 20 17:43:45 2010 S=0.56 Km/hr
</name>
<styleUrl>
#styleMap_TLP_Normal
</styleUrl>
<Point>
<coordinates>
-98.9829102,17.1398277,1300.00
</coordinates>
</Point>
</Placemark>
<Placemark>
<name>
Thu May 20 17:43:55 2010 S=0.93 Km/hr
</name>
<styleUrl>
#styleMap_TLP_Normal
</styleUrl>
<Point>
<coordinates>
-98.9829102,17.1398277,1300.03
</coordinates>
</Point>
</Placemark>
<Placemark>
<name>
Thu May 20 17:44:05 2010 S=0.50 Km/hr
</name>
<styleUrl>
#styleMap_TLP_Normal
</styleUrl>
<Point>
<coordinates>
-98.9829178,17.1398296,1300.59
</coordinates>
</Point>
</Placemark>
<Placemark>
<name>
Thu May 20 17:44:15 2010 S=0.94 Km/hr
</name>
<styleUrl>
#styleMap_TLP_Normal
</styleUrl>
<Point>
<coordinates>
-98.9829254,17.1398067,1300.97
</coordinates>
</Point>
</Placemark>
<Placemark>
<name>
Thu May 20 17:44:25 2010 S=0.22 Km/hr
</name>
<styleUrl>
#styleMap_TLP_Normal
</styleUrl>
<Point>
<coordinates>
-98.9829407,17.1398067,1300.91
</coordinates>
</Point>
</Placemark>
<Placemark>
<name>
Thu May 20 17:44:35 2010 S=0.27 Km/hr
</name>
<styleUrl>
#styleMap_TLP_Normal
</styleUrl>
<Point>
<coordinates>
-98.9829559,17.1398029,1300.91
</coordinates>
</Point>
</Placemark>
<Placemark>
<name>
Thu May 20 17:44:45 2010 S=0.30 Km/hr
</name>
<styleUrl>
#styleMap_TLP_Normal
</styleUrl>
<Point>
<coordinates>
-98.9829712,17.1398010,1300.88
</coordinates>
</Point>
</Placemark>
<Placemark>
<name>
Thu May 20 17:44:55 2010 S=0.48 Km/hr
</name>
<styleUrl>
#styleMap_TLP_Normal
</styleUrl>
<Point>
<coordinates>
-98.9829788,17.1398029,1300.84
</coordinates>
</Point>
</Placemark>
<Placemark>
<name>
Thu May 20 17:45:05 2010 S=2.13 Km/hr
</name>
<styleUrl>
#styleMap_TLP_Normal
</styleUrl>
<Point>
<coordinates>
-98.9829865,17.1397934,1300.38
</coordinates>
</Point>
</Placemark>
<Placemark>
<name>
Thu May 20 17:45:15 2010 S=0.80 Km/hr
</name>
<styleUrl>
#styleMap_TLP_Normal
</styleUrl>
<Point>
<coordinates>
-98.9829712,17.1397820,1300.81
</coordinates>
</Point>
</Placemark>
<Placemark>
<name>
Thu May 20 17:45:25 2010 S=0.56 Km/hr
</name>
<styleUrl>
#styleMap_TLP_Normal
</styleUrl>
<Point>
<coordinates>
-98.9829788,17.1397762,1300.84
</coordinates>
</Point>
</Placemark>
<Placemark>
<name>
Thu May 20 17:45:35 2010 S=0.91 Km/hr
</name>
<styleUrl>
#styleMap_TLP_Normal
</styleUrl>
<Point>
<coordinates>
-98.9829712,17.1397610,1300.34
</coordinates>
</Point>
</Placemark>
<Placemark>
<name>
Thu May 20 17:45:45 2010 S=1.13 Km/hr
</name>
<styleUrl>
#styleMap_TLP_Normal
</styleUrl>
<Point>
<coordinates>
-98.9829407,17.1397324,1301.03
</coordinates>
</Point>
</Placemark>
<Placemark>
<name>
Thu May 20 17:45:55 2010 S=2.10 Km/hr
</name>
<styleUrl>
#styleMap_TLP_Normal
</styleUrl>
<Point>
<coordinates>
-98.9829559,17.1397419,1300.34
</coordinates>
</Point>
</Placemark>
<Placemark>
<name>
Thu May 20 17:46:05 2010 S=2.44 Km/hr
</name>
<styleUrl>
#styleMap_TLP_Normal
</styleUrl>
<Point>
<coordinates>
-98.9829559,17.1396904,1300.31
</coordinates>
</Point>
</Placemark>
<Placemark>
<name>
Thu May 20 17:46:15 2010 S=2.44 Km/hr
</name>
<styleUrl>
#styleMap_TLP_Normal
</styleUrl>
<Point>
<coordinates>
-98.9829712,17.1396160,1302.44
</coordinates>
</Point>
</Placemark>
<Placemark>
<name>
Thu May 20 17:46:25 2010 S=1.30 Km/hr
</name>
<styleUrl>
#styleMap_TLP_Normal
</styleUrl>
<Point>
<coordinates>
-98.9830017,17.1395664,1304.22
</coordinates>
</Point>
</Placemark>
<Placemark>
<name>
Thu May 20 17:46:35 2010 S=2.18 Km/hr
</name>
<styleUrl>
#styleMap_TLP_Normal
</styleUrl>
<Point>
<coordinates>
-98.9830170,17.1394997,1306.09
</coordinates>
</Point>
</Placemark>
<Placemark>
<name>
Thu May 20 17:46:45 2010 S=2.76 Km/hr
</name>
<styleUrl>
#styleMap_TLP_Normal
</styleUrl>
<Point>
<coordinates>
-98.9830856,17.1394520,1307.94
</coordinates>
</Point>
</Placemark>
<Placemark>
<name>
Thu May 20 17:46:55 2010 S=2.01 Km/hr
</name>
<styleUrl>
#styleMap_TLP_Normal
</styleUrl>
<Point>
<coordinates>
-98.9831314,17.1394062,1309.31
</coordinates>
</Point>
</Placemark>
<Placemark>
<name>
Thu May 20 17:47:05 2010 S=1.90 Km/hr
</name>
<styleUrl>
#styleMap_TLP_Normal
</styleUrl>
<Point>
<coordinates>
-98.9831848,17.1393661,1310.19
</coordinates>
</Point>
</Placemark>
<Placemark>
<name>
Thu May 20 17:47:15 2010 S=2.29 Km/hr
</name>
<styleUrl>
#styleMap_TLP_Normal
</styleUrl>
<Point>
<coordinates>
-98.9832535,17.1393433,1310.34
</coordinates>
</Point>
</Placemark>
<Placemark>
<name>
Thu May 20 17:47:25 2010 S=1.00 Km/hr
</name>
<styleUrl>
#styleMap_TLP_Normal
</styleUrl>
<Point>
<coordinates>
-98.9832764,17.1393299,1311.66
</coordinates>
</Point>
</Placemark>
<Placemark>
<name>
Thu May 20 17:47:35 2010 S=2.05 Km/hr
</name>
<styleUrl>
#styleMap_TLP_Normal
</styleUrl>
<Point>
<coordinates>
-98.9832840,17.1392612,1311.63
</coordinates>
</Point>
</Placemark>
<Placemark>
<name>
Thu May 20 17:47:45 2010 S=1.93 Km/hr
</name>
<styleUrl>
#styleMap_TLP_Normal
</styleUrl>
<Point>
<coordinates>
-98.9833450,17.1392479,1312.19
</coordinates>
</Point>
</Placemark>
<Placemark>
<name>
Thu May 20 17:47:55 2010 S=2.12 Km/hr
</name>
<styleUrl>
#styleMap_TLP_Normal
</styleUrl>
<Point>
<coordinates>
-98.9833908,17.1391964,1311.94
</coordinates>
</Point>
</Placemark>
<Placemark>
<name>
Thu May 20 17:48:05 2010 S=1.69 Km/hr
</name>
<styleUrl>
#styleMap_TLP_Normal
</styleUrl>
<Point>
<coordinates>
-98.9834290,17.1391449,1312.13
</coordinates>
</Point>
</Placemark>
<Placemark>
<name>
Thu May 20 17:48:15 2010 S=3.11 Km/hr
</name>
<styleUrl>
#styleMap_TLP_Normal
</styleUrl>
<Point>
<coordinates>
-98.9834442,17.1390858,1312.97
</coordinates>
</Point>
</Placemark>
<Placemark>
<name>
Thu May 20 17:48:25 2010 S=2.92 Km/hr
</name>
<styleUrl>
#styleMap_TLP_Normal
</styleUrl>
<Point>
<coordinates>
-98.9835205,17.1390553,1314.19
</coordinates>
</Point>
</Placemark>
<Placemark>
<name>
Thu May 20 17:48:35 2010 S=2.75 Km/hr
</name>
<styleUrl>
#styleMap_TLP_Normal
</styleUrl>
<Point>
<coordinates>
-98.9835968,17.1390209,1314.94
</coordinates>
</Point>
</Placemark>
<Placemark>
<name>
Thu May 20 17:48:45 2010 S=3.06 Km/hr
</name>
<styleUrl>
#styleMap_TLP_Normal
</styleUrl>
<Point>
<coordinates>
-98.9836731,17.1389885,1315.91
</coordinates>
</Point>
</Placemark>
<Placemark>
<name>
Thu May 20 17:48:55 2010 S=1.50 Km/hr
</name>
<styleUrl>
#styleMap_TLP_Normal
</styleUrl>
<Point>
<coordinates>
-98.9837494,17.1389904,1316.81
</coordinates>
</Point>
</Placemark>
<Placemark>
<name>
Thu May 20 17:49:05 2010 S=1.09 Km/hr
</name>
<styleUrl>
#styleMap_TLP_Normal
</styleUrl>
<Point>
<coordinates>
-98.9837799,17.1389866,1317.28
</coordinates>
</Point>
</Placemark>
<Placemark>
<name>
Thu May 20 17:49:15 2010 S=0.29 Km/hr
</name>
<styleUrl>
#styleMap_TLP_Normal
</styleUrl>
<Point>
<coordinates>
-98.9838562,17.1390076,1315.72
</coordinates>
</Point>
</Placemark>
<Placemark>
<name>
Thu May 20 17:49:25 2010 S=0.31 Km/hr
</name>
<styleUrl>
#styleMap_TLP_Normal
</styleUrl>
<Point>
<coordinates>
-98.9838638,17.1390152,1315.56
</coordinates>
</Point>
</Placemark>
<Placemark>
<name>
Thu May 20 17:49:35 2010 S=0.13 Km/hr
</name>
<styleUrl>
#styleMap_TLP_Normal
</styleUrl>
<Point>
<coordinates>
-98.9838638,17.1390285,1315.19
</coordinates>
</Point>
</Placemark>
<Placemark>
<name>
Thu May 20 17:49:45 2010 S=2.00 Km/hr
</name>
<styleUrl>
#styleMap_TLP_Normal
</styleUrl>
<Point>
<coordinates>
-98.9839020,17.1390266,1314.22
</coordinates>
</Point>
</Placemark>
<Placemark>
<name>
Thu May 20 17:49:55 2010 S=3.07 Km/hr
</name>
<styleUrl>
#styleMap_TLP_Normal
</styleUrl>
<Point>
<coordinates>
-98.9840012,17.1390514,1312.56
</coordinates>
</Point>
</Placemark>
<Placemark>
<name>
Thu May 20 17:50:05 2010 S=2.03 Km/hr
</name>
<styleUrl>
#styleMap_TLP_Normal
</styleUrl>
<Point>
<coordinates>
-98.9840164,17.1390209,1311.41
</coordinates>
</Point>
</Placemark>
<Placemark>
<name>
Thu May 20 17:50:15 2010 S=3.71 Km/hr
</name>
<styleUrl>
#styleMap_TLP_Normal
</styleUrl>
<Point>
<coordinates>
-98.9840927,17.1389732,1310.28
</coordinates>
</Point>
</Placemark>
<Placemark>
<name>
Thu May 20 17:50:25 2010 S=3.95 Km/hr
</name>
<styleUrl>
#styleMap_TLP_Normal
</styleUrl>
<Point>
<coordinates>
-98.9841766,17.1389179,1309.16
</coordinates>
</Point>
</Placemark>
<Placemark>
<name>
Thu May 20 17:50:35 2010 S=2.49 Km/hr
</name>
<styleUrl>
#styleMap_TLP_Normal
</styleUrl>
<Point>
<coordinates>
-98.9842224,17.1388588,1308.66
</coordinates>
</Point>
</Placemark>
<Placemark>
<name>
Thu May 20 17:50:45 2010 S=3.08 Km/hr
</name>
<styleUrl>
#styleMap_TLP_Normal
</styleUrl>
<Point>
<coordinates>
-98.9842606,17.1387920,1308.88
</coordinates>
</Point>
</Placemark>
<Placemark>
<name>
Thu May 20 17:50:55 2010 S=2.45 Km/hr
</name>
<styleUrl>
#styleMap_TLP_Normal
</styleUrl>
<Point>
<coordinates>
-98.9842911,17.1387100,1310.19
</coordinates>
</Point>
</Placemark>
<Placemark>
<name>
Thu May 20 17:51:05 2010 S=2.66 Km/hr
</name>
<styleUrl>
#styleMap_TLP_Normal
</styleUrl>
<Point>
<coordinates>
-98.9843292,17.1386395,1310.34
</coordinates>
</Point>
</Placemark>
<Placemark>
<name>
Thu May 20 17:51:15 2010 S=2.49 Km/hr
</name>
<styleUrl>
#styleMap_TLP_Normal
</styleUrl>
<Point>
<coordinates>
-98.9843597,17.1385822,1311.53
</coordinates>
</Point>
</Placemark>
<Placemark>
<name>
Thu May 20 17:51:25 2010 S=2.77 Km/hr
</name>
<styleUrl>
#styleMap_TLP_Normal
</styleUrl>
<Point>
<coordinates>
-98.9844055,17.1385250,1311.97
</coordinates>
</Point>
</Placemark>
<Placemark>
<name>
Thu May 20 17:51:35 2010 S=2.73 Km/hr
</name>
<styleUrl>
#styleMap_TLP_Normal
</styleUrl>
<Point>
<coordinates>
-98.9844437,17.1384487,1312.69
</coordinates>
</Point>
</Placemark>
<Placemark>
<name>
Thu May 20 17:51:45 2010 S=4.32 Km/hr
</name>
<styleUrl>
#styleMap_TLP_Normal
</styleUrl>
<Point>
<coordinates>
-98.9845200,17.1383915,1311.91
</coordinates>
</Point>
</Placemark>
<Placemark>
<name>
Thu May 20 17:51:55 2010 S=3.47 Km/hr
</name>
<styleUrl>
#styleMap_TLP_Normal
</styleUrl>
<Point>
<coordinates>
-98.9846039,17.1383228,1311.06
</coordinates>
</Point>
</Placemark>
<Placemark>
<name>
Thu May 20 17:52:05 2010 S=3.43 Km/hr
</name>
<styleUrl>
#styleMap_TLP_Normal
</styleUrl>
<Point>
<coordinates>
-98.9846878,17.1382694,1311.53
</coordinates>
</Point>
</Placemark>
<Placemark>
<name>
Thu May 20 17:52:15 2010 S=4.22 Km/hr
</name>
<styleUrl>
#styleMap_TLP_Normal
</styleUrl>
<Point>
<coordinates>
-98.9847641,17.1382008,1310.41
</coordinates>
</Point>
</Placemark>
<Placemark>
<name>
Thu May 20 17:52:25 2010 S=3.92 Km/hr
</name>
<styleUrl>
#styleMap_TLP_Normal
</styleUrl>
<Point>
<coordinates>
-98.9848404,17.1381245,1311.00
</coordinates>
</Point>
</Placemark>
<Placemark>
<name>
Thu May 20 17:52:35 2010 S=3.49 Km/hr
</name>
<styleUrl>
#styleMap_TLP_Normal
</styleUrl>
<Point>
<coordinates>
-98.9849243,17.1380615,1312.78
</coordinates>
</Point>
</Placemark>
<Placemark>
<name>
Thu May 20 17:52:45 2010 S=0.29 Km/hr
</name>
<styleUrl>
#styleMap_TLP_Normal
</styleUrl>
<Point>
<coordinates>
-98.9849472,17.1380253,1314.84
</coordinates>
</Point>
</Placemark>
<Placemark>
<name>
Thu May 20 17:52:55 2010 S=0.06 Km/hr
</name>
<styleUrl>
#styleMap_TLP_Normal
</styleUrl>
<Point>
<coordinates>
-98.9849472,17.1380272,1315.06
</coordinates>
</Point>
</Placemark>
<Placemark>
<name>
Thu May 20 17:53:05 2010 S=3.81 Km/hr
</name>
<styleUrl>
#styleMap_TLP_Normal
</styleUrl>
<Point>
<coordinates>
-98.9850235,17.1379871,1315.88
</coordinates>
</Point>
</Placemark>
<Placemark>
<name>
Thu May 20 17:53:15 2010 S=4.69 Km/hr
</name>
<styleUrl>
#styleMap_TLP_Normal
</styleUrl>
<Point>
<coordinates>
-98.9851151,17.1379509,1315.13
</coordinates>
</Point>
</Placemark>
<Placemark>
<name>
Thu May 20 17:53:25 2010 S=3.30 Km/hr
</name>
<styleUrl>
#styleMap_TLP_Normal
</styleUrl>
<Point>
<coordinates>
-98.9852371,17.1379356,1314.19
</coordinates>
</Point>
</Placemark>
<Placemark>
<name>
Thu May 20 17:53:35 2010 S=3.61 Km/hr
</name>
<styleUrl>
#styleMap_TLP_Normal
</styleUrl>
<Point>
<coordinates>
-98.9852905,17.1379337,1313.66
</coordinates>
</Point>
</Placemark>
<Placemark>
<name>
Thu May 20 17:53:45 2010 S=3.67 Km/hr
</name>
<styleUrl>
#styleMap_TLP_Normal
</styleUrl>
<Point>
<coordinates>
-98.9853287,17.1378517,1313.56
</coordinates>
</Point>
</Placemark>
<Placemark>
<name>
Thu May 20 17:53:55 2010 S=0.40 Km/hr
</name>
<styleUrl>
#styleMap_TLP_Normal
</styleUrl>
<Point>
<coordinates>
-98.9853439,17.1377754,1314.97
</coordinates>
</Point>
</Placemark>
<Placemark>
<name>
Thu May 20 17:54:05 2010 S=1.12 Km/hr
</name>
<styleUrl>
#styleMap_TLP_Finish
</styleUrl>
<Point>
<coordinates>
-98.9853668,17.1378098,1315.81
</coordinates>
</Point>
</Placemark>
</Folder>
</Document>
</kml>
