# Supplementary material for: Lévy foraging patterns of rural humans
Source: PLoS One. 2018 Jun 18;13(6):e0199099. doi: 10.1371/journal.pone.0199099 (PMC6005560; doi:10.1371/journal.pone.0199099)
Supplement: S6 File — (ZIP) [file pone.0199099.s006.zip › holux12/Holux012_M-241_Start_20100521-182913_Finish_20100521-193023.kml]

<?xml version="1.0" encoding="UTF-8"?>
<kml xmlns="http://earth.google.com/kml/2.1">
<Document>
<Style id="normalState_TLP_Start">
<IconStyle>
<scale>1.0</scale>
<Icon>
<href>http://maps.google.com/mapfiles/kml/pal4/icon15.png</href>
</Icon>
</IconStyle>
<LabelStyle>
<scale>1.0</scale>
</LabelStyle>
</Style>
<Style id="highlightState_TLP_Start">
<IconStyle>
<scale>1.1</scale>
<Icon>
<href>http://maps.google.com/mapfiles/kml/pal4/icon7.png</href>
</Icon>
</IconStyle>
<LabelStyle>
<scale>1.1</scale>
<color>ff0000ff</color>
</LabelStyle>
</Style>
<StyleMap id="styleMap_TLP_Start">
<Pair>
<key>normal</key>
<styleUrl>#normalState_TLP_Start</styleUrl>
</Pair>
<Pair>
<key>highlight</key>
<styleUrl>#highlightState_TLP_Start</styleUrl>
</Pair>
</StyleMap>
<Style id="normalState_TLP_Finish">
<IconStyle>
<scale>1.0</scale>
<Icon>
<href>http://maps.google.com/mapfiles/kml/pal4/icon15.png</href>
</Icon>
</IconStyle>
<LabelStyle>
<scale>1.0</scale>
</LabelStyle>
</Style>
<Style id="highlightState_TLP_Finish">
<IconStyle>
<scale>1.1</scale>
<Icon>
<href>http://maps.google.com/mapfiles/kml/pal4/icon7.png</href>
</Icon>
</IconStyle>
<LabelStyle>
<scale>1.1</scale>
<color>ff0000ff</color>
</LabelStyle>
</Style>
<StyleMap id="styleMap_TLP_Finish">
<Pair>
<key>normal</key>
<styleUrl>#normalState_TLP_Finish</styleUrl>
</Pair>
<Pair>
<key>highlight</key>
<styleUrl>#highlightState_TLP_Finish</styleUrl>
</Pair>
</StyleMap>
<Style id="normalState_TLP_Normal">
<IconStyle>
<scale>1.0</scale>
<Icon>
<href>http://maps.google.com/mapfiles/kml/pal4/icon31.png</href>
</Icon>
</IconStyle>
<LabelStyle>
<scale>1.0</scale>
</LabelStyle>
</Style>
<Style id="highlightState_TLP_Normal">
<IconStyle>
<scale>1.1</scale>
<Icon>
<href>http://maps.google.com/mapfiles/kml/pal4/icon23.png</href>
</Icon>
</IconStyle>
<LabelStyle>
<scale>1.1</scale>
<color>ff0000ff</color>
</LabelStyle>
</Style>
<StyleMap id="styleMap_TLP_Normal">
<Pair>
<key>normal</key>
<styleUrl>#normalState_TLP_Normal</styleUrl>
</Pair>
<Pair>
<key>highlight</key>
<styleUrl>#highlightState_TLP_Normal</styleUrl>
</Pair>
</StyleMap>
<Style id="normalState_TLP_Photo">
<IconStyle>
<scale>1.0</scale>
<Icon>
<href>http://maps.google.com/mapfiles/kml/pal4/icon46.png</href>
</Icon>
</IconStyle>
<LabelStyle>
<scale>1.0</scale>
</LabelStyle>
</Style>
<Style id="highlightState_TLP_Photo">
<IconStyle>
<scale>1.1</scale>
<Icon>
<href>http://maps.google.com/mapfiles/kml/pal4/icon38.png</href>
</Icon>
</IconStyle>
<LabelStyle>
<scale>1.1</scale>
<color>ff0000ff</color>
</LabelStyle>
</Style>
<StyleMap id="styleMap_TLP_Photo">
<Pair>
<key>normal</key>
<styleUrl>#normalState_TLP_Photo</styleUrl>
</Pair>
<Pair>
<key>highlight</key>
<styleUrl>#highlightState_TLP_Photo</styleUrl>
</Pair>
</StyleMap>
<Style id="roadStyle">
<LineStyle>
<color>ffffff00</color>
<width>6</width>
</LineStyle>
</Style>
<Open>1</Open>
<description>Route</description>
<name>Track Log</name>
<Placemark>
<name>Route</name>
<styleUrl>#roadStyle</styleUrl>
<MultiGeometry>
<LineString>
<coordinates>
-98.9866714,17.2261429,1772.34 -98.9866486,17.2261620,1769.31 -98.9866333,17.2261486,1769.16 -98.9866333,17.2261391,1769.19 -98.9866333,17.2261391,1769.19 -98.9866180,17.2261906,1769.06 -98.9866333,17.2262020,1768.94 -98.9866409,17.2262096,1768.97 -98.9866104,17.2262192,1768.78 -98.9866028,17.2262421,1768.44 -98.9866104,17.2262516,1768.25 -98.9865799,17.2262783,1767.78 -98.9865799,17.2262859,1767.75 -98.9866409,17.2263584,1767.78 -98.9866104,17.2264614,1767.19 -98.9865799,17.2265835,1766.50 -98.9866333,17.2266636,1765.91 -98.9866028,17.2267208,1764.84 -98.9866714,17.2267475,1763.50 -98.9866257,17.2268353,1761.25 -98.9865570,17.2269211,1758.03 -98.9865570,17.2269592,1755.81 -98.9865341,17.2270203,1753.78 -98.9864960,17.2270298,1751.22 -98.9864807,17.2270336,1750.13 -98.9864578,17.2271271,1749.22 -98.9864349,17.2271748,1746.63 -98.9863815,17.2271862,1742.72 -98.9863052,17.2272243,1740.50 -98.9862213,17.2272110,1737.16 -98.9861908,17.2272854,1735.63 -98.9861603,17.2273388,1732.34 -98.9861069,17.2273636,1728.81 -98.9860382,17.2273178,1725.34 -98.9859695,17.2272511,1722.53 -98.9858932,17.2273254,1720.50 -98.9858398,17.2273483,1717.06 -98.9857864,17.2274151,1714.72 -98.9857254,17.2273865,1712.75 -98.9856949,17.2274551,1710.41 -98.9856110,17.2274399,1709.22 -98.9855652,17.2273998,1707.47 -98.9855194,17.2274170,1705.97 -98.9854279,17.2274189,1703.69 -98.9853668,17.2274208,1701.44 -98.9853134,17.2274570,1699.25 -98.9852829,17.2274132,1698.53 -98.9852219,17.2273769,1696.50 -98.9851303,17.2274265,1695.09 -98.9850616,17.2274609,1693.28 -98.9850388,17.2274361,1691.28 -98.9849701,17.2274647,1689.59 -98.9849091,17.2274971,1687.94 -98.9848404,17.2275257,1686.34 -98.9847717,17.2275848,1684.59 -98.9847717,17.2275391,1682.31 -98.9847717,17.2274799,1681.13 -98.9847641,17.2274361,1682.09 -98.9847412,17.2273922,1681.72 -98.9847488,17.2273312,1680.50 -98.9847717,17.2272530,1678.81 -98.9847565,17.2271767,1676.38 -98.9847641,17.2271519,1675.75 -98.9847870,17.2271576,1675.44 -98.9846878,17.2272549,1674.63 -98.9846878,17.2272720,1672.47 -98.9846573,17.2272511,1672.22 -98.9846573,17.2272339,1672.38 -98.9846954,17.2272320,1672.00 -98.9847488,17.2272053,1673.34 -98.9847717,17.2272015,1673.91 -98.9847336,17.2272243,1673.34 -98.9846344,17.2272415,1673.84 -98.9846191,17.2272434,1673.47 -98.9846497,17.2272720,1673.13 -98.9846573,17.2272739,1672.94 -98.9846573,17.2272739,1671.94 -98.9846497,17.2272701,1671.88 -98.9847031,17.2272167,1672.31 -98.9847260,17.2272072,1672.22 -98.9847260,17.2271957,1672.19 -98.9847717,17.2272053,1672.19 -98.9847717,17.2271538,1672.78 -98.9847565,17.2271557,1672.91 -98.9847488,17.2271423,1672.94 -98.9847260,17.2271500,1672.88 -98.9846649,17.2271767,1671.75 -98.9846497,17.2272186,1670.63 -98.9846497,17.2272110,1670.66 -98.9846649,17.2272148,1670.69 -98.9846649,17.2272091,1670.75 -98.9846573,17.2272186,1670.81 -98.9846420,17.2272491,1670.88 -98.9846420,17.2272282,1671.34 -98.9846420,17.2272358,1671.34 -98.9846573,17.2272301,1671.31 -98.9846878,17.2272339,1671.25 -98.9847260,17.2272205,1671.59 -98.9847336,17.2272205,1671.44 -98.9847565,17.2272091,1671.41 -98.9846954,17.2272320,1671.19 -98.9846725,17.2272587,1668.47 -98.9846725,17.2272625,1667.81 -98.9846725,17.2272511,1667.13 -98.9847488,17.2272491,1665.97 -98.9847565,17.2272625,1665.31 -98.9847183,17.2273178,1667.94 -98.9846420,17.2273617,1669.69 -98.9845657,17.2274208,1670.31 -98.9844971,17.2274475,1670.63 -98.9844284,17.2274685,1671.69 -98.9843979,17.2274895,1669.69 -98.9844131,17.2275276,1667.28 -98.9844055,17.2274971,1665.13 -98.9844131,17.2274914,1665.09 -98.9844131,17.2274818,1666.13 -98.9844055,17.2274761,1666.81 -98.9843903,17.2274780,1667.53 -98.9843826,17.2274837,1668.25 -98.9843826,17.2274742,1668.97 -98.9843903,17.2274704,1669.69 -98.9843979,17.2274704,1670.41 -98.9843826,17.2274761,1671.06 -98.9843674,17.2274837,1671.50 -98.9843674,17.2274837,1672.00 -98.9843521,17.2274837,1672.34 -98.9843445,17.2274895,1672.53 -98.9843445,17.2274895,1672.69 -98.9843445,17.2274818,1672.13 -98.9843292,17.2274780,1671.47 -98.9843292,17.2274799,1670.88 -98.9843292,17.2274780,1670.75 -98.9843369,17.2274780,1670.75 -98.9843369,17.2274780,1670.72 -98.9843445,17.2274780,1670.69 -98.9843521,17.2274799,1670.63 -98.9843826,17.2274780,1669.84 -98.9843903,17.2274837,1670.44 -98.9844055,17.2274876,1670.25 -98.9844360,17.2274761,1669.53 -98.9844437,17.2274780,1669.00 -98.9844513,17.2274704,1668.50 -98.9843826,17.2274837,1668.13 -98.9843063,17.2274971,1667.03 -98.9842453,17.2274876,1665.75 -98.9841690,17.2275028,1664.38 -98.9841690,17.2274799,1662.22 -98.9841690,17.2274532,1661.41 -98.9841919,17.2274303,1660.66 -98.9842834,17.2274189,1660.47 -98.9842758,17.2273960,1660.31 -98.9842758,17.2273960,1660.31 -98.9842911,17.2274017,1660.31 -98.9842987,17.2274017,1660.50 -98.9843216,17.2274132,1660.59 -98.9843445,17.2274303,1660.53 -98.9843140,17.2274590,1660.41 -98.9843140,17.2274818,1660.38 -98.9843445,17.2274952,1660.81 -98.9843750,17.2274952,1661.50 -98.9843979,17.2275009,1661.84 -98.9844055,17.2275085,1662.13 -98.9844208,17.2275105,1662.38 -98.9844131,17.2275162,1662.66 -98.9844131,17.2275124,1662.97 -98.9844284,17.2275028,1663.31 -98.9844284,17.2275009,1663.63 -98.9844208,17.2275066,1663.94 -98.9844284,17.2275009,1664.22 -98.9844666,17.2274494,1664.50 -98.9845428,17.2274055,1665.34 -98.9846115,17.2273865,1665.66 -98.9846802,17.2273273,1665.81 -98.9847183,17.2272530,1665.84 -98.9847336,17.2272186,1667.56 -98.9847336,17.2272606,1668.47 -98.9846649,17.2273064,1668.38 -98.9845505,17.2273865,1668.19 -98.9844742,17.2274456,1668.00 -98.9844666,17.2274208,1668.25 -98.9844894,17.2273941,1668.97 -98.9845352,17.2273960,1669.19 -98.9845200,17.2273979,1669.38 -98.9845505,17.2273884,1669.66 -98.9845047,17.2273998,1670.25 -98.9845123,17.2273788,1670.59 -98.9845047,17.2273560,1671.03 -98.9845200,17.2273140,1671.31 -98.9844589,17.2273846,1671.75 -98.9845886,17.2273788,1670.56 -98.9846268,17.2273693,1671.56 -98.9846878,17.2273312,1673.06 -98.9846954,17.2273083,1673.63 -98.9847107,17.2272758,1674.50 -98.9847183,17.2272625,1674.91 -98.9847565,17.2272625,1675.25 -98.9847565,17.2272625,1674.47 -98.9847946,17.2272682,1673.56 -98.9847717,17.2272797,1671.94 -98.9847870,17.2272854,1671.94 -98.9848099,17.2272911,1672.16 -98.9848099,17.2272949,1671.81 -98.9847641,17.2272892,1671.81 -98.9847412,17.2272987,1671.50 -98.9847031,17.2272949,1671.31 -98.9846878,17.2272949,1671.47 -98.9847183,17.2272854,1670.94 -98.9847107,17.2272854,1670.72 -98.9847031,17.2272835,1670.63 -98.9847031,17.2272549,1671.06 -98.9847412,17.2272415,1671.00 -98.9848251,17.2272377,1667.78 -98.9848022,17.2272434,1668.25 -98.9848022,17.2272434,1669.09 -98.9848022,17.2272453,1669.53 -98.9848099,17.2272511,1669.38 -98.9847794,17.2272606,1669.13 -98.9847641,17.2272606,1669.19 -98.9847794,17.2272739,1669.44 -98.9847794,17.2272778,1670.88 -98.9847794,17.2272778,1671.19 -98.9847107,17.2272701,1670.59 -98.9846878,17.2272758,1671.59 -98.9846954,17.2272720,1671.69 -98.9847031,17.2272701,1671.81 -98.9847107,17.2272701,1671.91 -98.9847107,17.2272873,1672.50 -98.9847031,17.2272892,1672.72 -98.9846573,17.2272873,1672.41 -98.9846802,17.2272949,1672.72 -98.9846725,17.2272797,1672.63 -98.9846573,17.2272701,1672.50 -98.9846878,17.2272835,1673.03 -98.9846725,17.2272568,1672.69 -98.9846802,17.2272530,1672.66 -98.9847183,17.2272339,1672.72 -98.9847107,17.2272606,1672.75 -98.9847488,17.2273102,1672.72 -98.9848099,17.2273865,1674.47 -98.9847946,17.2274284,1676.03 -98.9848175,17.2274704,1677.75 -98.9848099,17.2275028,1678.88 -98.9847488,17.2275124,1681.59 -98.9847336,17.2275410,1682.16 -98.9847412,17.2275543,1682.72 -98.9847565,17.2275581,1685.00 -98.9847870,17.2275562,1685.41 -98.9848251,17.2275543,1685.78 -98.9847870,17.2275467,1686.19 -98.9847870,17.2275448,1686.03 -98.9847946,17.2275486,1686.06 -98.9847870,17.2275467,1686.06 -98.9847717,17.2275467,1686.03 -98.9847641,17.2275486,1685.97 -98.9848022,17.2275200,1687.06 -98.9848557,17.2275047,1687.81 -98.9848785,17.2274704,1687.75 -98.9849243,17.2274456,1689.25 -98.9849625,17.2273865,1689.69 -98.9849548,17.2273827,1690.66 -98.9849548,17.2273922,1691.50 -98.9849625,17.2273941,1692.13 -98.9849548,17.2273769,1692.75 -98.9849625,17.2273579,1693.53 -98.9849625,17.2273636,1694.09 -98.9849701,17.2273788,1694.69 -98.9849854,17.2273808,1695.28 -98.9849930,17.2273941,1695.91 -98.9850006,17.2274075,1696.50 -98.9850388,17.2274380,1696.91 -98.9850006,17.2274914,1697.47 -98.9849930,17.2274837,1697.59 -98.9849854,17.2274837,1698.28 -98.9849930,17.2274933,1698.75 -98.9850464,17.2275105,1699.41 -98.9850922,17.2275238,1700.00 -98.9851227,17.2275047,1700.91 -98.9851608,17.2274837,1702.09 -98.9852142,17.2274456,1703.75 -98.9852600,17.2274399,1706.09 -98.9852219,17.2274818,1708.03 -98.9851913,17.2274971,1709.72 -98.9852142,17.2274952,1710.75 -98.9852295,17.2275295,1713.59 -98.9852676,17.2275696,1714.13 -98.9852905,17.2275448,1715.44 -98.9853363,17.2275124,1715.00 -98.9853745,17.2274685,1716.19 -98.9853973,17.2274933,1717.66 -98.9854279,17.2274914,1718.25 -98.9854736,17.2274723,1719.25 -98.9854889,17.2274666,1720.28 -98.9854889,17.2274609,1721.63 -98.9855118,17.2274971,1723.16 -98.9855652,17.2275124,1724.72 -98.9856339,17.2275028,1726.59 -98.9856644,17.2275410,1727.16 -98.9856491,17.2275391,1726.38 -98.9856339,17.2275753,1731.00 -98.9856339,17.2275696,1729.69 -98.9856491,17.2275620,1726.28 -98.9856262,17.2275085,1725.94 -98.9856873,17.2274780,1725.41 -98.9857025,17.2274742,1725.47 -98.9857483,17.2274780,1725.75 -98.9857788,17.2274609,1726.31 -98.9858170,17.2274151,1727.19 -98.9858398,17.2274284,1727.84 -98.9858475,17.2274284,1728.50 -98.9858932,17.2273655,1729.94 -98.9859467,17.2273426,1731.38 -98.9859543,17.2273273,1731.66 -98.9859314,17.2273693,1731.91 -98.9859772,17.2274113,1732.41 -98.9860077,17.2274590,1733.28 -98.9860153,17.2274590,1733.78 -98.9860382,17.2274494,1734.25 -98.9860840,17.2274494,1735.50 -98.9861145,17.2274094,1736.13 -98.9861221,17.2273827,1737.88 -98.9861298,17.2273827,1738.19 -98.9861374,17.2273312,1741.41 -98.9861679,17.2272930,1744.47 -98.9861832,17.2272739,1746.97 -98.9862137,17.2273006,1748.19 -98.9862671,17.2272778,1751.28 -98.9862900,17.2272625,1754.13 -98.9863358,17.2272625,1756.47 -98.9863968,17.2272797,1758.69 -98.9864197,17.2272701,1761.41 -98.9864426,17.2272472,1764.28 -98.9864426,17.2272072,1767.16 -98.9864502,17.2271729,1769.47 -98.9864502,17.2271633,1771.53 -98.9864655,17.2271156,1771.94 -98.9865036,17.2271156,1771.53 -98.9865341,17.2270756,1773.03 -98.9865646,17.2270393,1773.59 -98.9865570,17.2270374,1773.31 -98.9865570,17.2270317,1774.47 -98.9864960,17.2270145,1777.31 -98.9864960,17.2270069,1778.75 -98.9865189,17.2269936,1779.31 -98.9865189,17.2269802,1779.81 -98.9865265,17.2269611,1780.91 -98.9865417,17.2269096,1782.25 -98.9866180,17.2268391,1783.34 -98.9865875,17.2268066,1784.38 -98.9865646,17.2268085,1785.31 -98.9865570,17.2267933,1787.16 -98.9865799,17.2267113,1787.47 -98.9865494,17.2266369,1788.75 -98.9865646,17.2265797,1789.53 -98.9865646,17.2265358,1790.53 -98.9865570,17.2264671,1791.13 -98.9865417,17.2264366,1791.19 -98.9865417,17.2264252,1791.78 -98.9865265,17.2264080,1790.56 -98.9865265,17.2264080,1790.56 -98.9865189,17.2264023,1790.59 -98.9865189,17.2263985,1790.31 -98.9865189,17.2263908,1790.38 -98.9865265,17.2263737,1790.44 -98.9865189,17.2263451,1790.41 -98.9865189,17.2263298,1790.31 -98.9865341,17.2262764,1790.28 -98.9865189,17.2262516,1791.22 -98.9865265,17.2262535,1791.22 </coordinates>
</LineString>
</MultiGeometry>
</Placemark>
<Folder>
<name>waypoints</name>
<Placemark>
<name>
Fri May 21 18:29:13 2010 S=0.42 Km/hr
</name>
<styleUrl>
#styleMap_TLP_Start
</styleUrl>
<Point>
<coordinates>
-98.9866714,17.2261429,1772.34
</coordinates>
</Point>
</Placemark>
<Placemark>
<name>
Fri May 21 18:29:23 2010 S=0.90 Km/hr
</name>
<styleUrl>
#styleMap_TLP_Normal
</styleUrl>
<Point>
<coordinates>
-98.9866486,17.2261620,1769.31
</coordinates>
</Point>
</Placemark>
<Placemark>
<name>
Fri May 21 18:29:33 2010 S=0.67 Km/hr
</name>
<styleUrl>
#styleMap_TLP_Normal
</styleUrl>
<Point>
<coordinates>
-98.9866333,17.2261486,1769.16
</coordinates>
</Point>
</Placemark>
<Placemark>
<name>
Fri May 21 18:29:43 2010 S=0.15 Km/hr
</name>
<styleUrl>
#styleMap_TLP_Normal
</styleUrl>
<Point>
<coordinates>
-98.9866333,17.2261391,1769.19
</coordinates>
</Point>
</Placemark>
<Placemark>
<name>
Fri May 21 18:29:53 2010 S=0.51 Km/hr
</name>
<styleUrl>
#styleMap_TLP_Normal
</styleUrl>
<Point>
<coordinates>
-98.9866333,17.2261391,1769.19
</coordinates>
</Point>
</Placemark>
<Placemark>
<name>
Fri May 21 18:30:03 2010 S=0.97 Km/hr
</name>
<styleUrl>
#styleMap_TLP_Normal
</styleUrl>
<Point>
<coordinates>
-98.9866180,17.2261906,1769.06
</coordinates>
</Point>
</Placemark>
<Placemark>
<name>
Fri May 21 18:30:13 2010 S=0.69 Km/hr
</name>
<styleUrl>
#styleMap_TLP_Normal
</styleUrl>
<Point>
<coordinates>
-98.9866333,17.2262020,1768.94
</coordinates>
</Point>
</Placemark>
<Placemark>
<name>
Fri May 21 18:30:23 2010 S=0.48 Km/hr
</name>
<styleUrl>
#styleMap_TLP_Normal
</styleUrl>
<Point>
<coordinates>
-98.9866409,17.2262096,1768.97
</coordinates>
</Point>
</Placemark>
<Placemark>
<name>
Fri May 21 18:30:33 2010 S=1.11 Km/hr
</name>
<styleUrl>
#styleMap_TLP_Normal
</styleUrl>
<Point>
<coordinates>
-98.9866104,17.2262192,1768.78
</coordinates>
</Point>
</Placemark>
<Placemark>
<name>
Fri May 21 18:30:43 2010 S=0.42 Km/hr
</name>
<styleUrl>
#styleMap_TLP_Normal
</styleUrl>
<Point>
<coordinates>
-98.9866028,17.2262421,1768.44
</coordinates>
</Point>
</Placemark>
<Placemark>
<name>
Fri May 21 18:30:53 2010 S=0.41 Km/hr
</name>
<styleUrl>
#styleMap_TLP_Normal
</styleUrl>
<Point>
<coordinates>
-98.9866104,17.2262516,1768.25
</coordinates>
</Point>
</Placemark>
<Placemark>
<name>
Fri May 21 18:31:03 2010 S=0.64 Km/hr
</name>
<styleUrl>
#styleMap_TLP_Normal
</styleUrl>
<Point>
<coordinates>
-98.9865799,17.2262783,1767.78
</coordinates>
</Point>
</Placemark>
<Placemark>
<name>
Fri May 21 18:31:13 2010 S=0.33 Km/hr
</name>
<styleUrl>
#styleMap_TLP_Normal
</styleUrl>
<Point>
<coordinates>
-98.9865799,17.2262859,1767.75
</coordinates>
</Point>
</Placemark>
<Placemark>
<name>
Fri May 21 18:31:23 2010 S=3.22 Km/hr
</name>
<styleUrl>
#styleMap_TLP_Normal
</styleUrl>
<Point>
<coordinates>
-98.9866409,17.2263584,1767.78
</coordinates>
</Point>
</Placemark>
<Placemark>
<name>
Fri May 21 18:31:33 2010 S=3.68 Km/hr
</name>
<styleUrl>
#styleMap_TLP_Normal
</styleUrl>
<Point>
<coordinates>
-98.9866104,17.2264614,1767.19
</coordinates>
</Point>
</Placemark>
<Placemark>
<name>
Fri May 21 18:31:43 2010 S=3.87 Km/hr
</name>
<styleUrl>
#styleMap_TLP_Normal
</styleUrl>
<Point>
<coordinates>
-98.9865799,17.2265835,1766.50
</coordinates>
</Point>
</Placemark>
<Placemark>
<name>
Fri May 21 18:31:53 2010 S=1.95 Km/hr
</name>
<styleUrl>
#styleMap_TLP_Normal
</styleUrl>
<Point>
<coordinates>
-98.9866333,17.2266636,1765.91
</coordinates>
</Point>
</Placemark>
<Placemark>
<name>
Fri May 21 18:32:03 2010 S=2.58 Km/hr
</name>
<styleUrl>
#styleMap_TLP_Normal
</styleUrl>
<Point>
<coordinates>
-98.9866028,17.2267208,1764.84
</coordinates>
</Point>
</Placemark>
<Placemark>
<name>
Fri May 21 18:32:13 2010 S=3.20 Km/hr
</name>
<styleUrl>
#styleMap_TLP_Normal
</styleUrl>
<Point>
<coordinates>
-98.9866714,17.2267475,1763.50
</coordinates>
</Point>
</Placemark>
<Placemark>
<name>
Fri May 21 18:32:23 2010 S=3.85 Km/hr
</name>
<styleUrl>
#styleMap_TLP_Normal
</styleUrl>
<Point>
<coordinates>
-98.9866257,17.2268353,1761.25
</coordinates>
</Point>
</Placemark>
<Placemark>
<name>
Fri May 21 18:32:33 2010 S=4.04 Km/hr
</name>
<styleUrl>
#styleMap_TLP_Normal
</styleUrl>
<Point>
<coordinates>
-98.9865570,17.2269211,1758.03
</coordinates>
</Point>
</Placemark>
<Placemark>
<name>
Fri May 21 18:32:43 2010 S=1.57 Km/hr
</name>
<styleUrl>
#styleMap_TLP_Normal
</styleUrl>
<Point>
<coordinates>
-98.9865570,17.2269592,1755.81
</coordinates>
</Point>
</Placemark>
<Placemark>
<name>
Fri May 21 18:32:53 2010 S=1.67 Km/hr
</name>
<styleUrl>
#styleMap_TLP_Normal
</styleUrl>
<Point>
<coordinates>
-98.9865341,17.2270203,1753.78
</coordinates>
</Point>
</Placemark>
<Placemark>
<name>
Fri May 21 18:33:03 2010 S=1.50 Km/hr
</name>
<styleUrl>
#styleMap_TLP_Normal
</styleUrl>
<Point>
<coordinates>
-98.9864960,17.2270298,1751.22
</coordinates>
</Point>
</Placemark>
<Placemark>
<name>
Fri May 21 18:33:13 2010 S=1.42 Km/hr
</name>
<styleUrl>
#styleMap_TLP_Normal
</styleUrl>
<Point>
<coordinates>
-98.9864807,17.2270336,1750.13
</coordinates>
</Point>
</Placemark>
<Placemark>
<name>
Fri May 21 18:33:23 2010 S=3.09 Km/hr
</name>
<styleUrl>
#styleMap_TLP_Normal
</styleUrl>
<Point>
<coordinates>
-98.9864578,17.2271271,1749.22
</coordinates>
</Point>
</Placemark>
<Placemark>
<name>
Fri May 21 18:33:33 2010 S=2.59 Km/hr
</name>
<styleUrl>
#styleMap_TLP_Normal
</styleUrl>
<Point>
<coordinates>
-98.9864349,17.2271748,1746.63
</coordinates>
</Point>
</Placemark>
<Placemark>
<name>
Fri May 21 18:33:43 2010 S=2.33 Km/hr
</name>
<styleUrl>
#styleMap_TLP_Normal
</styleUrl>
<Point>
<coordinates>
-98.9863815,17.2271862,1742.72
</coordinates>
</Point>
</Placemark>
<Placemark>
<name>
Fri May 21 18:33:53 2010 S=3.88 Km/hr
</name>
<styleUrl>
#styleMap_TLP_Normal
</styleUrl>
<Point>
<coordinates>
-98.9863052,17.2272243,1740.50
</coordinates>
</Point>
</Placemark>
<Placemark>
<name>
Fri May 21 18:34:03 2010 S=4.52 Km/hr
</name>
<styleUrl>
#styleMap_TLP_Normal
</styleUrl>
<Point>
<coordinates>
-98.9862213,17.2272110,1737.16
</coordinates>
</Point>
</Placemark>
<Placemark>
<name>
Fri May 21 18:34:13 2010 S=3.57 Km/hr
</name>
<styleUrl>
#styleMap_TLP_Normal
</styleUrl>
<Point>
<coordinates>
-98.9861908,17.2272854,1735.63
</coordinates>
</Point>
</Placemark>
<Placemark>
<name>
Fri May 21 18:34:23 2010 S=2.39 Km/hr
</name>
<styleUrl>
#styleMap_TLP_Normal
</styleUrl>
<Point>
<coordinates>
-98.9861603,17.2273388,1732.34
</coordinates>
</Point>
</Placemark>
<Placemark>
<name>
Fri May 21 18:34:33 2010 S=3.28 Km/hr
</name>
<styleUrl>
#styleMap_TLP_Normal
</styleUrl>
<Point>
<coordinates>
-98.9861069,17.2273636,1728.81
</coordinates>
</Point>
</Placemark>
<Placemark>
<name>
Fri May 21 18:34:43 2010 S=3.29 Km/hr
</name>
<styleUrl>
#styleMap_TLP_Normal
</styleUrl>
<Point>
<coordinates>
-98.9860382,17.2273178,1725.34
</coordinates>
</Point>
</Placemark>
<Placemark>
<name>
Fri May 21 18:34:53 2010 S=2.90 Km/hr
</name>
<styleUrl>
#styleMap_TLP_Normal
</styleUrl>
<Point>
<coordinates>
-98.9859695,17.2272511,1722.53
</coordinates>
</Point>
</Placemark>
<Placemark>
<name>
Fri May 21 18:35:03 2010 S=3.54 Km/hr
</name>
<styleUrl>
#styleMap_TLP_Normal
</styleUrl>
<Point>
<coordinates>
-98.9858932,17.2273254,1720.50
</coordinates>
</Point>
</Placemark>
<Placemark>
<name>
Fri May 21 18:35:13 2010 S=3.52 Km/hr
</name>
<styleUrl>
#styleMap_TLP_Normal
</styleUrl>
<Point>
<coordinates>
-98.9858398,17.2273483,1717.06
</coordinates>
</Point>
</Placemark>
<Placemark>
<name>
Fri May 21 18:35:23 2010 S=2.89 Km/hr
</name>
<styleUrl>
#styleMap_TLP_Normal
</styleUrl>
<Point>
<coordinates>
-98.9857864,17.2274151,1714.72
</coordinates>
</Point>
</Placemark>
<Placemark>
<name>
Fri May 21 18:35:33 2010 S=2.80 Km/hr
</name>
<styleUrl>
#styleMap_TLP_Normal
</styleUrl>
<Point>
<coordinates>
-98.9857254,17.2273865,1712.75
</coordinates>
</Point>
</Placemark>
<Placemark>
<name>
Fri May 21 18:35:43 2010 S=3.75 Km/hr
</name>
<styleUrl>
#styleMap_TLP_Normal
</styleUrl>
<Point>
<coordinates>
-98.9856949,17.2274551,1710.41
</coordinates>
</Point>
</Placemark>
<Placemark>
<name>
Fri May 21 18:35:53 2010 S=2.42 Km/hr
</name>
<styleUrl>
#styleMap_TLP_Normal
</styleUrl>
<Point>
<coordinates>
-98.9856110,17.2274399,1709.22
</coordinates>
</Point>
</Placemark>
<Placemark>
<name>
Fri May 21 18:36:03 2010 S=2.59 Km/hr
</name>
<styleUrl>
#styleMap_TLP_Normal
</styleUrl>
<Point>
<coordinates>
-98.9855652,17.2273998,1707.47
</coordinates>
</Point>
</Placemark>
<Placemark>
<name>
Fri May 21 18:36:13 2010 S=2.18 Km/hr
</name>
<styleUrl>
#styleMap_TLP_Normal
</styleUrl>
<Point>
<coordinates>
-98.9855194,17.2274170,1705.97
</coordinates>
</Point>
</Placemark>
<Placemark>
<name>
Fri May 21 18:36:23 2010 S=3.38 Km/hr
</name>
<styleUrl>
#styleMap_TLP_Normal
</styleUrl>
<Point>
<coordinates>
-98.9854279,17.2274189,1703.69
</coordinates>
</Point>
</Placemark>
<Placemark>
<name>
Fri May 21 18:36:33 2010 S=2.95 Km/hr
</name>
<styleUrl>
#styleMap_TLP_Normal
</styleUrl>
<Point>
<coordinates>
-98.9853668,17.2274208,1701.44
</coordinates>
</Point>
</Placemark>
<Placemark>
<name>
Fri May 21 18:36:43 2010 S=2.61 Km/hr
</name>
<styleUrl>
#styleMap_TLP_Normal
</styleUrl>
<Point>
<coordinates>
-98.9853134,17.2274570,1699.25
</coordinates>
</Point>
</Placemark>
<Placemark>
<name>
Fri May 21 18:36:53 2010 S=3.21 Km/hr
</name>
<styleUrl>
#styleMap_TLP_Normal
</styleUrl>
<Point>
<coordinates>
-98.9852829,17.2274132,1698.53
</coordinates>
</Point>
</Placemark>
<Placemark>
<name>
Fri May 21 18:37:03 2010 S=3.13 Km/hr
</name>
<styleUrl>
#styleMap_TLP_Normal
</styleUrl>
<Point>
<coordinates>
-98.9852219,17.2273769,1696.50
</coordinates>
</Point>
</Placemark>
<Placemark>
<name>
Fri May 21 18:37:13 2010 S=2.80 Km/hr
</name>
<styleUrl>
#styleMap_TLP_Normal
</styleUrl>
<Point>
<coordinates>
-98.9851303,17.2274265,1695.09
</coordinates>
</Point>
</Placemark>
<Placemark>
<name>
Fri May 21 18:37:23 2010 S=1.75 Km/hr
</name>
<styleUrl>
#styleMap_TLP_Normal
</styleUrl>
<Point>
<coordinates>
-98.9850616,17.2274609,1693.28
</coordinates>
</Point>
</Placemark>
<Placemark>
<name>
Fri May 21 18:37:33 2010 S=2.57 Km/hr
</name>
<styleUrl>
#styleMap_TLP_Normal
</styleUrl>
<Point>
<coordinates>
-98.9850388,17.2274361,1691.28
</coordinates>
</Point>
</Placemark>
<Placemark>
<name>
Fri May 21 18:37:43 2010 S=2.84 Km/hr
</name>
<styleUrl>
#styleMap_TLP_Normal
</styleUrl>
<Point>
<coordinates>
-98.9849701,17.2274647,1689.59
</coordinates>
</Point>
</Placemark>
<Placemark>
<name>
Fri May 21 18:37:53 2010 S=2.56 Km/hr
</name>
<styleUrl>
#styleMap_TLP_Normal
</styleUrl>
<Point>
<coordinates>
-98.9849091,17.2274971,1687.94
</coordinates>
</Point>
</Placemark>
<Placemark>
<name>
Fri May 21 18:38:03 2010 S=1.83 Km/hr
</name>
<styleUrl>
#styleMap_TLP_Normal
</styleUrl>
<Point>
<coordinates>
-98.9848404,17.2275257,1686.34
</coordinates>
</Point>
</Placemark>
<Placemark>
<name>
Fri May 21 18:38:13 2010 S=2.64 Km/hr
</name>
<styleUrl>
#styleMap_TLP_Normal
</styleUrl>
<Point>
<coordinates>
-98.9847717,17.2275848,1684.59
</coordinates>
</Point>
</Placemark>
<Placemark>
<name>
Fri May 21 18:38:23 2010 S=1.92 Km/hr
</name>
<styleUrl>
#styleMap_TLP_Normal
</styleUrl>
<Point>
<coordinates>
-98.9847717,17.2275391,1682.31
</coordinates>
</Point>
</Placemark>
<Placemark>
<name>
Fri May 21 18:38:33 2010 S=2.05 Km/hr
</name>
<styleUrl>
#styleMap_TLP_Normal
</styleUrl>
<Point>
<coordinates>
-98.9847717,17.2274799,1681.13
</coordinates>
</Point>
</Placemark>
<Placemark>
<name>
Fri May 21 18:38:43 2010 S=2.53 Km/hr
</name>
<styleUrl>
#styleMap_TLP_Normal
</styleUrl>
<Point>
<coordinates>
-98.9847641,17.2274361,1682.09
</coordinates>
</Point>
</Placemark>
<Placemark>
<name>
Fri May 21 18:38:53 2010 S=1.48 Km/hr
</name>
<styleUrl>
#styleMap_TLP_Normal
</styleUrl>
<Point>
<coordinates>
-98.9847412,17.2273922,1681.72
</coordinates>
</Point>
</Placemark>
<Placemark>
<name>
Fri May 21 18:39:03 2010 S=1.45 Km/hr
</name>
<styleUrl>
#styleMap_TLP_Normal
</styleUrl>
<Point>
<coordinates>
-98.9847488,17.2273312,1680.50
</coordinates>
</Point>
</Placemark>
<Placemark>
<name>
Fri May 21 18:39:13 2010 S=2.32 Km/hr
</name>
<styleUrl>
#styleMap_TLP_Normal
</styleUrl>
<Point>
<coordinates>
-98.9847717,17.2272530,1678.81
</coordinates>
</Point>
</Placemark>
<Placemark>
<name>
Fri May 21 18:39:23 2010 S=1.78 Km/hr
</name>
<styleUrl>
#styleMap_TLP_Normal
</styleUrl>
<Point>
<coordinates>
-98.9847565,17.2271767,1676.38
</coordinates>
</Point>
</Placemark>
<Placemark>
<name>
Fri May 21 18:39:33 2010 S=0.88 Km/hr
</name>
<styleUrl>
#styleMap_TLP_Normal
</styleUrl>
<Point>
<coordinates>
-98.9847641,17.2271519,1675.75
</coordinates>
</Point>
</Placemark>
<Placemark>
<name>
Fri May 21 18:39:43 2010 S=1.41 Km/hr
</name>
<styleUrl>
#styleMap_TLP_Normal
</styleUrl>
<Point>
<coordinates>
-98.9847870,17.2271576,1675.44
</coordinates>
</Point>
</Placemark>
<Placemark>
<name>
Fri May 21 18:39:53 2010 S=3.19 Km/hr
</name>
<styleUrl>
#styleMap_TLP_Normal
</styleUrl>
<Point>
<coordinates>
-98.9846878,17.2272549,1674.63
</coordinates>
</Point>
</Placemark>
<Placemark>
<name>
Fri May 21 18:40:03 2010 S=1.08 Km/hr
</name>
<styleUrl>
#styleMap_TLP_Normal
</styleUrl>
<Point>
<coordinates>
-98.9846878,17.2272720,1672.47
</coordinates>
</Point>
</Placemark>
<Placemark>
<name>
Fri May 21 18:40:13 2010 S=1.05 Km/hr
</name>
<styleUrl>
#styleMap_TLP_Normal
</styleUrl>
<Point>
<coordinates>
-98.9846573,17.2272511,1672.22
</coordinates>
</Point>
</Placemark>
<Placemark>
<name>
Fri May 21 18:40:23 2010 S=1.18 Km/hr
</name>
<styleUrl>
#styleMap_TLP_Normal
</styleUrl>
<Point>
<coordinates>
-98.9846573,17.2272339,1672.38
</coordinates>
</Point>
</Placemark>
<Placemark>
<name>
Fri May 21 18:40:33 2010 S=0.91 Km/hr
</name>
<styleUrl>
#styleMap_TLP_Normal
</styleUrl>
<Point>
<coordinates>
-98.9846954,17.2272320,1672.00
</coordinates>
</Point>
</Placemark>
<Placemark>
<name>
Fri May 21 18:40:43 2010 S=1.92 Km/hr
</name>
<styleUrl>
#styleMap_TLP_Normal
</styleUrl>
<Point>
<coordinates>
-98.9847488,17.2272053,1673.34
</coordinates>
</Point>
</Placemark>
<Placemark>
<name>
Fri May 21 18:40:53 2010 S=0.18 Km/hr
</name>
<styleUrl>
#styleMap_TLP_Normal
</styleUrl>
<Point>
<coordinates>
-98.9847717,17.2272015,1673.91
</coordinates>
</Point>
</Placemark>
<Placemark>
<name>
Fri May 21 18:41:03 2010 S=1.82 Km/hr
</name>
<styleUrl>
#styleMap_TLP_Normal
</styleUrl>
<Point>
<coordinates>
-98.9847336,17.2272243,1673.34
</coordinates>
</Point>
</Placemark>
<Placemark>
<name>
Fri May 21 18:41:13 2010 S=1.96 Km/hr
</name>
<styleUrl>
#styleMap_TLP_Normal
</styleUrl>
<Point>
<coordinates>
-98.9846344,17.2272415,1673.84
</coordinates>
</Point>
</Placemark>
<Placemark>
<name>
Fri May 21 18:41:23 2010 S=0.18 Km/hr
</name>
<styleUrl>
#styleMap_TLP_Normal
</styleUrl>
<Point>
<coordinates>
-98.9846191,17.2272434,1673.47
</coordinates>
</Point>
</Placemark>
<Placemark>
<name>
Fri May 21 18:41:33 2010 S=0.29 Km/hr
</name>
<styleUrl>
#styleMap_TLP_Normal
</styleUrl>
<Point>
<coordinates>
-98.9846497,17.2272720,1673.13
</coordinates>
</Point>
</Placemark>
<Placemark>
<name>
Fri May 21 18:41:43 2010 S=0.74 Km/hr
</name>
<styleUrl>
#styleMap_TLP_Normal
</styleUrl>
<Point>
<coordinates>
-98.9846573,17.2272739,1672.94
</coordinates>
</Point>
</Placemark>
<Placemark>
<name>
Fri May 21 18:41:53 2010 S=0.31 Km/hr
</name>
<styleUrl>
#styleMap_TLP_Normal
</styleUrl>
<Point>
<coordinates>
-98.9846573,17.2272739,1671.94
</coordinates>
</Point>
</Placemark>
<Placemark>
<name>
Fri May 21 18:42:03 2010 S=0.14 Km/hr
</name>
<styleUrl>
#styleMap_TLP_Normal
</styleUrl>
<Point>
<coordinates>
-98.9846497,17.2272701,1671.88
</coordinates>
</Point>
</Placemark>
<Placemark>
<name>
Fri May 21 18:42:13 2010 S=0.50 Km/hr
</name>
<styleUrl>
#styleMap_TLP_Normal
</styleUrl>
<Point>
<coordinates>
-98.9847031,17.2272167,1672.31
</coordinates>
</Point>
</Placemark>
<Placemark>
<name>
Fri May 21 18:42:23 2010 S=0.56 Km/hr
</name>
<styleUrl>
#styleMap_TLP_Normal
</styleUrl>
<Point>
<coordinates>
-98.9847260,17.2272072,1672.22
</coordinates>
</Point>
</Placemark>
<Placemark>
<name>
Fri May 21 18:42:33 2010 S=0.71 Km/hr
</name>
<styleUrl>
#styleMap_TLP_Normal
</styleUrl>
<Point>
<coordinates>
-98.9847260,17.2271957,1672.19
</coordinates>
</Point>
</Placemark>
<Placemark>
<name>
Fri May 21 18:42:43 2010 S=1.48 Km/hr
</name>
<styleUrl>
#styleMap_TLP_Normal
</styleUrl>
<Point>
<coordinates>
-98.9847717,17.2272053,1672.19
</coordinates>
</Point>
</Placemark>
<Placemark>
<name>
Fri May 21 18:42:53 2010 S=0.91 Km/hr
</name>
<styleUrl>
#styleMap_TLP_Normal
</styleUrl>
<Point>
<coordinates>
-98.9847717,17.2271538,1672.78
</coordinates>
</Point>
</Placemark>
<Placemark>
<name>
Fri May 21 18:43:03 2010 S=0.50 Km/hr
</name>
<styleUrl>
#styleMap_TLP_Normal
</styleUrl>
<Point>
<coordinates>
-98.9847565,17.2271557,1672.91
</coordinates>
</Point>
</Placemark>
<Placemark>
<name>
Fri May 21 18:43:13 2010 S=0.66 Km/hr
</name>
<styleUrl>
#styleMap_TLP_Normal
</styleUrl>
<Point>
<coordinates>
-98.9847488,17.2271423,1672.94
</coordinates>
</Point>
</Placemark>
<Placemark>
<name>
Fri May 21 18:43:23 2010 S=1.08 Km/hr
</name>
<styleUrl>
#styleMap_TLP_Normal
</styleUrl>
<Point>
<coordinates>
-98.9847260,17.2271500,1672.88
</coordinates>
</Point>
</Placemark>
<Placemark>
<name>
Fri May 21 18:43:33 2010 S=0.55 Km/hr
</name>
<styleUrl>
#styleMap_TLP_Normal
</styleUrl>
<Point>
<coordinates>
-98.9846649,17.2271767,1671.75
</coordinates>
</Point>
</Placemark>
<Placemark>
<name>
Fri May 21 18:43:43 2010 S=0.21 Km/hr
</name>
<styleUrl>
#styleMap_TLP_Normal
</styleUrl>
<Point>
<coordinates>
-98.9846497,17.2272186,1670.63
</coordinates>
</Point>
</Placemark>
<Placemark>
<name>
Fri May 21 18:43:53 2010 S=0.46 Km/hr
</name>
<styleUrl>
#styleMap_TLP_Normal
</styleUrl>
<Point>
<coordinates>
-98.9846497,17.2272110,1670.66
</coordinates>
</Point>
</Placemark>
<Placemark>
<name>
Fri May 21 18:44:03 2010 S=0.52 Km/hr
</name>
<styleUrl>
#styleMap_TLP_Normal
</styleUrl>
<Point>
<coordinates>
-98.9846649,17.2272148,1670.69
</coordinates>
</Point>
</Placemark>
<Placemark>
<name>
Fri May 21 18:44:13 2010 S=0.55 Km/hr
</name>
<styleUrl>
#styleMap_TLP_Normal
</styleUrl>
<Point>
<coordinates>
-98.9846649,17.2272091,1670.75
</coordinates>
</Point>
</Placemark>
<Placemark>
<name>
Fri May 21 18:44:23 2010 S=0.38 Km/hr
</name>
<styleUrl>
#styleMap_TLP_Normal
</styleUrl>
<Point>
<coordinates>
-98.9846573,17.2272186,1670.81
</coordinates>
</Point>
</Placemark>
<Placemark>
<name>
Fri May 21 18:44:33 2010 S=0.42 Km/hr
</name>
<styleUrl>
#styleMap_TLP_Normal
</styleUrl>
<Point>
<coordinates>
-98.9846420,17.2272491,1670.88
</coordinates>
</Point>
</Placemark>
<Placemark>
<name>
Fri May 21 18:44:43 2010 S=0.32 Km/hr
</name>
<styleUrl>
#styleMap_TLP_Normal
</styleUrl>
<Point>
<coordinates>
-98.9846420,17.2272282,1671.34
</coordinates>
</Point>
</Placemark>
<Placemark>
<name>
Fri May 21 18:44:53 2010 S=0.38 Km/hr
</name>
<styleUrl>
#styleMap_TLP_Normal
</styleUrl>
<Point>
<coordinates>
-98.9846420,17.2272358,1671.34
</coordinates>
</Point>
</Placemark>
<Placemark>
<name>
Fri May 21 18:45:03 2010 S=0.62 Km/hr
</name>
<styleUrl>
#styleMap_TLP_Normal
</styleUrl>
<Point>
<coordinates>
-98.9846573,17.2272301,1671.31
</coordinates>
</Point>
</Placemark>
<Placemark>
<name>
Fri May 21 18:45:13 2010 S=1.51 Km/hr
</name>
<styleUrl>
#styleMap_TLP_Normal
</styleUrl>
<Point>
<coordinates>
-98.9846878,17.2272339,1671.25
</coordinates>
</Point>
</Placemark>
<Placemark>
<name>
Fri May 21 18:45:23 2010 S=1.15 Km/hr
</name>
<styleUrl>
#styleMap_TLP_Normal
</styleUrl>
<Point>
<coordinates>
-98.9847260,17.2272205,1671.59
</coordinates>
</Point>
</Placemark>
<Placemark>
<name>
Fri May 21 18:45:33 2010 S=0.96 Km/hr
</name>
<styleUrl>
#styleMap_TLP_Normal
</styleUrl>
<Point>
<coordinates>
-98.9847336,17.2272205,1671.44
</coordinates>
</Point>
</Placemark>
<Placemark>
<name>
Fri May 21 18:45:43 2010 S=0.59 Km/hr
</name>
<styleUrl>
#styleMap_TLP_Normal
</styleUrl>
<Point>
<coordinates>
-98.9847565,17.2272091,1671.41
</coordinates>
</Point>
</Placemark>
<Placemark>
<name>
Fri May 21 18:45:53 2010 S=1.49 Km/hr
</name>
<styleUrl>
#styleMap_TLP_Normal
</styleUrl>
<Point>
<coordinates>
-98.9846954,17.2272320,1671.19
</coordinates>
</Point>
</Placemark>
<Placemark>
<name>
Fri May 21 18:46:03 2010 S=0.59 Km/hr
</name>
<styleUrl>
#styleMap_TLP_Normal
</styleUrl>
<Point>
<coordinates>
-98.9846725,17.2272587,1668.47
</coordinates>
</Point>
</Placemark>
<Placemark>
<name>
Fri May 21 18:46:13 2010 S=0.10 Km/hr
</name>
<styleUrl>
#styleMap_TLP_Normal
</styleUrl>
<Point>
<coordinates>
-98.9846725,17.2272625,1667.81
</coordinates>
</Point>
</Placemark>
<Placemark>
<name>
Fri May 21 18:46:23 2010 S=1.12 Km/hr
</name>
<styleUrl>
#styleMap_TLP_Normal
</styleUrl>
<Point>
<coordinates>
-98.9846725,17.2272511,1667.13
</coordinates>
</Point>
</Placemark>
<Placemark>
<name>
Fri May 21 18:46:33 2010 S=0.93 Km/hr
</name>
<styleUrl>
#styleMap_TLP_Normal
</styleUrl>
<Point>
<coordinates>
-98.9847488,17.2272491,1665.97
</coordinates>
</Point>
</Placemark>
<Placemark>
<name>
Fri May 21 18:46:43 2010 S=0.63 Km/hr
</name>
<styleUrl>
#styleMap_TLP_Normal
</styleUrl>
<Point>
<coordinates>
-98.9847565,17.2272625,1665.31
</coordinates>
</Point>
</Placemark>
<Placemark>
<name>
Fri May 21 18:46:53 2010 S=1.94 Km/hr
</name>
<styleUrl>
#styleMap_TLP_Normal
</styleUrl>
<Point>
<coordinates>
-98.9847183,17.2273178,1667.94
</coordinates>
</Point>
</Placemark>
<Placemark>
<name>
Fri May 21 18:47:03 2010 S=1.66 Km/hr
</name>
<styleUrl>
#styleMap_TLP_Normal
</styleUrl>
<Point>
<coordinates>
-98.9846420,17.2273617,1669.69
</coordinates>
</Point>
</Placemark>
<Placemark>
<name>
Fri May 21 18:47:13 2010 S=1.88 Km/hr
</name>
<styleUrl>
#styleMap_TLP_Normal
</styleUrl>
<Point>
<coordinates>
-98.9845657,17.2274208,1670.31
</coordinates>
</Point>
</Placemark>
<Placemark>
<name>
Fri May 21 18:47:23 2010 S=1.60 Km/hr
</name>
<styleUrl>
#styleMap_TLP_Normal
</styleUrl>
<Point>
<coordinates>
-98.9844971,17.2274475,1670.63
</coordinates>
</Point>
</Placemark>
<Placemark>
<name>
Fri May 21 18:47:33 2010 S=1.86 Km/hr
</name>
<styleUrl>
#styleMap_TLP_Normal
</styleUrl>
<Point>
<coordinates>
-98.9844284,17.2274685,1671.69
</coordinates>
</Point>
</Placemark>
<Placemark>
<name>
Fri May 21 18:47:43 2010 S=1.78 Km/hr
</name>
<styleUrl>
#styleMap_TLP_Normal
</styleUrl>
<Point>
<coordinates>
-98.9843979,17.2274895,1669.69
</coordinates>
</Point>
</Placemark>
<Placemark>
<name>
Fri May 21 18:47:53 2010 S=1.07 Km/hr
</name>
<styleUrl>
#styleMap_TLP_Normal
</styleUrl>
<Point>
<coordinates>
-98.9844131,17.2275276,1667.28
</coordinates>
</Point>
</Placemark>
<Placemark>
<name>
Fri May 21 18:48:03 2010 S=0.51 Km/hr
</name>
<styleUrl>
#styleMap_TLP_Normal
</styleUrl>
<Point>
<coordinates>
-98.9844055,17.2274971,1665.13
</coordinates>
</Point>
</Placemark>
<Placemark>
<name>
Fri May 21 18:48:13 2010 S=0.60 Km/hr
</name>
<styleUrl>
#styleMap_TLP_Normal
</styleUrl>
<Point>
<coordinates>
-98.9844131,17.2274914,1665.09
</coordinates>
</Point>
</Placemark>
<Placemark>
<name>
Fri May 21 18:48:23 2010 S=0.44 Km/hr
</name>
<styleUrl>
#styleMap_TLP_Normal
</styleUrl>
<Point>
<coordinates>
-98.9844131,17.2274818,1666.13
</coordinates>
</Point>
</Placemark>
<Placemark>
<name>
Fri May 21 18:48:33 2010 S=0.36 Km/hr
</name>
<styleUrl>
#styleMap_TLP_Normal
</styleUrl>
<Point>
<coordinates>
-98.9844055,17.2274761,1666.81
</coordinates>
</Point>
</Placemark>
<Placemark>
<name>
Fri May 21 18:48:43 2010 S=0.41 Km/hr
</name>
<styleUrl>
#styleMap_TLP_Normal
</styleUrl>
<Point>
<coordinates>
-98.9843903,17.2274780,1667.53
</coordinates>
</Point>
</Placemark>
<Placemark>
<name>
Fri May 21 18:48:53 2010 S=0.15 Km/hr
</name>
<styleUrl>
#styleMap_TLP_Normal
</styleUrl>
<Point>
<coordinates>
-98.9843826,17.2274837,1668.25
</coordinates>
</Point>
</Placemark>
<Placemark>
<name>
Fri May 21 18:49:03 2010 S=0.20 Km/hr
</name>
<styleUrl>
#styleMap_TLP_Normal
</styleUrl>
<Point>
<coordinates>
-98.9843826,17.2274742,1668.97
</coordinates>
</Point>
</Placemark>
<Placemark>
<name>
Fri May 21 18:49:13 2010 S=0.49 Km/hr
</name>
<styleUrl>
#styleMap_TLP_Normal
</styleUrl>
<Point>
<coordinates>
-98.9843903,17.2274704,1669.69
</coordinates>
</Point>
</Placemark>
<Placemark>
<name>
Fri May 21 18:49:23 2010 S=0.51 Km/hr
</name>
<styleUrl>
#styleMap_TLP_Normal
</styleUrl>
<Point>
<coordinates>
-98.9843979,17.2274704,1670.41
</coordinates>
</Point>
</Placemark>
<Placemark>
<name>
Fri May 21 18:49:33 2010 S=0.80 Km/hr
</name>
<styleUrl>
#styleMap_TLP_Normal
</styleUrl>
<Point>
<coordinates>
-98.9843826,17.2274761,1671.06
</coordinates>
</Point>
</Placemark>
<Placemark>
<name>
Fri May 21 18:49:43 2010 S=0.21 Km/hr
</name>
<styleUrl>
#styleMap_TLP_Normal
</styleUrl>
<Point>
<coordinates>
-98.9843674,17.2274837,1671.50
</coordinates>
</Point>
</Placemark>
<Placemark>
<name>
Fri May 21 18:49:53 2010 S=0.43 Km/hr
</name>
<styleUrl>
#styleMap_TLP_Normal
</styleUrl>
<Point>
<coordinates>
-98.9843674,17.2274837,1672.00
</coordinates>
</Point>
</Placemark>
<Placemark>
<name>
Fri May 21 18:50:03 2010 S=0.12 Km/hr
</name>
<styleUrl>
#styleMap_TLP_Normal
</styleUrl>
<Point>
<coordinates>
-98.9843521,17.2274837,1672.34
</coordinates>
</Point>
</Placemark>
<Placemark>
<name>
Fri May 21 18:50:13 2010 S=0.27 Km/hr
</name>
<styleUrl>
#styleMap_TLP_Normal
</styleUrl>
<Point>
<coordinates>
-98.9843445,17.2274895,1672.53
</coordinates>
</Point>
</Placemark>
<Placemark>
<name>
Fri May 21 18:50:23 2010 S=0.57 Km/hr
</name>
<styleUrl>
#styleMap_TLP_Normal
</styleUrl>
<Point>
<coordinates>
-98.9843445,17.2274895,1672.69
</coordinates>
</Point>
</Placemark>
<Placemark>
<name>
Fri May 21 18:50:33 2010 S=0.32 Km/hr
</name>
<styleUrl>
#styleMap_TLP_Normal
</styleUrl>
<Point>
<coordinates>
-98.9843445,17.2274818,1672.13
</coordinates>
</Point>
</Placemark>
<Placemark>
<name>
Fri May 21 18:50:43 2010 S=0.31 Km/hr
</name>
<styleUrl>
#styleMap_TLP_Normal
</styleUrl>
<Point>
<coordinates>
-98.9843292,17.2274780,1671.47
</coordinates>
</Point>
</Placemark>
<Placemark>
<name>
Fri May 21 18:50:53 2010 S=0.13 Km/hr
</name>
<styleUrl>
#styleMap_TLP_Normal
</styleUrl>
<Point>
<coordinates>
-98.9843292,17.2274799,1670.88
</coordinates>
</Point>
</Placemark>
<Placemark>
<name>
Fri May 21 18:51:03 2010 S=0.01 Km/hr
</name>
<styleUrl>
#styleMap_TLP_Normal
</styleUrl>
<Point>
<coordinates>
-98.9843292,17.2274780,1670.75
</coordinates>
</Point>
</Placemark>
<Placemark>
<name>
Fri May 21 18:51:13 2010 S=0.01 Km/hr
</name>
<styleUrl>
#styleMap_TLP_Normal
</styleUrl>
<Point>
<coordinates>
-98.9843369,17.2274780,1670.75
</coordinates>
</Point>
</Placemark>
<Placemark>
<name>
Fri May 21 18:51:23 2010 S=0.01 Km/hr
</name>
<styleUrl>
#styleMap_TLP_Normal
</styleUrl>
<Point>
<coordinates>
-98.9843369,17.2274780,1670.72
</coordinates>
</Point>
</Placemark>
<Placemark>
<name>
Fri May 21 18:51:33 2010 S=0.00 Km/hr
</name>
<styleUrl>
#styleMap_TLP_Normal
</styleUrl>
<Point>
<coordinates>
-98.9843445,17.2274780,1670.69
</coordinates>
</Point>
</Placemark>
<Placemark>
<name>
Fri May 21 18:51:43 2010 S=0.78 Km/hr
</name>
<styleUrl>
#styleMap_TLP_Normal
</styleUrl>
<Point>
<coordinates>
-98.9843521,17.2274799,1670.63
</coordinates>
</Point>
</Placemark>
<Placemark>
<name>
Fri May 21 18:51:53 2010 S=1.13 Km/hr
</name>
<styleUrl>
#styleMap_TLP_Normal
</styleUrl>
<Point>
<coordinates>
-98.9843826,17.2274780,1669.84
</coordinates>
</Point>
</Placemark>
<Placemark>
<name>
Fri May 21 18:52:03 2010 S=0.44 Km/hr
</name>
<styleUrl>
#styleMap_TLP_Normal
</styleUrl>
<Point>
<coordinates>
-98.9843903,17.2274837,1670.44
</coordinates>
</Point>
</Placemark>
<Placemark>
<name>
Fri May 21 18:52:13 2010 S=0.77 Km/hr
</name>
<styleUrl>
#styleMap_TLP_Normal
</styleUrl>
<Point>
<coordinates>
-98.9844055,17.2274876,1670.25
</coordinates>
</Point>
</Placemark>
<Placemark>
<name>
Fri May 21 18:52:23 2010 S=0.59 Km/hr
</name>
<styleUrl>
#styleMap_TLP_Normal
</styleUrl>
<Point>
<coordinates>
-98.9844360,17.2274761,1669.53
</coordinates>
</Point>
</Placemark>
<Placemark>
<name>
Fri May 21 18:52:33 2010 S=0.15 Km/hr
</name>
<styleUrl>
#styleMap_TLP_Normal
</styleUrl>
<Point>
<coordinates>
-98.9844437,17.2274780,1669.00
</coordinates>
</Point>
</Placemark>
<Placemark>
<name>
Fri May 21 18:52:43 2010 S=0.38 Km/hr
</name>
<styleUrl>
#styleMap_TLP_Normal
</styleUrl>
<Point>
<coordinates>
-98.9844513,17.2274704,1668.50
</coordinates>
</Point>
</Placemark>
<Placemark>
<name>
Fri May 21 18:52:53 2010 S=1.63 Km/hr
</name>
<styleUrl>
#styleMap_TLP_Normal
</styleUrl>
<Point>
<coordinates>
-98.9843826,17.2274837,1668.13
</coordinates>
</Point>
</Placemark>
<Placemark>
<name>
Fri May 21 18:53:03 2010 S=1.91 Km/hr
</name>
<styleUrl>
#styleMap_TLP_Normal
</styleUrl>
<Point>
<coordinates>
-98.9843063,17.2274971,1667.03
</coordinates>
</Point>
</Placemark>
<Placemark>
<name>
Fri May 21 18:53:13 2010 S=2.28 Km/hr
</name>
<styleUrl>
#styleMap_TLP_Normal
</styleUrl>
<Point>
<coordinates>
-98.9842453,17.2274876,1665.75
</coordinates>
</Point>
</Placemark>
<Placemark>
<name>
Fri May 21 18:53:23 2010 S=2.39 Km/hr
</name>
<styleUrl>
#styleMap_TLP_Normal
</styleUrl>
<Point>
<coordinates>
-98.9841690,17.2275028,1664.38
</coordinates>
</Point>
</Placemark>
<Placemark>
<name>
Fri May 21 18:53:33 2010 S=0.45 Km/hr
</name>
<styleUrl>
#styleMap_TLP_Normal
</styleUrl>
<Point>
<coordinates>
-98.9841690,17.2274799,1662.22
</coordinates>
</Point>
</Placemark>
<Placemark>
<name>
Fri May 21 18:53:43 2010 S=2.86 Km/hr
</name>
<styleUrl>
#styleMap_TLP_Normal
</styleUrl>
<Point>
<coordinates>
-98.9841690,17.2274532,1661.41
</coordinates>
</Point>
</Placemark>
<Placemark>
<name>
Fri May 21 18:53:53 2010 S=1.07 Km/hr
</name>
<styleUrl>
#styleMap_TLP_Normal
</styleUrl>
<Point>
<coordinates>
-98.9841919,17.2274303,1660.66
</coordinates>
</Point>
</Placemark>
<Placemark>
<name>
Fri May 21 18:54:03 2010 S=1.82 Km/hr
</name>
<styleUrl>
#styleMap_TLP_Normal
</styleUrl>
<Point>
<coordinates>
-98.9842834,17.2274189,1660.47
</coordinates>
</Point>
</Placemark>
<Placemark>
<name>
Fri May 21 18:54:13 2010 S=0.50 Km/hr
</name>
<styleUrl>
#styleMap_TLP_Normal
</styleUrl>
<Point>
<coordinates>
-98.9842758,17.2273960,1660.31
</coordinates>
</Point>
</Placemark>
<Placemark>
<name>
Fri May 21 18:54:23 2010 S=1.00 Km/hr
</name>
<styleUrl>
#styleMap_TLP_Normal
</styleUrl>
<Point>
<coordinates>
-98.9842758,17.2273960,1660.31
</coordinates>
</Point>
</Placemark>
<Placemark>
<name>
Fri May 21 18:54:33 2010 S=1.23 Km/hr
</name>
<styleUrl>
#styleMap_TLP_Normal
</styleUrl>
<Point>
<coordinates>
-98.9842911,17.2274017,1660.31
</coordinates>
</Point>
</Placemark>
<Placemark>
<name>
Fri May 21 18:54:43 2010 S=0.86 Km/hr
</name>
<styleUrl>
#styleMap_TLP_Normal
</styleUrl>
<Point>
<coordinates>
-98.9842987,17.2274017,1660.50
</coordinates>
</Point>
</Placemark>
<Placemark>
<name>
Fri May 21 18:54:53 2010 S=1.69 Km/hr
</name>
<styleUrl>
#styleMap_TLP_Normal
</styleUrl>
<Point>
<coordinates>
-98.9843216,17.2274132,1660.59
</coordinates>
</Point>
</Placemark>
<Placemark>
<name>
Fri May 21 18:55:03 2010 S=0.48 Km/hr
</name>
<styleUrl>
#styleMap_TLP_Normal
</styleUrl>
<Point>
<coordinates>
-98.9843445,17.2274303,1660.53
</coordinates>
</Point>
</Placemark>
<Placemark>
<name>
Fri May 21 18:55:13 2010 S=1.90 Km/hr
</name>
<styleUrl>
#styleMap_TLP_Normal
</styleUrl>
<Point>
<coordinates>
-98.9843140,17.2274590,1660.41
</coordinates>
</Point>
</Placemark>
<Placemark>
<name>
Fri May 21 18:55:23 2010 S=0.82 Km/hr
</name>
<styleUrl>
#styleMap_TLP_Normal
</styleUrl>
<Point>
<coordinates>
-98.9843140,17.2274818,1660.38
</coordinates>
</Point>
</Placemark>
<Placemark>
<name>
Fri May 21 18:55:33 2010 S=1.35 Km/hr
</name>
<styleUrl>
#styleMap_TLP_Normal
</styleUrl>
<Point>
<coordinates>
-98.9843445,17.2274952,1660.81
</coordinates>
</Point>
</Placemark>
<Placemark>
<name>
Fri May 21 18:55:43 2010 S=0.79 Km/hr
</name>
<styleUrl>
#styleMap_TLP_Normal
</styleUrl>
<Point>
<coordinates>
-98.9843750,17.2274952,1661.50
</coordinates>
</Point>
</Placemark>
<Placemark>
<name>
Fri May 21 18:55:53 2010 S=0.72 Km/hr
</name>
<styleUrl>
#styleMap_TLP_Normal
</styleUrl>
<Point>
<coordinates>
-98.9843979,17.2275009,1661.84
</coordinates>
</Point>
</Placemark>
<Placemark>
<name>
Fri May 21 18:56:03 2010 S=0.54 Km/hr
</name>
<styleUrl>
#styleMap_TLP_Normal
</styleUrl>
<Point>
<coordinates>
-98.9844055,17.2275085,1662.13
</coordinates>
</Point>
</Placemark>
<Placemark>
<name>
Fri May 21 18:56:13 2010 S=0.16 Km/hr
</name>
<styleUrl>
#styleMap_TLP_Normal
</styleUrl>
<Point>
<coordinates>
-98.9844208,17.2275105,1662.38
</coordinates>
</Point>
</Placemark>
<Placemark>
<name>
Fri May 21 18:56:23 2010 S=0.48 Km/hr
</name>
<styleUrl>
#styleMap_TLP_Normal
</styleUrl>
<Point>
<coordinates>
-98.9844131,17.2275162,1662.66
</coordinates>
</Point>
</Placemark>
<Placemark>
<name>
Fri May 21 18:56:33 2010 S=0.64 Km/hr
</name>
<styleUrl>
#styleMap_TLP_Normal
</styleUrl>
<Point>
<coordinates>
-98.9844131,17.2275124,1662.97
</coordinates>
</Point>
</Placemark>
<Placemark>
<name>
Fri May 21 18:56:43 2010 S=0.57 Km/hr
</name>
<styleUrl>
#styleMap_TLP_Normal
</styleUrl>
<Point>
<coordinates>
-98.9844284,17.2275028,1663.31
</coordinates>
</Point>
</Placemark>
<Placemark>
<name>
Fri May 21 18:56:53 2010 S=0.50 Km/hr
</name>
<styleUrl>
#styleMap_TLP_Normal
</styleUrl>
<Point>
<coordinates>
-98.9844284,17.2275009,1663.63
</coordinates>
</Point>
</Placemark>
<Placemark>
<name>
Fri May 21 18:57:03 2010 S=0.10 Km/hr
</name>
<styleUrl>
#styleMap_TLP_Normal
</styleUrl>
<Point>
<coordinates>
-98.9844208,17.2275066,1663.94
</coordinates>
</Point>
</Placemark>
<Placemark>
<name>
Fri May 21 18:57:13 2010 S=1.17 Km/hr
</name>
<styleUrl>
#styleMap_TLP_Normal
</styleUrl>
<Point>
<coordinates>
-98.9844284,17.2275009,1664.22
</coordinates>
</Point>
</Placemark>
<Placemark>
<name>
Fri May 21 18:57:23 2010 S=1.39 Km/hr
</name>
<styleUrl>
#styleMap_TLP_Normal
</styleUrl>
<Point>
<coordinates>
-98.9844666,17.2274494,1664.50
</coordinates>
</Point>
</Placemark>
<Placemark>
<name>
Fri May 21 18:57:33 2010 S=1.75 Km/hr
</name>
<styleUrl>
#styleMap_TLP_Normal
</styleUrl>
<Point>
<coordinates>
-98.9845428,17.2274055,1665.34
</coordinates>
</Point>
</Placemark>
<Placemark>
<name>
Fri May 21 18:57:43 2010 S=1.94 Km/hr
</name>
<styleUrl>
#styleMap_TLP_Normal
</styleUrl>
<Point>
<coordinates>
-98.9846115,17.2273865,1665.66
</coordinates>
</Point>
</Placemark>
<Placemark>
<name>
Fri May 21 18:57:53 2010 S=2.31 Km/hr
</name>
<styleUrl>
#styleMap_TLP_Normal
</styleUrl>
<Point>
<coordinates>
-98.9846802,17.2273273,1665.81
</coordinates>
</Point>
</Placemark>
<Placemark>
<name>
Fri May 21 18:58:03 2010 S=2.49 Km/hr
</name>
<styleUrl>
#styleMap_TLP_Normal
</styleUrl>
<Point>
<coordinates>
-98.9847183,17.2272530,1665.84
</coordinates>
</Point>
</Placemark>
<Placemark>
<name>
Fri May 21 18:58:13 2010 S=1.36 Km/hr
</name>
<styleUrl>
#styleMap_TLP_Normal
</styleUrl>
<Point>
<coordinates>
-98.9847336,17.2272186,1667.56
</coordinates>
</Point>
</Placemark>
<Placemark>
<name>
Fri May 21 18:58:23 2010 S=0.43 Km/hr
</name>
<styleUrl>
#styleMap_TLP_Normal
</styleUrl>
<Point>
<coordinates>
-98.9847336,17.2272606,1668.47
</coordinates>
</Point>
</Placemark>
<Placemark>
<name>
Fri May 21 18:58:33 2010 S=2.75 Km/hr
</name>
<styleUrl>
#styleMap_TLP_Normal
</styleUrl>
<Point>
<coordinates>
-98.9846649,17.2273064,1668.38
</coordinates>
</Point>
</Placemark>
<Placemark>
<name>
Fri May 21 18:58:43 2010 S=3.76 Km/hr
</name>
<styleUrl>
#styleMap_TLP_Normal
</styleUrl>
<Point>
<coordinates>
-98.9845505,17.2273865,1668.19
</coordinates>
</Point>
</Placemark>
<Placemark>
<name>
Fri May 21 18:58:53 2010 S=1.84 Km/hr
</name>
<styleUrl>
#styleMap_TLP_Normal
</styleUrl>
<Point>
<coordinates>
-98.9844742,17.2274456,1668.00
</coordinates>
</Point>
</Placemark>
<Placemark>
<name>
Fri May 21 18:59:03 2010 S=0.51 Km/hr
</name>
<styleUrl>
#styleMap_TLP_Normal
</styleUrl>
<Point>
<coordinates>
-98.9844666,17.2274208,1668.25
</coordinates>
</Point>
</Placemark>
<Placemark>
<name>
Fri May 21 18:59:13 2010 S=1.16 Km/hr
</name>
<styleUrl>
#styleMap_TLP_Normal
</styleUrl>
<Point>
<coordinates>
-98.9844894,17.2273941,1668.97
</coordinates>
</Point>
</Placemark>
<Placemark>
<name>
Fri May 21 18:59:23 2010 S=1.42 Km/hr
</name>
<styleUrl>
#styleMap_TLP_Normal
</styleUrl>
<Point>
<coordinates>
-98.9845352,17.2273960,1669.19
</coordinates>
</Point>
</Placemark>
<Placemark>
<name>
Fri May 21 18:59:33 2010 S=0.73 Km/hr
</name>
<styleUrl>
#styleMap_TLP_Normal
</styleUrl>
<Point>
<coordinates>
-98.9845200,17.2273979,1669.38
</coordinates>
</Point>
</Placemark>
<Placemark>
<name>
Fri May 21 18:59:43 2010 S=1.28 Km/hr
</name>
<styleUrl>
#styleMap_TLP_Normal
</styleUrl>
<Point>
<coordinates>
-98.9845505,17.2273884,1669.66
</coordinates>
</Point>
</Placemark>
<Placemark>
<name>
Fri May 21 18:59:53 2010 S=0.25 Km/hr
</name>
<styleUrl>
#styleMap_TLP_Normal
</styleUrl>
<Point>
<coordinates>
-98.9845047,17.2273998,1670.25
</coordinates>
</Point>
</Placemark>
<Placemark>
<name>
Fri May 21 19:00:03 2010 S=1.45 Km/hr
</name>
<styleUrl>
#styleMap_TLP_Normal
</styleUrl>
<Point>
<coordinates>
-98.9845123,17.2273788,1670.59
</coordinates>
</Point>
</Placemark>
<Placemark>
<name>
Fri May 21 19:00:13 2010 S=1.00 Km/hr
</name>
<styleUrl>
#styleMap_TLP_Normal
</styleUrl>
<Point>
<coordinates>
-98.9845047,17.2273560,1671.03
</coordinates>
</Point>
</Placemark>
<Placemark>
<name>
Fri May 21 19:00:23 2010 S=1.71 Km/hr
</name>
<styleUrl>
#styleMap_TLP_Normal
</styleUrl>
<Point>
<coordinates>
-98.9845200,17.2273140,1671.31
</coordinates>
</Point>
</Placemark>
<Placemark>
<name>
Fri May 21 19:00:33 2010 S=0.34 Km/hr
</name>
<styleUrl>
#styleMap_TLP_Normal
</styleUrl>
<Point>
<coordinates>
-98.9844589,17.2273846,1671.75
</coordinates>
</Point>
</Placemark>
<Placemark>
<name>
Fri May 21 19:00:43 2010 S=1.58 Km/hr
</name>
<styleUrl>
#styleMap_TLP_Normal
</styleUrl>
<Point>
<coordinates>
-98.9845886,17.2273788,1670.56
</coordinates>
</Point>
</Placemark>
<Placemark>
<name>
Fri May 21 19:00:53 2010 S=2.54 Km/hr
</name>
<styleUrl>
#styleMap_TLP_Normal
</styleUrl>
<Point>
<coordinates>
-98.9846268,17.2273693,1671.56
</coordinates>
</Point>
</Placemark>
<Placemark>
<name>
Fri May 21 19:01:03 2010 S=2.52 Km/hr
</name>
<styleUrl>
#styleMap_TLP_Normal
</styleUrl>
<Point>
<coordinates>
-98.9846878,17.2273312,1673.06
</coordinates>
</Point>
</Placemark>
<Placemark>
<name>
Fri May 21 19:01:13 2010 S=0.98 Km/hr
</name>
<styleUrl>
#styleMap_TLP_Normal
</styleUrl>
<Point>
<coordinates>
-98.9846954,17.2273083,1673.63
</coordinates>
</Point>
</Placemark>
<Placemark>
<name>
Fri May 21 19:01:23 2010 S=0.72 Km/hr
</name>
<styleUrl>
#styleMap_TLP_Normal
</styleUrl>
<Point>
<coordinates>
-98.9847107,17.2272758,1674.50
</coordinates>
</Point>
</Placemark>
<Placemark>
<name>
Fri May 21 19:01:33 2010 S=0.94 Km/hr
</name>
<styleUrl>
#styleMap_TLP_Normal
</styleUrl>
<Point>
<coordinates>
-98.9847183,17.2272625,1674.91
</coordinates>
</Point>
</Placemark>
<Placemark>
<name>
Fri May 21 19:01:43 2010 S=1.10 Km/hr
</name>
<styleUrl>
#styleMap_TLP_Normal
</styleUrl>
<Point>
<coordinates>
-98.9847565,17.2272625,1675.25
</coordinates>
</Point>
</Placemark>
<Placemark>
<name>
Fri May 21 19:01:53 2010 S=0.96 Km/hr
</name>
<styleUrl>
#styleMap_TLP_Normal
</styleUrl>
<Point>
<coordinates>
-98.9847565,17.2272625,1674.47
</coordinates>
</Point>
</Placemark>
<Placemark>
<name>
Fri May 21 19:02:03 2010 S=1.04 Km/hr
</name>
<styleUrl>
#styleMap_TLP_Normal
</styleUrl>
<Point>
<coordinates>
-98.9847946,17.2272682,1673.56
</coordinates>
</Point>
</Placemark>
<Placemark>
<name>
Fri May 21 19:02:13 2010 S=0.74 Km/hr
</name>
<styleUrl>
#styleMap_TLP_Normal
</styleUrl>
<Point>
<coordinates>
-98.9847717,17.2272797,1671.94
</coordinates>
</Point>
</Placemark>
<Placemark>
<name>
Fri May 21 19:02:23 2010 S=0.55 Km/hr
</name>
<styleUrl>
#styleMap_TLP_Normal
</styleUrl>
<Point>
<coordinates>
-98.9847870,17.2272854,1671.94
</coordinates>
</Point>
</Placemark>
<Placemark>
<name>
Fri May 21 19:02:33 2010 S=0.19 Km/hr
</name>
<styleUrl>
#styleMap_TLP_Normal
</styleUrl>
<Point>
<coordinates>
-98.9848099,17.2272911,1672.16
</coordinates>
</Point>
</Placemark>
<Placemark>
<name>
Fri May 21 19:02:43 2010 S=1.08 Km/hr
</name>
<styleUrl>
#styleMap_TLP_Normal
</styleUrl>
<Point>
<coordinates>
-98.9848099,17.2272949,1671.81
</coordinates>
</Point>
</Placemark>
<Placemark>
<name>
Fri May 21 19:02:53 2010 S=0.45 Km/hr
</name>
<styleUrl>
#styleMap_TLP_Normal
</styleUrl>
<Point>
<coordinates>
-98.9847641,17.2272892,1671.81
</coordinates>
</Point>
</Placemark>
<Placemark>
<name>
Fri May 21 19:03:03 2010 S=2.30 Km/hr
</name>
<styleUrl>
#styleMap_TLP_Normal
</styleUrl>
<Point>
<coordinates>
-98.9847412,17.2272987,1671.50
</coordinates>
</Point>
</Placemark>
<Placemark>
<name>
Fri May 21 19:03:13 2010 S=0.68 Km/hr
</name>
<styleUrl>
#styleMap_TLP_Normal
</styleUrl>
<Point>
<coordinates>
-98.9847031,17.2272949,1671.31
</coordinates>
</Point>
</Placemark>
<Placemark>
<name>
Fri May 21 19:03:23 2010 S=0.67 Km/hr
</name>
<styleUrl>
#styleMap_TLP_Normal
</styleUrl>
<Point>
<coordinates>
-98.9846878,17.2272949,1671.47
</coordinates>
</Point>
</Placemark>
<Placemark>
<name>
Fri May 21 19:03:33 2010 S=0.80 Km/hr
</name>
<styleUrl>
#styleMap_TLP_Normal
</styleUrl>
<Point>
<coordinates>
-98.9847183,17.2272854,1670.94
</coordinates>
</Point>
</Placemark>
<Placemark>
<name>
Fri May 21 19:03:43 2010 S=0.44 Km/hr
</name>
<styleUrl>
#styleMap_TLP_Normal
</styleUrl>
<Point>
<coordinates>
-98.9847107,17.2272854,1670.72
</coordinates>
</Point>
</Placemark>
<Placemark>
<name>
Fri May 21 19:03:53 2010 S=0.52 Km/hr
</name>
<styleUrl>
#styleMap_TLP_Normal
</styleUrl>
<Point>
<coordinates>
-98.9847031,17.2272835,1670.63
</coordinates>
</Point>
</Placemark>
<Placemark>
<name>
Fri May 21 19:04:03 2010 S=0.49 Km/hr
</name>
<styleUrl>
#styleMap_TLP_Normal
</styleUrl>
<Point>
<coordinates>
-98.9847031,17.2272549,1671.06
</coordinates>
</Point>
</Placemark>
<Placemark>
<name>
Fri May 21 19:04:13 2010 S=2.56 Km/hr
</name>
<styleUrl>
#styleMap_TLP_Normal
</styleUrl>
<Point>
<coordinates>
-98.9847412,17.2272415,1671.00
</coordinates>
</Point>
</Placemark>
<Placemark>
<name>
Fri May 21 19:04:23 2010 S=0.63 Km/hr
</name>
<styleUrl>
#styleMap_TLP_Normal
</styleUrl>
<Point>
<coordinates>
-98.9848251,17.2272377,1667.78
</coordinates>
</Point>
</Placemark>
<Placemark>
<name>
Fri May 21 19:04:33 2010 S=0.24 Km/hr
</name>
<styleUrl>
#styleMap_TLP_Normal
</styleUrl>
<Point>
<coordinates>
-98.9848022,17.2272434,1668.25
</coordinates>
</Point>
</Placemark>
<Placemark>
<name>
Fri May 21 19:04:43 2010 S=1.33 Km/hr
</name>
<styleUrl>
#styleMap_TLP_Normal
</styleUrl>
<Point>
<coordinates>
-98.9848022,17.2272434,1669.09
</coordinates>
</Point>
</Placemark>
<Placemark>
<name>
Fri May 21 19:04:53 2010 S=0.13 Km/hr
</name>
<styleUrl>
#styleMap_TLP_Normal
</styleUrl>
<Point>
<coordinates>
-98.9848022,17.2272453,1669.53
</coordinates>
</Point>
</Placemark>
<Placemark>
<name>
Fri May 21 19:05:03 2010 S=1.11 Km/hr
</name>
<styleUrl>
#styleMap_TLP_Normal
</styleUrl>
<Point>
<coordinates>
-98.9848099,17.2272511,1669.38
</coordinates>
</Point>
</Placemark>
<Placemark>
<name>
Fri May 21 19:05:13 2010 S=0.45 Km/hr
</name>
<styleUrl>
#styleMap_TLP_Normal
</styleUrl>
<Point>
<coordinates>
-98.9847794,17.2272606,1669.13
</coordinates>
</Point>
</Placemark>
<Placemark>
<name>
Fri May 21 19:05:23 2010 S=0.67 Km/hr
</name>
<styleUrl>
#styleMap_TLP_Normal
</styleUrl>
<Point>
<coordinates>
-98.9847641,17.2272606,1669.19
</coordinates>
</Point>
</Placemark>
<Placemark>
<name>
Fri May 21 19:05:33 2010 S=1.00 Km/hr
</name>
<styleUrl>
#styleMap_TLP_Normal
</styleUrl>
<Point>
<coordinates>
-98.9847794,17.2272739,1669.44
</coordinates>
</Point>
</Placemark>
<Placemark>
<name>
Fri May 21 19:05:43 2010 S=0.26 Km/hr
</name>
<styleUrl>
#styleMap_TLP_Normal
</styleUrl>
<Point>
<coordinates>
-98.9847794,17.2272778,1670.88
</coordinates>
</Point>
</Placemark>
<Placemark>
<name>
Fri May 21 19:05:53 2010 S=0.37 Km/hr
</name>
<styleUrl>
#styleMap_TLP_Normal
</styleUrl>
<Point>
<coordinates>
-98.9847794,17.2272778,1671.19
</coordinates>
</Point>
</Placemark>
<Placemark>
<name>
Fri May 21 19:06:03 2010 S=1.70 Km/hr
</name>
<styleUrl>
#styleMap_TLP_Normal
</styleUrl>
<Point>
<coordinates>
-98.9847107,17.2272701,1670.59
</coordinates>
</Point>
</Placemark>
<Placemark>
<name>
Fri May 21 19:06:13 2010 S=0.16 Km/hr
</name>
<styleUrl>
#styleMap_TLP_Normal
</styleUrl>
<Point>
<coordinates>
-98.9846878,17.2272758,1671.59
</coordinates>
</Point>
</Placemark>
<Placemark>
<name>
Fri May 21 19:06:23 2010 S=0.28 Km/hr
</name>
<styleUrl>
#styleMap_TLP_Normal
</styleUrl>
<Point>
<coordinates>
-98.9846954,17.2272720,1671.69
</coordinates>
</Point>
</Placemark>
<Placemark>
<name>
Fri May 21 19:06:33 2010 S=0.25 Km/hr
</name>
<styleUrl>
#styleMap_TLP_Normal
</styleUrl>
<Point>
<coordinates>
-98.9847031,17.2272701,1671.81
</coordinates>
</Point>
</Placemark>
<Placemark>
<name>
Fri May 21 19:06:43 2010 S=0.76 Km/hr
</name>
<styleUrl>
#styleMap_TLP_Normal
</styleUrl>
<Point>
<coordinates>
-98.9847107,17.2272701,1671.91
</coordinates>
</Point>
</Placemark>
<Placemark>
<name>
Fri May 21 19:06:53 2010 S=0.14 Km/hr
</name>
<styleUrl>
#styleMap_TLP_Normal
</styleUrl>
<Point>
<coordinates>
-98.9847107,17.2272873,1672.50
</coordinates>
</Point>
</Placemark>
<Placemark>
<name>
Fri May 21 19:07:03 2010 S=0.23 Km/hr
</name>
<styleUrl>
#styleMap_TLP_Normal
</styleUrl>
<Point>
<coordinates>
-98.9847031,17.2272892,1672.72
</coordinates>
</Point>
</Placemark>
<Placemark>
<name>
Fri May 21 19:07:13 2010 S=0.71 Km/hr
</name>
<styleUrl>
#styleMap_TLP_Normal
</styleUrl>
<Point>
<coordinates>
-98.9846573,17.2272873,1672.41
</coordinates>
</Point>
</Placemark>
<Placemark>
<name>
Fri May 21 19:07:23 2010 S=1.21 Km/hr
</name>
<styleUrl>
#styleMap_TLP_Normal
</styleUrl>
<Point>
<coordinates>
-98.9846802,17.2272949,1672.72
</coordinates>
</Point>
</Placemark>
<Placemark>
<name>
Fri May 21 19:07:33 2010 S=0.65 Km/hr
</name>
<styleUrl>
#styleMap_TLP_Normal
</styleUrl>
<Point>
<coordinates>
-98.9846725,17.2272797,1672.63
</coordinates>
</Point>
</Placemark>
<Placemark>
<name>
Fri May 21 19:07:43 2010 S=0.85 Km/hr
</name>
<styleUrl>
#styleMap_TLP_Normal
</styleUrl>
<Point>
<coordinates>
-98.9846573,17.2272701,1672.50
</coordinates>
</Point>
</Placemark>
<Placemark>
<name>
Fri May 21 19:07:53 2010 S=1.33 Km/hr
</name>
<styleUrl>
#styleMap_TLP_Normal
</styleUrl>
<Point>
<coordinates>
-98.9846878,17.2272835,1673.03
</coordinates>
</Point>
</Placemark>
<Placemark>
<name>
Fri May 21 19:08:03 2010 S=0.35 Km/hr
</name>
<styleUrl>
#styleMap_TLP_Normal
</styleUrl>
<Point>
<coordinates>
-98.9846725,17.2272568,1672.69
</coordinates>
</Point>
</Placemark>
<Placemark>
<name>
Fri May 21 19:08:13 2010 S=0.70 Km/hr
</name>
<styleUrl>
#styleMap_TLP_Normal
</styleUrl>
<Point>
<coordinates>
-98.9846802,17.2272530,1672.66
</coordinates>
</Point>
</Placemark>
<Placemark>
<name>
Fri May 21 19:08:23 2010 S=0.50 Km/hr
</name>
<styleUrl>
#styleMap_TLP_Normal
</styleUrl>
<Point>
<coordinates>
-98.9847183,17.2272339,1672.72
</coordinates>
</Point>
</Placemark>
<Placemark>
<name>
Fri May 21 19:08:33 2010 S=1.79 Km/hr
</name>
<styleUrl>
#styleMap_TLP_Normal
</styleUrl>
<Point>
<coordinates>
-98.9847107,17.2272606,1672.75
</coordinates>
</Point>
</Placemark>
<Placemark>
<name>
Fri May 21 19:08:43 2010 S=1.29 Km/hr
</name>
<styleUrl>
#styleMap_TLP_Normal
</styleUrl>
<Point>
<coordinates>
-98.9847488,17.2273102,1672.72
</coordinates>
</Point>
</Placemark>
<Placemark>
<name>
Fri May 21 19:08:53 2010 S=1.35 Km/hr
</name>
<styleUrl>
#styleMap_TLP_Normal
</styleUrl>
<Point>
<coordinates>
-98.9848099,17.2273865,1674.47
</coordinates>
</Point>
</Placemark>
<Placemark>
<name>
Fri May 21 19:09:03 2010 S=1.20 Km/hr
</name>
<styleUrl>
#styleMap_TLP_Normal
</styleUrl>
<Point>
<coordinates>
-98.9847946,17.2274284,1676.03
</coordinates>
</Point>
</Placemark>
<Placemark>
<name>
Fri May 21 19:09:13 2010 S=1.07 Km/hr
</name>
<styleUrl>
#styleMap_TLP_Normal
</styleUrl>
<Point>
<coordinates>
-98.9848175,17.2274704,1677.75
</coordinates>
</Point>
</Placemark>
<Placemark>
<name>
Fri May 21 19:09:23 2010 S=1.55 Km/hr
</name>
<styleUrl>
#styleMap_TLP_Normal
</styleUrl>
<Point>
<coordinates>
-98.9848099,17.2275028,1678.88
</coordinates>
</Point>
</Placemark>
<Placemark>
<name>
Fri May 21 19:09:33 2010 S=1.07 Km/hr
</name>
<styleUrl>
#styleMap_TLP_Normal
</styleUrl>
<Point>
<coordinates>
-98.9847488,17.2275124,1681.59
</coordinates>
</Point>
</Placemark>
<Placemark>
<name>
Fri May 21 19:09:43 2010 S=0.56 Km/hr
</name>
<styleUrl>
#styleMap_TLP_Normal
</styleUrl>
<Point>
<coordinates>
-98.9847336,17.2275410,1682.16
</coordinates>
</Point>
</Placemark>
<Placemark>
<name>
Fri May 21 19:09:53 2010 S=1.86 Km/hr
</name>
<styleUrl>
#styleMap_TLP_Normal
</styleUrl>
<Point>
<coordinates>
-98.9847412,17.2275543,1682.72
</coordinates>
</Point>
</Placemark>
<Placemark>
<name>
Fri May 21 19:10:03 2010 S=0.82 Km/hr
</name>
<styleUrl>
#styleMap_TLP_Normal
</styleUrl>
<Point>
<coordinates>
-98.9847565,17.2275581,1685.00
</coordinates>
</Point>
</Placemark>
<Placemark>
<name>
Fri May 21 19:10:13 2010 S=0.59 Km/hr
</name>
<styleUrl>
#styleMap_TLP_Normal
</styleUrl>
<Point>
<coordinates>
-98.9847870,17.2275562,1685.41
</coordinates>
</Point>
</Placemark>
<Placemark>
<name>
Fri May 21 19:10:23 2010 S=1.75 Km/hr
</name>
<styleUrl>
#styleMap_TLP_Normal
</styleUrl>
<Point>
<coordinates>
-98.9848251,17.2275543,1685.78
</coordinates>
</Point>
</Placemark>
<Placemark>
<name>
Fri May 21 19:10:33 2010 S=0.78 Km/hr
</name>
<styleUrl>
#styleMap_TLP_Normal
</styleUrl>
<Point>
<coordinates>
-98.9847870,17.2275467,1686.19
</coordinates>
</Point>
</Placemark>
<Placemark>
<name>
Fri May 21 19:10:43 2010 S=0.29 Km/hr
</name>
<styleUrl>
#styleMap_TLP_Normal
</styleUrl>
<Point>
<coordinates>
-98.9847870,17.2275448,1686.03
</coordinates>
</Point>
</Placemark>
<Placemark>
<name>
Fri May 21 19:10:53 2010 S=0.51 Km/hr
</name>
<styleUrl>
#styleMap_TLP_Normal
</styleUrl>
<Point>
<coordinates>
-98.9847946,17.2275486,1686.06
</coordinates>
</Point>
</Placemark>
<Placemark>
<name>
Fri May 21 19:11:03 2010 S=0.65 Km/hr
</name>
<styleUrl>
#styleMap_TLP_Normal
</styleUrl>
<Point>
<coordinates>
-98.9847870,17.2275467,1686.06
</coordinates>
</Point>
</Placemark>
<Placemark>
<name>
Fri May 21 19:11:13 2010 S=0.28 Km/hr
</name>
<styleUrl>
#styleMap_TLP_Normal
</styleUrl>
<Point>
<coordinates>
-98.9847717,17.2275467,1686.03
</coordinates>
</Point>
</Placemark>
<Placemark>
<name>
Fri May 21 19:11:23 2010 S=0.47 Km/hr
</name>
<styleUrl>
#styleMap_TLP_Normal
</styleUrl>
<Point>
<coordinates>
-98.9847641,17.2275486,1685.97
</coordinates>
</Point>
</Placemark>
<Placemark>
<name>
Fri May 21 19:11:33 2010 S=2.12 Km/hr
</name>
<styleUrl>
#styleMap_TLP_Normal
</styleUrl>
<Point>
<coordinates>
-98.9848022,17.2275200,1687.06
</coordinates>
</Point>
</Placemark>
<Placemark>
<name>
Fri May 21 19:11:43 2010 S=1.56 Km/hr
</name>
<styleUrl>
#styleMap_TLP_Normal
</styleUrl>
<Point>
<coordinates>
-98.9848557,17.2275047,1687.81
</coordinates>
</Point>
</Placemark>
<Placemark>
<name>
Fri May 21 19:11:53 2010 S=1.09 Km/hr
</name>
<styleUrl>
#styleMap_TLP_Normal
</styleUrl>
<Point>
<coordinates>
-98.9848785,17.2274704,1687.75
</coordinates>
</Point>
</Placemark>
<Placemark>
<name>
Fri May 21 19:12:03 2010 S=1.16 Km/hr
</name>
<styleUrl>
#styleMap_TLP_Normal
</styleUrl>
<Point>
<coordinates>
-98.9849243,17.2274456,1689.25
</coordinates>
</Point>
</Placemark>
<Placemark>
<name>
Fri May 21 19:12:13 2010 S=2.41 Km/hr
</name>
<styleUrl>
#styleMap_TLP_Normal
</styleUrl>
<Point>
<coordinates>
-98.9849625,17.2273865,1689.69
</coordinates>
</Point>
</Placemark>
<Placemark>
<name>
Fri May 21 19:12:23 2010 S=0.81 Km/hr
</name>
<styleUrl>
#styleMap_TLP_Normal
</styleUrl>
<Point>
<coordinates>
-98.9849548,17.2273827,1690.66
</coordinates>
</Point>
</Placemark>
<Placemark>
<name>
Fri May 21 19:12:33 2010 S=0.52 Km/hr
</name>
<styleUrl>
#styleMap_TLP_Normal
</styleUrl>
<Point>
<coordinates>
-98.9849548,17.2273922,1691.50
</coordinates>
</Point>
</Placemark>
<Placemark>
<name>
Fri May 21 19:12:43 2010 S=0.28 Km/hr
</name>
<styleUrl>
#styleMap_TLP_Normal
</styleUrl>
<Point>
<coordinates>
-98.9849625,17.2273941,1692.13
</coordinates>
</Point>
</Placemark>
<Placemark>
<name>
Fri May 21 19:12:53 2010 S=1.19 Km/hr
</name>
<styleUrl>
#styleMap_TLP_Normal
</styleUrl>
<Point>
<coordinates>
-98.9849548,17.2273769,1692.75
</coordinates>
</Point>
</Placemark>
<Placemark>
<name>
Fri May 21 19:13:03 2010 S=0.20 Km/hr
</name>
<styleUrl>
#styleMap_TLP_Normal
</styleUrl>
<Point>
<coordinates>
-98.9849625,17.2273579,1693.53
</coordinates>
</Point>
</Placemark>
<Placemark>
<name>
Fri May 21 19:13:13 2010 S=0.47 Km/hr
</name>
<styleUrl>
#styleMap_TLP_Normal
</styleUrl>
<Point>
<coordinates>
-98.9849625,17.2273636,1694.09
</coordinates>
</Point>
</Placemark>
<Placemark>
<name>
Fri May 21 19:13:23 2010 S=0.44 Km/hr
</name>
<styleUrl>
#styleMap_TLP_Normal
</styleUrl>
<Point>
<coordinates>
-98.9849701,17.2273788,1694.69
</coordinates>
</Point>
</Placemark>
<Placemark>
<name>
Fri May 21 19:13:33 2010 S=0.75 Km/hr
</name>
<styleUrl>
#styleMap_TLP_Normal
</styleUrl>
<Point>
<coordinates>
-98.9849854,17.2273808,1695.28
</coordinates>
</Point>
</Placemark>
<Placemark>
<name>
Fri May 21 19:13:43 2010 S=0.67 Km/hr
</name>
<styleUrl>
#styleMap_TLP_Normal
</styleUrl>
<Point>
<coordinates>
-98.9849930,17.2273941,1695.91
</coordinates>
</Point>
</Placemark>
<Placemark>
<name>
Fri May 21 19:13:53 2010 S=1.39 Km/hr
</name>
<styleUrl>
#styleMap_TLP_Normal
</styleUrl>
<Point>
<coordinates>
-98.9850006,17.2274075,1696.50
</coordinates>
</Point>
</Placemark>
<Placemark>
<name>
Fri May 21 19:14:03 2010 S=1.47 Km/hr
</name>
<styleUrl>
#styleMap_TLP_Normal
</styleUrl>
<Point>
<coordinates>
-98.9850388,17.2274380,1696.91
</coordinates>
</Point>
</Placemark>
<Placemark>
<name>
Fri May 21 19:14:13 2010 S=1.26 Km/hr
</name>
<styleUrl>
#styleMap_TLP_Normal
</styleUrl>
<Point>
<coordinates>
-98.9850006,17.2274914,1697.47
</coordinates>
</Point>
</Placemark>
<Placemark>
<name>
Fri May 21 19:14:23 2010 S=0.38 Km/hr
</name>
<styleUrl>
#styleMap_TLP_Normal
</styleUrl>
<Point>
<coordinates>
-98.9849930,17.2274837,1697.59
</coordinates>
</Point>
</Placemark>
<Placemark>
<name>
Fri May 21 19:14:33 2010 S=0.27 Km/hr
</name>
<styleUrl>
#styleMap_TLP_Normal
</styleUrl>
<Point>
<coordinates>
-98.9849854,17.2274837,1698.28
</coordinates>
</Point>
</Placemark>
<Placemark>
<name>
Fri May 21 19:14:43 2010 S=0.94 Km/hr
</name>
<styleUrl>
#styleMap_TLP_Normal
</styleUrl>
<Point>
<coordinates>
-98.9849930,17.2274933,1698.75
</coordinates>
</Point>
</Placemark>
<Placemark>
<name>
Fri May 21 19:14:53 2010 S=1.31 Km/hr
</name>
<styleUrl>
#styleMap_TLP_Normal
</styleUrl>
<Point>
<coordinates>
-98.9850464,17.2275105,1699.41
</coordinates>
</Point>
</Placemark>
<Placemark>
<name>
Fri May 21 19:15:03 2010 S=1.18 Km/hr
</name>
<styleUrl>
#styleMap_TLP_Normal
</styleUrl>
<Point>
<coordinates>
-98.9850922,17.2275238,1700.00
</coordinates>
</Point>
</Placemark>
<Placemark>
<name>
Fri May 21 19:15:13 2010 S=1.23 Km/hr
</name>
<styleUrl>
#styleMap_TLP_Normal
</styleUrl>
<Point>
<coordinates>
-98.9851227,17.2275047,1700.91
</coordinates>
</Point>
</Placemark>
<Placemark>
<name>
Fri May 21 19:15:23 2010 S=1.46 Km/hr
</name>
<styleUrl>
#styleMap_TLP_Normal
</styleUrl>
<Point>
<coordinates>
-98.9851608,17.2274837,1702.09
</coordinates>
</Point>
</Placemark>
<Placemark>
<name>
Fri May 21 19:15:33 2010 S=2.12 Km/hr
</name>
<styleUrl>
#styleMap_TLP_Normal
</styleUrl>
<Point>
<coordinates>
-98.9852142,17.2274456,1703.75
</coordinates>
</Point>
</Placemark>
<Placemark>
<name>
Fri May 21 19:15:43 2010 S=1.35 Km/hr
</name>
<styleUrl>
#styleMap_TLP_Normal
</styleUrl>
<Point>
<coordinates>
-98.9852600,17.2274399,1706.09
</coordinates>
</Point>
</Placemark>
<Placemark>
<name>
Fri May 21 19:15:53 2010 S=1.01 Km/hr
</name>
<styleUrl>
#styleMap_TLP_Normal
</styleUrl>
<Point>
<coordinates>
-98.9852219,17.2274818,1708.03
</coordinates>
</Point>
</Placemark>
<Placemark>
<name>
Fri May 21 19:16:03 2010 S=0.42 Km/hr
</name>
<styleUrl>
#styleMap_TLP_Normal
</styleUrl>
<Point>
<coordinates>
-98.9851913,17.2274971,1709.72
</coordinates>
</Point>
</Placemark>
<Placemark>
<name>
Fri May 21 19:16:13 2010 S=1.08 Km/hr
</name>
<styleUrl>
#styleMap_TLP_Normal
</styleUrl>
<Point>
<coordinates>
-98.9852142,17.2274952,1710.75
</coordinates>
</Point>
</Placemark>
<Placemark>
<name>
Fri May 21 19:16:23 2010 S=1.34 Km/hr
</name>
<styleUrl>
#styleMap_TLP_Normal
</styleUrl>
<Point>
<coordinates>
-98.9852295,17.2275295,1713.59
</coordinates>
</Point>
</Placemark>
<Placemark>
<name>
Fri May 21 19:16:33 2010 S=1.05 Km/hr
</name>
<styleUrl>
#styleMap_TLP_Normal
</styleUrl>
<Point>
<coordinates>
-98.9852676,17.2275696,1714.13
</coordinates>
</Point>
</Placemark>
<Placemark>
<name>
Fri May 21 19:16:43 2010 S=1.27 Km/hr
</name>
<styleUrl>
#styleMap_TLP_Normal
</styleUrl>
<Point>
<coordinates>
-98.9852905,17.2275448,1715.44
</coordinates>
</Point>
</Placemark>
<Placemark>
<name>
Fri May 21 19:16:53 2010 S=1.63 Km/hr
</name>
<styleUrl>
#styleMap_TLP_Normal
</styleUrl>
<Point>
<coordinates>
-98.9853363,17.2275124,1715.00
</coordinates>
</Point>
</Placemark>
<Placemark>
<name>
Fri May 21 19:17:03 2010 S=2.07 Km/hr
</name>
<styleUrl>
#styleMap_TLP_Normal
</styleUrl>
<Point>
<coordinates>
-98.9853745,17.2274685,1716.19
</coordinates>
</Point>
</Placemark>
<Placemark>
<name>
Fri May 21 19:17:13 2010 S=1.61 Km/hr
</name>
<styleUrl>
#styleMap_TLP_Normal
</styleUrl>
<Point>
<coordinates>
-98.9853973,17.2274933,1717.66
</coordinates>
</Point>
</Placemark>
<Placemark>
<name>
Fri May 21 19:17:23 2010 S=1.34 Km/hr
</name>
<styleUrl>
#styleMap_TLP_Normal
</styleUrl>
<Point>
<coordinates>
-98.9854279,17.2274914,1718.25
</coordinates>
</Point>
</Placemark>
<Placemark>
<name>
Fri May 21 19:17:33 2010 S=1.14 Km/hr
</name>
<styleUrl>
#styleMap_TLP_Normal
</styleUrl>
<Point>
<coordinates>
-98.9854736,17.2274723,1719.25
</coordinates>
</Point>
</Placemark>
<Placemark>
<name>
Fri May 21 19:17:43 2010 S=0.85 Km/hr
</name>
<styleUrl>
#styleMap_TLP_Normal
</styleUrl>
<Point>
<coordinates>
-98.9854889,17.2274666,1720.28
</coordinates>
</Point>
</Placemark>
<Placemark>
<name>
Fri May 21 19:17:53 2010 S=0.72 Km/hr
</name>
<styleUrl>
#styleMap_TLP_Normal
</styleUrl>
<Point>
<coordinates>
-98.9854889,17.2274609,1721.63
</coordinates>
</Point>
</Placemark>
<Placemark>
<name>
Fri May 21 19:18:03 2010 S=1.33 Km/hr
</name>
<styleUrl>
#styleMap_TLP_Normal
</styleUrl>
<Point>
<coordinates>
-98.9855118,17.2274971,1723.16
</coordinates>
</Point>
</Placemark>
<Placemark>
<name>
Fri May 21 19:18:13 2010 S=2.29 Km/hr
</name>
<styleUrl>
#styleMap_TLP_Normal
</styleUrl>
<Point>
<coordinates>
-98.9855652,17.2275124,1724.72
</coordinates>
</Point>
</Placemark>
<Placemark>
<name>
Fri May 21 19:18:23 2010 S=1.92 Km/hr
</name>
<styleUrl>
#styleMap_TLP_Normal
</styleUrl>
<Point>
<coordinates>
-98.9856339,17.2275028,1726.59
</coordinates>
</Point>
</Placemark>
<Placemark>
<name>
Fri May 21 19:18:33 2010 S=1.36 Km/hr
</name>
<styleUrl>
#styleMap_TLP_Normal
</styleUrl>
<Point>
<coordinates>
-98.9856644,17.2275410,1727.16
</coordinates>
</Point>
</Placemark>
<Placemark>
<name>
Fri May 21 19:18:43 2010 S=1.77 Km/hr
</name>
<styleUrl>
#styleMap_TLP_Normal
</styleUrl>
<Point>
<coordinates>
-98.9856491,17.2275391,1726.38
</coordinates>
</Point>
</Placemark>
<Placemark>
<name>
Fri May 21 19:18:53 2010 S=0.43 Km/hr
</name>
<styleUrl>
#styleMap_TLP_Normal
</styleUrl>
<Point>
<coordinates>
-98.9856339,17.2275753,1731.00
</coordinates>
</Point>
</Placemark>
<Placemark>
<name>
Fri May 21 19:19:03 2010 S=0.96 Km/hr
</name>
<styleUrl>
#styleMap_TLP_Normal
</styleUrl>
<Point>
<coordinates>
-98.9856339,17.2275696,1729.69
</coordinates>
</Point>
</Placemark>
<Placemark>
<name>
Fri May 21 19:19:13 2010 S=1.48 Km/hr
</name>
<styleUrl>
#styleMap_TLP_Normal
</styleUrl>
<Point>
<coordinates>
-98.9856491,17.2275620,1726.28
</coordinates>
</Point>
</Placemark>
<Placemark>
<name>
Fri May 21 19:19:23 2010 S=2.08 Km/hr
</name>
<styleUrl>
#styleMap_TLP_Normal
</styleUrl>
<Point>
<coordinates>
-98.9856262,17.2275085,1725.94
</coordinates>
</Point>
</Placemark>
<Placemark>
<name>
Fri May 21 19:19:33 2010 S=1.67 Km/hr
</name>
<styleUrl>
#styleMap_TLP_Normal
</styleUrl>
<Point>
<coordinates>
-98.9856873,17.2274780,1725.41
</coordinates>
</Point>
</Placemark>
<Placemark>
<name>
Fri May 21 19:19:43 2010 S=1.46 Km/hr
</name>
<styleUrl>
#styleMap_TLP_Normal
</styleUrl>
<Point>
<coordinates>
-98.9857025,17.2274742,1725.47
</coordinates>
</Point>
</Placemark>
<Placemark>
<name>
Fri May 21 19:19:53 2010 S=0.84 Km/hr
</name>
<styleUrl>
#styleMap_TLP_Normal
</styleUrl>
<Point>
<coordinates>
-98.9857483,17.2274780,1725.75
</coordinates>
</Point>
</Placemark>
<Placemark>
<name>
Fri May 21 19:20:03 2010 S=1.67 Km/hr
</name>
<styleUrl>
#styleMap_TLP_Normal
</styleUrl>
<Point>
<coordinates>
-98.9857788,17.2274609,1726.31
</coordinates>
</Point>
</Placemark>
<Placemark>
<name>
Fri May 21 19:20:13 2010 S=1.74 Km/hr
</name>
<styleUrl>
#styleMap_TLP_Normal
</styleUrl>
<Point>
<coordinates>
-98.9858170,17.2274151,1727.19
</coordinates>
</Point>
</Placemark>
<Placemark>
<name>
Fri May 21 19:20:23 2010 S=2.03 Km/hr
</name>
<styleUrl>
#styleMap_TLP_Normal
</styleUrl>
<Point>
<coordinates>
-98.9858398,17.2274284,1727.84
</coordinates>
</Point>
</Placemark>
<Placemark>
<name>
Fri May 21 19:20:33 2010 S=0.86 Km/hr
</name>
<styleUrl>
#styleMap_TLP_Normal
</styleUrl>
<Point>
<coordinates>
-98.9858475,17.2274284,1728.50
</coordinates>
</Point>
</Placemark>
<Placemark>
<name>
Fri May 21 19:20:43 2010 S=2.20 Km/hr
</name>
<styleUrl>
#styleMap_TLP_Normal
</styleUrl>
<Point>
<coordinates>
-98.9858932,17.2273655,1729.94
</coordinates>
</Point>
</Placemark>
<Placemark>
<name>
Fri May 21 19:20:53 2010 S=0.94 Km/hr
</name>
<styleUrl>
#styleMap_TLP_Normal
</styleUrl>
<Point>
<coordinates>
-98.9859467,17.2273426,1731.38
</coordinates>
</Point>
</Placemark>
<Placemark>
<name>
Fri May 21 19:21:03 2010 S=0.51 Km/hr
</name>
<styleUrl>
#styleMap_TLP_Normal
</styleUrl>
<Point>
<coordinates>
-98.9859543,17.2273273,1731.66
</coordinates>
</Point>
</Placemark>
<Placemark>
<name>
Fri May 21 19:21:13 2010 S=1.77 Km/hr
</name>
<styleUrl>
#styleMap_TLP_Normal
</styleUrl>
<Point>
<coordinates>
-98.9859314,17.2273693,1731.91
</coordinates>
</Point>
</Placemark>
<Placemark>
<name>
Fri May 21 19:21:23 2010 S=1.92 Km/hr
</name>
<styleUrl>
#styleMap_TLP_Normal
</styleUrl>
<Point>
<coordinates>
-98.9859772,17.2274113,1732.41
</coordinates>
</Point>
</Placemark>
<Placemark>
<name>
Fri May 21 19:21:33 2010 S=1.51 Km/hr
</name>
<styleUrl>
#styleMap_TLP_Normal
</styleUrl>
<Point>
<coordinates>
-98.9860077,17.2274590,1733.28
</coordinates>
</Point>
</Placemark>
<Placemark>
<name>
Fri May 21 19:21:43 2010 S=0.37 Km/hr
</name>
<styleUrl>
#styleMap_TLP_Normal
</styleUrl>
<Point>
<coordinates>
-98.9860153,17.2274590,1733.78
</coordinates>
</Point>
</Placemark>
<Placemark>
<name>
Fri May 21 19:21:53 2010 S=1.88 Km/hr
</name>
<styleUrl>
#styleMap_TLP_Normal
</styleUrl>
<Point>
<coordinates>
-98.9860382,17.2274494,1734.25
</coordinates>
</Point>
</Placemark>
<Placemark>
<name>
Fri May 21 19:22:03 2010 S=1.31 Km/hr
</name>
<styleUrl>
#styleMap_TLP_Normal
</styleUrl>
<Point>
<coordinates>
-98.9860840,17.2274494,1735.50
</coordinates>
</Point>
</Placemark>
<Placemark>
<name>
Fri May 21 19:22:13 2010 S=1.67 Km/hr
</name>
<styleUrl>
#styleMap_TLP_Normal
</styleUrl>
<Point>
<coordinates>
-98.9861145,17.2274094,1736.13
</coordinates>
</Point>
</Placemark>
<Placemark>
<name>
Fri May 21 19:22:23 2010 S=1.12 Km/hr
</name>
<styleUrl>
#styleMap_TLP_Normal
</styleUrl>
<Point>
<coordinates>
-98.9861221,17.2273827,1737.88
</coordinates>
</Point>
</Placemark>
<Placemark>
<name>
Fri May 21 19:22:33 2010 S=0.84 Km/hr
</name>
<styleUrl>
#styleMap_TLP_Normal
</styleUrl>
<Point>
<coordinates>
-98.9861298,17.2273827,1738.19
</coordinates>
</Point>
</Placemark>
<Placemark>
<name>
Fri May 21 19:22:43 2010 S=1.61 Km/hr
</name>
<styleUrl>
#styleMap_TLP_Normal
</styleUrl>
<Point>
<coordinates>
-98.9861374,17.2273312,1741.41
</coordinates>
</Point>
</Placemark>
<Placemark>
<name>
Fri May 21 19:22:53 2010 S=1.74 Km/hr
</name>
<styleUrl>
#styleMap_TLP_Normal
</styleUrl>
<Point>
<coordinates>
-98.9861679,17.2272930,1744.47
</coordinates>
</Point>
</Placemark>
<Placemark>
<name>
Fri May 21 19:23:03 2010 S=0.96 Km/hr
</name>
<styleUrl>
#styleMap_TLP_Normal
</styleUrl>
<Point>
<coordinates>
-98.9861832,17.2272739,1746.97
</coordinates>
</Point>
</Placemark>
<Placemark>
<name>
Fri May 21 19:23:13 2010 S=1.46 Km/hr
</name>
<styleUrl>
#styleMap_TLP_Normal
</styleUrl>
<Point>
<coordinates>
-98.9862137,17.2273006,1748.19
</coordinates>
</Point>
</Placemark>
<Placemark>
<name>
Fri May 21 19:23:23 2010 S=1.76 Km/hr
</name>
<styleUrl>
#styleMap_TLP_Normal
</styleUrl>
<Point>
<coordinates>
-98.9862671,17.2272778,1751.28
</coordinates>
</Point>
</Placemark>
<Placemark>
<name>
Fri May 21 19:23:33 2010 S=1.41 Km/hr
</name>
<styleUrl>
#styleMap_TLP_Normal
</styleUrl>
<Point>
<coordinates>
-98.9862900,17.2272625,1754.13
</coordinates>
</Point>
</Placemark>
<Placemark>
<name>
Fri May 21 19:23:43 2010 S=1.36 Km/hr
</name>
<styleUrl>
#styleMap_TLP_Normal
</styleUrl>
<Point>
<coordinates>
-98.9863358,17.2272625,1756.47
</coordinates>
</Point>
</Placemark>
<Placemark>
<name>
Fri May 21 19:23:53 2010 S=1.65 Km/hr
</name>
<styleUrl>
#styleMap_TLP_Normal
</styleUrl>
<Point>
<coordinates>
-98.9863968,17.2272797,1758.69
</coordinates>
</Point>
</Placemark>
<Placemark>
<name>
Fri May 21 19:24:03 2010 S=1.20 Km/hr
</name>
<styleUrl>
#styleMap_TLP_Normal
</styleUrl>
<Point>
<coordinates>
-98.9864197,17.2272701,1761.41
</coordinates>
</Point>
</Placemark>
<Placemark>
<name>
Fri May 21 19:24:13 2010 S=1.19 Km/hr
</name>
<styleUrl>
#styleMap_TLP_Normal
</styleUrl>
<Point>
<coordinates>
-98.9864426,17.2272472,1764.28
</coordinates>
</Point>
</Placemark>
<Placemark>
<name>
Fri May 21 19:24:23 2010 S=1.42 Km/hr
</name>
<styleUrl>
#styleMap_TLP_Normal
</styleUrl>
<Point>
<coordinates>
-98.9864426,17.2272072,1767.16
</coordinates>
</Point>
</Placemark>
<Placemark>
<name>
Fri May 21 19:24:33 2010 S=0.30 Km/hr
</name>
<styleUrl>
#styleMap_TLP_Normal
</styleUrl>
<Point>
<coordinates>
-98.9864502,17.2271729,1769.47
</coordinates>
</Point>
</Placemark>
<Placemark>
<name>
Fri May 21 19:24:43 2010 S=0.80 Km/hr
</name>
<styleUrl>
#styleMap_TLP_Normal
</styleUrl>
<Point>
<coordinates>
-98.9864502,17.2271633,1771.53
</coordinates>
</Point>
</Placemark>
<Placemark>
<name>
Fri May 21 19:24:53 2010 S=1.37 Km/hr
</name>
<styleUrl>
#styleMap_TLP_Normal
</styleUrl>
<Point>
<coordinates>
-98.9864655,17.2271156,1771.94
</coordinates>
</Point>
</Placemark>
<Placemark>
<name>
Fri May 21 19:25:03 2010 S=1.31 Km/hr
</name>
<styleUrl>
#styleMap_TLP_Normal
</styleUrl>
<Point>
<coordinates>
-98.9865036,17.2271156,1771.53
</coordinates>
</Point>
</Placemark>
<Placemark>
<name>
Fri May 21 19:25:13 2010 S=1.38 Km/hr
</name>
<styleUrl>
#styleMap_TLP_Normal
</styleUrl>
<Point>
<coordinates>
-98.9865341,17.2270756,1773.03
</coordinates>
</Point>
</Placemark>
<Placemark>
<name>
Fri May 21 19:25:23 2010 S=1.44 Km/hr
</name>
<styleUrl>
#styleMap_TLP_Normal
</styleUrl>
<Point>
<coordinates>
-98.9865646,17.2270393,1773.59
</coordinates>
</Point>
</Placemark>
<Placemark>
<name>
Fri May 21 19:25:33 2010 S=0.35 Km/hr
</name>
<styleUrl>
#styleMap_TLP_Normal
</styleUrl>
<Point>
<coordinates>
-98.9865570,17.2270374,1773.31
</coordinates>
</Point>
</Placemark>
<Placemark>
<name>
Fri May 21 19:25:43 2010 S=0.62 Km/hr
</name>
<styleUrl>
#styleMap_TLP_Normal
</styleUrl>
<Point>
<coordinates>
-98.9865570,17.2270317,1774.47
</coordinates>
</Point>
</Placemark>
<Placemark>
<name>
Fri May 21 19:25:53 2010 S=0.84 Km/hr
</name>
<styleUrl>
#styleMap_TLP_Normal
</styleUrl>
<Point>
<coordinates>
-98.9864960,17.2270145,1777.31
</coordinates>
</Point>
</Placemark>
<Placemark>
<name>
Fri May 21 19:26:03 2010 S=0.81 Km/hr
</name>
<styleUrl>
#styleMap_TLP_Normal
</styleUrl>
<Point>
<coordinates>
-98.9864960,17.2270069,1778.75
</coordinates>
</Point>
</Placemark>
<Placemark>
<name>
Fri May 21 19:26:13 2010 S=0.99 Km/hr
</name>
<styleUrl>
#styleMap_TLP_Normal
</styleUrl>
<Point>
<coordinates>
-98.9865189,17.2269936,1779.31
</coordinates>
</Point>
</Placemark>
<Placemark>
<name>
Fri May 21 19:26:23 2010 S=0.74 Km/hr
</name>
<styleUrl>
#styleMap_TLP_Normal
</styleUrl>
<Point>
<coordinates>
-98.9865189,17.2269802,1779.81
</coordinates>
</Point>
</Placemark>
<Placemark>
<name>
Fri May 21 19:26:33 2010 S=1.07 Km/hr
</name>
<styleUrl>
#styleMap_TLP_Normal
</styleUrl>
<Point>
<coordinates>
-98.9865265,17.2269611,1780.91
</coordinates>
</Point>
</Placemark>
<Placemark>
<name>
Fri May 21 19:26:43 2010 S=1.81 Km/hr
</name>
<styleUrl>
#styleMap_TLP_Normal
</styleUrl>
<Point>
<coordinates>
-98.9865417,17.2269096,1782.25
</coordinates>
</Point>
</Placemark>
<Placemark>
<name>
Fri May 21 19:26:53 2010 S=2.34 Km/hr
</name>
<styleUrl>
#styleMap_TLP_Normal
</styleUrl>
<Point>
<coordinates>
-98.9866180,17.2268391,1783.34
</coordinates>
</Point>
</Placemark>
<Placemark>
<name>
Fri May 21 19:27:03 2010 S=1.09 Km/hr
</name>
<styleUrl>
#styleMap_TLP_Normal
</styleUrl>
<Point>
<coordinates>
-98.9865875,17.2268066,1784.38
</coordinates>
</Point>
</Placemark>
<Placemark>
<name>
Fri May 21 19:27:13 2010 S=0.65 Km/hr
</name>
<styleUrl>
#styleMap_TLP_Normal
</styleUrl>
<Point>
<coordinates>
-98.9865646,17.2268085,1785.31
</coordinates>
</Point>
</Placemark>
<Placemark>
<name>
Fri May 21 19:27:23 2010 S=1.28 Km/hr
</name>
<styleUrl>
#styleMap_TLP_Normal
</styleUrl>
<Point>
<coordinates>
-98.9865570,17.2267933,1787.16
</coordinates>
</Point>
</Placemark>
<Placemark>
<name>
Fri May 21 19:27:33 2010 S=2.76 Km/hr
</name>
<styleUrl>
#styleMap_TLP_Normal
</styleUrl>
<Point>
<coordinates>
-98.9865799,17.2267113,1787.47
</coordinates>
</Point>
</Placemark>
<Placemark>
<name>
Fri May 21 19:27:43 2010 S=1.76 Km/hr
</name>
<styleUrl>
#styleMap_TLP_Normal
</styleUrl>
<Point>
<coordinates>
-98.9865494,17.2266369,1788.75
</coordinates>
</Point>
</Placemark>
<Placemark>
<name>
Fri May 21 19:27:53 2010 S=2.11 Km/hr
</name>
<styleUrl>
#styleMap_TLP_Normal
</styleUrl>
<Point>
<coordinates>
-98.9865646,17.2265797,1789.53
</coordinates>
</Point>
</Placemark>
<Placemark>
<name>
Fri May 21 19:28:03 2010 S=1.62 Km/hr
</name>
<styleUrl>
#styleMap_TLP_Normal
</styleUrl>
<Point>
<coordinates>
-98.9865646,17.2265358,1790.53
</coordinates>
</Point>
</Placemark>
<Placemark>
<name>
Fri May 21 19:28:13 2010 S=2.00 Km/hr
</name>
<styleUrl>
#styleMap_TLP_Normal
</styleUrl>
<Point>
<coordinates>
-98.9865570,17.2264671,1791.13
</coordinates>
</Point>
</Placemark>
<Placemark>
<name>
Fri May 21 19:28:23 2010 S=0.41 Km/hr
</name>
<styleUrl>
#styleMap_TLP_Normal
</styleUrl>
<Point>
<coordinates>
-98.9865417,17.2264366,1791.19
</coordinates>
</Point>
</Placemark>
<Placemark>
<name>
Fri May 21 19:28:33 2010 S=0.65 Km/hr
</name>
<styleUrl>
#styleMap_TLP_Normal
</styleUrl>
<Point>
<coordinates>
-98.9865417,17.2264252,1791.78
</coordinates>
</Point>
</Placemark>
<Placemark>
<name>
Fri May 21 19:28:43 2010 S=0.55 Km/hr
</name>
<styleUrl>
#styleMap_TLP_Normal
</styleUrl>
<Point>
<coordinates>
-98.9865265,17.2264080,1790.56
</coordinates>
</Point>
</Placemark>
<Placemark>
<name>
Fri May 21 19:28:53 2010 S=0.45 Km/hr
</name>
<styleUrl>
#styleMap_TLP_Normal
</styleUrl>
<Point>
<coordinates>
-98.9865265,17.2264080,1790.56
</coordinates>
</Point>
</Placemark>
<Placemark>
<name>
Fri May 21 19:29:03 2010 S=0.13 Km/hr
</name>
<styleUrl>
#styleMap_TLP_Normal
</styleUrl>
<Point>
<coordinates>
-98.9865189,17.2264023,1790.59
</coordinates>
</Point>
</Placemark>
<Placemark>
<name>
Fri May 21 19:29:13 2010 S=0.08 Km/hr
</name>
<styleUrl>
#styleMap_TLP_Normal
</styleUrl>
<Point>
<coordinates>
-98.9865189,17.2263985,1790.31
</coordinates>
</Point>
</Placemark>
<Placemark>
<name>
Fri May 21 19:29:23 2010 S=0.34 Km/hr
</name>
<styleUrl>
#styleMap_TLP_Normal
</styleUrl>
<Point>
<coordinates>
-98.9865189,17.2263908,1790.38
</coordinates>
</Point>
</Placemark>
<Placemark>
<name>
Fri May 21 19:29:33 2010 S=1.87 Km/hr
</name>
<styleUrl>
#styleMap_TLP_Normal
</styleUrl>
<Point>
<coordinates>
-98.9865265,17.2263737,1790.44
</coordinates>
</Point>
</Placemark>
<Placemark>
<name>
Fri May 21 19:29:43 2010 S=0.42 Km/hr
</name>
<styleUrl>
#styleMap_TLP_Normal
</styleUrl>
<Point>
<coordinates>
-98.9865189,17.2263451,1790.41
</coordinates>
</Point>
</Placemark>
<Placemark>
<name>
Fri May 21 19:29:53 2010 S=0.85 Km/hr
</name>
<styleUrl>
#styleMap_TLP_Normal
</styleUrl>
<Point>
<coordinates>
-98.9865189,17.2263298,1790.31
</coordinates>
</Point>
</Placemark>
<Placemark>
<name>
Fri May 21 19:30:03 2010 S=1.86 Km/hr
</name>
<styleUrl>
#styleMap_TLP_Normal
</styleUrl>
<Point>
<coordinates>
-98.9865341,17.2262764,1790.28
</coordinates>
</Point>
</Placemark>
<Placemark>
<name>
Fri May 21 19:30:13 2010 S=0.65 Km/hr
</name>
<styleUrl>
#styleMap_TLP_Normal
</styleUrl>
<Point>
<coordinates>
-98.9865189,17.2262516,1791.22
</coordinates>
</Point>
</Placemark>
<Placemark>
<name>
Fri May 21 19:30:23 2010 S=1.51 Km/hr
</name>
<styleUrl>
#styleMap_TLP_Finish
</styleUrl>
<Point>
<coordinates>
-98.9865265,17.2262535,1791.22
</coordinates>
</Point>
</Placemark>
</Folder>
</Document>
</kml>
