# Supplementary material for: Lévy foraging patterns of rural humans
Source: PLoS One. 2018 Jun 18;13(6):e0199099. doi: 10.1371/journal.pone.0199099 (PMC6005560; doi:10.1371/journal.pone.0199099)
Supplement: S6 File — (ZIP) [file pone.0199099.s006.zip › holux12/Holux012_M-241_Start_20100520-135108_Finish_20100520-141618.txt]

-98.9872360	17.2341213	1791.59	Thu May 20 13:51:08 2010
-98.9872208	17.2341499	1789.44	Thu May 20 13:51:18 2010
-98.9872360	17.2341442	1789.78	Thu May 20 13:51:28 2010
-98.9872360	17.2341671	1790.22	Thu May 20 13:51:38 2010
-98.9872360	17.2341671	1790.53	Thu May 20 13:51:48 2010
-98.9872360	17.2341518	1790.56	Thu May 20 13:51:58 2010
-98.9872437	17.2341499	1790.50	Thu May 20 13:52:08 2010
-98.9871902	17.2341003	1792.13	Thu May 20 13:52:18 2010
-98.9871216	17.2341042	1793.81	Thu May 20 13:52:28 2010
-98.9871140	17.2341309	1793.84	Thu May 20 13:52:38 2010
-98.9871140	17.2341366	1794.22	Thu May 20 13:52:48 2010
-98.9870529	17.2341251	1797.16	Thu May 20 13:52:58 2010
-98.9869766	17.2341385	1797.25	Thu May 20 13:53:08 2010
-98.9868698	17.2341557	1797.19	Thu May 20 13:53:18 2010
-98.9868088	17.2341557	1797.41	Thu May 20 13:53:28 2010
-98.9867706	17.2341290	1797.06	Thu May 20 13:53:38 2010
-98.9866791	17.2340622	1797.06	Thu May 20 13:53:48 2010
-98.9865952	17.2340050	1795.66	Thu May 20 13:53:58 2010
-98.9865265	17.2339535	1793.91	Thu May 20 13:54:08 2010
-98.9864502	17.2338734	1792.81	Thu May 20 13:54:18 2010
-98.9864044	17.2338161	1791.53	Thu May 20 13:54:28 2010
-98.9863129	17.2337704	1790.88	Thu May 20 13:54:38 2010
-98.9862289	17.2337170	1791.06	Thu May 20 13:54:48 2010
-98.9861221	17.2336617	1792.00	Thu May 20 13:54:58 2010
-98.9860764	17.2336121	1791.34	Thu May 20 13:55:08 2010
-98.9860229	17.2335243	1790.13	Thu May 20 13:55:18 2010
-98.9859009	17.2334709	1789.16	Thu May 20 13:55:28 2010
-98.9858246	17.2334099	1790.31	Thu May 20 13:55:38 2010
-98.9857712	17.2333965	1792.44	Thu May 20 13:55:48 2010
-98.9857101	17.2334137	1793.03	Thu May 20 13:55:58 2010
-98.9855881	17.2334404	1792.47	Thu May 20 13:56:08 2010
-98.9854965	17.2334213	1792.13	Thu May 20 13:56:18 2010
-98.9853973	17.2334328	1792.25	Thu May 20 13:56:28 2010
-98.9852982	17.2334385	1792.47	Thu May 20 13:56:38 2010
-98.9852219	17.2334805	1789.75	Thu May 20 13:56:48 2010
-98.9851837	17.2334499	1790.38	Thu May 20 13:56:58 2010
-98.9851608	17.2334232	1790.78	Thu May 20 13:57:08 2010
-98.9851074	17.2333698	1792.59	Thu May 20 13:57:18 2010
-98.9850693	17.2333107	1792.44	Thu May 20 13:57:28 2010
-98.9850845	17.2332249	1791.41	Thu May 20 13:57:38 2010
-98.9850922	17.2331924	1791.38	Thu May 20 13:57:48 2010
-98.9850922	17.2331581	1791.25	Thu May 20 13:57:58 2010
-98.9851227	17.2330513	1791.50	Thu May 20 13:58:08 2010
-98.9852066	17.2329769	1791.09	Thu May 20 13:58:18 2010
-98.9852600	17.2328892	1792.44	Thu May 20 13:58:28 2010
-98.9852905	17.2328148	1794.00	Thu May 20 13:58:38 2010
-98.9853668	17.2327347	1796.00	Thu May 20 13:58:48 2010
-98.9854584	17.2326374	1797.63	Thu May 20 13:58:58 2010
-98.9855118	17.2325783	1799.13	Thu May 20 13:59:08 2010
-98.9855423	17.2325211	1801.19	Thu May 20 13:59:18 2010
-98.9856110	17.2324467	1803.13	Thu May 20 13:59:28 2010
-98.9857025	17.2323799	1806.16	Thu May 20 13:59:38 2010
-98.9857788	17.2323322	1807.91	Thu May 20 13:59:48 2010
-98.9858475	17.2322617	1809.78	Thu May 20 13:59:58 2010
-98.9858780	17.2321625	1811.22	Thu May 20 14:00:08 2010
-98.9859390	17.2320461	1810.94	Thu May 20 14:00:18 2010
-98.9860611	17.2320099	1811.59	Thu May 20 14:00:28 2010
-98.9861526	17.2319908	1812.41	Thu May 20 14:00:38 2010
-98.9862137	17.2319374	1809.25	Thu May 20 14:00:48 2010
-98.9862900	17.2318993	1809.31	Thu May 20 14:00:58 2010
-98.9864044	17.2319126	1808.97	Thu May 20 14:01:08 2010
-98.9864655	17.2318134	1808.13	Thu May 20 14:01:18 2010
-98.9865799	17.2317486	1810.06	Thu May 20 14:01:28 2010
-98.9865799	17.2316532	1811.91	Thu May 20 14:01:38 2010
-98.9866257	17.2315807	1814.59	Thu May 20 14:01:48 2010
-98.9866867	17.2315063	1816.72	Thu May 20 14:01:58 2010
-98.9868546	17.2314892	1815.94	Thu May 20 14:02:08 2010
-98.9869995	17.2315063	1814.47	Thu May 20 14:02:18 2010
-98.9871445	17.2315331	1813.44	Thu May 20 14:02:28 2010
-98.9872131	17.2315865	1812.03	Thu May 20 14:02:38 2010
-98.9873734	17.2316074	1810.66	Thu May 20 14:02:48 2010
-98.9874802	17.2315617	1808.00	Thu May 20 14:02:58 2010
-98.9875870	17.2315445	1807.47	Thu May 20 14:03:08 2010
-98.9876633	17.2314625	1806.72	Thu May 20 14:03:18 2010
-98.9876556	17.2313976	1804.72	Thu May 20 14:03:28 2010
-98.9877319	17.2312565	1808.31	Thu May 20 14:03:38 2010
-98.9877853	17.2311554	1808.16	Thu May 20 14:03:48 2010
-98.9877243	17.2310467	1809.66	Thu May 20 14:03:58 2010
-98.9877701	17.2309780	1810.59	Thu May 20 14:04:08 2010
-98.9879227	17.2309456	1810.19	Thu May 20 14:04:18 2010
-98.9880524	17.2309494	1810.13	Thu May 20 14:04:28 2010
-98.9882126	17.2309151	1811.94	Thu May 20 14:04:38 2010
-98.9883499	17.2308769	1812.94	Thu May 20 14:04:48 2010
-98.9884491	17.2308865	1813.31	Thu May 20 14:04:58 2010
-98.9885483	17.2309208	1814.09	Thu May 20 14:05:08 2010
-98.9886475	17.2309017	1814.09	Thu May 20 14:05:18 2010
-98.9887161	17.2308426	1813.25	Thu May 20 14:05:28 2010
-98.9888229	17.2308159	1813.00	Thu May 20 14:05:38 2010
-98.9889450	17.2307625	1813.78	Thu May 20 14:05:48 2010
-98.9890900	17.2306232	1813.25	Thu May 20 14:05:58 2010
-98.9891891	17.2305756	1812.56	Thu May 20 14:06:08 2010
-98.9892273	17.2305183	1812.09	Thu May 20 14:06:18 2010
-98.9892883	17.2304745	1811.84	Thu May 20 14:06:28 2010
-98.9893646	17.2303886	1811.72	Thu May 20 14:06:38 2010
-98.9895554	17.2302074	1811.66	Thu May 20 14:06:48 2010
-98.9895477	17.2301502	1813.44	Thu May 20 14:06:58 2010
-98.9894867	17.2301235	1814.25	Thu May 20 14:07:08 2010
-98.9894867	17.2301140	1814.22	Thu May 20 14:07:18 2010
-98.9894562	17.2300663	1813.91	Thu May 20 14:07:28 2010
-98.9894028	17.2299652	1814.06	Thu May 20 14:07:38 2010
-98.9893265	17.2298622	1811.97	Thu May 20 14:07:48 2010
-98.9892578	17.2298050	1808.88	Thu May 20 14:07:58 2010
-98.9892044	17.2297192	1808.59	Thu May 20 14:08:08 2010
-98.9891739	17.2295990	1808.06	Thu May 20 14:08:18 2010
-98.9891357	17.2294827	1805.50	Thu May 20 14:08:28 2010
-98.9891281	17.2293892	1805.22	Thu May 20 14:08:38 2010
-98.9891281	17.2293568	1804.69	Thu May 20 14:08:48 2010
-98.9890976	17.2293301	1805.28	Thu May 20 14:08:58 2010
-98.9889908	17.2292671	1808.66	Thu May 20 14:09:08 2010
-98.9888535	17.2292213	1812.06	Thu May 20 14:09:18 2010
-98.9887848	17.2291050	1813.13	Thu May 20 14:09:28 2010
-98.9887390	17.2289410	1809.16	Thu May 20 14:09:38 2010
-98.9887695	17.2288074	1807.88	Thu May 20 14:09:48 2010
-98.9887314	17.2287750	1810.63	Thu May 20 14:09:58 2010
-98.9886780	17.2286682	1811.44	Thu May 20 14:10:08 2010
-98.9886322	17.2285614	1816.41	Thu May 20 14:10:18 2010
-98.9885941	17.2284622	1820.94	Thu May 20 14:10:28 2010
-98.9884567	17.2283421	1828.06	Thu May 20 14:10:38 2010
-98.9883575	17.2282639	1829.91	Thu May 20 14:10:48 2010
-98.9882584	17.2282276	1829.56	Thu May 20 14:10:58 2010
-98.9881439	17.2281570	1828.09	Thu May 20 14:11:08 2010
-98.9880447	17.2280617	1813.31	Thu May 20 14:11:18 2010
-98.9879227	17.2279892	1811.22	Thu May 20 14:11:28 2010
-98.9878387	17.2279015	1805.31	Thu May 20 14:11:38 2010
-98.9877930	17.2277966	1803.59	Thu May 20 14:11:48 2010
-98.9877777	17.2276649	1803.28	Thu May 20 14:11:58 2010
-98.9876862	17.2275810	1801.63	Thu May 20 14:12:08 2010
-98.9875946	17.2275448	1797.91	Thu May 20 14:12:18 2010
-98.9874954	17.2274361	1791.44	Thu May 20 14:12:28 2010
-98.9873810	17.2273731	1787.81	Thu May 20 14:12:38 2010
-98.9873123	17.2273026	1786.38	Thu May 20 14:12:48 2010
-98.9872208	17.2271919	1786.44	Thu May 20 14:12:58 2010
-98.9871292	17.2271061	1786.44	Thu May 20 14:13:08 2010
-98.9870148	17.2270412	1788.28	Thu May 20 14:13:18 2010
-98.9869308	17.2269535	1790.88	Thu May 20 14:13:28 2010
-98.9868469	17.2268238	1790.72	Thu May 20 14:13:38 2010
-98.9867935	17.2266960	1793.84	Thu May 20 14:13:48 2010
-98.9866867	17.2266369	1791.59	Thu May 20 14:13:58 2010
-98.9865570	17.2265491	1792.25	Thu May 20 14:14:08 2010
-98.9865036	17.2264843	1793.78	Thu May 20 14:14:18 2010
-98.9865036	17.2264404	1794.53	Thu May 20 14:14:28 2010
-98.9864578	17.2264175	1796.38	Thu May 20 14:14:38 2010
-98.9864655	17.2264137	1796.53	Thu May 20 14:14:48 2010
-98.9864883	17.2264099	1796.53	Thu May 20 14:14:58 2010
-98.9864883	17.2263908	1796.34	Thu May 20 14:15:08 2010
-98.9864883	17.2263699	1796.53	Thu May 20 14:15:18 2010
-98.9864960	17.2262897	1795.59	Thu May 20 14:15:28 2010
-98.9864960	17.2262802	1795.44	Thu May 20 14:15:38 2010
-98.9865112	17.2262917	1795.06	Thu May 20 14:15:48 2010
-98.9865189	17.2262955	1795.00	Thu May 20 14:15:58 2010
-98.9865189	17.2262897	1794.97	Thu May 20 14:16:08 2010
-98.9865189	17.2262936	1794.97	Thu May 20 14:16:18 2010
