# Supplementary material for: Lévy foraging patterns of rural humans
Source: PLoS One. 2018 Jun 18;13(6):e0199099. doi: 10.1371/journal.pone.0199099 (PMC6005560; doi:10.1371/journal.pone.0199099)
Supplement: S6 File — (ZIP) [file pone.0199099.s006.zip › holux12/Holux012_M-241_Start_20101020-135008_Finish_20101020-141608.txt]

-98.9865494	17.2262974	1788.91	Wed Oct 20 13:50:08 2010
-98.9865875	17.2262936	1790.00	Wed Oct 20 13:50:18 2010
-98.9865799	17.2262955	1790.25	Wed Oct 20 13:50:28 2010
-98.9865646	17.2262917	1790.31	Wed Oct 20 13:50:38 2010
-98.9865646	17.2263241	1790.53	Wed Oct 20 13:50:48 2010
-98.9865799	17.2263374	1791.22	Wed Oct 20 13:50:58 2010
-98.9866486	17.2263393	1791.69	Wed Oct 20 13:51:08 2010
-98.9866714	17.2263069	1791.66	Wed Oct 20 13:51:18 2010
-98.9866714	17.2262554	1791.38	Wed Oct 20 13:51:28 2010
-98.9866486	17.2261562	1792.66	Wed Oct 20 13:51:38 2010
-98.9866028	17.2260456	1794.34	Wed Oct 20 13:51:48 2010
-98.9865875	17.2259159	1796.41	Wed Oct 20 13:51:58 2010
-98.9866409	17.2257824	1797.78	Wed Oct 20 13:52:08 2010
-98.9867401	17.2256737	1800.00	Wed Oct 20 13:52:18 2010
-98.9868469	17.2256012	1799.56	Wed Oct 20 13:52:28 2010
-98.9869385	17.2256107	1799.81	Wed Oct 20 13:52:38 2010
-98.9869690	17.2256298	1799.44	Wed Oct 20 13:52:48 2010
-98.9869766	17.2256241	1799.69	Wed Oct 20 13:52:58 2010
-98.9870758	17.2256794	1798.34	Wed Oct 20 13:53:08 2010
-98.9872208	17.2257195	1796.47	Wed Oct 20 13:53:18 2010
-98.9873352	17.2258053	1794.97	Wed Oct 20 13:53:28 2010
-98.9873962	17.2258663	1792.09	Wed Oct 20 13:53:38 2010
-98.9874649	17.2259865	1791.50	Wed Oct 20 13:53:48 2010
-98.9875031	17.2261047	1791.84	Wed Oct 20 13:53:58 2010
-98.9875565	17.2262001	1791.06	Wed Oct 20 13:54:08 2010
-98.9876251	17.2263088	1792.03	Wed Oct 20 13:54:18 2010
-98.9877243	17.2264023	1791.94	Wed Oct 20 13:54:28 2010
-98.9877930	17.2264996	1791.59	Wed Oct 20 13:54:38 2010
-98.9879379	17.2265358	1791.81	Wed Oct 20 13:54:48 2010
-98.9880371	17.2266006	1789.97	Wed Oct 20 13:54:58 2010
-98.9881363	17.2266960	1788.91	Wed Oct 20 13:55:08 2010
-98.9882584	17.2267551	1788.91	Wed Oct 20 13:55:18 2010
-98.9884033	17.2267799	1788.84	Wed Oct 20 13:55:28 2010
-98.9884720	17.2268810	1787.19	Wed Oct 20 13:55:38 2010
-98.9885178	17.2268944	1785.94	Wed Oct 20 13:55:48 2010
-98.9886093	17.2268696	1783.72	Wed Oct 20 13:55:58 2010
-98.9887390	17.2268047	1781.66	Wed Oct 20 13:56:08 2010
-98.9888840	17.2268448	1774.50	Wed Oct 20 13:56:18 2010
-98.9890137	17.2269039	1768.19	Wed Oct 20 13:56:28 2010
-98.9891281	17.2269459	1764.94	Wed Oct 20 13:56:38 2010
-98.9892273	17.2270355	1762.13	Wed Oct 20 13:56:48 2010
-98.9892502	17.2271366	1761.44	Wed Oct 20 13:56:58 2010
-98.9892807	17.2271881	1761.50	Wed Oct 20 13:57:08 2010
-98.9893875	17.2271404	1761.75	Wed Oct 20 13:57:18 2010
-98.9894562	17.2270699	1763.00	Wed Oct 20 13:57:28 2010
-98.9895782	17.2271290	1759.84	Wed Oct 20 13:57:38 2010
-98.9897156	17.2271557	1756.03	Wed Oct 20 13:57:48 2010
-98.9898071	17.2271633	1751.38	Wed Oct 20 13:57:58 2010
-98.9897766	17.2270908	1749.06	Wed Oct 20 13:58:08 2010
-98.9896927	17.2270355	1747.22	Wed Oct 20 13:58:18 2010
-98.9896088	17.2269173	1746.09	Wed Oct 20 13:58:28 2010
-98.9895096	17.2267990	1746.09	Wed Oct 20 13:58:38 2010
-98.9896011	17.2267132	1745.38	Wed Oct 20 13:58:48 2010
-98.9897232	17.2266216	1744.28	Wed Oct 20 13:58:58 2010
-98.9898453	17.2265415	1742.38	Wed Oct 20 13:59:08 2010
-98.9897690	17.2264652	1740.56	Wed Oct 20 13:59:18 2010
-98.9896545	17.2263947	1738.63	Wed Oct 20 13:59:28 2010
-98.9895325	17.2264023	1736.75	Wed Oct 20 13:59:38 2010
-98.9894180	17.2263699	1734.84	Wed Oct 20 13:59:48 2010
-98.9893646	17.2262859	1733.22	Wed Oct 20 13:59:58 2010
-98.9893036	17.2262096	1733.03	Wed Oct 20 14:00:08 2010
-98.9892273	17.2261639	1733.16	Wed Oct 20 14:00:18 2010
-98.9891434	17.2261181	1734.03	Wed Oct 20 14:00:28 2010
-98.9890594	17.2260494	1735.75	Wed Oct 20 14:00:38 2010
-98.9890671	17.2260132	1739.88	Wed Oct 20 14:00:48 2010
-98.9891129	17.2259235	1741.31	Wed Oct 20 14:00:58 2010
-98.9891739	17.2257996	1743.03	Wed Oct 20 14:01:08 2010
-98.9891205	17.2256565	1748.25	Wed Oct 20 14:01:18 2010
-98.9890823	17.2255630	1751.91	Wed Oct 20 14:01:28 2010
-98.9891510	17.2254753	1757.22	Wed Oct 20 14:01:38 2010
-98.9891663	17.2253456	1760.16	Wed Oct 20 14:01:48 2010
-98.9891891	17.2252159	1763.13	Wed Oct 20 14:01:58 2010
-98.9892349	17.2251339	1765.25	Wed Oct 20 14:02:08 2010
-98.9893112	17.2250633	1768.00	Wed Oct 20 14:02:18 2010
-98.9894333	17.2250099	1768.22	Wed Oct 20 14:02:28 2010
-98.9894943	17.2250443	1767.03	Wed Oct 20 14:02:38 2010
-98.9895477	17.2251167	1765.81	Wed Oct 20 14:02:48 2010
-98.9897079	17.2251244	1765.16	Wed Oct 20 14:02:58 2010
-98.9896774	17.2250290	1766.09	Wed Oct 20 14:03:08 2010
-98.9897079	17.2249508	1767.31	Wed Oct 20 14:03:18 2010
-98.9897308	17.2248421	1768.16	Wed Oct 20 14:03:28 2010
-98.9897614	17.2247219	1767.72	Wed Oct 20 14:03:38 2010
-98.9898758	17.2246323	1766.06	Wed Oct 20 14:03:48 2010
-98.9898529	17.2245293	1766.06	Wed Oct 20 14:03:58 2010
-98.9898987	17.2244034	1765.53	Wed Oct 20 14:04:08 2010
-98.9899063	17.2242794	1763.94	Wed Oct 20 14:04:18 2010
-98.9899216	17.2241650	1763.22	Wed Oct 20 14:04:28 2010
-98.9899902	17.2240238	1760.09	Wed Oct 20 14:04:38 2010
-98.9900436	17.2239075	1753.44	Wed Oct 20 14:04:48 2010
-98.9900818	17.2238007	1747.94	Wed Oct 20 14:04:58 2010
-98.9901428	17.2237301	1746.69	Wed Oct 20 14:05:08 2010
-98.9900589	17.2236652	1738.97	Wed Oct 20 14:05:18 2010
-98.9901505	17.2236271	1734.53	Wed Oct 20 14:05:28 2010
-98.9901047	17.2235451	1731.56	Wed Oct 20 14:05:38 2010
-98.9901047	17.2235050	1726.97	Wed Oct 20 14:05:48 2010
-98.9901810	17.2234573	1723.25	Wed Oct 20 14:05:58 2010
-98.9902802	17.2234402	1721.94	Wed Oct 20 14:06:08 2010
-98.9904175	17.2234516	1717.91	Wed Oct 20 14:06:18 2010
-98.9905243	17.2234535	1715.50	Wed Oct 20 14:06:28 2010
-98.9906006	17.2234249	1712.53	Wed Oct 20 14:06:38 2010
-98.9907150	17.2234173	1711.38	Wed Oct 20 14:06:48 2010
-98.9907455	17.2233067	1710.72	Wed Oct 20 14:06:58 2010
-98.9907379	17.2232571	1709.72	Wed Oct 20 14:07:08 2010
-98.9907532	17.2231350	1708.94	Wed Oct 20 14:07:18 2010
-98.9908371	17.2230473	1707.78	Wed Oct 20 14:07:28 2010
-98.9909363	17.2229843	1705.88	Wed Oct 20 14:07:38 2010
-98.9910126	17.2229538	1704.03	Wed Oct 20 14:07:48 2010
-98.9910736	17.2229061	1702.88	Wed Oct 20 14:07:58 2010
-98.9909821	17.2230244	1701.09	Wed Oct 20 14:08:08 2010
-98.9909515	17.2230206	1700.19	Wed Oct 20 14:08:18 2010
-98.9908829	17.2229671	1699.25	Wed Oct 20 14:08:28 2010
-98.9908295	17.2230282	1698.63	Wed Oct 20 14:08:38 2010
-98.9908371	17.2230301	1698.56	Wed Oct 20 14:08:48 2010
-98.9908447	17.2230263	1698.56	Wed Oct 20 14:08:58 2010
-98.9908371	17.2229443	1698.47	Wed Oct 20 14:09:08 2010
-98.9909286	17.2228661	1698.34	Wed Oct 20 14:09:18 2010
-98.9909897	17.2228661	1698.13	Wed Oct 20 14:09:28 2010
-98.9909515	17.2227936	1698.25	Wed Oct 20 14:09:38 2010
-98.9909897	17.2227898	1698.09	Wed Oct 20 14:09:48 2010
-98.9910660	17.2228012	1698.25	Wed Oct 20 14:09:58 2010
-98.9911194	17.2227612	1699.31	Wed Oct 20 14:10:08 2010
-98.9911957	17.2227554	1700.22	Wed Oct 20 14:10:18 2010
-98.9912567	17.2227440	1700.91	Wed Oct 20 14:10:28 2010
-98.9913025	17.2227058	1701.59	Wed Oct 20 14:10:38 2010
-98.9912567	17.2226944	1701.94	Wed Oct 20 14:10:48 2010
-98.9911957	17.2226181	1702.41	Wed Oct 20 14:10:58 2010
-98.9911346	17.2225533	1703.19	Wed Oct 20 14:11:08 2010
-98.9910965	17.2225418	1703.88	Wed Oct 20 14:11:18 2010
-98.9910660	17.2224979	1704.50	Wed Oct 20 14:11:28 2010
-98.9910507	17.2224884	1704.69	Wed Oct 20 14:11:38 2010
-98.9910202	17.2224083	1705.16	Wed Oct 20 14:11:48 2010
-98.9910812	17.2224464	1705.59	Wed Oct 20 14:11:58 2010
-98.9911652	17.2224941	1705.97	Wed Oct 20 14:12:08 2010
-98.9912415	17.2225151	1707.13	Wed Oct 20 14:12:18 2010
-98.9912491	17.2224274	1708.22	Wed Oct 20 14:12:28 2010
-98.9912949	17.2223854	1710.28	Wed Oct 20 14:12:38 2010
-98.9913025	17.2223778	1710.47	Wed Oct 20 14:12:48 2010
-98.9912338	17.2224197	1713.66	Wed Oct 20 14:12:58 2010
-98.9911957	17.2224121	1715.28	Wed Oct 20 14:13:08 2010
-98.9911346	17.2223988	1716.41	Wed Oct 20 14:13:18 2010
-98.9911118	17.2223988	1716.50	Wed Oct 20 14:13:28 2010
-98.9911041	17.2223988	1716.53	Wed Oct 20 14:13:38 2010
-98.9910965	17.2223892	1716.66	Wed Oct 20 14:13:48 2010
-98.9910583	17.2224121	1718.81	Wed Oct 20 14:13:58 2010
-98.9910049	17.2224426	1722.66	Wed Oct 20 14:14:08 2010
-98.9910202	17.2224560	1722.81	Wed Oct 20 14:14:18 2010
-98.9909973	17.2224369	1722.84	Wed Oct 20 14:14:28 2010
-98.9910202	17.2224312	1723.19	Wed Oct 20 14:14:38 2010
-98.9910355	17.2224197	1723.22	Wed Oct 20 14:14:48 2010
-98.9910431	17.2223949	1723.28	Wed Oct 20 14:14:58 2010
-98.9910507	17.2224102	1723.38	Wed Oct 20 14:15:08 2010
-98.9910583	17.2224121	1723.38	Wed Oct 20 14:15:18 2010
-98.9910660	17.2224255	1723.66	Wed Oct 20 14:15:28 2010
-98.9910660	17.2224388	1723.81	Wed Oct 20 14:15:38 2010
-98.9910583	17.2224312	1723.88	Wed Oct 20 14:15:48 2010
-98.9910660	17.2224388	1724.19	Wed Oct 20 14:15:58 2010
-98.9910889	17.2223701	1725.13	Wed Oct 20 14:16:08 2010
