# Supplementary material for: Lévy foraging patterns of rural humans
Source: PLoS One. 2018 Jun 18;13(6):e0199099. doi: 10.1371/journal.pone.0199099 (PMC6005560; doi:10.1371/journal.pone.0199099)
Supplement: S6 File — (ZIP) [file pone.0199099.s006.zip › holux12/Holux012_M-241_Start_20100418-152945_Finish_20100418-160055.txt]

-98.9836655	17.2231674	1768.31	Sun Apr 18 15:29:45 2010
-98.9837036	17.2231693	1769.13	Sun Apr 18 15:29:55 2010
-98.9838715	17.2230930	1768.84	Sun Apr 18 15:30:05 2010
-98.9839630	17.2229919	1768.19	Sun Apr 18 15:30:15 2010
-98.9840469	17.2228737	1767.22	Sun Apr 18 15:30:25 2010
-98.9840622	17.2227325	1766.63	Sun Apr 18 15:30:35 2010
-98.9840851	17.2226143	1764.34	Sun Apr 18 15:30:45 2010
-98.9841614	17.2225533	1761.28	Sun Apr 18 15:30:55 2010
-98.9842682	17.2226143	1760.59	Sun Apr 18 15:31:05 2010
-98.9843826	17.2227020	1759.81	Sun Apr 18 15:31:15 2010
-98.9844894	17.2227974	1751.13	Sun Apr 18 15:31:25 2010
-98.9845886	17.2228546	1750.63	Sun Apr 18 15:31:35 2010
-98.9846878	17.2229404	1745.19	Sun Apr 18 15:31:45 2010
-98.9847488	17.2230339	1745.97	Sun Apr 18 15:31:55 2010
-98.9847794	17.2230816	1750.28	Sun Apr 18 15:32:05 2010
-98.9847870	17.2231102	1751.50	Sun Apr 18 15:32:15 2010
-98.9847717	17.2229919	1754.28	Sun Apr 18 15:32:25 2010
-98.9847565	17.2228661	1756.47	Sun Apr 18 15:32:35 2010
-98.9847412	17.2227554	1757.69	Sun Apr 18 15:32:45 2010
-98.9847336	17.2226200	1759.00	Sun Apr 18 15:32:55 2010
-98.9847031	17.2224960	1759.94	Sun Apr 18 15:33:05 2010
-98.9846725	17.2223663	1760.00	Sun Apr 18 15:33:15 2010
-98.9846420	17.2222481	1759.59	Sun Apr 18 15:33:25 2010
-98.9845886	17.2222252	1758.84	Sun Apr 18 15:33:35 2010
-98.9845581	17.2220936	1758.34	Sun Apr 18 15:33:45 2010
-98.9844284	17.2220268	1756.75	Sun Apr 18 15:33:55 2010
-98.9843216	17.2219334	1752.63	Sun Apr 18 15:34:05 2010
-98.9842453	17.2218990	1747.91	Sun Apr 18 15:34:15 2010
-98.9841232	17.2218266	1746.53	Sun Apr 18 15:34:25 2010
-98.9840164	17.2217884	1744.06	Sun Apr 18 15:34:35 2010
-98.9839859	17.2217464	1743.50	Sun Apr 18 15:34:45 2010
-98.9838791	17.2216454	1739.75	Sun Apr 18 15:34:55 2010
-98.9838028	17.2215881	1734.47	Sun Apr 18 15:35:05 2010
-98.9837418	17.2214832	1731.19	Sun Apr 18 15:35:15 2010
-98.9837036	17.2214413	1724.84	Sun Apr 18 15:35:25 2010
-98.9836121	17.2213688	1721.31	Sun Apr 18 15:35:35 2010
-98.9835434	17.2213135	1717.31	Sun Apr 18 15:35:45 2010
-98.9834290	17.2212582	1710.63	Sun Apr 18 15:35:55 2010
-98.9833527	17.2212067	1701.81	Sun Apr 18 15:36:05 2010
-98.9832916	17.2211456	1693.84	Sun Apr 18 15:36:15 2010
-98.9832153	17.2210712	1688.13	Sun Apr 18 15:36:25 2010
-98.9831009	17.2210121	1683.38	Sun Apr 18 15:36:35 2010
-98.9830704	17.2209854	1682.59	Sun Apr 18 15:36:45 2010
-98.9830322	17.2209511	1681.41	Sun Apr 18 15:36:55 2010
-98.9829788	17.2208595	1679.38	Sun Apr 18 15:37:05 2010
-98.9829254	17.2208748	1678.81	Sun Apr 18 15:37:15 2010
-98.9828949	17.2209435	1678.34	Sun Apr 18 15:37:25 2010
-98.9828186	17.2208805	1675.03	Sun Apr 18 15:37:35 2010
-98.9827957	17.2208309	1674.00	Sun Apr 18 15:37:45 2010
-98.9827347	17.2207508	1672.16	Sun Apr 18 15:37:55 2010
-98.9826736	17.2207165	1669.59	Sun Apr 18 15:38:05 2010
-98.9826813	17.2207146	1669.56	Sun Apr 18 15:38:15 2010
-98.9826736	17.2207108	1669.56	Sun Apr 18 15:38:25 2010
-98.9826736	17.2207088	1669.47	Sun Apr 18 15:38:35 2010
-98.9826736	17.2207088	1669.47	Sun Apr 18 15:38:45 2010
-98.9826508	17.2207489	1668.72	Sun Apr 18 15:38:55 2010
-98.9826584	17.2208309	1668.66	Sun Apr 18 15:39:05 2010
-98.9827042	17.2208958	1667.59	Sun Apr 18 15:39:15 2010
-98.9826431	17.2209568	1665.84	Sun Apr 18 15:39:25 2010
-98.9826736	17.2210121	1664.66	Sun Apr 18 15:39:35 2010
-98.9827194	17.2210732	1663.50	Sun Apr 18 15:39:45 2010
-98.9827347	17.2211361	1665.66	Sun Apr 18 15:39:55 2010
-98.9827652	17.2211742	1667.28	Sun Apr 18 15:40:05 2010
-98.9827805	17.2211647	1668.53	Sun Apr 18 15:40:15 2010
-98.9828644	17.2211933	1669.72	Sun Apr 18 15:40:25 2010
-98.9829330	17.2212219	1669.34	Sun Apr 18 15:40:35 2010
-98.9829636	17.2212524	1668.81	Sun Apr 18 15:40:45 2010
-98.9829712	17.2212753	1670.31	Sun Apr 18 15:40:55 2010
-98.9830017	17.2213287	1671.78	Sun Apr 18 15:41:05 2010
-98.9830093	17.2214069	1672.97	Sun Apr 18 15:41:15 2010
-98.9830170	17.2214890	1674.66	Sun Apr 18 15:41:25 2010
-98.9829941	17.2215462	1675.03	Sun Apr 18 15:41:35 2010
-98.9830170	17.2215862	1676.91	Sun Apr 18 15:41:45 2010
-98.9830170	17.2216282	1678.03	Sun Apr 18 15:41:55 2010
-98.9830093	17.2217255	1678.34	Sun Apr 18 15:42:05 2010
-98.9830322	17.2217960	1680.53	Sun Apr 18 15:42:15 2010
-98.9830475	17.2218971	1681.06	Sun Apr 18 15:42:25 2010
-98.9830322	17.2219753	1680.50	Sun Apr 18 15:42:35 2010
-98.9830170	17.2220497	1679.88	Sun Apr 18 15:42:45 2010
-98.9829941	17.2220936	1678.69	Sun Apr 18 15:42:55 2010
-98.9829712	17.2221203	1677.94	Sun Apr 18 15:43:05 2010
-98.9829407	17.2221680	1675.72	Sun Apr 18 15:43:15 2010
-98.9829559	17.2221985	1674.91	Sun Apr 18 15:43:25 2010
-98.9829865	17.2222500	1674.88	Sun Apr 18 15:43:35 2010
-98.9829254	17.2222900	1678.34	Sun Apr 18 15:43:45 2010
-98.9829330	17.2222919	1678.47	Sun Apr 18 15:43:55 2010
-98.9829330	17.2222900	1678.56	Sun Apr 18 15:44:05 2010
-98.9829407	17.2222843	1678.72	Sun Apr 18 15:44:15 2010
-98.9829330	17.2223263	1679.41	Sun Apr 18 15:44:25 2010
-98.9829559	17.2223682	1677.91	Sun Apr 18 15:44:35 2010
-98.9829865	17.2224083	1676.06	Sun Apr 18 15:44:45 2010
-98.9829941	17.2224007	1675.47	Sun Apr 18 15:44:55 2010
-98.9829941	17.2224445	1675.78	Sun Apr 18 15:45:05 2010
-98.9830170	17.2224712	1676.75	Sun Apr 18 15:45:15 2010
-98.9830551	17.2224541	1676.88	Sun Apr 18 15:45:25 2010
-98.9831085	17.2224255	1677.41	Sun Apr 18 15:45:35 2010
-98.9831085	17.2224541	1683.53	Sun Apr 18 15:45:45 2010
-98.9831238	17.2224922	1688.25	Sun Apr 18 15:45:55 2010
-98.9831619	17.2224903	1690.31	Sun Apr 18 15:46:05 2010
-98.9831772	17.2224579	1691.75	Sun Apr 18 15:46:15 2010
-98.9832153	17.2224388	1692.19	Sun Apr 18 15:46:25 2010
-98.9832001	17.2224617	1696.09	Sun Apr 18 15:46:35 2010
-98.9831848	17.2225075	1695.56	Sun Apr 18 15:46:45 2010
-98.9832230	17.2225761	1697.25	Sun Apr 18 15:46:55 2010
-98.9832382	17.2226276	1699.44	Sun Apr 18 15:47:05 2010
-98.9832230	17.2227249	1699.72	Sun Apr 18 15:47:15 2010
-98.9832458	17.2227249	1699.91	Sun Apr 18 15:47:25 2010
-98.9832458	17.2227726	1698.66	Sun Apr 18 15:47:35 2010
-98.9832687	17.2227898	1698.88	Sun Apr 18 15:47:45 2010
-98.9832764	17.2227936	1700.28	Sun Apr 18 15:47:55 2010
-98.9833069	17.2228146	1700.66	Sun Apr 18 15:48:05 2010
-98.9833069	17.2228088	1701.91	Sun Apr 18 15:48:15 2010
-98.9832687	17.2228394	1703.22	Sun Apr 18 15:48:25 2010
-98.9832230	17.2228661	1708.69	Sun Apr 18 15:48:35 2010
-98.9832077	17.2228909	1710.88	Sun Apr 18 15:48:45 2010
-98.9832077	17.2229385	1712.63	Sun Apr 18 15:48:55 2010
-98.9831772	17.2229710	1714.22	Sun Apr 18 15:49:05 2010
-98.9830856	17.2230053	1713.28	Sun Apr 18 15:49:15 2010
-98.9830627	17.2230263	1709.78	Sun Apr 18 15:49:25 2010
-98.9830551	17.2229748	1708.13	Sun Apr 18 15:49:35 2010
-98.9830704	17.2229805	1707.44	Sun Apr 18 15:49:45 2010
-98.9830704	17.2230740	1706.22	Sun Apr 18 15:49:55 2010
-98.9830627	17.2231483	1705.03	Sun Apr 18 15:50:05 2010
-98.9831085	17.2232342	1703.38	Sun Apr 18 15:50:15 2010
-98.9831161	17.2233257	1703.75	Sun Apr 18 15:50:25 2010
-98.9831619	17.2234135	1702.66	Sun Apr 18 15:50:35 2010
-98.9831238	17.2234974	1703.38	Sun Apr 18 15:50:45 2010
-98.9830856	17.2235699	1702.75	Sun Apr 18 15:50:55 2010
-98.9831390	17.2236576	1706.59	Sun Apr 18 15:51:05 2010
-98.9831619	17.2236958	1711.13	Sun Apr 18 15:51:15 2010
-98.9831619	17.2236996	1711.97	Sun Apr 18 15:51:25 2010
-98.9831543	17.2236919	1711.66	Sun Apr 18 15:51:35 2010
-98.9832153	17.2236767	1710.72	Sun Apr 18 15:51:45 2010
-98.9832993	17.2236881	1711.06	Sun Apr 18 15:51:55 2010
-98.9833603	17.2237377	1713.47	Sun Apr 18 15:52:05 2010
-98.9834747	17.2237797	1713.94	Sun Apr 18 15:52:15 2010
-98.9835052	17.2238770	1716.94	Sun Apr 18 15:52:25 2010
-98.9835892	17.2239208	1718.34	Sun Apr 18 15:52:35 2010
-98.9836502	17.2239952	1720.88	Sun Apr 18 15:52:45 2010
-98.9836807	17.2240353	1722.25	Sun Apr 18 15:52:55 2010
-98.9836960	17.2240124	1722.50	Sun Apr 18 15:53:05 2010
-98.9836426	17.2238941	1724.25	Sun Apr 18 15:53:15 2010
-98.9836121	17.2238178	1726.50	Sun Apr 18 15:53:25 2010
-98.9835358	17.2237129	1727.88	Sun Apr 18 15:53:35 2010
-98.9834671	17.2236519	1730.03	Sun Apr 18 15:53:45 2010
-98.9834213	17.2235527	1728.13	Sun Apr 18 15:53:55 2010
-98.9834061	17.2234592	1732.63	Sun Apr 18 15:54:05 2010
-98.9834290	17.2233601	1732.63	Sun Apr 18 15:54:15 2010
-98.9834824	17.2232590	1733.34	Sun Apr 18 15:54:25 2010
-98.9834290	17.2231846	1732.00	Sun Apr 18 15:54:35 2010
-98.9834213	17.2231960	1735.22	Sun Apr 18 15:54:45 2010
-98.9834442	17.2231979	1735.47	Sun Apr 18 15:54:55 2010
-98.9834518	17.2232018	1735.25	Sun Apr 18 15:55:05 2010
-98.9834442	17.2232151	1735.53	Sun Apr 18 15:55:15 2010
-98.9834442	17.2232151	1735.56	Sun Apr 18 15:55:25 2010
-98.9834595	17.2231789	1735.06	Sun Apr 18 15:55:35 2010
-98.9834824	17.2230911	1734.03	Sun Apr 18 15:55:45 2010
-98.9834671	17.2230072	1732.94	Sun Apr 18 15:55:55 2010
-98.9834824	17.2229996	1732.44	Sun Apr 18 15:56:05 2010
-98.9834824	17.2229919	1731.81	Sun Apr 18 15:56:15 2010
-98.9834824	17.2229862	1732.03	Sun Apr 18 15:56:25 2010
-98.9834747	17.2229843	1732.06	Sun Apr 18 15:56:35 2010
-98.9835129	17.2229729	1732.28	Sun Apr 18 15:56:45 2010
-98.9835129	17.2229748	1732.16	Sun Apr 18 15:56:55 2010
-98.9835129	17.2229652	1732.31	Sun Apr 18 15:57:05 2010
-98.9834976	17.2229633	1732.38	Sun Apr 18 15:57:15 2010
-98.9834900	17.2229633	1732.34	Sun Apr 18 15:57:25 2010
-98.9834900	17.2229633	1732.41	Sun Apr 18 15:57:35 2010
-98.9834900	17.2229481	1732.38	Sun Apr 18 15:57:45 2010
-98.9834900	17.2229366	1732.53	Sun Apr 18 15:57:55 2010
-98.9834976	17.2229385	1733.25	Sun Apr 18 15:58:05 2010
-98.9835205	17.2229347	1732.97	Sun Apr 18 15:58:15 2010
-98.9835510	17.2229290	1734.81	Sun Apr 18 15:58:25 2010
-98.9835663	17.2229614	1734.28	Sun Apr 18 15:58:35 2010
-98.9836044	17.2229729	1734.97	Sun Apr 18 15:58:45 2010
-98.9836121	17.2229481	1736.38	Sun Apr 18 15:58:55 2010
-98.9836502	17.2229729	1738.88	Sun Apr 18 15:59:05 2010
-98.9836807	17.2229614	1741.41	Sun Apr 18 15:59:15 2010
-98.9837265	17.2229099	1743.41	Sun Apr 18 15:59:25 2010
-98.9837570	17.2228584	1745.47	Sun Apr 18 15:59:35 2010
-98.9837570	17.2229004	1748.41	Sun Apr 18 15:59:45 2010
-98.9837341	17.2230091	1749.47	Sun Apr 18 15:59:55 2010
-98.9837189	17.2231064	1749.81	Sun Apr 18 16:00:05 2010
-98.9837112	17.2231693	1749.69	Sun Apr 18 16:00:15 2010
-98.9837570	17.2232418	1751.97	Sun Apr 18 16:00:25 2010
-98.9837494	17.2232361	1750.38	Sun Apr 18 16:00:35 2010
-98.9837341	17.2232323	1749.75	Sun Apr 18 16:00:45 2010
-98.9837341	17.2232361	1749.75	Sun Apr 18 16:00:55 2010
