# Supplementary material for: Lévy foraging patterns of rural humans
Source: PLoS One. 2018 Jun 18;13(6):e0199099. doi: 10.1371/journal.pone.0199099 (PMC6005560; doi:10.1371/journal.pone.0199099)
Supplement: S6 File — (ZIP) [file pone.0199099.s006.zip › holux12/Holux012_M-241_Start_20100520-135108_Finish_20100520-141618.kml]

<?xml version="1.0" encoding="UTF-8"?>
<kml xmlns="http://earth.google.com/kml/2.1">
<Document>
<Style id="normalState_TLP_Start">
<IconStyle>
<scale>1.0</scale>
<Icon>
<href>http://maps.google.com/mapfiles/kml/pal4/icon15.png</href>
</Icon>
</IconStyle>
<LabelStyle>
<scale>1.0</scale>
</LabelStyle>
</Style>
<Style id="highlightState_TLP_Start">
<IconStyle>
<scale>1.1</scale>
<Icon>
<href>http://maps.google.com/mapfiles/kml/pal4/icon7.png</href>
</Icon>
</IconStyle>
<LabelStyle>
<scale>1.1</scale>
<color>ff0000ff</color>
</LabelStyle>
</Style>
<StyleMap id="styleMap_TLP_Start">
<Pair>
<key>normal</key>
<styleUrl>#normalState_TLP_Start</styleUrl>
</Pair>
<Pair>
<key>highlight</key>
<styleUrl>#highlightState_TLP_Start</styleUrl>
</Pair>
</StyleMap>
<Style id="normalState_TLP_Finish">
<IconStyle>
<scale>1.0</scale>
<Icon>
<href>http://maps.google.com/mapfiles/kml/pal4/icon15.png</href>
</Icon>
</IconStyle>
<LabelStyle>
<scale>1.0</scale>
</LabelStyle>
</Style>
<Style id="highlightState_TLP_Finish">
<IconStyle>
<scale>1.1</scale>
<Icon>
<href>http://maps.google.com/mapfiles/kml/pal4/icon7.png</href>
</Icon>
</IconStyle>
<LabelStyle>
<scale>1.1</scale>
<color>ff0000ff</color>
</LabelStyle>
</Style>
<StyleMap id="styleMap_TLP_Finish">
<Pair>
<key>normal</key>
<styleUrl>#normalState_TLP_Finish</styleUrl>
</Pair>
<Pair>
<key>highlight</key>
<styleUrl>#highlightState_TLP_Finish</styleUrl>
</Pair>
</StyleMap>
<Style id="normalState_TLP_Normal">
<IconStyle>
<scale>1.0</scale>
<Icon>
<href>http://maps.google.com/mapfiles/kml/pal4/icon31.png</href>
</Icon>
</IconStyle>
<LabelStyle>
<scale>1.0</scale>
</LabelStyle>
</Style>
<Style id="highlightState_TLP_Normal">
<IconStyle>
<scale>1.1</scale>
<Icon>
<href>http://maps.google.com/mapfiles/kml/pal4/icon23.png</href>
</Icon>
</IconStyle>
<LabelStyle>
<scale>1.1</scale>
<color>ff0000ff</color>
</LabelStyle>
</Style>
<StyleMap id="styleMap_TLP_Normal">
<Pair>
<key>normal</key>
<styleUrl>#normalState_TLP_Normal</styleUrl>
</Pair>
<Pair>
<key>highlight</key>
<styleUrl>#highlightState_TLP_Normal</styleUrl>
</Pair>
</StyleMap>
<Style id="normalState_TLP_Photo">
<IconStyle>
<scale>1.0</scale>
<Icon>
<href>http://maps.google.com/mapfiles/kml/pal4/icon46.png</href>
</Icon>
</IconStyle>
<LabelStyle>
<scale>1.0</scale>
</LabelStyle>
</Style>
<Style id="highlightState_TLP_Photo">
<IconStyle>
<scale>1.1</scale>
<Icon>
<href>http://maps.google.com/mapfiles/kml/pal4/icon38.png</href>
</Icon>
</IconStyle>
<LabelStyle>
<scale>1.1</scale>
<color>ff0000ff</color>
</LabelStyle>
</Style>
<StyleMap id="styleMap_TLP_Photo">
<Pair>
<key>normal</key>
<styleUrl>#normalState_TLP_Photo</styleUrl>
</Pair>
<Pair>
<key>highlight</key>
<styleUrl>#highlightState_TLP_Photo</styleUrl>
</Pair>
</StyleMap>
<Style id="roadStyle">
<LineStyle>
<color>ffffff00</color>
<width>6</width>
</LineStyle>
</Style>
<Open>1</Open>
<description>Route</description>
<name>Track Log</name>
<Placemark>
<name>Route</name>
<styleUrl>#roadStyle</styleUrl>
<MultiGeometry>
<LineString>
<coordinates>
-98.9872360,17.2341213,1791.59 -98.9872208,17.2341499,1789.44 -98.9872360,17.2341442,1789.78 -98.9872360,17.2341671,1790.22 -98.9872360,17.2341671,1790.53 -98.9872360,17.2341518,1790.56 -98.9872437,17.2341499,1790.50 -98.9871902,17.2341003,1792.13 -98.9871216,17.2341042,1793.81 -98.9871140,17.2341309,1793.84 -98.9871140,17.2341366,1794.22 -98.9870529,17.2341251,1797.16 -98.9869766,17.2341385,1797.25 -98.9868698,17.2341557,1797.19 -98.9868088,17.2341557,1797.41 -98.9867706,17.2341290,1797.06 -98.9866791,17.2340622,1797.06 -98.9865952,17.2340050,1795.66 -98.9865265,17.2339535,1793.91 -98.9864502,17.2338734,1792.81 -98.9864044,17.2338161,1791.53 -98.9863129,17.2337704,1790.88 -98.9862289,17.2337170,1791.06 -98.9861221,17.2336617,1792.00 -98.9860764,17.2336121,1791.34 -98.9860229,17.2335243,1790.13 -98.9859009,17.2334709,1789.16 -98.9858246,17.2334099,1790.31 -98.9857712,17.2333965,1792.44 -98.9857101,17.2334137,1793.03 -98.9855881,17.2334404,1792.47 -98.9854965,17.2334213,1792.13 -98.9853973,17.2334328,1792.25 -98.9852982,17.2334385,1792.47 -98.9852219,17.2334805,1789.75 -98.9851837,17.2334499,1790.38 -98.9851608,17.2334232,1790.78 -98.9851074,17.2333698,1792.59 -98.9850693,17.2333107,1792.44 -98.9850845,17.2332249,1791.41 -98.9850922,17.2331924,1791.38 -98.9850922,17.2331581,1791.25 -98.9851227,17.2330513,1791.50 -98.9852066,17.2329769,1791.09 -98.9852600,17.2328892,1792.44 -98.9852905,17.2328148,1794.00 -98.9853668,17.2327347,1796.00 -98.9854584,17.2326374,1797.63 -98.9855118,17.2325783,1799.13 -98.9855423,17.2325211,1801.19 -98.9856110,17.2324467,1803.13 -98.9857025,17.2323799,1806.16 -98.9857788,17.2323322,1807.91 -98.9858475,17.2322617,1809.78 -98.9858780,17.2321625,1811.22 -98.9859390,17.2320461,1810.94 -98.9860611,17.2320099,1811.59 -98.9861526,17.2319908,1812.41 -98.9862137,17.2319374,1809.25 -98.9862900,17.2318993,1809.31 -98.9864044,17.2319126,1808.97 -98.9864655,17.2318134,1808.13 -98.9865799,17.2317486,1810.06 -98.9865799,17.2316532,1811.91 -98.9866257,17.2315807,1814.59 -98.9866867,17.2315063,1816.72 -98.9868546,17.2314892,1815.94 -98.9869995,17.2315063,1814.47 -98.9871445,17.2315331,1813.44 -98.9872131,17.2315865,1812.03 -98.9873734,17.2316074,1810.66 -98.9874802,17.2315617,1808.00 -98.9875870,17.2315445,1807.47 -98.9876633,17.2314625,1806.72 -98.9876556,17.2313976,1804.72 -98.9877319,17.2312565,1808.31 -98.9877853,17.2311554,1808.16 -98.9877243,17.2310467,1809.66 -98.9877701,17.2309780,1810.59 -98.9879227,17.2309456,1810.19 -98.9880524,17.2309494,1810.13 -98.9882126,17.2309151,1811.94 -98.9883499,17.2308769,1812.94 -98.9884491,17.2308865,1813.31 -98.9885483,17.2309208,1814.09 -98.9886475,17.2309017,1814.09 -98.9887161,17.2308426,1813.25 -98.9888229,17.2308159,1813.00 -98.9889450,17.2307625,1813.78 -98.9890900,17.2306232,1813.25 -98.9891891,17.2305756,1812.56 -98.9892273,17.2305183,1812.09 -98.9892883,17.2304745,1811.84 -98.9893646,17.2303886,1811.72 -98.9895554,17.2302074,1811.66 -98.9895477,17.2301502,1813.44 -98.9894867,17.2301235,1814.25 -98.9894867,17.2301140,1814.22 -98.9894562,17.2300663,1813.91 -98.9894028,17.2299652,1814.06 -98.9893265,17.2298622,1811.97 -98.9892578,17.2298050,1808.88 -98.9892044,17.2297192,1808.59 -98.9891739,17.2295990,1808.06 -98.9891357,17.2294827,1805.50 -98.9891281,17.2293892,1805.22 -98.9891281,17.2293568,1804.69 -98.9890976,17.2293301,1805.28 -98.9889908,17.2292671,1808.66 -98.9888535,17.2292213,1812.06 -98.9887848,17.2291050,1813.13 -98.9887390,17.2289410,1809.16 -98.9887695,17.2288074,1807.88 -98.9887314,17.2287750,1810.63 -98.9886780,17.2286682,1811.44 -98.9886322,17.2285614,1816.41 -98.9885941,17.2284622,1820.94 -98.9884567,17.2283421,1828.06 -98.9883575,17.2282639,1829.91 -98.9882584,17.2282276,1829.56 -98.9881439,17.2281570,1828.09 -98.9880447,17.2280617,1813.31 -98.9879227,17.2279892,1811.22 -98.9878387,17.2279015,1805.31 -98.9877930,17.2277966,1803.59 -98.9877777,17.2276649,1803.28 -98.9876862,17.2275810,1801.63 -98.9875946,17.2275448,1797.91 -98.9874954,17.2274361,1791.44 -98.9873810,17.2273731,1787.81 -98.9873123,17.2273026,1786.38 -98.9872208,17.2271919,1786.44 -98.9871292,17.2271061,1786.44 -98.9870148,17.2270412,1788.28 -98.9869308,17.2269535,1790.88 -98.9868469,17.2268238,1790.72 -98.9867935,17.2266960,1793.84 -98.9866867,17.2266369,1791.59 -98.9865570,17.2265491,1792.25 -98.9865036,17.2264843,1793.78 -98.9865036,17.2264404,1794.53 -98.9864578,17.2264175,1796.38 -98.9864655,17.2264137,1796.53 -98.9864883,17.2264099,1796.53 -98.9864883,17.2263908,1796.34 -98.9864883,17.2263699,1796.53 -98.9864960,17.2262897,1795.59 -98.9864960,17.2262802,1795.44 -98.9865112,17.2262917,1795.06 -98.9865189,17.2262955,1795.00 -98.9865189,17.2262897,1794.97 -98.9865189,17.2262936,1794.97 </coordinates>
</LineString>
</MultiGeometry>
</Placemark>
<Folder>
<name>waypoints</name>
<Placemark>
<name>
Thu May 20 13:51:08 2010 S=3.14 Km/hr
</name>
<styleUrl>
#styleMap_TLP_Start
</styleUrl>
<Point>
<coordinates>
-98.9872360,17.2341213,1791.59
</coordinates>
</Point>
</Placemark>
<Placemark>
<name>
Thu May 20 13:51:18 2010 S=1.34 Km/hr
</name>
<styleUrl>
#styleMap_TLP_Normal
</styleUrl>
<Point>
<coordinates>
-98.9872208,17.2341499,1789.44
</coordinates>
</Point>
</Placemark>
<Placemark>
<name>
Thu May 20 13:51:28 2010 S=0.29 Km/hr
</name>
<styleUrl>
#styleMap_TLP_Normal
</styleUrl>
<Point>
<coordinates>
-98.9872360,17.2341442,1789.78
</coordinates>
</Point>
</Placemark>
<Placemark>
<name>
Thu May 20 13:51:38 2010 S=0.22 Km/hr
</name>
<styleUrl>
#styleMap_TLP_Normal
</styleUrl>
<Point>
<coordinates>
-98.9872360,17.2341671,1790.22
</coordinates>
</Point>
</Placemark>
<Placemark>
<name>
Thu May 20 13:51:48 2010 S=0.44 Km/hr
</name>
<styleUrl>
#styleMap_TLP_Normal
</styleUrl>
<Point>
<coordinates>
-98.9872360,17.2341671,1790.53
</coordinates>
</Point>
</Placemark>
<Placemark>
<name>
Thu May 20 13:51:58 2010 S=0.33 Km/hr
</name>
<styleUrl>
#styleMap_TLP_Normal
</styleUrl>
<Point>
<coordinates>
-98.9872360,17.2341518,1790.56
</coordinates>
</Point>
</Placemark>
<Placemark>
<name>
Thu May 20 13:52:08 2010 S=0.66 Km/hr
</name>
<styleUrl>
#styleMap_TLP_Normal
</styleUrl>
<Point>
<coordinates>
-98.9872437,17.2341499,1790.50
</coordinates>
</Point>
</Placemark>
<Placemark>
<name>
Thu May 20 13:52:18 2010 S=2.54 Km/hr
</name>
<styleUrl>
#styleMap_TLP_Normal
</styleUrl>
<Point>
<coordinates>
-98.9871902,17.2341003,1792.13
</coordinates>
</Point>
</Placemark>
<Placemark>
<name>
Thu May 20 13:52:28 2010 S=0.93 Km/hr
</name>
<styleUrl>
#styleMap_TLP_Normal
</styleUrl>
<Point>
<coordinates>
-98.9871216,17.2341042,1793.81
</coordinates>
</Point>
</Placemark>
<Placemark>
<name>
Thu May 20 13:52:38 2010 S=0.49 Km/hr
</name>
<styleUrl>
#styleMap_TLP_Normal
</styleUrl>
<Point>
<coordinates>
-98.9871140,17.2341309,1793.84
</coordinates>
</Point>
</Placemark>
<Placemark>
<name>
Thu May 20 13:52:48 2010 S=0.32 Km/hr
</name>
<styleUrl>
#styleMap_TLP_Normal
</styleUrl>
<Point>
<coordinates>
-98.9871140,17.2341366,1794.22
</coordinates>
</Point>
</Placemark>
<Placemark>
<name>
Thu May 20 13:52:58 2010 S=3.00 Km/hr
</name>
<styleUrl>
#styleMap_TLP_Normal
</styleUrl>
<Point>
<coordinates>
-98.9870529,17.2341251,1797.16
</coordinates>
</Point>
</Placemark>
<Placemark>
<name>
Thu May 20 13:53:08 2010 S=2.39 Km/hr
</name>
<styleUrl>
#styleMap_TLP_Normal
</styleUrl>
<Point>
<coordinates>
-98.9869766,17.2341385,1797.25
</coordinates>
</Point>
</Placemark>
<Placemark>
<name>
Thu May 20 13:53:18 2010 S=2.97 Km/hr
</name>
<styleUrl>
#styleMap_TLP_Normal
</styleUrl>
<Point>
<coordinates>
-98.9868698,17.2341557,1797.19
</coordinates>
</Point>
</Placemark>
<Placemark>
<name>
Thu May 20 13:53:28 2010 S=0.28 Km/hr
</name>
<styleUrl>
#styleMap_TLP_Normal
</styleUrl>
<Point>
<coordinates>
-98.9868088,17.2341557,1797.41
</coordinates>
</Point>
</Placemark>
<Placemark>
<name>
Thu May 20 13:53:38 2010 S=2.32 Km/hr
</name>
<styleUrl>
#styleMap_TLP_Normal
</styleUrl>
<Point>
<coordinates>
-98.9867706,17.2341290,1797.06
</coordinates>
</Point>
</Placemark>
<Placemark>
<name>
Thu May 20 13:53:48 2010 S=3.78 Km/hr
</name>
<styleUrl>
#styleMap_TLP_Normal
</styleUrl>
<Point>
<coordinates>
-98.9866791,17.2340622,1797.06
</coordinates>
</Point>
</Placemark>
<Placemark>
<name>
Thu May 20 13:53:58 2010 S=2.69 Km/hr
</name>
<styleUrl>
#styleMap_TLP_Normal
</styleUrl>
<Point>
<coordinates>
-98.9865952,17.2340050,1795.66
</coordinates>
</Point>
</Placemark>
<Placemark>
<name>
Thu May 20 13:54:08 2010 S=2.88 Km/hr
</name>
<styleUrl>
#styleMap_TLP_Normal
</styleUrl>
<Point>
<coordinates>
-98.9865265,17.2339535,1793.91
</coordinates>
</Point>
</Placemark>
<Placemark>
<name>
Thu May 20 13:54:18 2010 S=1.48 Km/hr
</name>
<styleUrl>
#styleMap_TLP_Normal
</styleUrl>
<Point>
<coordinates>
-98.9864502,17.2338734,1792.81
</coordinates>
</Point>
</Placemark>
<Placemark>
<name>
Thu May 20 13:54:28 2010 S=3.90 Km/hr
</name>
<styleUrl>
#styleMap_TLP_Normal
</styleUrl>
<Point>
<coordinates>
-98.9864044,17.2338161,1791.53
</coordinates>
</Point>
</Placemark>
<Placemark>
<name>
Thu May 20 13:54:38 2010 S=4.32 Km/hr
</name>
<styleUrl>
#styleMap_TLP_Normal
</styleUrl>
<Point>
<coordinates>
-98.9863129,17.2337704,1790.88
</coordinates>
</Point>
</Placemark>
<Placemark>
<name>
Thu May 20 13:54:48 2010 S=4.11 Km/hr
</name>
<styleUrl>
#styleMap_TLP_Normal
</styleUrl>
<Point>
<coordinates>
-98.9862289,17.2337170,1791.06
</coordinates>
</Point>
</Placemark>
<Placemark>
<name>
Thu May 20 13:54:58 2010 S=3.28 Km/hr
</name>
<styleUrl>
#styleMap_TLP_Normal
</styleUrl>
<Point>
<coordinates>
-98.9861221,17.2336617,1792.00
</coordinates>
</Point>
</Placemark>
<Placemark>
<name>
Thu May 20 13:55:08 2010 S=3.31 Km/hr
</name>
<styleUrl>
#styleMap_TLP_Normal
</styleUrl>
<Point>
<coordinates>
-98.9860764,17.2336121,1791.34
</coordinates>
</Point>
</Placemark>
<Placemark>
<name>
Thu May 20 13:55:18 2010 S=3.61 Km/hr
</name>
<styleUrl>
#styleMap_TLP_Normal
</styleUrl>
<Point>
<coordinates>
-98.9860229,17.2335243,1790.13
</coordinates>
</Point>
</Placemark>
<Placemark>
<name>
Thu May 20 13:55:28 2010 S=4.89 Km/hr
</name>
<styleUrl>
#styleMap_TLP_Normal
</styleUrl>
<Point>
<coordinates>
-98.9859009,17.2334709,1789.16
</coordinates>
</Point>
</Placemark>
<Placemark>
<name>
Thu May 20 13:55:38 2010 S=3.12 Km/hr
</name>
<styleUrl>
#styleMap_TLP_Normal
</styleUrl>
<Point>
<coordinates>
-98.9858246,17.2334099,1790.31
</coordinates>
</Point>
</Placemark>
<Placemark>
<name>
Thu May 20 13:55:48 2010 S=0.89 Km/hr
</name>
<styleUrl>
#styleMap_TLP_Normal
</styleUrl>
<Point>
<coordinates>
-98.9857712,17.2333965,1792.44
</coordinates>
</Point>
</Placemark>
<Placemark>
<name>
Thu May 20 13:55:58 2010 S=3.71 Km/hr
</name>
<styleUrl>
#styleMap_TLP_Normal
</styleUrl>
<Point>
<coordinates>
-98.9857101,17.2334137,1793.03
</coordinates>
</Point>
</Placemark>
<Placemark>
<name>
Thu May 20 13:56:08 2010 S=4.28 Km/hr
</name>
<styleUrl>
#styleMap_TLP_Normal
</styleUrl>
<Point>
<coordinates>
-98.9855881,17.2334404,1792.47
</coordinates>
</Point>
</Placemark>
<Placemark>
<name>
Thu May 20 13:56:18 2010 S=3.63 Km/hr
</name>
<styleUrl>
#styleMap_TLP_Normal
</styleUrl>
<Point>
<coordinates>
-98.9854965,17.2334213,1792.13
</coordinates>
</Point>
</Placemark>
<Placemark>
<name>
Thu May 20 13:56:28 2010 S=3.96 Km/hr
</name>
<styleUrl>
#styleMap_TLP_Normal
</styleUrl>
<Point>
<coordinates>
-98.9853973,17.2334328,1792.25
</coordinates>
</Point>
</Placemark>
<Placemark>
<name>
Thu May 20 13:56:38 2010 S=2.97 Km/hr
</name>
<styleUrl>
#styleMap_TLP_Normal
</styleUrl>
<Point>
<coordinates>
-98.9852982,17.2334385,1792.47
</coordinates>
</Point>
</Placemark>
<Placemark>
<name>
Thu May 20 13:56:48 2010 S=0.74 Km/hr
</name>
<styleUrl>
#styleMap_TLP_Normal
</styleUrl>
<Point>
<coordinates>
-98.9852219,17.2334805,1789.75
</coordinates>
</Point>
</Placemark>
<Placemark>
<name>
Thu May 20 13:56:58 2010 S=0.75 Km/hr
</name>
<styleUrl>
#styleMap_TLP_Normal
</styleUrl>
<Point>
<coordinates>
-98.9851837,17.2334499,1790.38
</coordinates>
</Point>
</Placemark>
<Placemark>
<name>
Thu May 20 13:57:08 2010 S=1.72 Km/hr
</name>
<styleUrl>
#styleMap_TLP_Normal
</styleUrl>
<Point>
<coordinates>
-98.9851608,17.2334232,1790.78
</coordinates>
</Point>
</Placemark>
<Placemark>
<name>
Thu May 20 13:57:18 2010 S=1.57 Km/hr
</name>
<styleUrl>
#styleMap_TLP_Normal
</styleUrl>
<Point>
<coordinates>
-98.9851074,17.2333698,1792.59
</coordinates>
</Point>
</Placemark>
<Placemark>
<name>
Thu May 20 13:57:28 2010 S=2.93 Km/hr
</name>
<styleUrl>
#styleMap_TLP_Normal
</styleUrl>
<Point>
<coordinates>
-98.9850693,17.2333107,1792.44
</coordinates>
</Point>
</Placemark>
<Placemark>
<name>
Thu May 20 13:57:38 2010 S=1.81 Km/hr
</name>
<styleUrl>
#styleMap_TLP_Normal
</styleUrl>
<Point>
<coordinates>
-98.9850845,17.2332249,1791.41
</coordinates>
</Point>
</Placemark>
<Placemark>
<name>
Thu May 20 13:57:48 2010 S=1.68 Km/hr
</name>
<styleUrl>
#styleMap_TLP_Normal
</styleUrl>
<Point>
<coordinates>
-98.9850922,17.2331924,1791.38
</coordinates>
</Point>
</Placemark>
<Placemark>
<name>
Thu May 20 13:57:58 2010 S=1.64 Km/hr
</name>
<styleUrl>
#styleMap_TLP_Normal
</styleUrl>
<Point>
<coordinates>
-98.9850922,17.2331581,1791.25
</coordinates>
</Point>
</Placemark>
<Placemark>
<name>
Thu May 20 13:58:08 2010 S=4.43 Km/hr
</name>
<styleUrl>
#styleMap_TLP_Normal
</styleUrl>
<Point>
<coordinates>
-98.9851227,17.2330513,1791.50
</coordinates>
</Point>
</Placemark>
<Placemark>
<name>
Thu May 20 13:58:18 2010 S=4.80 Km/hr
</name>
<styleUrl>
#styleMap_TLP_Normal
</styleUrl>
<Point>
<coordinates>
-98.9852066,17.2329769,1791.09
</coordinates>
</Point>
</Placemark>
<Placemark>
<name>
Thu May 20 13:58:28 2010 S=4.09 Km/hr
</name>
<styleUrl>
#styleMap_TLP_Normal
</styleUrl>
<Point>
<coordinates>
-98.9852600,17.2328892,1792.44
</coordinates>
</Point>
</Placemark>
<Placemark>
<name>
Thu May 20 13:58:38 2010 S=3.82 Km/hr
</name>
<styleUrl>
#styleMap_TLP_Normal
</styleUrl>
<Point>
<coordinates>
-98.9852905,17.2328148,1794.00
</coordinates>
</Point>
</Placemark>
<Placemark>
<name>
Thu May 20 13:58:48 2010 S=4.19 Km/hr
</name>
<styleUrl>
#styleMap_TLP_Normal
</styleUrl>
<Point>
<coordinates>
-98.9853668,17.2327347,1796.00
</coordinates>
</Point>
</Placemark>
<Placemark>
<name>
Thu May 20 13:58:58 2010 S=3.68 Km/hr
</name>
<styleUrl>
#styleMap_TLP_Normal
</styleUrl>
<Point>
<coordinates>
-98.9854584,17.2326374,1797.63
</coordinates>
</Point>
</Placemark>
<Placemark>
<name>
Thu May 20 13:59:08 2010 S=1.08 Km/hr
</name>
<styleUrl>
#styleMap_TLP_Normal
</styleUrl>
<Point>
<coordinates>
-98.9855118,17.2325783,1799.13
</coordinates>
</Point>
</Placemark>
<Placemark>
<name>
Thu May 20 13:59:18 2010 S=4.10 Km/hr
</name>
<styleUrl>
#styleMap_TLP_Normal
</styleUrl>
<Point>
<coordinates>
-98.9855423,17.2325211,1801.19
</coordinates>
</Point>
</Placemark>
<Placemark>
<name>
Thu May 20 13:59:28 2010 S=4.52 Km/hr
</name>
<styleUrl>
#styleMap_TLP_Normal
</styleUrl>
<Point>
<coordinates>
-98.9856110,17.2324467,1803.13
</coordinates>
</Point>
</Placemark>
<Placemark>
<name>
Thu May 20 13:59:38 2010 S=4.41 Km/hr
</name>
<styleUrl>
#styleMap_TLP_Normal
</styleUrl>
<Point>
<coordinates>
-98.9857025,17.2323799,1806.16
</coordinates>
</Point>
</Placemark>
<Placemark>
<name>
Thu May 20 13:59:48 2010 S=1.62 Km/hr
</name>
<styleUrl>
#styleMap_TLP_Normal
</styleUrl>
<Point>
<coordinates>
-98.9857788,17.2323322,1807.91
</coordinates>
</Point>
</Placemark>
<Placemark>
<name>
Thu May 20 13:59:58 2010 S=3.76 Km/hr
</name>
<styleUrl>
#styleMap_TLP_Normal
</styleUrl>
<Point>
<coordinates>
-98.9858475,17.2322617,1809.78
</coordinates>
</Point>
</Placemark>
<Placemark>
<name>
Thu May 20 14:00:08 2010 S=4.44 Km/hr
</name>
<styleUrl>
#styleMap_TLP_Normal
</styleUrl>
<Point>
<coordinates>
-98.9858780,17.2321625,1811.22
</coordinates>
</Point>
</Placemark>
<Placemark>
<name>
Thu May 20 14:00:18 2010 S=3.52 Km/hr
</name>
<styleUrl>
#styleMap_TLP_Normal
</styleUrl>
<Point>
<coordinates>
-98.9859390,17.2320461,1810.94
</coordinates>
</Point>
</Placemark>
<Placemark>
<name>
Thu May 20 14:00:28 2010 S=4.23 Km/hr
</name>
<styleUrl>
#styleMap_TLP_Normal
</styleUrl>
<Point>
<coordinates>
-98.9860611,17.2320099,1811.59
</coordinates>
</Point>
</Placemark>
<Placemark>
<name>
Thu May 20 14:00:38 2010 S=2.61 Km/hr
</name>
<styleUrl>
#styleMap_TLP_Normal
</styleUrl>
<Point>
<coordinates>
-98.9861526,17.2319908,1812.41
</coordinates>
</Point>
</Placemark>
<Placemark>
<name>
Thu May 20 14:00:48 2010 S=3.28 Km/hr
</name>
<styleUrl>
#styleMap_TLP_Normal
</styleUrl>
<Point>
<coordinates>
-98.9862137,17.2319374,1809.25
</coordinates>
</Point>
</Placemark>
<Placemark>
<name>
Thu May 20 14:00:58 2010 S=3.87 Km/hr
</name>
<styleUrl>
#styleMap_TLP_Normal
</styleUrl>
<Point>
<coordinates>
-98.9862900,17.2318993,1809.31
</coordinates>
</Point>
</Placemark>
<Placemark>
<name>
Thu May 20 14:01:08 2010 S=3.30 Km/hr
</name>
<styleUrl>
#styleMap_TLP_Normal
</styleUrl>
<Point>
<coordinates>
-98.9864044,17.2319126,1808.97
</coordinates>
</Point>
</Placemark>
<Placemark>
<name>
Thu May 20 14:01:18 2010 S=3.76 Km/hr
</name>
<styleUrl>
#styleMap_TLP_Normal
</styleUrl>
<Point>
<coordinates>
-98.9864655,17.2318134,1808.13
</coordinates>
</Point>
</Placemark>
<Placemark>
<name>
Thu May 20 14:01:28 2010 S=3.62 Km/hr
</name>
<styleUrl>
#styleMap_TLP_Normal
</styleUrl>
<Point>
<coordinates>
-98.9865799,17.2317486,1810.06
</coordinates>
</Point>
</Placemark>
<Placemark>
<name>
Thu May 20 14:01:38 2010 S=3.48 Km/hr
</name>
<styleUrl>
#styleMap_TLP_Normal
</styleUrl>
<Point>
<coordinates>
-98.9865799,17.2316532,1811.91
</coordinates>
</Point>
</Placemark>
<Placemark>
<name>
Thu May 20 14:01:48 2010 S=3.82 Km/hr
</name>
<styleUrl>
#styleMap_TLP_Normal
</styleUrl>
<Point>
<coordinates>
-98.9866257,17.2315807,1814.59
</coordinates>
</Point>
</Placemark>
<Placemark>
<name>
Thu May 20 14:01:58 2010 S=5.24 Km/hr
</name>
<styleUrl>
#styleMap_TLP_Normal
</styleUrl>
<Point>
<coordinates>
-98.9866867,17.2315063,1816.72
</coordinates>
</Point>
</Placemark>
<Placemark>
<name>
Thu May 20 14:02:08 2010 S=4.72 Km/hr
</name>
<styleUrl>
#styleMap_TLP_Normal
</styleUrl>
<Point>
<coordinates>
-98.9868546,17.2314892,1815.94
</coordinates>
</Point>
</Placemark>
<Placemark>
<name>
Thu May 20 14:02:18 2010 S=3.18 Km/hr
</name>
<styleUrl>
#styleMap_TLP_Normal
</styleUrl>
<Point>
<coordinates>
-98.9869995,17.2315063,1814.47
</coordinates>
</Point>
</Placemark>
<Placemark>
<name>
Thu May 20 14:02:28 2010 S=4.51 Km/hr
</name>
<styleUrl>
#styleMap_TLP_Normal
</styleUrl>
<Point>
<coordinates>
-98.9871445,17.2315331,1813.44
</coordinates>
</Point>
</Placemark>
<Placemark>
<name>
Thu May 20 14:02:38 2010 S=2.84 Km/hr
</name>
<styleUrl>
#styleMap_TLP_Normal
</styleUrl>
<Point>
<coordinates>
-98.9872131,17.2315865,1812.03
</coordinates>
</Point>
</Placemark>
<Placemark>
<name>
Thu May 20 14:02:48 2010 S=4.57 Km/hr
</name>
<styleUrl>
#styleMap_TLP_Normal
</styleUrl>
<Point>
<coordinates>
-98.9873734,17.2316074,1810.66
</coordinates>
</Point>
</Placemark>
<Placemark>
<name>
Thu May 20 14:02:58 2010 S=2.70 Km/hr
</name>
<styleUrl>
#styleMap_TLP_Normal
</styleUrl>
<Point>
<coordinates>
-98.9874802,17.2315617,1808.00
</coordinates>
</Point>
</Placemark>
<Placemark>
<name>
Thu May 20 14:03:08 2010 S=4.58 Km/hr
</name>
<styleUrl>
#styleMap_TLP_Normal
</styleUrl>
<Point>
<coordinates>
-98.9875870,17.2315445,1807.47
</coordinates>
</Point>
</Placemark>
<Placemark>
<name>
Thu May 20 14:03:18 2010 S=2.64 Km/hr
</name>
<styleUrl>
#styleMap_TLP_Normal
</styleUrl>
<Point>
<coordinates>
-98.9876633,17.2314625,1806.72
</coordinates>
</Point>
</Placemark>
<Placemark>
<name>
Thu May 20 14:03:28 2010 S=3.60 Km/hr
</name>
<styleUrl>
#styleMap_TLP_Normal
</styleUrl>
<Point>
<coordinates>
-98.9876556,17.2313976,1804.72
</coordinates>
</Point>
</Placemark>
<Placemark>
<name>
Thu May 20 14:03:38 2010 S=3.77 Km/hr
</name>
<styleUrl>
#styleMap_TLP_Normal
</styleUrl>
<Point>
<coordinates>
-98.9877319,17.2312565,1808.31
</coordinates>
</Point>
</Placemark>
<Placemark>
<name>
Thu May 20 14:03:48 2010 S=4.47 Km/hr
</name>
<styleUrl>
#styleMap_TLP_Normal
</styleUrl>
<Point>
<coordinates>
-98.9877853,17.2311554,1808.16
</coordinates>
</Point>
</Placemark>
<Placemark>
<name>
Thu May 20 14:03:58 2010 S=3.33 Km/hr
</name>
<styleUrl>
#styleMap_TLP_Normal
</styleUrl>
<Point>
<coordinates>
-98.9877243,17.2310467,1809.66
</coordinates>
</Point>
</Placemark>
<Placemark>
<name>
Thu May 20 14:04:08 2010 S=3.96 Km/hr
</name>
<styleUrl>
#styleMap_TLP_Normal
</styleUrl>
<Point>
<coordinates>
-98.9877701,17.2309780,1810.59
</coordinates>
</Point>
</Placemark>
<Placemark>
<name>
Thu May 20 14:04:18 2010 S=4.29 Km/hr
</name>
<styleUrl>
#styleMap_TLP_Normal
</styleUrl>
<Point>
<coordinates>
-98.9879227,17.2309456,1810.19
</coordinates>
</Point>
</Placemark>
<Placemark>
<name>
Thu May 20 14:04:28 2010 S=3.03 Km/hr
</name>
<styleUrl>
#styleMap_TLP_Normal
</styleUrl>
<Point>
<coordinates>
-98.9880524,17.2309494,1810.13
</coordinates>
</Point>
</Placemark>
<Placemark>
<name>
Thu May 20 14:04:38 2010 S=4.84 Km/hr
</name>
<styleUrl>
#styleMap_TLP_Normal
</styleUrl>
<Point>
<coordinates>
-98.9882126,17.2309151,1811.94
</coordinates>
</Point>
</Placemark>
<Placemark>
<name>
Thu May 20 14:04:48 2010 S=4.81 Km/hr
</name>
<styleUrl>
#styleMap_TLP_Normal
</styleUrl>
<Point>
<coordinates>
-98.9883499,17.2308769,1812.94
</coordinates>
</Point>
</Placemark>
<Placemark>
<name>
Thu May 20 14:04:58 2010 S=2.80 Km/hr
</name>
<styleUrl>
#styleMap_TLP_Normal
</styleUrl>
<Point>
<coordinates>
-98.9884491,17.2308865,1813.31
</coordinates>
</Point>
</Placemark>
<Placemark>
<name>
Thu May 20 14:05:08 2010 S=3.36 Km/hr
</name>
<styleUrl>
#styleMap_TLP_Normal
</styleUrl>
<Point>
<coordinates>
-98.9885483,17.2309208,1814.09
</coordinates>
</Point>
</Placemark>
<Placemark>
<name>
Thu May 20 14:05:18 2010 S=4.48 Km/hr
</name>
<styleUrl>
#styleMap_TLP_Normal
</styleUrl>
<Point>
<coordinates>
-98.9886475,17.2309017,1814.09
</coordinates>
</Point>
</Placemark>
<Placemark>
<name>
Thu May 20 14:05:28 2010 S=3.94 Km/hr
</name>
<styleUrl>
#styleMap_TLP_Normal
</styleUrl>
<Point>
<coordinates>
-98.9887161,17.2308426,1813.25
</coordinates>
</Point>
</Placemark>
<Placemark>
<name>
Thu May 20 14:05:38 2010 S=3.69 Km/hr
</name>
<styleUrl>
#styleMap_TLP_Normal
</styleUrl>
<Point>
<coordinates>
-98.9888229,17.2308159,1813.00
</coordinates>
</Point>
</Placemark>
<Placemark>
<name>
Thu May 20 14:05:48 2010 S=4.08 Km/hr
</name>
<styleUrl>
#styleMap_TLP_Normal
</styleUrl>
<Point>
<coordinates>
-98.9889450,17.2307625,1813.78
</coordinates>
</Point>
</Placemark>
<Placemark>
<name>
Thu May 20 14:05:58 2010 S=5.97 Km/hr
</name>
<styleUrl>
#styleMap_TLP_Normal
</styleUrl>
<Point>
<coordinates>
-98.9890900,17.2306232,1813.25
</coordinates>
</Point>
</Placemark>
<Placemark>
<name>
Thu May 20 14:06:08 2010 S=0.73 Km/hr
</name>
<styleUrl>
#styleMap_TLP_Normal
</styleUrl>
<Point>
<coordinates>
-98.9891891,17.2305756,1812.56
</coordinates>
</Point>
</Placemark>
<Placemark>
<name>
Thu May 20 14:06:18 2010 S=2.43 Km/hr
</name>
<styleUrl>
#styleMap_TLP_Normal
</styleUrl>
<Point>
<coordinates>
-98.9892273,17.2305183,1812.09
</coordinates>
</Point>
</Placemark>
<Placemark>
<name>
Thu May 20 14:06:28 2010 S=4.38 Km/hr
</name>
<styleUrl>
#styleMap_TLP_Normal
</styleUrl>
<Point>
<coordinates>
-98.9892883,17.2304745,1811.84
</coordinates>
</Point>
</Placemark>
<Placemark>
<name>
Thu May 20 14:06:38 2010 S=3.03 Km/hr
</name>
<styleUrl>
#styleMap_TLP_Normal
</styleUrl>
<Point>
<coordinates>
-98.9893646,17.2303886,1811.72
</coordinates>
</Point>
</Placemark>
<Placemark>
<name>
Thu May 20 14:06:48 2010 S=4.27 Km/hr
</name>
<styleUrl>
#styleMap_TLP_Normal
</styleUrl>
<Point>
<coordinates>
-98.9895554,17.2302074,1811.66
</coordinates>
</Point>
</Placemark>
<Placemark>
<name>
Thu May 20 14:06:58 2010 S=3.36 Km/hr
</name>
<styleUrl>
#styleMap_TLP_Normal
</styleUrl>
<Point>
<coordinates>
-98.9895477,17.2301502,1813.44
</coordinates>
</Point>
</Placemark>
<Placemark>
<name>
Thu May 20 14:07:08 2010 S=0.04 Km/hr
</name>
<styleUrl>
#styleMap_TLP_Normal
</styleUrl>
<Point>
<coordinates>
-98.9894867,17.2301235,1814.25
</coordinates>
</Point>
</Placemark>
<Placemark>
<name>
Thu May 20 14:07:18 2010 S=0.31 Km/hr
</name>
<styleUrl>
#styleMap_TLP_Normal
</styleUrl>
<Point>
<coordinates>
-98.9894867,17.2301140,1814.22
</coordinates>
</Point>
</Placemark>
<Placemark>
<name>
Thu May 20 14:07:28 2010 S=3.56 Km/hr
</name>
<styleUrl>
#styleMap_TLP_Normal
</styleUrl>
<Point>
<coordinates>
-98.9894562,17.2300663,1813.91
</coordinates>
</Point>
</Placemark>
<Placemark>
<name>
Thu May 20 14:07:38 2010 S=5.21 Km/hr
</name>
<styleUrl>
#styleMap_TLP_Normal
</styleUrl>
<Point>
<coordinates>
-98.9894028,17.2299652,1814.06
</coordinates>
</Point>
</Placemark>
<Placemark>
<name>
Thu May 20 14:07:48 2010 S=4.91 Km/hr
</name>
<styleUrl>
#styleMap_TLP_Normal
</styleUrl>
<Point>
<coordinates>
-98.9893265,17.2298622,1811.97
</coordinates>
</Point>
</Placemark>
<Placemark>
<name>
Thu May 20 14:07:58 2010 S=4.08 Km/hr
</name>
<styleUrl>
#styleMap_TLP_Normal
</styleUrl>
<Point>
<coordinates>
-98.9892578,17.2298050,1808.88
</coordinates>
</Point>
</Placemark>
<Placemark>
<name>
Thu May 20 14:08:08 2010 S=4.37 Km/hr
</name>
<styleUrl>
#styleMap_TLP_Normal
</styleUrl>
<Point>
<coordinates>
-98.9892044,17.2297192,1808.59
</coordinates>
</Point>
</Placemark>
<Placemark>
<name>
Thu May 20 14:08:18 2010 S=5.76 Km/hr
</name>
<styleUrl>
#styleMap_TLP_Normal
</styleUrl>
<Point>
<coordinates>
-98.9891739,17.2295990,1808.06
</coordinates>
</Point>
</Placemark>
<Placemark>
<name>
Thu May 20 14:08:28 2010 S=5.08 Km/hr
</name>
<styleUrl>
#styleMap_TLP_Normal
</styleUrl>
<Point>
<coordinates>
-98.9891357,17.2294827,1805.50
</coordinates>
</Point>
</Placemark>
<Placemark>
<name>
Thu May 20 14:08:38 2010 S=4.01 Km/hr
</name>
<styleUrl>
#styleMap_TLP_Normal
</styleUrl>
<Point>
<coordinates>
-98.9891281,17.2293892,1805.22
</coordinates>
</Point>
</Placemark>
<Placemark>
<name>
Thu May 20 14:08:48 2010 S=0.58 Km/hr
</name>
<styleUrl>
#styleMap_TLP_Normal
</styleUrl>
<Point>
<coordinates>
-98.9891281,17.2293568,1804.69
</coordinates>
</Point>
</Placemark>
<Placemark>
<name>
Thu May 20 14:08:58 2010 S=3.13 Km/hr
</name>
<styleUrl>
#styleMap_TLP_Normal
</styleUrl>
<Point>
<coordinates>
-98.9890976,17.2293301,1805.28
</coordinates>
</Point>
</Placemark>
<Placemark>
<name>
Thu May 20 14:09:08 2010 S=4.62 Km/hr
</name>
<styleUrl>
#styleMap_TLP_Normal
</styleUrl>
<Point>
<coordinates>
-98.9889908,17.2292671,1808.66
</coordinates>
</Point>
</Placemark>
<Placemark>
<name>
Thu May 20 14:09:18 2010 S=5.11 Km/hr
</name>
<styleUrl>
#styleMap_TLP_Normal
</styleUrl>
<Point>
<coordinates>
-98.9888535,17.2292213,1812.06
</coordinates>
</Point>
</Placemark>
<Placemark>
<name>
Thu May 20 14:09:28 2010 S=5.35 Km/hr
</name>
<styleUrl>
#styleMap_TLP_Normal
</styleUrl>
<Point>
<coordinates>
-98.9887848,17.2291050,1813.13
</coordinates>
</Point>
</Placemark>
<Placemark>
<name>
Thu May 20 14:09:38 2010 S=4.92 Km/hr
</name>
<styleUrl>
#styleMap_TLP_Normal
</styleUrl>
<Point>
<coordinates>
-98.9887390,17.2289410,1809.16
</coordinates>
</Point>
</Placemark>
<Placemark>
<name>
Thu May 20 14:09:48 2010 S=4.31 Km/hr
</name>
<styleUrl>
#styleMap_TLP_Normal
</styleUrl>
<Point>
<coordinates>
-98.9887695,17.2288074,1807.88
</coordinates>
</Point>
</Placemark>
<Placemark>
<name>
Thu May 20 14:09:58 2010 S=5.01 Km/hr
</name>
<styleUrl>
#styleMap_TLP_Normal
</styleUrl>
<Point>
<coordinates>
-98.9887314,17.2287750,1810.63
</coordinates>
</Point>
</Placemark>
<Placemark>
<name>
Thu May 20 14:10:08 2010 S=4.13 Km/hr
</name>
<styleUrl>
#styleMap_TLP_Normal
</styleUrl>
<Point>
<coordinates>
-98.9886780,17.2286682,1811.44
</coordinates>
</Point>
</Placemark>
<Placemark>
<name>
Thu May 20 14:10:18 2010 S=5.27 Km/hr
</name>
<styleUrl>
#styleMap_TLP_Normal
</styleUrl>
<Point>
<coordinates>
-98.9886322,17.2285614,1816.41
</coordinates>
</Point>
</Placemark>
<Placemark>
<name>
Thu May 20 14:10:28 2010 S=5.05 Km/hr
</name>
<styleUrl>
#styleMap_TLP_Normal
</styleUrl>
<Point>
<coordinates>
-98.9885941,17.2284622,1820.94
</coordinates>
</Point>
</Placemark>
<Placemark>
<name>
Thu May 20 14:10:38 2010 S=5.15 Km/hr
</name>
<styleUrl>
#styleMap_TLP_Normal
</styleUrl>
<Point>
<coordinates>
-98.9884567,17.2283421,1828.06
</coordinates>
</Point>
</Placemark>
<Placemark>
<name>
Thu May 20 14:10:48 2010 S=6.07 Km/hr
</name>
<styleUrl>
#styleMap_TLP_Normal
</styleUrl>
<Point>
<coordinates>
-98.9883575,17.2282639,1829.91
</coordinates>
</Point>
</Placemark>
<Placemark>
<name>
Thu May 20 14:10:58 2010 S=4.81 Km/hr
</name>
<styleUrl>
#styleMap_TLP_Normal
</styleUrl>
<Point>
<coordinates>
-98.9882584,17.2282276,1829.56
</coordinates>
</Point>
</Placemark>
<Placemark>
<name>
Thu May 20 14:11:08 2010 S=6.39 Km/hr
</name>
<styleUrl>
#styleMap_TLP_Normal
</styleUrl>
<Point>
<coordinates>
-98.9881439,17.2281570,1828.09
</coordinates>
</Point>
</Placemark>
<Placemark>
<name>
Thu May 20 14:11:18 2010 S=5.45 Km/hr
</name>
<styleUrl>
#styleMap_TLP_Normal
</styleUrl>
<Point>
<coordinates>
-98.9880447,17.2280617,1813.31
</coordinates>
</Point>
</Placemark>
<Placemark>
<name>
Thu May 20 14:11:28 2010 S=4.32 Km/hr
</name>
<styleUrl>
#styleMap_TLP_Normal
</styleUrl>
<Point>
<coordinates>
-98.9879227,17.2279892,1811.22
</coordinates>
</Point>
</Placemark>
<Placemark>
<name>
Thu May 20 14:11:38 2010 S=5.66 Km/hr
</name>
<styleUrl>
#styleMap_TLP_Normal
</styleUrl>
<Point>
<coordinates>
-98.9878387,17.2279015,1805.31
</coordinates>
</Point>
</Placemark>
<Placemark>
<name>
Thu May 20 14:11:48 2010 S=3.67 Km/hr
</name>
<styleUrl>
#styleMap_TLP_Normal
</styleUrl>
<Point>
<coordinates>
-98.9877930,17.2277966,1803.59
</coordinates>
</Point>
</Placemark>
<Placemark>
<name>
Thu May 20 14:11:58 2010 S=5.75 Km/hr
</name>
<styleUrl>
#styleMap_TLP_Normal
</styleUrl>
<Point>
<coordinates>
-98.9877777,17.2276649,1803.28
</coordinates>
</Point>
</Placemark>
<Placemark>
<name>
Thu May 20 14:12:08 2010 S=5.42 Km/hr
</name>
<styleUrl>
#styleMap_TLP_Normal
</styleUrl>
<Point>
<coordinates>
-98.9876862,17.2275810,1801.63
</coordinates>
</Point>
</Placemark>
<Placemark>
<name>
Thu May 20 14:12:18 2010 S=5.26 Km/hr
</name>
<styleUrl>
#styleMap_TLP_Normal
</styleUrl>
<Point>
<coordinates>
-98.9875946,17.2275448,1797.91
</coordinates>
</Point>
</Placemark>
<Placemark>
<name>
Thu May 20 14:12:28 2010 S=4.72 Km/hr
</name>
<styleUrl>
#styleMap_TLP_Normal
</styleUrl>
<Point>
<coordinates>
-98.9874954,17.2274361,1791.44
</coordinates>
</Point>
</Placemark>
<Placemark>
<name>
Thu May 20 14:12:38 2010 S=4.52 Km/hr
</name>
<styleUrl>
#styleMap_TLP_Normal
</styleUrl>
<Point>
<coordinates>
-98.9873810,17.2273731,1787.81
</coordinates>
</Point>
</Placemark>
<Placemark>
<name>
Thu May 20 14:12:48 2010 S=5.00 Km/hr
</name>
<styleUrl>
#styleMap_TLP_Normal
</styleUrl>
<Point>
<coordinates>
-98.9873123,17.2273026,1786.38
</coordinates>
</Point>
</Placemark>
<Placemark>
<name>
Thu May 20 14:12:58 2010 S=5.05 Km/hr
</name>
<styleUrl>
#styleMap_TLP_Normal
</styleUrl>
<Point>
<coordinates>
-98.9872208,17.2271919,1786.44
</coordinates>
</Point>
</Placemark>
<Placemark>
<name>
Thu May 20 14:13:08 2010 S=4.53 Km/hr
</name>
<styleUrl>
#styleMap_TLP_Normal
</styleUrl>
<Point>
<coordinates>
-98.9871292,17.2271061,1786.44
</coordinates>
</Point>
</Placemark>
<Placemark>
<name>
Thu May 20 14:13:18 2010 S=4.46 Km/hr
</name>
<styleUrl>
#styleMap_TLP_Normal
</styleUrl>
<Point>
<coordinates>
-98.9870148,17.2270412,1788.28
</coordinates>
</Point>
</Placemark>
<Placemark>
<name>
Thu May 20 14:13:28 2010 S=5.19 Km/hr
</name>
<styleUrl>
#styleMap_TLP_Normal
</styleUrl>
<Point>
<coordinates>
-98.9869308,17.2269535,1790.88
</coordinates>
</Point>
</Placemark>
<Placemark>
<name>
Thu May 20 14:13:38 2010 S=3.98 Km/hr
</name>
<styleUrl>
#styleMap_TLP_Normal
</styleUrl>
<Point>
<coordinates>
-98.9868469,17.2268238,1790.72
</coordinates>
</Point>
</Placemark>
<Placemark>
<name>
Thu May 20 14:13:48 2010 S=5.02 Km/hr
</name>
<styleUrl>
#styleMap_TLP_Normal
</styleUrl>
<Point>
<coordinates>
-98.9867935,17.2266960,1793.84
</coordinates>
</Point>
</Placemark>
<Placemark>
<name>
Thu May 20 14:13:58 2010 S=3.73 Km/hr
</name>
<styleUrl>
#styleMap_TLP_Normal
</styleUrl>
<Point>
<coordinates>
-98.9866867,17.2266369,1791.59
</coordinates>
</Point>
</Placemark>
<Placemark>
<name>
Thu May 20 14:14:08 2010 S=4.48 Km/hr
</name>
<styleUrl>
#styleMap_TLP_Normal
</styleUrl>
<Point>
<coordinates>
-98.9865570,17.2265491,1792.25
</coordinates>
</Point>
</Placemark>
<Placemark>
<name>
Thu May 20 14:14:18 2010 S=3.38 Km/hr
</name>
<styleUrl>
#styleMap_TLP_Normal
</styleUrl>
<Point>
<coordinates>
-98.9865036,17.2264843,1793.78
</coordinates>
</Point>
</Placemark>
<Placemark>
<name>
Thu May 20 14:14:28 2010 S=1.61 Km/hr
</name>
<styleUrl>
#styleMap_TLP_Normal
</styleUrl>
<Point>
<coordinates>
-98.9865036,17.2264404,1794.53
</coordinates>
</Point>
</Placemark>
<Placemark>
<name>
Thu May 20 14:14:38 2010 S=0.20 Km/hr
</name>
<styleUrl>
#styleMap_TLP_Normal
</styleUrl>
<Point>
<coordinates>
-98.9864578,17.2264175,1796.38
</coordinates>
</Point>
</Placemark>
<Placemark>
<name>
Thu May 20 14:14:48 2010 S=0.68 Km/hr
</name>
<styleUrl>
#styleMap_TLP_Normal
</styleUrl>
<Point>
<coordinates>
-98.9864655,17.2264137,1796.53
</coordinates>
</Point>
</Placemark>
<Placemark>
<name>
Thu May 20 14:14:58 2010 S=0.37 Km/hr
</name>
<styleUrl>
#styleMap_TLP_Normal
</styleUrl>
<Point>
<coordinates>
-98.9864883,17.2264099,1796.53
</coordinates>
</Point>
</Placemark>
<Placemark>
<name>
Thu May 20 14:15:08 2010 S=2.79 Km/hr
</name>
<styleUrl>
#styleMap_TLP_Normal
</styleUrl>
<Point>
<coordinates>
-98.9864883,17.2263908,1796.34
</coordinates>
</Point>
</Placemark>
<Placemark>
<name>
Thu May 20 14:15:18 2010 S=1.01 Km/hr
</name>
<styleUrl>
#styleMap_TLP_Normal
</styleUrl>
<Point>
<coordinates>
-98.9864883,17.2263699,1796.53
</coordinates>
</Point>
</Placemark>
<Placemark>
<name>
Thu May 20 14:15:28 2010 S=0.93 Km/hr
</name>
<styleUrl>
#styleMap_TLP_Normal
</styleUrl>
<Point>
<coordinates>
-98.9864960,17.2262897,1795.59
</coordinates>
</Point>
</Placemark>
<Placemark>
<name>
Thu May 20 14:15:38 2010 S=0.14 Km/hr
</name>
<styleUrl>
#styleMap_TLP_Normal
</styleUrl>
<Point>
<coordinates>
-98.9864960,17.2262802,1795.44
</coordinates>
</Point>
</Placemark>
<Placemark>
<name>
Thu May 20 14:15:48 2010 S=0.10 Km/hr
</name>
<styleUrl>
#styleMap_TLP_Normal
</styleUrl>
<Point>
<coordinates>
-98.9865112,17.2262917,1795.06
</coordinates>
</Point>
</Placemark>
<Placemark>
<name>
Thu May 20 14:15:58 2010 S=0.61 Km/hr
</name>
<styleUrl>
#styleMap_TLP_Normal
</styleUrl>
<Point>
<coordinates>
-98.9865189,17.2262955,1795.00
</coordinates>
</Point>
</Placemark>
<Placemark>
<name>
Thu May 20 14:16:08 2010 S=0.68 Km/hr
</name>
<styleUrl>
#styleMap_TLP_Normal
</styleUrl>
<Point>
<coordinates>
-98.9865189,17.2262897,1794.97
</coordinates>
</Point>
</Placemark>
<Placemark>
<name>
Thu May 20 14:16:18 2010 S=0.59 Km/hr
</name>
<styleUrl>
#styleMap_TLP_Finish
</styleUrl>
<Point>
<coordinates>
-98.9865189,17.2262936,1794.97
</coordinates>
</Point>
</Placemark>
</Folder>
</Document>
</kml>
