# Supplementary material for: Lévy foraging patterns of rural humans
Source: PLoS One. 2018 Jun 18;13(6):e0199099. doi: 10.1371/journal.pone.0199099 (PMC6005560; doi:10.1371/journal.pone.0199099)
Supplement: S6 File — (ZIP) [file pone.0199099.s006.zip › holux12/Holux012_M-241_Start_20100520-131109_Finish_20100520-134519.kml]

<?xml version="1.0" encoding="UTF-8"?>
<kml xmlns="http://earth.google.com/kml/2.1">
<Document>
<Style id="normalState_TLP_Start">
<IconStyle>
<scale>1.0</scale>
<Icon>
<href>http://maps.google.com/mapfiles/kml/pal4/icon15.png</href>
</Icon>
</IconStyle>
<LabelStyle>
<scale>1.0</scale>
</LabelStyle>
</Style>
<Style id="highlightState_TLP_Start">
<IconStyle>
<scale>1.1</scale>
<Icon>
<href>http://maps.google.com/mapfiles/kml/pal4/icon7.png</href>
</Icon>
</IconStyle>
<LabelStyle>
<scale>1.1</scale>
<color>ff0000ff</color>
</LabelStyle>
</Style>
<StyleMap id="styleMap_TLP_Start">
<Pair>
<key>normal</key>
<styleUrl>#normalState_TLP_Start</styleUrl>
</Pair>
<Pair>
<key>highlight</key>
<styleUrl>#highlightState_TLP_Start</styleUrl>
</Pair>
</StyleMap>
<Style id="normalState_TLP_Finish">
<IconStyle>
<scale>1.0</scale>
<Icon>
<href>http://maps.google.com/mapfiles/kml/pal4/icon15.png</href>
</Icon>
</IconStyle>
<LabelStyle>
<scale>1.0</scale>
</LabelStyle>
</Style>
<Style id="highlightState_TLP_Finish">
<IconStyle>
<scale>1.1</scale>
<Icon>
<href>http://maps.google.com/mapfiles/kml/pal4/icon7.png</href>
</Icon>
</IconStyle>
<LabelStyle>
<scale>1.1</scale>
<color>ff0000ff</color>
</LabelStyle>
</Style>
<StyleMap id="styleMap_TLP_Finish">
<Pair>
<key>normal</key>
<styleUrl>#normalState_TLP_Finish</styleUrl>
</Pair>
<Pair>
<key>highlight</key>
<styleUrl>#highlightState_TLP_Finish</styleUrl>
</Pair>
</StyleMap>
<Style id="normalState_TLP_Normal">
<IconStyle>
<scale>1.0</scale>
<Icon>
<href>http://maps.google.com/mapfiles/kml/pal4/icon31.png</href>
</Icon>
</IconStyle>
<LabelStyle>
<scale>1.0</scale>
</LabelStyle>
</Style>
<Style id="highlightState_TLP_Normal">
<IconStyle>
<scale>1.1</scale>
<Icon>
<href>http://maps.google.com/mapfiles/kml/pal4/icon23.png</href>
</Icon>
</IconStyle>
<LabelStyle>
<scale>1.1</scale>
<color>ff0000ff</color>
</LabelStyle>
</Style>
<StyleMap id="styleMap_TLP_Normal">
<Pair>
<key>normal</key>
<styleUrl>#normalState_TLP_Normal</styleUrl>
</Pair>
<Pair>
<key>highlight</key>
<styleUrl>#highlightState_TLP_Normal</styleUrl>
</Pair>
</StyleMap>
<Style id="normalState_TLP_Photo">
<IconStyle>
<scale>1.0</scale>
<Icon>
<href>http://maps.google.com/mapfiles/kml/pal4/icon46.png</href>
</Icon>
</IconStyle>
<LabelStyle>
<scale>1.0</scale>
</LabelStyle>
</Style>
<Style id="highlightState_TLP_Photo">
<IconStyle>
<scale>1.1</scale>
<Icon>
<href>http://maps.google.com/mapfiles/kml/pal4/icon38.png</href>
</Icon>
</IconStyle>
<LabelStyle>
<scale>1.1</scale>
<color>ff0000ff</color>
</LabelStyle>
</Style>
<StyleMap id="styleMap_TLP_Photo">
<Pair>
<key>normal</key>
<styleUrl>#normalState_TLP_Photo</styleUrl>
</Pair>
<Pair>
<key>highlight</key>
<styleUrl>#highlightState_TLP_Photo</styleUrl>
</Pair>
</StyleMap>
<Style id="roadStyle">
<LineStyle>
<color>ffffff00</color>
<width>6</width>
</LineStyle>
</Style>
<Open>1</Open>
<description>Route</description>
<name>Track Log</name>
<Placemark>
<name>Route</name>
<styleUrl>#roadStyle</styleUrl>
<MultiGeometry>
<LineString>
<coordinates>
-98.9865417,17.2262611,1786.06 -98.9865494,17.2262421,1787.75 -98.9865112,17.2262764,1788.63 -98.9865189,17.2262955,1788.19 -98.9865036,17.2263737,1788.28 -98.9864731,17.2264175,1786.53 -98.9864731,17.2264233,1786.25 -98.9864883,17.2264996,1786.50 -98.9865189,17.2266083,1787.13 -98.9865799,17.2266788,1786.03 -98.9867172,17.2267151,1786.88 -98.9867477,17.2268734,1787.47 -98.9868317,17.2269306,1786.84 -98.9868774,17.2270355,1786.59 -98.9870148,17.2271214,1787.47 -98.9871445,17.2271843,1790.38 -98.9872437,17.2272549,1791.66 -98.9873505,17.2272816,1791.97 -98.9874573,17.2273693,1793.84 -98.9875336,17.2275200,1800.28 -98.9875717,17.2275639,1802.75 -98.9876404,17.2275944,1805.00 -98.9877319,17.2276382,1808.91 -98.9877853,17.2277718,1812.94 -98.9878540,17.2278996,1812.97 -98.9879150,17.2280140,1813.94 -98.9880295,17.2281227,1813.00 -98.9881516,17.2281990,1814.22 -98.9882660,17.2282448,1816.13 -98.9883728,17.2282429,1816.69 -98.9884567,17.2282734,1817.78 -98.9885788,17.2283688,1817.00 -98.9886246,17.2285061,1818.78 -98.9886780,17.2286339,1821.34 -98.9887390,17.2287693,1823.66 -98.9888229,17.2288761,1824.81 -98.9888000,17.2290154,1823.66 -98.9888306,17.2291527,1820.91 -98.9889450,17.2292538,1819.63 -98.9890289,17.2293739,1819.63 -98.9891129,17.2294903,1820.25 -98.9891510,17.2296047,1821.09 -98.9891968,17.2297573,1823.19 -98.9892807,17.2298737,1823.31 -98.9894104,17.2300091,1821.94 -98.9894638,17.2301254,1823.22 -98.9895325,17.2302208,1823.06 -98.9895401,17.2303658,1821.81 -98.9894562,17.2304459,1819.88 -98.9893646,17.2305355,1820.31 -98.9892273,17.2306099,1821.03 -98.9891357,17.2306995,1820.31 -98.9889603,17.2307377,1819.88 -98.9888077,17.2307549,1819.09 -98.9887390,17.2308617,1818.81 -98.9886246,17.2309208,1818.72 -98.9884262,17.2308941,1818.44 -98.9882431,17.2308540,1818.16 -98.9880981,17.2308922,1819.47 -98.9879456,17.2308960,1827.94 -98.9878159,17.2309895,1824.47 -98.9877548,17.2311039,1822.19 -98.9877625,17.2312412,1818.94 -98.9877548,17.2313633,1816.06 -98.9877014,17.2314568,1813.84 -98.9876099,17.2316055,1812.44 -98.9874878,17.2316608,1811.78 -98.9873810,17.2315941,1811.94 -98.9872513,17.2315350,1810.72 -98.9871445,17.2315159,1810.22 -98.9870453,17.2315063,1810.38 -98.9869232,17.2314854,1808.84 -98.9868317,17.2314796,1811.13 -98.9866943,17.2316055,1813.72 -98.9866409,17.2317257,1816.53 -98.9866562,17.2317333,1817.72 -98.9865570,17.2318382,1815.94 -98.9864197,17.2319183,1817.34 -98.9863586,17.2319012,1814.03 -98.9862289,17.2319736,1816.03 -98.9860382,17.2320023,1818.31 -98.9859467,17.2320557,1816.84 -98.9858780,17.2322063,1812.34 -98.9858475,17.2323685,1805.44 -98.9857559,17.2324677,1801.63 -98.9856796,17.2324924,1801.75 -98.9855804,17.2325916,1803.00 -98.9854889,17.2327194,1802.22 -98.9854126,17.2328186,1800.69 -98.9852905,17.2329388,1795.22 -98.9852142,17.2330475,1791.97 -98.9851379,17.2331505,1790.63 -98.9851379,17.2332077,1790.59 -98.9851303,17.2332668,1793.28 -98.9850769,17.2332802,1797.53 -98.9850616,17.2333145,1797.38 -98.9851303,17.2334042,1796.69 -98.9852295,17.2334347,1795.53 -98.9853439,17.2334423,1795.41 -98.9854965,17.2334137,1795.81 -98.9855270,17.2334290,1794.38 -98.9856339,17.2334194,1794.84 -98.9857712,17.2334347,1796.44 -98.9858856,17.2334919,1795.53 -98.9859543,17.2335682,1793.72 -98.9860611,17.2336121,1792.09 -98.9861526,17.2336330,1790.72 -98.9862289,17.2336788,1792.19 -98.9862747,17.2337589,1790.38 -98.9864044,17.2337704,1791.28 -98.9864655,17.2338219,1792.47 -98.9865341,17.2339249,1796.16 -98.9866104,17.2340069,1796.59 -98.9866943,17.2340183,1796.63 -98.9867554,17.2340965,1800.38 -98.9868469,17.2341614,1801.56 -98.9869156,17.2341576,1802.72 -98.9870377,17.2341709,1801.78 -98.9871445,17.2341156,1798.94 -98.9872360,17.2340546,1798.81 -98.9872360,17.2340870,1798.56 -98.9872513,17.2340851,1798.53 -98.9872284,17.2340870,1799.00 -98.9872131,17.2340870,1798.94 -98.9872055,17.2340889,1798.88 -98.9871140,17.2341690,1800.31 -98.9871140,17.2341690,1800.28 -98.9871140,17.2341652,1800.22 -98.9871445,17.2341442,1799.25 -98.9871979,17.2341175,1798.63 -98.9871979,17.2341175,1798.59 -98.9872055,17.2341137,1798.56 -98.9872131,17.2341118,1798.59 -98.9872131,17.2341042,1798.72 -98.9872437,17.2340584,1798.72 -98.9872513,17.2340412,1798.44 -98.9872513,17.2340546,1798.16 -98.9872513,17.2340717,1797.91 -98.9872437,17.2340851,1797.72 -98.9872360,17.2340889,1797.63 -98.9872360,17.2340889,1797.31 -98.9872360,17.2340851,1795.53 -98.9872360,17.2340946,1793.09 -98.9872360,17.2340908,1790.63 -98.9872360,17.2340469,1789.84 -98.9872437,17.2340260,1790.19 -98.9872513,17.2340107,1789.47 -98.9872437,17.2340183,1790.00 -98.9872284,17.2340755,1793.78 -98.9872208,17.2341270,1798.19 -98.9872208,17.2341690,1799.84 -98.9872131,17.2341919,1799.97 -98.9872055,17.2342072,1801.53 -98.9872055,17.2342186,1802.78 -98.9872131,17.2342072,1803.81 -98.9872284,17.2341404,1802.31 -98.9872360,17.2341194,1801.78 -98.9872360,17.2341290,1801.16 -98.9872360,17.2341480,1799.69 -98.9872208,17.2341652,1797.78 -98.9872055,17.2341633,1796.28 -98.9872818,17.2341518,1796.16 -98.9873428,17.2341442,1790.97 -98.9874115,17.2341595,1790.16 -98.9874573,17.2342072,1788.25 -98.9874496,17.2342014,1787.69 -98.9874573,17.2341938,1786.97 -98.9875259,17.2341995,1784.41 -98.9875031,17.2341843,1784.00 -98.9874268,17.2342129,1783.13 -98.9873886,17.2342415,1782.34 -98.9873886,17.2342434,1782.31 -98.9873886,17.2342434,1782.34 -98.9873810,17.2342434,1782.34 -98.9873581,17.2342644,1782.19 -98.9873734,17.2342510,1781.78 -98.9873428,17.2342625,1782.34 -98.9873352,17.2342625,1782.41 -98.9873734,17.2342644,1783.25 -98.9873505,17.2342873,1784.03 -98.9873581,17.2342758,1784.97 -98.9873581,17.2342758,1785.03 -98.9873657,17.2342758,1785.09 -98.9873657,17.2342758,1785.13 -98.9873657,17.2342758,1785.06 -98.9873581,17.2342777,1784.97 -98.9873581,17.2342777,1784.97 -98.9873657,17.2342682,1785.28 -98.9873657,17.2342720,1785.13 -98.9873734,17.2342720,1785.09 -98.9873962,17.2342720,1785.06 -98.9873886,17.2342682,1785.03 -98.9873962,17.2342644,1785.06 -98.9874344,17.2342072,1785.28 -98.9873276,17.2341270,1785.19 -98.9872437,17.2340965,1787.78 -98.9872894,17.2340527,1789.63 -98.9872742,17.2341042,1791.00 -98.9872589,17.2341175,1790.88 -98.9872589,17.2341194,1791.06 -98.9872589,17.2341194,1791.13 -98.9872589,17.2341213,1791.16 -98.9872589,17.2341213,1791.16 -98.9872665,17.2341347,1791.22 -98.9872742,17.2341366,1791.28 -98.9872742,17.2341309,1791.84 </coordinates>
</LineString>
</MultiGeometry>
</Placemark>
<Folder>
<name>waypoints</name>
<Placemark>
<name>
Thu May 20 13:11:09 2010 S=0.48 Km/hr
</name>
<styleUrl>
#styleMap_TLP_Start
</styleUrl>
<Point>
<coordinates>
-98.9865417,17.2262611,1786.06
</coordinates>
</Point>
</Placemark>
<Placemark>
<name>
Thu May 20 13:11:19 2010 S=1.79 Km/hr
</name>
<styleUrl>
#styleMap_TLP_Normal
</styleUrl>
<Point>
<coordinates>
-98.9865494,17.2262421,1787.75
</coordinates>
</Point>
</Placemark>
<Placemark>
<name>
Thu May 20 13:11:29 2010 S=0.36 Km/hr
</name>
<styleUrl>
#styleMap_TLP_Normal
</styleUrl>
<Point>
<coordinates>
-98.9865112,17.2262764,1788.63
</coordinates>
</Point>
</Placemark>
<Placemark>
<name>
Thu May 20 13:11:39 2010 S=1.94 Km/hr
</name>
<styleUrl>
#styleMap_TLP_Normal
</styleUrl>
<Point>
<coordinates>
-98.9865189,17.2262955,1788.19
</coordinates>
</Point>
</Placemark>
<Placemark>
<name>
Thu May 20 13:11:49 2010 S=5.16 Km/hr
</name>
<styleUrl>
#styleMap_TLP_Normal
</styleUrl>
<Point>
<coordinates>
-98.9865036,17.2263737,1788.28
</coordinates>
</Point>
</Placemark>
<Placemark>
<name>
Thu May 20 13:11:59 2010 S=0.76 Km/hr
</name>
<styleUrl>
#styleMap_TLP_Normal
</styleUrl>
<Point>
<coordinates>
-98.9864731,17.2264175,1786.53
</coordinates>
</Point>
</Placemark>
<Placemark>
<name>
Thu May 20 13:12:09 2010 S=0.32 Km/hr
</name>
<styleUrl>
#styleMap_TLP_Normal
</styleUrl>
<Point>
<coordinates>
-98.9864731,17.2264233,1786.25
</coordinates>
</Point>
</Placemark>
<Placemark>
<name>
Thu May 20 13:12:19 2010 S=3.10 Km/hr
</name>
<styleUrl>
#styleMap_TLP_Normal
</styleUrl>
<Point>
<coordinates>
-98.9864883,17.2264996,1786.50
</coordinates>
</Point>
</Placemark>
<Placemark>
<name>
Thu May 20 13:12:29 2010 S=3.73 Km/hr
</name>
<styleUrl>
#styleMap_TLP_Normal
</styleUrl>
<Point>
<coordinates>
-98.9865189,17.2266083,1787.13
</coordinates>
</Point>
</Placemark>
<Placemark>
<name>
Thu May 20 13:12:39 2010 S=4.28 Km/hr
</name>
<styleUrl>
#styleMap_TLP_Normal
</styleUrl>
<Point>
<coordinates>
-98.9865799,17.2266788,1786.03
</coordinates>
</Point>
</Placemark>
<Placemark>
<name>
Thu May 20 13:12:49 2010 S=2.39 Km/hr
</name>
<styleUrl>
#styleMap_TLP_Normal
</styleUrl>
<Point>
<coordinates>
-98.9867172,17.2267151,1786.88
</coordinates>
</Point>
</Placemark>
<Placemark>
<name>
Thu May 20 13:12:59 2010 S=4.30 Km/hr
</name>
<styleUrl>
#styleMap_TLP_Normal
</styleUrl>
<Point>
<coordinates>
-98.9867477,17.2268734,1787.47
</coordinates>
</Point>
</Placemark>
<Placemark>
<name>
Thu May 20 13:13:09 2010 S=4.84 Km/hr
</name>
<styleUrl>
#styleMap_TLP_Normal
</styleUrl>
<Point>
<coordinates>
-98.9868317,17.2269306,1786.84
</coordinates>
</Point>
</Placemark>
<Placemark>
<name>
Thu May 20 13:13:19 2010 S=4.32 Km/hr
</name>
<styleUrl>
#styleMap_TLP_Normal
</styleUrl>
<Point>
<coordinates>
-98.9868774,17.2270355,1786.59
</coordinates>
</Point>
</Placemark>
<Placemark>
<name>
Thu May 20 13:13:29 2010 S=4.66 Km/hr
</name>
<styleUrl>
#styleMap_TLP_Normal
</styleUrl>
<Point>
<coordinates>
-98.9870148,17.2271214,1787.47
</coordinates>
</Point>
</Placemark>
<Placemark>
<name>
Thu May 20 13:13:39 2010 S=5.05 Km/hr
</name>
<styleUrl>
#styleMap_TLP_Normal
</styleUrl>
<Point>
<coordinates>
-98.9871445,17.2271843,1790.38
</coordinates>
</Point>
</Placemark>
<Placemark>
<name>
Thu May 20 13:13:49 2010 S=3.86 Km/hr
</name>
<styleUrl>
#styleMap_TLP_Normal
</styleUrl>
<Point>
<coordinates>
-98.9872437,17.2272549,1791.66
</coordinates>
</Point>
</Placemark>
<Placemark>
<name>
Thu May 20 13:13:59 2010 S=4.84 Km/hr
</name>
<styleUrl>
#styleMap_TLP_Normal
</styleUrl>
<Point>
<coordinates>
-98.9873505,17.2272816,1791.97
</coordinates>
</Point>
</Placemark>
<Placemark>
<name>
Thu May 20 13:14:09 2010 S=4.63 Km/hr
</name>
<styleUrl>
#styleMap_TLP_Normal
</styleUrl>
<Point>
<coordinates>
-98.9874573,17.2273693,1793.84
</coordinates>
</Point>
</Placemark>
<Placemark>
<name>
Thu May 20 13:14:19 2010 S=3.18 Km/hr
</name>
<styleUrl>
#styleMap_TLP_Normal
</styleUrl>
<Point>
<coordinates>
-98.9875336,17.2275200,1800.28
</coordinates>
</Point>
</Placemark>
<Placemark>
<name>
Thu May 20 13:14:29 2010 S=2.58 Km/hr
</name>
<styleUrl>
#styleMap_TLP_Normal
</styleUrl>
<Point>
<coordinates>
-98.9875717,17.2275639,1802.75
</coordinates>
</Point>
</Placemark>
<Placemark>
<name>
Thu May 20 13:14:39 2010 S=2.29 Km/hr
</name>
<styleUrl>
#styleMap_TLP_Normal
</styleUrl>
<Point>
<coordinates>
-98.9876404,17.2275944,1805.00
</coordinates>
</Point>
</Placemark>
<Placemark>
<name>
Thu May 20 13:14:49 2010 S=4.97 Km/hr
</name>
<styleUrl>
#styleMap_TLP_Normal
</styleUrl>
<Point>
<coordinates>
-98.9877319,17.2276382,1808.91
</coordinates>
</Point>
</Placemark>
<Placemark>
<name>
Thu May 20 13:14:59 2010 S=4.80 Km/hr
</name>
<styleUrl>
#styleMap_TLP_Normal
</styleUrl>
<Point>
<coordinates>
-98.9877853,17.2277718,1812.94
</coordinates>
</Point>
</Placemark>
<Placemark>
<name>
Thu May 20 13:15:09 2010 S=4.42 Km/hr
</name>
<styleUrl>
#styleMap_TLP_Normal
</styleUrl>
<Point>
<coordinates>
-98.9878540,17.2278996,1812.97
</coordinates>
</Point>
</Placemark>
<Placemark>
<name>
Thu May 20 13:15:19 2010 S=4.73 Km/hr
</name>
<styleUrl>
#styleMap_TLP_Normal
</styleUrl>
<Point>
<coordinates>
-98.9879150,17.2280140,1813.94
</coordinates>
</Point>
</Placemark>
<Placemark>
<name>
Thu May 20 13:15:29 2010 S=6.05 Km/hr
</name>
<styleUrl>
#styleMap_TLP_Normal
</styleUrl>
<Point>
<coordinates>
-98.9880295,17.2281227,1813.00
</coordinates>
</Point>
</Placemark>
<Placemark>
<name>
Thu May 20 13:15:39 2010 S=5.21 Km/hr
</name>
<styleUrl>
#styleMap_TLP_Normal
</styleUrl>
<Point>
<coordinates>
-98.9881516,17.2281990,1814.22
</coordinates>
</Point>
</Placemark>
<Placemark>
<name>
Thu May 20 13:15:49 2010 S=3.64 Km/hr
</name>
<styleUrl>
#styleMap_TLP_Normal
</styleUrl>
<Point>
<coordinates>
-98.9882660,17.2282448,1816.13
</coordinates>
</Point>
</Placemark>
<Placemark>
<name>
Thu May 20 13:15:59 2010 S=3.49 Km/hr
</name>
<styleUrl>
#styleMap_TLP_Normal
</styleUrl>
<Point>
<coordinates>
-98.9883728,17.2282429,1816.69
</coordinates>
</Point>
</Placemark>
<Placemark>
<name>
Thu May 20 13:16:09 2010 S=4.04 Km/hr
</name>
<styleUrl>
#styleMap_TLP_Normal
</styleUrl>
<Point>
<coordinates>
-98.9884567,17.2282734,1817.78
</coordinates>
</Point>
</Placemark>
<Placemark>
<name>
Thu May 20 13:16:19 2010 S=5.14 Km/hr
</name>
<styleUrl>
#styleMap_TLP_Normal
</styleUrl>
<Point>
<coordinates>
-98.9885788,17.2283688,1817.00
</coordinates>
</Point>
</Placemark>
<Placemark>
<name>
Thu May 20 13:16:29 2010 S=5.64 Km/hr
</name>
<styleUrl>
#styleMap_TLP_Normal
</styleUrl>
<Point>
<coordinates>
-98.9886246,17.2285061,1818.78
</coordinates>
</Point>
</Placemark>
<Placemark>
<name>
Thu May 20 13:16:39 2010 S=4.56 Km/hr
</name>
<styleUrl>
#styleMap_TLP_Normal
</styleUrl>
<Point>
<coordinates>
-98.9886780,17.2286339,1821.34
</coordinates>
</Point>
</Placemark>
<Placemark>
<name>
Thu May 20 13:16:49 2010 S=4.35 Km/hr
</name>
<styleUrl>
#styleMap_TLP_Normal
</styleUrl>
<Point>
<coordinates>
-98.9887390,17.2287693,1823.66
</coordinates>
</Point>
</Placemark>
<Placemark>
<name>
Thu May 20 13:16:59 2010 S=5.90 Km/hr
</name>
<styleUrl>
#styleMap_TLP_Normal
</styleUrl>
<Point>
<coordinates>
-98.9888229,17.2288761,1824.81
</coordinates>
</Point>
</Placemark>
<Placemark>
<name>
Thu May 20 13:17:09 2010 S=5.50 Km/hr
</name>
<styleUrl>
#styleMap_TLP_Normal
</styleUrl>
<Point>
<coordinates>
-98.9888000,17.2290154,1823.66
</coordinates>
</Point>
</Placemark>
<Placemark>
<name>
Thu May 20 13:17:19 2010 S=5.21 Km/hr
</name>
<styleUrl>
#styleMap_TLP_Normal
</styleUrl>
<Point>
<coordinates>
-98.9888306,17.2291527,1820.91
</coordinates>
</Point>
</Placemark>
<Placemark>
<name>
Thu May 20 13:17:29 2010 S=4.93 Km/hr
</name>
<styleUrl>
#styleMap_TLP_Normal
</styleUrl>
<Point>
<coordinates>
-98.9889450,17.2292538,1819.63
</coordinates>
</Point>
</Placemark>
<Placemark>
<name>
Thu May 20 13:17:39 2010 S=4.58 Km/hr
</name>
<styleUrl>
#styleMap_TLP_Normal
</styleUrl>
<Point>
<coordinates>
-98.9890289,17.2293739,1819.63
</coordinates>
</Point>
</Placemark>
<Placemark>
<name>
Thu May 20 13:17:49 2010 S=5.89 Km/hr
</name>
<styleUrl>
#styleMap_TLP_Normal
</styleUrl>
<Point>
<coordinates>
-98.9891129,17.2294903,1820.25
</coordinates>
</Point>
</Placemark>
<Placemark>
<name>
Thu May 20 13:17:59 2010 S=5.82 Km/hr
</name>
<styleUrl>
#styleMap_TLP_Normal
</styleUrl>
<Point>
<coordinates>
-98.9891510,17.2296047,1821.09
</coordinates>
</Point>
</Placemark>
<Placemark>
<name>
Thu May 20 13:18:09 2010 S=5.98 Km/hr
</name>
<styleUrl>
#styleMap_TLP_Normal
</styleUrl>
<Point>
<coordinates>
-98.9891968,17.2297573,1823.19
</coordinates>
</Point>
</Placemark>
<Placemark>
<name>
Thu May 20 13:18:19 2010 S=6.41 Km/hr
</name>
<styleUrl>
#styleMap_TLP_Normal
</styleUrl>
<Point>
<coordinates>
-98.9892807,17.2298737,1823.31
</coordinates>
</Point>
</Placemark>
<Placemark>
<name>
Thu May 20 13:18:29 2010 S=4.91 Km/hr
</name>
<styleUrl>
#styleMap_TLP_Normal
</styleUrl>
<Point>
<coordinates>
-98.9894104,17.2300091,1821.94
</coordinates>
</Point>
</Placemark>
<Placemark>
<name>
Thu May 20 13:18:39 2010 S=5.00 Km/hr
</name>
<styleUrl>
#styleMap_TLP_Normal
</styleUrl>
<Point>
<coordinates>
-98.9894638,17.2301254,1823.22
</coordinates>
</Point>
</Placemark>
<Placemark>
<name>
Thu May 20 13:18:49 2010 S=4.02 Km/hr
</name>
<styleUrl>
#styleMap_TLP_Normal
</styleUrl>
<Point>
<coordinates>
-98.9895325,17.2302208,1823.06
</coordinates>
</Point>
</Placemark>
<Placemark>
<name>
Thu May 20 13:18:59 2010 S=5.42 Km/hr
</name>
<styleUrl>
#styleMap_TLP_Normal
</styleUrl>
<Point>
<coordinates>
-98.9895401,17.2303658,1821.81
</coordinates>
</Point>
</Placemark>
<Placemark>
<name>
Thu May 20 13:19:09 2010 S=5.12 Km/hr
</name>
<styleUrl>
#styleMap_TLP_Normal
</styleUrl>
<Point>
<coordinates>
-98.9894562,17.2304459,1819.88
</coordinates>
</Point>
</Placemark>
<Placemark>
<name>
Thu May 20 13:19:19 2010 S=4.87 Km/hr
</name>
<styleUrl>
#styleMap_TLP_Normal
</styleUrl>
<Point>
<coordinates>
-98.9893646,17.2305355,1820.31
</coordinates>
</Point>
</Placemark>
<Placemark>
<name>
Thu May 20 13:19:29 2010 S=5.72 Km/hr
</name>
<styleUrl>
#styleMap_TLP_Normal
</styleUrl>
<Point>
<coordinates>
-98.9892273,17.2306099,1821.03
</coordinates>
</Point>
</Placemark>
<Placemark>
<name>
Thu May 20 13:19:39 2010 S=2.91 Km/hr
</name>
<styleUrl>
#styleMap_TLP_Normal
</styleUrl>
<Point>
<coordinates>
-98.9891357,17.2306995,1820.31
</coordinates>
</Point>
</Placemark>
<Placemark>
<name>
Thu May 20 13:19:49 2010 S=5.54 Km/hr
</name>
<styleUrl>
#styleMap_TLP_Normal
</styleUrl>
<Point>
<coordinates>
-98.9889603,17.2307377,1819.88
</coordinates>
</Point>
</Placemark>
<Placemark>
<name>
Thu May 20 13:19:59 2010 S=5.15 Km/hr
</name>
<styleUrl>
#styleMap_TLP_Normal
</styleUrl>
<Point>
<coordinates>
-98.9888077,17.2307549,1819.09
</coordinates>
</Point>
</Placemark>
<Placemark>
<name>
Thu May 20 13:20:09 2010 S=4.82 Km/hr
</name>
<styleUrl>
#styleMap_TLP_Normal
</styleUrl>
<Point>
<coordinates>
-98.9887390,17.2308617,1818.81
</coordinates>
</Point>
</Placemark>
<Placemark>
<name>
Thu May 20 13:20:19 2010 S=4.25 Km/hr
</name>
<styleUrl>
#styleMap_TLP_Normal
</styleUrl>
<Point>
<coordinates>
-98.9886246,17.2309208,1818.72
</coordinates>
</Point>
</Placemark>
<Placemark>
<name>
Thu May 20 13:20:29 2010 S=6.16 Km/hr
</name>
<styleUrl>
#styleMap_TLP_Normal
</styleUrl>
<Point>
<coordinates>
-98.9884262,17.2308941,1818.44
</coordinates>
</Point>
</Placemark>
<Placemark>
<name>
Thu May 20 13:20:39 2010 S=6.16 Km/hr
</name>
<styleUrl>
#styleMap_TLP_Normal
</styleUrl>
<Point>
<coordinates>
-98.9882431,17.2308540,1818.16
</coordinates>
</Point>
</Placemark>
<Placemark>
<name>
Thu May 20 13:20:49 2010 S=5.93 Km/hr
</name>
<styleUrl>
#styleMap_TLP_Normal
</styleUrl>
<Point>
<coordinates>
-98.9880981,17.2308922,1819.47
</coordinates>
</Point>
</Placemark>
<Placemark>
<name>
Thu May 20 13:20:59 2010 S=6.97 Km/hr
</name>
<styleUrl>
#styleMap_TLP_Normal
</styleUrl>
<Point>
<coordinates>
-98.9879456,17.2308960,1827.94
</coordinates>
</Point>
</Placemark>
<Placemark>
<name>
Thu May 20 13:21:09 2010 S=7.71 Km/hr
</name>
<styleUrl>
#styleMap_TLP_Normal
</styleUrl>
<Point>
<coordinates>
-98.9878159,17.2309895,1824.47
</coordinates>
</Point>
</Placemark>
<Placemark>
<name>
Thu May 20 13:21:19 2010 S=5.94 Km/hr
</name>
<styleUrl>
#styleMap_TLP_Normal
</styleUrl>
<Point>
<coordinates>
-98.9877548,17.2311039,1822.19
</coordinates>
</Point>
</Placemark>
<Placemark>
<name>
Thu May 20 13:21:29 2010 S=4.67 Km/hr
</name>
<styleUrl>
#styleMap_TLP_Normal
</styleUrl>
<Point>
<coordinates>
-98.9877625,17.2312412,1818.94
</coordinates>
</Point>
</Placemark>
<Placemark>
<name>
Thu May 20 13:21:39 2010 S=2.41 Km/hr
</name>
<styleUrl>
#styleMap_TLP_Normal
</styleUrl>
<Point>
<coordinates>
-98.9877548,17.2313633,1816.06
</coordinates>
</Point>
</Placemark>
<Placemark>
<name>
Thu May 20 13:21:49 2010 S=4.00 Km/hr
</name>
<styleUrl>
#styleMap_TLP_Normal
</styleUrl>
<Point>
<coordinates>
-98.9877014,17.2314568,1813.84
</coordinates>
</Point>
</Placemark>
<Placemark>
<name>
Thu May 20 13:21:59 2010 S=3.87 Km/hr
</name>
<styleUrl>
#styleMap_TLP_Normal
</styleUrl>
<Point>
<coordinates>
-98.9876099,17.2316055,1812.44
</coordinates>
</Point>
</Placemark>
<Placemark>
<name>
Thu May 20 13:22:09 2010 S=5.28 Km/hr
</name>
<styleUrl>
#styleMap_TLP_Normal
</styleUrl>
<Point>
<coordinates>
-98.9874878,17.2316608,1811.78
</coordinates>
</Point>
</Placemark>
<Placemark>
<name>
Thu May 20 13:22:19 2010 S=3.75 Km/hr
</name>
<styleUrl>
#styleMap_TLP_Normal
</styleUrl>
<Point>
<coordinates>
-98.9873810,17.2315941,1811.94
</coordinates>
</Point>
</Placemark>
<Placemark>
<name>
Thu May 20 13:22:29 2010 S=4.04 Km/hr
</name>
<styleUrl>
#styleMap_TLP_Normal
</styleUrl>
<Point>
<coordinates>
-98.9872513,17.2315350,1810.72
</coordinates>
</Point>
</Placemark>
<Placemark>
<name>
Thu May 20 13:22:39 2010 S=3.33 Km/hr
</name>
<styleUrl>
#styleMap_TLP_Normal
</styleUrl>
<Point>
<coordinates>
-98.9871445,17.2315159,1810.22
</coordinates>
</Point>
</Placemark>
<Placemark>
<name>
Thu May 20 13:22:49 2010 S=4.75 Km/hr
</name>
<styleUrl>
#styleMap_TLP_Normal
</styleUrl>
<Point>
<coordinates>
-98.9870453,17.2315063,1810.38
</coordinates>
</Point>
</Placemark>
<Placemark>
<name>
Thu May 20 13:22:59 2010 S=3.42 Km/hr
</name>
<styleUrl>
#styleMap_TLP_Normal
</styleUrl>
<Point>
<coordinates>
-98.9869232,17.2314854,1808.84
</coordinates>
</Point>
</Placemark>
<Placemark>
<name>
Thu May 20 13:23:09 2010 S=4.56 Km/hr
</name>
<styleUrl>
#styleMap_TLP_Normal
</styleUrl>
<Point>
<coordinates>
-98.9868317,17.2314796,1811.13
</coordinates>
</Point>
</Placemark>
<Placemark>
<name>
Thu May 20 13:23:19 2010 S=6.91 Km/hr
</name>
<styleUrl>
#styleMap_TLP_Normal
</styleUrl>
<Point>
<coordinates>
-98.9866943,17.2316055,1813.72
</coordinates>
</Point>
</Placemark>
<Placemark>
<name>
Thu May 20 13:23:29 2010 S=5.00 Km/hr
</name>
<styleUrl>
#styleMap_TLP_Normal
</styleUrl>
<Point>
<coordinates>
-98.9866409,17.2317257,1816.53
</coordinates>
</Point>
</Placemark>
<Placemark>
<name>
Thu May 20 13:23:39 2010 S=0.17 Km/hr
</name>
<styleUrl>
#styleMap_TLP_Normal
</styleUrl>
<Point>
<coordinates>
-98.9866562,17.2317333,1817.72
</coordinates>
</Point>
</Placemark>
<Placemark>
<name>
Thu May 20 13:23:49 2010 S=4.68 Km/hr
</name>
<styleUrl>
#styleMap_TLP_Normal
</styleUrl>
<Point>
<coordinates>
-98.9865570,17.2318382,1815.94
</coordinates>
</Point>
</Placemark>
<Placemark>
<name>
Thu May 20 13:23:59 2010 S=5.16 Km/hr
</name>
<styleUrl>
#styleMap_TLP_Normal
</styleUrl>
<Point>
<coordinates>
-98.9864197,17.2319183,1817.34
</coordinates>
</Point>
</Placemark>
<Placemark>
<name>
Thu May 20 13:24:09 2010 S=4.36 Km/hr
</name>
<styleUrl>
#styleMap_TLP_Normal
</styleUrl>
<Point>
<coordinates>
-98.9863586,17.2319012,1814.03
</coordinates>
</Point>
</Placemark>
<Placemark>
<name>
Thu May 20 13:24:19 2010 S=6.00 Km/hr
</name>
<styleUrl>
#styleMap_TLP_Normal
</styleUrl>
<Point>
<coordinates>
-98.9862289,17.2319736,1816.03
</coordinates>
</Point>
</Placemark>
<Placemark>
<name>
Thu May 20 13:24:29 2010 S=5.23 Km/hr
</name>
<styleUrl>
#styleMap_TLP_Normal
</styleUrl>
<Point>
<coordinates>
-98.9860382,17.2320023,1818.31
</coordinates>
</Point>
</Placemark>
<Placemark>
<name>
Thu May 20 13:24:39 2010 S=6.32 Km/hr
</name>
<styleUrl>
#styleMap_TLP_Normal
</styleUrl>
<Point>
<coordinates>
-98.9859467,17.2320557,1816.84
</coordinates>
</Point>
</Placemark>
<Placemark>
<name>
Thu May 20 13:24:49 2010 S=5.46 Km/hr
</name>
<styleUrl>
#styleMap_TLP_Normal
</styleUrl>
<Point>
<coordinates>
-98.9858780,17.2322063,1812.34
</coordinates>
</Point>
</Placemark>
<Placemark>
<name>
Thu May 20 13:24:59 2010 S=3.47 Km/hr
</name>
<styleUrl>
#styleMap_TLP_Normal
</styleUrl>
<Point>
<coordinates>
-98.9858475,17.2323685,1805.44
</coordinates>
</Point>
</Placemark>
<Placemark>
<name>
Thu May 20 13:25:09 2010 S=2.01 Km/hr
</name>
<styleUrl>
#styleMap_TLP_Normal
</styleUrl>
<Point>
<coordinates>
-98.9857559,17.2324677,1801.63
</coordinates>
</Point>
</Placemark>
<Placemark>
<name>
Thu May 20 13:25:19 2010 S=5.12 Km/hr
</name>
<styleUrl>
#styleMap_TLP_Normal
</styleUrl>
<Point>
<coordinates>
-98.9856796,17.2324924,1801.75
</coordinates>
</Point>
</Placemark>
<Placemark>
<name>
Thu May 20 13:25:29 2010 S=4.84 Km/hr
</name>
<styleUrl>
#styleMap_TLP_Normal
</styleUrl>
<Point>
<coordinates>
-98.9855804,17.2325916,1803.00
</coordinates>
</Point>
</Placemark>
<Placemark>
<name>
Thu May 20 13:25:39 2010 S=4.00 Km/hr
</name>
<styleUrl>
#styleMap_TLP_Normal
</styleUrl>
<Point>
<coordinates>
-98.9854889,17.2327194,1802.22
</coordinates>
</Point>
</Placemark>
<Placemark>
<name>
Thu May 20 13:25:49 2010 S=4.83 Km/hr
</name>
<styleUrl>
#styleMap_TLP_Normal
</styleUrl>
<Point>
<coordinates>
-98.9854126,17.2328186,1800.69
</coordinates>
</Point>
</Placemark>
<Placemark>
<name>
Thu May 20 13:25:59 2010 S=5.45 Km/hr
</name>
<styleUrl>
#styleMap_TLP_Normal
</styleUrl>
<Point>
<coordinates>
-98.9852905,17.2329388,1795.22
</coordinates>
</Point>
</Placemark>
<Placemark>
<name>
Thu May 20 13:26:09 2010 S=4.79 Km/hr
</name>
<styleUrl>
#styleMap_TLP_Normal
</styleUrl>
<Point>
<coordinates>
-98.9852142,17.2330475,1791.97
</coordinates>
</Point>
</Placemark>
<Placemark>
<name>
Thu May 20 13:26:19 2010 S=3.80 Km/hr
</name>
<styleUrl>
#styleMap_TLP_Normal
</styleUrl>
<Point>
<coordinates>
-98.9851379,17.2331505,1790.63
</coordinates>
</Point>
</Placemark>
<Placemark>
<name>
Thu May 20 13:26:29 2010 S=3.05 Km/hr
</name>
<styleUrl>
#styleMap_TLP_Normal
</styleUrl>
<Point>
<coordinates>
-98.9851379,17.2332077,1790.59
</coordinates>
</Point>
</Placemark>
<Placemark>
<name>
Thu May 20 13:26:39 2010 S=1.83 Km/hr
</name>
<styleUrl>
#styleMap_TLP_Normal
</styleUrl>
<Point>
<coordinates>
-98.9851303,17.2332668,1793.28
</coordinates>
</Point>
</Placemark>
<Placemark>
<name>
Thu May 20 13:26:49 2010 S=0.16 Km/hr
</name>
<styleUrl>
#styleMap_TLP_Normal
</styleUrl>
<Point>
<coordinates>
-98.9850769,17.2332802,1797.53
</coordinates>
</Point>
</Placemark>
<Placemark>
<name>
Thu May 20 13:26:59 2010 S=3.60 Km/hr
</name>
<styleUrl>
#styleMap_TLP_Normal
</styleUrl>
<Point>
<coordinates>
-98.9850616,17.2333145,1797.38
</coordinates>
</Point>
</Placemark>
<Placemark>
<name>
Thu May 20 13:27:09 2010 S=1.45 Km/hr
</name>
<styleUrl>
#styleMap_TLP_Normal
</styleUrl>
<Point>
<coordinates>
-98.9851303,17.2334042,1796.69
</coordinates>
</Point>
</Placemark>
<Placemark>
<name>
Thu May 20 13:27:19 2010 S=3.74 Km/hr
</name>
<styleUrl>
#styleMap_TLP_Normal
</styleUrl>
<Point>
<coordinates>
-98.9852295,17.2334347,1795.53
</coordinates>
</Point>
</Placemark>
<Placemark>
<name>
Thu May 20 13:27:29 2010 S=2.83 Km/hr
</name>
<styleUrl>
#styleMap_TLP_Normal
</styleUrl>
<Point>
<coordinates>
-98.9853439,17.2334423,1795.41
</coordinates>
</Point>
</Placemark>
<Placemark>
<name>
Thu May 20 13:27:39 2010 S=3.92 Km/hr
</name>
<styleUrl>
#styleMap_TLP_Normal
</styleUrl>
<Point>
<coordinates>
-98.9854965,17.2334137,1795.81
</coordinates>
</Point>
</Placemark>
<Placemark>
<name>
Thu May 20 13:27:49 2010 S=0.34 Km/hr
</name>
<styleUrl>
#styleMap_TLP_Normal
</styleUrl>
<Point>
<coordinates>
-98.9855270,17.2334290,1794.38
</coordinates>
</Point>
</Placemark>
<Placemark>
<name>
Thu May 20 13:27:59 2010 S=4.95 Km/hr
</name>
<styleUrl>
#styleMap_TLP_Normal
</styleUrl>
<Point>
<coordinates>
-98.9856339,17.2334194,1794.84
</coordinates>
</Point>
</Placemark>
<Placemark>
<name>
Thu May 20 13:28:09 2010 S=4.66 Km/hr
</name>
<styleUrl>
#styleMap_TLP_Normal
</styleUrl>
<Point>
<coordinates>
-98.9857712,17.2334347,1796.44
</coordinates>
</Point>
</Placemark>
<Placemark>
<name>
Thu May 20 13:28:19 2010 S=4.13 Km/hr
</name>
<styleUrl>
#styleMap_TLP_Normal
</styleUrl>
<Point>
<coordinates>
-98.9858856,17.2334919,1795.53
</coordinates>
</Point>
</Placemark>
<Placemark>
<name>
Thu May 20 13:28:29 2010 S=4.17 Km/hr
</name>
<styleUrl>
#styleMap_TLP_Normal
</styleUrl>
<Point>
<coordinates>
-98.9859543,17.2335682,1793.72
</coordinates>
</Point>
</Placemark>
<Placemark>
<name>
Thu May 20 13:28:39 2010 S=5.09 Km/hr
</name>
<styleUrl>
#styleMap_TLP_Normal
</styleUrl>
<Point>
<coordinates>
-98.9860611,17.2336121,1792.09
</coordinates>
</Point>
</Placemark>
<Placemark>
<name>
Thu May 20 13:28:49 2010 S=4.23 Km/hr
</name>
<styleUrl>
#styleMap_TLP_Normal
</styleUrl>
<Point>
<coordinates>
-98.9861526,17.2336330,1790.72
</coordinates>
</Point>
</Placemark>
<Placemark>
<name>
Thu May 20 13:28:59 2010 S=4.69 Km/hr
</name>
<styleUrl>
#styleMap_TLP_Normal
</styleUrl>
<Point>
<coordinates>
-98.9862289,17.2336788,1792.19
</coordinates>
</Point>
</Placemark>
<Placemark>
<name>
Thu May 20 13:29:09 2010 S=4.33 Km/hr
</name>
<styleUrl>
#styleMap_TLP_Normal
</styleUrl>
<Point>
<coordinates>
-98.9862747,17.2337589,1790.38
</coordinates>
</Point>
</Placemark>
<Placemark>
<name>
Thu May 20 13:29:19 2010 S=3.45 Km/hr
</name>
<styleUrl>
#styleMap_TLP_Normal
</styleUrl>
<Point>
<coordinates>
-98.9864044,17.2337704,1791.28
</coordinates>
</Point>
</Placemark>
<Placemark>
<name>
Thu May 20 13:29:29 2010 S=2.02 Km/hr
</name>
<styleUrl>
#styleMap_TLP_Normal
</styleUrl>
<Point>
<coordinates>
-98.9864655,17.2338219,1792.47
</coordinates>
</Point>
</Placemark>
<Placemark>
<name>
Thu May 20 13:29:39 2010 S=4.46 Km/hr
</name>
<styleUrl>
#styleMap_TLP_Normal
</styleUrl>
<Point>
<coordinates>
-98.9865341,17.2339249,1796.16
</coordinates>
</Point>
</Placemark>
<Placemark>
<name>
Thu May 20 13:29:49 2010 S=3.76 Km/hr
</name>
<styleUrl>
#styleMap_TLP_Normal
</styleUrl>
<Point>
<coordinates>
-98.9866104,17.2340069,1796.59
</coordinates>
</Point>
</Placemark>
<Placemark>
<name>
Thu May 20 13:29:59 2010 S=1.90 Km/hr
</name>
<styleUrl>
#styleMap_TLP_Normal
</styleUrl>
<Point>
<coordinates>
-98.9866943,17.2340183,1796.63
</coordinates>
</Point>
</Placemark>
<Placemark>
<name>
Thu May 20 13:30:09 2010 S=3.57 Km/hr
</name>
<styleUrl>
#styleMap_TLP_Normal
</styleUrl>
<Point>
<coordinates>
-98.9867554,17.2340965,1800.38
</coordinates>
</Point>
</Placemark>
<Placemark>
<name>
Thu May 20 13:30:19 2010 S=2.52 Km/hr
</name>
<styleUrl>
#styleMap_TLP_Normal
</styleUrl>
<Point>
<coordinates>
-98.9868469,17.2341614,1801.56
</coordinates>
</Point>
</Placemark>
<Placemark>
<name>
Thu May 20 13:30:29 2010 S=0.95 Km/hr
</name>
<styleUrl>
#styleMap_TLP_Normal
</styleUrl>
<Point>
<coordinates>
-98.9869156,17.2341576,1802.72
</coordinates>
</Point>
</Placemark>
<Placemark>
<name>
Thu May 20 13:30:39 2010 S=4.51 Km/hr
</name>
<styleUrl>
#styleMap_TLP_Normal
</styleUrl>
<Point>
<coordinates>
-98.9870377,17.2341709,1801.78
</coordinates>
</Point>
</Placemark>
<Placemark>
<name>
Thu May 20 13:30:49 2010 S=4.27 Km/hr
</name>
<styleUrl>
#styleMap_TLP_Normal
</styleUrl>
<Point>
<coordinates>
-98.9871445,17.2341156,1798.94
</coordinates>
</Point>
</Placemark>
<Placemark>
<name>
Thu May 20 13:30:59 2010 S=0.36 Km/hr
</name>
<styleUrl>
#styleMap_TLP_Normal
</styleUrl>
<Point>
<coordinates>
-98.9872360,17.2340546,1798.81
</coordinates>
</Point>
</Placemark>
<Placemark>
<name>
Thu May 20 13:31:09 2010 S=0.97 Km/hr
</name>
<styleUrl>
#styleMap_TLP_Normal
</styleUrl>
<Point>
<coordinates>
-98.9872360,17.2340870,1798.56
</coordinates>
</Point>
</Placemark>
<Placemark>
<name>
Thu May 20 13:31:19 2010 S=0.15 Km/hr
</name>
<styleUrl>
#styleMap_TLP_Normal
</styleUrl>
<Point>
<coordinates>
-98.9872513,17.2340851,1798.53
</coordinates>
</Point>
</Placemark>
<Placemark>
<name>
Thu May 20 13:31:29 2010 S=0.71 Km/hr
</name>
<styleUrl>
#styleMap_TLP_Normal
</styleUrl>
<Point>
<coordinates>
-98.9872284,17.2340870,1799.00
</coordinates>
</Point>
</Placemark>
<Placemark>
<name>
Thu May 20 13:31:39 2010 S=0.44 Km/hr
</name>
<styleUrl>
#styleMap_TLP_Normal
</styleUrl>
<Point>
<coordinates>
-98.9872131,17.2340870,1798.94
</coordinates>
</Point>
</Placemark>
<Placemark>
<name>
Thu May 20 13:31:49 2010 S=0.40 Km/hr
</name>
<styleUrl>
#styleMap_TLP_Normal
</styleUrl>
<Point>
<coordinates>
-98.9872055,17.2340889,1798.88
</coordinates>
</Point>
</Placemark>
<Placemark>
<name>
Thu May 20 13:31:59 2010 S=0.59 Km/hr
</name>
<styleUrl>
#styleMap_TLP_Normal
</styleUrl>
<Point>
<coordinates>
-98.9871140,17.2341690,1800.31
</coordinates>
</Point>
</Placemark>
<Placemark>
<name>
Thu May 20 13:32:09 2010 S=0.11 Km/hr
</name>
<styleUrl>
#styleMap_TLP_Normal
</styleUrl>
<Point>
<coordinates>
-98.9871140,17.2341690,1800.28
</coordinates>
</Point>
</Placemark>
<Placemark>
<name>
Thu May 20 13:32:19 2010 S=0.90 Km/hr
</name>
<styleUrl>
#styleMap_TLP_Normal
</styleUrl>
<Point>
<coordinates>
-98.9871140,17.2341652,1800.22
</coordinates>
</Point>
</Placemark>
<Placemark>
<name>
Thu May 20 13:32:29 2010 S=0.47 Km/hr
</name>
<styleUrl>
#styleMap_TLP_Normal
</styleUrl>
<Point>
<coordinates>
-98.9871445,17.2341442,1799.25
</coordinates>
</Point>
</Placemark>
<Placemark>
<name>
Thu May 20 13:32:39 2010 S=0.32 Km/hr
</name>
<styleUrl>
#styleMap_TLP_Normal
</styleUrl>
<Point>
<coordinates>
-98.9871979,17.2341175,1798.63
</coordinates>
</Point>
</Placemark>
<Placemark>
<name>
Thu May 20 13:32:49 2010 S=0.48 Km/hr
</name>
<styleUrl>
#styleMap_TLP_Normal
</styleUrl>
<Point>
<coordinates>
-98.9871979,17.2341175,1798.59
</coordinates>
</Point>
</Placemark>
<Placemark>
<name>
Thu May 20 13:32:59 2010 S=0.34 Km/hr
</name>
<styleUrl>
#styleMap_TLP_Normal
</styleUrl>
<Point>
<coordinates>
-98.9872055,17.2341137,1798.56
</coordinates>
</Point>
</Placemark>
<Placemark>
<name>
Thu May 20 13:33:09 2010 S=0.15 Km/hr
</name>
<styleUrl>
#styleMap_TLP_Normal
</styleUrl>
<Point>
<coordinates>
-98.9872131,17.2341118,1798.59
</coordinates>
</Point>
</Placemark>
<Placemark>
<name>
Thu May 20 13:33:19 2010 S=0.90 Km/hr
</name>
<styleUrl>
#styleMap_TLP_Normal
</styleUrl>
<Point>
<coordinates>
-98.9872131,17.2341042,1798.72
</coordinates>
</Point>
</Placemark>
<Placemark>
<name>
Thu May 20 13:33:29 2010 S=0.84 Km/hr
</name>
<styleUrl>
#styleMap_TLP_Normal
</styleUrl>
<Point>
<coordinates>
-98.9872437,17.2340584,1798.72
</coordinates>
</Point>
</Placemark>
<Placemark>
<name>
Thu May 20 13:33:39 2010 S=0.32 Km/hr
</name>
<styleUrl>
#styleMap_TLP_Normal
</styleUrl>
<Point>
<coordinates>
-98.9872513,17.2340412,1798.44
</coordinates>
</Point>
</Placemark>
<Placemark>
<name>
Thu May 20 13:33:49 2010 S=0.50 Km/hr
</name>
<styleUrl>
#styleMap_TLP_Normal
</styleUrl>
<Point>
<coordinates>
-98.9872513,17.2340546,1798.16
</coordinates>
</Point>
</Placemark>
<Placemark>
<name>
Thu May 20 13:33:59 2010 S=0.50 Km/hr
</name>
<styleUrl>
#styleMap_TLP_Normal
</styleUrl>
<Point>
<coordinates>
-98.9872513,17.2340717,1797.91
</coordinates>
</Point>
</Placemark>
<Placemark>
<name>
Thu May 20 13:34:09 2010 S=0.42 Km/hr
</name>
<styleUrl>
#styleMap_TLP_Normal
</styleUrl>
<Point>
<coordinates>
-98.9872437,17.2340851,1797.72
</coordinates>
</Point>
</Placemark>
<Placemark>
<name>
Thu May 20 13:34:19 2010 S=0.04 Km/hr
</name>
<styleUrl>
#styleMap_TLP_Normal
</styleUrl>
<Point>
<coordinates>
-98.9872360,17.2340889,1797.63
</coordinates>
</Point>
</Placemark>
<Placemark>
<name>
Thu May 20 13:34:29 2010 S=0.19 Km/hr
</name>
<styleUrl>
#styleMap_TLP_Normal
</styleUrl>
<Point>
<coordinates>
-98.9872360,17.2340889,1797.31
</coordinates>
</Point>
</Placemark>
<Placemark>
<name>
Thu May 20 13:34:39 2010 S=0.35 Km/hr
</name>
<styleUrl>
#styleMap_TLP_Normal
</styleUrl>
<Point>
<coordinates>
-98.9872360,17.2340851,1795.53
</coordinates>
</Point>
</Placemark>
<Placemark>
<name>
Thu May 20 13:34:49 2010 S=0.37 Km/hr
</name>
<styleUrl>
#styleMap_TLP_Normal
</styleUrl>
<Point>
<coordinates>
-98.9872360,17.2340946,1793.09
</coordinates>
</Point>
</Placemark>
<Placemark>
<name>
Thu May 20 13:34:59 2010 S=0.64 Km/hr
</name>
<styleUrl>
#styleMap_TLP_Normal
</styleUrl>
<Point>
<coordinates>
-98.9872360,17.2340908,1790.63
</coordinates>
</Point>
</Placemark>
<Placemark>
<name>
Thu May 20 13:35:09 2010 S=1.22 Km/hr
</name>
<styleUrl>
#styleMap_TLP_Normal
</styleUrl>
<Point>
<coordinates>
-98.9872360,17.2340469,1789.84
</coordinates>
</Point>
</Placemark>
<Placemark>
<name>
Thu May 20 13:35:19 2010 S=0.91 Km/hr
</name>
<styleUrl>
#styleMap_TLP_Normal
</styleUrl>
<Point>
<coordinates>
-98.9872437,17.2340260,1790.19
</coordinates>
</Point>
</Placemark>
<Placemark>
<name>
Thu May 20 13:35:29 2010 S=0.13 Km/hr
</name>
<styleUrl>
#styleMap_TLP_Normal
</styleUrl>
<Point>
<coordinates>
-98.9872513,17.2340107,1789.47
</coordinates>
</Point>
</Placemark>
<Placemark>
<name>
Thu May 20 13:35:39 2010 S=0.53 Km/hr
</name>
<styleUrl>
#styleMap_TLP_Normal
</styleUrl>
<Point>
<coordinates>
-98.9872437,17.2340183,1790.00
</coordinates>
</Point>
</Placemark>
<Placemark>
<name>
Thu May 20 13:35:49 2010 S=1.07 Km/hr
</name>
<styleUrl>
#styleMap_TLP_Normal
</styleUrl>
<Point>
<coordinates>
-98.9872284,17.2340755,1793.78
</coordinates>
</Point>
</Placemark>
<Placemark>
<name>
Thu May 20 13:35:59 2010 S=0.99 Km/hr
</name>
<styleUrl>
#styleMap_TLP_Normal
</styleUrl>
<Point>
<coordinates>
-98.9872208,17.2341270,1798.19
</coordinates>
</Point>
</Placemark>
<Placemark>
<name>
Thu May 20 13:36:09 2010 S=1.00 Km/hr
</name>
<styleUrl>
#styleMap_TLP_Normal
</styleUrl>
<Point>
<coordinates>
-98.9872208,17.2341690,1799.84
</coordinates>
</Point>
</Placemark>
<Placemark>
<name>
Thu May 20 13:36:19 2010 S=0.78 Km/hr
</name>
<styleUrl>
#styleMap_TLP_Normal
</styleUrl>
<Point>
<coordinates>
-98.9872131,17.2341919,1799.97
</coordinates>
</Point>
</Placemark>
<Placemark>
<name>
Thu May 20 13:36:29 2010 S=0.74 Km/hr
</name>
<styleUrl>
#styleMap_TLP_Normal
</styleUrl>
<Point>
<coordinates>
-98.9872055,17.2342072,1801.53
</coordinates>
</Point>
</Placemark>
<Placemark>
<name>
Thu May 20 13:36:39 2010 S=0.26 Km/hr
</name>
<styleUrl>
#styleMap_TLP_Normal
</styleUrl>
<Point>
<coordinates>
-98.9872055,17.2342186,1802.78
</coordinates>
</Point>
</Placemark>
<Placemark>
<name>
Thu May 20 13:36:49 2010 S=1.28 Km/hr
</name>
<styleUrl>
#styleMap_TLP_Normal
</styleUrl>
<Point>
<coordinates>
-98.9872131,17.2342072,1803.81
</coordinates>
</Point>
</Placemark>
<Placemark>
<name>
Thu May 20 13:36:59 2010 S=0.77 Km/hr
</name>
<styleUrl>
#styleMap_TLP_Normal
</styleUrl>
<Point>
<coordinates>
-98.9872284,17.2341404,1802.31
</coordinates>
</Point>
</Placemark>
<Placemark>
<name>
Thu May 20 13:37:09 2010 S=0.15 Km/hr
</name>
<styleUrl>
#styleMap_TLP_Normal
</styleUrl>
<Point>
<coordinates>
-98.9872360,17.2341194,1801.78
</coordinates>
</Point>
</Placemark>
<Placemark>
<name>
Thu May 20 13:37:19 2010 S=0.79 Km/hr
</name>
<styleUrl>
#styleMap_TLP_Normal
</styleUrl>
<Point>
<coordinates>
-98.9872360,17.2341290,1801.16
</coordinates>
</Point>
</Placemark>
<Placemark>
<name>
Thu May 20 13:37:29 2010 S=0.75 Km/hr
</name>
<styleUrl>
#styleMap_TLP_Normal
</styleUrl>
<Point>
<coordinates>
-98.9872360,17.2341480,1799.69
</coordinates>
</Point>
</Placemark>
<Placemark>
<name>
Thu May 20 13:37:39 2010 S=0.71 Km/hr
</name>
<styleUrl>
#styleMap_TLP_Normal
</styleUrl>
<Point>
<coordinates>
-98.9872208,17.2341652,1797.78
</coordinates>
</Point>
</Placemark>
<Placemark>
<name>
Thu May 20 13:37:49 2010 S=1.29 Km/hr
</name>
<styleUrl>
#styleMap_TLP_Normal
</styleUrl>
<Point>
<coordinates>
-98.9872055,17.2341633,1796.28
</coordinates>
</Point>
</Placemark>
<Placemark>
<name>
Thu May 20 13:37:59 2010 S=1.58 Km/hr
</name>
<styleUrl>
#styleMap_TLP_Normal
</styleUrl>
<Point>
<coordinates>
-98.9872818,17.2341518,1796.16
</coordinates>
</Point>
</Placemark>
<Placemark>
<name>
Thu May 20 13:38:09 2010 S=1.88 Km/hr
</name>
<styleUrl>
#styleMap_TLP_Normal
</styleUrl>
<Point>
<coordinates>
-98.9873428,17.2341442,1790.97
</coordinates>
</Point>
</Placemark>
<Placemark>
<name>
Thu May 20 13:38:19 2010 S=1.74 Km/hr
</name>
<styleUrl>
#styleMap_TLP_Normal
</styleUrl>
<Point>
<coordinates>
-98.9874115,17.2341595,1790.16
</coordinates>
</Point>
</Placemark>
<Placemark>
<name>
Thu May 20 13:38:29 2010 S=0.40 Km/hr
</name>
<styleUrl>
#styleMap_TLP_Normal
</styleUrl>
<Point>
<coordinates>
-98.9874573,17.2342072,1788.25
</coordinates>
</Point>
</Placemark>
<Placemark>
<name>
Thu May 20 13:38:39 2010 S=0.40 Km/hr
</name>
<styleUrl>
#styleMap_TLP_Normal
</styleUrl>
<Point>
<coordinates>
-98.9874496,17.2342014,1787.69
</coordinates>
</Point>
</Placemark>
<Placemark>
<name>
Thu May 20 13:38:49 2010 S=1.47 Km/hr
</name>
<styleUrl>
#styleMap_TLP_Normal
</styleUrl>
<Point>
<coordinates>
-98.9874573,17.2341938,1786.97
</coordinates>
</Point>
</Placemark>
<Placemark>
<name>
Thu May 20 13:38:59 2010 S=0.81 Km/hr
</name>
<styleUrl>
#styleMap_TLP_Normal
</styleUrl>
<Point>
<coordinates>
-98.9875259,17.2341995,1784.41
</coordinates>
</Point>
</Placemark>
<Placemark>
<name>
Thu May 20 13:39:09 2010 S=1.56 Km/hr
</name>
<styleUrl>
#styleMap_TLP_Normal
</styleUrl>
<Point>
<coordinates>
-98.9875031,17.2341843,1784.00
</coordinates>
</Point>
</Placemark>
<Placemark>
<name>
Thu May 20 13:39:19 2010 S=0.92 Km/hr
</name>
<styleUrl>
#styleMap_TLP_Normal
</styleUrl>
<Point>
<coordinates>
-98.9874268,17.2342129,1783.13
</coordinates>
</Point>
</Placemark>
<Placemark>
<name>
Thu May 20 13:39:29 2010 S=0.39 Km/hr
</name>
<styleUrl>
#styleMap_TLP_Normal
</styleUrl>
<Point>
<coordinates>
-98.9873886,17.2342415,1782.34
</coordinates>
</Point>
</Placemark>
<Placemark>
<name>
Thu May 20 13:39:39 2010 S=0.63 Km/hr
</name>
<styleUrl>
#styleMap_TLP_Normal
</styleUrl>
<Point>
<coordinates>
-98.9873886,17.2342434,1782.31
</coordinates>
</Point>
</Placemark>
<Placemark>
<name>
Thu May 20 13:39:49 2010 S=0.36 Km/hr
</name>
<styleUrl>
#styleMap_TLP_Normal
</styleUrl>
<Point>
<coordinates>
-98.9873886,17.2342434,1782.34
</coordinates>
</Point>
</Placemark>
<Placemark>
<name>
Thu May 20 13:39:59 2010 S=0.73 Km/hr
</name>
<styleUrl>
#styleMap_TLP_Normal
</styleUrl>
<Point>
<coordinates>
-98.9873810,17.2342434,1782.34
</coordinates>
</Point>
</Placemark>
<Placemark>
<name>
Thu May 20 13:40:09 2010 S=0.67 Km/hr
</name>
<styleUrl>
#styleMap_TLP_Normal
</styleUrl>
<Point>
<coordinates>
-98.9873581,17.2342644,1782.19
</coordinates>
</Point>
</Placemark>
<Placemark>
<name>
Thu May 20 13:40:19 2010 S=0.43 Km/hr
</name>
<styleUrl>
#styleMap_TLP_Normal
</styleUrl>
<Point>
<coordinates>
-98.9873734,17.2342510,1781.78
</coordinates>
</Point>
</Placemark>
<Placemark>
<name>
Thu May 20 13:40:29 2010 S=0.41 Km/hr
</name>
<styleUrl>
#styleMap_TLP_Normal
</styleUrl>
<Point>
<coordinates>
-98.9873428,17.2342625,1782.34
</coordinates>
</Point>
</Placemark>
<Placemark>
<name>
Thu May 20 13:40:39 2010 S=0.38 Km/hr
</name>
<styleUrl>
#styleMap_TLP_Normal
</styleUrl>
<Point>
<coordinates>
-98.9873352,17.2342625,1782.41
</coordinates>
</Point>
</Placemark>
<Placemark>
<name>
Thu May 20 13:40:49 2010 S=0.26 Km/hr
</name>
<styleUrl>
#styleMap_TLP_Normal
</styleUrl>
<Point>
<coordinates>
-98.9873734,17.2342644,1783.25
</coordinates>
</Point>
</Placemark>
<Placemark>
<name>
Thu May 20 13:40:59 2010 S=0.37 Km/hr
</name>
<styleUrl>
#styleMap_TLP_Normal
</styleUrl>
<Point>
<coordinates>
-98.9873505,17.2342873,1784.03
</coordinates>
</Point>
</Placemark>
<Placemark>
<name>
Thu May 20 13:41:09 2010 S=0.45 Km/hr
</name>
<styleUrl>
#styleMap_TLP_Normal
</styleUrl>
<Point>
<coordinates>
-98.9873581,17.2342758,1784.97
</coordinates>
</Point>
</Placemark>
<Placemark>
<name>
Thu May 20 13:41:19 2010 S=0.76 Km/hr
</name>
<styleUrl>
#styleMap_TLP_Normal
</styleUrl>
<Point>
<coordinates>
-98.9873581,17.2342758,1785.03
</coordinates>
</Point>
</Placemark>
<Placemark>
<name>
Thu May 20 13:41:29 2010 S=0.57 Km/hr
</name>
<styleUrl>
#styleMap_TLP_Normal
</styleUrl>
<Point>
<coordinates>
-98.9873657,17.2342758,1785.09
</coordinates>
</Point>
</Placemark>
<Placemark>
<name>
Thu May 20 13:41:39 2010 S=1.17 Km/hr
</name>
<styleUrl>
#styleMap_TLP_Normal
</styleUrl>
<Point>
<coordinates>
-98.9873657,17.2342758,1785.13
</coordinates>
</Point>
</Placemark>
<Placemark>
<name>
Thu May 20 13:41:49 2010 S=1.11 Km/hr
</name>
<styleUrl>
#styleMap_TLP_Normal
</styleUrl>
<Point>
<coordinates>
-98.9873657,17.2342758,1785.06
</coordinates>
</Point>
</Placemark>
<Placemark>
<name>
Thu May 20 13:41:59 2010 S=0.82 Km/hr
</name>
<styleUrl>
#styleMap_TLP_Normal
</styleUrl>
<Point>
<coordinates>
-98.9873581,17.2342777,1784.97
</coordinates>
</Point>
</Placemark>
<Placemark>
<name>
Thu May 20 13:42:09 2010 S=0.53 Km/hr
</name>
<styleUrl>
#styleMap_TLP_Normal
</styleUrl>
<Point>
<coordinates>
-98.9873581,17.2342777,1784.97
</coordinates>
</Point>
</Placemark>
<Placemark>
<name>
Thu May 20 13:42:19 2010 S=0.67 Km/hr
</name>
<styleUrl>
#styleMap_TLP_Normal
</styleUrl>
<Point>
<coordinates>
-98.9873657,17.2342682,1785.28
</coordinates>
</Point>
</Placemark>
<Placemark>
<name>
Thu May 20 13:42:29 2010 S=0.68 Km/hr
</name>
<styleUrl>
#styleMap_TLP_Normal
</styleUrl>
<Point>
<coordinates>
-98.9873657,17.2342720,1785.13
</coordinates>
</Point>
</Placemark>
<Placemark>
<name>
Thu May 20 13:42:39 2010 S=0.42 Km/hr
</name>
<styleUrl>
#styleMap_TLP_Normal
</styleUrl>
<Point>
<coordinates>
-98.9873734,17.2342720,1785.09
</coordinates>
</Point>
</Placemark>
<Placemark>
<name>
Thu May 20 13:42:49 2010 S=0.04 Km/hr
</name>
<styleUrl>
#styleMap_TLP_Normal
</styleUrl>
<Point>
<coordinates>
-98.9873962,17.2342720,1785.06
</coordinates>
</Point>
</Placemark>
<Placemark>
<name>
Thu May 20 13:42:59 2010 S=0.21 Km/hr
</name>
<styleUrl>
#styleMap_TLP_Normal
</styleUrl>
<Point>
<coordinates>
-98.9873886,17.2342682,1785.03
</coordinates>
</Point>
</Placemark>
<Placemark>
<name>
Thu May 20 13:43:09 2010 S=0.57 Km/hr
</name>
<styleUrl>
#styleMap_TLP_Normal
</styleUrl>
<Point>
<coordinates>
-98.9873962,17.2342644,1785.06
</coordinates>
</Point>
</Placemark>
<Placemark>
<name>
Thu May 20 13:43:19 2010 S=1.53 Km/hr
</name>
<styleUrl>
#styleMap_TLP_Normal
</styleUrl>
<Point>
<coordinates>
-98.9874344,17.2342072,1785.28
</coordinates>
</Point>
</Placemark>
<Placemark>
<name>
Thu May 20 13:43:29 2010 S=2.36 Km/hr
</name>
<styleUrl>
#styleMap_TLP_Normal
</styleUrl>
<Point>
<coordinates>
-98.9873276,17.2341270,1785.19
</coordinates>
</Point>
</Placemark>
<Placemark>
<name>
Thu May 20 13:43:39 2010 S=2.15 Km/hr
</name>
<styleUrl>
#styleMap_TLP_Normal
</styleUrl>
<Point>
<coordinates>
-98.9872437,17.2340965,1787.78
</coordinates>
</Point>
</Placemark>
<Placemark>
<name>
Thu May 20 13:43:49 2010 S=0.91 Km/hr
</name>
<styleUrl>
#styleMap_TLP_Normal
</styleUrl>
<Point>
<coordinates>
-98.9872894,17.2340527,1789.63
</coordinates>
</Point>
</Placemark>
<Placemark>
<name>
Thu May 20 13:43:59 2010 S=1.15 Km/hr
</name>
<styleUrl>
#styleMap_TLP_Normal
</styleUrl>
<Point>
<coordinates>
-98.9872742,17.2341042,1791.00
</coordinates>
</Point>
</Placemark>
<Placemark>
<name>
Thu May 20 13:44:09 2010 S=0.25 Km/hr
</name>
<styleUrl>
#styleMap_TLP_Normal
</styleUrl>
<Point>
<coordinates>
-98.9872589,17.2341175,1790.88
</coordinates>
</Point>
</Placemark>
<Placemark>
<name>
Thu May 20 13:44:19 2010 S=0.12 Km/hr
</name>
<styleUrl>
#styleMap_TLP_Normal
</styleUrl>
<Point>
<coordinates>
-98.9872589,17.2341194,1791.06
</coordinates>
</Point>
</Placemark>
<Placemark>
<name>
Thu May 20 13:44:29 2010 S=0.80 Km/hr
</name>
<styleUrl>
#styleMap_TLP_Normal
</styleUrl>
<Point>
<coordinates>
-98.9872589,17.2341194,1791.13
</coordinates>
</Point>
</Placemark>
<Placemark>
<name>
Thu May 20 13:44:39 2010 S=0.35 Km/hr
</name>
<styleUrl>
#styleMap_TLP_Normal
</styleUrl>
<Point>
<coordinates>
-98.9872589,17.2341213,1791.16
</coordinates>
</Point>
</Placemark>
<Placemark>
<name>
Thu May 20 13:44:49 2010 S=0.28 Km/hr
</name>
<styleUrl>
#styleMap_TLP_Normal
</styleUrl>
<Point>
<coordinates>
-98.9872589,17.2341213,1791.16
</coordinates>
</Point>
</Placemark>
<Placemark>
<name>
Thu May 20 13:44:59 2010 S=0.08 Km/hr
</name>
<styleUrl>
#styleMap_TLP_Normal
</styleUrl>
<Point>
<coordinates>
-98.9872665,17.2341347,1791.22
</coordinates>
</Point>
</Placemark>
<Placemark>
<name>
Thu May 20 13:45:09 2010 S=1.48 Km/hr
</name>
<styleUrl>
#styleMap_TLP_Normal
</styleUrl>
<Point>
<coordinates>
-98.9872742,17.2341366,1791.28
</coordinates>
</Point>
</Placemark>
<Placemark>
<name>
Thu May 20 13:45:19 2010 S=0.45 Km/hr
</name>
<styleUrl>
#styleMap_TLP_Finish
</styleUrl>
<Point>
<coordinates>
-98.9872742,17.2341309,1791.84
</coordinates>
</Point>
</Placemark>
</Folder>
</Document>
</kml>
