# Supplementary material for: Lévy foraging patterns of rural humans
Source: PLoS One. 2018 Jun 18;13(6):e0199099. doi: 10.1371/journal.pone.0199099 (PMC6005560; doi:10.1371/journal.pone.0199099)
Supplement: S6 File — (ZIP) [file pone.0199099.s006.zip › holux12/Holux012_M-241_Start_20100521-182913_Finish_20100521-193023.txt]

-98.9866714	17.2261429	1772.34	Fri May 21 18:29:13 2010
-98.9866486	17.2261620	1769.31	Fri May 21 18:29:23 2010
-98.9866333	17.2261486	1769.16	Fri May 21 18:29:33 2010
-98.9866333	17.2261391	1769.19	Fri May 21 18:29:43 2010
-98.9866333	17.2261391	1769.19	Fri May 21 18:29:53 2010
-98.9866180	17.2261906	1769.06	Fri May 21 18:30:03 2010
-98.9866333	17.2262020	1768.94	Fri May 21 18:30:13 2010
-98.9866409	17.2262096	1768.97	Fri May 21 18:30:23 2010
-98.9866104	17.2262192	1768.78	Fri May 21 18:30:33 2010
-98.9866028	17.2262421	1768.44	Fri May 21 18:30:43 2010
-98.9866104	17.2262516	1768.25	Fri May 21 18:30:53 2010
-98.9865799	17.2262783	1767.78	Fri May 21 18:31:03 2010
-98.9865799	17.2262859	1767.75	Fri May 21 18:31:13 2010
-98.9866409	17.2263584	1767.78	Fri May 21 18:31:23 2010
-98.9866104	17.2264614	1767.19	Fri May 21 18:31:33 2010
-98.9865799	17.2265835	1766.50	Fri May 21 18:31:43 2010
-98.9866333	17.2266636	1765.91	Fri May 21 18:31:53 2010
-98.9866028	17.2267208	1764.84	Fri May 21 18:32:03 2010
-98.9866714	17.2267475	1763.50	Fri May 21 18:32:13 2010
-98.9866257	17.2268353	1761.25	Fri May 21 18:32:23 2010
-98.9865570	17.2269211	1758.03	Fri May 21 18:32:33 2010
-98.9865570	17.2269592	1755.81	Fri May 21 18:32:43 2010
-98.9865341	17.2270203	1753.78	Fri May 21 18:32:53 2010
-98.9864960	17.2270298	1751.22	Fri May 21 18:33:03 2010
-98.9864807	17.2270336	1750.13	Fri May 21 18:33:13 2010
-98.9864578	17.2271271	1749.22	Fri May 21 18:33:23 2010
-98.9864349	17.2271748	1746.63	Fri May 21 18:33:33 2010
-98.9863815	17.2271862	1742.72	Fri May 21 18:33:43 2010
-98.9863052	17.2272243	1740.50	Fri May 21 18:33:53 2010
-98.9862213	17.2272110	1737.16	Fri May 21 18:34:03 2010
-98.9861908	17.2272854	1735.63	Fri May 21 18:34:13 2010
-98.9861603	17.2273388	1732.34	Fri May 21 18:34:23 2010
-98.9861069	17.2273636	1728.81	Fri May 21 18:34:33 2010
-98.9860382	17.2273178	1725.34	Fri May 21 18:34:43 2010
-98.9859695	17.2272511	1722.53	Fri May 21 18:34:53 2010
-98.9858932	17.2273254	1720.50	Fri May 21 18:35:03 2010
-98.9858398	17.2273483	1717.06	Fri May 21 18:35:13 2010
-98.9857864	17.2274151	1714.72	Fri May 21 18:35:23 2010
-98.9857254	17.2273865	1712.75	Fri May 21 18:35:33 2010
-98.9856949	17.2274551	1710.41	Fri May 21 18:35:43 2010
-98.9856110	17.2274399	1709.22	Fri May 21 18:35:53 2010
-98.9855652	17.2273998	1707.47	Fri May 21 18:36:03 2010
-98.9855194	17.2274170	1705.97	Fri May 21 18:36:13 2010
-98.9854279	17.2274189	1703.69	Fri May 21 18:36:23 2010
-98.9853668	17.2274208	1701.44	Fri May 21 18:36:33 2010
-98.9853134	17.2274570	1699.25	Fri May 21 18:36:43 2010
-98.9852829	17.2274132	1698.53	Fri May 21 18:36:53 2010
-98.9852219	17.2273769	1696.50	Fri May 21 18:37:03 2010
-98.9851303	17.2274265	1695.09	Fri May 21 18:37:13 2010
-98.9850616	17.2274609	1693.28	Fri May 21 18:37:23 2010
-98.9850388	17.2274361	1691.28	Fri May 21 18:37:33 2010
-98.9849701	17.2274647	1689.59	Fri May 21 18:37:43 2010
-98.9849091	17.2274971	1687.94	Fri May 21 18:37:53 2010
-98.9848404	17.2275257	1686.34	Fri May 21 18:38:03 2010
-98.9847717	17.2275848	1684.59	Fri May 21 18:38:13 2010
-98.9847717	17.2275391	1682.31	Fri May 21 18:38:23 2010
-98.9847717	17.2274799	1681.13	Fri May 21 18:38:33 2010
-98.9847641	17.2274361	1682.09	Fri May 21 18:38:43 2010
-98.9847412	17.2273922	1681.72	Fri May 21 18:38:53 2010
-98.9847488	17.2273312	1680.50	Fri May 21 18:39:03 2010
-98.9847717	17.2272530	1678.81	Fri May 21 18:39:13 2010
-98.9847565	17.2271767	1676.38	Fri May 21 18:39:23 2010
-98.9847641	17.2271519	1675.75	Fri May 21 18:39:33 2010
-98.9847870	17.2271576	1675.44	Fri May 21 18:39:43 2010
-98.9846878	17.2272549	1674.63	Fri May 21 18:39:53 2010
-98.9846878	17.2272720	1672.47	Fri May 21 18:40:03 2010
-98.9846573	17.2272511	1672.22	Fri May 21 18:40:13 2010
-98.9846573	17.2272339	1672.38	Fri May 21 18:40:23 2010
-98.9846954	17.2272320	1672.00	Fri May 21 18:40:33 2010
-98.9847488	17.2272053	1673.34	Fri May 21 18:40:43 2010
-98.9847717	17.2272015	1673.91	Fri May 21 18:40:53 2010
-98.9847336	17.2272243	1673.34	Fri May 21 18:41:03 2010
-98.9846344	17.2272415	1673.84	Fri May 21 18:41:13 2010
-98.9846191	17.2272434	1673.47	Fri May 21 18:41:23 2010
-98.9846497	17.2272720	1673.13	Fri May 21 18:41:33 2010
-98.9846573	17.2272739	1672.94	Fri May 21 18:41:43 2010
-98.9846573	17.2272739	1671.94	Fri May 21 18:41:53 2010
-98.9846497	17.2272701	1671.88	Fri May 21 18:42:03 2010
-98.9847031	17.2272167	1672.31	Fri May 21 18:42:13 2010
-98.9847260	17.2272072	1672.22	Fri May 21 18:42:23 2010
-98.9847260	17.2271957	1672.19	Fri May 21 18:42:33 2010
-98.9847717	17.2272053	1672.19	Fri May 21 18:42:43 2010
-98.9847717	17.2271538	1672.78	Fri May 21 18:42:53 2010
-98.9847565	17.2271557	1672.91	Fri May 21 18:43:03 2010
-98.9847488	17.2271423	1672.94	Fri May 21 18:43:13 2010
-98.9847260	17.2271500	1672.88	Fri May 21 18:43:23 2010
-98.9846649	17.2271767	1671.75	Fri May 21 18:43:33 2010
-98.9846497	17.2272186	1670.63	Fri May 21 18:43:43 2010
-98.9846497	17.2272110	1670.66	Fri May 21 18:43:53 2010
-98.9846649	17.2272148	1670.69	Fri May 21 18:44:03 2010
-98.9846649	17.2272091	1670.75	Fri May 21 18:44:13 2010
-98.9846573	17.2272186	1670.81	Fri May 21 18:44:23 2010
-98.9846420	17.2272491	1670.88	Fri May 21 18:44:33 2010
-98.9846420	17.2272282	1671.34	Fri May 21 18:44:43 2010
-98.9846420	17.2272358	1671.34	Fri May 21 18:44:53 2010
-98.9846573	17.2272301	1671.31	Fri May 21 18:45:03 2010
-98.9846878	17.2272339	1671.25	Fri May 21 18:45:13 2010
-98.9847260	17.2272205	1671.59	Fri May 21 18:45:23 2010
-98.9847336	17.2272205	1671.44	Fri May 21 18:45:33 2010
-98.9847565	17.2272091	1671.41	Fri May 21 18:45:43 2010
-98.9846954	17.2272320	1671.19	Fri May 21 18:45:53 2010
-98.9846725	17.2272587	1668.47	Fri May 21 18:46:03 2010
-98.9846725	17.2272625	1667.81	Fri May 21 18:46:13 2010
-98.9846725	17.2272511	1667.13	Fri May 21 18:46:23 2010
-98.9847488	17.2272491	1665.97	Fri May 21 18:46:33 2010
-98.9847565	17.2272625	1665.31	Fri May 21 18:46:43 2010
-98.9847183	17.2273178	1667.94	Fri May 21 18:46:53 2010
-98.9846420	17.2273617	1669.69	Fri May 21 18:47:03 2010
-98.9845657	17.2274208	1670.31	Fri May 21 18:47:13 2010
-98.9844971	17.2274475	1670.63	Fri May 21 18:47:23 2010
-98.9844284	17.2274685	1671.69	Fri May 21 18:47:33 2010
-98.9843979	17.2274895	1669.69	Fri May 21 18:47:43 2010
-98.9844131	17.2275276	1667.28	Fri May 21 18:47:53 2010
-98.9844055	17.2274971	1665.13	Fri May 21 18:48:03 2010
-98.9844131	17.2274914	1665.09	Fri May 21 18:48:13 2010
-98.9844131	17.2274818	1666.13	Fri May 21 18:48:23 2010
-98.9844055	17.2274761	1666.81	Fri May 21 18:48:33 2010
-98.9843903	17.2274780	1667.53	Fri May 21 18:48:43 2010
-98.9843826	17.2274837	1668.25	Fri May 21 18:48:53 2010
-98.9843826	17.2274742	1668.97	Fri May 21 18:49:03 2010
-98.9843903	17.2274704	1669.69	Fri May 21 18:49:13 2010
-98.9843979	17.2274704	1670.41	Fri May 21 18:49:23 2010
-98.9843826	17.2274761	1671.06	Fri May 21 18:49:33 2010
-98.9843674	17.2274837	1671.50	Fri May 21 18:49:43 2010
-98.9843674	17.2274837	1672.00	Fri May 21 18:49:53 2010
-98.9843521	17.2274837	1672.34	Fri May 21 18:50:03 2010
-98.9843445	17.2274895	1672.53	Fri May 21 18:50:13 2010
-98.9843445	17.2274895	1672.69	Fri May 21 18:50:23 2010
-98.9843445	17.2274818	1672.13	Fri May 21 18:50:33 2010
-98.9843292	17.2274780	1671.47	Fri May 21 18:50:43 2010
-98.9843292	17.2274799	1670.88	Fri May 21 18:50:53 2010
-98.9843292	17.2274780	1670.75	Fri May 21 18:51:03 2010
-98.9843369	17.2274780	1670.75	Fri May 21 18:51:13 2010
-98.9843369	17.2274780	1670.72	Fri May 21 18:51:23 2010
-98.9843445	17.2274780	1670.69	Fri May 21 18:51:33 2010
-98.9843521	17.2274799	1670.63	Fri May 21 18:51:43 2010
-98.9843826	17.2274780	1669.84	Fri May 21 18:51:53 2010
-98.9843903	17.2274837	1670.44	Fri May 21 18:52:03 2010
-98.9844055	17.2274876	1670.25	Fri May 21 18:52:13 2010
-98.9844360	17.2274761	1669.53	Fri May 21 18:52:23 2010
-98.9844437	17.2274780	1669.00	Fri May 21 18:52:33 2010
-98.9844513	17.2274704	1668.50	Fri May 21 18:52:43 2010
-98.9843826	17.2274837	1668.13	Fri May 21 18:52:53 2010
-98.9843063	17.2274971	1667.03	Fri May 21 18:53:03 2010
-98.9842453	17.2274876	1665.75	Fri May 21 18:53:13 2010
-98.9841690	17.2275028	1664.38	Fri May 21 18:53:23 2010
-98.9841690	17.2274799	1662.22	Fri May 21 18:53:33 2010
-98.9841690	17.2274532	1661.41	Fri May 21 18:53:43 2010
-98.9841919	17.2274303	1660.66	Fri May 21 18:53:53 2010
-98.9842834	17.2274189	1660.47	Fri May 21 18:54:03 2010
-98.9842758	17.2273960	1660.31	Fri May 21 18:54:13 2010
-98.9842758	17.2273960	1660.31	Fri May 21 18:54:23 2010
-98.9842911	17.2274017	1660.31	Fri May 21 18:54:33 2010
-98.9842987	17.2274017	1660.50	Fri May 21 18:54:43 2010
-98.9843216	17.2274132	1660.59	Fri May 21 18:54:53 2010
-98.9843445	17.2274303	1660.53	Fri May 21 18:55:03 2010
-98.9843140	17.2274590	1660.41	Fri May 21 18:55:13 2010
-98.9843140	17.2274818	1660.38	Fri May 21 18:55:23 2010
-98.9843445	17.2274952	1660.81	Fri May 21 18:55:33 2010
-98.9843750	17.2274952	1661.50	Fri May 21 18:55:43 2010
-98.9843979	17.2275009	1661.84	Fri May 21 18:55:53 2010
-98.9844055	17.2275085	1662.13	Fri May 21 18:56:03 2010
-98.9844208	17.2275105	1662.38	Fri May 21 18:56:13 2010
-98.9844131	17.2275162	1662.66	Fri May 21 18:56:23 2010
-98.9844131	17.2275124	1662.97	Fri May 21 18:56:33 2010
-98.9844284	17.2275028	1663.31	Fri May 21 18:56:43 2010
-98.9844284	17.2275009	1663.63	Fri May 21 18:56:53 2010
-98.9844208	17.2275066	1663.94	Fri May 21 18:57:03 2010
-98.9844284	17.2275009	1664.22	Fri May 21 18:57:13 2010
-98.9844666	17.2274494	1664.50	Fri May 21 18:57:23 2010
-98.9845428	17.2274055	1665.34	Fri May 21 18:57:33 2010
-98.9846115	17.2273865	1665.66	Fri May 21 18:57:43 2010
-98.9846802	17.2273273	1665.81	Fri May 21 18:57:53 2010
-98.9847183	17.2272530	1665.84	Fri May 21 18:58:03 2010
-98.9847336	17.2272186	1667.56	Fri May 21 18:58:13 2010
-98.9847336	17.2272606	1668.47	Fri May 21 18:58:23 2010
-98.9846649	17.2273064	1668.38	Fri May 21 18:58:33 2010
-98.9845505	17.2273865	1668.19	Fri May 21 18:58:43 2010
-98.9844742	17.2274456	1668.00	Fri May 21 18:58:53 2010
-98.9844666	17.2274208	1668.25	Fri May 21 18:59:03 2010
-98.9844894	17.2273941	1668.97	Fri May 21 18:59:13 2010
-98.9845352	17.2273960	1669.19	Fri May 21 18:59:23 2010
-98.9845200	17.2273979	1669.38	Fri May 21 18:59:33 2010
-98.9845505	17.2273884	1669.66	Fri May 21 18:59:43 2010
-98.9845047	17.2273998	1670.25	Fri May 21 18:59:53 2010
-98.9845123	17.2273788	1670.59	Fri May 21 19:00:03 2010
-98.9845047	17.2273560	1671.03	Fri May 21 19:00:13 2010
-98.9845200	17.2273140	1671.31	Fri May 21 19:00:23 2010
-98.9844589	17.2273846	1671.75	Fri May 21 19:00:33 2010
-98.9845886	17.2273788	1670.56	Fri May 21 19:00:43 2010
-98.9846268	17.2273693	1671.56	Fri May 21 19:00:53 2010
-98.9846878	17.2273312	1673.06	Fri May 21 19:01:03 2010
-98.9846954	17.2273083	1673.63	Fri May 21 19:01:13 2010
-98.9847107	17.2272758	1674.50	Fri May 21 19:01:23 2010
-98.9847183	17.2272625	1674.91	Fri May 21 19:01:33 2010
-98.9847565	17.2272625	1675.25	Fri May 21 19:01:43 2010
-98.9847565	17.2272625	1674.47	Fri May 21 19:01:53 2010
-98.9847946	17.2272682	1673.56	Fri May 21 19:02:03 2010
-98.9847717	17.2272797	1671.94	Fri May 21 19:02:13 2010
-98.9847870	17.2272854	1671.94	Fri May 21 19:02:23 2010
-98.9848099	17.2272911	1672.16	Fri May 21 19:02:33 2010
-98.9848099	17.2272949	1671.81	Fri May 21 19:02:43 2010
-98.9847641	17.2272892	1671.81	Fri May 21 19:02:53 2010
-98.9847412	17.2272987	1671.50	Fri May 21 19:03:03 2010
-98.9847031	17.2272949	1671.31	Fri May 21 19:03:13 2010
-98.9846878	17.2272949	1671.47	Fri May 21 19:03:23 2010
-98.9847183	17.2272854	1670.94	Fri May 21 19:03:33 2010
-98.9847107	17.2272854	1670.72	Fri May 21 19:03:43 2010
-98.9847031	17.2272835	1670.63	Fri May 21 19:03:53 2010
-98.9847031	17.2272549	1671.06	Fri May 21 19:04:03 2010
-98.9847412	17.2272415	1671.00	Fri May 21 19:04:13 2010
-98.9848251	17.2272377	1667.78	Fri May 21 19:04:23 2010
-98.9848022	17.2272434	1668.25	Fri May 21 19:04:33 2010
-98.9848022	17.2272434	1669.09	Fri May 21 19:04:43 2010
-98.9848022	17.2272453	1669.53	Fri May 21 19:04:53 2010
-98.9848099	17.2272511	1669.38	Fri May 21 19:05:03 2010
-98.9847794	17.2272606	1669.13	Fri May 21 19:05:13 2010
-98.9847641	17.2272606	1669.19	Fri May 21 19:05:23 2010
-98.9847794	17.2272739	1669.44	Fri May 21 19:05:33 2010
-98.9847794	17.2272778	1670.88	Fri May 21 19:05:43 2010
-98.9847794	17.2272778	1671.19	Fri May 21 19:05:53 2010
-98.9847107	17.2272701	1670.59	Fri May 21 19:06:03 2010
-98.9846878	17.2272758	1671.59	Fri May 21 19:06:13 2010
-98.9846954	17.2272720	1671.69	Fri May 21 19:06:23 2010
-98.9847031	17.2272701	1671.81	Fri May 21 19:06:33 2010
-98.9847107	17.2272701	1671.91	Fri May 21 19:06:43 2010
-98.9847107	17.2272873	1672.50	Fri May 21 19:06:53 2010
-98.9847031	17.2272892	1672.72	Fri May 21 19:07:03 2010
-98.9846573	17.2272873	1672.41	Fri May 21 19:07:13 2010
-98.9846802	17.2272949	1672.72	Fri May 21 19:07:23 2010
-98.9846725	17.2272797	1672.63	Fri May 21 19:07:33 2010
-98.9846573	17.2272701	1672.50	Fri May 21 19:07:43 2010
-98.9846878	17.2272835	1673.03	Fri May 21 19:07:53 2010
-98.9846725	17.2272568	1672.69	Fri May 21 19:08:03 2010
-98.9846802	17.2272530	1672.66	Fri May 21 19:08:13 2010
-98.9847183	17.2272339	1672.72	Fri May 21 19:08:23 2010
-98.9847107	17.2272606	1672.75	Fri May 21 19:08:33 2010
-98.9847488	17.2273102	1672.72	Fri May 21 19:08:43 2010
-98.9848099	17.2273865	1674.47	Fri May 21 19:08:53 2010
-98.9847946	17.2274284	1676.03	Fri May 21 19:09:03 2010
-98.9848175	17.2274704	1677.75	Fri May 21 19:09:13 2010
-98.9848099	17.2275028	1678.88	Fri May 21 19:09:23 2010
-98.9847488	17.2275124	1681.59	Fri May 21 19:09:33 2010
-98.9847336	17.2275410	1682.16	Fri May 21 19:09:43 2010
-98.9847412	17.2275543	1682.72	Fri May 21 19:09:53 2010
-98.9847565	17.2275581	1685.00	Fri May 21 19:10:03 2010
-98.9847870	17.2275562	1685.41	Fri May 21 19:10:13 2010
-98.9848251	17.2275543	1685.78	Fri May 21 19:10:23 2010
-98.9847870	17.2275467	1686.19	Fri May 21 19:10:33 2010
-98.9847870	17.2275448	1686.03	Fri May 21 19:10:43 2010
-98.9847946	17.2275486	1686.06	Fri May 21 19:10:53 2010
-98.9847870	17.2275467	1686.06	Fri May 21 19:11:03 2010
-98.9847717	17.2275467	1686.03	Fri May 21 19:11:13 2010
-98.9847641	17.2275486	1685.97	Fri May 21 19:11:23 2010
-98.9848022	17.2275200	1687.06	Fri May 21 19:11:33 2010
-98.9848557	17.2275047	1687.81	Fri May 21 19:11:43 2010
-98.9848785	17.2274704	1687.75	Fri May 21 19:11:53 2010
-98.9849243	17.2274456	1689.25	Fri May 21 19:12:03 2010
-98.9849625	17.2273865	1689.69	Fri May 21 19:12:13 2010
-98.9849548	17.2273827	1690.66	Fri May 21 19:12:23 2010
-98.9849548	17.2273922	1691.50	Fri May 21 19:12:33 2010
-98.9849625	17.2273941	1692.13	Fri May 21 19:12:43 2010
-98.9849548	17.2273769	1692.75	Fri May 21 19:12:53 2010
-98.9849625	17.2273579	1693.53	Fri May 21 19:13:03 2010
-98.9849625	17.2273636	1694.09	Fri May 21 19:13:13 2010
-98.9849701	17.2273788	1694.69	Fri May 21 19:13:23 2010
-98.9849854	17.2273808	1695.28	Fri May 21 19:13:33 2010
-98.9849930	17.2273941	1695.91	Fri May 21 19:13:43 2010
-98.9850006	17.2274075	1696.50	Fri May 21 19:13:53 2010
-98.9850388	17.2274380	1696.91	Fri May 21 19:14:03 2010
-98.9850006	17.2274914	1697.47	Fri May 21 19:14:13 2010
-98.9849930	17.2274837	1697.59	Fri May 21 19:14:23 2010
-98.9849854	17.2274837	1698.28	Fri May 21 19:14:33 2010
-98.9849930	17.2274933	1698.75	Fri May 21 19:14:43 2010
-98.9850464	17.2275105	1699.41	Fri May 21 19:14:53 2010
-98.9850922	17.2275238	1700.00	Fri May 21 19:15:03 2010
-98.9851227	17.2275047	1700.91	Fri May 21 19:15:13 2010
-98.9851608	17.2274837	1702.09	Fri May 21 19:15:23 2010
-98.9852142	17.2274456	1703.75	Fri May 21 19:15:33 2010
-98.9852600	17.2274399	1706.09	Fri May 21 19:15:43 2010
-98.9852219	17.2274818	1708.03	Fri May 21 19:15:53 2010
-98.9851913	17.2274971	1709.72	Fri May 21 19:16:03 2010
-98.9852142	17.2274952	1710.75	Fri May 21 19:16:13 2010
-98.9852295	17.2275295	1713.59	Fri May 21 19:16:23 2010
-98.9852676	17.2275696	1714.13	Fri May 21 19:16:33 2010
-98.9852905	17.2275448	1715.44	Fri May 21 19:16:43 2010
-98.9853363	17.2275124	1715.00	Fri May 21 19:16:53 2010
-98.9853745	17.2274685	1716.19	Fri May 21 19:17:03 2010
-98.9853973	17.2274933	1717.66	Fri May 21 19:17:13 2010
-98.9854279	17.2274914	1718.25	Fri May 21 19:17:23 2010
-98.9854736	17.2274723	1719.25	Fri May 21 19:17:33 2010
-98.9854889	17.2274666	1720.28	Fri May 21 19:17:43 2010
-98.9854889	17.2274609	1721.63	Fri May 21 19:17:53 2010
-98.9855118	17.2274971	1723.16	Fri May 21 19:18:03 2010
-98.9855652	17.2275124	1724.72	Fri May 21 19:18:13 2010
-98.9856339	17.2275028	1726.59	Fri May 21 19:18:23 2010
-98.9856644	17.2275410	1727.16	Fri May 21 19:18:33 2010
-98.9856491	17.2275391	1726.38	Fri May 21 19:18:43 2010
-98.9856339	17.2275753	1731.00	Fri May 21 19:18:53 2010
-98.9856339	17.2275696	1729.69	Fri May 21 19:19:03 2010
-98.9856491	17.2275620	1726.28	Fri May 21 19:19:13 2010
-98.9856262	17.2275085	1725.94	Fri May 21 19:19:23 2010
-98.9856873	17.2274780	1725.41	Fri May 21 19:19:33 2010
-98.9857025	17.2274742	1725.47	Fri May 21 19:19:43 2010
-98.9857483	17.2274780	1725.75	Fri May 21 19:19:53 2010
-98.9857788	17.2274609	1726.31	Fri May 21 19:20:03 2010
-98.9858170	17.2274151	1727.19	Fri May 21 19:20:13 2010
-98.9858398	17.2274284	1727.84	Fri May 21 19:20:23 2010
-98.9858475	17.2274284	1728.50	Fri May 21 19:20:33 2010
-98.9858932	17.2273655	1729.94	Fri May 21 19:20:43 2010
-98.9859467	17.2273426	1731.38	Fri May 21 19:20:53 2010
-98.9859543	17.2273273	1731.66	Fri May 21 19:21:03 2010
-98.9859314	17.2273693	1731.91	Fri May 21 19:21:13 2010
-98.9859772	17.2274113	1732.41	Fri May 21 19:21:23 2010
-98.9860077	17.2274590	1733.28	Fri May 21 19:21:33 2010
-98.9860153	17.2274590	1733.78	Fri May 21 19:21:43 2010
-98.9860382	17.2274494	1734.25	Fri May 21 19:21:53 2010
-98.9860840	17.2274494	1735.50	Fri May 21 19:22:03 2010
-98.9861145	17.2274094	1736.13	Fri May 21 19:22:13 2010
-98.9861221	17.2273827	1737.88	Fri May 21 19:22:23 2010
-98.9861298	17.2273827	1738.19	Fri May 21 19:22:33 2010
-98.9861374	17.2273312	1741.41	Fri May 21 19:22:43 2010
-98.9861679	17.2272930	1744.47	Fri May 21 19:22:53 2010
-98.9861832	17.2272739	1746.97	Fri May 21 19:23:03 2010
-98.9862137	17.2273006	1748.19	Fri May 21 19:23:13 2010
-98.9862671	17.2272778	1751.28	Fri May 21 19:23:23 2010
-98.9862900	17.2272625	1754.13	Fri May 21 19:23:33 2010
-98.9863358	17.2272625	1756.47	Fri May 21 19:23:43 2010
-98.9863968	17.2272797	1758.69	Fri May 21 19:23:53 2010
-98.9864197	17.2272701	1761.41	Fri May 21 19:24:03 2010
-98.9864426	17.2272472	1764.28	Fri May 21 19:24:13 2010
-98.9864426	17.2272072	1767.16	Fri May 21 19:24:23 2010
-98.9864502	17.2271729	1769.47	Fri May 21 19:24:33 2010
-98.9864502	17.2271633	1771.53	Fri May 21 19:24:43 2010
-98.9864655	17.2271156	1771.94	Fri May 21 19:24:53 2010
-98.9865036	17.2271156	1771.53	Fri May 21 19:25:03 2010
-98.9865341	17.2270756	1773.03	Fri May 21 19:25:13 2010
-98.9865646	17.2270393	1773.59	Fri May 21 19:25:23 2010
-98.9865570	17.2270374	1773.31	Fri May 21 19:25:33 2010
-98.9865570	17.2270317	1774.47	Fri May 21 19:25:43 2010
-98.9864960	17.2270145	1777.31	Fri May 21 19:25:53 2010
-98.9864960	17.2270069	1778.75	Fri May 21 19:26:03 2010
-98.9865189	17.2269936	1779.31	Fri May 21 19:26:13 2010
-98.9865189	17.2269802	1779.81	Fri May 21 19:26:23 2010
-98.9865265	17.2269611	1780.91	Fri May 21 19:26:33 2010
-98.9865417	17.2269096	1782.25	Fri May 21 19:26:43 2010
-98.9866180	17.2268391	1783.34	Fri May 21 19:26:53 2010
-98.9865875	17.2268066	1784.38	Fri May 21 19:27:03 2010
-98.9865646	17.2268085	1785.31	Fri May 21 19:27:13 2010
-98.9865570	17.2267933	1787.16	Fri May 21 19:27:23 2010
-98.9865799	17.2267113	1787.47	Fri May 21 19:27:33 2010
-98.9865494	17.2266369	1788.75	Fri May 21 19:27:43 2010
-98.9865646	17.2265797	1789.53	Fri May 21 19:27:53 2010
-98.9865646	17.2265358	1790.53	Fri May 21 19:28:03 2010
-98.9865570	17.2264671	1791.13	Fri May 21 19:28:13 2010
-98.9865417	17.2264366	1791.19	Fri May 21 19:28:23 2010
-98.9865417	17.2264252	1791.78	Fri May 21 19:28:33 2010
-98.9865265	17.2264080	1790.56	Fri May 21 19:28:43 2010
-98.9865265	17.2264080	1790.56	Fri May 21 19:28:53 2010
-98.9865189	17.2264023	1790.59	Fri May 21 19:29:03 2010
-98.9865189	17.2263985	1790.31	Fri May 21 19:29:13 2010
-98.9865189	17.2263908	1790.38	Fri May 21 19:29:23 2010
-98.9865265	17.2263737	1790.44	Fri May 21 19:29:33 2010
-98.9865189	17.2263451	1790.41	Fri May 21 19:29:43 2010
-98.9865189	17.2263298	1790.31	Fri May 21 19:29:53 2010
-98.9865341	17.2262764	1790.28	Fri May 21 19:30:03 2010
-98.9865189	17.2262516	1791.22	Fri May 21 19:30:13 2010
-98.9865265	17.2262535	1791.22	Fri May 21 19:30:23 2010
