# Supplementary material for: Lévy foraging patterns of rural humans
Source: PLoS One. 2018 Jun 18;13(6):e0199099. doi: 10.1371/journal.pone.0199099 (PMC6005560; doi:10.1371/journal.pone.0199099)
Supplement: S6 File — (ZIP) [file pone.0199099.s006.zip › holux12/Holux012_M-241_Start_20100415-102814_Finish_20100415-113134.txt]

-98.9865799	17.2262897	1784.69	Thu Apr 15 10:28:14 2010
-98.9865799	17.2262821	1783.31	Thu Apr 15 10:28:24 2010
-98.9866257	17.2263508	1783.00	Thu Apr 15 10:28:34 2010
-98.9866104	17.2263832	1781.78	Thu Apr 15 10:28:44 2010
-98.9865799	17.2264462	1781.31	Thu Apr 15 10:28:54 2010
-98.9865570	17.2264748	1780.69	Thu Apr 15 10:29:04 2010
-98.9865875	17.2265415	1780.66	Thu Apr 15 10:29:14 2010
-98.9865494	17.2266655	1778.63	Thu Apr 15 10:29:24 2010
-98.9865646	17.2267895	1774.50	Thu Apr 15 10:29:34 2010
-98.9866257	17.2268162	1769.22	Thu Apr 15 10:29:44 2010
-98.9865875	17.2269268	1767.84	Thu Apr 15 10:29:54 2010
-98.9865265	17.2270069	1765.75	Thu Apr 15 10:30:04 2010
-98.9864883	17.2270851	1762.22	Thu Apr 15 10:30:14 2010
-98.9864655	17.2271099	1759.25	Thu Apr 15 10:30:24 2010
-98.9864426	17.2272091	1757.91	Thu Apr 15 10:30:34 2010
-98.9863815	17.2272949	1754.00	Thu Apr 15 10:30:44 2010
-98.9863205	17.2273102	1750.38	Thu Apr 15 10:30:54 2010
-98.9862137	17.2273350	1747.34	Thu Apr 15 10:31:04 2010
-98.9861298	17.2273674	1745.81	Thu Apr 15 10:31:14 2010
-98.9861603	17.2274151	1742.13	Thu Apr 15 10:31:24 2010
-98.9861069	17.2274361	1742.22	Thu Apr 15 10:31:34 2010
-98.9860153	17.2274494	1741.16	Thu Apr 15 10:31:44 2010
-98.9859009	17.2274208	1739.25	Thu Apr 15 10:31:54 2010
-98.9858551	17.2274284	1735.81	Thu Apr 15 10:32:04 2010
-98.9857864	17.2274418	1733.00	Thu Apr 15 10:32:14 2010
-98.9857635	17.2275143	1729.31	Thu Apr 15 10:32:24 2010
-98.9857101	17.2274990	1725.97	Thu Apr 15 10:32:34 2010
-98.9856644	17.2275372	1723.34	Thu Apr 15 10:32:44 2010
-98.9855499	17.2275391	1718.06	Thu Apr 15 10:32:54 2010
-98.9854584	17.2275124	1716.06	Thu Apr 15 10:33:04 2010
-98.9853821	17.2275162	1712.22	Thu Apr 15 10:33:14 2010
-98.9853210	17.2275352	1709.31	Thu Apr 15 10:33:24 2010
-98.9852829	17.2275639	1706.44	Thu Apr 15 10:33:34 2010
-98.9852371	17.2274876	1704.53	Thu Apr 15 10:33:44 2010
-98.9851685	17.2275047	1700.19	Thu Apr 15 10:33:54 2010
-98.9850998	17.2275372	1697.47	Thu Apr 15 10:34:04 2010
-98.9849854	17.2275448	1694.16	Thu Apr 15 10:34:14 2010
-98.9848938	17.2276306	1691.16	Thu Apr 15 10:34:24 2010
-98.9848785	17.2277431	1687.38	Thu Apr 15 10:34:34 2010
-98.9849625	17.2277927	1683.66	Thu Apr 15 10:34:44 2010
-98.9850769	17.2278156	1680.50	Thu Apr 15 10:34:54 2010
-98.9851685	17.2278366	1677.44	Thu Apr 15 10:35:04 2010
-98.9852676	17.2279530	1675.00	Thu Apr 15 10:35:14 2010
-98.9853058	17.2280254	1672.41	Thu Apr 15 10:35:24 2010
-98.9853897	17.2281075	1670.22	Thu Apr 15 10:35:34 2010
-98.9854736	17.2281761	1668.03	Thu Apr 15 10:35:44 2010
-98.9855804	17.2282715	1667.22	Thu Apr 15 10:35:54 2010
-98.9856796	17.2282982	1665.47	Thu Apr 15 10:36:04 2010
-98.9857407	17.2282524	1663.41	Thu Apr 15 10:36:14 2010
-98.9858398	17.2282562	1663.34	Thu Apr 15 10:36:24 2010
-98.9858322	17.2283630	1662.88	Thu Apr 15 10:36:34 2010
-98.9857483	17.2284946	1661.88	Thu Apr 15 10:36:44 2010
-98.9856949	17.2286339	1660.88	Thu Apr 15 10:36:54 2010
-98.9856262	17.2287292	1659.41	Thu Apr 15 10:37:04 2010
-98.9856644	17.2287407	1657.44	Thu Apr 15 10:37:14 2010
-98.9857712	17.2287903	1656.44	Thu Apr 15 10:37:24 2010
-98.9859009	17.2288628	1654.34	Thu Apr 15 10:37:34 2010
-98.9858170	17.2289276	1651.75	Thu Apr 15 10:37:44 2010
-98.9857712	17.2289371	1651.50	Thu Apr 15 10:37:54 2010
-98.9857101	17.2289467	1651.13	Thu Apr 15 10:38:04 2010
-98.9856720	17.2289639	1652.53	Thu Apr 15 10:38:14 2010
-98.9855881	17.2290115	1653.31	Thu Apr 15 10:38:24 2010
-98.9855118	17.2291145	1654.28	Thu Apr 15 10:38:34 2010
-98.9854584	17.2292652	1652.94	Thu Apr 15 10:38:44 2010
-98.9853973	17.2293549	1653.03	Thu Apr 15 10:38:54 2010
-98.9853821	17.2293987	1653.56	Thu Apr 15 10:39:04 2010
-98.9853668	17.2294445	1654.06	Thu Apr 15 10:39:14 2010
-98.9852676	17.2295799	1653.47	Thu Apr 15 10:39:24 2010
-98.9852600	17.2296848	1653.88	Thu Apr 15 10:39:34 2010
-98.9851913	17.2297249	1653.97	Thu Apr 15 10:39:44 2010
-98.9851227	17.2297306	1654.63	Thu Apr 15 10:39:54 2010
-98.9850998	17.2297935	1654.72	Thu Apr 15 10:40:04 2010
-98.9850922	17.2298317	1655.28	Thu Apr 15 10:40:14 2010
-98.9850006	17.2298260	1655.38	Thu Apr 15 10:40:24 2010
-98.9848785	17.2298584	1654.94	Thu Apr 15 10:40:34 2010
-98.9847488	17.2298393	1654.97	Thu Apr 15 10:40:44 2010
-98.9846649	17.2298031	1654.22	Thu Apr 15 10:40:54 2010
-98.9846268	17.2298584	1651.88	Thu Apr 15 10:41:04 2010
-98.9845276	17.2298927	1650.97	Thu Apr 15 10:41:14 2010
-98.9844971	17.2299423	1650.94	Thu Apr 15 10:41:24 2010
-98.9844818	17.2299519	1648.94	Thu Apr 15 10:41:34 2010
-98.9844666	17.2299500	1648.94	Thu Apr 15 10:41:44 2010
-98.9844513	17.2299480	1648.88	Thu Apr 15 10:41:54 2010
-98.9844055	17.2300205	1648.03	Thu Apr 15 10:42:04 2010
-98.9843979	17.2300606	1648.88	Thu Apr 15 10:42:14 2010
-98.9844131	17.2301655	1646.91	Thu Apr 15 10:42:24 2010
-98.9844055	17.2302227	1646.03	Thu Apr 15 10:42:34 2010
-98.9844055	17.2302837	1644.47	Thu Apr 15 10:42:44 2010
-98.9844284	17.2302685	1644.34	Thu Apr 15 10:42:54 2010
-98.9844742	17.2303276	1644.97	Thu Apr 15 10:43:04 2010
-98.9844742	17.2304039	1644.72	Thu Apr 15 10:43:14 2010
-98.9845047	17.2304230	1644.00	Thu Apr 15 10:43:24 2010
-98.9844894	17.2304268	1644.00	Thu Apr 15 10:43:34 2010
-98.9845657	17.2304478	1644.03	Thu Apr 15 10:43:44 2010
-98.9845810	17.2304897	1643.69	Thu Apr 15 10:43:54 2010
-98.9846268	17.2305489	1643.56	Thu Apr 15 10:44:04 2010
-98.9846497	17.2305984	1643.75	Thu Apr 15 10:44:14 2010
-98.9846268	17.2305965	1643.75	Thu Apr 15 10:44:24 2010
-98.9846115	17.2307053	1643.50	Thu Apr 15 10:44:34 2010
-98.9846115	17.2306824	1643.22	Thu Apr 15 10:44:44 2010
-98.9846191	17.2306957	1643.41	Thu Apr 15 10:44:54 2010
-98.9846039	17.2306709	1643.50	Thu Apr 15 10:45:04 2010
-98.9845657	17.2306767	1642.59	Thu Apr 15 10:45:14 2010
-98.9845734	17.2306442	1642.03	Thu Apr 15 10:45:24 2010
-98.9845963	17.2306023	1642.13	Thu Apr 15 10:45:34 2010
-98.9845963	17.2305870	1642.22	Thu Apr 15 10:45:44 2010
-98.9846039	17.2305832	1643.00	Thu Apr 15 10:45:54 2010
-98.9846191	17.2306328	1643.59	Thu Apr 15 10:46:04 2010
-98.9845657	17.2306900	1644.38	Thu Apr 15 10:46:14 2010
-98.9845352	17.2306690	1644.66	Thu Apr 15 10:46:24 2010
-98.9845657	17.2306786	1644.28	Thu Apr 15 10:46:34 2010
-98.9845657	17.2306652	1644.69	Thu Apr 15 10:46:44 2010
-98.9845047	17.2306976	1645.75	Thu Apr 15 10:46:54 2010
-98.9844971	17.2307072	1645.69	Thu Apr 15 10:47:04 2010
-98.9845276	17.2306881	1645.44	Thu Apr 15 10:47:14 2010
-98.9845657	17.2307072	1647.50	Thu Apr 15 10:47:24 2010
-98.9845200	17.2307396	1648.66	Thu Apr 15 10:47:34 2010
-98.9845123	17.2307377	1649.16	Thu Apr 15 10:47:44 2010
-98.9845200	17.2307186	1649.22	Thu Apr 15 10:47:54 2010
-98.9845123	17.2306614	1649.56	Thu Apr 15 10:48:04 2010
-98.9844971	17.2306271	1649.72	Thu Apr 15 10:48:14 2010
-98.9844666	17.2305851	1650.09	Thu Apr 15 10:48:24 2010
-98.9845047	17.2305775	1650.41	Thu Apr 15 10:48:34 2010
-98.9845047	17.2305660	1650.41	Thu Apr 15 10:48:44 2010
-98.9845123	17.2306194	1649.44	Thu Apr 15 10:48:54 2010
-98.9845352	17.2306786	1646.69	Thu Apr 15 10:49:04 2010
-98.9845428	17.2306881	1645.06	Thu Apr 15 10:49:14 2010
-98.9845428	17.2306786	1643.81	Thu Apr 15 10:49:24 2010
-98.9845428	17.2306709	1643.91	Thu Apr 15 10:49:34 2010
-98.9845963	17.2306747	1643.31	Thu Apr 15 10:49:44 2010
-98.9846191	17.2306709	1643.59	Thu Apr 15 10:49:54 2010
-98.9846649	17.2306328	1644.09	Thu Apr 15 10:50:04 2010
-98.9846725	17.2306042	1645.44	Thu Apr 15 10:50:14 2010
-98.9846268	17.2306080	1645.63	Thu Apr 15 10:50:24 2010
-98.9845734	17.2306061	1646.00	Thu Apr 15 10:50:34 2010
-98.9845657	17.2306423	1646.41	Thu Apr 15 10:50:44 2010
-98.9845810	17.2306652	1646.56	Thu Apr 15 10:50:54 2010
-98.9846191	17.2307186	1647.03	Thu Apr 15 10:51:04 2010
-98.9846191	17.2306519	1646.91	Thu Apr 15 10:51:14 2010
-98.9846268	17.2306156	1646.81	Thu Apr 15 10:51:24 2010
-98.9846039	17.2306118	1646.91	Thu Apr 15 10:51:34 2010
-98.9845963	17.2305698	1647.06	Thu Apr 15 10:51:44 2010
-98.9846573	17.2305946	1647.16	Thu Apr 15 10:51:54 2010
-98.9846497	17.2305794	1647.09	Thu Apr 15 10:52:04 2010
-98.9847107	17.2305737	1647.41	Thu Apr 15 10:52:14 2010
-98.9846725	17.2305927	1646.53	Thu Apr 15 10:52:24 2010
-98.9846725	17.2305984	1646.44	Thu Apr 15 10:52:34 2010
-98.9846573	17.2305851	1646.47	Thu Apr 15 10:52:44 2010
-98.9846420	17.2305584	1646.59	Thu Apr 15 10:52:54 2010
-98.9846420	17.2305717	1646.72	Thu Apr 15 10:53:04 2010
-98.9846344	17.2305737	1646.75	Thu Apr 15 10:53:14 2010
-98.9846344	17.2305737	1646.81	Thu Apr 15 10:53:24 2010
-98.9846344	17.2305756	1646.75	Thu Apr 15 10:53:34 2010
-98.9846115	17.2306080	1646.13	Thu Apr 15 10:53:44 2010
-98.9846039	17.2306080	1646.03	Thu Apr 15 10:53:54 2010
-98.9846191	17.2306137	1645.97	Thu Apr 15 10:54:04 2010
-98.9846115	17.2306480	1646.56	Thu Apr 15 10:54:14 2010
-98.9846420	17.2306175	1647.16	Thu Apr 15 10:54:24 2010
-98.9846344	17.2306232	1647.31	Thu Apr 15 10:54:34 2010
-98.9846344	17.2306232	1647.25	Thu Apr 15 10:54:44 2010
-98.9846344	17.2306309	1647.00	Thu Apr 15 10:54:54 2010
-98.9846344	17.2306309	1646.84	Thu Apr 15 10:55:04 2010
-98.9846039	17.2305660	1646.16	Thu Apr 15 10:55:14 2010
-98.9845581	17.2305622	1645.94	Thu Apr 15 10:55:24 2010
-98.9845352	17.2305698	1645.97	Thu Apr 15 10:55:34 2010
-98.9845428	17.2305450	1646.03	Thu Apr 15 10:55:44 2010
-98.9845428	17.2305222	1646.25	Thu Apr 15 10:55:54 2010
-98.9845428	17.2305088	1646.28	Thu Apr 15 10:56:04 2010
-98.9844818	17.2305603	1646.34	Thu Apr 15 10:56:14 2010
-98.9844131	17.2306309	1646.00	Thu Apr 15 10:56:24 2010
-98.9844971	17.2305660	1645.28	Thu Apr 15 10:56:34 2010
-98.9845581	17.2305622	1644.56	Thu Apr 15 10:56:44 2010
-98.9846039	17.2306118	1644.09	Thu Apr 15 10:56:54 2010
-98.9845963	17.2306194	1644.00	Thu Apr 15 10:57:04 2010
-98.9845963	17.2306404	1643.97	Thu Apr 15 10:57:14 2010
-98.9845810	17.2306709	1643.69	Thu Apr 15 10:57:24 2010
-98.9845810	17.2306671	1643.66	Thu Apr 15 10:57:34 2010
-98.9845581	17.2306728	1642.47	Thu Apr 15 10:57:44 2010
-98.9845581	17.2306957	1642.53	Thu Apr 15 10:57:54 2010
-98.9845581	17.2306900	1642.47	Thu Apr 15 10:58:04 2010
-98.9845734	17.2306767	1642.47	Thu Apr 15 10:58:14 2010
-98.9845963	17.2306194	1642.81	Thu Apr 15 10:58:24 2010
-98.9845886	17.2306118	1643.47	Thu Apr 15 10:58:34 2010
-98.9845810	17.2306194	1643.50	Thu Apr 15 10:58:44 2010
-98.9845810	17.2305565	1643.53	Thu Apr 15 10:58:54 2010
-98.9845200	17.2304516	1643.88	Thu Apr 15 10:59:04 2010
-98.9844208	17.2304077	1643.84	Thu Apr 15 10:59:14 2010
-98.9843903	17.2303238	1643.63	Thu Apr 15 10:59:24 2010
-98.9843826	17.2302113	1643.19	Thu Apr 15 10:59:34 2010
-98.9843674	17.2301178	1643.00	Thu Apr 15 10:59:44 2010
-98.9843750	17.2300968	1642.91	Thu Apr 15 10:59:54 2010
-98.9843750	17.2301064	1642.91	Thu Apr 15 11:00:04 2010
-98.9843521	17.2301197	1643.09	Thu Apr 15 11:00:14 2010
-98.9843521	17.2301197	1642.91	Thu Apr 15 11:00:24 2010
-98.9843750	17.2300415	1642.53	Thu Apr 15 11:00:34 2010
-98.9843597	17.2299404	1642.72	Thu Apr 15 11:00:44 2010
-98.9843674	17.2299271	1641.84	Thu Apr 15 11:00:54 2010
-98.9843903	17.2299156	1641.22	Thu Apr 15 11:01:04 2010
-98.9844208	17.2299004	1640.66	Thu Apr 15 11:01:14 2010
-98.9844055	17.2298679	1639.16	Thu Apr 15 11:01:24 2010
-98.9844437	17.2298603	1638.38	Thu Apr 15 11:01:34 2010
-98.9845428	17.2298603	1636.53	Thu Apr 15 11:01:44 2010
-98.9845734	17.2298546	1636.50	Thu Apr 15 11:01:54 2010
-98.9846649	17.2298470	1636.44	Thu Apr 15 11:02:04 2010
-98.9847717	17.2298374	1636.56	Thu Apr 15 11:02:14 2010
-98.9848480	17.2298374	1636.47	Thu Apr 15 11:02:24 2010
-98.9849243	17.2297821	1636.25	Thu Apr 15 11:02:34 2010
-98.9850006	17.2297783	1636.09	Thu Apr 15 11:02:44 2010
-98.9850464	17.2297993	1636.28	Thu Apr 15 11:02:54 2010
-98.9850922	17.2298222	1636.50	Thu Apr 15 11:03:04 2010
-98.9850998	17.2297955	1637.00	Thu Apr 15 11:03:14 2010
-98.9851151	17.2297516	1636.88	Thu Apr 15 11:03:24 2010
-98.9851532	17.2296734	1637.88	Thu Apr 15 11:03:34 2010
-98.9852371	17.2296047	1638.38	Thu Apr 15 11:03:44 2010
-98.9852676	17.2295494	1639.03	Thu Apr 15 11:03:54 2010
-98.9853134	17.2295017	1638.88	Thu Apr 15 11:04:04 2010
-98.9853821	17.2294502	1639.00	Thu Apr 15 11:04:14 2010
-98.9853973	17.2293530	1639.25	Thu Apr 15 11:04:24 2010
-98.9854126	17.2292728	1639.53	Thu Apr 15 11:04:34 2010
-98.9854355	17.2292233	1639.59	Thu Apr 15 11:04:44 2010
-98.9854202	17.2291946	1639.72	Thu Apr 15 11:04:54 2010
-98.9854202	17.2291908	1639.88	Thu Apr 15 11:05:04 2010
-98.9854202	17.2291889	1639.94	Thu Apr 15 11:05:14 2010
-98.9854202	17.2291889	1640.00	Thu Apr 15 11:05:24 2010
-98.9854660	17.2291164	1639.72	Thu Apr 15 11:05:34 2010
-98.9855423	17.2290459	1640.16	Thu Apr 15 11:05:44 2010
-98.9856110	17.2290077	1640.06	Thu Apr 15 11:05:54 2010
-98.9856949	17.2289791	1639.88	Thu Apr 15 11:06:04 2010
-98.9857788	17.2289772	1639.94	Thu Apr 15 11:06:14 2010
-98.9858398	17.2289524	1640.00	Thu Apr 15 11:06:24 2010
-98.9858704	17.2289200	1640.03	Thu Apr 15 11:06:34 2010
-98.9857712	17.2288780	1639.47	Thu Apr 15 11:06:44 2010
-98.9856873	17.2288609	1640.09	Thu Apr 15 11:06:54 2010
-98.9856720	17.2287807	1641.25	Thu Apr 15 11:07:04 2010
-98.9856339	17.2287521	1643.25	Thu Apr 15 11:07:14 2010
-98.9856186	17.2287178	1643.81	Thu Apr 15 11:07:24 2010
-98.9856262	17.2286396	1644.78	Thu Apr 15 11:07:34 2010
-98.9856720	17.2285919	1645.25	Thu Apr 15 11:07:44 2010
-98.9857330	17.2285118	1646.75	Thu Apr 15 11:07:54 2010
-98.9857254	17.2284966	1647.53	Thu Apr 15 11:08:04 2010
-98.9857483	17.2284698	1648.22	Thu Apr 15 11:08:14 2010
-98.9857788	17.2283955	1649.28	Thu Apr 15 11:08:24 2010
-98.9858322	17.2283592	1650.81	Thu Apr 15 11:08:34 2010
-98.9858322	17.2283287	1652.63	Thu Apr 15 11:08:44 2010
-98.9858398	17.2282639	1654.88	Thu Apr 15 11:08:54 2010
-98.9858017	17.2282314	1660.31	Thu Apr 15 11:09:04 2010
-98.9857635	17.2282314	1664.00	Thu Apr 15 11:09:14 2010
-98.9857101	17.2282524	1665.72	Thu Apr 15 11:09:24 2010
-98.9856262	17.2282734	1668.56	Thu Apr 15 11:09:34 2010
-98.9856186	17.2283077	1671.22	Thu Apr 15 11:09:44 2010
-98.9856186	17.2283173	1671.47	Thu Apr 15 11:09:54 2010
-98.9856186	17.2283230	1671.63	Thu Apr 15 11:10:04 2010
-98.9856186	17.2283249	1671.47	Thu Apr 15 11:10:14 2010
-98.9856186	17.2283173	1671.19	Thu Apr 15 11:10:24 2010
-98.9856262	17.2283192	1671.00	Thu Apr 15 11:10:34 2010
-98.9856262	17.2283211	1670.91	Thu Apr 15 11:10:44 2010
-98.9856262	17.2283211	1670.88	Thu Apr 15 11:10:54 2010
-98.9856186	17.2283192	1670.84	Thu Apr 15 11:11:04 2010
-98.9856033	17.2283039	1669.75	Thu Apr 15 11:11:14 2010
-98.9855347	17.2282543	1669.81	Thu Apr 15 11:11:24 2010
-98.9854202	17.2281532	1668.06	Thu Apr 15 11:11:34 2010
-98.9853516	17.2280846	1666.94	Thu Apr 15 11:11:44 2010
-98.9853134	17.2280369	1666.38	Thu Apr 15 11:11:54 2010
-98.9852600	17.2279911	1666.59	Thu Apr 15 11:12:04 2010
-98.9852066	17.2279224	1666.47	Thu Apr 15 11:12:14 2010
-98.9851456	17.2278652	1666.84	Thu Apr 15 11:12:24 2010
-98.9850922	17.2278252	1667.28	Thu Apr 15 11:12:34 2010
-98.9850159	17.2277946	1669.00	Thu Apr 15 11:12:44 2010
-98.9849243	17.2277851	1669.22	Thu Apr 15 11:12:54 2010
-98.9849014	17.2277431	1669.72	Thu Apr 15 11:13:04 2010
-98.9848785	17.2276802	1669.75	Thu Apr 15 11:13:14 2010
-98.9848862	17.2275944	1669.75	Thu Apr 15 11:13:24 2010
-98.9848709	17.2275772	1669.94	Thu Apr 15 11:13:34 2010
-98.9848633	17.2275810	1669.94	Thu Apr 15 11:13:44 2010
-98.9848633	17.2275810	1670.00	Thu Apr 15 11:13:54 2010
-98.9848633	17.2275791	1670.03	Thu Apr 15 11:14:04 2010
-98.9849243	17.2275486	1669.75	Thu Apr 15 11:14:14 2010
-98.9849930	17.2275333	1669.69	Thu Apr 15 11:14:24 2010
-98.9850388	17.2275124	1671.09	Thu Apr 15 11:14:34 2010
-98.9851151	17.2275124	1674.81	Thu Apr 15 11:14:44 2010
-98.9851151	17.2275257	1677.25	Thu Apr 15 11:14:54 2010
-98.9851761	17.2274990	1677.63	Thu Apr 15 11:15:04 2010
-98.9852371	17.2274761	1679.00	Thu Apr 15 11:15:14 2010
-98.9852753	17.2274532	1681.56	Thu Apr 15 11:15:24 2010
-98.9852524	17.2274647	1688.91	Thu Apr 15 11:15:34 2010
-98.9852829	17.2275105	1691.25	Thu Apr 15 11:15:44 2010
-98.9853134	17.2275486	1692.78	Thu Apr 15 11:15:54 2010
-98.9853516	17.2275219	1694.25	Thu Apr 15 11:16:04 2010
-98.9853973	17.2274990	1694.75	Thu Apr 15 11:16:14 2010
-98.9853973	17.2275352	1697.91	Thu Apr 15 11:16:24 2010
-98.9853973	17.2275333	1698.19	Thu Apr 15 11:16:34 2010
-98.9853973	17.2275333	1698.28	Thu Apr 15 11:16:44 2010
-98.9854355	17.2275105	1699.13	Thu Apr 15 11:16:54 2010
-98.9855042	17.2275181	1700.34	Thu Apr 15 11:17:04 2010
-98.9855270	17.2274952	1700.69	Thu Apr 15 11:17:14 2010
-98.9855576	17.2275314	1702.81	Thu Apr 15 11:17:24 2010
-98.9856110	17.2275639	1706.63	Thu Apr 15 11:17:34 2010
-98.9856720	17.2275753	1709.63	Thu Apr 15 11:17:44 2010
-98.9856644	17.2275791	1709.81	Thu Apr 15 11:17:54 2010
-98.9856567	17.2275791	1709.91	Thu Apr 15 11:18:04 2010
-98.9856644	17.2275658	1710.25	Thu Apr 15 11:18:14 2010
-98.9856949	17.2275143	1711.22	Thu Apr 15 11:18:24 2010
-98.9857407	17.2275162	1713.69	Thu Apr 15 11:18:34 2010
-98.9857941	17.2275047	1714.56	Thu Apr 15 11:18:44 2010
-98.9857941	17.2274818	1715.41	Thu Apr 15 11:18:54 2010
-98.9858017	17.2274799	1715.50	Thu Apr 15 11:19:04 2010
-98.9858017	17.2274818	1715.56	Thu Apr 15 11:19:14 2010
-98.9858627	17.2274704	1721.38	Thu Apr 15 11:19:24 2010
-98.9858932	17.2274780	1724.06	Thu Apr 15 11:19:34 2010
-98.9859238	17.2274456	1725.38	Thu Apr 15 11:19:44 2010
-98.9859390	17.2274017	1726.13	Thu Apr 15 11:19:54 2010
-98.9859848	17.2274380	1729.28	Thu Apr 15 11:20:04 2010
-98.9860382	17.2274818	1732.00	Thu Apr 15 11:20:14 2010
-98.9860916	17.2274990	1735.75	Thu Apr 15 11:20:24 2010
-98.9861145	17.2274990	1738.69	Thu Apr 15 11:20:34 2010
-98.9861145	17.2274742	1739.06	Thu Apr 15 11:20:44 2010
-98.9861603	17.2274570	1739.31	Thu Apr 15 11:20:54 2010
-98.9861832	17.2274361	1739.06	Thu Apr 15 11:21:04 2010
-98.9861755	17.2273636	1739.59	Thu Apr 15 11:21:14 2010
-98.9862061	17.2273312	1740.69	Thu Apr 15 11:21:24 2010
-98.9862366	17.2273369	1740.47	Thu Apr 15 11:21:34 2010
-98.9862442	17.2273445	1740.69	Thu Apr 15 11:21:44 2010
-98.9862671	17.2273235	1743.34	Thu Apr 15 11:21:54 2010
-98.9863205	17.2273407	1745.19	Thu Apr 15 11:22:04 2010
-98.9863434	17.2273254	1745.94	Thu Apr 15 11:22:14 2010
-98.9863586	17.2272930	1748.81	Thu Apr 15 11:22:24 2010
-98.9863739	17.2272968	1751.97	Thu Apr 15 11:22:34 2010
-98.9864349	17.2272892	1753.44	Thu Apr 15 11:22:44 2010
-98.9864502	17.2272549	1755.84	Thu Apr 15 11:22:54 2010
-98.9864426	17.2272129	1759.84	Thu Apr 15 11:23:04 2010
-98.9864426	17.2271938	1759.13	Thu Apr 15 11:23:14 2010
-98.9864426	17.2271900	1760.59	Thu Apr 15 11:23:24 2010
-98.9864349	17.2271900	1761.97	Thu Apr 15 11:23:34 2010
-98.9864349	17.2271881	1763.41	Thu Apr 15 11:23:44 2010
-98.9864426	17.2271595	1764.00	Thu Apr 15 11:23:54 2010
-98.9864731	17.2271309	1765.78	Thu Apr 15 11:24:04 2010
-98.9865036	17.2271423	1767.28	Thu Apr 15 11:24:14 2010
-98.9864960	17.2270889	1767.47	Thu Apr 15 11:24:24 2010
-98.9864960	17.2270908	1767.53	Thu Apr 15 11:24:34 2010
-98.9864960	17.2270908	1767.59	Thu Apr 15 11:24:44 2010
-98.9865265	17.2270737	1767.03	Thu Apr 15 11:24:54 2010
-98.9865646	17.2270298	1767.25	Thu Apr 15 11:25:04 2010
-98.9865799	17.2269611	1768.03	Thu Apr 15 11:25:14 2010
-98.9866104	17.2269192	1769.91	Thu Apr 15 11:25:24 2010
-98.9866486	17.2268524	1771.94	Thu Apr 15 11:25:34 2010
-98.9866638	17.2268219	1773.47	Thu Apr 15 11:25:44 2010
-98.9865875	17.2268085	1773.19	Thu Apr 15 11:25:54 2010
-98.9865570	17.2267914	1774.03	Thu Apr 15 11:26:04 2010
-98.9865875	17.2267647	1774.47	Thu Apr 15 11:26:14 2010
-98.9865646	17.2266941	1775.97	Thu Apr 15 11:26:24 2010
-98.9865417	17.2266712	1777.09	Thu Apr 15 11:26:34 2010
-98.9865417	17.2266731	1777.53	Thu Apr 15 11:26:44 2010
-98.9865494	17.2266216	1777.91	Thu Apr 15 11:26:54 2010
-98.9865494	17.2266045	1778.25	Thu Apr 15 11:27:04 2010
-98.9865570	17.2265987	1778.31	Thu Apr 15 11:27:14 2010
-98.9865723	17.2265892	1778.31	Thu Apr 15 11:27:24 2010
-98.9866028	17.2265491	1779.25	Thu Apr 15 11:27:34 2010
-98.9865952	17.2264938	1778.16	Thu Apr 15 11:27:44 2010
-98.9865799	17.2264538	1778.69	Thu Apr 15 11:27:54 2010
-98.9865723	17.2264214	1780.38	Thu Apr 15 11:28:04 2010
-98.9866104	17.2264175	1779.63	Thu Apr 15 11:28:14 2010
-98.9866180	17.2264080	1780.09	Thu Apr 15 11:28:24 2010
-98.9866257	17.2264061	1781.50	Thu Apr 15 11:28:34 2010
-98.9866333	17.2264042	1783.31	Thu Apr 15 11:28:44 2010
-98.9866257	17.2264366	1785.50	Thu Apr 15 11:28:54 2010
-98.9866180	17.2264175	1788.06	Thu Apr 15 11:29:04 2010
-98.9866104	17.2264137	1790.41	Thu Apr 15 11:29:14 2010
-98.9865952	17.2263966	1790.03	Thu Apr 15 11:29:24 2010
-98.9865952	17.2263756	1791.69	Thu Apr 15 11:29:34 2010
-98.9866333	17.2263412	1795.25	Thu Apr 15 11:29:44 2010
-98.9865952	17.2262917	1796.34	Thu Apr 15 11:29:54 2010
-98.9865646	17.2262764	1797.25	Thu Apr 15 11:30:04 2010
-98.9865341	17.2262325	1797.03	Thu Apr 15 11:30:14 2010
-98.9865494	17.2262249	1797.97	Thu Apr 15 11:30:24 2010
-98.9865417	17.2262077	1799.09	Thu Apr 15 11:30:34 2010
-98.9865265	17.2262039	1800.13	Thu Apr 15 11:30:44 2010
-98.9865112	17.2262192	1799.44	Thu Apr 15 11:30:54 2010
-98.9865036	17.2262287	1800.03	Thu Apr 15 11:31:04 2010
-98.9865265	17.2263012	1797.16	Thu Apr 15 11:31:14 2010
-98.9865494	17.2263203	1793.66	Thu Apr 15 11:31:24 2010
-98.9865494	17.2263184	1791.81	Thu Apr 15 11:31:34 2010
