# Supplementary material for: Lévy foraging patterns of rural humans
Source: PLoS One. 2018 Jun 18;13(6):e0199099. doi: 10.1371/journal.pone.0199099 (PMC6005560; doi:10.1371/journal.pone.0199099)
Supplement: S6 File — (ZIP) [file pone.0199099.s006.zip › holux12/Holux012_M-241_Start_20101020-143923_Finish_20101020-153003.kml]

<?xml version="1.0" encoding="UTF-8"?>
<kml xmlns="http://earth.google.com/kml/2.1">
<Document>
<Style id="normalState_TLP_Start">
<IconStyle>
<scale>1.0</scale>
<Icon>
<href>http://maps.google.com/mapfiles/kml/pal4/icon15.png</href>
</Icon>
</IconStyle>
<LabelStyle>
<scale>1.0</scale>
</LabelStyle>
</Style>
<Style id="highlightState_TLP_Start">
<IconStyle>
<scale>1.1</scale>
<Icon>
<href>http://maps.google.com/mapfiles/kml/pal4/icon7.png</href>
</Icon>
</IconStyle>
<LabelStyle>
<scale>1.1</scale>
<color>ff0000ff</color>
</LabelStyle>
</Style>
<StyleMap id="styleMap_TLP_Start">
<Pair>
<key>normal</key>
<styleUrl>#normalState_TLP_Start</styleUrl>
</Pair>
<Pair>
<key>highlight</key>
<styleUrl>#highlightState_TLP_Start</styleUrl>
</Pair>
</StyleMap>
<Style id="normalState_TLP_Finish">
<IconStyle>
<scale>1.0</scale>
<Icon>
<href>http://maps.google.com/mapfiles/kml/pal4/icon15.png</href>
</Icon>
</IconStyle>
<LabelStyle>
<scale>1.0</scale>
</LabelStyle>
</Style>
<Style id="highlightState_TLP_Finish">
<IconStyle>
<scale>1.1</scale>
<Icon>
<href>http://maps.google.com/mapfiles/kml/pal4/icon7.png</href>
</Icon>
</IconStyle>
<LabelStyle>
<scale>1.1</scale>
<color>ff0000ff</color>
</LabelStyle>
</Style>
<StyleMap id="styleMap_TLP_Finish">
<Pair>
<key>normal</key>
<styleUrl>#normalState_TLP_Finish</styleUrl>
</Pair>
<Pair>
<key>highlight</key>
<styleUrl>#highlightState_TLP_Finish</styleUrl>
</Pair>
</StyleMap>
<Style id="normalState_TLP_Normal">
<IconStyle>
<scale>1.0</scale>
<Icon>
<href>http://maps.google.com/mapfiles/kml/pal4/icon31.png</href>
</Icon>
</IconStyle>
<LabelStyle>
<scale>1.0</scale>
</LabelStyle>
</Style>
<Style id="highlightState_TLP_Normal">
<IconStyle>
<scale>1.1</scale>
<Icon>
<href>http://maps.google.com/mapfiles/kml/pal4/icon23.png</href>
</Icon>
</IconStyle>
<LabelStyle>
<scale>1.1</scale>
<color>ff0000ff</color>
</LabelStyle>
</Style>
<StyleMap id="styleMap_TLP_Normal">
<Pair>
<key>normal</key>
<styleUrl>#normalState_TLP_Normal</styleUrl>
</Pair>
<Pair>
<key>highlight</key>
<styleUrl>#highlightState_TLP_Normal</styleUrl>
</Pair>
</StyleMap>
<Style id="normalState_TLP_Photo">
<IconStyle>
<scale>1.0</scale>
<Icon>
<href>http://maps.google.com/mapfiles/kml/pal4/icon46.png</href>
</Icon>
</IconStyle>
<LabelStyle>
<scale>1.0</scale>
</LabelStyle>
</Style>
<Style id="highlightState_TLP_Photo">
<IconStyle>
<scale>1.1</scale>
<Icon>
<href>http://maps.google.com/mapfiles/kml/pal4/icon38.png</href>
</Icon>
</IconStyle>
<LabelStyle>
<scale>1.1</scale>
<color>ff0000ff</color>
</LabelStyle>
</Style>
<StyleMap id="styleMap_TLP_Photo">
<Pair>
<key>normal</key>
<styleUrl>#normalState_TLP_Photo</styleUrl>
</Pair>
<Pair>
<key>highlight</key>
<styleUrl>#highlightState_TLP_Photo</styleUrl>
</Pair>
</StyleMap>
<Style id="roadStyle">
<LineStyle>
<color>ffffff00</color>
<width>6</width>
</LineStyle>
</Style>
<Open>1</Open>
<description>Route</description>
<name>Track Log</name>
<Placemark>
<name>Route</name>
<styleUrl>#roadStyle</styleUrl>
<MultiGeometry>
<LineString>
<coordinates>
-98.9912415,17.2225227,1737.00 -98.9912872,17.2224903,1737.41 -98.9912796,17.2224884,1737.44 -98.9912949,17.2224998,1737.50 -98.9912872,17.2224960,1737.59 -98.9912949,17.2224979,1737.47 -98.9912872,17.2224827,1737.16 -98.9912796,17.2224941,1737.19 -98.9912872,17.2225075,1737.13 -98.9912720,17.2225361,1736.72 -98.9912262,17.2225647,1735.03 -98.9912186,17.2226639,1735.47 -98.9912033,17.2227364,1733.50 -98.9911423,17.2226181,1734.59 -98.9911270,17.2225685,1734.13 -98.9910965,17.2225723,1734.03 -98.9910431,17.2225533,1734.69 -98.9910660,17.2225571,1732.72 -98.9911194,17.2226124,1730.81 -98.9911652,17.2226906,1728.97 -98.9912338,17.2227631,1728.91 -98.9912720,17.2229042,1726.38 -98.9912491,17.2229271,1723.94 -98.9912949,17.2229290,1721.88 -98.9912415,17.2229214,1719.25 -98.9911194,17.2227993,1718.56 -98.9910355,17.2228031,1717.66 -98.9909134,17.2227707,1717.03 -98.9908600,17.2227554,1716.19 -98.9908829,17.2227955,1716.34 -98.9909134,17.2228794,1716.19 -98.9908829,17.2229176,1715.78 -98.9909439,17.2229614,1715.03 -98.9909973,17.2230358,1714.97 -98.9910507,17.2231579,1714.19 -98.9911270,17.2231960,1712.66 -98.9910660,17.2230587,1711.59 -98.9909592,17.2230625,1711.97 -98.9909668,17.2230644,1712.25 -98.9909744,17.2229767,1712.31 -98.9909973,17.2229691,1713.03 -98.9910049,17.2229557,1712.91 -98.9909973,17.2229424,1712.88 -98.9909592,17.2229748,1713.38 -98.9908905,17.2230225,1713.47 -98.9908218,17.2230663,1712.53 -98.9907455,17.2231312,1711.78 -98.9906998,17.2231388,1711.63 -98.9906769,17.2231865,1710.88 -98.9906921,17.2232304,1709.69 -98.9907455,17.2232380,1710.34 -98.9907608,17.2232838,1710.88 -98.9907608,17.2233562,1711.31 -98.9907303,17.2234364,1712.56 -98.9906464,17.2234669,1712.63 -98.9905930,17.2234478,1713.38 -98.9905548,17.2233887,1715.06 -98.9905167,17.2233906,1716.88 -98.9905167,17.2233982,1715.19 -98.9905396,17.2234344,1714.41 -98.9904785,17.2234325,1712.78 -98.9904633,17.2234058,1712.75 -98.9904327,17.2234573,1711.03 -98.9904404,17.2234535,1711.03 -98.9904327,17.2234497,1711.25 -98.9903870,17.2234154,1711.16 -98.9903564,17.2234631,1709.56 -98.9903107,17.2234802,1709.50 -98.9902725,17.2234650,1709.41 -98.9902039,17.2235031,1709.28 -98.9901276,17.2235203,1709.09 -98.9900894,17.2235298,1709.47 -98.9900665,17.2235126,1708.88 -98.9900513,17.2234993,1707.84 -98.9900360,17.2235203,1707.78 -98.9900436,17.2235279,1709.81 -98.9900513,17.2235279,1710.19 -98.9900589,17.2235317,1710.75 -98.9900589,17.2235394,1712.19 -98.9900589,17.2235451,1714.06 -98.9900742,17.2235355,1716.38 -98.9900742,17.2235565,1717.63 -98.9900818,17.2235565,1720.50 -98.9901047,17.2235680,1723.31 -98.9901428,17.2236061,1725.31 -98.9901199,17.2236595,1726.50 -98.9900208,17.2236900,1728.31 -98.9900131,17.2237053,1730.31 -98.9900665,17.2237091,1732.91 -98.9900894,17.2237415,1733.91 -98.9900742,17.2237625,1736.00 -98.9900665,17.2237740,1737.47 -98.9900513,17.2237968,1738.94 -98.9900360,17.2238464,1740.94 -98.9900436,17.2238770,1743.75 -98.9900436,17.2238827,1745.25 -98.9900436,17.2238712,1746.53 -98.9900360,17.2238579,1747.63 -98.9900360,17.2238426,1748.53 -98.9900284,17.2238235,1749.50 -98.9900208,17.2238216,1750.50 -98.9900131,17.2238255,1751.50 -98.9900131,17.2238369,1752.19 -98.9900131,17.2238503,1752.53 -98.9900131,17.2238541,1752.56 -98.9900055,17.2238579,1752.53 -98.9900055,17.2238579,1752.47 -98.9900055,17.2238598,1752.44 -98.9900055,17.2238636,1752.47 -98.9899902,17.2239380,1750.34 -98.9899826,17.2239933,1749.50 -98.9899521,17.2240410,1748.28 -98.9899216,17.2240906,1746.53 -98.9899063,17.2241440,1745.78 -98.9899216,17.2241802,1745.78 -98.9899063,17.2242241,1746.13 -98.9899063,17.2242317,1746.06 -98.9898834,17.2243061,1746.69 -98.9898605,17.2243767,1746.88 -98.9898529,17.2244339,1748.41 -98.9898300,17.2245083,1749.28 -98.9898605,17.2245712,1749.25 -98.9898529,17.2246323,1750.38 -98.9898682,17.2246933,1751.00 -98.9898376,17.2246838,1751.88 -98.9897079,17.2247028,1755.06 -98.9896927,17.2247791,1757.06 -98.9896927,17.2248478,1759.41 -98.9896851,17.2249413,1758.88 -98.9896622,17.2250214,1759.84 -98.9896851,17.2251015,1760.06 -98.9896927,17.2251339,1761.03 -98.9896317,17.2251568,1760.03 -98.9895782,17.2251453,1759.84 -98.9895248,17.2250710,1760.38 -98.9894409,17.2250023,1761.13 -98.9893723,17.2249889,1759.44 -98.9893112,17.2249851,1760.34 -98.9892883,17.2249813,1759.81 -98.9892807,17.2249870,1759.72 -98.9892197,17.2250557,1758.31 -98.9891663,17.2250595,1758.25 -98.9891434,17.2250996,1758.59 -98.9891281,17.2251568,1757.44 -98.9891510,17.2252541,1756.06 -98.9891586,17.2253075,1756.72 -98.9891586,17.2253113,1756.69 -98.9891510,17.2253113,1756.69 -98.9891434,17.2253132,1756.69 -98.9891586,17.2253780,1756.25 -98.9891586,17.2254734,1757.28 -98.9891205,17.2255306,1758.84 -98.9891281,17.2255840,1758.78 -98.9891434,17.2256546,1758.47 -98.9890976,17.2257748,1757.44 -98.9890594,17.2258606,1757.47 -98.9890289,17.2259293,1757.31 -98.9890518,17.2259750,1755.34 -98.9890518,17.2259808,1755.28 -98.9890518,17.2260303,1754.50 -98.9891205,17.2260818,1753.00 -98.9891739,17.2261658,1752.13 -98.9892349,17.2262077,1751.19 -98.9893112,17.2262535,1751.09 -98.9893494,17.2263184,1751.41 -98.9894028,17.2263527,1751.81 -98.9895020,17.2264271,1752.69 -98.9895935,17.2264004,1752.28 -98.9896774,17.2264099,1752.22 -98.9897156,17.2264652,1752.47 -98.9897156,17.2264748,1752.47 -98.9897308,17.2265053,1752.56 -98.9898300,17.2264938,1753.44 -98.9897995,17.2264881,1752.50 -98.9897385,17.2265816,1752.72 -98.9897003,17.2266045,1752.84 -98.9896088,17.2266808,1751.06 -98.9895782,17.2267094,1750.28 -98.9895477,17.2267380,1750.03 -98.9895706,17.2267761,1750.13 -98.9896469,17.2269115,1750.81 -98.9897461,17.2269783,1750.47 -98.9897614,17.2270565,1750.69 -98.9897232,17.2271748,1751.53 -98.9896545,17.2272415,1750.19 -98.9896545,17.2271652,1747.38 -98.9896469,17.2271538,1746.84 -98.9896622,17.2271671,1745.34 -98.9896927,17.2271614,1742.78 -98.9896851,17.2271614,1742.69 -98.9896851,17.2271614,1742.56 -98.9896774,17.2271576,1742.38 -98.9896698,17.2271519,1742.28 -98.9896698,17.2271519,1742.22 -98.9896469,17.2271442,1742.19 -98.9895935,17.2271252,1741.31 -98.9895477,17.2271118,1740.56 -98.9895172,17.2270756,1739.56 -98.9894409,17.2270432,1740.03 -98.9894180,17.2270679,1740.44 -98.9893951,17.2270832,1740.75 -98.9893494,17.2271576,1742.00 -98.9893265,17.2271366,1742.97 -98.9892807,17.2271461,1743.66 -98.9892578,17.2271767,1743.81 -98.9892426,17.2271633,1743.91 -98.9892044,17.2272129,1745.03 -98.9892044,17.2271671,1745.75 -98.9892120,17.2270679,1746.19 -98.9891739,17.2269878,1748.81 -98.9891357,17.2269535,1750.44 -98.9891434,17.2269306,1752.38 -98.9891434,17.2269363,1752.88 -98.9891434,17.2269421,1753.47 -98.9891434,17.2269459,1754.13 -98.9891434,17.2269363,1754.94 -98.9891510,17.2269325,1755.84 -98.9891586,17.2269287,1756.84 -98.9891663,17.2269135,1757.69 -98.9891663,17.2269096,1758.50 -98.9891663,17.2269001,1759.44 -98.9891663,17.2268906,1760.50 -98.9891586,17.2268848,1761.13 -98.9891434,17.2268944,1761.13 -98.9891434,17.2268944,1761.31 -98.9891510,17.2268887,1761.72 -98.9890900,17.2268658,1761.50 -98.9890060,17.2268505,1763.13 -98.9889450,17.2268314,1763.88 -98.9888992,17.2268429,1764.63 -98.9888535,17.2268181,1765.78 -98.9888077,17.2267990,1767.28 -98.9887466,17.2268009,1768.91 -98.9886627,17.2268238,1769.59 -98.9886017,17.2268658,1771.41 -98.9885483,17.2269020,1773.06 -98.9885101,17.2268848,1773.13 -98.9884796,17.2268887,1773.66 -98.9884491,17.2268677,1773.94 -98.9884338,17.2268238,1775.63 -98.9883881,17.2268028,1777.53 -98.9883957,17.2268085,1779.00 -98.9884033,17.2268181,1778.81 -98.9883957,17.2268238,1777.75 -98.9883957,17.2268314,1777.53 -98.9883957,17.2268372,1777.25 -98.9883957,17.2268391,1777.19 -98.9883957,17.2268372,1777.19 -98.9883575,17.2268276,1777.91 -98.9882736,17.2267857,1779.84 -98.9881897,17.2267799,1781.44 -98.9881439,17.2267284,1783.81 -98.9880981,17.2266388,1786.59 -98.9880371,17.2265644,1789.53 -98.9880371,17.2265224,1789.84 -98.9879379,17.2264938,1790.59 -98.9878464,17.2264977,1790.97 -98.9878159,17.2264633,1791.63 -98.9877625,17.2264290,1792.28 -98.9876709,17.2263546,1792.56 -98.9876404,17.2263355,1792.78 -98.9876022,17.2262993,1792.91 -98.9875946,17.2262802,1792.97 -98.9875946,17.2262669,1793.03 -98.9875946,17.2262611,1793.03 -98.9875870,17.2262535,1792.84 -98.9875717,17.2262115,1790.94 -98.9875412,17.2261868,1789.84 -98.9875259,17.2261429,1789.94 -98.9875031,17.2260666,1789.06 -98.9874725,17.2259865,1788.81 -98.9874649,17.2259483,1788.38 -98.9874573,17.2259483,1788.28 -98.9874649,17.2259483,1788.22 -98.9874268,17.2258816,1788.38 -98.9873810,17.2258091,1786.03 -98.9873657,17.2257843,1784.34 -98.9873505,17.2257843,1784.03 -98.9872742,17.2257481,1783.31 -98.9872284,17.2257366,1782.56 -98.9872208,17.2257366,1782.34 -98.9871674,17.2257195,1782.34 -98.9870911,17.2256756,1781.53 -98.9870148,17.2256355,1780.72 -98.9870148,17.2256317,1781.28 -98.9870148,17.2256279,1781.97 -98.9869461,17.2256012,1783.13 -98.9869156,17.2255840,1783.84 -98.9869080,17.2255840,1783.94 -98.9868393,17.2255974,1784.38 -98.9867706,17.2256680,1784.13 -98.9867096,17.2257385,1784.69 -98.9866562,17.2258053,1784.47 -98.9866257,17.2258816,1785.53 -98.9865952,17.2259808,1787.41 -98.9866180,17.2260799,1789.28 -98.9866409,17.2261562,1791.34 -98.9866638,17.2262516,1792.97 -98.9866638,17.2263145,1791.28 -98.9866409,17.2263126,1790.22 -98.9865875,17.2263126,1789.84 -98.9865341,17.2262821,1789.00 -98.9865341,17.2262783,1788.06 -98.9865341,17.2262897,1788.59 -98.9865417,17.2262821,1788.66 </coordinates>
</LineString>
</MultiGeometry>
</Placemark>
<Folder>
<name>waypoints</name>
<Placemark>
<name>
Wed Oct 20 14:39:23 2010 S=0.85 Km/hr
</name>
<styleUrl>
#styleMap_TLP_Start
</styleUrl>
<Point>
<coordinates>
-98.9912415,17.2225227,1737.00
</coordinates>
</Point>
</Placemark>
<Placemark>
<name>
Wed Oct 20 14:39:33 2010 S=0.50 Km/hr
</name>
<styleUrl>
#styleMap_TLP_Normal
</styleUrl>
<Point>
<coordinates>
-98.9912872,17.2224903,1737.41
</coordinates>
</Point>
</Placemark>
<Placemark>
<name>
Wed Oct 20 14:39:43 2010 S=1.02 Km/hr
</name>
<styleUrl>
#styleMap_TLP_Normal
</styleUrl>
<Point>
<coordinates>
-98.9912796,17.2224884,1737.44
</coordinates>
</Point>
</Placemark>
<Placemark>
<name>
Wed Oct 20 14:39:53 2010 S=0.31 Km/hr
</name>
<styleUrl>
#styleMap_TLP_Normal
</styleUrl>
<Point>
<coordinates>
-98.9912949,17.2224998,1737.50
</coordinates>
</Point>
</Placemark>
<Placemark>
<name>
Wed Oct 20 14:40:03 2010 S=0.40 Km/hr
</name>
<styleUrl>
#styleMap_TLP_Normal
</styleUrl>
<Point>
<coordinates>
-98.9912872,17.2224960,1737.59
</coordinates>
</Point>
</Placemark>
<Placemark>
<name>
Wed Oct 20 14:40:13 2010 S=0.22 Km/hr
</name>
<styleUrl>
#styleMap_TLP_Normal
</styleUrl>
<Point>
<coordinates>
-98.9912949,17.2224979,1737.47
</coordinates>
</Point>
</Placemark>
<Placemark>
<name>
Wed Oct 20 14:40:23 2010 S=1.20 Km/hr
</name>
<styleUrl>
#styleMap_TLP_Normal
</styleUrl>
<Point>
<coordinates>
-98.9912872,17.2224827,1737.16
</coordinates>
</Point>
</Placemark>
<Placemark>
<name>
Wed Oct 20 14:40:33 2010 S=0.44 Km/hr
</name>
<styleUrl>
#styleMap_TLP_Normal
</styleUrl>
<Point>
<coordinates>
-98.9912796,17.2224941,1737.19
</coordinates>
</Point>
</Placemark>
<Placemark>
<name>
Wed Oct 20 14:40:43 2010 S=0.63 Km/hr
</name>
<styleUrl>
#styleMap_TLP_Normal
</styleUrl>
<Point>
<coordinates>
-98.9912872,17.2225075,1737.13
</coordinates>
</Point>
</Placemark>
<Placemark>
<name>
Wed Oct 20 14:40:53 2010 S=1.35 Km/hr
</name>
<styleUrl>
#styleMap_TLP_Normal
</styleUrl>
<Point>
<coordinates>
-98.9912720,17.2225361,1736.72
</coordinates>
</Point>
</Placemark>
<Placemark>
<name>
Wed Oct 20 14:41:03 2010 S=1.21 Km/hr
</name>
<styleUrl>
#styleMap_TLP_Normal
</styleUrl>
<Point>
<coordinates>
-98.9912262,17.2225647,1735.03
</coordinates>
</Point>
</Placemark>
<Placemark>
<name>
Wed Oct 20 14:41:13 2010 S=1.48 Km/hr
</name>
<styleUrl>
#styleMap_TLP_Normal
</styleUrl>
<Point>
<coordinates>
-98.9912186,17.2226639,1735.47
</coordinates>
</Point>
</Placemark>
<Placemark>
<name>
Wed Oct 20 14:41:23 2010 S=1.21 Km/hr
</name>
<styleUrl>
#styleMap_TLP_Normal
</styleUrl>
<Point>
<coordinates>
-98.9912033,17.2227364,1733.50
</coordinates>
</Point>
</Placemark>
<Placemark>
<name>
Wed Oct 20 14:41:33 2010 S=1.13 Km/hr
</name>
<styleUrl>
#styleMap_TLP_Normal
</styleUrl>
<Point>
<coordinates>
-98.9911423,17.2226181,1734.59
</coordinates>
</Point>
</Placemark>
<Placemark>
<name>
Wed Oct 20 14:41:43 2010 S=1.37 Km/hr
</name>
<styleUrl>
#styleMap_TLP_Normal
</styleUrl>
<Point>
<coordinates>
-98.9911270,17.2225685,1734.13
</coordinates>
</Point>
</Placemark>
<Placemark>
<name>
Wed Oct 20 14:41:53 2010 S=1.26 Km/hr
</name>
<styleUrl>
#styleMap_TLP_Normal
</styleUrl>
<Point>
<coordinates>
-98.9910965,17.2225723,1734.03
</coordinates>
</Point>
</Placemark>
<Placemark>
<name>
Wed Oct 20 14:42:03 2010 S=2.07 Km/hr
</name>
<styleUrl>
#styleMap_TLP_Normal
</styleUrl>
<Point>
<coordinates>
-98.9910431,17.2225533,1734.69
</coordinates>
</Point>
</Placemark>
<Placemark>
<name>
Wed Oct 20 14:42:13 2010 S=1.10 Km/hr
</name>
<styleUrl>
#styleMap_TLP_Normal
</styleUrl>
<Point>
<coordinates>
-98.9910660,17.2225571,1732.72
</coordinates>
</Point>
</Placemark>
<Placemark>
<name>
Wed Oct 20 14:42:23 2010 S=1.85 Km/hr
</name>
<styleUrl>
#styleMap_TLP_Normal
</styleUrl>
<Point>
<coordinates>
-98.9911194,17.2226124,1730.81
</coordinates>
</Point>
</Placemark>
<Placemark>
<name>
Wed Oct 20 14:42:33 2010 S=1.39 Km/hr
</name>
<styleUrl>
#styleMap_TLP_Normal
</styleUrl>
<Point>
<coordinates>
-98.9911652,17.2226906,1728.97
</coordinates>
</Point>
</Placemark>
<Placemark>
<name>
Wed Oct 20 14:42:43 2010 S=1.70 Km/hr
</name>
<styleUrl>
#styleMap_TLP_Normal
</styleUrl>
<Point>
<coordinates>
-98.9912338,17.2227631,1728.91
</coordinates>
</Point>
</Placemark>
<Placemark>
<name>
Wed Oct 20 14:42:53 2010 S=2.05 Km/hr
</name>
<styleUrl>
#styleMap_TLP_Normal
</styleUrl>
<Point>
<coordinates>
-98.9912720,17.2229042,1726.38
</coordinates>
</Point>
</Placemark>
<Placemark>
<name>
Wed Oct 20 14:43:03 2010 S=0.43 Km/hr
</name>
<styleUrl>
#styleMap_TLP_Normal
</styleUrl>
<Point>
<coordinates>
-98.9912491,17.2229271,1723.94
</coordinates>
</Point>
</Placemark>
<Placemark>
<name>
Wed Oct 20 14:43:13 2010 S=0.95 Km/hr
</name>
<styleUrl>
#styleMap_TLP_Normal
</styleUrl>
<Point>
<coordinates>
-98.9912949,17.2229290,1721.88
</coordinates>
</Point>
</Placemark>
<Placemark>
<name>
Wed Oct 20 14:43:23 2010 S=1.68 Km/hr
</name>
<styleUrl>
#styleMap_TLP_Normal
</styleUrl>
<Point>
<coordinates>
-98.9912415,17.2229214,1719.25
</coordinates>
</Point>
</Placemark>
<Placemark>
<name>
Wed Oct 20 14:43:33 2010 S=2.92 Km/hr
</name>
<styleUrl>
#styleMap_TLP_Normal
</styleUrl>
<Point>
<coordinates>
-98.9911194,17.2227993,1718.56
</coordinates>
</Point>
</Placemark>
<Placemark>
<name>
Wed Oct 20 14:43:43 2010 S=1.15 Km/hr
</name>
<styleUrl>
#styleMap_TLP_Normal
</styleUrl>
<Point>
<coordinates>
-98.9910355,17.2228031,1717.66
</coordinates>
</Point>
</Placemark>
<Placemark>
<name>
Wed Oct 20 14:43:53 2010 S=2.34 Km/hr
</name>
<styleUrl>
#styleMap_TLP_Normal
</styleUrl>
<Point>
<coordinates>
-98.9909134,17.2227707,1717.03
</coordinates>
</Point>
</Placemark>
<Placemark>
<name>
Wed Oct 20 14:44:03 2010 S=0.94 Km/hr
</name>
<styleUrl>
#styleMap_TLP_Normal
</styleUrl>
<Point>
<coordinates>
-98.9908600,17.2227554,1716.19
</coordinates>
</Point>
</Placemark>
<Placemark>
<name>
Wed Oct 20 14:44:13 2010 S=1.22 Km/hr
</name>
<styleUrl>
#styleMap_TLP_Normal
</styleUrl>
<Point>
<coordinates>
-98.9908829,17.2227955,1716.34
</coordinates>
</Point>
</Placemark>
<Placemark>
<name>
Wed Oct 20 14:44:23 2010 S=0.87 Km/hr
</name>
<styleUrl>
#styleMap_TLP_Normal
</styleUrl>
<Point>
<coordinates>
-98.9909134,17.2228794,1716.19
</coordinates>
</Point>
</Placemark>
<Placemark>
<name>
Wed Oct 20 14:44:33 2010 S=0.42 Km/hr
</name>
<styleUrl>
#styleMap_TLP_Normal
</styleUrl>
<Point>
<coordinates>
-98.9908829,17.2229176,1715.78
</coordinates>
</Point>
</Placemark>
<Placemark>
<name>
Wed Oct 20 14:44:43 2010 S=1.45 Km/hr
</name>
<styleUrl>
#styleMap_TLP_Normal
</styleUrl>
<Point>
<coordinates>
-98.9909439,17.2229614,1715.03
</coordinates>
</Point>
</Placemark>
<Placemark>
<name>
Wed Oct 20 14:44:53 2010 S=1.94 Km/hr
</name>
<styleUrl>
#styleMap_TLP_Normal
</styleUrl>
<Point>
<coordinates>
-98.9909973,17.2230358,1714.97
</coordinates>
</Point>
</Placemark>
<Placemark>
<name>
Wed Oct 20 14:45:03 2010 S=2.41 Km/hr
</name>
<styleUrl>
#styleMap_TLP_Normal
</styleUrl>
<Point>
<coordinates>
-98.9910507,17.2231579,1714.19
</coordinates>
</Point>
</Placemark>
<Placemark>
<name>
Wed Oct 20 14:45:13 2010 S=0.78 Km/hr
</name>
<styleUrl>
#styleMap_TLP_Normal
</styleUrl>
<Point>
<coordinates>
-98.9911270,17.2231960,1712.66
</coordinates>
</Point>
</Placemark>
<Placemark>
<name>
Wed Oct 20 14:45:23 2010 S=1.27 Km/hr
</name>
<styleUrl>
#styleMap_TLP_Normal
</styleUrl>
<Point>
<coordinates>
-98.9910660,17.2230587,1711.59
</coordinates>
</Point>
</Placemark>
<Placemark>
<name>
Wed Oct 20 14:45:33 2010 S=1.11 Km/hr
</name>
<styleUrl>
#styleMap_TLP_Normal
</styleUrl>
<Point>
<coordinates>
-98.9909592,17.2230625,1711.97
</coordinates>
</Point>
</Placemark>
<Placemark>
<name>
Wed Oct 20 14:45:43 2010 S=0.13 Km/hr
</name>
<styleUrl>
#styleMap_TLP_Normal
</styleUrl>
<Point>
<coordinates>
-98.9909668,17.2230644,1712.25
</coordinates>
</Point>
</Placemark>
<Placemark>
<name>
Wed Oct 20 14:45:53 2010 S=2.05 Km/hr
</name>
<styleUrl>
#styleMap_TLP_Normal
</styleUrl>
<Point>
<coordinates>
-98.9909744,17.2229767,1712.31
</coordinates>
</Point>
</Placemark>
<Placemark>
<name>
Wed Oct 20 14:46:03 2010 S=0.71 Km/hr
</name>
<styleUrl>
#styleMap_TLP_Normal
</styleUrl>
<Point>
<coordinates>
-98.9909973,17.2229691,1713.03
</coordinates>
</Point>
</Placemark>
<Placemark>
<name>
Wed Oct 20 14:46:13 2010 S=0.75 Km/hr
</name>
<styleUrl>
#styleMap_TLP_Normal
</styleUrl>
<Point>
<coordinates>
-98.9910049,17.2229557,1712.91
</coordinates>
</Point>
</Placemark>
<Placemark>
<name>
Wed Oct 20 14:46:23 2010 S=0.47 Km/hr
</name>
<styleUrl>
#styleMap_TLP_Normal
</styleUrl>
<Point>
<coordinates>
-98.9909973,17.2229424,1712.88
</coordinates>
</Point>
</Placemark>
<Placemark>
<name>
Wed Oct 20 14:46:33 2010 S=1.53 Km/hr
</name>
<styleUrl>
#styleMap_TLP_Normal
</styleUrl>
<Point>
<coordinates>
-98.9909592,17.2229748,1713.38
</coordinates>
</Point>
</Placemark>
<Placemark>
<name>
Wed Oct 20 14:46:43 2010 S=2.19 Km/hr
</name>
<styleUrl>
#styleMap_TLP_Normal
</styleUrl>
<Point>
<coordinates>
-98.9908905,17.2230225,1713.47
</coordinates>
</Point>
</Placemark>
<Placemark>
<name>
Wed Oct 20 14:46:53 2010 S=1.92 Km/hr
</name>
<styleUrl>
#styleMap_TLP_Normal
</styleUrl>
<Point>
<coordinates>
-98.9908218,17.2230663,1712.53
</coordinates>
</Point>
</Placemark>
<Placemark>
<name>
Wed Oct 20 14:47:03 2010 S=3.04 Km/hr
</name>
<styleUrl>
#styleMap_TLP_Normal
</styleUrl>
<Point>
<coordinates>
-98.9907455,17.2231312,1711.78
</coordinates>
</Point>
</Placemark>
<Placemark>
<name>
Wed Oct 20 14:47:13 2010 S=2.18 Km/hr
</name>
<styleUrl>
#styleMap_TLP_Normal
</styleUrl>
<Point>
<coordinates>
-98.9906998,17.2231388,1711.63
</coordinates>
</Point>
</Placemark>
<Placemark>
<name>
Wed Oct 20 14:47:23 2010 S=2.05 Km/hr
</name>
<styleUrl>
#styleMap_TLP_Normal
</styleUrl>
<Point>
<coordinates>
-98.9906769,17.2231865,1710.88
</coordinates>
</Point>
</Placemark>
<Placemark>
<name>
Wed Oct 20 14:47:33 2010 S=2.07 Km/hr
</name>
<styleUrl>
#styleMap_TLP_Normal
</styleUrl>
<Point>
<coordinates>
-98.9906921,17.2232304,1709.69
</coordinates>
</Point>
</Placemark>
<Placemark>
<name>
Wed Oct 20 14:47:43 2010 S=1.07 Km/hr
</name>
<styleUrl>
#styleMap_TLP_Normal
</styleUrl>
<Point>
<coordinates>
-98.9907455,17.2232380,1710.34
</coordinates>
</Point>
</Placemark>
<Placemark>
<name>
Wed Oct 20 14:47:53 2010 S=1.31 Km/hr
</name>
<styleUrl>
#styleMap_TLP_Normal
</styleUrl>
<Point>
<coordinates>
-98.9907608,17.2232838,1710.88
</coordinates>
</Point>
</Placemark>
<Placemark>
<name>
Wed Oct 20 14:48:03 2010 S=2.13 Km/hr
</name>
<styleUrl>
#styleMap_TLP_Normal
</styleUrl>
<Point>
<coordinates>
-98.9907608,17.2233562,1711.31
</coordinates>
</Point>
</Placemark>
<Placemark>
<name>
Wed Oct 20 14:48:13 2010 S=2.00 Km/hr
</name>
<styleUrl>
#styleMap_TLP_Normal
</styleUrl>
<Point>
<coordinates>
-98.9907303,17.2234364,1712.56
</coordinates>
</Point>
</Placemark>
<Placemark>
<name>
Wed Oct 20 14:48:23 2010 S=3.03 Km/hr
</name>
<styleUrl>
#styleMap_TLP_Normal
</styleUrl>
<Point>
<coordinates>
-98.9906464,17.2234669,1712.63
</coordinates>
</Point>
</Placemark>
<Placemark>
<name>
Wed Oct 20 14:48:33 2010 S=1.44 Km/hr
</name>
<styleUrl>
#styleMap_TLP_Normal
</styleUrl>
<Point>
<coordinates>
-98.9905930,17.2234478,1713.38
</coordinates>
</Point>
</Placemark>
<Placemark>
<name>
Wed Oct 20 14:48:43 2010 S=2.03 Km/hr
</name>
<styleUrl>
#styleMap_TLP_Normal
</styleUrl>
<Point>
<coordinates>
-98.9905548,17.2233887,1715.06
</coordinates>
</Point>
</Placemark>
<Placemark>
<name>
Wed Oct 20 14:48:53 2010 S=1.43 Km/hr
</name>
<styleUrl>
#styleMap_TLP_Normal
</styleUrl>
<Point>
<coordinates>
-98.9905167,17.2233906,1716.88
</coordinates>
</Point>
</Placemark>
<Placemark>
<name>
Wed Oct 20 14:49:03 2010 S=1.17 Km/hr
</name>
<styleUrl>
#styleMap_TLP_Normal
</styleUrl>
<Point>
<coordinates>
-98.9905167,17.2233982,1715.19
</coordinates>
</Point>
</Placemark>
<Placemark>
<name>
Wed Oct 20 14:49:13 2010 S=1.24 Km/hr
</name>
<styleUrl>
#styleMap_TLP_Normal
</styleUrl>
<Point>
<coordinates>
-98.9905396,17.2234344,1714.41
</coordinates>
</Point>
</Placemark>
<Placemark>
<name>
Wed Oct 20 14:49:23 2010 S=1.69 Km/hr
</name>
<styleUrl>
#styleMap_TLP_Normal
</styleUrl>
<Point>
<coordinates>
-98.9904785,17.2234325,1712.78
</coordinates>
</Point>
</Placemark>
<Placemark>
<name>
Wed Oct 20 14:49:33 2010 S=2.23 Km/hr
</name>
<styleUrl>
#styleMap_TLP_Normal
</styleUrl>
<Point>
<coordinates>
-98.9904633,17.2234058,1712.75
</coordinates>
</Point>
</Placemark>
<Placemark>
<name>
Wed Oct 20 14:49:43 2010 S=0.30 Km/hr
</name>
<styleUrl>
#styleMap_TLP_Normal
</styleUrl>
<Point>
<coordinates>
-98.9904327,17.2234573,1711.03
</coordinates>
</Point>
</Placemark>
<Placemark>
<name>
Wed Oct 20 14:49:53 2010 S=0.94 Km/hr
</name>
<styleUrl>
#styleMap_TLP_Normal
</styleUrl>
<Point>
<coordinates>
-98.9904404,17.2234535,1711.03
</coordinates>
</Point>
</Placemark>
<Placemark>
<name>
Wed Oct 20 14:50:03 2010 S=1.18 Km/hr
</name>
<styleUrl>
#styleMap_TLP_Normal
</styleUrl>
<Point>
<coordinates>
-98.9904327,17.2234497,1711.25
</coordinates>
</Point>
</Placemark>
<Placemark>
<name>
Wed Oct 20 14:50:13 2010 S=1.66 Km/hr
</name>
<styleUrl>
#styleMap_TLP_Normal
</styleUrl>
<Point>
<coordinates>
-98.9903870,17.2234154,1711.16
</coordinates>
</Point>
</Placemark>
<Placemark>
<name>
Wed Oct 20 14:50:23 2010 S=1.59 Km/hr
</name>
<styleUrl>
#styleMap_TLP_Normal
</styleUrl>
<Point>
<coordinates>
-98.9903564,17.2234631,1709.56
</coordinates>
</Point>
</Placemark>
<Placemark>
<name>
Wed Oct 20 14:50:33 2010 S=1.77 Km/hr
</name>
<styleUrl>
#styleMap_TLP_Normal
</styleUrl>
<Point>
<coordinates>
-98.9903107,17.2234802,1709.50
</coordinates>
</Point>
</Placemark>
<Placemark>
<name>
Wed Oct 20 14:50:43 2010 S=0.76 Km/hr
</name>
<styleUrl>
#styleMap_TLP_Normal
</styleUrl>
<Point>
<coordinates>
-98.9902725,17.2234650,1709.41
</coordinates>
</Point>
</Placemark>
<Placemark>
<name>
Wed Oct 20 14:50:53 2010 S=2.48 Km/hr
</name>
<styleUrl>
#styleMap_TLP_Normal
</styleUrl>
<Point>
<coordinates>
-98.9902039,17.2235031,1709.28
</coordinates>
</Point>
</Placemark>
<Placemark>
<name>
Wed Oct 20 14:51:03 2010 S=2.31 Km/hr
</name>
<styleUrl>
#styleMap_TLP_Normal
</styleUrl>
<Point>
<coordinates>
-98.9901276,17.2235203,1709.09
</coordinates>
</Point>
</Placemark>
<Placemark>
<name>
Wed Oct 20 14:51:13 2010 S=1.09 Km/hr
</name>
<styleUrl>
#styleMap_TLP_Normal
</styleUrl>
<Point>
<coordinates>
-98.9900894,17.2235298,1709.47
</coordinates>
</Point>
</Placemark>
<Placemark>
<name>
Wed Oct 20 14:51:23 2010 S=1.11 Km/hr
</name>
<styleUrl>
#styleMap_TLP_Normal
</styleUrl>
<Point>
<coordinates>
-98.9900665,17.2235126,1708.88
</coordinates>
</Point>
</Placemark>
<Placemark>
<name>
Wed Oct 20 14:51:33 2010 S=1.12 Km/hr
</name>
<styleUrl>
#styleMap_TLP_Normal
</styleUrl>
<Point>
<coordinates>
-98.9900513,17.2234993,1707.84
</coordinates>
</Point>
</Placemark>
<Placemark>
<name>
Wed Oct 20 14:51:43 2010 S=0.57 Km/hr
</name>
<styleUrl>
#styleMap_TLP_Normal
</styleUrl>
<Point>
<coordinates>
-98.9900360,17.2235203,1707.78
</coordinates>
</Point>
</Placemark>
<Placemark>
<name>
Wed Oct 20 14:51:53 2010 S=0.33 Km/hr
</name>
<styleUrl>
#styleMap_TLP_Normal
</styleUrl>
<Point>
<coordinates>
-98.9900436,17.2235279,1709.81
</coordinates>
</Point>
</Placemark>
<Placemark>
<name>
Wed Oct 20 14:52:03 2010 S=0.31 Km/hr
</name>
<styleUrl>
#styleMap_TLP_Normal
</styleUrl>
<Point>
<coordinates>
-98.9900513,17.2235279,1710.19
</coordinates>
</Point>
</Placemark>
<Placemark>
<name>
Wed Oct 20 14:52:13 2010 S=0.24 Km/hr
</name>
<styleUrl>
#styleMap_TLP_Normal
</styleUrl>
<Point>
<coordinates>
-98.9900589,17.2235317,1710.75
</coordinates>
</Point>
</Placemark>
<Placemark>
<name>
Wed Oct 20 14:52:23 2010 S=0.35 Km/hr
</name>
<styleUrl>
#styleMap_TLP_Normal
</styleUrl>
<Point>
<coordinates>
-98.9900589,17.2235394,1712.19
</coordinates>
</Point>
</Placemark>
<Placemark>
<name>
Wed Oct 20 14:52:33 2010 S=0.46 Km/hr
</name>
<styleUrl>
#styleMap_TLP_Normal
</styleUrl>
<Point>
<coordinates>
-98.9900589,17.2235451,1714.06
</coordinates>
</Point>
</Placemark>
<Placemark>
<name>
Wed Oct 20 14:52:43 2010 S=0.80 Km/hr
</name>
<styleUrl>
#styleMap_TLP_Normal
</styleUrl>
<Point>
<coordinates>
-98.9900742,17.2235355,1716.38
</coordinates>
</Point>
</Placemark>
<Placemark>
<name>
Wed Oct 20 14:52:53 2010 S=0.40 Km/hr
</name>
<styleUrl>
#styleMap_TLP_Normal
</styleUrl>
<Point>
<coordinates>
-98.9900742,17.2235565,1717.63
</coordinates>
</Point>
</Placemark>
<Placemark>
<name>
Wed Oct 20 14:53:03 2010 S=0.82 Km/hr
</name>
<styleUrl>
#styleMap_TLP_Normal
</styleUrl>
<Point>
<coordinates>
-98.9900818,17.2235565,1720.50
</coordinates>
</Point>
</Placemark>
<Placemark>
<name>
Wed Oct 20 14:53:13 2010 S=1.28 Km/hr
</name>
<styleUrl>
#styleMap_TLP_Normal
</styleUrl>
<Point>
<coordinates>
-98.9901047,17.2235680,1723.31
</coordinates>
</Point>
</Placemark>
<Placemark>
<name>
Wed Oct 20 14:53:23 2010 S=1.53 Km/hr
</name>
<styleUrl>
#styleMap_TLP_Normal
</styleUrl>
<Point>
<coordinates>
-98.9901428,17.2236061,1725.31
</coordinates>
</Point>
</Placemark>
<Placemark>
<name>
Wed Oct 20 14:53:33 2010 S=1.39 Km/hr
</name>
<styleUrl>
#styleMap_TLP_Normal
</styleUrl>
<Point>
<coordinates>
-98.9901199,17.2236595,1726.50
</coordinates>
</Point>
</Placemark>
<Placemark>
<name>
Wed Oct 20 14:53:43 2010 S=3.38 Km/hr
</name>
<styleUrl>
#styleMap_TLP_Normal
</styleUrl>
<Point>
<coordinates>
-98.9900208,17.2236900,1728.31
</coordinates>
</Point>
</Placemark>
<Placemark>
<name>
Wed Oct 20 14:53:53 2010 S=0.86 Km/hr
</name>
<styleUrl>
#styleMap_TLP_Normal
</styleUrl>
<Point>
<coordinates>
-98.9900131,17.2237053,1730.31
</coordinates>
</Point>
</Placemark>
<Placemark>
<name>
Wed Oct 20 14:54:03 2010 S=1.47 Km/hr
</name>
<styleUrl>
#styleMap_TLP_Normal
</styleUrl>
<Point>
<coordinates>
-98.9900665,17.2237091,1732.91
</coordinates>
</Point>
</Placemark>
<Placemark>
<name>
Wed Oct 20 14:54:13 2010 S=0.95 Km/hr
</name>
<styleUrl>
#styleMap_TLP_Normal
</styleUrl>
<Point>
<coordinates>
-98.9900894,17.2237415,1733.91
</coordinates>
</Point>
</Placemark>
<Placemark>
<name>
Wed Oct 20 14:54:23 2010 S=1.16 Km/hr
</name>
<styleUrl>
#styleMap_TLP_Normal
</styleUrl>
<Point>
<coordinates>
-98.9900742,17.2237625,1736.00
</coordinates>
</Point>
</Placemark>
<Placemark>
<name>
Wed Oct 20 14:54:33 2010 S=0.90 Km/hr
</name>
<styleUrl>
#styleMap_TLP_Normal
</styleUrl>
<Point>
<coordinates>
-98.9900665,17.2237740,1737.47
</coordinates>
</Point>
</Placemark>
<Placemark>
<name>
Wed Oct 20 14:54:43 2010 S=0.91 Km/hr
</name>
<styleUrl>
#styleMap_TLP_Normal
</styleUrl>
<Point>
<coordinates>
-98.9900513,17.2237968,1738.94
</coordinates>
</Point>
</Placemark>
<Placemark>
<name>
Wed Oct 20 14:54:53 2010 S=1.38 Km/hr
</name>
<styleUrl>
#styleMap_TLP_Normal
</styleUrl>
<Point>
<coordinates>
-98.9900360,17.2238464,1740.94
</coordinates>
</Point>
</Placemark>
<Placemark>
<name>
Wed Oct 20 14:55:03 2010 S=0.56 Km/hr
</name>
<styleUrl>
#styleMap_TLP_Normal
</styleUrl>
<Point>
<coordinates>
-98.9900436,17.2238770,1743.75
</coordinates>
</Point>
</Placemark>
<Placemark>
<name>
Wed Oct 20 14:55:13 2010 S=0.11 Km/hr
</name>
<styleUrl>
#styleMap_TLP_Normal
</styleUrl>
<Point>
<coordinates>
-98.9900436,17.2238827,1745.25
</coordinates>
</Point>
</Placemark>
<Placemark>
<name>
Wed Oct 20 14:55:23 2010 S=0.65 Km/hr
</name>
<styleUrl>
#styleMap_TLP_Normal
</styleUrl>
<Point>
<coordinates>
-98.9900436,17.2238712,1746.53
</coordinates>
</Point>
</Placemark>
<Placemark>
<name>
Wed Oct 20 14:55:33 2010 S=0.65 Km/hr
</name>
<styleUrl>
#styleMap_TLP_Normal
</styleUrl>
<Point>
<coordinates>
-98.9900360,17.2238579,1747.63
</coordinates>
</Point>
</Placemark>
<Placemark>
<name>
Wed Oct 20 14:55:43 2010 S=0.69 Km/hr
</name>
<styleUrl>
#styleMap_TLP_Normal
</styleUrl>
<Point>
<coordinates>
-98.9900360,17.2238426,1748.53
</coordinates>
</Point>
</Placemark>
<Placemark>
<name>
Wed Oct 20 14:55:53 2010 S=0.27 Km/hr
</name>
<styleUrl>
#styleMap_TLP_Normal
</styleUrl>
<Point>
<coordinates>
-98.9900284,17.2238235,1749.50
</coordinates>
</Point>
</Placemark>
<Placemark>
<name>
Wed Oct 20 14:56:03 2010 S=0.34 Km/hr
</name>
<styleUrl>
#styleMap_TLP_Normal
</styleUrl>
<Point>
<coordinates>
-98.9900208,17.2238216,1750.50
</coordinates>
</Point>
</Placemark>
<Placemark>
<name>
Wed Oct 20 14:56:13 2010 S=0.33 Km/hr
</name>
<styleUrl>
#styleMap_TLP_Normal
</styleUrl>
<Point>
<coordinates>
-98.9900131,17.2238255,1751.50
</coordinates>
</Point>
</Placemark>
<Placemark>
<name>
Wed Oct 20 14:56:23 2010 S=0.74 Km/hr
</name>
<styleUrl>
#styleMap_TLP_Normal
</styleUrl>
<Point>
<coordinates>
-98.9900131,17.2238369,1752.19
</coordinates>
</Point>
</Placemark>
<Placemark>
<name>
Wed Oct 20 14:56:33 2010 S=0.15 Km/hr
</name>
<styleUrl>
#styleMap_TLP_Normal
</styleUrl>
<Point>
<coordinates>
-98.9900131,17.2238503,1752.53
</coordinates>
</Point>
</Placemark>
<Placemark>
<name>
Wed Oct 20 14:56:43 2010 S=0.36 Km/hr
</name>
<styleUrl>
#styleMap_TLP_Normal
</styleUrl>
<Point>
<coordinates>
-98.9900131,17.2238541,1752.56
</coordinates>
</Point>
</Placemark>
<Placemark>
<name>
Wed Oct 20 14:56:53 2010 S=0.01 Km/hr
</name>
<styleUrl>
#styleMap_TLP_Normal
</styleUrl>
<Point>
<coordinates>
-98.9900055,17.2238579,1752.53
</coordinates>
</Point>
</Placemark>
<Placemark>
<name>
Wed Oct 20 14:57:03 2010 S=0.00 Km/hr
</name>
<styleUrl>
#styleMap_TLP_Normal
</styleUrl>
<Point>
<coordinates>
-98.9900055,17.2238579,1752.47
</coordinates>
</Point>
</Placemark>
<Placemark>
<name>
Wed Oct 20 14:57:13 2010 S=0.00 Km/hr
</name>
<styleUrl>
#styleMap_TLP_Normal
</styleUrl>
<Point>
<coordinates>
-98.9900055,17.2238598,1752.44
</coordinates>
</Point>
</Placemark>
<Placemark>
<name>
Wed Oct 20 14:57:23 2010 S=0.77 Km/hr
</name>
<styleUrl>
#styleMap_TLP_Normal
</styleUrl>
<Point>
<coordinates>
-98.9900055,17.2238636,1752.47
</coordinates>
</Point>
</Placemark>
<Placemark>
<name>
Wed Oct 20 14:57:33 2010 S=1.71 Km/hr
</name>
<styleUrl>
#styleMap_TLP_Normal
</styleUrl>
<Point>
<coordinates>
-98.9899902,17.2239380,1750.34
</coordinates>
</Point>
</Placemark>
<Placemark>
<name>
Wed Oct 20 14:57:43 2010 S=1.52 Km/hr
</name>
<styleUrl>
#styleMap_TLP_Normal
</styleUrl>
<Point>
<coordinates>
-98.9899826,17.2239933,1749.50
</coordinates>
</Point>
</Placemark>
<Placemark>
<name>
Wed Oct 20 14:57:53 2010 S=1.75 Km/hr
</name>
<styleUrl>
#styleMap_TLP_Normal
</styleUrl>
<Point>
<coordinates>
-98.9899521,17.2240410,1748.28
</coordinates>
</Point>
</Placemark>
<Placemark>
<name>
Wed Oct 20 14:58:03 2010 S=2.35 Km/hr
</name>
<styleUrl>
#styleMap_TLP_Normal
</styleUrl>
<Point>
<coordinates>
-98.9899216,17.2240906,1746.53
</coordinates>
</Point>
</Placemark>
<Placemark>
<name>
Wed Oct 20 14:58:13 2010 S=1.90 Km/hr
</name>
<styleUrl>
#styleMap_TLP_Normal
</styleUrl>
<Point>
<coordinates>
-98.9899063,17.2241440,1745.78
</coordinates>
</Point>
</Placemark>
<Placemark>
<name>
Wed Oct 20 14:58:23 2010 S=1.81 Km/hr
</name>
<styleUrl>
#styleMap_TLP_Normal
</styleUrl>
<Point>
<coordinates>
-98.9899216,17.2241802,1745.78
</coordinates>
</Point>
</Placemark>
<Placemark>
<name>
Wed Oct 20 14:58:33 2010 S=0.61 Km/hr
</name>
<styleUrl>
#styleMap_TLP_Normal
</styleUrl>
<Point>
<coordinates>
-98.9899063,17.2242241,1746.13
</coordinates>
</Point>
</Placemark>
<Placemark>
<name>
Wed Oct 20 14:58:43 2010 S=0.75 Km/hr
</name>
<styleUrl>
#styleMap_TLP_Normal
</styleUrl>
<Point>
<coordinates>
-98.9899063,17.2242317,1746.06
</coordinates>
</Point>
</Placemark>
<Placemark>
<name>
Wed Oct 20 14:58:53 2010 S=2.68 Km/hr
</name>
<styleUrl>
#styleMap_TLP_Normal
</styleUrl>
<Point>
<coordinates>
-98.9898834,17.2243061,1746.69
</coordinates>
</Point>
</Placemark>
<Placemark>
<name>
Wed Oct 20 14:59:03 2010 S=1.60 Km/hr
</name>
<styleUrl>
#styleMap_TLP_Normal
</styleUrl>
<Point>
<coordinates>
-98.9898605,17.2243767,1746.88
</coordinates>
</Point>
</Placemark>
<Placemark>
<name>
Wed Oct 20 14:59:13 2010 S=1.73 Km/hr
</name>
<styleUrl>
#styleMap_TLP_Normal
</styleUrl>
<Point>
<coordinates>
-98.9898529,17.2244339,1748.41
</coordinates>
</Point>
</Placemark>
<Placemark>
<name>
Wed Oct 20 14:59:23 2010 S=2.82 Km/hr
</name>
<styleUrl>
#styleMap_TLP_Normal
</styleUrl>
<Point>
<coordinates>
-98.9898300,17.2245083,1749.28
</coordinates>
</Point>
</Placemark>
<Placemark>
<name>
Wed Oct 20 14:59:33 2010 S=3.19 Km/hr
</name>
<styleUrl>
#styleMap_TLP_Normal
</styleUrl>
<Point>
<coordinates>
-98.9898605,17.2245712,1749.25
</coordinates>
</Point>
</Placemark>
<Placemark>
<name>
Wed Oct 20 14:59:43 2010 S=1.55 Km/hr
</name>
<styleUrl>
#styleMap_TLP_Normal
</styleUrl>
<Point>
<coordinates>
-98.9898529,17.2246323,1750.38
</coordinates>
</Point>
</Placemark>
<Placemark>
<name>
Wed Oct 20 14:59:53 2010 S=0.86 Km/hr
</name>
<styleUrl>
#styleMap_TLP_Normal
</styleUrl>
<Point>
<coordinates>
-98.9898682,17.2246933,1751.00
</coordinates>
</Point>
</Placemark>
<Placemark>
<name>
Wed Oct 20 15:00:03 2010 S=2.86 Km/hr
</name>
<styleUrl>
#styleMap_TLP_Normal
</styleUrl>
<Point>
<coordinates>
-98.9898376,17.2246838,1751.88
</coordinates>
</Point>
</Placemark>
<Placemark>
<name>
Wed Oct 20 15:00:13 2010 S=2.54 Km/hr
</name>
<styleUrl>
#styleMap_TLP_Normal
</styleUrl>
<Point>
<coordinates>
-98.9897079,17.2247028,1755.06
</coordinates>
</Point>
</Placemark>
<Placemark>
<name>
Wed Oct 20 15:00:23 2010 S=2.09 Km/hr
</name>
<styleUrl>
#styleMap_TLP_Normal
</styleUrl>
<Point>
<coordinates>
-98.9896927,17.2247791,1757.06
</coordinates>
</Point>
</Placemark>
<Placemark>
<name>
Wed Oct 20 15:00:33 2010 S=2.11 Km/hr
</name>
<styleUrl>
#styleMap_TLP_Normal
</styleUrl>
<Point>
<coordinates>
-98.9896927,17.2248478,1759.41
</coordinates>
</Point>
</Placemark>
<Placemark>
<name>
Wed Oct 20 15:00:43 2010 S=2.77 Km/hr
</name>
<styleUrl>
#styleMap_TLP_Normal
</styleUrl>
<Point>
<coordinates>
-98.9896851,17.2249413,1758.88
</coordinates>
</Point>
</Placemark>
<Placemark>
<name>
Wed Oct 20 15:00:53 2010 S=2.71 Km/hr
</name>
<styleUrl>
#styleMap_TLP_Normal
</styleUrl>
<Point>
<coordinates>
-98.9896622,17.2250214,1759.84
</coordinates>
</Point>
</Placemark>
<Placemark>
<name>
Wed Oct 20 15:01:03 2010 S=2.35 Km/hr
</name>
<styleUrl>
#styleMap_TLP_Normal
</styleUrl>
<Point>
<coordinates>
-98.9896851,17.2251015,1760.06
</coordinates>
</Point>
</Placemark>
<Placemark>
<name>
Wed Oct 20 15:01:13 2010 S=0.70 Km/hr
</name>
<styleUrl>
#styleMap_TLP_Normal
</styleUrl>
<Point>
<coordinates>
-98.9896927,17.2251339,1761.03
</coordinates>
</Point>
</Placemark>
<Placemark>
<name>
Wed Oct 20 15:01:23 2010 S=2.47 Km/hr
</name>
<styleUrl>
#styleMap_TLP_Normal
</styleUrl>
<Point>
<coordinates>
-98.9896317,17.2251568,1760.03
</coordinates>
</Point>
</Placemark>
<Placemark>
<name>
Wed Oct 20 15:01:33 2010 S=1.53 Km/hr
</name>
<styleUrl>
#styleMap_TLP_Normal
</styleUrl>
<Point>
<coordinates>
-98.9895782,17.2251453,1759.84
</coordinates>
</Point>
</Placemark>
<Placemark>
<name>
Wed Oct 20 15:01:43 2010 S=2.98 Km/hr
</name>
<styleUrl>
#styleMap_TLP_Normal
</styleUrl>
<Point>
<coordinates>
-98.9895248,17.2250710,1760.38
</coordinates>
</Point>
</Placemark>
<Placemark>
<name>
Wed Oct 20 15:01:53 2010 S=2.71 Km/hr
</name>
<styleUrl>
#styleMap_TLP_Normal
</styleUrl>
<Point>
<coordinates>
-98.9894409,17.2250023,1761.13
</coordinates>
</Point>
</Placemark>
<Placemark>
<name>
Wed Oct 20 15:02:03 2010 S=2.33 Km/hr
</name>
<styleUrl>
#styleMap_TLP_Normal
</styleUrl>
<Point>
<coordinates>
-98.9893723,17.2249889,1759.44
</coordinates>
</Point>
</Placemark>
<Placemark>
<name>
Wed Oct 20 15:02:13 2010 S=1.06 Km/hr
</name>
<styleUrl>
#styleMap_TLP_Normal
</styleUrl>
<Point>
<coordinates>
-98.9893112,17.2249851,1760.34
</coordinates>
</Point>
</Placemark>
<Placemark>
<name>
Wed Oct 20 15:02:23 2010 S=0.30 Km/hr
</name>
<styleUrl>
#styleMap_TLP_Normal
</styleUrl>
<Point>
<coordinates>
-98.9892883,17.2249813,1759.81
</coordinates>
</Point>
</Placemark>
<Placemark>
<name>
Wed Oct 20 15:02:33 2010 S=2.45 Km/hr
</name>
<styleUrl>
#styleMap_TLP_Normal
</styleUrl>
<Point>
<coordinates>
-98.9892807,17.2249870,1759.72
</coordinates>
</Point>
</Placemark>
<Placemark>
<name>
Wed Oct 20 15:02:43 2010 S=3.31 Km/hr
</name>
<styleUrl>
#styleMap_TLP_Normal
</styleUrl>
<Point>
<coordinates>
-98.9892197,17.2250557,1758.31
</coordinates>
</Point>
</Placemark>
<Placemark>
<name>
Wed Oct 20 15:02:53 2010 S=2.64 Km/hr
</name>
<styleUrl>
#styleMap_TLP_Normal
</styleUrl>
<Point>
<coordinates>
-98.9891663,17.2250595,1758.25
</coordinates>
</Point>
</Placemark>
<Placemark>
<name>
Wed Oct 20 15:03:03 2010 S=0.81 Km/hr
</name>
<styleUrl>
#styleMap_TLP_Normal
</styleUrl>
<Point>
<coordinates>
-98.9891434,17.2250996,1758.59
</coordinates>
</Point>
</Placemark>
<Placemark>
<name>
Wed Oct 20 15:03:13 2010 S=1.85 Km/hr
</name>
<styleUrl>
#styleMap_TLP_Normal
</styleUrl>
<Point>
<coordinates>
-98.9891281,17.2251568,1757.44
</coordinates>
</Point>
</Placemark>
<Placemark>
<name>
Wed Oct 20 15:03:23 2010 S=3.06 Km/hr
</name>
<styleUrl>
#styleMap_TLP_Normal
</styleUrl>
<Point>
<coordinates>
-98.9891510,17.2252541,1756.06
</coordinates>
</Point>
</Placemark>
<Placemark>
<name>
Wed Oct 20 15:03:33 2010 S=0.11 Km/hr
</name>
<styleUrl>
#styleMap_TLP_Normal
</styleUrl>
<Point>
<coordinates>
-98.9891586,17.2253075,1756.72
</coordinates>
</Point>
</Placemark>
<Placemark>
<name>
Wed Oct 20 15:03:43 2010 S=0.42 Km/hr
</name>
<styleUrl>
#styleMap_TLP_Normal
</styleUrl>
<Point>
<coordinates>
-98.9891586,17.2253113,1756.69
</coordinates>
</Point>
</Placemark>
<Placemark>
<name>
Wed Oct 20 15:03:53 2010 S=0.37 Km/hr
</name>
<styleUrl>
#styleMap_TLP_Normal
</styleUrl>
<Point>
<coordinates>
-98.9891510,17.2253113,1756.69
</coordinates>
</Point>
</Placemark>
<Placemark>
<name>
Wed Oct 20 15:04:03 2010 S=0.08 Km/hr
</name>
<styleUrl>
#styleMap_TLP_Normal
</styleUrl>
<Point>
<coordinates>
-98.9891434,17.2253132,1756.69
</coordinates>
</Point>
</Placemark>
<Placemark>
<name>
Wed Oct 20 15:04:13 2010 S=2.97 Km/hr
</name>
<styleUrl>
#styleMap_TLP_Normal
</styleUrl>
<Point>
<coordinates>
-98.9891586,17.2253780,1756.25
</coordinates>
</Point>
</Placemark>
<Placemark>
<name>
Wed Oct 20 15:04:23 2010 S=2.84 Km/hr
</name>
<styleUrl>
#styleMap_TLP_Normal
</styleUrl>
<Point>
<coordinates>
-98.9891586,17.2254734,1757.28
</coordinates>
</Point>
</Placemark>
<Placemark>
<name>
Wed Oct 20 15:04:33 2010 S=2.56 Km/hr
</name>
<styleUrl>
#styleMap_TLP_Normal
</styleUrl>
<Point>
<coordinates>
-98.9891205,17.2255306,1758.84
</coordinates>
</Point>
</Placemark>
<Placemark>
<name>
Wed Oct 20 15:04:43 2010 S=1.44 Km/hr
</name>
<styleUrl>
#styleMap_TLP_Normal
</styleUrl>
<Point>
<coordinates>
-98.9891281,17.2255840,1758.78
</coordinates>
</Point>
</Placemark>
<Placemark>
<name>
Wed Oct 20 15:04:53 2010 S=1.98 Km/hr
</name>
<styleUrl>
#styleMap_TLP_Normal
</styleUrl>
<Point>
<coordinates>
-98.9891434,17.2256546,1758.47
</coordinates>
</Point>
</Placemark>
<Placemark>
<name>
Wed Oct 20 15:05:03 2010 S=3.22 Km/hr
</name>
<styleUrl>
#styleMap_TLP_Normal
</styleUrl>
<Point>
<coordinates>
-98.9890976,17.2257748,1757.44
</coordinates>
</Point>
</Placemark>
<Placemark>
<name>
Wed Oct 20 15:05:13 2010 S=1.83 Km/hr
</name>
<styleUrl>
#styleMap_TLP_Normal
</styleUrl>
<Point>
<coordinates>
-98.9890594,17.2258606,1757.47
</coordinates>
</Point>
</Placemark>
<Placemark>
<name>
Wed Oct 20 15:05:23 2010 S=1.52 Km/hr
</name>
<styleUrl>
#styleMap_TLP_Normal
</styleUrl>
<Point>
<coordinates>
-98.9890289,17.2259293,1757.31
</coordinates>
</Point>
</Placemark>
<Placemark>
<name>
Wed Oct 20 15:05:33 2010 S=0.67 Km/hr
</name>
<styleUrl>
#styleMap_TLP_Normal
</styleUrl>
<Point>
<coordinates>
-98.9890518,17.2259750,1755.34
</coordinates>
</Point>
</Placemark>
<Placemark>
<name>
Wed Oct 20 15:05:43 2010 S=1.00 Km/hr
</name>
<styleUrl>
#styleMap_TLP_Normal
</styleUrl>
<Point>
<coordinates>
-98.9890518,17.2259808,1755.28
</coordinates>
</Point>
</Placemark>
<Placemark>
<name>
Wed Oct 20 15:05:53 2010 S=1.42 Km/hr
</name>
<styleUrl>
#styleMap_TLP_Normal
</styleUrl>
<Point>
<coordinates>
-98.9890518,17.2260303,1754.50
</coordinates>
</Point>
</Placemark>
<Placemark>
<name>
Wed Oct 20 15:06:03 2010 S=2.19 Km/hr
</name>
<styleUrl>
#styleMap_TLP_Normal
</styleUrl>
<Point>
<coordinates>
-98.9891205,17.2260818,1753.00
</coordinates>
</Point>
</Placemark>
<Placemark>
<name>
Wed Oct 20 15:06:13 2010 S=2.86 Km/hr
</name>
<styleUrl>
#styleMap_TLP_Normal
</styleUrl>
<Point>
<coordinates>
-98.9891739,17.2261658,1752.13
</coordinates>
</Point>
</Placemark>
<Placemark>
<name>
Wed Oct 20 15:06:23 2010 S=1.59 Km/hr
</name>
<styleUrl>
#styleMap_TLP_Normal
</styleUrl>
<Point>
<coordinates>
-98.9892349,17.2262077,1751.19
</coordinates>
</Point>
</Placemark>
<Placemark>
<name>
Wed Oct 20 15:06:33 2010 S=1.69 Km/hr
</name>
<styleUrl>
#styleMap_TLP_Normal
</styleUrl>
<Point>
<coordinates>
-98.9893112,17.2262535,1751.09
</coordinates>
</Point>
</Placemark>
<Placemark>
<name>
Wed Oct 20 15:06:43 2010 S=1.41 Km/hr
</name>
<styleUrl>
#styleMap_TLP_Normal
</styleUrl>
<Point>
<coordinates>
-98.9893494,17.2263184,1751.41
</coordinates>
</Point>
</Placemark>
<Placemark>
<name>
Wed Oct 20 15:06:53 2010 S=1.84 Km/hr
</name>
<styleUrl>
#styleMap_TLP_Normal
</styleUrl>
<Point>
<coordinates>
-98.9894028,17.2263527,1751.81
</coordinates>
</Point>
</Placemark>
<Placemark>
<name>
Wed Oct 20 15:07:03 2010 S=3.37 Km/hr
</name>
<styleUrl>
#styleMap_TLP_Normal
</styleUrl>
<Point>
<coordinates>
-98.9895020,17.2264271,1752.69
</coordinates>
</Point>
</Placemark>
<Placemark>
<name>
Wed Oct 20 15:07:13 2010 S=2.90 Km/hr
</name>
<styleUrl>
#styleMap_TLP_Normal
</styleUrl>
<Point>
<coordinates>
-98.9895935,17.2264004,1752.28
</coordinates>
</Point>
</Placemark>
<Placemark>
<name>
Wed Oct 20 15:07:23 2010 S=1.88 Km/hr
</name>
<styleUrl>
#styleMap_TLP_Normal
</styleUrl>
<Point>
<coordinates>
-98.9896774,17.2264099,1752.22
</coordinates>
</Point>
</Placemark>
<Placemark>
<name>
Wed Oct 20 15:07:33 2010 S=0.96 Km/hr
</name>
<styleUrl>
#styleMap_TLP_Normal
</styleUrl>
<Point>
<coordinates>
-98.9897156,17.2264652,1752.47
</coordinates>
</Point>
</Placemark>
<Placemark>
<name>
Wed Oct 20 15:07:43 2010 S=0.31 Km/hr
</name>
<styleUrl>
#styleMap_TLP_Normal
</styleUrl>
<Point>
<coordinates>
-98.9897156,17.2264748,1752.47
</coordinates>
</Point>
</Placemark>
<Placemark>
<name>
Wed Oct 20 15:07:53 2010 S=2.26 Km/hr
</name>
<styleUrl>
#styleMap_TLP_Normal
</styleUrl>
<Point>
<coordinates>
-98.9897308,17.2265053,1752.56
</coordinates>
</Point>
</Placemark>
<Placemark>
<name>
Wed Oct 20 15:08:03 2010 S=3.11 Km/hr
</name>
<styleUrl>
#styleMap_TLP_Normal
</styleUrl>
<Point>
<coordinates>
-98.9898300,17.2264938,1753.44
</coordinates>
</Point>
</Placemark>
<Placemark>
<name>
Wed Oct 20 15:08:13 2010 S=0.63 Km/hr
</name>
<styleUrl>
#styleMap_TLP_Normal
</styleUrl>
<Point>
<coordinates>
-98.9897995,17.2264881,1752.50
</coordinates>
</Point>
</Placemark>
<Placemark>
<name>
Wed Oct 20 15:08:23 2010 S=3.10 Km/hr
</name>
<styleUrl>
#styleMap_TLP_Normal
</styleUrl>
<Point>
<coordinates>
-98.9897385,17.2265816,1752.72
</coordinates>
</Point>
</Placemark>
<Placemark>
<name>
Wed Oct 20 15:08:33 2010 S=1.09 Km/hr
</name>
<styleUrl>
#styleMap_TLP_Normal
</styleUrl>
<Point>
<coordinates>
-98.9897003,17.2266045,1752.84
</coordinates>
</Point>
</Placemark>
<Placemark>
<name>
Wed Oct 20 15:08:43 2010 S=3.26 Km/hr
</name>
<styleUrl>
#styleMap_TLP_Normal
</styleUrl>
<Point>
<coordinates>
-98.9896088,17.2266808,1751.06
</coordinates>
</Point>
</Placemark>
<Placemark>
<name>
Wed Oct 20 15:08:53 2010 S=1.89 Km/hr
</name>
<styleUrl>
#styleMap_TLP_Normal
</styleUrl>
<Point>
<coordinates>
-98.9895782,17.2267094,1750.28
</coordinates>
</Point>
</Placemark>
<Placemark>
<name>
Wed Oct 20 15:09:03 2010 S=1.56 Km/hr
</name>
<styleUrl>
#styleMap_TLP_Normal
</styleUrl>
<Point>
<coordinates>
-98.9895477,17.2267380,1750.03
</coordinates>
</Point>
</Placemark>
<Placemark>
<name>
Wed Oct 20 15:09:13 2010 S=1.44 Km/hr
</name>
<styleUrl>
#styleMap_TLP_Normal
</styleUrl>
<Point>
<coordinates>
-98.9895706,17.2267761,1750.13
</coordinates>
</Point>
</Placemark>
<Placemark>
<name>
Wed Oct 20 15:09:23 2010 S=2.42 Km/hr
</name>
<styleUrl>
#styleMap_TLP_Normal
</styleUrl>
<Point>
<coordinates>
-98.9896469,17.2269115,1750.81
</coordinates>
</Point>
</Placemark>
<Placemark>
<name>
Wed Oct 20 15:09:33 2010 S=2.38 Km/hr
</name>
<styleUrl>
#styleMap_TLP_Normal
</styleUrl>
<Point>
<coordinates>
-98.9897461,17.2269783,1750.47
</coordinates>
</Point>
</Placemark>
<Placemark>
<name>
Wed Oct 20 15:09:43 2010 S=1.55 Km/hr
</name>
<styleUrl>
#styleMap_TLP_Normal
</styleUrl>
<Point>
<coordinates>
-98.9897614,17.2270565,1750.69
</coordinates>
</Point>
</Placemark>
<Placemark>
<name>
Wed Oct 20 15:09:53 2010 S=1.80 Km/hr
</name>
<styleUrl>
#styleMap_TLP_Normal
</styleUrl>
<Point>
<coordinates>
-98.9897232,17.2271748,1751.53
</coordinates>
</Point>
</Placemark>
<Placemark>
<name>
Wed Oct 20 15:10:03 2010 S=3.08 Km/hr
</name>
<styleUrl>
#styleMap_TLP_Normal
</styleUrl>
<Point>
<coordinates>
-98.9896545,17.2272415,1750.19
</coordinates>
</Point>
</Placemark>
<Placemark>
<name>
Wed Oct 20 15:10:13 2010 S=1.18 Km/hr
</name>
<styleUrl>
#styleMap_TLP_Normal
</styleUrl>
<Point>
<coordinates>
-98.9896545,17.2271652,1747.38
</coordinates>
</Point>
</Placemark>
<Placemark>
<name>
Wed Oct 20 15:10:23 2010 S=0.90 Km/hr
</name>
<styleUrl>
#styleMap_TLP_Normal
</styleUrl>
<Point>
<coordinates>
-98.9896469,17.2271538,1746.84
</coordinates>
</Point>
</Placemark>
<Placemark>
<name>
Wed Oct 20 15:10:33 2010 S=2.19 Km/hr
</name>
<styleUrl>
#styleMap_TLP_Normal
</styleUrl>
<Point>
<coordinates>
-98.9896622,17.2271671,1745.34
</coordinates>
</Point>
</Placemark>
<Placemark>
<name>
Wed Oct 20 15:10:43 2010 S=0.37 Km/hr
</name>
<styleUrl>
#styleMap_TLP_Normal
</styleUrl>
<Point>
<coordinates>
-98.9896927,17.2271614,1742.78
</coordinates>
</Point>
</Placemark>
<Placemark>
<name>
Wed Oct 20 15:10:53 2010 S=0.47 Km/hr
</name>
<styleUrl>
#styleMap_TLP_Normal
</styleUrl>
<Point>
<coordinates>
-98.9896851,17.2271614,1742.69
</coordinates>
</Point>
</Placemark>
<Placemark>
<name>
Wed Oct 20 15:11:03 2010 S=0.21 Km/hr
</name>
<styleUrl>
#styleMap_TLP_Normal
</styleUrl>
<Point>
<coordinates>
-98.9896851,17.2271614,1742.56
</coordinates>
</Point>
</Placemark>
<Placemark>
<name>
Wed Oct 20 15:11:13 2010 S=0.49 Km/hr
</name>
<styleUrl>
#styleMap_TLP_Normal
</styleUrl>
<Point>
<coordinates>
-98.9896774,17.2271576,1742.38
</coordinates>
</Point>
</Placemark>
<Placemark>
<name>
Wed Oct 20 15:11:23 2010 S=0.52 Km/hr
</name>
<styleUrl>
#styleMap_TLP_Normal
</styleUrl>
<Point>
<coordinates>
-98.9896698,17.2271519,1742.28
</coordinates>
</Point>
</Placemark>
<Placemark>
<name>
Wed Oct 20 15:11:33 2010 S=0.58 Km/hr
</name>
<styleUrl>
#styleMap_TLP_Normal
</styleUrl>
<Point>
<coordinates>
-98.9896698,17.2271519,1742.22
</coordinates>
</Point>
</Placemark>
<Placemark>
<name>
Wed Oct 20 15:11:43 2010 S=1.37 Km/hr
</name>
<styleUrl>
#styleMap_TLP_Normal
</styleUrl>
<Point>
<coordinates>
-98.9896469,17.2271442,1742.19
</coordinates>
</Point>
</Placemark>
<Placemark>
<name>
Wed Oct 20 15:11:53 2010 S=1.97 Km/hr
</name>
<styleUrl>
#styleMap_TLP_Normal
</styleUrl>
<Point>
<coordinates>
-98.9895935,17.2271252,1741.31
</coordinates>
</Point>
</Placemark>
<Placemark>
<name>
Wed Oct 20 15:12:03 2010 S=1.51 Km/hr
</name>
<styleUrl>
#styleMap_TLP_Normal
</styleUrl>
<Point>
<coordinates>
-98.9895477,17.2271118,1740.56
</coordinates>
</Point>
</Placemark>
<Placemark>
<name>
Wed Oct 20 15:12:13 2010 S=1.67 Km/hr
</name>
<styleUrl>
#styleMap_TLP_Normal
</styleUrl>
<Point>
<coordinates>
-98.9895172,17.2270756,1739.56
</coordinates>
</Point>
</Placemark>
<Placemark>
<name>
Wed Oct 20 15:12:23 2010 S=1.99 Km/hr
</name>
<styleUrl>
#styleMap_TLP_Normal
</styleUrl>
<Point>
<coordinates>
-98.9894409,17.2270432,1740.03
</coordinates>
</Point>
</Placemark>
<Placemark>
<name>
Wed Oct 20 15:12:33 2010 S=1.12 Km/hr
</name>
<styleUrl>
#styleMap_TLP_Normal
</styleUrl>
<Point>
<coordinates>
-98.9894180,17.2270679,1740.44
</coordinates>
</Point>
</Placemark>
<Placemark>
<name>
Wed Oct 20 15:12:43 2010 S=1.58 Km/hr
</name>
<styleUrl>
#styleMap_TLP_Normal
</styleUrl>
<Point>
<coordinates>
-98.9893951,17.2270832,1740.75
</coordinates>
</Point>
</Placemark>
<Placemark>
<name>
Wed Oct 20 15:12:53 2010 S=2.35 Km/hr
</name>
<styleUrl>
#styleMap_TLP_Normal
</styleUrl>
<Point>
<coordinates>
-98.9893494,17.2271576,1742.00
</coordinates>
</Point>
</Placemark>
<Placemark>
<name>
Wed Oct 20 15:13:03 2010 S=1.67 Km/hr
</name>
<styleUrl>
#styleMap_TLP_Normal
</styleUrl>
<Point>
<coordinates>
-98.9893265,17.2271366,1742.97
</coordinates>
</Point>
</Placemark>
<Placemark>
<name>
Wed Oct 20 15:13:13 2010 S=1.92 Km/hr
</name>
<styleUrl>
#styleMap_TLP_Normal
</styleUrl>
<Point>
<coordinates>
-98.9892807,17.2271461,1743.66
</coordinates>
</Point>
</Placemark>
<Placemark>
<name>
Wed Oct 20 15:13:23 2010 S=0.86 Km/hr
</name>
<styleUrl>
#styleMap_TLP_Normal
</styleUrl>
<Point>
<coordinates>
-98.9892578,17.2271767,1743.81
</coordinates>
</Point>
</Placemark>
<Placemark>
<name>
Wed Oct 20 15:13:33 2010 S=1.66 Km/hr
</name>
<styleUrl>
#styleMap_TLP_Normal
</styleUrl>
<Point>
<coordinates>
-98.9892426,17.2271633,1743.91
</coordinates>
</Point>
</Placemark>
<Placemark>
<name>
Wed Oct 20 15:13:43 2010 S=1.07 Km/hr
</name>
<styleUrl>
#styleMap_TLP_Normal
</styleUrl>
<Point>
<coordinates>
-98.9892044,17.2272129,1745.03
</coordinates>
</Point>
</Placemark>
<Placemark>
<name>
Wed Oct 20 15:13:53 2010 S=2.66 Km/hr
</name>
<styleUrl>
#styleMap_TLP_Normal
</styleUrl>
<Point>
<coordinates>
-98.9892044,17.2271671,1745.75
</coordinates>
</Point>
</Placemark>
<Placemark>
<name>
Wed Oct 20 15:14:03 2010 S=3.42 Km/hr
</name>
<styleUrl>
#styleMap_TLP_Normal
</styleUrl>
<Point>
<coordinates>
-98.9892120,17.2270679,1746.19
</coordinates>
</Point>
</Placemark>
<Placemark>
<name>
Wed Oct 20 15:14:13 2010 S=1.62 Km/hr
</name>
<styleUrl>
#styleMap_TLP_Normal
</styleUrl>
<Point>
<coordinates>
-98.9891739,17.2269878,1748.81
</coordinates>
</Point>
</Placemark>
<Placemark>
<name>
Wed Oct 20 15:14:23 2010 S=2.19 Km/hr
</name>
<styleUrl>
#styleMap_TLP_Normal
</styleUrl>
<Point>
<coordinates>
-98.9891357,17.2269535,1750.44
</coordinates>
</Point>
</Placemark>
<Placemark>
<name>
Wed Oct 20 15:14:33 2010 S=0.15 Km/hr
</name>
<styleUrl>
#styleMap_TLP_Normal
</styleUrl>
<Point>
<coordinates>
-98.9891434,17.2269306,1752.38
</coordinates>
</Point>
</Placemark>
<Placemark>
<name>
Wed Oct 20 15:14:43 2010 S=0.23 Km/hr
</name>
<styleUrl>
#styleMap_TLP_Normal
</styleUrl>
<Point>
<coordinates>
-98.9891434,17.2269363,1752.88
</coordinates>
</Point>
</Placemark>
<Placemark>
<name>
Wed Oct 20 15:14:53 2010 S=0.36 Km/hr
</name>
<styleUrl>
#styleMap_TLP_Normal
</styleUrl>
<Point>
<coordinates>
-98.9891434,17.2269421,1753.47
</coordinates>
</Point>
</Placemark>
<Placemark>
<name>
Wed Oct 20 15:15:03 2010 S=0.17 Km/hr
</name>
<styleUrl>
#styleMap_TLP_Normal
</styleUrl>
<Point>
<coordinates>
-98.9891434,17.2269459,1754.13
</coordinates>
</Point>
</Placemark>
<Placemark>
<name>
Wed Oct 20 15:15:13 2010 S=0.42 Km/hr
</name>
<styleUrl>
#styleMap_TLP_Normal
</styleUrl>
<Point>
<coordinates>
-98.9891434,17.2269363,1754.94
</coordinates>
</Point>
</Placemark>
<Placemark>
<name>
Wed Oct 20 15:15:23 2010 S=0.21 Km/hr
</name>
<styleUrl>
#styleMap_TLP_Normal
</styleUrl>
<Point>
<coordinates>
-98.9891510,17.2269325,1755.84
</coordinates>
</Point>
</Placemark>
<Placemark>
<name>
Wed Oct 20 15:15:33 2010 S=0.73 Km/hr
</name>
<styleUrl>
#styleMap_TLP_Normal
</styleUrl>
<Point>
<coordinates>
-98.9891586,17.2269287,1756.84
</coordinates>
</Point>
</Placemark>
<Placemark>
<name>
Wed Oct 20 15:15:43 2010 S=0.47 Km/hr
</name>
<styleUrl>
#styleMap_TLP_Normal
</styleUrl>
<Point>
<coordinates>
-98.9891663,17.2269135,1757.69
</coordinates>
</Point>
</Placemark>
<Placemark>
<name>
Wed Oct 20 15:15:53 2010 S=0.38 Km/hr
</name>
<styleUrl>
#styleMap_TLP_Normal
</styleUrl>
<Point>
<coordinates>
-98.9891663,17.2269096,1758.50
</coordinates>
</Point>
</Placemark>
<Placemark>
<name>
Wed Oct 20 15:16:03 2010 S=0.40 Km/hr
</name>
<styleUrl>
#styleMap_TLP_Normal
</styleUrl>
<Point>
<coordinates>
-98.9891663,17.2269001,1759.44
</coordinates>
</Point>
</Placemark>
<Placemark>
<name>
Wed Oct 20 15:16:13 2010 S=0.49 Km/hr
</name>
<styleUrl>
#styleMap_TLP_Normal
</styleUrl>
<Point>
<coordinates>
-98.9891663,17.2268906,1760.50
</coordinates>
</Point>
</Placemark>
<Placemark>
<name>
Wed Oct 20 15:16:23 2010 S=0.50 Km/hr
</name>
<styleUrl>
#styleMap_TLP_Normal
</styleUrl>
<Point>
<coordinates>
-98.9891586,17.2268848,1761.13
</coordinates>
</Point>
</Placemark>
<Placemark>
<name>
Wed Oct 20 15:16:33 2010 S=0.55 Km/hr
</name>
<styleUrl>
#styleMap_TLP_Normal
</styleUrl>
<Point>
<coordinates>
-98.9891434,17.2268944,1761.13
</coordinates>
</Point>
</Placemark>
<Placemark>
<name>
Wed Oct 20 15:16:43 2010 S=0.33 Km/hr
</name>
<styleUrl>
#styleMap_TLP_Normal
</styleUrl>
<Point>
<coordinates>
-98.9891434,17.2268944,1761.31
</coordinates>
</Point>
</Placemark>
<Placemark>
<name>
Wed Oct 20 15:16:53 2010 S=0.26 Km/hr
</name>
<styleUrl>
#styleMap_TLP_Normal
</styleUrl>
<Point>
<coordinates>
-98.9891510,17.2268887,1761.72
</coordinates>
</Point>
</Placemark>
<Placemark>
<name>
Wed Oct 20 15:17:03 2010 S=2.44 Km/hr
</name>
<styleUrl>
#styleMap_TLP_Normal
</styleUrl>
<Point>
<coordinates>
-98.9890900,17.2268658,1761.50
</coordinates>
</Point>
</Placemark>
<Placemark>
<name>
Wed Oct 20 15:17:13 2010 S=2.90 Km/hr
</name>
<styleUrl>
#styleMap_TLP_Normal
</styleUrl>
<Point>
<coordinates>
-98.9890060,17.2268505,1763.13
</coordinates>
</Point>
</Placemark>
<Placemark>
<name>
Wed Oct 20 15:17:23 2010 S=2.40 Km/hr
</name>
<styleUrl>
#styleMap_TLP_Normal
</styleUrl>
<Point>
<coordinates>
-98.9889450,17.2268314,1763.88
</coordinates>
</Point>
</Placemark>
<Placemark>
<name>
Wed Oct 20 15:17:33 2010 S=1.75 Km/hr
</name>
<styleUrl>
#styleMap_TLP_Normal
</styleUrl>
<Point>
<coordinates>
-98.9888992,17.2268429,1764.63
</coordinates>
</Point>
</Placemark>
<Placemark>
<name>
Wed Oct 20 15:17:43 2010 S=2.44 Km/hr
</name>
<styleUrl>
#styleMap_TLP_Normal
</styleUrl>
<Point>
<coordinates>
-98.9888535,17.2268181,1765.78
</coordinates>
</Point>
</Placemark>
<Placemark>
<name>
Wed Oct 20 15:17:53 2010 S=1.67 Km/hr
</name>
<styleUrl>
#styleMap_TLP_Normal
</styleUrl>
<Point>
<coordinates>
-98.9888077,17.2267990,1767.28
</coordinates>
</Point>
</Placemark>
<Placemark>
<name>
Wed Oct 20 15:18:03 2010 S=1.97 Km/hr
</name>
<styleUrl>
#styleMap_TLP_Normal
</styleUrl>
<Point>
<coordinates>
-98.9887466,17.2268009,1768.91
</coordinates>
</Point>
</Placemark>
<Placemark>
<name>
Wed Oct 20 15:18:13 2010 S=2.28 Km/hr
</name>
<styleUrl>
#styleMap_TLP_Normal
</styleUrl>
<Point>
<coordinates>
-98.9886627,17.2268238,1769.59
</coordinates>
</Point>
</Placemark>
<Placemark>
<name>
Wed Oct 20 15:18:23 2010 S=2.19 Km/hr
</name>
<styleUrl>
#styleMap_TLP_Normal
</styleUrl>
<Point>
<coordinates>
-98.9886017,17.2268658,1771.41
</coordinates>
</Point>
</Placemark>
<Placemark>
<name>
Wed Oct 20 15:18:33 2010 S=1.38 Km/hr
</name>
<styleUrl>
#styleMap_TLP_Normal
</styleUrl>
<Point>
<coordinates>
-98.9885483,17.2269020,1773.06
</coordinates>
</Point>
</Placemark>
<Placemark>
<name>
Wed Oct 20 15:18:43 2010 S=0.78 Km/hr
</name>
<styleUrl>
#styleMap_TLP_Normal
</styleUrl>
<Point>
<coordinates>
-98.9885101,17.2268848,1773.13
</coordinates>
</Point>
</Placemark>
<Placemark>
<name>
Wed Oct 20 15:18:53 2010 S=1.31 Km/hr
</name>
<styleUrl>
#styleMap_TLP_Normal
</styleUrl>
<Point>
<coordinates>
-98.9884796,17.2268887,1773.66
</coordinates>
</Point>
</Placemark>
<Placemark>
<name>
Wed Oct 20 15:19:03 2010 S=1.93 Km/hr
</name>
<styleUrl>
#styleMap_TLP_Normal
</styleUrl>
<Point>
<coordinates>
-98.9884491,17.2268677,1773.94
</coordinates>
</Point>
</Placemark>
<Placemark>
<name>
Wed Oct 20 15:19:13 2010 S=1.75 Km/hr
</name>
<styleUrl>
#styleMap_TLP_Normal
</styleUrl>
<Point>
<coordinates>
-98.9884338,17.2268238,1775.63
</coordinates>
</Point>
</Placemark>
<Placemark>
<name>
Wed Oct 20 15:19:23 2010 S=1.44 Km/hr
</name>
<styleUrl>
#styleMap_TLP_Normal
</styleUrl>
<Point>
<coordinates>
-98.9883881,17.2268028,1777.53
</coordinates>
</Point>
</Placemark>
<Placemark>
<name>
Wed Oct 20 15:19:33 2010 S=0.06 Km/hr
</name>
<styleUrl>
#styleMap_TLP_Normal
</styleUrl>
<Point>
<coordinates>
-98.9883957,17.2268085,1779.00
</coordinates>
</Point>
</Placemark>
<Placemark>
<name>
Wed Oct 20 15:19:43 2010 S=0.25 Km/hr
</name>
<styleUrl>
#styleMap_TLP_Normal
</styleUrl>
<Point>
<coordinates>
-98.9884033,17.2268181,1778.81
</coordinates>
</Point>
</Placemark>
<Placemark>
<name>
Wed Oct 20 15:19:53 2010 S=0.18 Km/hr
</name>
<styleUrl>
#styleMap_TLP_Normal
</styleUrl>
<Point>
<coordinates>
-98.9883957,17.2268238,1777.75
</coordinates>
</Point>
</Placemark>
<Placemark>
<name>
Wed Oct 20 15:20:03 2010 S=0.15 Km/hr
</name>
<styleUrl>
#styleMap_TLP_Normal
</styleUrl>
<Point>
<coordinates>
-98.9883957,17.2268314,1777.53
</coordinates>
</Point>
</Placemark>
<Placemark>
<name>
Wed Oct 20 15:20:13 2010 S=0.16 Km/hr
</name>
<styleUrl>
#styleMap_TLP_Normal
</styleUrl>
<Point>
<coordinates>
-98.9883957,17.2268372,1777.25
</coordinates>
</Point>
</Placemark>
<Placemark>
<name>
Wed Oct 20 15:20:23 2010 S=0.03 Km/hr
</name>
<styleUrl>
#styleMap_TLP_Normal
</styleUrl>
<Point>
<coordinates>
-98.9883957,17.2268391,1777.19
</coordinates>
</Point>
</Placemark>
<Placemark>
<name>
Wed Oct 20 15:20:33 2010 S=0.61 Km/hr
</name>
<styleUrl>
#styleMap_TLP_Normal
</styleUrl>
<Point>
<coordinates>
-98.9883957,17.2268372,1777.19
</coordinates>
</Point>
</Placemark>
<Placemark>
<name>
Wed Oct 20 15:20:43 2010 S=1.37 Km/hr
</name>
<styleUrl>
#styleMap_TLP_Normal
</styleUrl>
<Point>
<coordinates>
-98.9883575,17.2268276,1777.91
</coordinates>
</Point>
</Placemark>
<Placemark>
<name>
Wed Oct 20 15:20:53 2010 S=2.48 Km/hr
</name>
<styleUrl>
#styleMap_TLP_Normal
</styleUrl>
<Point>
<coordinates>
-98.9882736,17.2267857,1779.84
</coordinates>
</Point>
</Placemark>
<Placemark>
<name>
Wed Oct 20 15:21:03 2010 S=1.89 Km/hr
</name>
<styleUrl>
#styleMap_TLP_Normal
</styleUrl>
<Point>
<coordinates>
-98.9881897,17.2267799,1781.44
</coordinates>
</Point>
</Placemark>
<Placemark>
<name>
Wed Oct 20 15:21:13 2010 S=2.58 Km/hr
</name>
<styleUrl>
#styleMap_TLP_Normal
</styleUrl>
<Point>
<coordinates>
-98.9881439,17.2267284,1783.81
</coordinates>
</Point>
</Placemark>
<Placemark>
<name>
Wed Oct 20 15:21:23 2010 S=3.49 Km/hr
</name>
<styleUrl>
#styleMap_TLP_Normal
</styleUrl>
<Point>
<coordinates>
-98.9880981,17.2266388,1786.59
</coordinates>
</Point>
</Placemark>
<Placemark>
<name>
Wed Oct 20 15:21:33 2010 S=3.36 Km/hr
</name>
<styleUrl>
#styleMap_TLP_Normal
</styleUrl>
<Point>
<coordinates>
-98.9880371,17.2265644,1789.53
</coordinates>
</Point>
</Placemark>
<Placemark>
<name>
Wed Oct 20 15:21:43 2010 S=1.22 Km/hr
</name>
<styleUrl>
#styleMap_TLP_Normal
</styleUrl>
<Point>
<coordinates>
-98.9880371,17.2265224,1789.84
</coordinates>
</Point>
</Placemark>
<Placemark>
<name>
Wed Oct 20 15:21:53 2010 S=3.47 Km/hr
</name>
<styleUrl>
#styleMap_TLP_Normal
</styleUrl>
<Point>
<coordinates>
-98.9879379,17.2264938,1790.59
</coordinates>
</Point>
</Placemark>
<Placemark>
<name>
Wed Oct 20 15:22:03 2010 S=1.81 Km/hr
</name>
<styleUrl>
#styleMap_TLP_Normal
</styleUrl>
<Point>
<coordinates>
-98.9878464,17.2264977,1790.97
</coordinates>
</Point>
</Placemark>
<Placemark>
<name>
Wed Oct 20 15:22:13 2010 S=2.40 Km/hr
</name>
<styleUrl>
#styleMap_TLP_Normal
</styleUrl>
<Point>
<coordinates>
-98.9878159,17.2264633,1791.63
</coordinates>
</Point>
</Placemark>
<Placemark>
<name>
Wed Oct 20 15:22:23 2010 S=1.63 Km/hr
</name>
<styleUrl>
#styleMap_TLP_Normal
</styleUrl>
<Point>
<coordinates>
-98.9877625,17.2264290,1792.28
</coordinates>
</Point>
</Placemark>
<Placemark>
<name>
Wed Oct 20 15:22:33 2010 S=3.37 Km/hr
</name>
<styleUrl>
#styleMap_TLP_Normal
</styleUrl>
<Point>
<coordinates>
-98.9876709,17.2263546,1792.56
</coordinates>
</Point>
</Placemark>
<Placemark>
<name>
Wed Oct 20 15:22:43 2010 S=1.28 Km/hr
</name>
<styleUrl>
#styleMap_TLP_Normal
</styleUrl>
<Point>
<coordinates>
-98.9876404,17.2263355,1792.78
</coordinates>
</Point>
</Placemark>
<Placemark>
<name>
Wed Oct 20 15:22:53 2010 S=2.52 Km/hr
</name>
<styleUrl>
#styleMap_TLP_Normal
</styleUrl>
<Point>
<coordinates>
-98.9876022,17.2262993,1792.91
</coordinates>
</Point>
</Placemark>
<Placemark>
<name>
Wed Oct 20 15:23:03 2010 S=0.54 Km/hr
</name>
<styleUrl>
#styleMap_TLP_Normal
</styleUrl>
<Point>
<coordinates>
-98.9875946,17.2262802,1792.97
</coordinates>
</Point>
</Placemark>
<Placemark>
<name>
Wed Oct 20 15:23:13 2010 S=0.50 Km/hr
</name>
<styleUrl>
#styleMap_TLP_Normal
</styleUrl>
<Point>
<coordinates>
-98.9875946,17.2262669,1793.03
</coordinates>
</Point>
</Placemark>
<Placemark>
<name>
Wed Oct 20 15:23:23 2010 S=0.39 Km/hr
</name>
<styleUrl>
#styleMap_TLP_Normal
</styleUrl>
<Point>
<coordinates>
-98.9875946,17.2262611,1793.03
</coordinates>
</Point>
</Placemark>
<Placemark>
<name>
Wed Oct 20 15:23:33 2010 S=2.08 Km/hr
</name>
<styleUrl>
#styleMap_TLP_Normal
</styleUrl>
<Point>
<coordinates>
-98.9875870,17.2262535,1792.84
</coordinates>
</Point>
</Placemark>
<Placemark>
<name>
Wed Oct 20 15:23:43 2010 S=1.03 Km/hr
</name>
<styleUrl>
#styleMap_TLP_Normal
</styleUrl>
<Point>
<coordinates>
-98.9875717,17.2262115,1790.94
</coordinates>
</Point>
</Placemark>
<Placemark>
<name>
Wed Oct 20 15:23:53 2010 S=2.02 Km/hr
</name>
<styleUrl>
#styleMap_TLP_Normal
</styleUrl>
<Point>
<coordinates>
-98.9875412,17.2261868,1789.84
</coordinates>
</Point>
</Placemark>
<Placemark>
<name>
Wed Oct 20 15:24:03 2010 S=1.52 Km/hr
</name>
<styleUrl>
#styleMap_TLP_Normal
</styleUrl>
<Point>
<coordinates>
-98.9875259,17.2261429,1789.94
</coordinates>
</Point>
</Placemark>
<Placemark>
<name>
Wed Oct 20 15:24:13 2010 S=2.16 Km/hr
</name>
<styleUrl>
#styleMap_TLP_Normal
</styleUrl>
<Point>
<coordinates>
-98.9875031,17.2260666,1789.06
</coordinates>
</Point>
</Placemark>
<Placemark>
<name>
Wed Oct 20 15:24:23 2010 S=2.91 Km/hr
</name>
<styleUrl>
#styleMap_TLP_Normal
</styleUrl>
<Point>
<coordinates>
-98.9874725,17.2259865,1788.81
</coordinates>
</Point>
</Placemark>
<Placemark>
<name>
Wed Oct 20 15:24:33 2010 S=0.78 Km/hr
</name>
<styleUrl>
#styleMap_TLP_Normal
</styleUrl>
<Point>
<coordinates>
-98.9874649,17.2259483,1788.38
</coordinates>
</Point>
</Placemark>
<Placemark>
<name>
Wed Oct 20 15:24:43 2010 S=0.26 Km/hr
</name>
<styleUrl>
#styleMap_TLP_Normal
</styleUrl>
<Point>
<coordinates>
-98.9874573,17.2259483,1788.28
</coordinates>
</Point>
</Placemark>
<Placemark>
<name>
Wed Oct 20 15:24:53 2010 S=1.43 Km/hr
</name>
<styleUrl>
#styleMap_TLP_Normal
</styleUrl>
<Point>
<coordinates>
-98.9874649,17.2259483,1788.22
</coordinates>
</Point>
</Placemark>
<Placemark>
<name>
Wed Oct 20 15:25:03 2010 S=2.08 Km/hr
</name>
<styleUrl>
#styleMap_TLP_Normal
</styleUrl>
<Point>
<coordinates>
-98.9874268,17.2258816,1788.38
</coordinates>
</Point>
</Placemark>
<Placemark>
<name>
Wed Oct 20 15:25:13 2010 S=2.49 Km/hr
</name>
<styleUrl>
#styleMap_TLP_Normal
</styleUrl>
<Point>
<coordinates>
-98.9873810,17.2258091,1786.03
</coordinates>
</Point>
</Placemark>
<Placemark>
<name>
Wed Oct 20 15:25:23 2010 S=0.28 Km/hr
</name>
<styleUrl>
#styleMap_TLP_Normal
</styleUrl>
<Point>
<coordinates>
-98.9873657,17.2257843,1784.34
</coordinates>
</Point>
</Placemark>
<Placemark>
<name>
Wed Oct 20 15:25:33 2010 S=1.58 Km/hr
</name>
<styleUrl>
#styleMap_TLP_Normal
</styleUrl>
<Point>
<coordinates>
-98.9873505,17.2257843,1784.03
</coordinates>
</Point>
</Placemark>
<Placemark>
<name>
Wed Oct 20 15:25:43 2010 S=3.44 Km/hr
</name>
<styleUrl>
#styleMap_TLP_Normal
</styleUrl>
<Point>
<coordinates>
-98.9872742,17.2257481,1783.31
</coordinates>
</Point>
</Placemark>
<Placemark>
<name>
Wed Oct 20 15:25:53 2010 S=0.25 Km/hr
</name>
<styleUrl>
#styleMap_TLP_Normal
</styleUrl>
<Point>
<coordinates>
-98.9872284,17.2257366,1782.56
</coordinates>
</Point>
</Placemark>
<Placemark>
<name>
Wed Oct 20 15:26:03 2010 S=0.87 Km/hr
</name>
<styleUrl>
#styleMap_TLP_Normal
</styleUrl>
<Point>
<coordinates>
-98.9872208,17.2257366,1782.34
</coordinates>
</Point>
</Placemark>
<Placemark>
<name>
Wed Oct 20 15:26:13 2010 S=1.82 Km/hr
</name>
<styleUrl>
#styleMap_TLP_Normal
</styleUrl>
<Point>
<coordinates>
-98.9871674,17.2257195,1782.34
</coordinates>
</Point>
</Placemark>
<Placemark>
<name>
Wed Oct 20 15:26:23 2010 S=2.68 Km/hr
</name>
<styleUrl>
#styleMap_TLP_Normal
</styleUrl>
<Point>
<coordinates>
-98.9870911,17.2256756,1781.53
</coordinates>
</Point>
</Placemark>
<Placemark>
<name>
Wed Oct 20 15:26:33 2010 S=0.44 Km/hr
</name>
<styleUrl>
#styleMap_TLP_Normal
</styleUrl>
<Point>
<coordinates>
-98.9870148,17.2256355,1780.72
</coordinates>
</Point>
</Placemark>
<Placemark>
<name>
Wed Oct 20 15:26:43 2010 S=0.87 Km/hr
</name>
<styleUrl>
#styleMap_TLP_Normal
</styleUrl>
<Point>
<coordinates>
-98.9870148,17.2256317,1781.28
</coordinates>
</Point>
</Placemark>
<Placemark>
<name>
Wed Oct 20 15:26:53 2010 S=2.05 Km/hr
</name>
<styleUrl>
#styleMap_TLP_Normal
</styleUrl>
<Point>
<coordinates>
-98.9870148,17.2256279,1781.97
</coordinates>
</Point>
</Placemark>
<Placemark>
<name>
Wed Oct 20 15:27:03 2010 S=1.85 Km/hr
</name>
<styleUrl>
#styleMap_TLP_Normal
</styleUrl>
<Point>
<coordinates>
-98.9869461,17.2256012,1783.13
</coordinates>
</Point>
</Placemark>
<Placemark>
<name>
Wed Oct 20 15:27:13 2010 S=0.51 Km/hr
</name>
<styleUrl>
#styleMap_TLP_Normal
</styleUrl>
<Point>
<coordinates>
-98.9869156,17.2255840,1783.84
</coordinates>
</Point>
</Placemark>
<Placemark>
<name>
Wed Oct 20 15:27:23 2010 S=1.59 Km/hr
</name>
<styleUrl>
#styleMap_TLP_Normal
</styleUrl>
<Point>
<coordinates>
-98.9869080,17.2255840,1783.94
</coordinates>
</Point>
</Placemark>
<Placemark>
<name>
Wed Oct 20 15:27:33 2010 S=4.84 Km/hr
</name>
<styleUrl>
#styleMap_TLP_Normal
</styleUrl>
<Point>
<coordinates>
-98.9868393,17.2255974,1784.38
</coordinates>
</Point>
</Placemark>
<Placemark>
<name>
Wed Oct 20 15:27:43 2010 S=1.42 Km/hr
</name>
<styleUrl>
#styleMap_TLP_Normal
</styleUrl>
<Point>
<coordinates>
-98.9867706,17.2256680,1784.13
</coordinates>
</Point>
</Placemark>
<Placemark>
<name>
Wed Oct 20 15:27:53 2010 S=2.84 Km/hr
</name>
<styleUrl>
#styleMap_TLP_Normal
</styleUrl>
<Point>
<coordinates>
-98.9867096,17.2257385,1784.69
</coordinates>
</Point>
</Placemark>
<Placemark>
<name>
Wed Oct 20 15:28:03 2010 S=4.22 Km/hr
</name>
<styleUrl>
#styleMap_TLP_Normal
</styleUrl>
<Point>
<coordinates>
-98.9866562,17.2258053,1784.47
</coordinates>
</Point>
</Placemark>
<Placemark>
<name>
Wed Oct 20 15:28:13 2010 S=4.11 Km/hr
</name>
<styleUrl>
#styleMap_TLP_Normal
</styleUrl>
<Point>
<coordinates>
-98.9866257,17.2258816,1785.53
</coordinates>
</Point>
</Placemark>
<Placemark>
<name>
Wed Oct 20 15:28:23 2010 S=3.61 Km/hr
</name>
<styleUrl>
#styleMap_TLP_Normal
</styleUrl>
<Point>
<coordinates>
-98.9865952,17.2259808,1787.41
</coordinates>
</Point>
</Placemark>
<Placemark>
<name>
Wed Oct 20 15:28:33 2010 S=3.00 Km/hr
</name>
<styleUrl>
#styleMap_TLP_Normal
</styleUrl>
<Point>
<coordinates>
-98.9866180,17.2260799,1789.28
</coordinates>
</Point>
</Placemark>
<Placemark>
<name>
Wed Oct 20 15:28:43 2010 S=2.97 Km/hr
</name>
<styleUrl>
#styleMap_TLP_Normal
</styleUrl>
<Point>
<coordinates>
-98.9866409,17.2261562,1791.34
</coordinates>
</Point>
</Placemark>
<Placemark>
<name>
Wed Oct 20 15:28:53 2010 S=3.11 Km/hr
</name>
<styleUrl>
#styleMap_TLP_Normal
</styleUrl>
<Point>
<coordinates>
-98.9866638,17.2262516,1792.97
</coordinates>
</Point>
</Placemark>
<Placemark>
<name>
Wed Oct 20 15:29:03 2010 S=0.81 Km/hr
</name>
<styleUrl>
#styleMap_TLP_Normal
</styleUrl>
<Point>
<coordinates>
-98.9866638,17.2263145,1791.28
</coordinates>
</Point>
</Placemark>
<Placemark>
<name>
Wed Oct 20 15:29:13 2010 S=0.27 Km/hr
</name>
<styleUrl>
#styleMap_TLP_Normal
</styleUrl>
<Point>
<coordinates>
-98.9866409,17.2263126,1790.22
</coordinates>
</Point>
</Placemark>
<Placemark>
<name>
Wed Oct 20 15:29:23 2010 S=2.77 Km/hr
</name>
<styleUrl>
#styleMap_TLP_Normal
</styleUrl>
<Point>
<coordinates>
-98.9865875,17.2263126,1789.84
</coordinates>
</Point>
</Placemark>
<Placemark>
<name>
Wed Oct 20 15:29:33 2010 S=0.65 Km/hr
</name>
<styleUrl>
#styleMap_TLP_Normal
</styleUrl>
<Point>
<coordinates>
-98.9865341,17.2262821,1789.00
</coordinates>
</Point>
</Placemark>
<Placemark>
<name>
Wed Oct 20 15:29:43 2010 S=0.48 Km/hr
</name>
<styleUrl>
#styleMap_TLP_Normal
</styleUrl>
<Point>
<coordinates>
-98.9865341,17.2262783,1788.06
</coordinates>
</Point>
</Placemark>
<Placemark>
<name>
Wed Oct 20 15:29:53 2010 S=0.64 Km/hr
</name>
<styleUrl>
#styleMap_TLP_Normal
</styleUrl>
<Point>
<coordinates>
-98.9865341,17.2262897,1788.59
</coordinates>
</Point>
</Placemark>
<Placemark>
<name>
Wed Oct 20 15:30:03 2010 S=0.14 Km/hr
</name>
<styleUrl>
#styleMap_TLP_Finish
</styleUrl>
<Point>
<coordinates>
-98.9865417,17.2262821,1788.66
</coordinates>
</Point>
</Placemark>
</Folder>
</Document>
</kml>
