# Supplementary material for: Lévy foraging patterns of rural humans
Source: PLoS One. 2018 Jun 18;13(6):e0199099. doi: 10.1371/journal.pone.0199099 (PMC6005560; doi:10.1371/journal.pone.0199099)
Supplement: S6 File — (ZIP) [file pone.0199099.s006.zip › holux12/Holux012_M-241_Start_20100418-152945_Finish_20100418-160055.kml]

<?xml version="1.0" encoding="UTF-8"?>
<kml xmlns="http://earth.google.com/kml/2.1">
<Document>
<Style id="normalState_TLP_Start">
<IconStyle>
<scale>1.0</scale>
<Icon>
<href>http://maps.google.com/mapfiles/kml/pal4/icon15.png</href>
</Icon>
</IconStyle>
<LabelStyle>
<scale>1.0</scale>
</LabelStyle>
</Style>
<Style id="highlightState_TLP_Start">
<IconStyle>
<scale>1.1</scale>
<Icon>
<href>http://maps.google.com/mapfiles/kml/pal4/icon7.png</href>
</Icon>
</IconStyle>
<LabelStyle>
<scale>1.1</scale>
<color>ff0000ff</color>
</LabelStyle>
</Style>
<StyleMap id="styleMap_TLP_Start">
<Pair>
<key>normal</key>
<styleUrl>#normalState_TLP_Start</styleUrl>
</Pair>
<Pair>
<key>highlight</key>
<styleUrl>#highlightState_TLP_Start</styleUrl>
</Pair>
</StyleMap>
<Style id="normalState_TLP_Finish">
<IconStyle>
<scale>1.0</scale>
<Icon>
<href>http://maps.google.com/mapfiles/kml/pal4/icon15.png</href>
</Icon>
</IconStyle>
<LabelStyle>
<scale>1.0</scale>
</LabelStyle>
</Style>
<Style id="highlightState_TLP_Finish">
<IconStyle>
<scale>1.1</scale>
<Icon>
<href>http://maps.google.com/mapfiles/kml/pal4/icon7.png</href>
</Icon>
</IconStyle>
<LabelStyle>
<scale>1.1</scale>
<color>ff0000ff</color>
</LabelStyle>
</Style>
<StyleMap id="styleMap_TLP_Finish">
<Pair>
<key>normal</key>
<styleUrl>#normalState_TLP_Finish</styleUrl>
</Pair>
<Pair>
<key>highlight</key>
<styleUrl>#highlightState_TLP_Finish</styleUrl>
</Pair>
</StyleMap>
<Style id="normalState_TLP_Normal">
<IconStyle>
<scale>1.0</scale>
<Icon>
<href>http://maps.google.com/mapfiles/kml/pal4/icon31.png</href>
</Icon>
</IconStyle>
<LabelStyle>
<scale>1.0</scale>
</LabelStyle>
</Style>
<Style id="highlightState_TLP_Normal">
<IconStyle>
<scale>1.1</scale>
<Icon>
<href>http://maps.google.com/mapfiles/kml/pal4/icon23.png</href>
</Icon>
</IconStyle>
<LabelStyle>
<scale>1.1</scale>
<color>ff0000ff</color>
</LabelStyle>
</Style>
<StyleMap id="styleMap_TLP_Normal">
<Pair>
<key>normal</key>
<styleUrl>#normalState_TLP_Normal</styleUrl>
</Pair>
<Pair>
<key>highlight</key>
<styleUrl>#highlightState_TLP_Normal</styleUrl>
</Pair>
</StyleMap>
<Style id="normalState_TLP_Photo">
<IconStyle>
<scale>1.0</scale>
<Icon>
<href>http://maps.google.com/mapfiles/kml/pal4/icon46.png</href>
</Icon>
</IconStyle>
<LabelStyle>
<scale>1.0</scale>
</LabelStyle>
</Style>
<Style id="highlightState_TLP_Photo">
<IconStyle>
<scale>1.1</scale>
<Icon>
<href>http://maps.google.com/mapfiles/kml/pal4/icon38.png</href>
</Icon>
</IconStyle>
<LabelStyle>
<scale>1.1</scale>
<color>ff0000ff</color>
</LabelStyle>
</Style>
<StyleMap id="styleMap_TLP_Photo">
<Pair>
<key>normal</key>
<styleUrl>#normalState_TLP_Photo</styleUrl>
</Pair>
<Pair>
<key>highlight</key>
<styleUrl>#highlightState_TLP_Photo</styleUrl>
</Pair>
</StyleMap>
<Style id="roadStyle">
<LineStyle>
<color>ffffff00</color>
<width>6</width>
</LineStyle>
</Style>
<Open>1</Open>
<description>Route</description>
<name>Track Log</name>
<Placemark>
<name>Route</name>
<styleUrl>#roadStyle</styleUrl>
<MultiGeometry>
<LineString>
<coordinates>
-98.9836655,17.2231674,1768.31 -98.9837036,17.2231693,1769.13 -98.9838715,17.2230930,1768.84 -98.9839630,17.2229919,1768.19 -98.9840469,17.2228737,1767.22 -98.9840622,17.2227325,1766.63 -98.9840851,17.2226143,1764.34 -98.9841614,17.2225533,1761.28 -98.9842682,17.2226143,1760.59 -98.9843826,17.2227020,1759.81 -98.9844894,17.2227974,1751.13 -98.9845886,17.2228546,1750.63 -98.9846878,17.2229404,1745.19 -98.9847488,17.2230339,1745.97 -98.9847794,17.2230816,1750.28 -98.9847870,17.2231102,1751.50 -98.9847717,17.2229919,1754.28 -98.9847565,17.2228661,1756.47 -98.9847412,17.2227554,1757.69 -98.9847336,17.2226200,1759.00 -98.9847031,17.2224960,1759.94 -98.9846725,17.2223663,1760.00 -98.9846420,17.2222481,1759.59 -98.9845886,17.2222252,1758.84 -98.9845581,17.2220936,1758.34 -98.9844284,17.2220268,1756.75 -98.9843216,17.2219334,1752.63 -98.9842453,17.2218990,1747.91 -98.9841232,17.2218266,1746.53 -98.9840164,17.2217884,1744.06 -98.9839859,17.2217464,1743.50 -98.9838791,17.2216454,1739.75 -98.9838028,17.2215881,1734.47 -98.9837418,17.2214832,1731.19 -98.9837036,17.2214413,1724.84 -98.9836121,17.2213688,1721.31 -98.9835434,17.2213135,1717.31 -98.9834290,17.2212582,1710.63 -98.9833527,17.2212067,1701.81 -98.9832916,17.2211456,1693.84 -98.9832153,17.2210712,1688.13 -98.9831009,17.2210121,1683.38 -98.9830704,17.2209854,1682.59 -98.9830322,17.2209511,1681.41 -98.9829788,17.2208595,1679.38 -98.9829254,17.2208748,1678.81 -98.9828949,17.2209435,1678.34 -98.9828186,17.2208805,1675.03 -98.9827957,17.2208309,1674.00 -98.9827347,17.2207508,1672.16 -98.9826736,17.2207165,1669.59 -98.9826813,17.2207146,1669.56 -98.9826736,17.2207108,1669.56 -98.9826736,17.2207088,1669.47 -98.9826736,17.2207088,1669.47 -98.9826508,17.2207489,1668.72 -98.9826584,17.2208309,1668.66 -98.9827042,17.2208958,1667.59 -98.9826431,17.2209568,1665.84 -98.9826736,17.2210121,1664.66 -98.9827194,17.2210732,1663.50 -98.9827347,17.2211361,1665.66 -98.9827652,17.2211742,1667.28 -98.9827805,17.2211647,1668.53 -98.9828644,17.2211933,1669.72 -98.9829330,17.2212219,1669.34 -98.9829636,17.2212524,1668.81 -98.9829712,17.2212753,1670.31 -98.9830017,17.2213287,1671.78 -98.9830093,17.2214069,1672.97 -98.9830170,17.2214890,1674.66 -98.9829941,17.2215462,1675.03 -98.9830170,17.2215862,1676.91 -98.9830170,17.2216282,1678.03 -98.9830093,17.2217255,1678.34 -98.9830322,17.2217960,1680.53 -98.9830475,17.2218971,1681.06 -98.9830322,17.2219753,1680.50 -98.9830170,17.2220497,1679.88 -98.9829941,17.2220936,1678.69 -98.9829712,17.2221203,1677.94 -98.9829407,17.2221680,1675.72 -98.9829559,17.2221985,1674.91 -98.9829865,17.2222500,1674.88 -98.9829254,17.2222900,1678.34 -98.9829330,17.2222919,1678.47 -98.9829330,17.2222900,1678.56 -98.9829407,17.2222843,1678.72 -98.9829330,17.2223263,1679.41 -98.9829559,17.2223682,1677.91 -98.9829865,17.2224083,1676.06 -98.9829941,17.2224007,1675.47 -98.9829941,17.2224445,1675.78 -98.9830170,17.2224712,1676.75 -98.9830551,17.2224541,1676.88 -98.9831085,17.2224255,1677.41 -98.9831085,17.2224541,1683.53 -98.9831238,17.2224922,1688.25 -98.9831619,17.2224903,1690.31 -98.9831772,17.2224579,1691.75 -98.9832153,17.2224388,1692.19 -98.9832001,17.2224617,1696.09 -98.9831848,17.2225075,1695.56 -98.9832230,17.2225761,1697.25 -98.9832382,17.2226276,1699.44 -98.9832230,17.2227249,1699.72 -98.9832458,17.2227249,1699.91 -98.9832458,17.2227726,1698.66 -98.9832687,17.2227898,1698.88 -98.9832764,17.2227936,1700.28 -98.9833069,17.2228146,1700.66 -98.9833069,17.2228088,1701.91 -98.9832687,17.2228394,1703.22 -98.9832230,17.2228661,1708.69 -98.9832077,17.2228909,1710.88 -98.9832077,17.2229385,1712.63 -98.9831772,17.2229710,1714.22 -98.9830856,17.2230053,1713.28 -98.9830627,17.2230263,1709.78 -98.9830551,17.2229748,1708.13 -98.9830704,17.2229805,1707.44 -98.9830704,17.2230740,1706.22 -98.9830627,17.2231483,1705.03 -98.9831085,17.2232342,1703.38 -98.9831161,17.2233257,1703.75 -98.9831619,17.2234135,1702.66 -98.9831238,17.2234974,1703.38 -98.9830856,17.2235699,1702.75 -98.9831390,17.2236576,1706.59 -98.9831619,17.2236958,1711.13 -98.9831619,17.2236996,1711.97 -98.9831543,17.2236919,1711.66 -98.9832153,17.2236767,1710.72 -98.9832993,17.2236881,1711.06 -98.9833603,17.2237377,1713.47 -98.9834747,17.2237797,1713.94 -98.9835052,17.2238770,1716.94 -98.9835892,17.2239208,1718.34 -98.9836502,17.2239952,1720.88 -98.9836807,17.2240353,1722.25 -98.9836960,17.2240124,1722.50 -98.9836426,17.2238941,1724.25 -98.9836121,17.2238178,1726.50 -98.9835358,17.2237129,1727.88 -98.9834671,17.2236519,1730.03 -98.9834213,17.2235527,1728.13 -98.9834061,17.2234592,1732.63 -98.9834290,17.2233601,1732.63 -98.9834824,17.2232590,1733.34 -98.9834290,17.2231846,1732.00 -98.9834213,17.2231960,1735.22 -98.9834442,17.2231979,1735.47 -98.9834518,17.2232018,1735.25 -98.9834442,17.2232151,1735.53 -98.9834442,17.2232151,1735.56 -98.9834595,17.2231789,1735.06 -98.9834824,17.2230911,1734.03 -98.9834671,17.2230072,1732.94 -98.9834824,17.2229996,1732.44 -98.9834824,17.2229919,1731.81 -98.9834824,17.2229862,1732.03 -98.9834747,17.2229843,1732.06 -98.9835129,17.2229729,1732.28 -98.9835129,17.2229748,1732.16 -98.9835129,17.2229652,1732.31 -98.9834976,17.2229633,1732.38 -98.9834900,17.2229633,1732.34 -98.9834900,17.2229633,1732.41 -98.9834900,17.2229481,1732.38 -98.9834900,17.2229366,1732.53 -98.9834976,17.2229385,1733.25 -98.9835205,17.2229347,1732.97 -98.9835510,17.2229290,1734.81 -98.9835663,17.2229614,1734.28 -98.9836044,17.2229729,1734.97 -98.9836121,17.2229481,1736.38 -98.9836502,17.2229729,1738.88 -98.9836807,17.2229614,1741.41 -98.9837265,17.2229099,1743.41 -98.9837570,17.2228584,1745.47 -98.9837570,17.2229004,1748.41 -98.9837341,17.2230091,1749.47 -98.9837189,17.2231064,1749.81 -98.9837112,17.2231693,1749.69 -98.9837570,17.2232418,1751.97 -98.9837494,17.2232361,1750.38 -98.9837341,17.2232323,1749.75 -98.9837341,17.2232361,1749.75 </coordinates>
</LineString>
</MultiGeometry>
</Placemark>
<Folder>
<name>waypoints</name>
<Placemark>
<name>
Sun Apr 18 15:29:45 2010 S=0.38 Km/hr
</name>
<styleUrl>
#styleMap_TLP_Start
</styleUrl>
<Point>
<coordinates>
-98.9836655,17.2231674,1768.31
</coordinates>
</Point>
</Placemark>
<Placemark>
<name>
Sun Apr 18 15:29:55 2010 S=2.13 Km/hr
</name>
<styleUrl>
#styleMap_TLP_Normal
</styleUrl>
<Point>
<coordinates>
-98.9837036,17.2231693,1769.13
</coordinates>
</Point>
</Placemark>
<Placemark>
<name>
Sun Apr 18 15:30:05 2010 S=3.23 Km/hr
</name>
<styleUrl>
#styleMap_TLP_Normal
</styleUrl>
<Point>
<coordinates>
-98.9838715,17.2230930,1768.84
</coordinates>
</Point>
</Placemark>
<Placemark>
<name>
Sun Apr 18 15:30:15 2010 S=4.91 Km/hr
</name>
<styleUrl>
#styleMap_TLP_Normal
</styleUrl>
<Point>
<coordinates>
-98.9839630,17.2229919,1768.19
</coordinates>
</Point>
</Placemark>
<Placemark>
<name>
Sun Apr 18 15:30:25 2010 S=4.34 Km/hr
</name>
<styleUrl>
#styleMap_TLP_Normal
</styleUrl>
<Point>
<coordinates>
-98.9840469,17.2228737,1767.22
</coordinates>
</Point>
</Placemark>
<Placemark>
<name>
Sun Apr 18 15:30:35 2010 S=4.07 Km/hr
</name>
<styleUrl>
#styleMap_TLP_Normal
</styleUrl>
<Point>
<coordinates>
-98.9840622,17.2227325,1766.63
</coordinates>
</Point>
</Placemark>
<Placemark>
<name>
Sun Apr 18 15:30:45 2010 S=4.52 Km/hr
</name>
<styleUrl>
#styleMap_TLP_Normal
</styleUrl>
<Point>
<coordinates>
-98.9840851,17.2226143,1764.34
</coordinates>
</Point>
</Placemark>
<Placemark>
<name>
Sun Apr 18 15:30:55 2010 S=5.45 Km/hr
</name>
<styleUrl>
#styleMap_TLP_Normal
</styleUrl>
<Point>
<coordinates>
-98.9841614,17.2225533,1761.28
</coordinates>
</Point>
</Placemark>
<Placemark>
<name>
Sun Apr 18 15:31:05 2010 S=5.15 Km/hr
</name>
<styleUrl>
#styleMap_TLP_Normal
</styleUrl>
<Point>
<coordinates>
-98.9842682,17.2226143,1760.59
</coordinates>
</Point>
</Placemark>
<Placemark>
<name>
Sun Apr 18 15:31:15 2010 S=4.81 Km/hr
</name>
<styleUrl>
#styleMap_TLP_Normal
</styleUrl>
<Point>
<coordinates>
-98.9843826,17.2227020,1759.81
</coordinates>
</Point>
</Placemark>
<Placemark>
<name>
Sun Apr 18 15:31:25 2010 S=5.26 Km/hr
</name>
<styleUrl>
#styleMap_TLP_Normal
</styleUrl>
<Point>
<coordinates>
-98.9844894,17.2227974,1751.13
</coordinates>
</Point>
</Placemark>
<Placemark>
<name>
Sun Apr 18 15:31:35 2010 S=4.94 Km/hr
</name>
<styleUrl>
#styleMap_TLP_Normal
</styleUrl>
<Point>
<coordinates>
-98.9845886,17.2228546,1750.63
</coordinates>
</Point>
</Placemark>
<Placemark>
<name>
Sun Apr 18 15:31:45 2010 S=4.86 Km/hr
</name>
<styleUrl>
#styleMap_TLP_Normal
</styleUrl>
<Point>
<coordinates>
-98.9846878,17.2229404,1745.19
</coordinates>
</Point>
</Placemark>
<Placemark>
<name>
Sun Apr 18 15:31:55 2010 S=6.25 Km/hr
</name>
<styleUrl>
#styleMap_TLP_Normal
</styleUrl>
<Point>
<coordinates>
-98.9847488,17.2230339,1745.97
</coordinates>
</Point>
</Placemark>
<Placemark>
<name>
Sun Apr 18 15:32:05 2010 S=3.14 Km/hr
</name>
<styleUrl>
#styleMap_TLP_Normal
</styleUrl>
<Point>
<coordinates>
-98.9847794,17.2230816,1750.28
</coordinates>
</Point>
</Placemark>
<Placemark>
<name>
Sun Apr 18 15:32:15 2010 S=2.79 Km/hr
</name>
<styleUrl>
#styleMap_TLP_Normal
</styleUrl>
<Point>
<coordinates>
-98.9847870,17.2231102,1751.50
</coordinates>
</Point>
</Placemark>
<Placemark>
<name>
Sun Apr 18 15:32:25 2010 S=5.46 Km/hr
</name>
<styleUrl>
#styleMap_TLP_Normal
</styleUrl>
<Point>
<coordinates>
-98.9847717,17.2229919,1754.28
</coordinates>
</Point>
</Placemark>
<Placemark>
<name>
Sun Apr 18 15:32:35 2010 S=5.51 Km/hr
</name>
<styleUrl>
#styleMap_TLP_Normal
</styleUrl>
<Point>
<coordinates>
-98.9847565,17.2228661,1756.47
</coordinates>
</Point>
</Placemark>
<Placemark>
<name>
Sun Apr 18 15:32:45 2010 S=4.96 Km/hr
</name>
<styleUrl>
#styleMap_TLP_Normal
</styleUrl>
<Point>
<coordinates>
-98.9847412,17.2227554,1757.69
</coordinates>
</Point>
</Placemark>
<Placemark>
<name>
Sun Apr 18 15:32:55 2010 S=5.31 Km/hr
</name>
<styleUrl>
#styleMap_TLP_Normal
</styleUrl>
<Point>
<coordinates>
-98.9847336,17.2226200,1759.00
</coordinates>
</Point>
</Placemark>
<Placemark>
<name>
Sun Apr 18 15:33:05 2010 S=4.45 Km/hr
</name>
<styleUrl>
#styleMap_TLP_Normal
</styleUrl>
<Point>
<coordinates>
-98.9847031,17.2224960,1759.94
</coordinates>
</Point>
</Placemark>
<Placemark>
<name>
Sun Apr 18 15:33:15 2010 S=3.50 Km/hr
</name>
<styleUrl>
#styleMap_TLP_Normal
</styleUrl>
<Point>
<coordinates>
-98.9846725,17.2223663,1760.00
</coordinates>
</Point>
</Placemark>
<Placemark>
<name>
Sun Apr 18 15:33:25 2010 S=4.30 Km/hr
</name>
<styleUrl>
#styleMap_TLP_Normal
</styleUrl>
<Point>
<coordinates>
-98.9846420,17.2222481,1759.59
</coordinates>
</Point>
</Placemark>
<Placemark>
<name>
Sun Apr 18 15:33:35 2010 S=1.34 Km/hr
</name>
<styleUrl>
#styleMap_TLP_Normal
</styleUrl>
<Point>
<coordinates>
-98.9845886,17.2222252,1758.84
</coordinates>
</Point>
</Placemark>
<Placemark>
<name>
Sun Apr 18 15:33:45 2010 S=4.11 Km/hr
</name>
<styleUrl>
#styleMap_TLP_Normal
</styleUrl>
<Point>
<coordinates>
-98.9845581,17.2220936,1758.34
</coordinates>
</Point>
</Placemark>
<Placemark>
<name>
Sun Apr 18 15:33:55 2010 S=4.46 Km/hr
</name>
<styleUrl>
#styleMap_TLP_Normal
</styleUrl>
<Point>
<coordinates>
-98.9844284,17.2220268,1756.75
</coordinates>
</Point>
</Placemark>
<Placemark>
<name>
Sun Apr 18 15:34:05 2010 S=3.53 Km/hr
</name>
<styleUrl>
#styleMap_TLP_Normal
</styleUrl>
<Point>
<coordinates>
-98.9843216,17.2219334,1752.63
</coordinates>
</Point>
</Placemark>
<Placemark>
<name>
Sun Apr 18 15:34:15 2010 S=4.51 Km/hr
</name>
<styleUrl>
#styleMap_TLP_Normal
</styleUrl>
<Point>
<coordinates>
-98.9842453,17.2218990,1747.91
</coordinates>
</Point>
</Placemark>
<Placemark>
<name>
Sun Apr 18 15:34:25 2010 S=5.40 Km/hr
</name>
<styleUrl>
#styleMap_TLP_Normal
</styleUrl>
<Point>
<coordinates>
-98.9841232,17.2218266,1746.53
</coordinates>
</Point>
</Placemark>
<Placemark>
<name>
Sun Apr 18 15:34:35 2010 S=4.68 Km/hr
</name>
<styleUrl>
#styleMap_TLP_Normal
</styleUrl>
<Point>
<coordinates>
-98.9840164,17.2217884,1744.06
</coordinates>
</Point>
</Placemark>
<Placemark>
<name>
Sun Apr 18 15:34:45 2010 S=2.63 Km/hr
</name>
<styleUrl>
#styleMap_TLP_Normal
</styleUrl>
<Point>
<coordinates>
-98.9839859,17.2217464,1743.50
</coordinates>
</Point>
</Placemark>
<Placemark>
<name>
Sun Apr 18 15:34:55 2010 S=4.46 Km/hr
</name>
<styleUrl>
#styleMap_TLP_Normal
</styleUrl>
<Point>
<coordinates>
-98.9838791,17.2216454,1739.75
</coordinates>
</Point>
</Placemark>
<Placemark>
<name>
Sun Apr 18 15:35:05 2010 S=3.71 Km/hr
</name>
<styleUrl>
#styleMap_TLP_Normal
</styleUrl>
<Point>
<coordinates>
-98.9838028,17.2215881,1734.47
</coordinates>
</Point>
</Placemark>
<Placemark>
<name>
Sun Apr 18 15:35:15 2010 S=4.51 Km/hr
</name>
<styleUrl>
#styleMap_TLP_Normal
</styleUrl>
<Point>
<coordinates>
-98.9837418,17.2214832,1731.19
</coordinates>
</Point>
</Placemark>
<Placemark>
<name>
Sun Apr 18 15:35:25 2010 S=3.86 Km/hr
</name>
<styleUrl>
#styleMap_TLP_Normal
</styleUrl>
<Point>
<coordinates>
-98.9837036,17.2214413,1724.84
</coordinates>
</Point>
</Placemark>
<Placemark>
<name>
Sun Apr 18 15:35:35 2010 S=4.53 Km/hr
</name>
<styleUrl>
#styleMap_TLP_Normal
</styleUrl>
<Point>
<coordinates>
-98.9836121,17.2213688,1721.31
</coordinates>
</Point>
</Placemark>
<Placemark>
<name>
Sun Apr 18 15:35:45 2010 S=3.28 Km/hr
</name>
<styleUrl>
#styleMap_TLP_Normal
</styleUrl>
<Point>
<coordinates>
-98.9835434,17.2213135,1717.31
</coordinates>
</Point>
</Placemark>
<Placemark>
<name>
Sun Apr 18 15:35:55 2010 S=4.94 Km/hr
</name>
<styleUrl>
#styleMap_TLP_Normal
</styleUrl>
<Point>
<coordinates>
-98.9834290,17.2212582,1710.63
</coordinates>
</Point>
</Placemark>
<Placemark>
<name>
Sun Apr 18 15:36:05 2010 S=2.94 Km/hr
</name>
<styleUrl>
#styleMap_TLP_Normal
</styleUrl>
<Point>
<coordinates>
-98.9833527,17.2212067,1701.81
</coordinates>
</Point>
</Placemark>
<Placemark>
<name>
Sun Apr 18 15:36:15 2010 S=2.89 Km/hr
</name>
<styleUrl>
#styleMap_TLP_Normal
</styleUrl>
<Point>
<coordinates>
-98.9832916,17.2211456,1693.84
</coordinates>
</Point>
</Placemark>
<Placemark>
<name>
Sun Apr 18 15:36:25 2010 S=2.28 Km/hr
</name>
<styleUrl>
#styleMap_TLP_Normal
</styleUrl>
<Point>
<coordinates>
-98.9832153,17.2210712,1688.13
</coordinates>
</Point>
</Placemark>
<Placemark>
<name>
Sun Apr 18 15:36:35 2010 S=4.51 Km/hr
</name>
<styleUrl>
#styleMap_TLP_Normal
</styleUrl>
<Point>
<coordinates>
-98.9831009,17.2210121,1683.38
</coordinates>
</Point>
</Placemark>
<Placemark>
<name>
Sun Apr 18 15:36:45 2010 S=0.34 Km/hr
</name>
<styleUrl>
#styleMap_TLP_Normal
</styleUrl>
<Point>
<coordinates>
-98.9830704,17.2209854,1682.59
</coordinates>
</Point>
</Placemark>
<Placemark>
<name>
Sun Apr 18 15:36:55 2010 S=0.53 Km/hr
</name>
<styleUrl>
#styleMap_TLP_Normal
</styleUrl>
<Point>
<coordinates>
-98.9830322,17.2209511,1681.41
</coordinates>
</Point>
</Placemark>
<Placemark>
<name>
Sun Apr 18 15:37:05 2010 S=2.29 Km/hr
</name>
<styleUrl>
#styleMap_TLP_Normal
</styleUrl>
<Point>
<coordinates>
-98.9829788,17.2208595,1679.38
</coordinates>
</Point>
</Placemark>
<Placemark>
<name>
Sun Apr 18 15:37:15 2010 S=0.55 Km/hr
</name>
<styleUrl>
#styleMap_TLP_Normal
</styleUrl>
<Point>
<coordinates>
-98.9829254,17.2208748,1678.81
</coordinates>
</Point>
</Placemark>
<Placemark>
<name>
Sun Apr 18 15:37:25 2010 S=4.46 Km/hr
</name>
<styleUrl>
#styleMap_TLP_Normal
</styleUrl>
<Point>
<coordinates>
-98.9828949,17.2209435,1678.34
</coordinates>
</Point>
</Placemark>
<Placemark>
<name>
Sun Apr 18 15:37:35 2010 S=2.57 Km/hr
</name>
<styleUrl>
#styleMap_TLP_Normal
</styleUrl>
<Point>
<coordinates>
-98.9828186,17.2208805,1675.03
</coordinates>
</Point>
</Placemark>
<Placemark>
<name>
Sun Apr 18 15:37:45 2010 S=4.79 Km/hr
</name>
<styleUrl>
#styleMap_TLP_Normal
</styleUrl>
<Point>
<coordinates>
-98.9827957,17.2208309,1674.00
</coordinates>
</Point>
</Placemark>
<Placemark>
<name>
Sun Apr 18 15:37:55 2010 S=3.89 Km/hr
</name>
<styleUrl>
#styleMap_TLP_Normal
</styleUrl>
<Point>
<coordinates>
-98.9827347,17.2207508,1672.16
</coordinates>
</Point>
</Placemark>
<Placemark>
<name>
Sun Apr 18 15:38:05 2010 S=0.32 Km/hr
</name>
<styleUrl>
#styleMap_TLP_Normal
</styleUrl>
<Point>
<coordinates>
-98.9826736,17.2207165,1669.59
</coordinates>
</Point>
</Placemark>
<Placemark>
<name>
Sun Apr 18 15:38:15 2010 S=0.21 Km/hr
</name>
<styleUrl>
#styleMap_TLP_Normal
</styleUrl>
<Point>
<coordinates>
-98.9826813,17.2207146,1669.56
</coordinates>
</Point>
</Placemark>
<Placemark>
<name>
Sun Apr 18 15:38:25 2010 S=0.35 Km/hr
</name>
<styleUrl>
#styleMap_TLP_Normal
</styleUrl>
<Point>
<coordinates>
-98.9826736,17.2207108,1669.56
</coordinates>
</Point>
</Placemark>
<Placemark>
<name>
Sun Apr 18 15:38:35 2010 S=0.01 Km/hr
</name>
<styleUrl>
#styleMap_TLP_Normal
</styleUrl>
<Point>
<coordinates>
-98.9826736,17.2207088,1669.47
</coordinates>
</Point>
</Placemark>
<Placemark>
<name>
Sun Apr 18 15:38:45 2010 S=0.40 Km/hr
</name>
<styleUrl>
#styleMap_TLP_Normal
</styleUrl>
<Point>
<coordinates>
-98.9826736,17.2207088,1669.47
</coordinates>
</Point>
</Placemark>
<Placemark>
<name>
Sun Apr 18 15:38:55 2010 S=2.96 Km/hr
</name>
<styleUrl>
#styleMap_TLP_Normal
</styleUrl>
<Point>
<coordinates>
-98.9826508,17.2207489,1668.72
</coordinates>
</Point>
</Placemark>
<Placemark>
<name>
Sun Apr 18 15:39:05 2010 S=1.76 Km/hr
</name>
<styleUrl>
#styleMap_TLP_Normal
</styleUrl>
<Point>
<coordinates>
-98.9826584,17.2208309,1668.66
</coordinates>
</Point>
</Placemark>
<Placemark>
<name>
Sun Apr 18 15:39:15 2010 S=3.17 Km/hr
</name>
<styleUrl>
#styleMap_TLP_Normal
</styleUrl>
<Point>
<coordinates>
-98.9827042,17.2208958,1667.59
</coordinates>
</Point>
</Placemark>
<Placemark>
<name>
Sun Apr 18 15:39:25 2010 S=2.69 Km/hr
</name>
<styleUrl>
#styleMap_TLP_Normal
</styleUrl>
<Point>
<coordinates>
-98.9826431,17.2209568,1665.84
</coordinates>
</Point>
</Placemark>
<Placemark>
<name>
Sun Apr 18 15:39:35 2010 S=1.79 Km/hr
</name>
<styleUrl>
#styleMap_TLP_Normal
</styleUrl>
<Point>
<coordinates>
-98.9826736,17.2210121,1664.66
</coordinates>
</Point>
</Placemark>
<Placemark>
<name>
Sun Apr 18 15:39:45 2010 S=2.69 Km/hr
</name>
<styleUrl>
#styleMap_TLP_Normal
</styleUrl>
<Point>
<coordinates>
-98.9827194,17.2210732,1663.50
</coordinates>
</Point>
</Placemark>
<Placemark>
<name>
Sun Apr 18 15:39:55 2010 S=3.23 Km/hr
</name>
<styleUrl>
#styleMap_TLP_Normal
</styleUrl>
<Point>
<coordinates>
-98.9827347,17.2211361,1665.66
</coordinates>
</Point>
</Placemark>
<Placemark>
<name>
Sun Apr 18 15:40:05 2010 S=1.58 Km/hr
</name>
<styleUrl>
#styleMap_TLP_Normal
</styleUrl>
<Point>
<coordinates>
-98.9827652,17.2211742,1667.28
</coordinates>
</Point>
</Placemark>
<Placemark>
<name>
Sun Apr 18 15:40:15 2010 S=1.65 Km/hr
</name>
<styleUrl>
#styleMap_TLP_Normal
</styleUrl>
<Point>
<coordinates>
-98.9827805,17.2211647,1668.53
</coordinates>
</Point>
</Placemark>
<Placemark>
<name>
Sun Apr 18 15:40:25 2010 S=3.80 Km/hr
</name>
<styleUrl>
#styleMap_TLP_Normal
</styleUrl>
<Point>
<coordinates>
-98.9828644,17.2211933,1669.72
</coordinates>
</Point>
</Placemark>
<Placemark>
<name>
Sun Apr 18 15:40:35 2010 S=3.11 Km/hr
</name>
<styleUrl>
#styleMap_TLP_Normal
</styleUrl>
<Point>
<coordinates>
-98.9829330,17.2212219,1669.34
</coordinates>
</Point>
</Placemark>
<Placemark>
<name>
Sun Apr 18 15:40:45 2010 S=0.48 Km/hr
</name>
<styleUrl>
#styleMap_TLP_Normal
</styleUrl>
<Point>
<coordinates>
-98.9829636,17.2212524,1668.81
</coordinates>
</Point>
</Placemark>
<Placemark>
<name>
Sun Apr 18 15:40:55 2010 S=2.49 Km/hr
</name>
<styleUrl>
#styleMap_TLP_Normal
</styleUrl>
<Point>
<coordinates>
-98.9829712,17.2212753,1670.31
</coordinates>
</Point>
</Placemark>
<Placemark>
<name>
Sun Apr 18 15:41:05 2010 S=1.70 Km/hr
</name>
<styleUrl>
#styleMap_TLP_Normal
</styleUrl>
<Point>
<coordinates>
-98.9830017,17.2213287,1671.78
</coordinates>
</Point>
</Placemark>
<Placemark>
<name>
Sun Apr 18 15:41:15 2010 S=1.93 Km/hr
</name>
<styleUrl>
#styleMap_TLP_Normal
</styleUrl>
<Point>
<coordinates>
-98.9830093,17.2214069,1672.97
</coordinates>
</Point>
</Placemark>
<Placemark>
<name>
Sun Apr 18 15:41:25 2010 S=2.93 Km/hr
</name>
<styleUrl>
#styleMap_TLP_Normal
</styleUrl>
<Point>
<coordinates>
-98.9830170,17.2214890,1674.66
</coordinates>
</Point>
</Placemark>
<Placemark>
<name>
Sun Apr 18 15:41:35 2010 S=2.72 Km/hr
</name>
<styleUrl>
#styleMap_TLP_Normal
</styleUrl>
<Point>
<coordinates>
-98.9829941,17.2215462,1675.03
</coordinates>
</Point>
</Placemark>
<Placemark>
<name>
Sun Apr 18 15:41:45 2010 S=2.97 Km/hr
</name>
<styleUrl>
#styleMap_TLP_Normal
</styleUrl>
<Point>
<coordinates>
-98.9830170,17.2215862,1676.91
</coordinates>
</Point>
</Placemark>
<Placemark>
<name>
Sun Apr 18 15:41:55 2010 S=2.79 Km/hr
</name>
<styleUrl>
#styleMap_TLP_Normal
</styleUrl>
<Point>
<coordinates>
-98.9830170,17.2216282,1678.03
</coordinates>
</Point>
</Placemark>
<Placemark>
<name>
Sun Apr 18 15:42:05 2010 S=2.25 Km/hr
</name>
<styleUrl>
#styleMap_TLP_Normal
</styleUrl>
<Point>
<coordinates>
-98.9830093,17.2217255,1678.34
</coordinates>
</Point>
</Placemark>
<Placemark>
<name>
Sun Apr 18 15:42:15 2010 S=4.45 Km/hr
</name>
<styleUrl>
#styleMap_TLP_Normal
</styleUrl>
<Point>
<coordinates>
-98.9830322,17.2217960,1680.53
</coordinates>
</Point>
</Placemark>
<Placemark>
<name>
Sun Apr 18 15:42:25 2010 S=3.32 Km/hr
</name>
<styleUrl>
#styleMap_TLP_Normal
</styleUrl>
<Point>
<coordinates>
-98.9830475,17.2218971,1681.06
</coordinates>
</Point>
</Placemark>
<Placemark>
<name>
Sun Apr 18 15:42:35 2010 S=1.57 Km/hr
</name>
<styleUrl>
#styleMap_TLP_Normal
</styleUrl>
<Point>
<coordinates>
-98.9830322,17.2219753,1680.50
</coordinates>
</Point>
</Placemark>
<Placemark>
<name>
Sun Apr 18 15:42:45 2010 S=3.11 Km/hr
</name>
<styleUrl>
#styleMap_TLP_Normal
</styleUrl>
<Point>
<coordinates>
-98.9830170,17.2220497,1679.88
</coordinates>
</Point>
</Placemark>
<Placemark>
<name>
Sun Apr 18 15:42:55 2010 S=2.63 Km/hr
</name>
<styleUrl>
#styleMap_TLP_Normal
</styleUrl>
<Point>
<coordinates>
-98.9829941,17.2220936,1678.69
</coordinates>
</Point>
</Placemark>
<Placemark>
<name>
Sun Apr 18 15:43:05 2010 S=1.95 Km/hr
</name>
<styleUrl>
#styleMap_TLP_Normal
</styleUrl>
<Point>
<coordinates>
-98.9829712,17.2221203,1677.94
</coordinates>
</Point>
</Placemark>
<Placemark>
<name>
Sun Apr 18 15:43:15 2010 S=1.16 Km/hr
</name>
<styleUrl>
#styleMap_TLP_Normal
</styleUrl>
<Point>
<coordinates>
-98.9829407,17.2221680,1675.72
</coordinates>
</Point>
</Placemark>
<Placemark>
<name>
Sun Apr 18 15:43:25 2010 S=1.12 Km/hr
</name>
<styleUrl>
#styleMap_TLP_Normal
</styleUrl>
<Point>
<coordinates>
-98.9829559,17.2221985,1674.91
</coordinates>
</Point>
</Placemark>
<Placemark>
<name>
Sun Apr 18 15:43:35 2010 S=1.98 Km/hr
</name>
<styleUrl>
#styleMap_TLP_Normal
</styleUrl>
<Point>
<coordinates>
-98.9829865,17.2222500,1674.88
</coordinates>
</Point>
</Placemark>
<Placemark>
<name>
Sun Apr 18 15:43:45 2010 S=0.67 Km/hr
</name>
<styleUrl>
#styleMap_TLP_Normal
</styleUrl>
<Point>
<coordinates>
-98.9829254,17.2222900,1678.34
</coordinates>
</Point>
</Placemark>
<Placemark>
<name>
Sun Apr 18 15:43:55 2010 S=0.11 Km/hr
</name>
<styleUrl>
#styleMap_TLP_Normal
</styleUrl>
<Point>
<coordinates>
-98.9829330,17.2222919,1678.47
</coordinates>
</Point>
</Placemark>
<Placemark>
<name>
Sun Apr 18 15:44:05 2010 S=0.11 Km/hr
</name>
<styleUrl>
#styleMap_TLP_Normal
</styleUrl>
<Point>
<coordinates>
-98.9829330,17.2222900,1678.56
</coordinates>
</Point>
</Placemark>
<Placemark>
<name>
Sun Apr 18 15:44:15 2010 S=0.35 Km/hr
</name>
<styleUrl>
#styleMap_TLP_Normal
</styleUrl>
<Point>
<coordinates>
-98.9829407,17.2222843,1678.72
</coordinates>
</Point>
</Placemark>
<Placemark>
<name>
Sun Apr 18 15:44:25 2010 S=1.95 Km/hr
</name>
<styleUrl>
#styleMap_TLP_Normal
</styleUrl>
<Point>
<coordinates>
-98.9829330,17.2223263,1679.41
</coordinates>
</Point>
</Placemark>
<Placemark>
<name>
Sun Apr 18 15:44:35 2010 S=1.54 Km/hr
</name>
<styleUrl>
#styleMap_TLP_Normal
</styleUrl>
<Point>
<coordinates>
-98.9829559,17.2223682,1677.91
</coordinates>
</Point>
</Placemark>
<Placemark>
<name>
Sun Apr 18 15:44:45 2010 S=1.19 Km/hr
</name>
<styleUrl>
#styleMap_TLP_Normal
</styleUrl>
<Point>
<coordinates>
-98.9829865,17.2224083,1676.06
</coordinates>
</Point>
</Placemark>
<Placemark>
<name>
Sun Apr 18 15:44:55 2010 S=1.16 Km/hr
</name>
<styleUrl>
#styleMap_TLP_Normal
</styleUrl>
<Point>
<coordinates>
-98.9829941,17.2224007,1675.47
</coordinates>
</Point>
</Placemark>
<Placemark>
<name>
Sun Apr 18 15:45:05 2010 S=2.03 Km/hr
</name>
<styleUrl>
#styleMap_TLP_Normal
</styleUrl>
<Point>
<coordinates>
-98.9829941,17.2224445,1675.78
</coordinates>
</Point>
</Placemark>
<Placemark>
<name>
Sun Apr 18 15:45:15 2010 S=0.71 Km/hr
</name>
<styleUrl>
#styleMap_TLP_Normal
</styleUrl>
<Point>
<coordinates>
-98.9830170,17.2224712,1676.75
</coordinates>
</Point>
</Placemark>
<Placemark>
<name>
Sun Apr 18 15:45:25 2010 S=1.17 Km/hr
</name>
<styleUrl>
#styleMap_TLP_Normal
</styleUrl>
<Point>
<coordinates>
-98.9830551,17.2224541,1676.88
</coordinates>
</Point>
</Placemark>
<Placemark>
<name>
Sun Apr 18 15:45:35 2010 S=1.04 Km/hr
</name>
<styleUrl>
#styleMap_TLP_Normal
</styleUrl>
<Point>
<coordinates>
-98.9831085,17.2224255,1677.41
</coordinates>
</Point>
</Placemark>
<Placemark>
<name>
Sun Apr 18 15:45:45 2010 S=1.37 Km/hr
</name>
<styleUrl>
#styleMap_TLP_Normal
</styleUrl>
<Point>
<coordinates>
-98.9831085,17.2224541,1683.53
</coordinates>
</Point>
</Placemark>
<Placemark>
<name>
Sun Apr 18 15:45:55 2010 S=1.18 Km/hr
</name>
<styleUrl>
#styleMap_TLP_Normal
</styleUrl>
<Point>
<coordinates>
-98.9831238,17.2224922,1688.25
</coordinates>
</Point>
</Placemark>
<Placemark>
<name>
Sun Apr 18 15:46:05 2010 S=1.21 Km/hr
</name>
<styleUrl>
#styleMap_TLP_Normal
</styleUrl>
<Point>
<coordinates>
-98.9831619,17.2224903,1690.31
</coordinates>
</Point>
</Placemark>
<Placemark>
<name>
Sun Apr 18 15:46:15 2010 S=2.20 Km/hr
</name>
<styleUrl>
#styleMap_TLP_Normal
</styleUrl>
<Point>
<coordinates>
-98.9831772,17.2224579,1691.75
</coordinates>
</Point>
</Placemark>
<Placemark>
<name>
Sun Apr 18 15:46:25 2010 S=1.50 Km/hr
</name>
<styleUrl>
#styleMap_TLP_Normal
</styleUrl>
<Point>
<coordinates>
-98.9832153,17.2224388,1692.19
</coordinates>
</Point>
</Placemark>
<Placemark>
<name>
Sun Apr 18 15:46:35 2010 S=0.78 Km/hr
</name>
<styleUrl>
#styleMap_TLP_Normal
</styleUrl>
<Point>
<coordinates>
-98.9832001,17.2224617,1696.09
</coordinates>
</Point>
</Placemark>
<Placemark>
<name>
Sun Apr 18 15:46:45 2010 S=2.79 Km/hr
</name>
<styleUrl>
#styleMap_TLP_Normal
</styleUrl>
<Point>
<coordinates>
-98.9831848,17.2225075,1695.56
</coordinates>
</Point>
</Placemark>
<Placemark>
<name>
Sun Apr 18 15:46:55 2010 S=3.19 Km/hr
</name>
<styleUrl>
#styleMap_TLP_Normal
</styleUrl>
<Point>
<coordinates>
-98.9832230,17.2225761,1697.25
</coordinates>
</Point>
</Placemark>
<Placemark>
<name>
Sun Apr 18 15:47:05 2010 S=2.03 Km/hr
</name>
<styleUrl>
#styleMap_TLP_Normal
</styleUrl>
<Point>
<coordinates>
-98.9832382,17.2226276,1699.44
</coordinates>
</Point>
</Placemark>
<Placemark>
<name>
Sun Apr 18 15:47:15 2010 S=2.14 Km/hr
</name>
<styleUrl>
#styleMap_TLP_Normal
</styleUrl>
<Point>
<coordinates>
-98.9832230,17.2227249,1699.72
</coordinates>
</Point>
</Placemark>
<Placemark>
<name>
Sun Apr 18 15:47:25 2010 S=1.44 Km/hr
</name>
<styleUrl>
#styleMap_TLP_Normal
</styleUrl>
<Point>
<coordinates>
-98.9832458,17.2227249,1699.91
</coordinates>
</Point>
</Placemark>
<Placemark>
<name>
Sun Apr 18 15:47:35 2010 S=0.77 Km/hr
</name>
<styleUrl>
#styleMap_TLP_Normal
</styleUrl>
<Point>
<coordinates>
-98.9832458,17.2227726,1698.66
</coordinates>
</Point>
</Placemark>
<Placemark>
<name>
Sun Apr 18 15:47:45 2010 S=0.91 Km/hr
</name>
<styleUrl>
#styleMap_TLP_Normal
</styleUrl>
<Point>
<coordinates>
-98.9832687,17.2227898,1698.88
</coordinates>
</Point>
</Placemark>
<Placemark>
<name>
Sun Apr 18 15:47:55 2010 S=0.80 Km/hr
</name>
<styleUrl>
#styleMap_TLP_Normal
</styleUrl>
<Point>
<coordinates>
-98.9832764,17.2227936,1700.28
</coordinates>
</Point>
</Placemark>
<Placemark>
<name>
Sun Apr 18 15:48:05 2010 S=6.88 Km/hr
</name>
<styleUrl>
#styleMap_TLP_Normal
</styleUrl>
<Point>
<coordinates>
-98.9833069,17.2228146,1700.66
</coordinates>
</Point>
</Placemark>
<Placemark>
<name>
Sun Apr 18 15:48:15 2010 S=0.19 Km/hr
</name>
<styleUrl>
#styleMap_TLP_Normal
</styleUrl>
<Point>
<coordinates>
-98.9833069,17.2228088,1701.91
</coordinates>
</Point>
</Placemark>
<Placemark>
<name>
Sun Apr 18 15:48:25 2010 S=1.64 Km/hr
</name>
<styleUrl>
#styleMap_TLP_Normal
</styleUrl>
<Point>
<coordinates>
-98.9832687,17.2228394,1703.22
</coordinates>
</Point>
</Placemark>
<Placemark>
<name>
Sun Apr 18 15:48:35 2010 S=1.11 Km/hr
</name>
<styleUrl>
#styleMap_TLP_Normal
</styleUrl>
<Point>
<coordinates>
-98.9832230,17.2228661,1708.69
</coordinates>
</Point>
</Placemark>
<Placemark>
<name>
Sun Apr 18 15:48:45 2010 S=1.31 Km/hr
</name>
<styleUrl>
#styleMap_TLP_Normal
</styleUrl>
<Point>
<coordinates>
-98.9832077,17.2228909,1710.88
</coordinates>
</Point>
</Placemark>
<Placemark>
<name>
Sun Apr 18 15:48:55 2010 S=2.04 Km/hr
</name>
<styleUrl>
#styleMap_TLP_Normal
</styleUrl>
<Point>
<coordinates>
-98.9832077,17.2229385,1712.63
</coordinates>
</Point>
</Placemark>
<Placemark>
<name>
Sun Apr 18 15:49:05 2010 S=2.15 Km/hr
</name>
<styleUrl>
#styleMap_TLP_Normal
</styleUrl>
<Point>
<coordinates>
-98.9831772,17.2229710,1714.22
</coordinates>
</Point>
</Placemark>
<Placemark>
<name>
Sun Apr 18 15:49:15 2010 S=2.32 Km/hr
</name>
<styleUrl>
#styleMap_TLP_Normal
</styleUrl>
<Point>
<coordinates>
-98.9830856,17.2230053,1713.28
</coordinates>
</Point>
</Placemark>
<Placemark>
<name>
Sun Apr 18 15:49:25 2010 S=0.57 Km/hr
</name>
<styleUrl>
#styleMap_TLP_Normal
</styleUrl>
<Point>
<coordinates>
-98.9830627,17.2230263,1709.78
</coordinates>
</Point>
</Placemark>
<Placemark>
<name>
Sun Apr 18 15:49:35 2010 S=0.97 Km/hr
</name>
<styleUrl>
#styleMap_TLP_Normal
</styleUrl>
<Point>
<coordinates>
-98.9830551,17.2229748,1708.13
</coordinates>
</Point>
</Placemark>
<Placemark>
<name>
Sun Apr 18 15:49:45 2010 S=2.74 Km/hr
</name>
<styleUrl>
#styleMap_TLP_Normal
</styleUrl>
<Point>
<coordinates>
-98.9830704,17.2229805,1707.44
</coordinates>
</Point>
</Placemark>
<Placemark>
<name>
Sun Apr 18 15:49:55 2010 S=2.97 Km/hr
</name>
<styleUrl>
#styleMap_TLP_Normal
</styleUrl>
<Point>
<coordinates>
-98.9830704,17.2230740,1706.22
</coordinates>
</Point>
</Placemark>
<Placemark>
<name>
Sun Apr 18 15:50:05 2010 S=3.16 Km/hr
</name>
<styleUrl>
#styleMap_TLP_Normal
</styleUrl>
<Point>
<coordinates>
-98.9830627,17.2231483,1705.03
</coordinates>
</Point>
</Placemark>
<Placemark>
<name>
Sun Apr 18 15:50:15 2010 S=3.74 Km/hr
</name>
<styleUrl>
#styleMap_TLP_Normal
</styleUrl>
<Point>
<coordinates>
-98.9831085,17.2232342,1703.38
</coordinates>
</Point>
</Placemark>
<Placemark>
<name>
Sun Apr 18 15:50:25 2010 S=3.00 Km/hr
</name>
<styleUrl>
#styleMap_TLP_Normal
</styleUrl>
<Point>
<coordinates>
-98.9831161,17.2233257,1703.75
</coordinates>
</Point>
</Placemark>
<Placemark>
<name>
Sun Apr 18 15:50:35 2010 S=2.93 Km/hr
</name>
<styleUrl>
#styleMap_TLP_Normal
</styleUrl>
<Point>
<coordinates>
-98.9831619,17.2234135,1702.66
</coordinates>
</Point>
</Placemark>
<Placemark>
<name>
Sun Apr 18 15:50:45 2010 S=2.41 Km/hr
</name>
<styleUrl>
#styleMap_TLP_Normal
</styleUrl>
<Point>
<coordinates>
-98.9831238,17.2234974,1703.38
</coordinates>
</Point>
</Placemark>
<Placemark>
<name>
Sun Apr 18 15:50:55 2010 S=2.32 Km/hr
</name>
<styleUrl>
#styleMap_TLP_Normal
</styleUrl>
<Point>
<coordinates>
-98.9830856,17.2235699,1702.75
</coordinates>
</Point>
</Placemark>
<Placemark>
<name>
Sun Apr 18 15:51:05 2010 S=3.84 Km/hr
</name>
<styleUrl>
#styleMap_TLP_Normal
</styleUrl>
<Point>
<coordinates>
-98.9831390,17.2236576,1706.59
</coordinates>
</Point>
</Placemark>
<Placemark>
<name>
Sun Apr 18 15:51:15 2010 S=0.42 Km/hr
</name>
<styleUrl>
#styleMap_TLP_Normal
</styleUrl>
<Point>
<coordinates>
-98.9831619,17.2236958,1711.13
</coordinates>
</Point>
</Placemark>
<Placemark>
<name>
Sun Apr 18 15:51:25 2010 S=0.57 Km/hr
</name>
<styleUrl>
#styleMap_TLP_Normal
</styleUrl>
<Point>
<coordinates>
-98.9831619,17.2236996,1711.97
</coordinates>
</Point>
</Placemark>
<Placemark>
<name>
Sun Apr 18 15:51:35 2010 S=1.28 Km/hr
</name>
<styleUrl>
#styleMap_TLP_Normal
</styleUrl>
<Point>
<coordinates>
-98.9831543,17.2236919,1711.66
</coordinates>
</Point>
</Placemark>
<Placemark>
<name>
Sun Apr 18 15:51:45 2010 S=2.18 Km/hr
</name>
<styleUrl>
#styleMap_TLP_Normal
</styleUrl>
<Point>
<coordinates>
-98.9832153,17.2236767,1710.72
</coordinates>
</Point>
</Placemark>
<Placemark>
<name>
Sun Apr 18 15:51:55 2010 S=2.08 Km/hr
</name>
<styleUrl>
#styleMap_TLP_Normal
</styleUrl>
<Point>
<coordinates>
-98.9832993,17.2236881,1711.06
</coordinates>
</Point>
</Placemark>
<Placemark>
<name>
Sun Apr 18 15:52:05 2010 S=3.29 Km/hr
</name>
<styleUrl>
#styleMap_TLP_Normal
</styleUrl>
<Point>
<coordinates>
-98.9833603,17.2237377,1713.47
</coordinates>
</Point>
</Placemark>
<Placemark>
<name>
Sun Apr 18 15:52:15 2010 S=3.85 Km/hr
</name>
<styleUrl>
#styleMap_TLP_Normal
</styleUrl>
<Point>
<coordinates>
-98.9834747,17.2237797,1713.94
</coordinates>
</Point>
</Placemark>
<Placemark>
<name>
Sun Apr 18 15:52:25 2010 S=3.29 Km/hr
</name>
<styleUrl>
#styleMap_TLP_Normal
</styleUrl>
<Point>
<coordinates>
-98.9835052,17.2238770,1716.94
</coordinates>
</Point>
</Placemark>
<Placemark>
<name>
Sun Apr 18 15:52:35 2010 S=2.95 Km/hr
</name>
<styleUrl>
#styleMap_TLP_Normal
</styleUrl>
<Point>
<coordinates>
-98.9835892,17.2239208,1718.34
</coordinates>
</Point>
</Placemark>
<Placemark>
<name>
Sun Apr 18 15:52:45 2010 S=3.67 Km/hr
</name>
<styleUrl>
#styleMap_TLP_Normal
</styleUrl>
<Point>
<coordinates>
-98.9836502,17.2239952,1720.88
</coordinates>
</Point>
</Placemark>
<Placemark>
<name>
Sun Apr 18 15:52:55 2010 S=0.50 Km/hr
</name>
<styleUrl>
#styleMap_TLP_Normal
</styleUrl>
<Point>
<coordinates>
-98.9836807,17.2240353,1722.25
</coordinates>
</Point>
</Placemark>
<Placemark>
<name>
Sun Apr 18 15:53:05 2010 S=3.41 Km/hr
</name>
<styleUrl>
#styleMap_TLP_Normal
</styleUrl>
<Point>
<coordinates>
-98.9836960,17.2240124,1722.50
</coordinates>
</Point>
</Placemark>
<Placemark>
<name>
Sun Apr 18 15:53:15 2010 S=4.15 Km/hr
</name>
<styleUrl>
#styleMap_TLP_Normal
</styleUrl>
<Point>
<coordinates>
-98.9836426,17.2238941,1724.25
</coordinates>
</Point>
</Placemark>
<Placemark>
<name>
Sun Apr 18 15:53:25 2010 S=3.75 Km/hr
</name>
<styleUrl>
#styleMap_TLP_Normal
</styleUrl>
<Point>
<coordinates>
-98.9836121,17.2238178,1726.50
</coordinates>
</Point>
</Placemark>
<Placemark>
<name>
Sun Apr 18 15:53:35 2010 S=3.51 Km/hr
</name>
<styleUrl>
#styleMap_TLP_Normal
</styleUrl>
<Point>
<coordinates>
-98.9835358,17.2237129,1727.88
</coordinates>
</Point>
</Placemark>
<Placemark>
<name>
Sun Apr 18 15:53:45 2010 S=3.81 Km/hr
</name>
<styleUrl>
#styleMap_TLP_Normal
</styleUrl>
<Point>
<coordinates>
-98.9834671,17.2236519,1730.03
</coordinates>
</Point>
</Placemark>
<Placemark>
<name>
Sun Apr 18 15:53:55 2010 S=3.87 Km/hr
</name>
<styleUrl>
#styleMap_TLP_Normal
</styleUrl>
<Point>
<coordinates>
-98.9834213,17.2235527,1728.13
</coordinates>
</Point>
</Placemark>
<Placemark>
<name>
Sun Apr 18 15:54:05 2010 S=3.86 Km/hr
</name>
<styleUrl>
#styleMap_TLP_Normal
</styleUrl>
<Point>
<coordinates>
-98.9834061,17.2234592,1732.63
</coordinates>
</Point>
</Placemark>
<Placemark>
<name>
Sun Apr 18 15:54:15 2010 S=4.28 Km/hr
</name>
<styleUrl>
#styleMap_TLP_Normal
</styleUrl>
<Point>
<coordinates>
-98.9834290,17.2233601,1732.63
</coordinates>
</Point>
</Placemark>
<Placemark>
<name>
Sun Apr 18 15:54:25 2010 S=3.37 Km/hr
</name>
<styleUrl>
#styleMap_TLP_Normal
</styleUrl>
<Point>
<coordinates>
-98.9834824,17.2232590,1733.34
</coordinates>
</Point>
</Placemark>
<Placemark>
<name>
Sun Apr 18 15:54:35 2010 S=2.08 Km/hr
</name>
<styleUrl>
#styleMap_TLP_Normal
</styleUrl>
<Point>
<coordinates>
-98.9834290,17.2231846,1732.00
</coordinates>
</Point>
</Placemark>
<Placemark>
<name>
Sun Apr 18 15:54:45 2010 S=2.06 Km/hr
</name>
<styleUrl>
#styleMap_TLP_Normal
</styleUrl>
<Point>
<coordinates>
-98.9834213,17.2231960,1735.22
</coordinates>
</Point>
</Placemark>
<Placemark>
<name>
Sun Apr 18 15:54:55 2010 S=0.16 Km/hr
</name>
<styleUrl>
#styleMap_TLP_Normal
</styleUrl>
<Point>
<coordinates>
-98.9834442,17.2231979,1735.47
</coordinates>
</Point>
</Placemark>
<Placemark>
<name>
Sun Apr 18 15:55:05 2010 S=2.04 Km/hr
</name>
<styleUrl>
#styleMap_TLP_Normal
</styleUrl>
<Point>
<coordinates>
-98.9834518,17.2232018,1735.25
</coordinates>
</Point>
</Placemark>
<Placemark>
<name>
Sun Apr 18 15:55:15 2010 S=0.07 Km/hr
</name>
<styleUrl>
#styleMap_TLP_Normal
</styleUrl>
<Point>
<coordinates>
-98.9834442,17.2232151,1735.53
</coordinates>
</Point>
</Placemark>
<Placemark>
<name>
Sun Apr 18 15:55:25 2010 S=0.99 Km/hr
</name>
<styleUrl>
#styleMap_TLP_Normal
</styleUrl>
<Point>
<coordinates>
-98.9834442,17.2232151,1735.56
</coordinates>
</Point>
</Placemark>
<Placemark>
<name>
Sun Apr 18 15:55:35 2010 S=3.14 Km/hr
</name>
<styleUrl>
#styleMap_TLP_Normal
</styleUrl>
<Point>
<coordinates>
-98.9834595,17.2231789,1735.06
</coordinates>
</Point>
</Placemark>
<Placemark>
<name>
Sun Apr 18 15:55:45 2010 S=3.47 Km/hr
</name>
<styleUrl>
#styleMap_TLP_Normal
</styleUrl>
<Point>
<coordinates>
-98.9834824,17.2230911,1734.03
</coordinates>
</Point>
</Placemark>
<Placemark>
<name>
Sun Apr 18 15:55:55 2010 S=0.49 Km/hr
</name>
<styleUrl>
#styleMap_TLP_Normal
</styleUrl>
<Point>
<coordinates>
-98.9834671,17.2230072,1732.94
</coordinates>
</Point>
</Placemark>
<Placemark>
<name>
Sun Apr 18 15:56:05 2010 S=0.39 Km/hr
</name>
<styleUrl>
#styleMap_TLP_Normal
</styleUrl>
<Point>
<coordinates>
-98.9834824,17.2229996,1732.44
</coordinates>
</Point>
</Placemark>
<Placemark>
<name>
Sun Apr 18 15:56:15 2010 S=0.85 Km/hr
</name>
<styleUrl>
#styleMap_TLP_Normal
</styleUrl>
<Point>
<coordinates>
-98.9834824,17.2229919,1731.81
</coordinates>
</Point>
</Placemark>
<Placemark>
<name>
Sun Apr 18 15:56:25 2010 S=0.27 Km/hr
</name>
<styleUrl>
#styleMap_TLP_Normal
</styleUrl>
<Point>
<coordinates>
-98.9834824,17.2229862,1732.03
</coordinates>
</Point>
</Placemark>
<Placemark>
<name>
Sun Apr 18 15:56:35 2010 S=0.03 Km/hr
</name>
<styleUrl>
#styleMap_TLP_Normal
</styleUrl>
<Point>
<coordinates>
-98.9834747,17.2229843,1732.06
</coordinates>
</Point>
</Placemark>
<Placemark>
<name>
Sun Apr 18 15:56:45 2010 S=0.63 Km/hr
</name>
<styleUrl>
#styleMap_TLP_Normal
</styleUrl>
<Point>
<coordinates>
-98.9835129,17.2229729,1732.28
</coordinates>
</Point>
</Placemark>
<Placemark>
<name>
Sun Apr 18 15:56:55 2010 S=0.64 Km/hr
</name>
<styleUrl>
#styleMap_TLP_Normal
</styleUrl>
<Point>
<coordinates>
-98.9835129,17.2229748,1732.16
</coordinates>
</Point>
</Placemark>
<Placemark>
<name>
Sun Apr 18 15:57:05 2010 S=0.61 Km/hr
</name>
<styleUrl>
#styleMap_TLP_Normal
</styleUrl>
<Point>
<coordinates>
-98.9835129,17.2229652,1732.31
</coordinates>
</Point>
</Placemark>
<Placemark>
<name>
Sun Apr 18 15:57:15 2010 S=0.39 Km/hr
</name>
<styleUrl>
#styleMap_TLP_Normal
</styleUrl>
<Point>
<coordinates>
-98.9834976,17.2229633,1732.38
</coordinates>
</Point>
</Placemark>
<Placemark>
<name>
Sun Apr 18 15:57:25 2010 S=0.08 Km/hr
</name>
<styleUrl>
#styleMap_TLP_Normal
</styleUrl>
<Point>
<coordinates>
-98.9834900,17.2229633,1732.34
</coordinates>
</Point>
</Placemark>
<Placemark>
<name>
Sun Apr 18 15:57:35 2010 S=0.01 Km/hr
</name>
<styleUrl>
#styleMap_TLP_Normal
</styleUrl>
<Point>
<coordinates>
-98.9834900,17.2229633,1732.41
</coordinates>
</Point>
</Placemark>
<Placemark>
<name>
Sun Apr 18 15:57:45 2010 S=0.86 Km/hr
</name>
<styleUrl>
#styleMap_TLP_Normal
</styleUrl>
<Point>
<coordinates>
-98.9834900,17.2229481,1732.38
</coordinates>
</Point>
</Placemark>
<Placemark>
<name>
Sun Apr 18 15:57:55 2010 S=0.13 Km/hr
</name>
<styleUrl>
#styleMap_TLP_Normal
</styleUrl>
<Point>
<coordinates>
-98.9834900,17.2229366,1732.53
</coordinates>
</Point>
</Placemark>
<Placemark>
<name>
Sun Apr 18 15:58:05 2010 S=0.97 Km/hr
</name>
<styleUrl>
#styleMap_TLP_Normal
</styleUrl>
<Point>
<coordinates>
-98.9834976,17.2229385,1733.25
</coordinates>
</Point>
</Placemark>
<Placemark>
<name>
Sun Apr 18 15:58:15 2010 S=1.18 Km/hr
</name>
<styleUrl>
#styleMap_TLP_Normal
</styleUrl>
<Point>
<coordinates>
-98.9835205,17.2229347,1732.97
</coordinates>
</Point>
</Placemark>
<Placemark>
<name>
Sun Apr 18 15:58:25 2010 S=1.11 Km/hr
</name>
<styleUrl>
#styleMap_TLP_Normal
</styleUrl>
<Point>
<coordinates>
-98.9835510,17.2229290,1734.81
</coordinates>
</Point>
</Placemark>
<Placemark>
<name>
Sun Apr 18 15:58:35 2010 S=3.25 Km/hr
</name>
<styleUrl>
#styleMap_TLP_Normal
</styleUrl>
<Point>
<coordinates>
-98.9835663,17.2229614,1734.28
</coordinates>
</Point>
</Placemark>
<Placemark>
<name>
Sun Apr 18 15:58:45 2010 S=1.50 Km/hr
</name>
<styleUrl>
#styleMap_TLP_Normal
</styleUrl>
<Point>
<coordinates>
-98.9836044,17.2229729,1734.97
</coordinates>
</Point>
</Placemark>
<Placemark>
<name>
Sun Apr 18 15:58:55 2010 S=2.25 Km/hr
</name>
<styleUrl>
#styleMap_TLP_Normal
</styleUrl>
<Point>
<coordinates>
-98.9836121,17.2229481,1736.38
</coordinates>
</Point>
</Placemark>
<Placemark>
<name>
Sun Apr 18 15:59:05 2010 S=0.44 Km/hr
</name>
<styleUrl>
#styleMap_TLP_Normal
</styleUrl>
<Point>
<coordinates>
-98.9836502,17.2229729,1738.88
</coordinates>
</Point>
</Placemark>
<Placemark>
<name>
Sun Apr 18 15:59:15 2010 S=2.55 Km/hr
</name>
<styleUrl>
#styleMap_TLP_Normal
</styleUrl>
<Point>
<coordinates>
-98.9836807,17.2229614,1741.41
</coordinates>
</Point>
</Placemark>
<Placemark>
<name>
Sun Apr 18 15:59:25 2010 S=3.22 Km/hr
</name>
<styleUrl>
#styleMap_TLP_Normal
</styleUrl>
<Point>
<coordinates>
-98.9837265,17.2229099,1743.41
</coordinates>
</Point>
</Placemark>
<Placemark>
<name>
Sun Apr 18 15:59:35 2010 S=1.50 Km/hr
</name>
<styleUrl>
#styleMap_TLP_Normal
</styleUrl>
<Point>
<coordinates>
-98.9837570,17.2228584,1745.47
</coordinates>
</Point>
</Placemark>
<Placemark>
<name>
Sun Apr 18 15:59:45 2010 S=3.87 Km/hr
</name>
<styleUrl>
#styleMap_TLP_Normal
</styleUrl>
<Point>
<coordinates>
-98.9837570,17.2229004,1748.41
</coordinates>
</Point>
</Placemark>
<Placemark>
<name>
Sun Apr 18 15:59:55 2010 S=4.18 Km/hr
</name>
<styleUrl>
#styleMap_TLP_Normal
</styleUrl>
<Point>
<coordinates>
-98.9837341,17.2230091,1749.47
</coordinates>
</Point>
</Placemark>
<Placemark>
<name>
Sun Apr 18 16:00:05 2010 S=3.09 Km/hr
</name>
<styleUrl>
#styleMap_TLP_Normal
</styleUrl>
<Point>
<coordinates>
-98.9837189,17.2231064,1749.81
</coordinates>
</Point>
</Placemark>
<Placemark>
<name>
Sun Apr 18 16:00:15 2010 S=3.54 Km/hr
</name>
<styleUrl>
#styleMap_TLP_Normal
</styleUrl>
<Point>
<coordinates>
-98.9837112,17.2231693,1749.69
</coordinates>
</Point>
</Placemark>
<Placemark>
<name>
Sun Apr 18 16:00:25 2010 S=4.06 Km/hr
</name>
<styleUrl>
#styleMap_TLP_Normal
</styleUrl>
<Point>
<coordinates>
-98.9837570,17.2232418,1751.97
</coordinates>
</Point>
</Placemark>
<Placemark>
<name>
Sun Apr 18 16:00:35 2010 S=0.13 Km/hr
</name>
<styleUrl>
#styleMap_TLP_Normal
</styleUrl>
<Point>
<coordinates>
-98.9837494,17.2232361,1750.38
</coordinates>
</Point>
</Placemark>
<Placemark>
<name>
Sun Apr 18 16:00:45 2010 S=0.27 Km/hr
</name>
<styleUrl>
#styleMap_TLP_Normal
</styleUrl>
<Point>
<coordinates>
-98.9837341,17.2232323,1749.75
</coordinates>
</Point>
</Placemark>
<Placemark>
<name>
Sun Apr 18 16:00:55 2010 S=0.15 Km/hr
</name>
<styleUrl>
#styleMap_TLP_Finish
</styleUrl>
<Point>
<coordinates>
-98.9837341,17.2232361,1749.75
</coordinates>
</Point>
</Placemark>
</Folder>
</Document>
</kml>
