# Supplementary material for: Lévy foraging patterns of rural humans
Source: PLoS One. 2018 Jun 18;13(6):e0199099. doi: 10.1371/journal.pone.0199099 (PMC6005560; doi:10.1371/journal.pone.0199099)
Supplement: S6 File — (ZIP) [file pone.0199099.s006.zip › holux12/Holux012_M-241_Start_20100430-123216_Finish_20100430-125946.kml]

<?xml version="1.0" encoding="UTF-8"?>
<kml xmlns="http://earth.google.com/kml/2.1">
<Document>
<Style id="normalState_TLP_Start">
<IconStyle>
<scale>1.0</scale>
<Icon>
<href>http://maps.google.com/mapfiles/kml/pal4/icon15.png</href>
</Icon>
</IconStyle>
<LabelStyle>
<scale>1.0</scale>
</LabelStyle>
</Style>
<Style id="highlightState_TLP_Start">
<IconStyle>
<scale>1.1</scale>
<Icon>
<href>http://maps.google.com/mapfiles/kml/pal4/icon7.png</href>
</Icon>
</IconStyle>
<LabelStyle>
<scale>1.1</scale>
<color>ff0000ff</color>
</LabelStyle>
</Style>
<StyleMap id="styleMap_TLP_Start">
<Pair>
<key>normal</key>
<styleUrl>#normalState_TLP_Start</styleUrl>
</Pair>
<Pair>
<key>highlight</key>
<styleUrl>#highlightState_TLP_Start</styleUrl>
</Pair>
</StyleMap>
<Style id="normalState_TLP_Finish">
<IconStyle>
<scale>1.0</scale>
<Icon>
<href>http://maps.google.com/mapfiles/kml/pal4/icon15.png</href>
</Icon>
</IconStyle>
<LabelStyle>
<scale>1.0</scale>
</LabelStyle>
</Style>
<Style id="highlightState_TLP_Finish">
<IconStyle>
<scale>1.1</scale>
<Icon>
<href>http://maps.google.com/mapfiles/kml/pal4/icon7.png</href>
</Icon>
</IconStyle>
<LabelStyle>
<scale>1.1</scale>
<color>ff0000ff</color>
</LabelStyle>
</Style>
<StyleMap id="styleMap_TLP_Finish">
<Pair>
<key>normal</key>
<styleUrl>#normalState_TLP_Finish</styleUrl>
</Pair>
<Pair>
<key>highlight</key>
<styleUrl>#highlightState_TLP_Finish</styleUrl>
</Pair>
</StyleMap>
<Style id="normalState_TLP_Normal">
<IconStyle>
<scale>1.0</scale>
<Icon>
<href>http://maps.google.com/mapfiles/kml/pal4/icon31.png</href>
</Icon>
</IconStyle>
<LabelStyle>
<scale>1.0</scale>
</LabelStyle>
</Style>
<Style id="highlightState_TLP_Normal">
<IconStyle>
<scale>1.1</scale>
<Icon>
<href>http://maps.google.com/mapfiles/kml/pal4/icon23.png</href>
</Icon>
</IconStyle>
<LabelStyle>
<scale>1.1</scale>
<color>ff0000ff</color>
</LabelStyle>
</Style>
<StyleMap id="styleMap_TLP_Normal">
<Pair>
<key>normal</key>
<styleUrl>#normalState_TLP_Normal</styleUrl>
</Pair>
<Pair>
<key>highlight</key>
<styleUrl>#highlightState_TLP_Normal</styleUrl>
</Pair>
</StyleMap>
<Style id="normalState_TLP_Photo">
<IconStyle>
<scale>1.0</scale>
<Icon>
<href>http://maps.google.com/mapfiles/kml/pal4/icon46.png</href>
</Icon>
</IconStyle>
<LabelStyle>
<scale>1.0</scale>
</LabelStyle>
</Style>
<Style id="highlightState_TLP_Photo">
<IconStyle>
<scale>1.1</scale>
<Icon>
<href>http://maps.google.com/mapfiles/kml/pal4/icon38.png</href>
</Icon>
</IconStyle>
<LabelStyle>
<scale>1.1</scale>
<color>ff0000ff</color>
</LabelStyle>
</Style>
<StyleMap id="styleMap_TLP_Photo">
<Pair>
<key>normal</key>
<styleUrl>#normalState_TLP_Photo</styleUrl>
</Pair>
<Pair>
<key>highlight</key>
<styleUrl>#highlightState_TLP_Photo</styleUrl>
</Pair>
</StyleMap>
<Style id="roadStyle">
<LineStyle>
<color>ffffff00</color>
<width>6</width>
</LineStyle>
</Style>
<Open>1</Open>
<description>Route</description>
<name>Track Log</name>
<Placemark>
<name>Route</name>
<styleUrl>#roadStyle</styleUrl>
<MultiGeometry>
<LineString>
<coordinates>
-98.9866257,17.2263336,1787.72 -98.9866180,17.2262840,1790.16 -98.9866257,17.2262783,1790.06 -98.9866028,17.2263050,1790.38 -98.9866791,17.2263393,1789.53 -98.9867172,17.2262936,1789.78 -98.9867096,17.2262154,1789.69 -98.9867096,17.2261028,1789.28 -98.9866867,17.2259979,1788.53 -98.9867096,17.2259197,1788.63 -98.9867325,17.2258396,1787.94 -98.9867935,17.2257557,1787.75 -98.9868622,17.2256851,1787.69 -98.9868851,17.2256260,1787.50 -98.9869385,17.2256107,1791.06 -98.9870453,17.2256451,1790.66 -98.9871597,17.2256947,1789.47 -98.9872818,17.2257404,1787.94 -98.9873657,17.2258015,1789.00 -98.9874268,17.2258854,1789.00 -98.9874802,17.2259884,1789.66 -98.9874954,17.2261028,1789.78 -98.9875336,17.2261868,1789.59 -98.9875793,17.2262573,1788.22 -98.9876785,17.2263660,1787.38 -98.9877777,17.2264366,1785.53 -98.9878769,17.2264977,1786.31 -98.9879761,17.2265644,1788.16 -98.9880371,17.2266369,1789.13 -98.9881210,17.2267189,1790.63 -98.9882202,17.2268047,1791.88 -98.9883423,17.2268410,1791.66 -98.9884415,17.2269039,1790.00 -98.9885712,17.2269287,1787.16 -98.9886475,17.2269173,1782.69 -98.9887390,17.2268543,1779.59 -98.9888611,17.2268715,1775.78 -98.9889755,17.2268791,1772.25 -98.9890747,17.2269249,1770.53 -98.9891815,17.2269707,1768.22 -98.9892197,17.2270622,1765.31 -98.9892044,17.2271614,1762.03 -98.9892654,17.2272243,1758.28 -98.9894028,17.2271729,1753.75 -98.9895401,17.2270756,1749.75 -98.9896545,17.2271099,1745.34 -98.9897461,17.2271519,1741.00 -98.9897995,17.2271996,1737.91 -98.9898376,17.2271423,1734.66 -98.9897995,17.2271214,1733.44 -98.9897995,17.2271156,1732.75 -98.9898224,17.2270832,1733.09 -98.9898071,17.2270699,1734.03 -98.9897995,17.2270126,1734.78 -98.9897232,17.2269096,1734.25 -98.9896774,17.2268257,1735.00 -98.9896622,17.2267494,1735.00 -98.9896851,17.2267036,1734.19 -98.9897995,17.2266331,1733.28 -98.9898529,17.2265625,1731.94 -98.9897766,17.2265129,1732.03 -98.9896622,17.2264385,1731.56 -98.9895935,17.2263966,1731.19 -98.9895020,17.2264404,1732.00 -98.9894333,17.2263832,1733.00 -98.9894104,17.2263088,1734.28 -98.9893494,17.2262669,1735.75 -98.9893188,17.2262630,1737.41 -98.9892960,17.2262039,1737.50 -98.9892349,17.2261734,1737.94 -98.9892044,17.2261124,1738.34 -98.9891739,17.2260933,1738.91 -98.9891739,17.2260933,1739.00 -98.9891663,17.2260876,1739.00 -98.9891510,17.2260094,1738.44 -98.9891968,17.2259045,1738.81 -98.9892426,17.2257710,1739.16 -98.9892349,17.2257061,1739.16 -98.9891891,17.2256336,1738.84 -98.9891891,17.2255249,1745.53 -98.9892120,17.2253952,1746.94 -98.9892044,17.2252636,1746.34 -98.9891968,17.2250805,1751.25 -98.9892197,17.2250443,1760.38 -98.9893265,17.2249718,1765.25 -98.9894485,17.2249584,1766.03 -98.9895401,17.2250423,1766.16 -98.9895935,17.2251377,1764.56 -98.9896545,17.2250652,1763.88 -98.9896698,17.2249622,1761.75 -98.9896927,17.2248669,1761.44 -98.9897156,17.2247505,1760.78 -98.9897537,17.2247066,1760.84 -98.9898071,17.2246914,1760.25 -98.9898529,17.2246170,1759.75 -98.9898834,17.2245617,1758.91 -98.9898987,17.2245483,1759.09 -98.9898758,17.2245598,1759.03 -98.9898834,17.2245617,1759.00 -98.9899368,17.2245522,1758.13 -98.9899445,17.2244816,1757.56 -98.9899979,17.2244186,1758.34 -98.9900284,17.2243652,1757.44 -98.9900589,17.2242603,1757.94 -98.9900970,17.2241611,1758.84 -98.9901276,17.2241592,1759.03 -98.9901276,17.2241688,1759.00 -98.9901199,17.2241745,1759.13 -98.9901123,17.2241840,1759.25 -98.9901199,17.2241688,1759.34 -98.9901276,17.2241631,1759.72 -98.9900970,17.2242241,1761.88 -98.9901581,17.2242107,1764.06 -98.9901581,17.2242031,1763.94 -98.9901581,17.2242146,1764.00 -98.9901352,17.2242222,1764.41 -98.9901505,17.2242241,1764.38 -98.9901505,17.2242184,1764.38 -98.9901810,17.2242031,1764.03 -98.9901886,17.2241917,1764.00 -98.9902115,17.2241669,1762.13 -98.9902115,17.2241383,1761.53 -98.9901962,17.2241325,1761.44 -98.9902039,17.2241249,1761.44 -98.9901886,17.2241306,1761.00 -98.9902039,17.2241344,1760.19 -98.9901962,17.2241325,1759.75 -98.9901962,17.2241325,1759.63 -98.9901962,17.2241306,1759.56 -98.9902115,17.2241383,1759.41 -98.9901810,17.2241116,1757.75 -98.9901581,17.2241058,1756.81 -98.9900894,17.2241573,1757.09 -98.9901733,17.2241096,1756.34 -98.9902725,17.2240715,1755.53 -98.9903412,17.2240810,1755.19 -98.9903412,17.2240791,1755.25 -98.9902954,17.2241116,1755.66 -98.9902496,17.2241421,1756.06 -98.9902573,17.2241268,1756.25 -98.9902496,17.2241611,1757.34 -98.9902115,17.2242222,1758.81 -98.9901962,17.2242603,1759.66 -98.9901733,17.2243233,1760.88 -98.9901352,17.2243423,1761.91 -98.9900742,17.2243900,1762.91 -98.9900742,17.2243881,1763.13 -98.9900894,17.2243767,1763.13 -98.9901123,17.2243729,1762.91 -98.9901276,17.2243690,1762.91 -98.9902267,17.2243290,1762.38 -98.9902802,17.2242832,1762.19 -98.9903107,17.2242565,1762.97 -98.9902725,17.2241974,1763.78 -98.9902954,17.2241383,1763.16 -98.9903183,17.2241287,1762.19 -98.9903030,17.2240772,1761.75 -98.9903107,17.2240334,1761.69 -98.9902344,17.2240181,1761.25 -98.9901810,17.2240505,1761.72 -98.9900818,17.2241154,1761.56 -98.9899902,17.2241726,1762.31 -98.9900818,17.2241344,1762.19 -98.9901352,17.2241364,1761.59 -98.9901428,17.2241211,1761.38 -98.9901428,17.2240887,1759.66 </coordinates>
</LineString>
</MultiGeometry>
</Placemark>
<Folder>
<name>waypoints</name>
<Placemark>
<name>
Fri Apr 30 12:32:16 2010 S=0.38 Km/hr
</name>
<styleUrl>
#styleMap_TLP_Start
</styleUrl>
<Point>
<coordinates>
-98.9866257,17.2263336,1787.72
</coordinates>
</Point>
</Placemark>
<Placemark>
<name>
Fri Apr 30 12:32:26 2010 S=0.97 Km/hr
</name>
<styleUrl>
#styleMap_TLP_Normal
</styleUrl>
<Point>
<coordinates>
-98.9866180,17.2262840,1790.16
</coordinates>
</Point>
</Placemark>
<Placemark>
<name>
Fri Apr 30 12:32:36 2010 S=1.15 Km/hr
</name>
<styleUrl>
#styleMap_TLP_Normal
</styleUrl>
<Point>
<coordinates>
-98.9866257,17.2262783,1790.06
</coordinates>
</Point>
</Placemark>
<Placemark>
<name>
Fri Apr 30 12:32:46 2010 S=2.03 Km/hr
</name>
<styleUrl>
#styleMap_TLP_Normal
</styleUrl>
<Point>
<coordinates>
-98.9866028,17.2263050,1790.38
</coordinates>
</Point>
</Placemark>
<Placemark>
<name>
Fri Apr 30 12:32:56 2010 S=2.55 Km/hr
</name>
<styleUrl>
#styleMap_TLP_Normal
</styleUrl>
<Point>
<coordinates>
-98.9866791,17.2263393,1789.53
</coordinates>
</Point>
</Placemark>
<Placemark>
<name>
Fri Apr 30 12:33:06 2010 S=2.74 Km/hr
</name>
<styleUrl>
#styleMap_TLP_Normal
</styleUrl>
<Point>
<coordinates>
-98.9867172,17.2262936,1789.78
</coordinates>
</Point>
</Placemark>
<Placemark>
<name>
Fri Apr 30 12:33:16 2010 S=2.90 Km/hr
</name>
<styleUrl>
#styleMap_TLP_Normal
</styleUrl>
<Point>
<coordinates>
-98.9867096,17.2262154,1789.69
</coordinates>
</Point>
</Placemark>
<Placemark>
<name>
Fri Apr 30 12:33:26 2010 S=4.61 Km/hr
</name>
<styleUrl>
#styleMap_TLP_Normal
</styleUrl>
<Point>
<coordinates>
-98.9867096,17.2261028,1789.28
</coordinates>
</Point>
</Placemark>
<Placemark>
<name>
Fri Apr 30 12:33:36 2010 S=3.94 Km/hr
</name>
<styleUrl>
#styleMap_TLP_Normal
</styleUrl>
<Point>
<coordinates>
-98.9866867,17.2259979,1788.53
</coordinates>
</Point>
</Placemark>
<Placemark>
<name>
Fri Apr 30 12:33:46 2010 S=3.19 Km/hr
</name>
<styleUrl>
#styleMap_TLP_Normal
</styleUrl>
<Point>
<coordinates>
-98.9867096,17.2259197,1788.63
</coordinates>
</Point>
</Placemark>
<Placemark>
<name>
Fri Apr 30 12:33:56 2010 S=3.93 Km/hr
</name>
<styleUrl>
#styleMap_TLP_Normal
</styleUrl>
<Point>
<coordinates>
-98.9867325,17.2258396,1787.94
</coordinates>
</Point>
</Placemark>
<Placemark>
<name>
Fri Apr 30 12:34:06 2010 S=3.85 Km/hr
</name>
<styleUrl>
#styleMap_TLP_Normal
</styleUrl>
<Point>
<coordinates>
-98.9867935,17.2257557,1787.75
</coordinates>
</Point>
</Placemark>
<Placemark>
<name>
Fri Apr 30 12:34:16 2010 S=1.74 Km/hr
</name>
<styleUrl>
#styleMap_TLP_Normal
</styleUrl>
<Point>
<coordinates>
-98.9868622,17.2256851,1787.69
</coordinates>
</Point>
</Placemark>
<Placemark>
<name>
Fri Apr 30 12:34:26 2010 S=1.96 Km/hr
</name>
<styleUrl>
#styleMap_TLP_Normal
</styleUrl>
<Point>
<coordinates>
-98.9868851,17.2256260,1787.50
</coordinates>
</Point>
</Placemark>
<Placemark>
<name>
Fri Apr 30 12:34:36 2010 S=4.64 Km/hr
</name>
<styleUrl>
#styleMap_TLP_Normal
</styleUrl>
<Point>
<coordinates>
-98.9869385,17.2256107,1791.06
</coordinates>
</Point>
</Placemark>
<Placemark>
<name>
Fri Apr 30 12:34:46 2010 S=4.03 Km/hr
</name>
<styleUrl>
#styleMap_TLP_Normal
</styleUrl>
<Point>
<coordinates>
-98.9870453,17.2256451,1790.66
</coordinates>
</Point>
</Placemark>
<Placemark>
<name>
Fri Apr 30 12:34:56 2010 S=3.24 Km/hr
</name>
<styleUrl>
#styleMap_TLP_Normal
</styleUrl>
<Point>
<coordinates>
-98.9871597,17.2256947,1789.47
</coordinates>
</Point>
</Placemark>
<Placemark>
<name>
Fri Apr 30 12:35:06 2010 S=3.37 Km/hr
</name>
<styleUrl>
#styleMap_TLP_Normal
</styleUrl>
<Point>
<coordinates>
-98.9872818,17.2257404,1787.94
</coordinates>
</Point>
</Placemark>
<Placemark>
<name>
Fri Apr 30 12:35:16 2010 S=3.26 Km/hr
</name>
<styleUrl>
#styleMap_TLP_Normal
</styleUrl>
<Point>
<coordinates>
-98.9873657,17.2258015,1789.00
</coordinates>
</Point>
</Placemark>
<Placemark>
<name>
Fri Apr 30 12:35:26 2010 S=3.43 Km/hr
</name>
<styleUrl>
#styleMap_TLP_Normal
</styleUrl>
<Point>
<coordinates>
-98.9874268,17.2258854,1789.00
</coordinates>
</Point>
</Placemark>
<Placemark>
<name>
Fri Apr 30 12:35:36 2010 S=4.08 Km/hr
</name>
<styleUrl>
#styleMap_TLP_Normal
</styleUrl>
<Point>
<coordinates>
-98.9874802,17.2259884,1789.66
</coordinates>
</Point>
</Placemark>
<Placemark>
<name>
Fri Apr 30 12:35:46 2010 S=3.23 Km/hr
</name>
<styleUrl>
#styleMap_TLP_Normal
</styleUrl>
<Point>
<coordinates>
-98.9874954,17.2261028,1789.78
</coordinates>
</Point>
</Placemark>
<Placemark>
<name>
Fri Apr 30 12:35:56 2010 S=1.29 Km/hr
</name>
<styleUrl>
#styleMap_TLP_Normal
</styleUrl>
<Point>
<coordinates>
-98.9875336,17.2261868,1789.59
</coordinates>
</Point>
</Placemark>
<Placemark>
<name>
Fri Apr 30 12:36:06 2010 S=4.72 Km/hr
</name>
<styleUrl>
#styleMap_TLP_Normal
</styleUrl>
<Point>
<coordinates>
-98.9875793,17.2262573,1788.22
</coordinates>
</Point>
</Placemark>
<Placemark>
<name>
Fri Apr 30 12:36:16 2010 S=5.33 Km/hr
</name>
<styleUrl>
#styleMap_TLP_Normal
</styleUrl>
<Point>
<coordinates>
-98.9876785,17.2263660,1787.38
</coordinates>
</Point>
</Placemark>
<Placemark>
<name>
Fri Apr 30 12:36:26 2010 S=4.13 Km/hr
</name>
<styleUrl>
#styleMap_TLP_Normal
</styleUrl>
<Point>
<coordinates>
-98.9877777,17.2264366,1785.53
</coordinates>
</Point>
</Placemark>
<Placemark>
<name>
Fri Apr 30 12:36:36 2010 S=5.47 Km/hr
</name>
<styleUrl>
#styleMap_TLP_Normal
</styleUrl>
<Point>
<coordinates>
-98.9878769,17.2264977,1786.31
</coordinates>
</Point>
</Placemark>
<Placemark>
<name>
Fri Apr 30 12:36:46 2010 S=3.78 Km/hr
</name>
<styleUrl>
#styleMap_TLP_Normal
</styleUrl>
<Point>
<coordinates>
-98.9879761,17.2265644,1788.16
</coordinates>
</Point>
</Placemark>
<Placemark>
<name>
Fri Apr 30 12:36:56 2010 S=1.47 Km/hr
</name>
<styleUrl>
#styleMap_TLP_Normal
</styleUrl>
<Point>
<coordinates>
-98.9880371,17.2266369,1789.13
</coordinates>
</Point>
</Placemark>
<Placemark>
<name>
Fri Apr 30 12:37:06 2010 S=3.56 Km/hr
</name>
<styleUrl>
#styleMap_TLP_Normal
</styleUrl>
<Point>
<coordinates>
-98.9881210,17.2267189,1790.63
</coordinates>
</Point>
</Placemark>
<Placemark>
<name>
Fri Apr 30 12:37:16 2010 S=4.37 Km/hr
</name>
<styleUrl>
#styleMap_TLP_Normal
</styleUrl>
<Point>
<coordinates>
-98.9882202,17.2268047,1791.88
</coordinates>
</Point>
</Placemark>
<Placemark>
<name>
Fri Apr 30 12:37:26 2010 S=4.25 Km/hr
</name>
<styleUrl>
#styleMap_TLP_Normal
</styleUrl>
<Point>
<coordinates>
-98.9883423,17.2268410,1791.66
</coordinates>
</Point>
</Placemark>
<Placemark>
<name>
Fri Apr 30 12:37:36 2010 S=3.17 Km/hr
</name>
<styleUrl>
#styleMap_TLP_Normal
</styleUrl>
<Point>
<coordinates>
-98.9884415,17.2269039,1790.00
</coordinates>
</Point>
</Placemark>
<Placemark>
<name>
Fri Apr 30 12:37:46 2010 S=3.47 Km/hr
</name>
<styleUrl>
#styleMap_TLP_Normal
</styleUrl>
<Point>
<coordinates>
-98.9885712,17.2269287,1787.16
</coordinates>
</Point>
</Placemark>
<Placemark>
<name>
Fri Apr 30 12:37:56 2010 S=3.09 Km/hr
</name>
<styleUrl>
#styleMap_TLP_Normal
</styleUrl>
<Point>
<coordinates>
-98.9886475,17.2269173,1782.69
</coordinates>
</Point>
</Placemark>
<Placemark>
<name>
Fri Apr 30 12:38:06 2010 S=4.07 Km/hr
</name>
<styleUrl>
#styleMap_TLP_Normal
</styleUrl>
<Point>
<coordinates>
-98.9887390,17.2268543,1779.59
</coordinates>
</Point>
</Placemark>
<Placemark>
<name>
Fri Apr 30 12:38:16 2010 S=5.08 Km/hr
</name>
<styleUrl>
#styleMap_TLP_Normal
</styleUrl>
<Point>
<coordinates>
-98.9888611,17.2268715,1775.78
</coordinates>
</Point>
</Placemark>
<Placemark>
<name>
Fri Apr 30 12:38:26 2010 S=3.93 Km/hr
</name>
<styleUrl>
#styleMap_TLP_Normal
</styleUrl>
<Point>
<coordinates>
-98.9889755,17.2268791,1772.25
</coordinates>
</Point>
</Placemark>
<Placemark>
<name>
Fri Apr 30 12:38:36 2010 S=4.32 Km/hr
</name>
<styleUrl>
#styleMap_TLP_Normal
</styleUrl>
<Point>
<coordinates>
-98.9890747,17.2269249,1770.53
</coordinates>
</Point>
</Placemark>
<Placemark>
<name>
Fri Apr 30 12:38:46 2010 S=3.80 Km/hr
</name>
<styleUrl>
#styleMap_TLP_Normal
</styleUrl>
<Point>
<coordinates>
-98.9891815,17.2269707,1768.22
</coordinates>
</Point>
</Placemark>
<Placemark>
<name>
Fri Apr 30 12:38:56 2010 S=4.05 Km/hr
</name>
<styleUrl>
#styleMap_TLP_Normal
</styleUrl>
<Point>
<coordinates>
-98.9892197,17.2270622,1765.31
</coordinates>
</Point>
</Placemark>
<Placemark>
<name>
Fri Apr 30 12:39:06 2010 S=2.75 Km/hr
</name>
<styleUrl>
#styleMap_TLP_Normal
</styleUrl>
<Point>
<coordinates>
-98.9892044,17.2271614,1762.03
</coordinates>
</Point>
</Placemark>
<Placemark>
<name>
Fri Apr 30 12:39:16 2010 S=1.59 Km/hr
</name>
<styleUrl>
#styleMap_TLP_Normal
</styleUrl>
<Point>
<coordinates>
-98.9892654,17.2272243,1758.28
</coordinates>
</Point>
</Placemark>
<Placemark>
<name>
Fri Apr 30 12:39:26 2010 S=3.44 Km/hr
</name>
<styleUrl>
#styleMap_TLP_Normal
</styleUrl>
<Point>
<coordinates>
-98.9894028,17.2271729,1753.75
</coordinates>
</Point>
</Placemark>
<Placemark>
<name>
Fri Apr 30 12:39:36 2010 S=3.90 Km/hr
</name>
<styleUrl>
#styleMap_TLP_Normal
</styleUrl>
<Point>
<coordinates>
-98.9895401,17.2270756,1749.75
</coordinates>
</Point>
</Placemark>
<Placemark>
<name>
Fri Apr 30 12:39:46 2010 S=3.79 Km/hr
</name>
<styleUrl>
#styleMap_TLP_Normal
</styleUrl>
<Point>
<coordinates>
-98.9896545,17.2271099,1745.34
</coordinates>
</Point>
</Placemark>
<Placemark>
<name>
Fri Apr 30 12:39:56 2010 S=3.32 Km/hr
</name>
<styleUrl>
#styleMap_TLP_Normal
</styleUrl>
<Point>
<coordinates>
-98.9897461,17.2271519,1741.00
</coordinates>
</Point>
</Placemark>
<Placemark>
<name>
Fri Apr 30 12:40:06 2010 S=2.49 Km/hr
</name>
<styleUrl>
#styleMap_TLP_Normal
</styleUrl>
<Point>
<coordinates>
-98.9897995,17.2271996,1737.91
</coordinates>
</Point>
</Placemark>
<Placemark>
<name>
Fri Apr 30 12:40:16 2010 S=3.14 Km/hr
</name>
<styleUrl>
#styleMap_TLP_Normal
</styleUrl>
<Point>
<coordinates>
-98.9898376,17.2271423,1734.66
</coordinates>
</Point>
</Placemark>
<Placemark>
<name>
Fri Apr 30 12:40:26 2010 S=0.29 Km/hr
</name>
<styleUrl>
#styleMap_TLP_Normal
</styleUrl>
<Point>
<coordinates>
-98.9897995,17.2271214,1733.44
</coordinates>
</Point>
</Placemark>
<Placemark>
<name>
Fri Apr 30 12:40:36 2010 S=0.25 Km/hr
</name>
<styleUrl>
#styleMap_TLP_Normal
</styleUrl>
<Point>
<coordinates>
-98.9897995,17.2271156,1732.75
</coordinates>
</Point>
</Placemark>
<Placemark>
<name>
Fri Apr 30 12:40:46 2010 S=2.52 Km/hr
</name>
<styleUrl>
#styleMap_TLP_Normal
</styleUrl>
<Point>
<coordinates>
-98.9898224,17.2270832,1733.09
</coordinates>
</Point>
</Placemark>
<Placemark>
<name>
Fri Apr 30 12:40:56 2010 S=0.15 Km/hr
</name>
<styleUrl>
#styleMap_TLP_Normal
</styleUrl>
<Point>
<coordinates>
-98.9898071,17.2270699,1734.03
</coordinates>
</Point>
</Placemark>
<Placemark>
<name>
Fri Apr 30 12:41:06 2010 S=3.64 Km/hr
</name>
<styleUrl>
#styleMap_TLP_Normal
</styleUrl>
<Point>
<coordinates>
-98.9897995,17.2270126,1734.78
</coordinates>
</Point>
</Placemark>
<Placemark>
<name>
Fri Apr 30 12:41:16 2010 S=4.29 Km/hr
</name>
<styleUrl>
#styleMap_TLP_Normal
</styleUrl>
<Point>
<coordinates>
-98.9897232,17.2269096,1734.25
</coordinates>
</Point>
</Placemark>
<Placemark>
<name>
Fri Apr 30 12:41:26 2010 S=3.83 Km/hr
</name>
<styleUrl>
#styleMap_TLP_Normal
</styleUrl>
<Point>
<coordinates>
-98.9896774,17.2268257,1735.00
</coordinates>
</Point>
</Placemark>
<Placemark>
<name>
Fri Apr 30 12:41:36 2010 S=2.34 Km/hr
</name>
<styleUrl>
#styleMap_TLP_Normal
</styleUrl>
<Point>
<coordinates>
-98.9896622,17.2267494,1735.00
</coordinates>
</Point>
</Placemark>
<Placemark>
<name>
Fri Apr 30 12:41:46 2010 S=2.45 Km/hr
</name>
<styleUrl>
#styleMap_TLP_Normal
</styleUrl>
<Point>
<coordinates>
-98.9896851,17.2267036,1734.19
</coordinates>
</Point>
</Placemark>
<Placemark>
<name>
Fri Apr 30 12:41:56 2010 S=3.20 Km/hr
</name>
<styleUrl>
#styleMap_TLP_Normal
</styleUrl>
<Point>
<coordinates>
-98.9897995,17.2266331,1733.28
</coordinates>
</Point>
</Placemark>
<Placemark>
<name>
Fri Apr 30 12:42:06 2010 S=2.45 Km/hr
</name>
<styleUrl>
#styleMap_TLP_Normal
</styleUrl>
<Point>
<coordinates>
-98.9898529,17.2265625,1731.94
</coordinates>
</Point>
</Placemark>
<Placemark>
<name>
Fri Apr 30 12:42:16 2010 S=3.52 Km/hr
</name>
<styleUrl>
#styleMap_TLP_Normal
</styleUrl>
<Point>
<coordinates>
-98.9897766,17.2265129,1732.03
</coordinates>
</Point>
</Placemark>
<Placemark>
<name>
Fri Apr 30 12:42:26 2010 S=2.80 Km/hr
</name>
<styleUrl>
#styleMap_TLP_Normal
</styleUrl>
<Point>
<coordinates>
-98.9896622,17.2264385,1731.56
</coordinates>
</Point>
</Placemark>
<Placemark>
<name>
Fri Apr 30 12:42:36 2010 S=2.71 Km/hr
</name>
<styleUrl>
#styleMap_TLP_Normal
</styleUrl>
<Point>
<coordinates>
-98.9895935,17.2263966,1731.19
</coordinates>
</Point>
</Placemark>
<Placemark>
<name>
Fri Apr 30 12:42:46 2010 S=3.06 Km/hr
</name>
<styleUrl>
#styleMap_TLP_Normal
</styleUrl>
<Point>
<coordinates>
-98.9895020,17.2264404,1732.00
</coordinates>
</Point>
</Placemark>
<Placemark>
<name>
Fri Apr 30 12:42:56 2010 S=3.15 Km/hr
</name>
<styleUrl>
#styleMap_TLP_Normal
</styleUrl>
<Point>
<coordinates>
-98.9894333,17.2263832,1733.00
</coordinates>
</Point>
</Placemark>
<Placemark>
<name>
Fri Apr 30 12:43:06 2010 S=2.19 Km/hr
</name>
<styleUrl>
#styleMap_TLP_Normal
</styleUrl>
<Point>
<coordinates>
-98.9894104,17.2263088,1734.28
</coordinates>
</Point>
</Placemark>
<Placemark>
<name>
Fri Apr 30 12:43:16 2010 S=0.52 Km/hr
</name>
<styleUrl>
#styleMap_TLP_Normal
</styleUrl>
<Point>
<coordinates>
-98.9893494,17.2262669,1735.75
</coordinates>
</Point>
</Placemark>
<Placemark>
<name>
Fri Apr 30 12:43:26 2010 S=2.53 Km/hr
</name>
<styleUrl>
#styleMap_TLP_Normal
</styleUrl>
<Point>
<coordinates>
-98.9893188,17.2262630,1737.41
</coordinates>
</Point>
</Placemark>
<Placemark>
<name>
Fri Apr 30 12:43:36 2010 S=2.47 Km/hr
</name>
<styleUrl>
#styleMap_TLP_Normal
</styleUrl>
<Point>
<coordinates>
-98.9892960,17.2262039,1737.50
</coordinates>
</Point>
</Placemark>
<Placemark>
<name>
Fri Apr 30 12:43:46 2010 S=2.13 Km/hr
</name>
<styleUrl>
#styleMap_TLP_Normal
</styleUrl>
<Point>
<coordinates>
-98.9892349,17.2261734,1737.94
</coordinates>
</Point>
</Placemark>
<Placemark>
<name>
Fri Apr 30 12:43:56 2010 S=3.19 Km/hr
</name>
<styleUrl>
#styleMap_TLP_Normal
</styleUrl>
<Point>
<coordinates>
-98.9892044,17.2261124,1738.34
</coordinates>
</Point>
</Placemark>
<Placemark>
<name>
Fri Apr 30 12:44:06 2010 S=0.18 Km/hr
</name>
<styleUrl>
#styleMap_TLP_Normal
</styleUrl>
<Point>
<coordinates>
-98.9891739,17.2260933,1738.91
</coordinates>
</Point>
</Placemark>
<Placemark>
<name>
Fri Apr 30 12:44:16 2010 S=0.01 Km/hr
</name>
<styleUrl>
#styleMap_TLP_Normal
</styleUrl>
<Point>
<coordinates>
-98.9891739,17.2260933,1739.00
</coordinates>
</Point>
</Placemark>
<Placemark>
<name>
Fri Apr 30 12:44:26 2010 S=1.02 Km/hr
</name>
<styleUrl>
#styleMap_TLP_Normal
</styleUrl>
<Point>
<coordinates>
-98.9891663,17.2260876,1739.00
</coordinates>
</Point>
</Placemark>
<Placemark>
<name>
Fri Apr 30 12:44:36 2010 S=3.70 Km/hr
</name>
<styleUrl>
#styleMap_TLP_Normal
</styleUrl>
<Point>
<coordinates>
-98.9891510,17.2260094,1738.44
</coordinates>
</Point>
</Placemark>
<Placemark>
<name>
Fri Apr 30 12:44:46 2010 S=4.69 Km/hr
</name>
<styleUrl>
#styleMap_TLP_Normal
</styleUrl>
<Point>
<coordinates>
-98.9891968,17.2259045,1738.81
</coordinates>
</Point>
</Placemark>
<Placemark>
<name>
Fri Apr 30 12:44:56 2010 S=4.53 Km/hr
</name>
<styleUrl>
#styleMap_TLP_Normal
</styleUrl>
<Point>
<coordinates>
-98.9892426,17.2257710,1739.16
</coordinates>
</Point>
</Placemark>
<Placemark>
<name>
Fri Apr 30 12:45:06 2010 S=2.48 Km/hr
</name>
<styleUrl>
#styleMap_TLP_Normal
</styleUrl>
<Point>
<coordinates>
-98.9892349,17.2257061,1739.16
</coordinates>
</Point>
</Placemark>
<Placemark>
<name>
Fri Apr 30 12:45:16 2010 S=3.34 Km/hr
</name>
<styleUrl>
#styleMap_TLP_Normal
</styleUrl>
<Point>
<coordinates>
-98.9891891,17.2256336,1738.84
</coordinates>
</Point>
</Placemark>
<Placemark>
<name>
Fri Apr 30 12:45:26 2010 S=3.41 Km/hr
</name>
<styleUrl>
#styleMap_TLP_Normal
</styleUrl>
<Point>
<coordinates>
-98.9891891,17.2255249,1745.53
</coordinates>
</Point>
</Placemark>
<Placemark>
<name>
Fri Apr 30 12:45:36 2010 S=4.16 Km/hr
</name>
<styleUrl>
#styleMap_TLP_Normal
</styleUrl>
<Point>
<coordinates>
-98.9892120,17.2253952,1746.94
</coordinates>
</Point>
</Placemark>
<Placemark>
<name>
Fri Apr 30 12:45:46 2010 S=5.69 Km/hr
</name>
<styleUrl>
#styleMap_TLP_Normal
</styleUrl>
<Point>
<coordinates>
-98.9892044,17.2252636,1746.34
</coordinates>
</Point>
</Placemark>
<Placemark>
<name>
Fri Apr 30 12:45:56 2010 S=2.59 Km/hr
</name>
<styleUrl>
#styleMap_TLP_Normal
</styleUrl>
<Point>
<coordinates>
-98.9891968,17.2250805,1751.25
</coordinates>
</Point>
</Placemark>
<Placemark>
<name>
Fri Apr 30 12:46:06 2010 S=2.87 Km/hr
</name>
<styleUrl>
#styleMap_TLP_Normal
</styleUrl>
<Point>
<coordinates>
-98.9892197,17.2250443,1760.38
</coordinates>
</Point>
</Placemark>
<Placemark>
<name>
Fri Apr 30 12:46:16 2010 S=4.57 Km/hr
</name>
<styleUrl>
#styleMap_TLP_Normal
</styleUrl>
<Point>
<coordinates>
-98.9893265,17.2249718,1765.25
</coordinates>
</Point>
</Placemark>
<Placemark>
<name>
Fri Apr 30 12:46:26 2010 S=2.51 Km/hr
</name>
<styleUrl>
#styleMap_TLP_Normal
</styleUrl>
<Point>
<coordinates>
-98.9894485,17.2249584,1766.03
</coordinates>
</Point>
</Placemark>
<Placemark>
<name>
Fri Apr 30 12:46:36 2010 S=2.22 Km/hr
</name>
<styleUrl>
#styleMap_TLP_Normal
</styleUrl>
<Point>
<coordinates>
-98.9895401,17.2250423,1766.16
</coordinates>
</Point>
</Placemark>
<Placemark>
<name>
Fri Apr 30 12:46:46 2010 S=2.82 Km/hr
</name>
<styleUrl>
#styleMap_TLP_Normal
</styleUrl>
<Point>
<coordinates>
-98.9895935,17.2251377,1764.56
</coordinates>
</Point>
</Placemark>
<Placemark>
<name>
Fri Apr 30 12:46:56 2010 S=2.72 Km/hr
</name>
<styleUrl>
#styleMap_TLP_Normal
</styleUrl>
<Point>
<coordinates>
-98.9896545,17.2250652,1763.88
</coordinates>
</Point>
</Placemark>
<Placemark>
<name>
Fri Apr 30 12:47:06 2010 S=2.66 Km/hr
</name>
<styleUrl>
#styleMap_TLP_Normal
</styleUrl>
<Point>
<coordinates>
-98.9896698,17.2249622,1761.75
</coordinates>
</Point>
</Placemark>
<Placemark>
<name>
Fri Apr 30 12:47:16 2010 S=3.58 Km/hr
</name>
<styleUrl>
#styleMap_TLP_Normal
</styleUrl>
<Point>
<coordinates>
-98.9896927,17.2248669,1761.44
</coordinates>
</Point>
</Placemark>
<Placemark>
<name>
Fri Apr 30 12:47:26 2010 S=4.20 Km/hr
</name>
<styleUrl>
#styleMap_TLP_Normal
</styleUrl>
<Point>
<coordinates>
-98.9897156,17.2247505,1760.78
</coordinates>
</Point>
</Placemark>
<Placemark>
<name>
Fri Apr 30 12:47:36 2010 S=0.31 Km/hr
</name>
<styleUrl>
#styleMap_TLP_Normal
</styleUrl>
<Point>
<coordinates>
-98.9897537,17.2247066,1760.84
</coordinates>
</Point>
</Placemark>
<Placemark>
<name>
Fri Apr 30 12:47:46 2010 S=2.91 Km/hr
</name>
<styleUrl>
#styleMap_TLP_Normal
</styleUrl>
<Point>
<coordinates>
-98.9898071,17.2246914,1760.25
</coordinates>
</Point>
</Placemark>
<Placemark>
<name>
Fri Apr 30 12:47:56 2010 S=3.21 Km/hr
</name>
<styleUrl>
#styleMap_TLP_Normal
</styleUrl>
<Point>
<coordinates>
-98.9898529,17.2246170,1759.75
</coordinates>
</Point>
</Placemark>
<Placemark>
<name>
Fri Apr 30 12:48:06 2010 S=1.20 Km/hr
</name>
<styleUrl>
#styleMap_TLP_Normal
</styleUrl>
<Point>
<coordinates>
-98.9898834,17.2245617,1758.91
</coordinates>
</Point>
</Placemark>
<Placemark>
<name>
Fri Apr 30 12:48:16 2010 S=0.43 Km/hr
</name>
<styleUrl>
#styleMap_TLP_Normal
</styleUrl>
<Point>
<coordinates>
-98.9898987,17.2245483,1759.09
</coordinates>
</Point>
</Placemark>
<Placemark>
<name>
Fri Apr 30 12:48:26 2010 S=0.69 Km/hr
</name>
<styleUrl>
#styleMap_TLP_Normal
</styleUrl>
<Point>
<coordinates>
-98.9898758,17.2245598,1759.03
</coordinates>
</Point>
</Placemark>
<Placemark>
<name>
Fri Apr 30 12:48:36 2010 S=0.15 Km/hr
</name>
<styleUrl>
#styleMap_TLP_Normal
</styleUrl>
<Point>
<coordinates>
-98.9898834,17.2245617,1759.00
</coordinates>
</Point>
</Placemark>
<Placemark>
<name>
Fri Apr 30 12:48:46 2010 S=1.58 Km/hr
</name>
<styleUrl>
#styleMap_TLP_Normal
</styleUrl>
<Point>
<coordinates>
-98.9899368,17.2245522,1758.13
</coordinates>
</Point>
</Placemark>
<Placemark>
<name>
Fri Apr 30 12:48:56 2010 S=3.71 Km/hr
</name>
<styleUrl>
#styleMap_TLP_Normal
</styleUrl>
<Point>
<coordinates>
-98.9899445,17.2244816,1757.56
</coordinates>
</Point>
</Placemark>
<Placemark>
<name>
Fri Apr 30 12:49:06 2010 S=2.10 Km/hr
</name>
<styleUrl>
#styleMap_TLP_Normal
</styleUrl>
<Point>
<coordinates>
-98.9899979,17.2244186,1758.34
</coordinates>
</Point>
</Placemark>
<Placemark>
<name>
Fri Apr 30 12:49:16 2010 S=2.07 Km/hr
</name>
<styleUrl>
#styleMap_TLP_Normal
</styleUrl>
<Point>
<coordinates>
-98.9900284,17.2243652,1757.44
</coordinates>
</Point>
</Placemark>
<Placemark>
<name>
Fri Apr 30 12:49:26 2010 S=3.11 Km/hr
</name>
<styleUrl>
#styleMap_TLP_Normal
</styleUrl>
<Point>
<coordinates>
-98.9900589,17.2242603,1757.94
</coordinates>
</Point>
</Placemark>
<Placemark>
<name>
Fri Apr 30 12:49:36 2010 S=1.04 Km/hr
</name>
<styleUrl>
#styleMap_TLP_Normal
</styleUrl>
<Point>
<coordinates>
-98.9900970,17.2241611,1758.84
</coordinates>
</Point>
</Placemark>
<Placemark>
<name>
Fri Apr 30 12:49:46 2010 S=0.04 Km/hr
</name>
<styleUrl>
#styleMap_TLP_Normal
</styleUrl>
<Point>
<coordinates>
-98.9901276,17.2241592,1759.03
</coordinates>
</Point>
</Placemark>
<Placemark>
<name>
Fri Apr 30 12:49:56 2010 S=0.08 Km/hr
</name>
<styleUrl>
#styleMap_TLP_Normal
</styleUrl>
<Point>
<coordinates>
-98.9901276,17.2241688,1759.00
</coordinates>
</Point>
</Placemark>
<Placemark>
<name>
Fri Apr 30 12:50:06 2010 S=0.48 Km/hr
</name>
<styleUrl>
#styleMap_TLP_Normal
</styleUrl>
<Point>
<coordinates>
-98.9901199,17.2241745,1759.13
</coordinates>
</Point>
</Placemark>
<Placemark>
<name>
Fri Apr 30 12:50:16 2010 S=0.51 Km/hr
</name>
<styleUrl>
#styleMap_TLP_Normal
</styleUrl>
<Point>
<coordinates>
-98.9901123,17.2241840,1759.25
</coordinates>
</Point>
</Placemark>
<Placemark>
<name>
Fri Apr 30 12:50:26 2010 S=0.06 Km/hr
</name>
<styleUrl>
#styleMap_TLP_Normal
</styleUrl>
<Point>
<coordinates>
-98.9901199,17.2241688,1759.34
</coordinates>
</Point>
</Placemark>
<Placemark>
<name>
Fri Apr 30 12:50:36 2010 S=1.00 Km/hr
</name>
<styleUrl>
#styleMap_TLP_Normal
</styleUrl>
<Point>
<coordinates>
-98.9901276,17.2241631,1759.72
</coordinates>
</Point>
</Placemark>
<Placemark>
<name>
Fri Apr 30 12:50:46 2010 S=1.60 Km/hr
</name>
<styleUrl>
#styleMap_TLP_Normal
</styleUrl>
<Point>
<coordinates>
-98.9900970,17.2242241,1761.88
</coordinates>
</Point>
</Placemark>
<Placemark>
<name>
Fri Apr 30 12:50:56 2010 S=1.96 Km/hr
</name>
<styleUrl>
#styleMap_TLP_Normal
</styleUrl>
<Point>
<coordinates>
-98.9901581,17.2242107,1764.06
</coordinates>
</Point>
</Placemark>
<Placemark>
<name>
Fri Apr 30 12:51:06 2010 S=0.32 Km/hr
</name>
<styleUrl>
#styleMap_TLP_Normal
</styleUrl>
<Point>
<coordinates>
-98.9901581,17.2242031,1763.94
</coordinates>
</Point>
</Placemark>
<Placemark>
<name>
Fri Apr 30 12:51:16 2010 S=0.31 Km/hr
</name>
<styleUrl>
#styleMap_TLP_Normal
</styleUrl>
<Point>
<coordinates>
-98.9901581,17.2242146,1764.00
</coordinates>
</Point>
</Placemark>
<Placemark>
<name>
Fri Apr 30 12:51:26 2010 S=0.66 Km/hr
</name>
<styleUrl>
#styleMap_TLP_Normal
</styleUrl>
<Point>
<coordinates>
-98.9901352,17.2242222,1764.41
</coordinates>
</Point>
</Placemark>
<Placemark>
<name>
Fri Apr 30 12:51:36 2010 S=0.39 Km/hr
</name>
<styleUrl>
#styleMap_TLP_Normal
</styleUrl>
<Point>
<coordinates>
-98.9901505,17.2242241,1764.38
</coordinates>
</Point>
</Placemark>
<Placemark>
<name>
Fri Apr 30 12:51:46 2010 S=0.33 Km/hr
</name>
<styleUrl>
#styleMap_TLP_Normal
</styleUrl>
<Point>
<coordinates>
-98.9901505,17.2242184,1764.38
</coordinates>
</Point>
</Placemark>
<Placemark>
<name>
Fri Apr 30 12:51:56 2010 S=0.59 Km/hr
</name>
<styleUrl>
#styleMap_TLP_Normal
</styleUrl>
<Point>
<coordinates>
-98.9901810,17.2242031,1764.03
</coordinates>
</Point>
</Placemark>
<Placemark>
<name>
Fri Apr 30 12:52:06 2010 S=1.91 Km/hr
</name>
<styleUrl>
#styleMap_TLP_Normal
</styleUrl>
<Point>
<coordinates>
-98.9901886,17.2241917,1764.00
</coordinates>
</Point>
</Placemark>
<Placemark>
<name>
Fri Apr 30 12:52:16 2010 S=1.28 Km/hr
</name>
<styleUrl>
#styleMap_TLP_Normal
</styleUrl>
<Point>
<coordinates>
-98.9902115,17.2241669,1762.13
</coordinates>
</Point>
</Placemark>
<Placemark>
<name>
Fri Apr 30 12:52:26 2010 S=0.41 Km/hr
</name>
<styleUrl>
#styleMap_TLP_Normal
</styleUrl>
<Point>
<coordinates>
-98.9902115,17.2241383,1761.53
</coordinates>
</Point>
</Placemark>
<Placemark>
<name>
Fri Apr 30 12:52:36 2010 S=0.60 Km/hr
</name>
<styleUrl>
#styleMap_TLP_Normal
</styleUrl>
<Point>
<coordinates>
-98.9901962,17.2241325,1761.44
</coordinates>
</Point>
</Placemark>
<Placemark>
<name>
Fri Apr 30 12:52:46 2010 S=0.57 Km/hr
</name>
<styleUrl>
#styleMap_TLP_Normal
</styleUrl>
<Point>
<coordinates>
-98.9902039,17.2241249,1761.44
</coordinates>
</Point>
</Placemark>
<Placemark>
<name>
Fri Apr 30 12:52:56 2010 S=1.25 Km/hr
</name>
<styleUrl>
#styleMap_TLP_Normal
</styleUrl>
<Point>
<coordinates>
-98.9901886,17.2241306,1761.00
</coordinates>
</Point>
</Placemark>
<Placemark>
<name>
Fri Apr 30 12:53:06 2010 S=0.35 Km/hr
</name>
<styleUrl>
#styleMap_TLP_Normal
</styleUrl>
<Point>
<coordinates>
-98.9902039,17.2241344,1760.19
</coordinates>
</Point>
</Placemark>
<Placemark>
<name>
Fri Apr 30 12:53:16 2010 S=0.10 Km/hr
</name>
<styleUrl>
#styleMap_TLP_Normal
</styleUrl>
<Point>
<coordinates>
-98.9901962,17.2241325,1759.75
</coordinates>
</Point>
</Placemark>
<Placemark>
<name>
Fri Apr 30 12:53:26 2010 S=0.63 Km/hr
</name>
<styleUrl>
#styleMap_TLP_Normal
</styleUrl>
<Point>
<coordinates>
-98.9901962,17.2241325,1759.63
</coordinates>
</Point>
</Placemark>
<Placemark>
<name>
Fri Apr 30 12:53:36 2010 S=0.66 Km/hr
</name>
<styleUrl>
#styleMap_TLP_Normal
</styleUrl>
<Point>
<coordinates>
-98.9901962,17.2241306,1759.56
</coordinates>
</Point>
</Placemark>
<Placemark>
<name>
Fri Apr 30 12:53:46 2010 S=1.84 Km/hr
</name>
<styleUrl>
#styleMap_TLP_Normal
</styleUrl>
<Point>
<coordinates>
-98.9902115,17.2241383,1759.41
</coordinates>
</Point>
</Placemark>
<Placemark>
<name>
Fri Apr 30 12:53:56 2010 S=1.44 Km/hr
</name>
<styleUrl>
#styleMap_TLP_Normal
</styleUrl>
<Point>
<coordinates>
-98.9901810,17.2241116,1757.75
</coordinates>
</Point>
</Placemark>
<Placemark>
<name>
Fri Apr 30 12:54:06 2010 S=2.35 Km/hr
</name>
<styleUrl>
#styleMap_TLP_Normal
</styleUrl>
<Point>
<coordinates>
-98.9901581,17.2241058,1756.81
</coordinates>
</Point>
</Placemark>
<Placemark>
<name>
Fri Apr 30 12:54:16 2010 S=1.88 Km/hr
</name>
<styleUrl>
#styleMap_TLP_Normal
</styleUrl>
<Point>
<coordinates>
-98.9900894,17.2241573,1757.09
</coordinates>
</Point>
</Placemark>
<Placemark>
<name>
Fri Apr 30 12:54:26 2010 S=4.21 Km/hr
</name>
<styleUrl>
#styleMap_TLP_Normal
</styleUrl>
<Point>
<coordinates>
-98.9901733,17.2241096,1756.34
</coordinates>
</Point>
</Placemark>
<Placemark>
<name>
Fri Apr 30 12:54:36 2010 S=3.35 Km/hr
</name>
<styleUrl>
#styleMap_TLP_Normal
</styleUrl>
<Point>
<coordinates>
-98.9902725,17.2240715,1755.53
</coordinates>
</Point>
</Placemark>
<Placemark>
<name>
Fri Apr 30 12:54:46 2010 S=2.06 Km/hr
</name>
<styleUrl>
#styleMap_TLP_Normal
</styleUrl>
<Point>
<coordinates>
-98.9903412,17.2240810,1755.19
</coordinates>
</Point>
</Placemark>
<Placemark>
<name>
Fri Apr 30 12:54:56 2010 S=1.62 Km/hr
</name>
<styleUrl>
#styleMap_TLP_Normal
</styleUrl>
<Point>
<coordinates>
-98.9903412,17.2240791,1755.25
</coordinates>
</Point>
</Placemark>
<Placemark>
<name>
Fri Apr 30 12:55:06 2010 S=1.48 Km/hr
</name>
<styleUrl>
#styleMap_TLP_Normal
</styleUrl>
<Point>
<coordinates>
-98.9902954,17.2241116,1755.66
</coordinates>
</Point>
</Placemark>
<Placemark>
<name>
Fri Apr 30 12:55:16 2010 S=1.63 Km/hr
</name>
<styleUrl>
#styleMap_TLP_Normal
</styleUrl>
<Point>
<coordinates>
-98.9902496,17.2241421,1756.06
</coordinates>
</Point>
</Placemark>
<Placemark>
<name>
Fri Apr 30 12:55:26 2010 S=0.96 Km/hr
</name>
<styleUrl>
#styleMap_TLP_Normal
</styleUrl>
<Point>
<coordinates>
-98.9902573,17.2241268,1756.25
</coordinates>
</Point>
</Placemark>
<Placemark>
<name>
Fri Apr 30 12:55:36 2010 S=1.95 Km/hr
</name>
<styleUrl>
#styleMap_TLP_Normal
</styleUrl>
<Point>
<coordinates>
-98.9902496,17.2241611,1757.34
</coordinates>
</Point>
</Placemark>
<Placemark>
<name>
Fri Apr 30 12:55:46 2010 S=2.29 Km/hr
</name>
<styleUrl>
#styleMap_TLP_Normal
</styleUrl>
<Point>
<coordinates>
-98.9902115,17.2242222,1758.81
</coordinates>
</Point>
</Placemark>
<Placemark>
<name>
Fri Apr 30 12:55:56 2010 S=2.14 Km/hr
</name>
<styleUrl>
#styleMap_TLP_Normal
</styleUrl>
<Point>
<coordinates>
-98.9901962,17.2242603,1759.66
</coordinates>
</Point>
</Placemark>
<Placemark>
<name>
Fri Apr 30 12:56:06 2010 S=1.51 Km/hr
</name>
<styleUrl>
#styleMap_TLP_Normal
</styleUrl>
<Point>
<coordinates>
-98.9901733,17.2243233,1760.88
</coordinates>
</Point>
</Placemark>
<Placemark>
<name>
Fri Apr 30 12:56:16 2010 S=1.81 Km/hr
</name>
<styleUrl>
#styleMap_TLP_Normal
</styleUrl>
<Point>
<coordinates>
-98.9901352,17.2243423,1761.91
</coordinates>
</Point>
</Placemark>
<Placemark>
<name>
Fri Apr 30 12:56:26 2010 S=3.03 Km/hr
</name>
<styleUrl>
#styleMap_TLP_Normal
</styleUrl>
<Point>
<coordinates>
-98.9900742,17.2243900,1762.91
</coordinates>
</Point>
</Placemark>
<Placemark>
<name>
Fri Apr 30 12:56:36 2010 S=0.63 Km/hr
</name>
<styleUrl>
#styleMap_TLP_Normal
</styleUrl>
<Point>
<coordinates>
-98.9900742,17.2243881,1763.13
</coordinates>
</Point>
</Placemark>
<Placemark>
<name>
Fri Apr 30 12:56:46 2010 S=0.97 Km/hr
</name>
<styleUrl>
#styleMap_TLP_Normal
</styleUrl>
<Point>
<coordinates>
-98.9900894,17.2243767,1763.13
</coordinates>
</Point>
</Placemark>
<Placemark>
<name>
Fri Apr 30 12:56:56 2010 S=0.83 Km/hr
</name>
<styleUrl>
#styleMap_TLP_Normal
</styleUrl>
<Point>
<coordinates>
-98.9901123,17.2243729,1762.91
</coordinates>
</Point>
</Placemark>
<Placemark>
<name>
Fri Apr 30 12:57:06 2010 S=1.35 Km/hr
</name>
<styleUrl>
#styleMap_TLP_Normal
</styleUrl>
<Point>
<coordinates>
-98.9901276,17.2243690,1762.91
</coordinates>
</Point>
</Placemark>
<Placemark>
<name>
Fri Apr 30 12:57:16 2010 S=2.35 Km/hr
</name>
<styleUrl>
#styleMap_TLP_Normal
</styleUrl>
<Point>
<coordinates>
-98.9902267,17.2243290,1762.38
</coordinates>
</Point>
</Placemark>
<Placemark>
<name>
Fri Apr 30 12:57:26 2010 S=1.97 Km/hr
</name>
<styleUrl>
#styleMap_TLP_Normal
</styleUrl>
<Point>
<coordinates>
-98.9902802,17.2242832,1762.19
</coordinates>
</Point>
</Placemark>
<Placemark>
<name>
Fri Apr 30 12:57:36 2010 S=1.90 Km/hr
</name>
<styleUrl>
#styleMap_TLP_Normal
</styleUrl>
<Point>
<coordinates>
-98.9903107,17.2242565,1762.97
</coordinates>
</Point>
</Placemark>
<Placemark>
<name>
Fri Apr 30 12:57:46 2010 S=2.35 Km/hr
</name>
<styleUrl>
#styleMap_TLP_Normal
</styleUrl>
<Point>
<coordinates>
-98.9902725,17.2241974,1763.78
</coordinates>
</Point>
</Placemark>
<Placemark>
<name>
Fri Apr 30 12:57:56 2010 S=2.43 Km/hr
</name>
<styleUrl>
#styleMap_TLP_Normal
</styleUrl>
<Point>
<coordinates>
-98.9902954,17.2241383,1763.16
</coordinates>
</Point>
</Placemark>
<Placemark>
<name>
Fri Apr 30 12:58:06 2010 S=0.63 Km/hr
</name>
<styleUrl>
#styleMap_TLP_Normal
</styleUrl>
<Point>
<coordinates>
-98.9903183,17.2241287,1762.19
</coordinates>
</Point>
</Placemark>
<Placemark>
<name>
Fri Apr 30 12:58:16 2010 S=1.99 Km/hr
</name>
<styleUrl>
#styleMap_TLP_Normal
</styleUrl>
<Point>
<coordinates>
-98.9903030,17.2240772,1761.75
</coordinates>
</Point>
</Placemark>
<Placemark>
<name>
Fri Apr 30 12:58:26 2010 S=2.21 Km/hr
</name>
<styleUrl>
#styleMap_TLP_Normal
</styleUrl>
<Point>
<coordinates>
-98.9903107,17.2240334,1761.69
</coordinates>
</Point>
</Placemark>
<Placemark>
<name>
Fri Apr 30 12:58:36 2010 S=1.92 Km/hr
</name>
<styleUrl>
#styleMap_TLP_Normal
</styleUrl>
<Point>
<coordinates>
-98.9902344,17.2240181,1761.25
</coordinates>
</Point>
</Placemark>
<Placemark>
<name>
Fri Apr 30 12:58:46 2010 S=3.23 Km/hr
</name>
<styleUrl>
#styleMap_TLP_Normal
</styleUrl>
<Point>
<coordinates>
-98.9901810,17.2240505,1761.72
</coordinates>
</Point>
</Placemark>
<Placemark>
<name>
Fri Apr 30 12:58:56 2010 S=4.57 Km/hr
</name>
<styleUrl>
#styleMap_TLP_Normal
</styleUrl>
<Point>
<coordinates>
-98.9900818,17.2241154,1761.56
</coordinates>
</Point>
</Placemark>
<Placemark>
<name>
Fri Apr 30 12:59:06 2010 S=4.23 Km/hr
</name>
<styleUrl>
#styleMap_TLP_Normal
</styleUrl>
<Point>
<coordinates>
-98.9899902,17.2241726,1762.31
</coordinates>
</Point>
</Placemark>
<Placemark>
<name>
Fri Apr 30 12:59:16 2010 S=3.70 Km/hr
</name>
<styleUrl>
#styleMap_TLP_Normal
</styleUrl>
<Point>
<coordinates>
-98.9900818,17.2241344,1762.19
</coordinates>
</Point>
</Placemark>
<Placemark>
<name>
Fri Apr 30 12:59:26 2010 S=0.37 Km/hr
</name>
<styleUrl>
#styleMap_TLP_Normal
</styleUrl>
<Point>
<coordinates>
-98.9901352,17.2241364,1761.59
</coordinates>
</Point>
</Placemark>
<Placemark>
<name>
Fri Apr 30 12:59:36 2010 S=1.10 Km/hr
</name>
<styleUrl>
#styleMap_TLP_Normal
</styleUrl>
<Point>
<coordinates>
-98.9901428,17.2241211,1761.38
</coordinates>
</Point>
</Placemark>
<Placemark>
<name>
Fri Apr 30 12:59:46 2010 S=0.46 Km/hr
</name>
<styleUrl>
#styleMap_TLP_Finish
</styleUrl>
<Point>
<coordinates>
-98.9901428,17.2240887,1759.66
</coordinates>
</Point>
</Placemark>
</Folder>
</Document>
</kml>
