# Supplementary material for: Lévy foraging patterns of rural humans
Source: PLoS One. 2018 Jun 18;13(6):e0199099. doi: 10.1371/journal.pone.0199099 (PMC6005560; doi:10.1371/journal.pone.0199099)
Supplement: S6 File — (ZIP) [file pone.0199099.s006.zip › holux12/Holux012_M-241_Start_20101020-135008_Finish_20101020-141608.kml]

<?xml version="1.0" encoding="UTF-8"?>
<kml xmlns="http://earth.google.com/kml/2.1">
<Document>
<Style id="normalState_TLP_Start">
<IconStyle>
<scale>1.0</scale>
<Icon>
<href>http://maps.google.com/mapfiles/kml/pal4/icon15.png</href>
</Icon>
</IconStyle>
<LabelStyle>
<scale>1.0</scale>
</LabelStyle>
</Style>
<Style id="highlightState_TLP_Start">
<IconStyle>
<scale>1.1</scale>
<Icon>
<href>http://maps.google.com/mapfiles/kml/pal4/icon7.png</href>
</Icon>
</IconStyle>
<LabelStyle>
<scale>1.1</scale>
<color>ff0000ff</color>
</LabelStyle>
</Style>
<StyleMap id="styleMap_TLP_Start">
<Pair>
<key>normal</key>
<styleUrl>#normalState_TLP_Start</styleUrl>
</Pair>
<Pair>
<key>highlight</key>
<styleUrl>#highlightState_TLP_Start</styleUrl>
</Pair>
</StyleMap>
<Style id="normalState_TLP_Finish">
<IconStyle>
<scale>1.0</scale>
<Icon>
<href>http://maps.google.com/mapfiles/kml/pal4/icon15.png</href>
</Icon>
</IconStyle>
<LabelStyle>
<scale>1.0</scale>
</LabelStyle>
</Style>
<Style id="highlightState_TLP_Finish">
<IconStyle>
<scale>1.1</scale>
<Icon>
<href>http://maps.google.com/mapfiles/kml/pal4/icon7.png</href>
</Icon>
</IconStyle>
<LabelStyle>
<scale>1.1</scale>
<color>ff0000ff</color>
</LabelStyle>
</Style>
<StyleMap id="styleMap_TLP_Finish">
<Pair>
<key>normal</key>
<styleUrl>#normalState_TLP_Finish</styleUrl>
</Pair>
<Pair>
<key>highlight</key>
<styleUrl>#highlightState_TLP_Finish</styleUrl>
</Pair>
</StyleMap>
<Style id="normalState_TLP_Normal">
<IconStyle>
<scale>1.0</scale>
<Icon>
<href>http://maps.google.com/mapfiles/kml/pal4/icon31.png</href>
</Icon>
</IconStyle>
<LabelStyle>
<scale>1.0</scale>
</LabelStyle>
</Style>
<Style id="highlightState_TLP_Normal">
<IconStyle>
<scale>1.1</scale>
<Icon>
<href>http://maps.google.com/mapfiles/kml/pal4/icon23.png</href>
</Icon>
</IconStyle>
<LabelStyle>
<scale>1.1</scale>
<color>ff0000ff</color>
</LabelStyle>
</Style>
<StyleMap id="styleMap_TLP_Normal">
<Pair>
<key>normal</key>
<styleUrl>#normalState_TLP_Normal</styleUrl>
</Pair>
<Pair>
<key>highlight</key>
<styleUrl>#highlightState_TLP_Normal</styleUrl>
</Pair>
</StyleMap>
<Style id="normalState_TLP_Photo">
<IconStyle>
<scale>1.0</scale>
<Icon>
<href>http://maps.google.com/mapfiles/kml/pal4/icon46.png</href>
</Icon>
</IconStyle>
<LabelStyle>
<scale>1.0</scale>
</LabelStyle>
</Style>
<Style id="highlightState_TLP_Photo">
<IconStyle>
<scale>1.1</scale>
<Icon>
<href>http://maps.google.com/mapfiles/kml/pal4/icon38.png</href>
</Icon>
</IconStyle>
<LabelStyle>
<scale>1.1</scale>
<color>ff0000ff</color>
</LabelStyle>
</Style>
<StyleMap id="styleMap_TLP_Photo">
<Pair>
<key>normal</key>
<styleUrl>#normalState_TLP_Photo</styleUrl>
</Pair>
<Pair>
<key>highlight</key>
<styleUrl>#highlightState_TLP_Photo</styleUrl>
</Pair>
</StyleMap>
<Style id="roadStyle">
<LineStyle>
<color>ffffff00</color>
<width>6</width>
</LineStyle>
</Style>
<Open>1</Open>
<description>Route</description>
<name>Track Log</name>
<Placemark>
<name>Route</name>
<styleUrl>#roadStyle</styleUrl>
<MultiGeometry>
<LineString>
<coordinates>
-98.9865494,17.2262974,1788.91 -98.9865875,17.2262936,1790.00 -98.9865799,17.2262955,1790.25 -98.9865646,17.2262917,1790.31 -98.9865646,17.2263241,1790.53 -98.9865799,17.2263374,1791.22 -98.9866486,17.2263393,1791.69 -98.9866714,17.2263069,1791.66 -98.9866714,17.2262554,1791.38 -98.9866486,17.2261562,1792.66 -98.9866028,17.2260456,1794.34 -98.9865875,17.2259159,1796.41 -98.9866409,17.2257824,1797.78 -98.9867401,17.2256737,1800.00 -98.9868469,17.2256012,1799.56 -98.9869385,17.2256107,1799.81 -98.9869690,17.2256298,1799.44 -98.9869766,17.2256241,1799.69 -98.9870758,17.2256794,1798.34 -98.9872208,17.2257195,1796.47 -98.9873352,17.2258053,1794.97 -98.9873962,17.2258663,1792.09 -98.9874649,17.2259865,1791.50 -98.9875031,17.2261047,1791.84 -98.9875565,17.2262001,1791.06 -98.9876251,17.2263088,1792.03 -98.9877243,17.2264023,1791.94 -98.9877930,17.2264996,1791.59 -98.9879379,17.2265358,1791.81 -98.9880371,17.2266006,1789.97 -98.9881363,17.2266960,1788.91 -98.9882584,17.2267551,1788.91 -98.9884033,17.2267799,1788.84 -98.9884720,17.2268810,1787.19 -98.9885178,17.2268944,1785.94 -98.9886093,17.2268696,1783.72 -98.9887390,17.2268047,1781.66 -98.9888840,17.2268448,1774.50 -98.9890137,17.2269039,1768.19 -98.9891281,17.2269459,1764.94 -98.9892273,17.2270355,1762.13 -98.9892502,17.2271366,1761.44 -98.9892807,17.2271881,1761.50 -98.9893875,17.2271404,1761.75 -98.9894562,17.2270699,1763.00 -98.9895782,17.2271290,1759.84 -98.9897156,17.2271557,1756.03 -98.9898071,17.2271633,1751.38 -98.9897766,17.2270908,1749.06 -98.9896927,17.2270355,1747.22 -98.9896088,17.2269173,1746.09 -98.9895096,17.2267990,1746.09 -98.9896011,17.2267132,1745.38 -98.9897232,17.2266216,1744.28 -98.9898453,17.2265415,1742.38 -98.9897690,17.2264652,1740.56 -98.9896545,17.2263947,1738.63 -98.9895325,17.2264023,1736.75 -98.9894180,17.2263699,1734.84 -98.9893646,17.2262859,1733.22 -98.9893036,17.2262096,1733.03 -98.9892273,17.2261639,1733.16 -98.9891434,17.2261181,1734.03 -98.9890594,17.2260494,1735.75 -98.9890671,17.2260132,1739.88 -98.9891129,17.2259235,1741.31 -98.9891739,17.2257996,1743.03 -98.9891205,17.2256565,1748.25 -98.9890823,17.2255630,1751.91 -98.9891510,17.2254753,1757.22 -98.9891663,17.2253456,1760.16 -98.9891891,17.2252159,1763.13 -98.9892349,17.2251339,1765.25 -98.9893112,17.2250633,1768.00 -98.9894333,17.2250099,1768.22 -98.9894943,17.2250443,1767.03 -98.9895477,17.2251167,1765.81 -98.9897079,17.2251244,1765.16 -98.9896774,17.2250290,1766.09 -98.9897079,17.2249508,1767.31 -98.9897308,17.2248421,1768.16 -98.9897614,17.2247219,1767.72 -98.9898758,17.2246323,1766.06 -98.9898529,17.2245293,1766.06 -98.9898987,17.2244034,1765.53 -98.9899063,17.2242794,1763.94 -98.9899216,17.2241650,1763.22 -98.9899902,17.2240238,1760.09 -98.9900436,17.2239075,1753.44 -98.9900818,17.2238007,1747.94 -98.9901428,17.2237301,1746.69 -98.9900589,17.2236652,1738.97 -98.9901505,17.2236271,1734.53 -98.9901047,17.2235451,1731.56 -98.9901047,17.2235050,1726.97 -98.9901810,17.2234573,1723.25 -98.9902802,17.2234402,1721.94 -98.9904175,17.2234516,1717.91 -98.9905243,17.2234535,1715.50 -98.9906006,17.2234249,1712.53 -98.9907150,17.2234173,1711.38 -98.9907455,17.2233067,1710.72 -98.9907379,17.2232571,1709.72 -98.9907532,17.2231350,1708.94 -98.9908371,17.2230473,1707.78 -98.9909363,17.2229843,1705.88 -98.9910126,17.2229538,1704.03 -98.9910736,17.2229061,1702.88 -98.9909821,17.2230244,1701.09 -98.9909515,17.2230206,1700.19 -98.9908829,17.2229671,1699.25 -98.9908295,17.2230282,1698.63 -98.9908371,17.2230301,1698.56 -98.9908447,17.2230263,1698.56 -98.9908371,17.2229443,1698.47 -98.9909286,17.2228661,1698.34 -98.9909897,17.2228661,1698.13 -98.9909515,17.2227936,1698.25 -98.9909897,17.2227898,1698.09 -98.9910660,17.2228012,1698.25 -98.9911194,17.2227612,1699.31 -98.9911957,17.2227554,1700.22 -98.9912567,17.2227440,1700.91 -98.9913025,17.2227058,1701.59 -98.9912567,17.2226944,1701.94 -98.9911957,17.2226181,1702.41 -98.9911346,17.2225533,1703.19 -98.9910965,17.2225418,1703.88 -98.9910660,17.2224979,1704.50 -98.9910507,17.2224884,1704.69 -98.9910202,17.2224083,1705.16 -98.9910812,17.2224464,1705.59 -98.9911652,17.2224941,1705.97 -98.9912415,17.2225151,1707.13 -98.9912491,17.2224274,1708.22 -98.9912949,17.2223854,1710.28 -98.9913025,17.2223778,1710.47 -98.9912338,17.2224197,1713.66 -98.9911957,17.2224121,1715.28 -98.9911346,17.2223988,1716.41 -98.9911118,17.2223988,1716.50 -98.9911041,17.2223988,1716.53 -98.9910965,17.2223892,1716.66 -98.9910583,17.2224121,1718.81 -98.9910049,17.2224426,1722.66 -98.9910202,17.2224560,1722.81 -98.9909973,17.2224369,1722.84 -98.9910202,17.2224312,1723.19 -98.9910355,17.2224197,1723.22 -98.9910431,17.2223949,1723.28 -98.9910507,17.2224102,1723.38 -98.9910583,17.2224121,1723.38 -98.9910660,17.2224255,1723.66 -98.9910660,17.2224388,1723.81 -98.9910583,17.2224312,1723.88 -98.9910660,17.2224388,1724.19 -98.9910889,17.2223701,1725.13 </coordinates>
</LineString>
</MultiGeometry>
</Placemark>
<Folder>
<name>waypoints</name>
<Placemark>
<name>
Wed Oct 20 13:50:08 2010 S=1.31 Km/hr
</name>
<styleUrl>
#styleMap_TLP_Start
</styleUrl>
<Point>
<coordinates>
-98.9865494,17.2262974,1788.91
</coordinates>
</Point>
</Placemark>
<Placemark>
<name>
Wed Oct 20 13:50:18 2010 S=0.86 Km/hr
</name>
<styleUrl>
#styleMap_TLP_Normal
</styleUrl>
<Point>
<coordinates>
-98.9865875,17.2262936,1790.00
</coordinates>
</Point>
</Placemark>
<Placemark>
<name>
Wed Oct 20 13:50:28 2010 S=0.82 Km/hr
</name>
<styleUrl>
#styleMap_TLP_Normal
</styleUrl>
<Point>
<coordinates>
-98.9865799,17.2262955,1790.25
</coordinates>
</Point>
</Placemark>
<Placemark>
<name>
Wed Oct 20 13:50:38 2010 S=0.38 Km/hr
</name>
<styleUrl>
#styleMap_TLP_Normal
</styleUrl>
<Point>
<coordinates>
-98.9865646,17.2262917,1790.31
</coordinates>
</Point>
</Placemark>
<Placemark>
<name>
Wed Oct 20 13:50:48 2010 S=0.86 Km/hr
</name>
<styleUrl>
#styleMap_TLP_Normal
</styleUrl>
<Point>
<coordinates>
-98.9865646,17.2263241,1790.53
</coordinates>
</Point>
</Placemark>
<Placemark>
<name>
Wed Oct 20 13:50:58 2010 S=2.41 Km/hr
</name>
<styleUrl>
#styleMap_TLP_Normal
</styleUrl>
<Point>
<coordinates>
-98.9865799,17.2263374,1791.22
</coordinates>
</Point>
</Placemark>
<Placemark>
<name>
Wed Oct 20 13:51:08 2010 S=2.19 Km/hr
</name>
<styleUrl>
#styleMap_TLP_Normal
</styleUrl>
<Point>
<coordinates>
-98.9866486,17.2263393,1791.69
</coordinates>
</Point>
</Placemark>
<Placemark>
<name>
Wed Oct 20 13:51:18 2010 S=1.13 Km/hr
</name>
<styleUrl>
#styleMap_TLP_Normal
</styleUrl>
<Point>
<coordinates>
-98.9866714,17.2263069,1791.66
</coordinates>
</Point>
</Placemark>
<Placemark>
<name>
Wed Oct 20 13:51:28 2010 S=2.37 Km/hr
</name>
<styleUrl>
#styleMap_TLP_Normal
</styleUrl>
<Point>
<coordinates>
-98.9866714,17.2262554,1791.38
</coordinates>
</Point>
</Placemark>
<Placemark>
<name>
Wed Oct 20 13:51:38 2010 S=3.65 Km/hr
</name>
<styleUrl>
#styleMap_TLP_Normal
</styleUrl>
<Point>
<coordinates>
-98.9866486,17.2261562,1792.66
</coordinates>
</Point>
</Placemark>
<Placemark>
<name>
Wed Oct 20 13:51:48 2010 S=3.69 Km/hr
</name>
<styleUrl>
#styleMap_TLP_Normal
</styleUrl>
<Point>
<coordinates>
-98.9866028,17.2260456,1794.34
</coordinates>
</Point>
</Placemark>
<Placemark>
<name>
Wed Oct 20 13:51:58 2010 S=4.00 Km/hr
</name>
<styleUrl>
#styleMap_TLP_Normal
</styleUrl>
<Point>
<coordinates>
-98.9865875,17.2259159,1796.41
</coordinates>
</Point>
</Placemark>
<Placemark>
<name>
Wed Oct 20 13:52:08 2010 S=4.66 Km/hr
</name>
<styleUrl>
#styleMap_TLP_Normal
</styleUrl>
<Point>
<coordinates>
-98.9866409,17.2257824,1797.78
</coordinates>
</Point>
</Placemark>
<Placemark>
<name>
Wed Oct 20 13:52:18 2010 S=6.54 Km/hr
</name>
<styleUrl>
#styleMap_TLP_Normal
</styleUrl>
<Point>
<coordinates>
-98.9867401,17.2256737,1800.00
</coordinates>
</Point>
</Placemark>
<Placemark>
<name>
Wed Oct 20 13:52:28 2010 S=3.68 Km/hr
</name>
<styleUrl>
#styleMap_TLP_Normal
</styleUrl>
<Point>
<coordinates>
-98.9868469,17.2256012,1799.56
</coordinates>
</Point>
</Placemark>
<Placemark>
<name>
Wed Oct 20 13:52:38 2010 S=4.78 Km/hr
</name>
<styleUrl>
#styleMap_TLP_Normal
</styleUrl>
<Point>
<coordinates>
-98.9869385,17.2256107,1799.81
</coordinates>
</Point>
</Placemark>
<Placemark>
<name>
Wed Oct 20 13:52:48 2010 S=0.73 Km/hr
</name>
<styleUrl>
#styleMap_TLP_Normal
</styleUrl>
<Point>
<coordinates>
-98.9869690,17.2256298,1799.44
</coordinates>
</Point>
</Placemark>
<Placemark>
<name>
Wed Oct 20 13:52:58 2010 S=0.19 Km/hr
</name>
<styleUrl>
#styleMap_TLP_Normal
</styleUrl>
<Point>
<coordinates>
-98.9869766,17.2256241,1799.69
</coordinates>
</Point>
</Placemark>
<Placemark>
<name>
Wed Oct 20 13:53:08 2010 S=3.93 Km/hr
</name>
<styleUrl>
#styleMap_TLP_Normal
</styleUrl>
<Point>
<coordinates>
-98.9870758,17.2256794,1798.34
</coordinates>
</Point>
</Placemark>
<Placemark>
<name>
Wed Oct 20 13:53:18 2010 S=5.66 Km/hr
</name>
<styleUrl>
#styleMap_TLP_Normal
</styleUrl>
<Point>
<coordinates>
-98.9872208,17.2257195,1796.47
</coordinates>
</Point>
</Placemark>
<Placemark>
<name>
Wed Oct 20 13:53:28 2010 S=5.33 Km/hr
</name>
<styleUrl>
#styleMap_TLP_Normal
</styleUrl>
<Point>
<coordinates>
-98.9873352,17.2258053,1794.97
</coordinates>
</Point>
</Placemark>
<Placemark>
<name>
Wed Oct 20 13:53:38 2010 S=4.19 Km/hr
</name>
<styleUrl>
#styleMap_TLP_Normal
</styleUrl>
<Point>
<coordinates>
-98.9873962,17.2258663,1792.09
</coordinates>
</Point>
</Placemark>
<Placemark>
<name>
Wed Oct 20 13:53:48 2010 S=5.51 Km/hr
</name>
<styleUrl>
#styleMap_TLP_Normal
</styleUrl>
<Point>
<coordinates>
-98.9874649,17.2259865,1791.50
</coordinates>
</Point>
</Placemark>
<Placemark>
<name>
Wed Oct 20 13:53:58 2010 S=4.31 Km/hr
</name>
<styleUrl>
#styleMap_TLP_Normal
</styleUrl>
<Point>
<coordinates>
-98.9875031,17.2261047,1791.84
</coordinates>
</Point>
</Placemark>
<Placemark>
<name>
Wed Oct 20 13:54:08 2010 S=3.28 Km/hr
</name>
<styleUrl>
#styleMap_TLP_Normal
</styleUrl>
<Point>
<coordinates>
-98.9875565,17.2262001,1791.06
</coordinates>
</Point>
</Placemark>
<Placemark>
<name>
Wed Oct 20 13:54:18 2010 S=3.90 Km/hr
</name>
<styleUrl>
#styleMap_TLP_Normal
</styleUrl>
<Point>
<coordinates>
-98.9876251,17.2263088,1792.03
</coordinates>
</Point>
</Placemark>
<Placemark>
<name>
Wed Oct 20 13:54:28 2010 S=3.77 Km/hr
</name>
<styleUrl>
#styleMap_TLP_Normal
</styleUrl>
<Point>
<coordinates>
-98.9877243,17.2264023,1791.94
</coordinates>
</Point>
</Placemark>
<Placemark>
<name>
Wed Oct 20 13:54:38 2010 S=4.24 Km/hr
</name>
<styleUrl>
#styleMap_TLP_Normal
</styleUrl>
<Point>
<coordinates>
-98.9877930,17.2264996,1791.59
</coordinates>
</Point>
</Placemark>
<Placemark>
<name>
Wed Oct 20 13:54:48 2010 S=4.90 Km/hr
</name>
<styleUrl>
#styleMap_TLP_Normal
</styleUrl>
<Point>
<coordinates>
-98.9879379,17.2265358,1791.81
</coordinates>
</Point>
</Placemark>
<Placemark>
<name>
Wed Oct 20 13:54:58 2010 S=3.83 Km/hr
</name>
<styleUrl>
#styleMap_TLP_Normal
</styleUrl>
<Point>
<coordinates>
-98.9880371,17.2266006,1789.97
</coordinates>
</Point>
</Placemark>
<Placemark>
<name>
Wed Oct 20 13:55:08 2010 S=3.65 Km/hr
</name>
<styleUrl>
#styleMap_TLP_Normal
</styleUrl>
<Point>
<coordinates>
-98.9881363,17.2266960,1788.91
</coordinates>
</Point>
</Placemark>
<Placemark>
<name>
Wed Oct 20 13:55:18 2010 S=4.54 Km/hr
</name>
<styleUrl>
#styleMap_TLP_Normal
</styleUrl>
<Point>
<coordinates>
-98.9882584,17.2267551,1788.91
</coordinates>
</Point>
</Placemark>
<Placemark>
<name>
Wed Oct 20 13:55:28 2010 S=4.70 Km/hr
</name>
<styleUrl>
#styleMap_TLP_Normal
</styleUrl>
<Point>
<coordinates>
-98.9884033,17.2267799,1788.84
</coordinates>
</Point>
</Placemark>
<Placemark>
<name>
Wed Oct 20 13:55:38 2010 S=4.10 Km/hr
</name>
<styleUrl>
#styleMap_TLP_Normal
</styleUrl>
<Point>
<coordinates>
-98.9884720,17.2268810,1787.19
</coordinates>
</Point>
</Placemark>
<Placemark>
<name>
Wed Oct 20 13:55:48 2010 S=3.03 Km/hr
</name>
<styleUrl>
#styleMap_TLP_Normal
</styleUrl>
<Point>
<coordinates>
-98.9885178,17.2268944,1785.94
</coordinates>
</Point>
</Placemark>
<Placemark>
<name>
Wed Oct 20 13:55:58 2010 S=3.73 Km/hr
</name>
<styleUrl>
#styleMap_TLP_Normal
</styleUrl>
<Point>
<coordinates>
-98.9886093,17.2268696,1783.72
</coordinates>
</Point>
</Placemark>
<Placemark>
<name>
Wed Oct 20 13:56:08 2010 S=3.82 Km/hr
</name>
<styleUrl>
#styleMap_TLP_Normal
</styleUrl>
<Point>
<coordinates>
-98.9887390,17.2268047,1781.66
</coordinates>
</Point>
</Placemark>
<Placemark>
<name>
Wed Oct 20 13:56:18 2010 S=4.05 Km/hr
</name>
<styleUrl>
#styleMap_TLP_Normal
</styleUrl>
<Point>
<coordinates>
-98.9888840,17.2268448,1774.50
</coordinates>
</Point>
</Placemark>
<Placemark>
<name>
Wed Oct 20 13:56:28 2010 S=5.83 Km/hr
</name>
<styleUrl>
#styleMap_TLP_Normal
</styleUrl>
<Point>
<coordinates>
-98.9890137,17.2269039,1768.19
</coordinates>
</Point>
</Placemark>
<Placemark>
<name>
Wed Oct 20 13:56:38 2010 S=5.27 Km/hr
</name>
<styleUrl>
#styleMap_TLP_Normal
</styleUrl>
<Point>
<coordinates>
-98.9891281,17.2269459,1764.94
</coordinates>
</Point>
</Placemark>
<Placemark>
<name>
Wed Oct 20 13:56:48 2010 S=4.05 Km/hr
</name>
<styleUrl>
#styleMap_TLP_Normal
</styleUrl>
<Point>
<coordinates>
-98.9892273,17.2270355,1762.13
</coordinates>
</Point>
</Placemark>
<Placemark>
<name>
Wed Oct 20 13:56:58 2010 S=2.76 Km/hr
</name>
<styleUrl>
#styleMap_TLP_Normal
</styleUrl>
<Point>
<coordinates>
-98.9892502,17.2271366,1761.44
</coordinates>
</Point>
</Placemark>
<Placemark>
<name>
Wed Oct 20 13:57:08 2010 S=1.29 Km/hr
</name>
<styleUrl>
#styleMap_TLP_Normal
</styleUrl>
<Point>
<coordinates>
-98.9892807,17.2271881,1761.50
</coordinates>
</Point>
</Placemark>
<Placemark>
<name>
Wed Oct 20 13:57:18 2010 S=3.97 Km/hr
</name>
<styleUrl>
#styleMap_TLP_Normal
</styleUrl>
<Point>
<coordinates>
-98.9893875,17.2271404,1761.75
</coordinates>
</Point>
</Placemark>
<Placemark>
<name>
Wed Oct 20 13:57:28 2010 S=5.60 Km/hr
</name>
<styleUrl>
#styleMap_TLP_Normal
</styleUrl>
<Point>
<coordinates>
-98.9894562,17.2270699,1763.00
</coordinates>
</Point>
</Placemark>
<Placemark>
<name>
Wed Oct 20 13:57:38 2010 S=5.82 Km/hr
</name>
<styleUrl>
#styleMap_TLP_Normal
</styleUrl>
<Point>
<coordinates>
-98.9895782,17.2271290,1759.84
</coordinates>
</Point>
</Placemark>
<Placemark>
<name>
Wed Oct 20 13:57:48 2010 S=3.52 Km/hr
</name>
<styleUrl>
#styleMap_TLP_Normal
</styleUrl>
<Point>
<coordinates>
-98.9897156,17.2271557,1756.03
</coordinates>
</Point>
</Placemark>
<Placemark>
<name>
Wed Oct 20 13:57:58 2010 S=3.30 Km/hr
</name>
<styleUrl>
#styleMap_TLP_Normal
</styleUrl>
<Point>
<coordinates>
-98.9898071,17.2271633,1751.38
</coordinates>
</Point>
</Placemark>
<Placemark>
<name>
Wed Oct 20 13:58:08 2010 S=2.57 Km/hr
</name>
<styleUrl>
#styleMap_TLP_Normal
</styleUrl>
<Point>
<coordinates>
-98.9897766,17.2270908,1749.06
</coordinates>
</Point>
</Placemark>
<Placemark>
<name>
Wed Oct 20 13:58:18 2010 S=2.91 Km/hr
</name>
<styleUrl>
#styleMap_TLP_Normal
</styleUrl>
<Point>
<coordinates>
-98.9896927,17.2270355,1747.22
</coordinates>
</Point>
</Placemark>
<Placemark>
<name>
Wed Oct 20 13:58:28 2010 S=3.91 Km/hr
</name>
<styleUrl>
#styleMap_TLP_Normal
</styleUrl>
<Point>
<coordinates>
-98.9896088,17.2269173,1746.09
</coordinates>
</Point>
</Placemark>
<Placemark>
<name>
Wed Oct 20 13:58:38 2010 S=3.92 Km/hr
</name>
<styleUrl>
#styleMap_TLP_Normal
</styleUrl>
<Point>
<coordinates>
-98.9895096,17.2267990,1746.09
</coordinates>
</Point>
</Placemark>
<Placemark>
<name>
Wed Oct 20 13:58:48 2010 S=2.39 Km/hr
</name>
<styleUrl>
#styleMap_TLP_Normal
</styleUrl>
<Point>
<coordinates>
-98.9896011,17.2267132,1745.38
</coordinates>
</Point>
</Placemark>
<Placemark>
<name>
Wed Oct 20 13:58:58 2010 S=5.09 Km/hr
</name>
<styleUrl>
#styleMap_TLP_Normal
</styleUrl>
<Point>
<coordinates>
-98.9897232,17.2266216,1744.28
</coordinates>
</Point>
</Placemark>
<Placemark>
<name>
Wed Oct 20 13:59:08 2010 S=4.48 Km/hr
</name>
<styleUrl>
#styleMap_TLP_Normal
</styleUrl>
<Point>
<coordinates>
-98.9898453,17.2265415,1742.38
</coordinates>
</Point>
</Placemark>
<Placemark>
<name>
Wed Oct 20 13:59:18 2010 S=2.78 Km/hr
</name>
<styleUrl>
#styleMap_TLP_Normal
</styleUrl>
<Point>
<coordinates>
-98.9897690,17.2264652,1740.56
</coordinates>
</Point>
</Placemark>
<Placemark>
<name>
Wed Oct 20 13:59:28 2010 S=4.61 Km/hr
</name>
<styleUrl>
#styleMap_TLP_Normal
</styleUrl>
<Point>
<coordinates>
-98.9896545,17.2263947,1738.63
</coordinates>
</Point>
</Placemark>
<Placemark>
<name>
Wed Oct 20 13:59:38 2010 S=2.78 Km/hr
</name>
<styleUrl>
#styleMap_TLP_Normal
</styleUrl>
<Point>
<coordinates>
-98.9895325,17.2264023,1736.75
</coordinates>
</Point>
</Placemark>
<Placemark>
<name>
Wed Oct 20 13:59:48 2010 S=5.27 Km/hr
</name>
<styleUrl>
#styleMap_TLP_Normal
</styleUrl>
<Point>
<coordinates>
-98.9894180,17.2263699,1734.84
</coordinates>
</Point>
</Placemark>
<Placemark>
<name>
Wed Oct 20 13:59:58 2010 S=6.38 Km/hr
</name>
<styleUrl>
#styleMap_TLP_Normal
</styleUrl>
<Point>
<coordinates>
-98.9893646,17.2262859,1733.22
</coordinates>
</Point>
</Placemark>
<Placemark>
<name>
Wed Oct 20 14:00:08 2010 S=3.06 Km/hr
</name>
<styleUrl>
#styleMap_TLP_Normal
</styleUrl>
<Point>
<coordinates>
-98.9893036,17.2262096,1733.03
</coordinates>
</Point>
</Placemark>
<Placemark>
<name>
Wed Oct 20 14:00:18 2010 S=3.24 Km/hr
</name>
<styleUrl>
#styleMap_TLP_Normal
</styleUrl>
<Point>
<coordinates>
-98.9892273,17.2261639,1733.16
</coordinates>
</Point>
</Placemark>
<Placemark>
<name>
Wed Oct 20 14:00:28 2010 S=3.13 Km/hr
</name>
<styleUrl>
#styleMap_TLP_Normal
</styleUrl>
<Point>
<coordinates>
-98.9891434,17.2261181,1734.03
</coordinates>
</Point>
</Placemark>
<Placemark>
<name>
Wed Oct 20 14:00:38 2010 S=3.40 Km/hr
</name>
<styleUrl>
#styleMap_TLP_Normal
</styleUrl>
<Point>
<coordinates>
-98.9890594,17.2260494,1735.75
</coordinates>
</Point>
</Placemark>
<Placemark>
<name>
Wed Oct 20 14:00:48 2010 S=1.69 Km/hr
</name>
<styleUrl>
#styleMap_TLP_Normal
</styleUrl>
<Point>
<coordinates>
-98.9890671,17.2260132,1739.88
</coordinates>
</Point>
</Placemark>
<Placemark>
<name>
Wed Oct 20 14:00:58 2010 S=5.91 Km/hr
</name>
<styleUrl>
#styleMap_TLP_Normal
</styleUrl>
<Point>
<coordinates>
-98.9891129,17.2259235,1741.31
</coordinates>
</Point>
</Placemark>
<Placemark>
<name>
Wed Oct 20 14:01:08 2010 S=3.95 Km/hr
</name>
<styleUrl>
#styleMap_TLP_Normal
</styleUrl>
<Point>
<coordinates>
-98.9891739,17.2257996,1743.03
</coordinates>
</Point>
</Placemark>
<Placemark>
<name>
Wed Oct 20 14:01:18 2010 S=2.77 Km/hr
</name>
<styleUrl>
#styleMap_TLP_Normal
</styleUrl>
<Point>
<coordinates>
-98.9891205,17.2256565,1748.25
</coordinates>
</Point>
</Placemark>
<Placemark>
<name>
Wed Oct 20 14:01:28 2010 S=3.30 Km/hr
</name>
<styleUrl>
#styleMap_TLP_Normal
</styleUrl>
<Point>
<coordinates>
-98.9890823,17.2255630,1751.91
</coordinates>
</Point>
</Placemark>
<Placemark>
<name>
Wed Oct 20 14:01:38 2010 S=5.06 Km/hr
</name>
<styleUrl>
#styleMap_TLP_Normal
</styleUrl>
<Point>
<coordinates>
-98.9891510,17.2254753,1757.22
</coordinates>
</Point>
</Placemark>
<Placemark>
<name>
Wed Oct 20 14:01:48 2010 S=5.52 Km/hr
</name>
<styleUrl>
#styleMap_TLP_Normal
</styleUrl>
<Point>
<coordinates>
-98.9891663,17.2253456,1760.16
</coordinates>
</Point>
</Placemark>
<Placemark>
<name>
Wed Oct 20 14:01:58 2010 S=5.18 Km/hr
</name>
<styleUrl>
#styleMap_TLP_Normal
</styleUrl>
<Point>
<coordinates>
-98.9891891,17.2252159,1763.13
</coordinates>
</Point>
</Placemark>
<Placemark>
<name>
Wed Oct 20 14:02:08 2010 S=2.73 Km/hr
</name>
<styleUrl>
#styleMap_TLP_Normal
</styleUrl>
<Point>
<coordinates>
-98.9892349,17.2251339,1765.25
</coordinates>
</Point>
</Placemark>
<Placemark>
<name>
Wed Oct 20 14:02:18 2010 S=4.52 Km/hr
</name>
<styleUrl>
#styleMap_TLP_Normal
</styleUrl>
<Point>
<coordinates>
-98.9893112,17.2250633,1768.00
</coordinates>
</Point>
</Placemark>
<Placemark>
<name>
Wed Oct 20 14:02:28 2010 S=4.91 Km/hr
</name>
<styleUrl>
#styleMap_TLP_Normal
</styleUrl>
<Point>
<coordinates>
-98.9894333,17.2250099,1768.22
</coordinates>
</Point>
</Placemark>
<Placemark>
<name>
Wed Oct 20 14:02:38 2010 S=4.51 Km/hr
</name>
<styleUrl>
#styleMap_TLP_Normal
</styleUrl>
<Point>
<coordinates>
-98.9894943,17.2250443,1767.03
</coordinates>
</Point>
</Placemark>
<Placemark>
<name>
Wed Oct 20 14:02:48 2010 S=2.74 Km/hr
</name>
<styleUrl>
#styleMap_TLP_Normal
</styleUrl>
<Point>
<coordinates>
-98.9895477,17.2251167,1765.81
</coordinates>
</Point>
</Placemark>
<Placemark>
<name>
Wed Oct 20 14:02:58 2010 S=3.83 Km/hr
</name>
<styleUrl>
#styleMap_TLP_Normal
</styleUrl>
<Point>
<coordinates>
-98.9897079,17.2251244,1765.16
</coordinates>
</Point>
</Placemark>
<Placemark>
<name>
Wed Oct 20 14:03:08 2010 S=4.29 Km/hr
</name>
<styleUrl>
#styleMap_TLP_Normal
</styleUrl>
<Point>
<coordinates>
-98.9896774,17.2250290,1766.09
</coordinates>
</Point>
</Placemark>
<Placemark>
<name>
Wed Oct 20 14:03:18 2010 S=4.31 Km/hr
</name>
<styleUrl>
#styleMap_TLP_Normal
</styleUrl>
<Point>
<coordinates>
-98.9897079,17.2249508,1767.31
</coordinates>
</Point>
</Placemark>
<Placemark>
<name>
Wed Oct 20 14:03:28 2010 S=3.24 Km/hr
</name>
<styleUrl>
#styleMap_TLP_Normal
</styleUrl>
<Point>
<coordinates>
-98.9897308,17.2248421,1768.16
</coordinates>
</Point>
</Placemark>
<Placemark>
<name>
Wed Oct 20 14:03:38 2010 S=3.95 Km/hr
</name>
<styleUrl>
#styleMap_TLP_Normal
</styleUrl>
<Point>
<coordinates>
-98.9897614,17.2247219,1767.72
</coordinates>
</Point>
</Placemark>
<Placemark>
<name>
Wed Oct 20 14:03:48 2010 S=3.46 Km/hr
</name>
<styleUrl>
#styleMap_TLP_Normal
</styleUrl>
<Point>
<coordinates>
-98.9898758,17.2246323,1766.06
</coordinates>
</Point>
</Placemark>
<Placemark>
<name>
Wed Oct 20 14:03:58 2010 S=4.85 Km/hr
</name>
<styleUrl>
#styleMap_TLP_Normal
</styleUrl>
<Point>
<coordinates>
-98.9898529,17.2245293,1766.06
</coordinates>
</Point>
</Placemark>
<Placemark>
<name>
Wed Oct 20 14:04:08 2010 S=3.98 Km/hr
</name>
<styleUrl>
#styleMap_TLP_Normal
</styleUrl>
<Point>
<coordinates>
-98.9898987,17.2244034,1765.53
</coordinates>
</Point>
</Placemark>
<Placemark>
<name>
Wed Oct 20 14:04:18 2010 S=4.90 Km/hr
</name>
<styleUrl>
#styleMap_TLP_Normal
</styleUrl>
<Point>
<coordinates>
-98.9899063,17.2242794,1763.94
</coordinates>
</Point>
</Placemark>
<Placemark>
<name>
Wed Oct 20 14:04:28 2010 S=3.91 Km/hr
</name>
<styleUrl>
#styleMap_TLP_Normal
</styleUrl>
<Point>
<coordinates>
-98.9899216,17.2241650,1763.22
</coordinates>
</Point>
</Placemark>
<Placemark>
<name>
Wed Oct 20 14:04:38 2010 S=3.95 Km/hr
</name>
<styleUrl>
#styleMap_TLP_Normal
</styleUrl>
<Point>
<coordinates>
-98.9899902,17.2240238,1760.09
</coordinates>
</Point>
</Placemark>
<Placemark>
<name>
Wed Oct 20 14:04:48 2010 S=4.13 Km/hr
</name>
<styleUrl>
#styleMap_TLP_Normal
</styleUrl>
<Point>
<coordinates>
-98.9900436,17.2239075,1753.44
</coordinates>
</Point>
</Placemark>
<Placemark>
<name>
Wed Oct 20 14:04:58 2010 S=3.88 Km/hr
</name>
<styleUrl>
#styleMap_TLP_Normal
</styleUrl>
<Point>
<coordinates>
-98.9900818,17.2238007,1747.94
</coordinates>
</Point>
</Placemark>
<Placemark>
<name>
Wed Oct 20 14:05:08 2010 S=3.05 Km/hr
</name>
<styleUrl>
#styleMap_TLP_Normal
</styleUrl>
<Point>
<coordinates>
-98.9901428,17.2237301,1746.69
</coordinates>
</Point>
</Placemark>
<Placemark>
<name>
Wed Oct 20 14:05:18 2010 S=3.31 Km/hr
</name>
<styleUrl>
#styleMap_TLP_Normal
</styleUrl>
<Point>
<coordinates>
-98.9900589,17.2236652,1738.97
</coordinates>
</Point>
</Placemark>
<Placemark>
<name>
Wed Oct 20 14:05:28 2010 S=3.74 Km/hr
</name>
<styleUrl>
#styleMap_TLP_Normal
</styleUrl>
<Point>
<coordinates>
-98.9901505,17.2236271,1734.53
</coordinates>
</Point>
</Placemark>
<Placemark>
<name>
Wed Oct 20 14:05:38 2010 S=3.18 Km/hr
</name>
<styleUrl>
#styleMap_TLP_Normal
</styleUrl>
<Point>
<coordinates>
-98.9901047,17.2235451,1731.56
</coordinates>
</Point>
</Placemark>
<Placemark>
<name>
Wed Oct 20 14:05:48 2010 S=3.41 Km/hr
</name>
<styleUrl>
#styleMap_TLP_Normal
</styleUrl>
<Point>
<coordinates>
-98.9901047,17.2235050,1726.97
</coordinates>
</Point>
</Placemark>
<Placemark>
<name>
Wed Oct 20 14:05:58 2010 S=4.15 Km/hr
</name>
<styleUrl>
#styleMap_TLP_Normal
</styleUrl>
<Point>
<coordinates>
-98.9901810,17.2234573,1723.25
</coordinates>
</Point>
</Placemark>
<Placemark>
<name>
Wed Oct 20 14:06:08 2010 S=3.62 Km/hr
</name>
<styleUrl>
#styleMap_TLP_Normal
</styleUrl>
<Point>
<coordinates>
-98.9902802,17.2234402,1721.94
</coordinates>
</Point>
</Placemark>
<Placemark>
<name>
Wed Oct 20 14:06:18 2010 S=4.20 Km/hr
</name>
<styleUrl>
#styleMap_TLP_Normal
</styleUrl>
<Point>
<coordinates>
-98.9904175,17.2234516,1717.91
</coordinates>
</Point>
</Placemark>
<Placemark>
<name>
Wed Oct 20 14:06:28 2010 S=0.58 Km/hr
</name>
<styleUrl>
#styleMap_TLP_Normal
</styleUrl>
<Point>
<coordinates>
-98.9905243,17.2234535,1715.50
</coordinates>
</Point>
</Placemark>
<Placemark>
<name>
Wed Oct 20 14:06:38 2010 S=4.50 Km/hr
</name>
<styleUrl>
#styleMap_TLP_Normal
</styleUrl>
<Point>
<coordinates>
-98.9906006,17.2234249,1712.53
</coordinates>
</Point>
</Placemark>
<Placemark>
<name>
Wed Oct 20 14:06:48 2010 S=1.29 Km/hr
</name>
<styleUrl>
#styleMap_TLP_Normal
</styleUrl>
<Point>
<coordinates>
-98.9907150,17.2234173,1711.38
</coordinates>
</Point>
</Placemark>
<Placemark>
<name>
Wed Oct 20 14:06:58 2010 S=3.04 Km/hr
</name>
<styleUrl>
#styleMap_TLP_Normal
</styleUrl>
<Point>
<coordinates>
-98.9907455,17.2233067,1710.72
</coordinates>
</Point>
</Placemark>
<Placemark>
<name>
Wed Oct 20 14:07:08 2010 S=1.48 Km/hr
</name>
<styleUrl>
#styleMap_TLP_Normal
</styleUrl>
<Point>
<coordinates>
-98.9907379,17.2232571,1709.72
</coordinates>
</Point>
</Placemark>
<Placemark>
<name>
Wed Oct 20 14:07:18 2010 S=4.45 Km/hr
</name>
<styleUrl>
#styleMap_TLP_Normal
</styleUrl>
<Point>
<coordinates>
-98.9907532,17.2231350,1708.94
</coordinates>
</Point>
</Placemark>
<Placemark>
<name>
Wed Oct 20 14:07:28 2010 S=4.02 Km/hr
</name>
<styleUrl>
#styleMap_TLP_Normal
</styleUrl>
<Point>
<coordinates>
-98.9908371,17.2230473,1707.78
</coordinates>
</Point>
</Placemark>
<Placemark>
<name>
Wed Oct 20 14:07:38 2010 S=4.21 Km/hr
</name>
<styleUrl>
#styleMap_TLP_Normal
</styleUrl>
<Point>
<coordinates>
-98.9909363,17.2229843,1705.88
</coordinates>
</Point>
</Placemark>
<Placemark>
<name>
Wed Oct 20 14:07:48 2010 S=2.83 Km/hr
</name>
<styleUrl>
#styleMap_TLP_Normal
</styleUrl>
<Point>
<coordinates>
-98.9910126,17.2229538,1704.03
</coordinates>
</Point>
</Placemark>
<Placemark>
<name>
Wed Oct 20 14:07:58 2010 S=1.36 Km/hr
</name>
<styleUrl>
#styleMap_TLP_Normal
</styleUrl>
<Point>
<coordinates>
-98.9910736,17.2229061,1702.88
</coordinates>
</Point>
</Placemark>
<Placemark>
<name>
Wed Oct 20 14:08:08 2010 S=2.87 Km/hr
</name>
<styleUrl>
#styleMap_TLP_Normal
</styleUrl>
<Point>
<coordinates>
-98.9909821,17.2230244,1701.09
</coordinates>
</Point>
</Placemark>
<Placemark>
<name>
Wed Oct 20 14:08:18 2010 S=1.98 Km/hr
</name>
<styleUrl>
#styleMap_TLP_Normal
</styleUrl>
<Point>
<coordinates>
-98.9909515,17.2230206,1700.19
</coordinates>
</Point>
</Placemark>
<Placemark>
<name>
Wed Oct 20 14:08:28 2010 S=1.82 Km/hr
</name>
<styleUrl>
#styleMap_TLP_Normal
</styleUrl>
<Point>
<coordinates>
-98.9908829,17.2229671,1699.25
</coordinates>
</Point>
</Placemark>
<Placemark>
<name>
Wed Oct 20 14:08:38 2010 S=0.24 Km/hr
</name>
<styleUrl>
#styleMap_TLP_Normal
</styleUrl>
<Point>
<coordinates>
-98.9908295,17.2230282,1698.63
</coordinates>
</Point>
</Placemark>
<Placemark>
<name>
Wed Oct 20 14:08:48 2010 S=0.45 Km/hr
</name>
<styleUrl>
#styleMap_TLP_Normal
</styleUrl>
<Point>
<coordinates>
-98.9908371,17.2230301,1698.56
</coordinates>
</Point>
</Placemark>
<Placemark>
<name>
Wed Oct 20 14:08:58 2010 S=2.12 Km/hr
</name>
<styleUrl>
#styleMap_TLP_Normal
</styleUrl>
<Point>
<coordinates>
-98.9908447,17.2230263,1698.56
</coordinates>
</Point>
</Placemark>
<Placemark>
<name>
Wed Oct 20 14:09:08 2010 S=2.92 Km/hr
</name>
<styleUrl>
#styleMap_TLP_Normal
</styleUrl>
<Point>
<coordinates>
-98.9908371,17.2229443,1698.47
</coordinates>
</Point>
</Placemark>
<Placemark>
<name>
Wed Oct 20 14:09:18 2010 S=2.10 Km/hr
</name>
<styleUrl>
#styleMap_TLP_Normal
</styleUrl>
<Point>
<coordinates>
-98.9909286,17.2228661,1698.34
</coordinates>
</Point>
</Placemark>
<Placemark>
<name>
Wed Oct 20 14:09:28 2010 S=2.00 Km/hr
</name>
<styleUrl>
#styleMap_TLP_Normal
</styleUrl>
<Point>
<coordinates>
-98.9909897,17.2228661,1698.13
</coordinates>
</Point>
</Placemark>
<Placemark>
<name>
Wed Oct 20 14:09:38 2010 S=2.36 Km/hr
</name>
<styleUrl>
#styleMap_TLP_Normal
</styleUrl>
<Point>
<coordinates>
-98.9909515,17.2227936,1698.25
</coordinates>
</Point>
</Placemark>
<Placemark>
<name>
Wed Oct 20 14:09:48 2010 S=2.66 Km/hr
</name>
<styleUrl>
#styleMap_TLP_Normal
</styleUrl>
<Point>
<coordinates>
-98.9909897,17.2227898,1698.09
</coordinates>
</Point>
</Placemark>
<Placemark>
<name>
Wed Oct 20 14:09:58 2010 S=1.61 Km/hr
</name>
<styleUrl>
#styleMap_TLP_Normal
</styleUrl>
<Point>
<coordinates>
-98.9910660,17.2228012,1698.25
</coordinates>
</Point>
</Placemark>
<Placemark>
<name>
Wed Oct 20 14:10:08 2010 S=2.09 Km/hr
</name>
<styleUrl>
#styleMap_TLP_Normal
</styleUrl>
<Point>
<coordinates>
-98.9911194,17.2227612,1699.31
</coordinates>
</Point>
</Placemark>
<Placemark>
<name>
Wed Oct 20 14:10:18 2010 S=2.60 Km/hr
</name>
<styleUrl>
#styleMap_TLP_Normal
</styleUrl>
<Point>
<coordinates>
-98.9911957,17.2227554,1700.22
</coordinates>
</Point>
</Placemark>
<Placemark>
<name>
Wed Oct 20 14:10:28 2010 S=3.62 Km/hr
</name>
<styleUrl>
#styleMap_TLP_Normal
</styleUrl>
<Point>
<coordinates>
-98.9912567,17.2227440,1700.91
</coordinates>
</Point>
</Placemark>
<Placemark>
<name>
Wed Oct 20 14:10:38 2010 S=1.78 Km/hr
</name>
<styleUrl>
#styleMap_TLP_Normal
</styleUrl>
<Point>
<coordinates>
-98.9913025,17.2227058,1701.59
</coordinates>
</Point>
</Placemark>
<Placemark>
<name>
Wed Oct 20 14:10:48 2010 S=1.76 Km/hr
</name>
<styleUrl>
#styleMap_TLP_Normal
</styleUrl>
<Point>
<coordinates>
-98.9912567,17.2226944,1701.94
</coordinates>
</Point>
</Placemark>
<Placemark>
<name>
Wed Oct 20 14:10:58 2010 S=2.91 Km/hr
</name>
<styleUrl>
#styleMap_TLP_Normal
</styleUrl>
<Point>
<coordinates>
-98.9911957,17.2226181,1702.41
</coordinates>
</Point>
</Placemark>
<Placemark>
<name>
Wed Oct 20 14:11:08 2010 S=2.58 Km/hr
</name>
<styleUrl>
#styleMap_TLP_Normal
</styleUrl>
<Point>
<coordinates>
-98.9911346,17.2225533,1703.19
</coordinates>
</Point>
</Placemark>
<Placemark>
<name>
Wed Oct 20 14:11:18 2010 S=1.95 Km/hr
</name>
<styleUrl>
#styleMap_TLP_Normal
</styleUrl>
<Point>
<coordinates>
-98.9910965,17.2225418,1703.88
</coordinates>
</Point>
</Placemark>
<Placemark>
<name>
Wed Oct 20 14:11:28 2010 S=0.64 Km/hr
</name>
<styleUrl>
#styleMap_TLP_Normal
</styleUrl>
<Point>
<coordinates>
-98.9910660,17.2224979,1704.50
</coordinates>
</Point>
</Placemark>
<Placemark>
<name>
Wed Oct 20 14:11:38 2010 S=1.16 Km/hr
</name>
<styleUrl>
#styleMap_TLP_Normal
</styleUrl>
<Point>
<coordinates>
-98.9910507,17.2224884,1704.69
</coordinates>
</Point>
</Placemark>
<Placemark>
<name>
Wed Oct 20 14:11:48 2010 S=0.37 Km/hr
</name>
<styleUrl>
#styleMap_TLP_Normal
</styleUrl>
<Point>
<coordinates>
-98.9910202,17.2224083,1705.16
</coordinates>
</Point>
</Placemark>
<Placemark>
<name>
Wed Oct 20 14:11:58 2010 S=2.09 Km/hr
</name>
<styleUrl>
#styleMap_TLP_Normal
</styleUrl>
<Point>
<coordinates>
-98.9910812,17.2224464,1705.59
</coordinates>
</Point>
</Placemark>
<Placemark>
<name>
Wed Oct 20 14:12:08 2010 S=2.12 Km/hr
</name>
<styleUrl>
#styleMap_TLP_Normal
</styleUrl>
<Point>
<coordinates>
-98.9911652,17.2224941,1705.97
</coordinates>
</Point>
</Placemark>
<Placemark>
<name>
Wed Oct 20 14:12:18 2010 S=0.86 Km/hr
</name>
<styleUrl>
#styleMap_TLP_Normal
</styleUrl>
<Point>
<coordinates>
-98.9912415,17.2225151,1707.13
</coordinates>
</Point>
</Placemark>
<Placemark>
<name>
Wed Oct 20 14:12:28 2010 S=0.87 Km/hr
</name>
<styleUrl>
#styleMap_TLP_Normal
</styleUrl>
<Point>
<coordinates>
-98.9912491,17.2224274,1708.22
</coordinates>
</Point>
</Placemark>
<Placemark>
<name>
Wed Oct 20 14:12:38 2010 S=0.43 Km/hr
</name>
<styleUrl>
#styleMap_TLP_Normal
</styleUrl>
<Point>
<coordinates>
-98.9912949,17.2223854,1710.28
</coordinates>
</Point>
</Placemark>
<Placemark>
<name>
Wed Oct 20 14:12:48 2010 S=0.28 Km/hr
</name>
<styleUrl>
#styleMap_TLP_Normal
</styleUrl>
<Point>
<coordinates>
-98.9913025,17.2223778,1710.47
</coordinates>
</Point>
</Placemark>
<Placemark>
<name>
Wed Oct 20 14:12:58 2010 S=1.79 Km/hr
</name>
<styleUrl>
#styleMap_TLP_Normal
</styleUrl>
<Point>
<coordinates>
-98.9912338,17.2224197,1713.66
</coordinates>
</Point>
</Placemark>
<Placemark>
<name>
Wed Oct 20 14:13:08 2010 S=0.96 Km/hr
</name>
<styleUrl>
#styleMap_TLP_Normal
</styleUrl>
<Point>
<coordinates>
-98.9911957,17.2224121,1715.28
</coordinates>
</Point>
</Placemark>
<Placemark>
<name>
Wed Oct 20 14:13:18 2010 S=0.37 Km/hr
</name>
<styleUrl>
#styleMap_TLP_Normal
</styleUrl>
<Point>
<coordinates>
-98.9911346,17.2223988,1716.41
</coordinates>
</Point>
</Placemark>
<Placemark>
<name>
Wed Oct 20 14:13:28 2010 S=0.33 Km/hr
</name>
<styleUrl>
#styleMap_TLP_Normal
</styleUrl>
<Point>
<coordinates>
-98.9911118,17.2223988,1716.50
</coordinates>
</Point>
</Placemark>
<Placemark>
<name>
Wed Oct 20 14:13:38 2010 S=0.69 Km/hr
</name>
<styleUrl>
#styleMap_TLP_Normal
</styleUrl>
<Point>
<coordinates>
-98.9911041,17.2223988,1716.53
</coordinates>
</Point>
</Placemark>
<Placemark>
<name>
Wed Oct 20 14:13:48 2010 S=0.12 Km/hr
</name>
<styleUrl>
#styleMap_TLP_Normal
</styleUrl>
<Point>
<coordinates>
-98.9910965,17.2223892,1716.66
</coordinates>
</Point>
</Placemark>
<Placemark>
<name>
Wed Oct 20 14:13:58 2010 S=1.67 Km/hr
</name>
<styleUrl>
#styleMap_TLP_Normal
</styleUrl>
<Point>
<coordinates>
-98.9910583,17.2224121,1718.81
</coordinates>
</Point>
</Placemark>
<Placemark>
<name>
Wed Oct 20 14:14:08 2010 S=0.65 Km/hr
</name>
<styleUrl>
#styleMap_TLP_Normal
</styleUrl>
<Point>
<coordinates>
-98.9910049,17.2224426,1722.66
</coordinates>
</Point>
</Placemark>
<Placemark>
<name>
Wed Oct 20 14:14:18 2010 S=0.55 Km/hr
</name>
<styleUrl>
#styleMap_TLP_Normal
</styleUrl>
<Point>
<coordinates>
-98.9910202,17.2224560,1722.81
</coordinates>
</Point>
</Placemark>
<Placemark>
<name>
Wed Oct 20 14:14:28 2010 S=0.71 Km/hr
</name>
<styleUrl>
#styleMap_TLP_Normal
</styleUrl>
<Point>
<coordinates>
-98.9909973,17.2224369,1722.84
</coordinates>
</Point>
</Placemark>
<Placemark>
<name>
Wed Oct 20 14:14:38 2010 S=0.70 Km/hr
</name>
<styleUrl>
#styleMap_TLP_Normal
</styleUrl>
<Point>
<coordinates>
-98.9910202,17.2224312,1723.19
</coordinates>
</Point>
</Placemark>
<Placemark>
<name>
Wed Oct 20 14:14:48 2010 S=0.65 Km/hr
</name>
<styleUrl>
#styleMap_TLP_Normal
</styleUrl>
<Point>
<coordinates>
-98.9910355,17.2224197,1723.22
</coordinates>
</Point>
</Placemark>
<Placemark>
<name>
Wed Oct 20 14:14:58 2010 S=0.54 Km/hr
</name>
<styleUrl>
#styleMap_TLP_Normal
</styleUrl>
<Point>
<coordinates>
-98.9910431,17.2223949,1723.28
</coordinates>
</Point>
</Placemark>
<Placemark>
<name>
Wed Oct 20 14:15:08 2010 S=0.82 Km/hr
</name>
<styleUrl>
#styleMap_TLP_Normal
</styleUrl>
<Point>
<coordinates>
-98.9910507,17.2224102,1723.38
</coordinates>
</Point>
</Placemark>
<Placemark>
<name>
Wed Oct 20 14:15:18 2010 S=1.07 Km/hr
</name>
<styleUrl>
#styleMap_TLP_Normal
</styleUrl>
<Point>
<coordinates>
-98.9910583,17.2224121,1723.38
</coordinates>
</Point>
</Placemark>
<Placemark>
<name>
Wed Oct 20 14:15:28 2010 S=0.43 Km/hr
</name>
<styleUrl>
#styleMap_TLP_Normal
</styleUrl>
<Point>
<coordinates>
-98.9910660,17.2224255,1723.66
</coordinates>
</Point>
</Placemark>
<Placemark>
<name>
Wed Oct 20 14:15:38 2010 S=0.38 Km/hr
</name>
<styleUrl>
#styleMap_TLP_Normal
</styleUrl>
<Point>
<coordinates>
-98.9910660,17.2224388,1723.81
</coordinates>
</Point>
</Placemark>
<Placemark>
<name>
Wed Oct 20 14:15:48 2010 S=0.54 Km/hr
</name>
<styleUrl>
#styleMap_TLP_Normal
</styleUrl>
<Point>
<coordinates>
-98.9910583,17.2224312,1723.88
</coordinates>
</Point>
</Placemark>
<Placemark>
<name>
Wed Oct 20 14:15:58 2010 S=0.96 Km/hr
</name>
<styleUrl>
#styleMap_TLP_Normal
</styleUrl>
<Point>
<coordinates>
-98.9910660,17.2224388,1724.19
</coordinates>
</Point>
</Placemark>
<Placemark>
<name>
Wed Oct 20 14:16:08 2010 S=0.25 Km/hr
</name>
<styleUrl>
#styleMap_TLP_Finish
</styleUrl>
<Point>
<coordinates>
-98.9910889,17.2223701,1725.13
</coordinates>
</Point>
</Placemark>
</Folder>
</Document>
</kml>
