# Supplementary material for: Lévy foraging patterns of rural humans
Source: PLoS One. 2018 Jun 18;13(6):e0199099. doi: 10.1371/journal.pone.0199099 (PMC6005560; doi:10.1371/journal.pone.0199099)
Supplement: S6 File — (ZIP) [file pone.0199099.s006.zip › holux12/Holux012_M-241_Start_20100520-131109_Finish_20100520-134519.txt]

-98.9865417	17.2262611	1786.06	Thu May 20 13:11:09 2010
-98.9865494	17.2262421	1787.75	Thu May 20 13:11:19 2010
-98.9865112	17.2262764	1788.63	Thu May 20 13:11:29 2010
-98.9865189	17.2262955	1788.19	Thu May 20 13:11:39 2010
-98.9865036	17.2263737	1788.28	Thu May 20 13:11:49 2010
-98.9864731	17.2264175	1786.53	Thu May 20 13:11:59 2010
-98.9864731	17.2264233	1786.25	Thu May 20 13:12:09 2010
-98.9864883	17.2264996	1786.50	Thu May 20 13:12:19 2010
-98.9865189	17.2266083	1787.13	Thu May 20 13:12:29 2010
-98.9865799	17.2266788	1786.03	Thu May 20 13:12:39 2010
-98.9867172	17.2267151	1786.88	Thu May 20 13:12:49 2010
-98.9867477	17.2268734	1787.47	Thu May 20 13:12:59 2010
-98.9868317	17.2269306	1786.84	Thu May 20 13:13:09 2010
-98.9868774	17.2270355	1786.59	Thu May 20 13:13:19 2010
-98.9870148	17.2271214	1787.47	Thu May 20 13:13:29 2010
-98.9871445	17.2271843	1790.38	Thu May 20 13:13:39 2010
-98.9872437	17.2272549	1791.66	Thu May 20 13:13:49 2010
-98.9873505	17.2272816	1791.97	Thu May 20 13:13:59 2010
-98.9874573	17.2273693	1793.84	Thu May 20 13:14:09 2010
-98.9875336	17.2275200	1800.28	Thu May 20 13:14:19 2010
-98.9875717	17.2275639	1802.75	Thu May 20 13:14:29 2010
-98.9876404	17.2275944	1805.00	Thu May 20 13:14:39 2010
-98.9877319	17.2276382	1808.91	Thu May 20 13:14:49 2010
-98.9877853	17.2277718	1812.94	Thu May 20 13:14:59 2010
-98.9878540	17.2278996	1812.97	Thu May 20 13:15:09 2010
-98.9879150	17.2280140	1813.94	Thu May 20 13:15:19 2010
-98.9880295	17.2281227	1813.00	Thu May 20 13:15:29 2010
-98.9881516	17.2281990	1814.22	Thu May 20 13:15:39 2010
-98.9882660	17.2282448	1816.13	Thu May 20 13:15:49 2010
-98.9883728	17.2282429	1816.69	Thu May 20 13:15:59 2010
-98.9884567	17.2282734	1817.78	Thu May 20 13:16:09 2010
-98.9885788	17.2283688	1817.00	Thu May 20 13:16:19 2010
-98.9886246	17.2285061	1818.78	Thu May 20 13:16:29 2010
-98.9886780	17.2286339	1821.34	Thu May 20 13:16:39 2010
-98.9887390	17.2287693	1823.66	Thu May 20 13:16:49 2010
-98.9888229	17.2288761	1824.81	Thu May 20 13:16:59 2010
-98.9888000	17.2290154	1823.66	Thu May 20 13:17:09 2010
-98.9888306	17.2291527	1820.91	Thu May 20 13:17:19 2010
-98.9889450	17.2292538	1819.63	Thu May 20 13:17:29 2010
-98.9890289	17.2293739	1819.63	Thu May 20 13:17:39 2010
-98.9891129	17.2294903	1820.25	Thu May 20 13:17:49 2010
-98.9891510	17.2296047	1821.09	Thu May 20 13:17:59 2010
-98.9891968	17.2297573	1823.19	Thu May 20 13:18:09 2010
-98.9892807	17.2298737	1823.31	Thu May 20 13:18:19 2010
-98.9894104	17.2300091	1821.94	Thu May 20 13:18:29 2010
-98.9894638	17.2301254	1823.22	Thu May 20 13:18:39 2010
-98.9895325	17.2302208	1823.06	Thu May 20 13:18:49 2010
-98.9895401	17.2303658	1821.81	Thu May 20 13:18:59 2010
-98.9894562	17.2304459	1819.88	Thu May 20 13:19:09 2010
-98.9893646	17.2305355	1820.31	Thu May 20 13:19:19 2010
-98.9892273	17.2306099	1821.03	Thu May 20 13:19:29 2010
-98.9891357	17.2306995	1820.31	Thu May 20 13:19:39 2010
-98.9889603	17.2307377	1819.88	Thu May 20 13:19:49 2010
-98.9888077	17.2307549	1819.09	Thu May 20 13:19:59 2010
-98.9887390	17.2308617	1818.81	Thu May 20 13:20:09 2010
-98.9886246	17.2309208	1818.72	Thu May 20 13:20:19 2010
-98.9884262	17.2308941	1818.44	Thu May 20 13:20:29 2010
-98.9882431	17.2308540	1818.16	Thu May 20 13:20:39 2010
-98.9880981	17.2308922	1819.47	Thu May 20 13:20:49 2010
-98.9879456	17.2308960	1827.94	Thu May 20 13:20:59 2010
-98.9878159	17.2309895	1824.47	Thu May 20 13:21:09 2010
-98.9877548	17.2311039	1822.19	Thu May 20 13:21:19 2010
-98.9877625	17.2312412	1818.94	Thu May 20 13:21:29 2010
-98.9877548	17.2313633	1816.06	Thu May 20 13:21:39 2010
-98.9877014	17.2314568	1813.84	Thu May 20 13:21:49 2010
-98.9876099	17.2316055	1812.44	Thu May 20 13:21:59 2010
-98.9874878	17.2316608	1811.78	Thu May 20 13:22:09 2010
-98.9873810	17.2315941	1811.94	Thu May 20 13:22:19 2010
-98.9872513	17.2315350	1810.72	Thu May 20 13:22:29 2010
-98.9871445	17.2315159	1810.22	Thu May 20 13:22:39 2010
-98.9870453	17.2315063	1810.38	Thu May 20 13:22:49 2010
-98.9869232	17.2314854	1808.84	Thu May 20 13:22:59 2010
-98.9868317	17.2314796	1811.13	Thu May 20 13:23:09 2010
-98.9866943	17.2316055	1813.72	Thu May 20 13:23:19 2010
-98.9866409	17.2317257	1816.53	Thu May 20 13:23:29 2010
-98.9866562	17.2317333	1817.72	Thu May 20 13:23:39 2010
-98.9865570	17.2318382	1815.94	Thu May 20 13:23:49 2010
-98.9864197	17.2319183	1817.34	Thu May 20 13:23:59 2010
-98.9863586	17.2319012	1814.03	Thu May 20 13:24:09 2010
-98.9862289	17.2319736	1816.03	Thu May 20 13:24:19 2010
-98.9860382	17.2320023	1818.31	Thu May 20 13:24:29 2010
-98.9859467	17.2320557	1816.84	Thu May 20 13:24:39 2010
-98.9858780	17.2322063	1812.34	Thu May 20 13:24:49 2010
-98.9858475	17.2323685	1805.44	Thu May 20 13:24:59 2010
-98.9857559	17.2324677	1801.63	Thu May 20 13:25:09 2010
-98.9856796	17.2324924	1801.75	Thu May 20 13:25:19 2010
-98.9855804	17.2325916	1803.00	Thu May 20 13:25:29 2010
-98.9854889	17.2327194	1802.22	Thu May 20 13:25:39 2010
-98.9854126	17.2328186	1800.69	Thu May 20 13:25:49 2010
-98.9852905	17.2329388	1795.22	Thu May 20 13:25:59 2010
-98.9852142	17.2330475	1791.97	Thu May 20 13:26:09 2010
-98.9851379	17.2331505	1790.63	Thu May 20 13:26:19 2010
-98.9851379	17.2332077	1790.59	Thu May 20 13:26:29 2010
-98.9851303	17.2332668	1793.28	Thu May 20 13:26:39 2010
-98.9850769	17.2332802	1797.53	Thu May 20 13:26:49 2010
-98.9850616	17.2333145	1797.38	Thu May 20 13:26:59 2010
-98.9851303	17.2334042	1796.69	Thu May 20 13:27:09 2010
-98.9852295	17.2334347	1795.53	Thu May 20 13:27:19 2010
-98.9853439	17.2334423	1795.41	Thu May 20 13:27:29 2010
-98.9854965	17.2334137	1795.81	Thu May 20 13:27:39 2010
-98.9855270	17.2334290	1794.38	Thu May 20 13:27:49 2010
-98.9856339	17.2334194	1794.84	Thu May 20 13:27:59 2010
-98.9857712	17.2334347	1796.44	Thu May 20 13:28:09 2010
-98.9858856	17.2334919	1795.53	Thu May 20 13:28:19 2010
-98.9859543	17.2335682	1793.72	Thu May 20 13:28:29 2010
-98.9860611	17.2336121	1792.09	Thu May 20 13:28:39 2010
-98.9861526	17.2336330	1790.72	Thu May 20 13:28:49 2010
-98.9862289	17.2336788	1792.19	Thu May 20 13:28:59 2010
-98.9862747	17.2337589	1790.38	Thu May 20 13:29:09 2010
-98.9864044	17.2337704	1791.28	Thu May 20 13:29:19 2010
-98.9864655	17.2338219	1792.47	Thu May 20 13:29:29 2010
-98.9865341	17.2339249	1796.16	Thu May 20 13:29:39 2010
-98.9866104	17.2340069	1796.59	Thu May 20 13:29:49 2010
-98.9866943	17.2340183	1796.63	Thu May 20 13:29:59 2010
-98.9867554	17.2340965	1800.38	Thu May 20 13:30:09 2010
-98.9868469	17.2341614	1801.56	Thu May 20 13:30:19 2010
-98.9869156	17.2341576	1802.72	Thu May 20 13:30:29 2010
-98.9870377	17.2341709	1801.78	Thu May 20 13:30:39 2010
-98.9871445	17.2341156	1798.94	Thu May 20 13:30:49 2010
-98.9872360	17.2340546	1798.81	Thu May 20 13:30:59 2010
-98.9872360	17.2340870	1798.56	Thu May 20 13:31:09 2010
-98.9872513	17.2340851	1798.53	Thu May 20 13:31:19 2010
-98.9872284	17.2340870	1799.00	Thu May 20 13:31:29 2010
-98.9872131	17.2340870	1798.94	Thu May 20 13:31:39 2010
-98.9872055	17.2340889	1798.88	Thu May 20 13:31:49 2010
-98.9871140	17.2341690	1800.31	Thu May 20 13:31:59 2010
-98.9871140	17.2341690	1800.28	Thu May 20 13:32:09 2010
-98.9871140	17.2341652	1800.22	Thu May 20 13:32:19 2010
-98.9871445	17.2341442	1799.25	Thu May 20 13:32:29 2010
-98.9871979	17.2341175	1798.63	Thu May 20 13:32:39 2010
-98.9871979	17.2341175	1798.59	Thu May 20 13:32:49 2010
-98.9872055	17.2341137	1798.56	Thu May 20 13:32:59 2010
-98.9872131	17.2341118	1798.59	Thu May 20 13:33:09 2010
-98.9872131	17.2341042	1798.72	Thu May 20 13:33:19 2010
-98.9872437	17.2340584	1798.72	Thu May 20 13:33:29 2010
-98.9872513	17.2340412	1798.44	Thu May 20 13:33:39 2010
-98.9872513	17.2340546	1798.16	Thu May 20 13:33:49 2010
-98.9872513	17.2340717	1797.91	Thu May 20 13:33:59 2010
-98.9872437	17.2340851	1797.72	Thu May 20 13:34:09 2010
-98.9872360	17.2340889	1797.63	Thu May 20 13:34:19 2010
-98.9872360	17.2340889	1797.31	Thu May 20 13:34:29 2010
-98.9872360	17.2340851	1795.53	Thu May 20 13:34:39 2010
-98.9872360	17.2340946	1793.09	Thu May 20 13:34:49 2010
-98.9872360	17.2340908	1790.63	Thu May 20 13:34:59 2010
-98.9872360	17.2340469	1789.84	Thu May 20 13:35:09 2010
-98.9872437	17.2340260	1790.19	Thu May 20 13:35:19 2010
-98.9872513	17.2340107	1789.47	Thu May 20 13:35:29 2010
-98.9872437	17.2340183	1790.00	Thu May 20 13:35:39 2010
-98.9872284	17.2340755	1793.78	Thu May 20 13:35:49 2010
-98.9872208	17.2341270	1798.19	Thu May 20 13:35:59 2010
-98.9872208	17.2341690	1799.84	Thu May 20 13:36:09 2010
-98.9872131	17.2341919	1799.97	Thu May 20 13:36:19 2010
-98.9872055	17.2342072	1801.53	Thu May 20 13:36:29 2010
-98.9872055	17.2342186	1802.78	Thu May 20 13:36:39 2010
-98.9872131	17.2342072	1803.81	Thu May 20 13:36:49 2010
-98.9872284	17.2341404	1802.31	Thu May 20 13:36:59 2010
-98.9872360	17.2341194	1801.78	Thu May 20 13:37:09 2010
-98.9872360	17.2341290	1801.16	Thu May 20 13:37:19 2010
-98.9872360	17.2341480	1799.69	Thu May 20 13:37:29 2010
-98.9872208	17.2341652	1797.78	Thu May 20 13:37:39 2010
-98.9872055	17.2341633	1796.28	Thu May 20 13:37:49 2010
-98.9872818	17.2341518	1796.16	Thu May 20 13:37:59 2010
-98.9873428	17.2341442	1790.97	Thu May 20 13:38:09 2010
-98.9874115	17.2341595	1790.16	Thu May 20 13:38:19 2010
-98.9874573	17.2342072	1788.25	Thu May 20 13:38:29 2010
-98.9874496	17.2342014	1787.69	Thu May 20 13:38:39 2010
-98.9874573	17.2341938	1786.97	Thu May 20 13:38:49 2010
-98.9875259	17.2341995	1784.41	Thu May 20 13:38:59 2010
-98.9875031	17.2341843	1784.00	Thu May 20 13:39:09 2010
-98.9874268	17.2342129	1783.13	Thu May 20 13:39:19 2010
-98.9873886	17.2342415	1782.34	Thu May 20 13:39:29 2010
-98.9873886	17.2342434	1782.31	Thu May 20 13:39:39 2010
-98.9873886	17.2342434	1782.34	Thu May 20 13:39:49 2010
-98.9873810	17.2342434	1782.34	Thu May 20 13:39:59 2010
-98.9873581	17.2342644	1782.19	Thu May 20 13:40:09 2010
-98.9873734	17.2342510	1781.78	Thu May 20 13:40:19 2010
-98.9873428	17.2342625	1782.34	Thu May 20 13:40:29 2010
-98.9873352	17.2342625	1782.41	Thu May 20 13:40:39 2010
-98.9873734	17.2342644	1783.25	Thu May 20 13:40:49 2010
-98.9873505	17.2342873	1784.03	Thu May 20 13:40:59 2010
-98.9873581	17.2342758	1784.97	Thu May 20 13:41:09 2010
-98.9873581	17.2342758	1785.03	Thu May 20 13:41:19 2010
-98.9873657	17.2342758	1785.09	Thu May 20 13:41:29 2010
-98.9873657	17.2342758	1785.13	Thu May 20 13:41:39 2010
-98.9873657	17.2342758	1785.06	Thu May 20 13:41:49 2010
-98.9873581	17.2342777	1784.97	Thu May 20 13:41:59 2010
-98.9873581	17.2342777	1784.97	Thu May 20 13:42:09 2010
-98.9873657	17.2342682	1785.28	Thu May 20 13:42:19 2010
-98.9873657	17.2342720	1785.13	Thu May 20 13:42:29 2010
-98.9873734	17.2342720	1785.09	Thu May 20 13:42:39 2010
-98.9873962	17.2342720	1785.06	Thu May 20 13:42:49 2010
-98.9873886	17.2342682	1785.03	Thu May 20 13:42:59 2010
-98.9873962	17.2342644	1785.06	Thu May 20 13:43:09 2010
-98.9874344	17.2342072	1785.28	Thu May 20 13:43:19 2010
-98.9873276	17.2341270	1785.19	Thu May 20 13:43:29 2010
-98.9872437	17.2340965	1787.78	Thu May 20 13:43:39 2010
-98.9872894	17.2340527	1789.63	Thu May 20 13:43:49 2010
-98.9872742	17.2341042	1791.00	Thu May 20 13:43:59 2010
-98.9872589	17.2341175	1790.88	Thu May 20 13:44:09 2010
-98.9872589	17.2341194	1791.06	Thu May 20 13:44:19 2010
-98.9872589	17.2341194	1791.13	Thu May 20 13:44:29 2010
-98.9872589	17.2341213	1791.16	Thu May 20 13:44:39 2010
-98.9872589	17.2341213	1791.16	Thu May 20 13:44:49 2010
-98.9872665	17.2341347	1791.22	Thu May 20 13:44:59 2010
-98.9872742	17.2341366	1791.28	Thu May 20 13:45:09 2010
-98.9872742	17.2341309	1791.84	Thu May 20 13:45:19 2010
