# Supplementary material for: Lévy foraging patterns of rural humans
Source: PLoS One. 2018 Jun 18;13(6):e0199099. doi: 10.1371/journal.pone.0199099 (PMC6005560; doi:10.1371/journal.pone.0199099)
Supplement: S6 File — (ZIP) [file pone.0199099.s006.zip › holux12/Holux012_M-241_Start_20100415-102814_Finish_20100415-113134.kml]

<?xml version="1.0" encoding="UTF-8"?>
<kml xmlns="http://earth.google.com/kml/2.1">
<Document>
<Style id="normalState_TLP_Start">
<IconStyle>
<scale>1.0</scale>
<Icon>
<href>http://maps.google.com/mapfiles/kml/pal4/icon15.png</href>
</Icon>
</IconStyle>
<LabelStyle>
<scale>1.0</scale>
</LabelStyle>
</Style>
<Style id="highlightState_TLP_Start">
<IconStyle>
<scale>1.1</scale>
<Icon>
<href>http://maps.google.com/mapfiles/kml/pal4/icon7.png</href>
</Icon>
</IconStyle>
<LabelStyle>
<scale>1.1</scale>
<color>ff0000ff</color>
</LabelStyle>
</Style>
<StyleMap id="styleMap_TLP_Start">
<Pair>
<key>normal</key>
<styleUrl>#normalState_TLP_Start</styleUrl>
</Pair>
<Pair>
<key>highlight</key>
<styleUrl>#highlightState_TLP_Start</styleUrl>
</Pair>
</StyleMap>
<Style id="normalState_TLP_Finish">
<IconStyle>
<scale>1.0</scale>
<Icon>
<href>http://maps.google.com/mapfiles/kml/pal4/icon15.png</href>
</Icon>
</IconStyle>
<LabelStyle>
<scale>1.0</scale>
</LabelStyle>
</Style>
<Style id="highlightState_TLP_Finish">
<IconStyle>
<scale>1.1</scale>
<Icon>
<href>http://maps.google.com/mapfiles/kml/pal4/icon7.png</href>
</Icon>
</IconStyle>
<LabelStyle>
<scale>1.1</scale>
<color>ff0000ff</color>
</LabelStyle>
</Style>
<StyleMap id="styleMap_TLP_Finish">
<Pair>
<key>normal</key>
<styleUrl>#normalState_TLP_Finish</styleUrl>
</Pair>
<Pair>
<key>highlight</key>
<styleUrl>#highlightState_TLP_Finish</styleUrl>
</Pair>
</StyleMap>
<Style id="normalState_TLP_Normal">
<IconStyle>
<scale>1.0</scale>
<Icon>
<href>http://maps.google.com/mapfiles/kml/pal4/icon31.png</href>
</Icon>
</IconStyle>
<LabelStyle>
<scale>1.0</scale>
</LabelStyle>
</Style>
<Style id="highlightState_TLP_Normal">
<IconStyle>
<scale>1.1</scale>
<Icon>
<href>http://maps.google.com/mapfiles/kml/pal4/icon23.png</href>
</Icon>
</IconStyle>
<LabelStyle>
<scale>1.1</scale>
<color>ff0000ff</color>
</LabelStyle>
</Style>
<StyleMap id="styleMap_TLP_Normal">
<Pair>
<key>normal</key>
<styleUrl>#normalState_TLP_Normal</styleUrl>
</Pair>
<Pair>
<key>highlight</key>
<styleUrl>#highlightState_TLP_Normal</styleUrl>
</Pair>
</StyleMap>
<Style id="normalState_TLP_Photo">
<IconStyle>
<scale>1.0</scale>
<Icon>
<href>http://maps.google.com/mapfiles/kml/pal4/icon46.png</href>
</Icon>
</IconStyle>
<LabelStyle>
<scale>1.0</scale>
</LabelStyle>
</Style>
<Style id="highlightState_TLP_Photo">
<IconStyle>
<scale>1.1</scale>
<Icon>
<href>http://maps.google.com/mapfiles/kml/pal4/icon38.png</href>
</Icon>
</IconStyle>
<LabelStyle>
<scale>1.1</scale>
<color>ff0000ff</color>
</LabelStyle>
</Style>
<StyleMap id="styleMap_TLP_Photo">
<Pair>
<key>normal</key>
<styleUrl>#normalState_TLP_Photo</styleUrl>
</Pair>
<Pair>
<key>highlight</key>
<styleUrl>#highlightState_TLP_Photo</styleUrl>
</Pair>
</StyleMap>
<Style id="roadStyle">
<LineStyle>
<color>ffffff00</color>
<width>6</width>
</LineStyle>
</Style>
<Open>1</Open>
<description>Route</description>
<name>Track Log</name>
<Placemark>
<name>Route</name>
<styleUrl>#roadStyle</styleUrl>
<MultiGeometry>
<LineString>
<coordinates>
-98.9865799,17.2262897,1784.69 -98.9865799,17.2262821,1783.31 -98.9866257,17.2263508,1783.00 -98.9866104,17.2263832,1781.78 -98.9865799,17.2264462,1781.31 -98.9865570,17.2264748,1780.69 -98.9865875,17.2265415,1780.66 -98.9865494,17.2266655,1778.63 -98.9865646,17.2267895,1774.50 -98.9866257,17.2268162,1769.22 -98.9865875,17.2269268,1767.84 -98.9865265,17.2270069,1765.75 -98.9864883,17.2270851,1762.22 -98.9864655,17.2271099,1759.25 -98.9864426,17.2272091,1757.91 -98.9863815,17.2272949,1754.00 -98.9863205,17.2273102,1750.38 -98.9862137,17.2273350,1747.34 -98.9861298,17.2273674,1745.81 -98.9861603,17.2274151,1742.13 -98.9861069,17.2274361,1742.22 -98.9860153,17.2274494,1741.16 -98.9859009,17.2274208,1739.25 -98.9858551,17.2274284,1735.81 -98.9857864,17.2274418,1733.00 -98.9857635,17.2275143,1729.31 -98.9857101,17.2274990,1725.97 -98.9856644,17.2275372,1723.34 -98.9855499,17.2275391,1718.06 -98.9854584,17.2275124,1716.06 -98.9853821,17.2275162,1712.22 -98.9853210,17.2275352,1709.31 -98.9852829,17.2275639,1706.44 -98.9852371,17.2274876,1704.53 -98.9851685,17.2275047,1700.19 -98.9850998,17.2275372,1697.47 -98.9849854,17.2275448,1694.16 -98.9848938,17.2276306,1691.16 -98.9848785,17.2277431,1687.38 -98.9849625,17.2277927,1683.66 -98.9850769,17.2278156,1680.50 -98.9851685,17.2278366,1677.44 -98.9852676,17.2279530,1675.00 -98.9853058,17.2280254,1672.41 -98.9853897,17.2281075,1670.22 -98.9854736,17.2281761,1668.03 -98.9855804,17.2282715,1667.22 -98.9856796,17.2282982,1665.47 -98.9857407,17.2282524,1663.41 -98.9858398,17.2282562,1663.34 -98.9858322,17.2283630,1662.88 -98.9857483,17.2284946,1661.88 -98.9856949,17.2286339,1660.88 -98.9856262,17.2287292,1659.41 -98.9856644,17.2287407,1657.44 -98.9857712,17.2287903,1656.44 -98.9859009,17.2288628,1654.34 -98.9858170,17.2289276,1651.75 -98.9857712,17.2289371,1651.50 -98.9857101,17.2289467,1651.13 -98.9856720,17.2289639,1652.53 -98.9855881,17.2290115,1653.31 -98.9855118,17.2291145,1654.28 -98.9854584,17.2292652,1652.94 -98.9853973,17.2293549,1653.03 -98.9853821,17.2293987,1653.56 -98.9853668,17.2294445,1654.06 -98.9852676,17.2295799,1653.47 -98.9852600,17.2296848,1653.88 -98.9851913,17.2297249,1653.97 -98.9851227,17.2297306,1654.63 -98.9850998,17.2297935,1654.72 -98.9850922,17.2298317,1655.28 -98.9850006,17.2298260,1655.38 -98.9848785,17.2298584,1654.94 -98.9847488,17.2298393,1654.97 -98.9846649,17.2298031,1654.22 -98.9846268,17.2298584,1651.88 -98.9845276,17.2298927,1650.97 -98.9844971,17.2299423,1650.94 -98.9844818,17.2299519,1648.94 -98.9844666,17.2299500,1648.94 -98.9844513,17.2299480,1648.88 -98.9844055,17.2300205,1648.03 -98.9843979,17.2300606,1648.88 -98.9844131,17.2301655,1646.91 -98.9844055,17.2302227,1646.03 -98.9844055,17.2302837,1644.47 -98.9844284,17.2302685,1644.34 -98.9844742,17.2303276,1644.97 -98.9844742,17.2304039,1644.72 -98.9845047,17.2304230,1644.00 -98.9844894,17.2304268,1644.00 -98.9845657,17.2304478,1644.03 -98.9845810,17.2304897,1643.69 -98.9846268,17.2305489,1643.56 -98.9846497,17.2305984,1643.75 -98.9846268,17.2305965,1643.75 -98.9846115,17.2307053,1643.50 -98.9846115,17.2306824,1643.22 -98.9846191,17.2306957,1643.41 -98.9846039,17.2306709,1643.50 -98.9845657,17.2306767,1642.59 -98.9845734,17.2306442,1642.03 -98.9845963,17.2306023,1642.13 -98.9845963,17.2305870,1642.22 -98.9846039,17.2305832,1643.00 -98.9846191,17.2306328,1643.59 -98.9845657,17.2306900,1644.38 -98.9845352,17.2306690,1644.66 -98.9845657,17.2306786,1644.28 -98.9845657,17.2306652,1644.69 -98.9845047,17.2306976,1645.75 -98.9844971,17.2307072,1645.69 -98.9845276,17.2306881,1645.44 -98.9845657,17.2307072,1647.50 -98.9845200,17.2307396,1648.66 -98.9845123,17.2307377,1649.16 -98.9845200,17.2307186,1649.22 -98.9845123,17.2306614,1649.56 -98.9844971,17.2306271,1649.72 -98.9844666,17.2305851,1650.09 -98.9845047,17.2305775,1650.41 -98.9845047,17.2305660,1650.41 -98.9845123,17.2306194,1649.44 -98.9845352,17.2306786,1646.69 -98.9845428,17.2306881,1645.06 -98.9845428,17.2306786,1643.81 -98.9845428,17.2306709,1643.91 -98.9845963,17.2306747,1643.31 -98.9846191,17.2306709,1643.59 -98.9846649,17.2306328,1644.09 -98.9846725,17.2306042,1645.44 -98.9846268,17.2306080,1645.63 -98.9845734,17.2306061,1646.00 -98.9845657,17.2306423,1646.41 -98.9845810,17.2306652,1646.56 -98.9846191,17.2307186,1647.03 -98.9846191,17.2306519,1646.91 -98.9846268,17.2306156,1646.81 -98.9846039,17.2306118,1646.91 -98.9845963,17.2305698,1647.06 -98.9846573,17.2305946,1647.16 -98.9846497,17.2305794,1647.09 -98.9847107,17.2305737,1647.41 -98.9846725,17.2305927,1646.53 -98.9846725,17.2305984,1646.44 -98.9846573,17.2305851,1646.47 -98.9846420,17.2305584,1646.59 -98.9846420,17.2305717,1646.72 -98.9846344,17.2305737,1646.75 -98.9846344,17.2305737,1646.81 -98.9846344,17.2305756,1646.75 -98.9846115,17.2306080,1646.13 -98.9846039,17.2306080,1646.03 -98.9846191,17.2306137,1645.97 -98.9846115,17.2306480,1646.56 -98.9846420,17.2306175,1647.16 -98.9846344,17.2306232,1647.31 -98.9846344,17.2306232,1647.25 -98.9846344,17.2306309,1647.00 -98.9846344,17.2306309,1646.84 -98.9846039,17.2305660,1646.16 -98.9845581,17.2305622,1645.94 -98.9845352,17.2305698,1645.97 -98.9845428,17.2305450,1646.03 -98.9845428,17.2305222,1646.25 -98.9845428,17.2305088,1646.28 -98.9844818,17.2305603,1646.34 -98.9844131,17.2306309,1646.00 -98.9844971,17.2305660,1645.28 -98.9845581,17.2305622,1644.56 -98.9846039,17.2306118,1644.09 -98.9845963,17.2306194,1644.00 -98.9845963,17.2306404,1643.97 -98.9845810,17.2306709,1643.69 -98.9845810,17.2306671,1643.66 -98.9845581,17.2306728,1642.47 -98.9845581,17.2306957,1642.53 -98.9845581,17.2306900,1642.47 -98.9845734,17.2306767,1642.47 -98.9845963,17.2306194,1642.81 -98.9845886,17.2306118,1643.47 -98.9845810,17.2306194,1643.50 -98.9845810,17.2305565,1643.53 -98.9845200,17.2304516,1643.88 -98.9844208,17.2304077,1643.84 -98.9843903,17.2303238,1643.63 -98.9843826,17.2302113,1643.19 -98.9843674,17.2301178,1643.00 -98.9843750,17.2300968,1642.91 -98.9843750,17.2301064,1642.91 -98.9843521,17.2301197,1643.09 -98.9843521,17.2301197,1642.91 -98.9843750,17.2300415,1642.53 -98.9843597,17.2299404,1642.72 -98.9843674,17.2299271,1641.84 -98.9843903,17.2299156,1641.22 -98.9844208,17.2299004,1640.66 -98.9844055,17.2298679,1639.16 -98.9844437,17.2298603,1638.38 -98.9845428,17.2298603,1636.53 -98.9845734,17.2298546,1636.50 -98.9846649,17.2298470,1636.44 -98.9847717,17.2298374,1636.56 -98.9848480,17.2298374,1636.47 -98.9849243,17.2297821,1636.25 -98.9850006,17.2297783,1636.09 -98.9850464,17.2297993,1636.28 -98.9850922,17.2298222,1636.50 -98.9850998,17.2297955,1637.00 -98.9851151,17.2297516,1636.88 -98.9851532,17.2296734,1637.88 -98.9852371,17.2296047,1638.38 -98.9852676,17.2295494,1639.03 -98.9853134,17.2295017,1638.88 -98.9853821,17.2294502,1639.00 -98.9853973,17.2293530,1639.25 -98.9854126,17.2292728,1639.53 -98.9854355,17.2292233,1639.59 -98.9854202,17.2291946,1639.72 -98.9854202,17.2291908,1639.88 -98.9854202,17.2291889,1639.94 -98.9854202,17.2291889,1640.00 -98.9854660,17.2291164,1639.72 -98.9855423,17.2290459,1640.16 -98.9856110,17.2290077,1640.06 -98.9856949,17.2289791,1639.88 -98.9857788,17.2289772,1639.94 -98.9858398,17.2289524,1640.00 -98.9858704,17.2289200,1640.03 -98.9857712,17.2288780,1639.47 -98.9856873,17.2288609,1640.09 -98.9856720,17.2287807,1641.25 -98.9856339,17.2287521,1643.25 -98.9856186,17.2287178,1643.81 -98.9856262,17.2286396,1644.78 -98.9856720,17.2285919,1645.25 -98.9857330,17.2285118,1646.75 -98.9857254,17.2284966,1647.53 -98.9857483,17.2284698,1648.22 -98.9857788,17.2283955,1649.28 -98.9858322,17.2283592,1650.81 -98.9858322,17.2283287,1652.63 -98.9858398,17.2282639,1654.88 -98.9858017,17.2282314,1660.31 -98.9857635,17.2282314,1664.00 -98.9857101,17.2282524,1665.72 -98.9856262,17.2282734,1668.56 -98.9856186,17.2283077,1671.22 -98.9856186,17.2283173,1671.47 -98.9856186,17.2283230,1671.63 -98.9856186,17.2283249,1671.47 -98.9856186,17.2283173,1671.19 -98.9856262,17.2283192,1671.00 -98.9856262,17.2283211,1670.91 -98.9856262,17.2283211,1670.88 -98.9856186,17.2283192,1670.84 -98.9856033,17.2283039,1669.75 -98.9855347,17.2282543,1669.81 -98.9854202,17.2281532,1668.06 -98.9853516,17.2280846,1666.94 -98.9853134,17.2280369,1666.38 -98.9852600,17.2279911,1666.59 -98.9852066,17.2279224,1666.47 -98.9851456,17.2278652,1666.84 -98.9850922,17.2278252,1667.28 -98.9850159,17.2277946,1669.00 -98.9849243,17.2277851,1669.22 -98.9849014,17.2277431,1669.72 -98.9848785,17.2276802,1669.75 -98.9848862,17.2275944,1669.75 -98.9848709,17.2275772,1669.94 -98.9848633,17.2275810,1669.94 -98.9848633,17.2275810,1670.00 -98.9848633,17.2275791,1670.03 -98.9849243,17.2275486,1669.75 -98.9849930,17.2275333,1669.69 -98.9850388,17.2275124,1671.09 -98.9851151,17.2275124,1674.81 -98.9851151,17.2275257,1677.25 -98.9851761,17.2274990,1677.63 -98.9852371,17.2274761,1679.00 -98.9852753,17.2274532,1681.56 -98.9852524,17.2274647,1688.91 -98.9852829,17.2275105,1691.25 -98.9853134,17.2275486,1692.78 -98.9853516,17.2275219,1694.25 -98.9853973,17.2274990,1694.75 -98.9853973,17.2275352,1697.91 -98.9853973,17.2275333,1698.19 -98.9853973,17.2275333,1698.28 -98.9854355,17.2275105,1699.13 -98.9855042,17.2275181,1700.34 -98.9855270,17.2274952,1700.69 -98.9855576,17.2275314,1702.81 -98.9856110,17.2275639,1706.63 -98.9856720,17.2275753,1709.63 -98.9856644,17.2275791,1709.81 -98.9856567,17.2275791,1709.91 -98.9856644,17.2275658,1710.25 -98.9856949,17.2275143,1711.22 -98.9857407,17.2275162,1713.69 -98.9857941,17.2275047,1714.56 -98.9857941,17.2274818,1715.41 -98.9858017,17.2274799,1715.50 -98.9858017,17.2274818,1715.56 -98.9858627,17.2274704,1721.38 -98.9858932,17.2274780,1724.06 -98.9859238,17.2274456,1725.38 -98.9859390,17.2274017,1726.13 -98.9859848,17.2274380,1729.28 -98.9860382,17.2274818,1732.00 -98.9860916,17.2274990,1735.75 -98.9861145,17.2274990,1738.69 -98.9861145,17.2274742,1739.06 -98.9861603,17.2274570,1739.31 -98.9861832,17.2274361,1739.06 -98.9861755,17.2273636,1739.59 -98.9862061,17.2273312,1740.69 -98.9862366,17.2273369,1740.47 -98.9862442,17.2273445,1740.69 -98.9862671,17.2273235,1743.34 -98.9863205,17.2273407,1745.19 -98.9863434,17.2273254,1745.94 -98.9863586,17.2272930,1748.81 -98.9863739,17.2272968,1751.97 -98.9864349,17.2272892,1753.44 -98.9864502,17.2272549,1755.84 -98.9864426,17.2272129,1759.84 -98.9864426,17.2271938,1759.13 -98.9864426,17.2271900,1760.59 -98.9864349,17.2271900,1761.97 -98.9864349,17.2271881,1763.41 -98.9864426,17.2271595,1764.00 -98.9864731,17.2271309,1765.78 -98.9865036,17.2271423,1767.28 -98.9864960,17.2270889,1767.47 -98.9864960,17.2270908,1767.53 -98.9864960,17.2270908,1767.59 -98.9865265,17.2270737,1767.03 -98.9865646,17.2270298,1767.25 -98.9865799,17.2269611,1768.03 -98.9866104,17.2269192,1769.91 -98.9866486,17.2268524,1771.94 -98.9866638,17.2268219,1773.47 -98.9865875,17.2268085,1773.19 -98.9865570,17.2267914,1774.03 -98.9865875,17.2267647,1774.47 -98.9865646,17.2266941,1775.97 -98.9865417,17.2266712,1777.09 -98.9865417,17.2266731,1777.53 -98.9865494,17.2266216,1777.91 -98.9865494,17.2266045,1778.25 -98.9865570,17.2265987,1778.31 -98.9865723,17.2265892,1778.31 -98.9866028,17.2265491,1779.25 -98.9865952,17.2264938,1778.16 -98.9865799,17.2264538,1778.69 -98.9865723,17.2264214,1780.38 -98.9866104,17.2264175,1779.63 -98.9866180,17.2264080,1780.09 -98.9866257,17.2264061,1781.50 -98.9866333,17.2264042,1783.31 -98.9866257,17.2264366,1785.50 -98.9866180,17.2264175,1788.06 -98.9866104,17.2264137,1790.41 -98.9865952,17.2263966,1790.03 -98.9865952,17.2263756,1791.69 -98.9866333,17.2263412,1795.25 -98.9865952,17.2262917,1796.34 -98.9865646,17.2262764,1797.25 -98.9865341,17.2262325,1797.03 -98.9865494,17.2262249,1797.97 -98.9865417,17.2262077,1799.09 -98.9865265,17.2262039,1800.13 -98.9865112,17.2262192,1799.44 -98.9865036,17.2262287,1800.03 -98.9865265,17.2263012,1797.16 -98.9865494,17.2263203,1793.66 -98.9865494,17.2263184,1791.81 </coordinates>
</LineString>
</MultiGeometry>
</Placemark>
<Folder>
<name>waypoints</name>
<Placemark>
<name>
Thu Apr 15 10:28:14 2010 S=1.08 Km/hr
</name>
<styleUrl>
#styleMap_TLP_Start
</styleUrl>
<Point>
<coordinates>
-98.9865799,17.2262897,1784.69
</coordinates>
</Point>
</Placemark>
<Placemark>
<name>
Thu Apr 15 10:28:24 2010 S=2.64 Km/hr
</name>
<styleUrl>
#styleMap_TLP_Normal
</styleUrl>
<Point>
<coordinates>
-98.9865799,17.2262821,1783.31
</coordinates>
</Point>
</Placemark>
<Placemark>
<name>
Thu Apr 15 10:28:34 2010 S=1.79 Km/hr
</name>
<styleUrl>
#styleMap_TLP_Normal
</styleUrl>
<Point>
<coordinates>
-98.9866257,17.2263508,1783.00
</coordinates>
</Point>
</Placemark>
<Placemark>
<name>
Thu Apr 15 10:28:44 2010 S=2.86 Km/hr
</name>
<styleUrl>
#styleMap_TLP_Normal
</styleUrl>
<Point>
<coordinates>
-98.9866104,17.2263832,1781.78
</coordinates>
</Point>
</Placemark>
<Placemark>
<name>
Thu Apr 15 10:28:54 2010 S=3.22 Km/hr
</name>
<styleUrl>
#styleMap_TLP_Normal
</styleUrl>
<Point>
<coordinates>
-98.9865799,17.2264462,1781.31
</coordinates>
</Point>
</Placemark>
<Placemark>
<name>
Thu Apr 15 10:29:04 2010 S=0.73 Km/hr
</name>
<styleUrl>
#styleMap_TLP_Normal
</styleUrl>
<Point>
<coordinates>
-98.9865570,17.2264748,1780.69
</coordinates>
</Point>
</Placemark>
<Placemark>
<name>
Thu Apr 15 10:29:14 2010 S=2.30 Km/hr
</name>
<styleUrl>
#styleMap_TLP_Normal
</styleUrl>
<Point>
<coordinates>
-98.9865875,17.2265415,1780.66
</coordinates>
</Point>
</Placemark>
<Placemark>
<name>
Thu Apr 15 10:29:24 2010 S=5.46 Km/hr
</name>
<styleUrl>
#styleMap_TLP_Normal
</styleUrl>
<Point>
<coordinates>
-98.9865494,17.2266655,1778.63
</coordinates>
</Point>
</Placemark>
<Placemark>
<name>
Thu Apr 15 10:29:34 2010 S=2.39 Km/hr
</name>
<styleUrl>
#styleMap_TLP_Normal
</styleUrl>
<Point>
<coordinates>
-98.9865646,17.2267895,1774.50
</coordinates>
</Point>
</Placemark>
<Placemark>
<name>
Thu Apr 15 10:29:44 2010 S=3.31 Km/hr
</name>
<styleUrl>
#styleMap_TLP_Normal
</styleUrl>
<Point>
<coordinates>
-98.9866257,17.2268162,1769.22
</coordinates>
</Point>
</Placemark>
<Placemark>
<name>
Thu Apr 15 10:29:54 2010 S=3.50 Km/hr
</name>
<styleUrl>
#styleMap_TLP_Normal
</styleUrl>
<Point>
<coordinates>
-98.9865875,17.2269268,1767.84
</coordinates>
</Point>
</Placemark>
<Placemark>
<name>
Thu Apr 15 10:30:04 2010 S=3.16 Km/hr
</name>
<styleUrl>
#styleMap_TLP_Normal
</styleUrl>
<Point>
<coordinates>
-98.9865265,17.2270069,1765.75
</coordinates>
</Point>
</Placemark>
<Placemark>
<name>
Thu Apr 15 10:30:14 2010 S=3.87 Km/hr
</name>
<styleUrl>
#styleMap_TLP_Normal
</styleUrl>
<Point>
<coordinates>
-98.9864883,17.2270851,1762.22
</coordinates>
</Point>
</Placemark>
<Placemark>
<name>
Thu Apr 15 10:30:24 2010 S=2.17 Km/hr
</name>
<styleUrl>
#styleMap_TLP_Normal
</styleUrl>
<Point>
<coordinates>
-98.9864655,17.2271099,1759.25
</coordinates>
</Point>
</Placemark>
<Placemark>
<name>
Thu Apr 15 10:30:34 2010 S=2.38 Km/hr
</name>
<styleUrl>
#styleMap_TLP_Normal
</styleUrl>
<Point>
<coordinates>
-98.9864426,17.2272091,1757.91
</coordinates>
</Point>
</Placemark>
<Placemark>
<name>
Thu Apr 15 10:30:44 2010 S=3.39 Km/hr
</name>
<styleUrl>
#styleMap_TLP_Normal
</styleUrl>
<Point>
<coordinates>
-98.9863815,17.2272949,1754.00
</coordinates>
</Point>
</Placemark>
<Placemark>
<name>
Thu Apr 15 10:30:54 2010 S=3.53 Km/hr
</name>
<styleUrl>
#styleMap_TLP_Normal
</styleUrl>
<Point>
<coordinates>
-98.9863205,17.2273102,1750.38
</coordinates>
</Point>
</Placemark>
<Placemark>
<name>
Thu Apr 15 10:31:04 2010 S=4.75 Km/hr
</name>
<styleUrl>
#styleMap_TLP_Normal
</styleUrl>
<Point>
<coordinates>
-98.9862137,17.2273350,1747.34
</coordinates>
</Point>
</Placemark>
<Placemark>
<name>
Thu Apr 15 10:31:14 2010 S=2.78 Km/hr
</name>
<styleUrl>
#styleMap_TLP_Normal
</styleUrl>
<Point>
<coordinates>
-98.9861298,17.2273674,1745.81
</coordinates>
</Point>
</Placemark>
<Placemark>
<name>
Thu Apr 15 10:31:24 2010 S=0.14 Km/hr
</name>
<styleUrl>
#styleMap_TLP_Normal
</styleUrl>
<Point>
<coordinates>
-98.9861603,17.2274151,1742.13
</coordinates>
</Point>
</Placemark>
<Placemark>
<name>
Thu Apr 15 10:31:34 2010 S=4.98 Km/hr
</name>
<styleUrl>
#styleMap_TLP_Normal
</styleUrl>
<Point>
<coordinates>
-98.9861069,17.2274361,1742.22
</coordinates>
</Point>
</Placemark>
<Placemark>
<name>
Thu Apr 15 10:31:44 2010 S=3.91 Km/hr
</name>
<styleUrl>
#styleMap_TLP_Normal
</styleUrl>
<Point>
<coordinates>
-98.9860153,17.2274494,1741.16
</coordinates>
</Point>
</Placemark>
<Placemark>
<name>
Thu Apr 15 10:31:54 2010 S=3.10 Km/hr
</name>
<styleUrl>
#styleMap_TLP_Normal
</styleUrl>
<Point>
<coordinates>
-98.9859009,17.2274208,1739.25
</coordinates>
</Point>
</Placemark>
<Placemark>
<name>
Thu Apr 15 10:32:04 2010 S=2.83 Km/hr
</name>
<styleUrl>
#styleMap_TLP_Normal
</styleUrl>
<Point>
<coordinates>
-98.9858551,17.2274284,1735.81
</coordinates>
</Point>
</Placemark>
<Placemark>
<name>
Thu Apr 15 10:32:14 2010 S=4.15 Km/hr
</name>
<styleUrl>
#styleMap_TLP_Normal
</styleUrl>
<Point>
<coordinates>
-98.9857864,17.2274418,1733.00
</coordinates>
</Point>
</Placemark>
<Placemark>
<name>
Thu Apr 15 10:32:24 2010 S=1.82 Km/hr
</name>
<styleUrl>
#styleMap_TLP_Normal
</styleUrl>
<Point>
<coordinates>
-98.9857635,17.2275143,1729.31
</coordinates>
</Point>
</Placemark>
<Placemark>
<name>
Thu Apr 15 10:32:34 2010 S=3.67 Km/hr
</name>
<styleUrl>
#styleMap_TLP_Normal
</styleUrl>
<Point>
<coordinates>
-98.9857101,17.2274990,1725.97
</coordinates>
</Point>
</Placemark>
<Placemark>
<name>
Thu Apr 15 10:32:44 2010 S=2.47 Km/hr
</name>
<styleUrl>
#styleMap_TLP_Normal
</styleUrl>
<Point>
<coordinates>
-98.9856644,17.2275372,1723.34
</coordinates>
</Point>
</Placemark>
<Placemark>
<name>
Thu Apr 15 10:32:54 2010 S=3.18 Km/hr
</name>
<styleUrl>
#styleMap_TLP_Normal
</styleUrl>
<Point>
<coordinates>
-98.9855499,17.2275391,1718.06
</coordinates>
</Point>
</Placemark>
<Placemark>
<name>
Thu Apr 15 10:33:04 2010 S=3.22 Km/hr
</name>
<styleUrl>
#styleMap_TLP_Normal
</styleUrl>
<Point>
<coordinates>
-98.9854584,17.2275124,1716.06
</coordinates>
</Point>
</Placemark>
<Placemark>
<name>
Thu Apr 15 10:33:14 2010 S=3.71 Km/hr
</name>
<styleUrl>
#styleMap_TLP_Normal
</styleUrl>
<Point>
<coordinates>
-98.9853821,17.2275162,1712.22
</coordinates>
</Point>
</Placemark>
<Placemark>
<name>
Thu Apr 15 10:33:24 2010 S=3.24 Km/hr
</name>
<styleUrl>
#styleMap_TLP_Normal
</styleUrl>
<Point>
<coordinates>
-98.9853210,17.2275352,1709.31
</coordinates>
</Point>
</Placemark>
<Placemark>
<name>
Thu Apr 15 10:33:34 2010 S=1.00 Km/hr
</name>
<styleUrl>
#styleMap_TLP_Normal
</styleUrl>
<Point>
<coordinates>
-98.9852829,17.2275639,1706.44
</coordinates>
</Point>
</Placemark>
<Placemark>
<name>
Thu Apr 15 10:33:44 2010 S=2.77 Km/hr
</name>
<styleUrl>
#styleMap_TLP_Normal
</styleUrl>
<Point>
<coordinates>
-98.9852371,17.2274876,1704.53
</coordinates>
</Point>
</Placemark>
<Placemark>
<name>
Thu Apr 15 10:33:54 2010 S=3.57 Km/hr
</name>
<styleUrl>
#styleMap_TLP_Normal
</styleUrl>
<Point>
<coordinates>
-98.9851685,17.2275047,1700.19
</coordinates>
</Point>
</Placemark>
<Placemark>
<name>
Thu Apr 15 10:34:04 2010 S=2.84 Km/hr
</name>
<styleUrl>
#styleMap_TLP_Normal
</styleUrl>
<Point>
<coordinates>
-98.9850998,17.2275372,1697.47
</coordinates>
</Point>
</Placemark>
<Placemark>
<name>
Thu Apr 15 10:34:14 2010 S=3.69 Km/hr
</name>
<styleUrl>
#styleMap_TLP_Normal
</styleUrl>
<Point>
<coordinates>
-98.9849854,17.2275448,1694.16
</coordinates>
</Point>
</Placemark>
<Placemark>
<name>
Thu Apr 15 10:34:24 2010 S=3.33 Km/hr
</name>
<styleUrl>
#styleMap_TLP_Normal
</styleUrl>
<Point>
<coordinates>
-98.9848938,17.2276306,1691.16
</coordinates>
</Point>
</Placemark>
<Placemark>
<name>
Thu Apr 15 10:34:34 2010 S=4.58 Km/hr
</name>
<styleUrl>
#styleMap_TLP_Normal
</styleUrl>
<Point>
<coordinates>
-98.9848785,17.2277431,1687.38
</coordinates>
</Point>
</Placemark>
<Placemark>
<name>
Thu Apr 15 10:34:44 2010 S=3.93 Km/hr
</name>
<styleUrl>
#styleMap_TLP_Normal
</styleUrl>
<Point>
<coordinates>
-98.9849625,17.2277927,1683.66
</coordinates>
</Point>
</Placemark>
<Placemark>
<name>
Thu Apr 15 10:34:54 2010 S=3.97 Km/hr
</name>
<styleUrl>
#styleMap_TLP_Normal
</styleUrl>
<Point>
<coordinates>
-98.9850769,17.2278156,1680.50
</coordinates>
</Point>
</Placemark>
<Placemark>
<name>
Thu Apr 15 10:35:04 2010 S=2.97 Km/hr
</name>
<styleUrl>
#styleMap_TLP_Normal
</styleUrl>
<Point>
<coordinates>
-98.9851685,17.2278366,1677.44
</coordinates>
</Point>
</Placemark>
<Placemark>
<name>
Thu Apr 15 10:35:14 2010 S=3.68 Km/hr
</name>
<styleUrl>
#styleMap_TLP_Normal
</styleUrl>
<Point>
<coordinates>
-98.9852676,17.2279530,1675.00
</coordinates>
</Point>
</Placemark>
<Placemark>
<name>
Thu Apr 15 10:35:24 2010 S=3.62 Km/hr
</name>
<styleUrl>
#styleMap_TLP_Normal
</styleUrl>
<Point>
<coordinates>
-98.9853058,17.2280254,1672.41
</coordinates>
</Point>
</Placemark>
<Placemark>
<name>
Thu Apr 15 10:35:34 2010 S=3.98 Km/hr
</name>
<styleUrl>
#styleMap_TLP_Normal
</styleUrl>
<Point>
<coordinates>
-98.9853897,17.2281075,1670.22
</coordinates>
</Point>
</Placemark>
<Placemark>
<name>
Thu Apr 15 10:35:44 2010 S=4.17 Km/hr
</name>
<styleUrl>
#styleMap_TLP_Normal
</styleUrl>
<Point>
<coordinates>
-98.9854736,17.2281761,1668.03
</coordinates>
</Point>
</Placemark>
<Placemark>
<name>
Thu Apr 15 10:35:54 2010 S=3.04 Km/hr
</name>
<styleUrl>
#styleMap_TLP_Normal
</styleUrl>
<Point>
<coordinates>
-98.9855804,17.2282715,1667.22
</coordinates>
</Point>
</Placemark>
<Placemark>
<name>
Thu Apr 15 10:36:04 2010 S=2.02 Km/hr
</name>
<styleUrl>
#styleMap_TLP_Normal
</styleUrl>
<Point>
<coordinates>
-98.9856796,17.2282982,1665.47
</coordinates>
</Point>
</Placemark>
<Placemark>
<name>
Thu Apr 15 10:36:14 2010 S=1.77 Km/hr
</name>
<styleUrl>
#styleMap_TLP_Normal
</styleUrl>
<Point>
<coordinates>
-98.9857407,17.2282524,1663.41
</coordinates>
</Point>
</Placemark>
<Placemark>
<name>
Thu Apr 15 10:36:24 2010 S=1.59 Km/hr
</name>
<styleUrl>
#styleMap_TLP_Normal
</styleUrl>
<Point>
<coordinates>
-98.9858398,17.2282562,1663.34
</coordinates>
</Point>
</Placemark>
<Placemark>
<name>
Thu Apr 15 10:36:34 2010 S=3.67 Km/hr
</name>
<styleUrl>
#styleMap_TLP_Normal
</styleUrl>
<Point>
<coordinates>
-98.9858322,17.2283630,1662.88
</coordinates>
</Point>
</Placemark>
<Placemark>
<name>
Thu Apr 15 10:36:44 2010 S=3.99 Km/hr
</name>
<styleUrl>
#styleMap_TLP_Normal
</styleUrl>
<Point>
<coordinates>
-98.9857483,17.2284946,1661.88
</coordinates>
</Point>
</Placemark>
<Placemark>
<name>
Thu Apr 15 10:36:54 2010 S=4.50 Km/hr
</name>
<styleUrl>
#styleMap_TLP_Normal
</styleUrl>
<Point>
<coordinates>
-98.9856949,17.2286339,1660.88
</coordinates>
</Point>
</Placemark>
<Placemark>
<name>
Thu Apr 15 10:37:04 2010 S=3.33 Km/hr
</name>
<styleUrl>
#styleMap_TLP_Normal
</styleUrl>
<Point>
<coordinates>
-98.9856262,17.2287292,1659.41
</coordinates>
</Point>
</Placemark>
<Placemark>
<name>
Thu Apr 15 10:37:14 2010 S=2.77 Km/hr
</name>
<styleUrl>
#styleMap_TLP_Normal
</styleUrl>
<Point>
<coordinates>
-98.9856644,17.2287407,1657.44
</coordinates>
</Point>
</Placemark>
<Placemark>
<name>
Thu Apr 15 10:37:24 2010 S=2.62 Km/hr
</name>
<styleUrl>
#styleMap_TLP_Normal
</styleUrl>
<Point>
<coordinates>
-98.9857712,17.2287903,1656.44
</coordinates>
</Point>
</Placemark>
<Placemark>
<name>
Thu Apr 15 10:37:34 2010 S=3.73 Km/hr
</name>
<styleUrl>
#styleMap_TLP_Normal
</styleUrl>
<Point>
<coordinates>
-98.9859009,17.2288628,1654.34
</coordinates>
</Point>
</Placemark>
<Placemark>
<name>
Thu Apr 15 10:37:44 2010 S=2.02 Km/hr
</name>
<styleUrl>
#styleMap_TLP_Normal
</styleUrl>
<Point>
<coordinates>
-98.9858170,17.2289276,1651.75
</coordinates>
</Point>
</Placemark>
<Placemark>
<name>
Thu Apr 15 10:37:54 2010 S=0.50 Km/hr
</name>
<styleUrl>
#styleMap_TLP_Normal
</styleUrl>
<Point>
<coordinates>
-98.9857712,17.2289371,1651.50
</coordinates>
</Point>
</Placemark>
<Placemark>
<name>
Thu Apr 15 10:38:04 2010 S=1.96 Km/hr
</name>
<styleUrl>
#styleMap_TLP_Normal
</styleUrl>
<Point>
<coordinates>
-98.9857101,17.2289467,1651.13
</coordinates>
</Point>
</Placemark>
<Placemark>
<name>
Thu Apr 15 10:38:14 2010 S=1.74 Km/hr
</name>
<styleUrl>
#styleMap_TLP_Normal
</styleUrl>
<Point>
<coordinates>
-98.9856720,17.2289639,1652.53
</coordinates>
</Point>
</Placemark>
<Placemark>
<name>
Thu Apr 15 10:38:24 2010 S=3.80 Km/hr
</name>
<styleUrl>
#styleMap_TLP_Normal
</styleUrl>
<Point>
<coordinates>
-98.9855881,17.2290115,1653.31
</coordinates>
</Point>
</Placemark>
<Placemark>
<name>
Thu Apr 15 10:38:34 2010 S=3.53 Km/hr
</name>
<styleUrl>
#styleMap_TLP_Normal
</styleUrl>
<Point>
<coordinates>
-98.9855118,17.2291145,1654.28
</coordinates>
</Point>
</Placemark>
<Placemark>
<name>
Thu Apr 15 10:38:44 2010 S=3.01 Km/hr
</name>
<styleUrl>
#styleMap_TLP_Normal
</styleUrl>
<Point>
<coordinates>
-98.9854584,17.2292652,1652.94
</coordinates>
</Point>
</Placemark>
<Placemark>
<name>
Thu Apr 15 10:38:54 2010 S=3.60 Km/hr
</name>
<styleUrl>
#styleMap_TLP_Normal
</styleUrl>
<Point>
<coordinates>
-98.9853973,17.2293549,1653.03
</coordinates>
</Point>
</Placemark>
<Placemark>
<name>
Thu Apr 15 10:39:04 2010 S=2.12 Km/hr
</name>
<styleUrl>
#styleMap_TLP_Normal
</styleUrl>
<Point>
<coordinates>
-98.9853821,17.2293987,1653.56
</coordinates>
</Point>
</Placemark>
<Placemark>
<name>
Thu Apr 15 10:39:14 2010 S=2.08 Km/hr
</name>
<styleUrl>
#styleMap_TLP_Normal
</styleUrl>
<Point>
<coordinates>
-98.9853668,17.2294445,1654.06
</coordinates>
</Point>
</Placemark>
<Placemark>
<name>
Thu Apr 15 10:39:24 2010 S=4.50 Km/hr
</name>
<styleUrl>
#styleMap_TLP_Normal
</styleUrl>
<Point>
<coordinates>
-98.9852676,17.2295799,1653.47
</coordinates>
</Point>
</Placemark>
<Placemark>
<name>
Thu Apr 15 10:39:34 2010 S=2.58 Km/hr
</name>
<styleUrl>
#styleMap_TLP_Normal
</styleUrl>
<Point>
<coordinates>
-98.9852600,17.2296848,1653.88
</coordinates>
</Point>
</Placemark>
<Placemark>
<name>
Thu Apr 15 10:39:44 2010 S=1.45 Km/hr
</name>
<styleUrl>
#styleMap_TLP_Normal
</styleUrl>
<Point>
<coordinates>
-98.9851913,17.2297249,1653.97
</coordinates>
</Point>
</Placemark>
<Placemark>
<name>
Thu Apr 15 10:39:54 2010 S=1.83 Km/hr
</name>
<styleUrl>
#styleMap_TLP_Normal
</styleUrl>
<Point>
<coordinates>
-98.9851227,17.2297306,1654.63
</coordinates>
</Point>
</Placemark>
<Placemark>
<name>
Thu Apr 15 10:40:04 2010 S=1.89 Km/hr
</name>
<styleUrl>
#styleMap_TLP_Normal
</styleUrl>
<Point>
<coordinates>
-98.9850998,17.2297935,1654.72
</coordinates>
</Point>
</Placemark>
<Placemark>
<name>
Thu Apr 15 10:40:14 2010 S=1.07 Km/hr
</name>
<styleUrl>
#styleMap_TLP_Normal
</styleUrl>
<Point>
<coordinates>
-98.9850922,17.2298317,1655.28
</coordinates>
</Point>
</Placemark>
<Placemark>
<name>
Thu Apr 15 10:40:24 2010 S=2.98 Km/hr
</name>
<styleUrl>
#styleMap_TLP_Normal
</styleUrl>
<Point>
<coordinates>
-98.9850006,17.2298260,1655.38
</coordinates>
</Point>
</Placemark>
<Placemark>
<name>
Thu Apr 15 10:40:34 2010 S=3.50 Km/hr
</name>
<styleUrl>
#styleMap_TLP_Normal
</styleUrl>
<Point>
<coordinates>
-98.9848785,17.2298584,1654.94
</coordinates>
</Point>
</Placemark>
<Placemark>
<name>
Thu Apr 15 10:40:44 2010 S=4.14 Km/hr
</name>
<styleUrl>
#styleMap_TLP_Normal
</styleUrl>
<Point>
<coordinates>
-98.9847488,17.2298393,1654.97
</coordinates>
</Point>
</Placemark>
<Placemark>
<name>
Thu Apr 15 10:40:54 2010 S=2.04 Km/hr
</name>
<styleUrl>
#styleMap_TLP_Normal
</styleUrl>
<Point>
<coordinates>
-98.9846649,17.2298031,1654.22
</coordinates>
</Point>
</Placemark>
<Placemark>
<name>
Thu Apr 15 10:41:04 2010 S=3.80 Km/hr
</name>
<styleUrl>
#styleMap_TLP_Normal
</styleUrl>
<Point>
<coordinates>
-98.9846268,17.2298584,1651.88
</coordinates>
</Point>
</Placemark>
<Placemark>
<name>
Thu Apr 15 10:41:14 2010 S=4.81 Km/hr
</name>
<styleUrl>
#styleMap_TLP_Normal
</styleUrl>
<Point>
<coordinates>
-98.9845276,17.2298927,1650.97
</coordinates>
</Point>
</Placemark>
<Placemark>
<name>
Thu Apr 15 10:41:24 2010 S=2.25 Km/hr
</name>
<styleUrl>
#styleMap_TLP_Normal
</styleUrl>
<Point>
<coordinates>
-98.9844971,17.2299423,1650.94
</coordinates>
</Point>
</Placemark>
<Placemark>
<name>
Thu Apr 15 10:41:34 2010 S=0.32 Km/hr
</name>
<styleUrl>
#styleMap_TLP_Normal
</styleUrl>
<Point>
<coordinates>
-98.9844818,17.2299519,1648.94
</coordinates>
</Point>
</Placemark>
<Placemark>
<name>
Thu Apr 15 10:41:44 2010 S=0.61 Km/hr
</name>
<styleUrl>
#styleMap_TLP_Normal
</styleUrl>
<Point>
<coordinates>
-98.9844666,17.2299500,1648.94
</coordinates>
</Point>
</Placemark>
<Placemark>
<name>
Thu Apr 15 10:41:54 2010 S=0.42 Km/hr
</name>
<styleUrl>
#styleMap_TLP_Normal
</styleUrl>
<Point>
<coordinates>
-98.9844513,17.2299480,1648.88
</coordinates>
</Point>
</Placemark>
<Placemark>
<name>
Thu Apr 15 10:42:04 2010 S=1.47 Km/hr
</name>
<styleUrl>
#styleMap_TLP_Normal
</styleUrl>
<Point>
<coordinates>
-98.9844055,17.2300205,1648.03
</coordinates>
</Point>
</Placemark>
<Placemark>
<name>
Thu Apr 15 10:42:14 2010 S=1.46 Km/hr
</name>
<styleUrl>
#styleMap_TLP_Normal
</styleUrl>
<Point>
<coordinates>
-98.9843979,17.2300606,1648.88
</coordinates>
</Point>
</Placemark>
<Placemark>
<name>
Thu Apr 15 10:42:24 2010 S=2.23 Km/hr
</name>
<styleUrl>
#styleMap_TLP_Normal
</styleUrl>
<Point>
<coordinates>
-98.9844131,17.2301655,1646.91
</coordinates>
</Point>
</Placemark>
<Placemark>
<name>
Thu Apr 15 10:42:34 2010 S=1.20 Km/hr
</name>
<styleUrl>
#styleMap_TLP_Normal
</styleUrl>
<Point>
<coordinates>
-98.9844055,17.2302227,1646.03
</coordinates>
</Point>
</Placemark>
<Placemark>
<name>
Thu Apr 15 10:42:44 2010 S=0.92 Km/hr
</name>
<styleUrl>
#styleMap_TLP_Normal
</styleUrl>
<Point>
<coordinates>
-98.9844055,17.2302837,1644.47
</coordinates>
</Point>
</Placemark>
<Placemark>
<name>
Thu Apr 15 10:42:54 2010 S=0.59 Km/hr
</name>
<styleUrl>
#styleMap_TLP_Normal
</styleUrl>
<Point>
<coordinates>
-98.9844284,17.2302685,1644.34
</coordinates>
</Point>
</Placemark>
<Placemark>
<name>
Thu Apr 15 10:43:04 2010 S=1.65 Km/hr
</name>
<styleUrl>
#styleMap_TLP_Normal
</styleUrl>
<Point>
<coordinates>
-98.9844742,17.2303276,1644.97
</coordinates>
</Point>
</Placemark>
<Placemark>
<name>
Thu Apr 15 10:43:14 2010 S=1.82 Km/hr
</name>
<styleUrl>
#styleMap_TLP_Normal
</styleUrl>
<Point>
<coordinates>
-98.9844742,17.2304039,1644.72
</coordinates>
</Point>
</Placemark>
<Placemark>
<name>
Thu Apr 15 10:43:24 2010 S=0.20 Km/hr
</name>
<styleUrl>
#styleMap_TLP_Normal
</styleUrl>
<Point>
<coordinates>
-98.9845047,17.2304230,1644.00
</coordinates>
</Point>
</Placemark>
<Placemark>
<name>
Thu Apr 15 10:43:34 2010 S=0.59 Km/hr
</name>
<styleUrl>
#styleMap_TLP_Normal
</styleUrl>
<Point>
<coordinates>
-98.9844894,17.2304268,1644.00
</coordinates>
</Point>
</Placemark>
<Placemark>
<name>
Thu Apr 15 10:43:44 2010 S=1.33 Km/hr
</name>
<styleUrl>
#styleMap_TLP_Normal
</styleUrl>
<Point>
<coordinates>
-98.9845657,17.2304478,1644.03
</coordinates>
</Point>
</Placemark>
<Placemark>
<name>
Thu Apr 15 10:43:54 2010 S=0.89 Km/hr
</name>
<styleUrl>
#styleMap_TLP_Normal
</styleUrl>
<Point>
<coordinates>
-98.9845810,17.2304897,1643.69
</coordinates>
</Point>
</Placemark>
<Placemark>
<name>
Thu Apr 15 10:44:04 2010 S=2.65 Km/hr
</name>
<styleUrl>
#styleMap_TLP_Normal
</styleUrl>
<Point>
<coordinates>
-98.9846268,17.2305489,1643.56
</coordinates>
</Point>
</Placemark>
<Placemark>
<name>
Thu Apr 15 10:44:14 2010 S=1.84 Km/hr
</name>
<styleUrl>
#styleMap_TLP_Normal
</styleUrl>
<Point>
<coordinates>
-98.9846497,17.2305984,1643.75
</coordinates>
</Point>
</Placemark>
<Placemark>
<name>
Thu Apr 15 10:44:24 2010 S=1.22 Km/hr
</name>
<styleUrl>
#styleMap_TLP_Normal
</styleUrl>
<Point>
<coordinates>
-98.9846268,17.2305965,1643.75
</coordinates>
</Point>
</Placemark>
<Placemark>
<name>
Thu Apr 15 10:44:34 2010 S=1.85 Km/hr
</name>
<styleUrl>
#styleMap_TLP_Normal
</styleUrl>
<Point>
<coordinates>
-98.9846115,17.2307053,1643.50
</coordinates>
</Point>
</Placemark>
<Placemark>
<name>
Thu Apr 15 10:44:44 2010 S=1.52 Km/hr
</name>
<styleUrl>
#styleMap_TLP_Normal
</styleUrl>
<Point>
<coordinates>
-98.9846115,17.2306824,1643.22
</coordinates>
</Point>
</Placemark>
<Placemark>
<name>
Thu Apr 15 10:44:54 2010 S=0.43 Km/hr
</name>
<styleUrl>
#styleMap_TLP_Normal
</styleUrl>
<Point>
<coordinates>
-98.9846191,17.2306957,1643.41
</coordinates>
</Point>
</Placemark>
<Placemark>
<name>
Thu Apr 15 10:45:04 2010 S=0.44 Km/hr
</name>
<styleUrl>
#styleMap_TLP_Normal
</styleUrl>
<Point>
<coordinates>
-98.9846039,17.2306709,1643.50
</coordinates>
</Point>
</Placemark>
<Placemark>
<name>
Thu Apr 15 10:45:14 2010 S=2.45 Km/hr
</name>
<styleUrl>
#styleMap_TLP_Normal
</styleUrl>
<Point>
<coordinates>
-98.9845657,17.2306767,1642.59
</coordinates>
</Point>
</Placemark>
<Placemark>
<name>
Thu Apr 15 10:45:24 2010 S=0.61 Km/hr
</name>
<styleUrl>
#styleMap_TLP_Normal
</styleUrl>
<Point>
<coordinates>
-98.9845734,17.2306442,1642.03
</coordinates>
</Point>
</Placemark>
<Placemark>
<name>
Thu Apr 15 10:45:34 2010 S=0.77 Km/hr
</name>
<styleUrl>
#styleMap_TLP_Normal
</styleUrl>
<Point>
<coordinates>
-98.9845963,17.2306023,1642.13
</coordinates>
</Point>
</Placemark>
<Placemark>
<name>
Thu Apr 15 10:45:44 2010 S=0.96 Km/hr
</name>
<styleUrl>
#styleMap_TLP_Normal
</styleUrl>
<Point>
<coordinates>
-98.9845963,17.2305870,1642.22
</coordinates>
</Point>
</Placemark>
<Placemark>
<name>
Thu Apr 15 10:45:54 2010 S=1.86 Km/hr
</name>
<styleUrl>
#styleMap_TLP_Normal
</styleUrl>
<Point>
<coordinates>
-98.9846039,17.2305832,1643.00
</coordinates>
</Point>
</Placemark>
<Placemark>
<name>
Thu Apr 15 10:46:04 2010 S=1.39 Km/hr
</name>
<styleUrl>
#styleMap_TLP_Normal
</styleUrl>
<Point>
<coordinates>
-98.9846191,17.2306328,1643.59
</coordinates>
</Point>
</Placemark>
<Placemark>
<name>
Thu Apr 15 10:46:14 2010 S=1.27 Km/hr
</name>
<styleUrl>
#styleMap_TLP_Normal
</styleUrl>
<Point>
<coordinates>
-98.9845657,17.2306900,1644.38
</coordinates>
</Point>
</Placemark>
<Placemark>
<name>
Thu Apr 15 10:46:24 2010 S=0.59 Km/hr
</name>
<styleUrl>
#styleMap_TLP_Normal
</styleUrl>
<Point>
<coordinates>
-98.9845352,17.2306690,1644.66
</coordinates>
</Point>
</Placemark>
<Placemark>
<name>
Thu Apr 15 10:46:34 2010 S=0.82 Km/hr
</name>
<styleUrl>
#styleMap_TLP_Normal
</styleUrl>
<Point>
<coordinates>
-98.9845657,17.2306786,1644.28
</coordinates>
</Point>
</Placemark>
<Placemark>
<name>
Thu Apr 15 10:46:44 2010 S=0.61 Km/hr
</name>
<styleUrl>
#styleMap_TLP_Normal
</styleUrl>
<Point>
<coordinates>
-98.9845657,17.2306652,1644.69
</coordinates>
</Point>
</Placemark>
<Placemark>
<name>
Thu Apr 15 10:46:54 2010 S=0.67 Km/hr
</name>
<styleUrl>
#styleMap_TLP_Normal
</styleUrl>
<Point>
<coordinates>
-98.9845047,17.2306976,1645.75
</coordinates>
</Point>
</Placemark>
<Placemark>
<name>
Thu Apr 15 10:47:04 2010 S=0.75 Km/hr
</name>
<styleUrl>
#styleMap_TLP_Normal
</styleUrl>
<Point>
<coordinates>
-98.9844971,17.2307072,1645.69
</coordinates>
</Point>
</Placemark>
<Placemark>
<name>
Thu Apr 15 10:47:14 2010 S=2.31 Km/hr
</name>
<styleUrl>
#styleMap_TLP_Normal
</styleUrl>
<Point>
<coordinates>
-98.9845276,17.2306881,1645.44
</coordinates>
</Point>
</Placemark>
<Placemark>
<name>
Thu Apr 15 10:47:24 2010 S=0.79 Km/hr
</name>
<styleUrl>
#styleMap_TLP_Normal
</styleUrl>
<Point>
<coordinates>
-98.9845657,17.2307072,1647.50
</coordinates>
</Point>
</Placemark>
<Placemark>
<name>
Thu Apr 15 10:47:34 2010 S=1.35 Km/hr
</name>
<styleUrl>
#styleMap_TLP_Normal
</styleUrl>
<Point>
<coordinates>
-98.9845200,17.2307396,1648.66
</coordinates>
</Point>
</Placemark>
<Placemark>
<name>
Thu Apr 15 10:47:44 2010 S=0.89 Km/hr
</name>
<styleUrl>
#styleMap_TLP_Normal
</styleUrl>
<Point>
<coordinates>
-98.9845123,17.2307377,1649.16
</coordinates>
</Point>
</Placemark>
<Placemark>
<name>
Thu Apr 15 10:47:54 2010 S=0.58 Km/hr
</name>
<styleUrl>
#styleMap_TLP_Normal
</styleUrl>
<Point>
<coordinates>
-98.9845200,17.2307186,1649.22
</coordinates>
</Point>
</Placemark>
<Placemark>
<name>
Thu Apr 15 10:48:04 2010 S=0.69 Km/hr
</name>
<styleUrl>
#styleMap_TLP_Normal
</styleUrl>
<Point>
<coordinates>
-98.9845123,17.2306614,1649.56
</coordinates>
</Point>
</Placemark>
<Placemark>
<name>
Thu Apr 15 10:48:14 2010 S=0.72 Km/hr
</name>
<styleUrl>
#styleMap_TLP_Normal
</styleUrl>
<Point>
<coordinates>
-98.9844971,17.2306271,1649.72
</coordinates>
</Point>
</Placemark>
<Placemark>
<name>
Thu Apr 15 10:48:24 2010 S=0.28 Km/hr
</name>
<styleUrl>
#styleMap_TLP_Normal
</styleUrl>
<Point>
<coordinates>
-98.9844666,17.2305851,1650.09
</coordinates>
</Point>
</Placemark>
<Placemark>
<name>
Thu Apr 15 10:48:34 2010 S=0.75 Km/hr
</name>
<styleUrl>
#styleMap_TLP_Normal
</styleUrl>
<Point>
<coordinates>
-98.9845047,17.2305775,1650.41
</coordinates>
</Point>
</Placemark>
<Placemark>
<name>
Thu Apr 15 10:48:44 2010 S=0.64 Km/hr
</name>
<styleUrl>
#styleMap_TLP_Normal
</styleUrl>
<Point>
<coordinates>
-98.9845047,17.2305660,1650.41
</coordinates>
</Point>
</Placemark>
<Placemark>
<name>
Thu Apr 15 10:48:54 2010 S=1.61 Km/hr
</name>
<styleUrl>
#styleMap_TLP_Normal
</styleUrl>
<Point>
<coordinates>
-98.9845123,17.2306194,1649.44
</coordinates>
</Point>
</Placemark>
<Placemark>
<name>
Thu Apr 15 10:49:04 2010 S=0.50 Km/hr
</name>
<styleUrl>
#styleMap_TLP_Normal
</styleUrl>
<Point>
<coordinates>
-98.9845352,17.2306786,1646.69
</coordinates>
</Point>
</Placemark>
<Placemark>
<name>
Thu Apr 15 10:49:14 2010 S=1.16 Km/hr
</name>
<styleUrl>
#styleMap_TLP_Normal
</styleUrl>
<Point>
<coordinates>
-98.9845428,17.2306881,1645.06
</coordinates>
</Point>
</Placemark>
<Placemark>
<name>
Thu Apr 15 10:49:24 2010 S=0.71 Km/hr
</name>
<styleUrl>
#styleMap_TLP_Normal
</styleUrl>
<Point>
<coordinates>
-98.9845428,17.2306786,1643.81
</coordinates>
</Point>
</Placemark>
<Placemark>
<name>
Thu Apr 15 10:49:34 2010 S=0.91 Km/hr
</name>
<styleUrl>
#styleMap_TLP_Normal
</styleUrl>
<Point>
<coordinates>
-98.9845428,17.2306709,1643.91
</coordinates>
</Point>
</Placemark>
<Placemark>
<name>
Thu Apr 15 10:49:44 2010 S=0.77 Km/hr
</name>
<styleUrl>
#styleMap_TLP_Normal
</styleUrl>
<Point>
<coordinates>
-98.9845963,17.2306747,1643.31
</coordinates>
</Point>
</Placemark>
<Placemark>
<name>
Thu Apr 15 10:49:54 2010 S=1.92 Km/hr
</name>
<styleUrl>
#styleMap_TLP_Normal
</styleUrl>
<Point>
<coordinates>
-98.9846191,17.2306709,1643.59
</coordinates>
</Point>
</Placemark>
<Placemark>
<name>
Thu Apr 15 10:50:04 2010 S=0.58 Km/hr
</name>
<styleUrl>
#styleMap_TLP_Normal
</styleUrl>
<Point>
<coordinates>
-98.9846649,17.2306328,1644.09
</coordinates>
</Point>
</Placemark>
<Placemark>
<name>
Thu Apr 15 10:50:14 2010 S=1.79 Km/hr
</name>
<styleUrl>
#styleMap_TLP_Normal
</styleUrl>
<Point>
<coordinates>
-98.9846725,17.2306042,1645.44
</coordinates>
</Point>
</Placemark>
<Placemark>
<name>
Thu Apr 15 10:50:24 2010 S=0.84 Km/hr
</name>
<styleUrl>
#styleMap_TLP_Normal
</styleUrl>
<Point>
<coordinates>
-98.9846268,17.2306080,1645.63
</coordinates>
</Point>
</Placemark>
<Placemark>
<name>
Thu Apr 15 10:50:34 2010 S=0.91 Km/hr
</name>
<styleUrl>
#styleMap_TLP_Normal
</styleUrl>
<Point>
<coordinates>
-98.9845734,17.2306061,1646.00
</coordinates>
</Point>
</Placemark>
<Placemark>
<name>
Thu Apr 15 10:50:44 2010 S=1.21 Km/hr
</name>
<styleUrl>
#styleMap_TLP_Normal
</styleUrl>
<Point>
<coordinates>
-98.9845657,17.2306423,1646.41
</coordinates>
</Point>
</Placemark>
<Placemark>
<name>
Thu Apr 15 10:50:54 2010 S=1.07 Km/hr
</name>
<styleUrl>
#styleMap_TLP_Normal
</styleUrl>
<Point>
<coordinates>
-98.9845810,17.2306652,1646.56
</coordinates>
</Point>
</Placemark>
<Placemark>
<name>
Thu Apr 15 10:51:04 2010 S=0.22 Km/hr
</name>
<styleUrl>
#styleMap_TLP_Normal
</styleUrl>
<Point>
<coordinates>
-98.9846191,17.2307186,1647.03
</coordinates>
</Point>
</Placemark>
<Placemark>
<name>
Thu Apr 15 10:51:14 2010 S=0.78 Km/hr
</name>
<styleUrl>
#styleMap_TLP_Normal
</styleUrl>
<Point>
<coordinates>
-98.9846191,17.2306519,1646.91
</coordinates>
</Point>
</Placemark>
<Placemark>
<name>
Thu Apr 15 10:51:24 2010 S=0.55 Km/hr
</name>
<styleUrl>
#styleMap_TLP_Normal
</styleUrl>
<Point>
<coordinates>
-98.9846268,17.2306156,1646.81
</coordinates>
</Point>
</Placemark>
<Placemark>
<name>
Thu Apr 15 10:51:34 2010 S=1.17 Km/hr
</name>
<styleUrl>
#styleMap_TLP_Normal
</styleUrl>
<Point>
<coordinates>
-98.9846039,17.2306118,1646.91
</coordinates>
</Point>
</Placemark>
<Placemark>
<name>
Thu Apr 15 10:51:44 2010 S=1.01 Km/hr
</name>
<styleUrl>
#styleMap_TLP_Normal
</styleUrl>
<Point>
<coordinates>
-98.9845963,17.2305698,1647.06
</coordinates>
</Point>
</Placemark>
<Placemark>
<name>
Thu Apr 15 10:51:54 2010 S=1.24 Km/hr
</name>
<styleUrl>
#styleMap_TLP_Normal
</styleUrl>
<Point>
<coordinates>
-98.9846573,17.2305946,1647.16
</coordinates>
</Point>
</Placemark>
<Placemark>
<name>
Thu Apr 15 10:52:04 2010 S=0.29 Km/hr
</name>
<styleUrl>
#styleMap_TLP_Normal
</styleUrl>
<Point>
<coordinates>
-98.9846497,17.2305794,1647.09
</coordinates>
</Point>
</Placemark>
<Placemark>
<name>
Thu Apr 15 10:52:14 2010 S=1.73 Km/hr
</name>
<styleUrl>
#styleMap_TLP_Normal
</styleUrl>
<Point>
<coordinates>
-98.9847107,17.2305737,1647.41
</coordinates>
</Point>
</Placemark>
<Placemark>
<name>
Thu Apr 15 10:52:24 2010 S=0.23 Km/hr
</name>
<styleUrl>
#styleMap_TLP_Normal
</styleUrl>
<Point>
<coordinates>
-98.9846725,17.2305927,1646.53
</coordinates>
</Point>
</Placemark>
<Placemark>
<name>
Thu Apr 15 10:52:34 2010 S=0.17 Km/hr
</name>
<styleUrl>
#styleMap_TLP_Normal
</styleUrl>
<Point>
<coordinates>
-98.9846725,17.2305984,1646.44
</coordinates>
</Point>
</Placemark>
<Placemark>
<name>
Thu Apr 15 10:52:44 2010 S=1.62 Km/hr
</name>
<styleUrl>
#styleMap_TLP_Normal
</styleUrl>
<Point>
<coordinates>
-98.9846573,17.2305851,1646.47
</coordinates>
</Point>
</Placemark>
<Placemark>
<name>
Thu Apr 15 10:52:54 2010 S=0.35 Km/hr
</name>
<styleUrl>
#styleMap_TLP_Normal
</styleUrl>
<Point>
<coordinates>
-98.9846420,17.2305584,1646.59
</coordinates>
</Point>
</Placemark>
<Placemark>
<name>
Thu Apr 15 10:53:04 2010 S=0.79 Km/hr
</name>
<styleUrl>
#styleMap_TLP_Normal
</styleUrl>
<Point>
<coordinates>
-98.9846420,17.2305717,1646.72
</coordinates>
</Point>
</Placemark>
<Placemark>
<name>
Thu Apr 15 10:53:14 2010 S=0.52 Km/hr
</name>
<styleUrl>
#styleMap_TLP_Normal
</styleUrl>
<Point>
<coordinates>
-98.9846344,17.2305737,1646.75
</coordinates>
</Point>
</Placemark>
<Placemark>
<name>
Thu Apr 15 10:53:24 2010 S=0.19 Km/hr
</name>
<styleUrl>
#styleMap_TLP_Normal
</styleUrl>
<Point>
<coordinates>
-98.9846344,17.2305737,1646.81
</coordinates>
</Point>
</Placemark>
<Placemark>
<name>
Thu Apr 15 10:53:34 2010 S=0.13 Km/hr
</name>
<styleUrl>
#styleMap_TLP_Normal
</styleUrl>
<Point>
<coordinates>
-98.9846344,17.2305756,1646.75
</coordinates>
</Point>
</Placemark>
<Placemark>
<name>
Thu Apr 15 10:53:44 2010 S=0.85 Km/hr
</name>
<styleUrl>
#styleMap_TLP_Normal
</styleUrl>
<Point>
<coordinates>
-98.9846115,17.2306080,1646.13
</coordinates>
</Point>
</Placemark>
<Placemark>
<name>
Thu Apr 15 10:53:54 2010 S=0.48 Km/hr
</name>
<styleUrl>
#styleMap_TLP_Normal
</styleUrl>
<Point>
<coordinates>
-98.9846039,17.2306080,1646.03
</coordinates>
</Point>
</Placemark>
<Placemark>
<name>
Thu Apr 15 10:54:04 2010 S=0.52 Km/hr
</name>
<styleUrl>
#styleMap_TLP_Normal
</styleUrl>
<Point>
<coordinates>
-98.9846191,17.2306137,1645.97
</coordinates>
</Point>
</Placemark>
<Placemark>
<name>
Thu Apr 15 10:54:14 2010 S=0.87 Km/hr
</name>
<styleUrl>
#styleMap_TLP_Normal
</styleUrl>
<Point>
<coordinates>
-98.9846115,17.2306480,1646.56
</coordinates>
</Point>
</Placemark>
<Placemark>
<name>
Thu Apr 15 10:54:24 2010 S=0.14 Km/hr
</name>
<styleUrl>
#styleMap_TLP_Normal
</styleUrl>
<Point>
<coordinates>
-98.9846420,17.2306175,1647.16
</coordinates>
</Point>
</Placemark>
<Placemark>
<name>
Thu Apr 15 10:54:34 2010 S=0.13 Km/hr
</name>
<styleUrl>
#styleMap_TLP_Normal
</styleUrl>
<Point>
<coordinates>
-98.9846344,17.2306232,1647.31
</coordinates>
</Point>
</Placemark>
<Placemark>
<name>
Thu Apr 15 10:54:44 2010 S=0.18 Km/hr
</name>
<styleUrl>
#styleMap_TLP_Normal
</styleUrl>
<Point>
<coordinates>
-98.9846344,17.2306232,1647.25
</coordinates>
</Point>
</Placemark>
<Placemark>
<name>
Thu Apr 15 10:54:54 2010 S=0.20 Km/hr
</name>
<styleUrl>
#styleMap_TLP_Normal
</styleUrl>
<Point>
<coordinates>
-98.9846344,17.2306309,1647.00
</coordinates>
</Point>
</Placemark>
<Placemark>
<name>
Thu Apr 15 10:55:04 2010 S=0.18 Km/hr
</name>
<styleUrl>
#styleMap_TLP_Normal
</styleUrl>
<Point>
<coordinates>
-98.9846344,17.2306309,1646.84
</coordinates>
</Point>
</Placemark>
<Placemark>
<name>
Thu Apr 15 10:55:14 2010 S=2.61 Km/hr
</name>
<styleUrl>
#styleMap_TLP_Normal
</styleUrl>
<Point>
<coordinates>
-98.9846039,17.2305660,1646.16
</coordinates>
</Point>
</Placemark>
<Placemark>
<name>
Thu Apr 15 10:55:24 2010 S=1.21 Km/hr
</name>
<styleUrl>
#styleMap_TLP_Normal
</styleUrl>
<Point>
<coordinates>
-98.9845581,17.2305622,1645.94
</coordinates>
</Point>
</Placemark>
<Placemark>
<name>
Thu Apr 15 10:55:34 2010 S=0.40 Km/hr
</name>
<styleUrl>
#styleMap_TLP_Normal
</styleUrl>
<Point>
<coordinates>
-98.9845352,17.2305698,1645.97
</coordinates>
</Point>
</Placemark>
<Placemark>
<name>
Thu Apr 15 10:55:44 2010 S=2.06 Km/hr
</name>
<styleUrl>
#styleMap_TLP_Normal
</styleUrl>
<Point>
<coordinates>
-98.9845428,17.2305450,1646.03
</coordinates>
</Point>
</Placemark>
<Placemark>
<name>
Thu Apr 15 10:55:54 2010 S=0.87 Km/hr
</name>
<styleUrl>
#styleMap_TLP_Normal
</styleUrl>
<Point>
<coordinates>
-98.9845428,17.2305222,1646.25
</coordinates>
</Point>
</Placemark>
<Placemark>
<name>
Thu Apr 15 10:56:04 2010 S=0.39 Km/hr
</name>
<styleUrl>
#styleMap_TLP_Normal
</styleUrl>
<Point>
<coordinates>
-98.9845428,17.2305088,1646.28
</coordinates>
</Point>
</Placemark>
<Placemark>
<name>
Thu Apr 15 10:56:14 2010 S=1.89 Km/hr
</name>
<styleUrl>
#styleMap_TLP_Normal
</styleUrl>
<Point>
<coordinates>
-98.9844818,17.2305603,1646.34
</coordinates>
</Point>
</Placemark>
<Placemark>
<name>
Thu Apr 15 10:56:24 2010 S=1.48 Km/hr
</name>
<styleUrl>
#styleMap_TLP_Normal
</styleUrl>
<Point>
<coordinates>
-98.9844131,17.2306309,1646.00
</coordinates>
</Point>
</Placemark>
<Placemark>
<name>
Thu Apr 15 10:56:34 2010 S=0.31 Km/hr
</name>
<styleUrl>
#styleMap_TLP_Normal
</styleUrl>
<Point>
<coordinates>
-98.9844971,17.2305660,1645.28
</coordinates>
</Point>
</Placemark>
<Placemark>
<name>
Thu Apr 15 10:56:44 2010 S=1.40 Km/hr
</name>
<styleUrl>
#styleMap_TLP_Normal
</styleUrl>
<Point>
<coordinates>
-98.9845581,17.2305622,1644.56
</coordinates>
</Point>
</Placemark>
<Placemark>
<name>
Thu Apr 15 10:56:54 2010 S=1.17 Km/hr
</name>
<styleUrl>
#styleMap_TLP_Normal
</styleUrl>
<Point>
<coordinates>
-98.9846039,17.2306118,1644.09
</coordinates>
</Point>
</Placemark>
<Placemark>
<name>
Thu Apr 15 10:57:04 2010 S=0.40 Km/hr
</name>
<styleUrl>
#styleMap_TLP_Normal
</styleUrl>
<Point>
<coordinates>
-98.9845963,17.2306194,1644.00
</coordinates>
</Point>
</Placemark>
<Placemark>
<name>
Thu Apr 15 10:57:14 2010 S=1.00 Km/hr
</name>
<styleUrl>
#styleMap_TLP_Normal
</styleUrl>
<Point>
<coordinates>
-98.9845963,17.2306404,1643.97
</coordinates>
</Point>
</Placemark>
<Placemark>
<name>
Thu Apr 15 10:57:24 2010 S=0.92 Km/hr
</name>
<styleUrl>
#styleMap_TLP_Normal
</styleUrl>
<Point>
<coordinates>
-98.9845810,17.2306709,1643.69
</coordinates>
</Point>
</Placemark>
<Placemark>
<name>
Thu Apr 15 10:57:34 2010 S=0.13 Km/hr
</name>
<styleUrl>
#styleMap_TLP_Normal
</styleUrl>
<Point>
<coordinates>
-98.9845810,17.2306671,1643.66
</coordinates>
</Point>
</Placemark>
<Placemark>
<name>
Thu Apr 15 10:57:44 2010 S=0.62 Km/hr
</name>
<styleUrl>
#styleMap_TLP_Normal
</styleUrl>
<Point>
<coordinates>
-98.9845581,17.2306728,1642.47
</coordinates>
</Point>
</Placemark>
<Placemark>
<name>
Thu Apr 15 10:57:54 2010 S=0.30 Km/hr
</name>
<styleUrl>
#styleMap_TLP_Normal
</styleUrl>
<Point>
<coordinates>
-98.9845581,17.2306957,1642.53
</coordinates>
</Point>
</Placemark>
<Placemark>
<name>
Thu Apr 15 10:58:04 2010 S=0.35 Km/hr
</name>
<styleUrl>
#styleMap_TLP_Normal
</styleUrl>
<Point>
<coordinates>
-98.9845581,17.2306900,1642.47
</coordinates>
</Point>
</Placemark>
<Placemark>
<name>
Thu Apr 15 10:58:14 2010 S=1.07 Km/hr
</name>
<styleUrl>
#styleMap_TLP_Normal
</styleUrl>
<Point>
<coordinates>
-98.9845734,17.2306767,1642.47
</coordinates>
</Point>
</Placemark>
<Placemark>
<name>
Thu Apr 15 10:58:24 2010 S=0.96 Km/hr
</name>
<styleUrl>
#styleMap_TLP_Normal
</styleUrl>
<Point>
<coordinates>
-98.9845963,17.2306194,1642.81
</coordinates>
</Point>
</Placemark>
<Placemark>
<name>
Thu Apr 15 10:58:34 2010 S=0.19 Km/hr
</name>
<styleUrl>
#styleMap_TLP_Normal
</styleUrl>
<Point>
<coordinates>
-98.9845886,17.2306118,1643.47
</coordinates>
</Point>
</Placemark>
<Placemark>
<name>
Thu Apr 15 10:58:44 2010 S=1.07 Km/hr
</name>
<styleUrl>
#styleMap_TLP_Normal
</styleUrl>
<Point>
<coordinates>
-98.9845810,17.2306194,1643.50
</coordinates>
</Point>
</Placemark>
<Placemark>
<name>
Thu Apr 15 10:58:54 2010 S=1.77 Km/hr
</name>
<styleUrl>
#styleMap_TLP_Normal
</styleUrl>
<Point>
<coordinates>
-98.9845810,17.2305565,1643.53
</coordinates>
</Point>
</Placemark>
<Placemark>
<name>
Thu Apr 15 10:59:04 2010 S=2.26 Km/hr
</name>
<styleUrl>
#styleMap_TLP_Normal
</styleUrl>
<Point>
<coordinates>
-98.9845200,17.2304516,1643.88
</coordinates>
</Point>
</Placemark>
<Placemark>
<name>
Thu Apr 15 10:59:14 2010 S=2.29 Km/hr
</name>
<styleUrl>
#styleMap_TLP_Normal
</styleUrl>
<Point>
<coordinates>
-98.9844208,17.2304077,1643.84
</coordinates>
</Point>
</Placemark>
<Placemark>
<name>
Thu Apr 15 10:59:24 2010 S=2.32 Km/hr
</name>
<styleUrl>
#styleMap_TLP_Normal
</styleUrl>
<Point>
<coordinates>
-98.9843903,17.2303238,1643.63
</coordinates>
</Point>
</Placemark>
<Placemark>
<name>
Thu Apr 15 10:59:34 2010 S=2.69 Km/hr
</name>
<styleUrl>
#styleMap_TLP_Normal
</styleUrl>
<Point>
<coordinates>
-98.9843826,17.2302113,1643.19
</coordinates>
</Point>
</Placemark>
<Placemark>
<name>
Thu Apr 15 10:59:44 2010 S=1.16 Km/hr
</name>
<styleUrl>
#styleMap_TLP_Normal
</styleUrl>
<Point>
<coordinates>
-98.9843674,17.2301178,1643.00
</coordinates>
</Point>
</Placemark>
<Placemark>
<name>
Thu Apr 15 10:59:54 2010 S=0.27 Km/hr
</name>
<styleUrl>
#styleMap_TLP_Normal
</styleUrl>
<Point>
<coordinates>
-98.9843750,17.2300968,1642.91
</coordinates>
</Point>
</Placemark>
<Placemark>
<name>
Thu Apr 15 11:00:04 2010 S=0.57 Km/hr
</name>
<styleUrl>
#styleMap_TLP_Normal
</styleUrl>
<Point>
<coordinates>
-98.9843750,17.2301064,1642.91
</coordinates>
</Point>
</Placemark>
<Placemark>
<name>
Thu Apr 15 11:00:14 2010 S=0.49 Km/hr
</name>
<styleUrl>
#styleMap_TLP_Normal
</styleUrl>
<Point>
<coordinates>
-98.9843521,17.2301197,1643.09
</coordinates>
</Point>
</Placemark>
<Placemark>
<name>
Thu Apr 15 11:00:24 2010 S=0.98 Km/hr
</name>
<styleUrl>
#styleMap_TLP_Normal
</styleUrl>
<Point>
<coordinates>
-98.9843521,17.2301197,1642.91
</coordinates>
</Point>
</Placemark>
<Placemark>
<name>
Thu Apr 15 11:00:34 2010 S=2.30 Km/hr
</name>
<styleUrl>
#styleMap_TLP_Normal
</styleUrl>
<Point>
<coordinates>
-98.9843750,17.2300415,1642.53
</coordinates>
</Point>
</Placemark>
<Placemark>
<name>
Thu Apr 15 11:00:44 2010 S=3.03 Km/hr
</name>
<styleUrl>
#styleMap_TLP_Normal
</styleUrl>
<Point>
<coordinates>
-98.9843597,17.2299404,1642.72
</coordinates>
</Point>
</Placemark>
<Placemark>
<name>
Thu Apr 15 11:00:54 2010 S=0.31 Km/hr
</name>
<styleUrl>
#styleMap_TLP_Normal
</styleUrl>
<Point>
<coordinates>
-98.9843674,17.2299271,1641.84
</coordinates>
</Point>
</Placemark>
<Placemark>
<name>
Thu Apr 15 11:01:04 2010 S=0.22 Km/hr
</name>
<styleUrl>
#styleMap_TLP_Normal
</styleUrl>
<Point>
<coordinates>
-98.9843903,17.2299156,1641.22
</coordinates>
</Point>
</Placemark>
<Placemark>
<name>
Thu Apr 15 11:01:14 2010 S=1.82 Km/hr
</name>
<styleUrl>
#styleMap_TLP_Normal
</styleUrl>
<Point>
<coordinates>
-98.9844208,17.2299004,1640.66
</coordinates>
</Point>
</Placemark>
<Placemark>
<name>
Thu Apr 15 11:01:24 2010 S=0.51 Km/hr
</name>
<styleUrl>
#styleMap_TLP_Normal
</styleUrl>
<Point>
<coordinates>
-98.9844055,17.2298679,1639.16
</coordinates>
</Point>
</Placemark>
<Placemark>
<name>
Thu Apr 15 11:01:34 2010 S=2.46 Km/hr
</name>
<styleUrl>
#styleMap_TLP_Normal
</styleUrl>
<Point>
<coordinates>
-98.9844437,17.2298603,1638.38
</coordinates>
</Point>
</Placemark>
<Placemark>
<name>
Thu Apr 15 11:01:44 2010 S=2.38 Km/hr
</name>
<styleUrl>
#styleMap_TLP_Normal
</styleUrl>
<Point>
<coordinates>
-98.9845428,17.2298603,1636.53
</coordinates>
</Point>
</Placemark>
<Placemark>
<name>
Thu Apr 15 11:01:54 2010 S=2.47 Km/hr
</name>
<styleUrl>
#styleMap_TLP_Normal
</styleUrl>
<Point>
<coordinates>
-98.9845734,17.2298546,1636.50
</coordinates>
</Point>
</Placemark>
<Placemark>
<name>
Thu Apr 15 11:02:04 2010 S=3.03 Km/hr
</name>
<styleUrl>
#styleMap_TLP_Normal
</styleUrl>
<Point>
<coordinates>
-98.9846649,17.2298470,1636.44
</coordinates>
</Point>
</Placemark>
<Placemark>
<name>
Thu Apr 15 11:02:14 2010 S=3.26 Km/hr
</name>
<styleUrl>
#styleMap_TLP_Normal
</styleUrl>
<Point>
<coordinates>
-98.9847717,17.2298374,1636.56
</coordinates>
</Point>
</Placemark>
<Placemark>
<name>
Thu Apr 15 11:02:24 2010 S=2.25 Km/hr
</name>
<styleUrl>
#styleMap_TLP_Normal
</styleUrl>
<Point>
<coordinates>
-98.9848480,17.2298374,1636.47
</coordinates>
</Point>
</Placemark>
<Placemark>
<name>
Thu Apr 15 11:02:34 2010 S=2.74 Km/hr
</name>
<styleUrl>
#styleMap_TLP_Normal
</styleUrl>
<Point>
<coordinates>
-98.9849243,17.2297821,1636.25
</coordinates>
</Point>
</Placemark>
<Placemark>
<name>
Thu Apr 15 11:02:44 2010 S=2.68 Km/hr
</name>
<styleUrl>
#styleMap_TLP_Normal
</styleUrl>
<Point>
<coordinates>
-98.9850006,17.2297783,1636.09
</coordinates>
</Point>
</Placemark>
<Placemark>
<name>
Thu Apr 15 11:02:54 2010 S=2.20 Km/hr
</name>
<styleUrl>
#styleMap_TLP_Normal
</styleUrl>
<Point>
<coordinates>
-98.9850464,17.2297993,1636.28
</coordinates>
</Point>
</Placemark>
<Placemark>
<name>
Thu Apr 15 11:03:04 2010 S=1.89 Km/hr
</name>
<styleUrl>
#styleMap_TLP_Normal
</styleUrl>
<Point>
<coordinates>
-98.9850922,17.2298222,1636.50
</coordinates>
</Point>
</Placemark>
<Placemark>
<name>
Thu Apr 15 11:03:14 2010 S=2.24 Km/hr
</name>
<styleUrl>
#styleMap_TLP_Normal
</styleUrl>
<Point>
<coordinates>
-98.9850998,17.2297955,1637.00
</coordinates>
</Point>
</Placemark>
<Placemark>
<name>
Thu Apr 15 11:03:24 2010 S=1.42 Km/hr
</name>
<styleUrl>
#styleMap_TLP_Normal
</styleUrl>
<Point>
<coordinates>
-98.9851151,17.2297516,1636.88
</coordinates>
</Point>
</Placemark>
<Placemark>
<name>
Thu Apr 15 11:03:34 2010 S=1.96 Km/hr
</name>
<styleUrl>
#styleMap_TLP_Normal
</styleUrl>
<Point>
<coordinates>
-98.9851532,17.2296734,1637.88
</coordinates>
</Point>
</Placemark>
<Placemark>
<name>
Thu Apr 15 11:03:44 2010 S=3.59 Km/hr
</name>
<styleUrl>
#styleMap_TLP_Normal
</styleUrl>
<Point>
<coordinates>
-98.9852371,17.2296047,1638.38
</coordinates>
</Point>
</Placemark>
<Placemark>
<name>
Thu Apr 15 11:03:54 2010 S=2.50 Km/hr
</name>
<styleUrl>
#styleMap_TLP_Normal
</styleUrl>
<Point>
<coordinates>
-98.9852676,17.2295494,1639.03
</coordinates>
</Point>
</Placemark>
<Placemark>
<name>
Thu Apr 15 11:04:04 2010 S=2.02 Km/hr
</name>
<styleUrl>
#styleMap_TLP_Normal
</styleUrl>
<Point>
<coordinates>
-98.9853134,17.2295017,1638.88
</coordinates>
</Point>
</Placemark>
<Placemark>
<name>
Thu Apr 15 11:04:14 2010 S=2.62 Km/hr
</name>
<styleUrl>
#styleMap_TLP_Normal
</styleUrl>
<Point>
<coordinates>
-98.9853821,17.2294502,1639.00
</coordinates>
</Point>
</Placemark>
<Placemark>
<name>
Thu Apr 15 11:04:24 2010 S=3.03 Km/hr
</name>
<styleUrl>
#styleMap_TLP_Normal
</styleUrl>
<Point>
<coordinates>
-98.9853973,17.2293530,1639.25
</coordinates>
</Point>
</Placemark>
<Placemark>
<name>
Thu Apr 15 11:04:34 2010 S=2.19 Km/hr
</name>
<styleUrl>
#styleMap_TLP_Normal
</styleUrl>
<Point>
<coordinates>
-98.9854126,17.2292728,1639.53
</coordinates>
</Point>
</Placemark>
<Placemark>
<name>
Thu Apr 15 11:04:44 2010 S=2.15 Km/hr
</name>
<styleUrl>
#styleMap_TLP_Normal
</styleUrl>
<Point>
<coordinates>
-98.9854355,17.2292233,1639.59
</coordinates>
</Point>
</Placemark>
<Placemark>
<name>
Thu Apr 15 11:04:54 2010 S=0.26 Km/hr
</name>
<styleUrl>
#styleMap_TLP_Normal
</styleUrl>
<Point>
<coordinates>
-98.9854202,17.2291946,1639.72
</coordinates>
</Point>
</Placemark>
<Placemark>
<name>
Thu Apr 15 11:05:04 2010 S=0.12 Km/hr
</name>
<styleUrl>
#styleMap_TLP_Normal
</styleUrl>
<Point>
<coordinates>
-98.9854202,17.2291908,1639.88
</coordinates>
</Point>
</Placemark>
<Placemark>
<name>
Thu Apr 15 11:05:14 2010 S=0.01 Km/hr
</name>
<styleUrl>
#styleMap_TLP_Normal
</styleUrl>
<Point>
<coordinates>
-98.9854202,17.2291889,1639.94
</coordinates>
</Point>
</Placemark>
<Placemark>
<name>
Thu Apr 15 11:05:24 2010 S=0.94 Km/hr
</name>
<styleUrl>
#styleMap_TLP_Normal
</styleUrl>
<Point>
<coordinates>
-98.9854202,17.2291889,1640.00
</coordinates>
</Point>
</Placemark>
<Placemark>
<name>
Thu Apr 15 11:05:34 2010 S=2.07 Km/hr
</name>
<styleUrl>
#styleMap_TLP_Normal
</styleUrl>
<Point>
<coordinates>
-98.9854660,17.2291164,1639.72
</coordinates>
</Point>
</Placemark>
<Placemark>
<name>
Thu Apr 15 11:05:44 2010 S=3.58 Km/hr
</name>
<styleUrl>
#styleMap_TLP_Normal
</styleUrl>
<Point>
<coordinates>
-98.9855423,17.2290459,1640.16
</coordinates>
</Point>
</Placemark>
<Placemark>
<name>
Thu Apr 15 11:05:54 2010 S=2.62 Km/hr
</name>
<styleUrl>
#styleMap_TLP_Normal
</styleUrl>
<Point>
<coordinates>
-98.9856110,17.2290077,1640.06
</coordinates>
</Point>
</Placemark>
<Placemark>
<name>
Thu Apr 15 11:06:04 2010 S=2.69 Km/hr
</name>
<styleUrl>
#styleMap_TLP_Normal
</styleUrl>
<Point>
<coordinates>
-98.9856949,17.2289791,1639.88
</coordinates>
</Point>
</Placemark>
<Placemark>
<name>
Thu Apr 15 11:06:14 2010 S=1.86 Km/hr
</name>
<styleUrl>
#styleMap_TLP_Normal
</styleUrl>
<Point>
<coordinates>
-98.9857788,17.2289772,1639.94
</coordinates>
</Point>
</Placemark>
<Placemark>
<name>
Thu Apr 15 11:06:24 2010 S=1.78 Km/hr
</name>
<styleUrl>
#styleMap_TLP_Normal
</styleUrl>
<Point>
<coordinates>
-98.9858398,17.2289524,1640.00
</coordinates>
</Point>
</Placemark>
<Placemark>
<name>
Thu Apr 15 11:06:34 2010 S=2.20 Km/hr
</name>
<styleUrl>
#styleMap_TLP_Normal
</styleUrl>
<Point>
<coordinates>
-98.9858704,17.2289200,1640.03
</coordinates>
</Point>
</Placemark>
<Placemark>
<name>
Thu Apr 15 11:06:44 2010 S=2.44 Km/hr
</name>
<styleUrl>
#styleMap_TLP_Normal
</styleUrl>
<Point>
<coordinates>
-98.9857712,17.2288780,1639.47
</coordinates>
</Point>
</Placemark>
<Placemark>
<name>
Thu Apr 15 11:06:54 2010 S=1.57 Km/hr
</name>
<styleUrl>
#styleMap_TLP_Normal
</styleUrl>
<Point>
<coordinates>
-98.9856873,17.2288609,1640.09
</coordinates>
</Point>
</Placemark>
<Placemark>
<name>
Thu Apr 15 11:07:04 2010 S=1.79 Km/hr
</name>
<styleUrl>
#styleMap_TLP_Normal
</styleUrl>
<Point>
<coordinates>
-98.9856720,17.2287807,1641.25
</coordinates>
</Point>
</Placemark>
<Placemark>
<name>
Thu Apr 15 11:07:14 2010 S=1.19 Km/hr
</name>
<styleUrl>
#styleMap_TLP_Normal
</styleUrl>
<Point>
<coordinates>
-98.9856339,17.2287521,1643.25
</coordinates>
</Point>
</Placemark>
<Placemark>
<name>
Thu Apr 15 11:07:24 2010 S=1.37 Km/hr
</name>
<styleUrl>
#styleMap_TLP_Normal
</styleUrl>
<Point>
<coordinates>
-98.9856186,17.2287178,1643.81
</coordinates>
</Point>
</Placemark>
<Placemark>
<name>
Thu Apr 15 11:07:34 2010 S=1.95 Km/hr
</name>
<styleUrl>
#styleMap_TLP_Normal
</styleUrl>
<Point>
<coordinates>
-98.9856262,17.2286396,1644.78
</coordinates>
</Point>
</Placemark>
<Placemark>
<name>
Thu Apr 15 11:07:44 2010 S=1.65 Km/hr
</name>
<styleUrl>
#styleMap_TLP_Normal
</styleUrl>
<Point>
<coordinates>
-98.9856720,17.2285919,1645.25
</coordinates>
</Point>
</Placemark>
<Placemark>
<name>
Thu Apr 15 11:07:54 2010 S=1.69 Km/hr
</name>
<styleUrl>
#styleMap_TLP_Normal
</styleUrl>
<Point>
<coordinates>
-98.9857330,17.2285118,1646.75
</coordinates>
</Point>
</Placemark>
<Placemark>
<name>
Thu Apr 15 11:08:04 2010 S=0.35 Km/hr
</name>
<styleUrl>
#styleMap_TLP_Normal
</styleUrl>
<Point>
<coordinates>
-98.9857254,17.2284966,1647.53
</coordinates>
</Point>
</Placemark>
<Placemark>
<name>
Thu Apr 15 11:08:14 2010 S=1.25 Km/hr
</name>
<styleUrl>
#styleMap_TLP_Normal
</styleUrl>
<Point>
<coordinates>
-98.9857483,17.2284698,1648.22
</coordinates>
</Point>
</Placemark>
<Placemark>
<name>
Thu Apr 15 11:08:24 2010 S=2.49 Km/hr
</name>
<styleUrl>
#styleMap_TLP_Normal
</styleUrl>
<Point>
<coordinates>
-98.9857788,17.2283955,1649.28
</coordinates>
</Point>
</Placemark>
<Placemark>
<name>
Thu Apr 15 11:08:34 2010 S=2.25 Km/hr
</name>
<styleUrl>
#styleMap_TLP_Normal
</styleUrl>
<Point>
<coordinates>
-98.9858322,17.2283592,1650.81
</coordinates>
</Point>
</Placemark>
<Placemark>
<name>
Thu Apr 15 11:08:44 2010 S=0.72 Km/hr
</name>
<styleUrl>
#styleMap_TLP_Normal
</styleUrl>
<Point>
<coordinates>
-98.9858322,17.2283287,1652.63
</coordinates>
</Point>
</Placemark>
<Placemark>
<name>
Thu Apr 15 11:08:54 2010 S=1.55 Km/hr
</name>
<styleUrl>
#styleMap_TLP_Normal
</styleUrl>
<Point>
<coordinates>
-98.9858398,17.2282639,1654.88
</coordinates>
</Point>
</Placemark>
<Placemark>
<name>
Thu Apr 15 11:09:04 2010 S=1.86 Km/hr
</name>
<styleUrl>
#styleMap_TLP_Normal
</styleUrl>
<Point>
<coordinates>
-98.9858017,17.2282314,1660.31
</coordinates>
</Point>
</Placemark>
<Placemark>
<name>
Thu Apr 15 11:09:14 2010 S=0.87 Km/hr
</name>
<styleUrl>
#styleMap_TLP_Normal
</styleUrl>
<Point>
<coordinates>
-98.9857635,17.2282314,1664.00
</coordinates>
</Point>
</Placemark>
<Placemark>
<name>
Thu Apr 15 11:09:24 2010 S=2.04 Km/hr
</name>
<styleUrl>
#styleMap_TLP_Normal
</styleUrl>
<Point>
<coordinates>
-98.9857101,17.2282524,1665.72
</coordinates>
</Point>
</Placemark>
<Placemark>
<name>
Thu Apr 15 11:09:34 2010 S=3.12 Km/hr
</name>
<styleUrl>
#styleMap_TLP_Normal
</styleUrl>
<Point>
<coordinates>
-98.9856262,17.2282734,1668.56
</coordinates>
</Point>
</Placemark>
<Placemark>
<name>
Thu Apr 15 11:09:44 2010 S=0.06 Km/hr
</name>
<styleUrl>
#styleMap_TLP_Normal
</styleUrl>
<Point>
<coordinates>
-98.9856186,17.2283077,1671.22
</coordinates>
</Point>
</Placemark>
<Placemark>
<name>
Thu Apr 15 11:09:54 2010 S=0.41 Km/hr
</name>
<styleUrl>
#styleMap_TLP_Normal
</styleUrl>
<Point>
<coordinates>
-98.9856186,17.2283173,1671.47
</coordinates>
</Point>
</Placemark>
<Placemark>
<name>
Thu Apr 15 11:10:04 2010 S=0.12 Km/hr
</name>
<styleUrl>
#styleMap_TLP_Normal
</styleUrl>
<Point>
<coordinates>
-98.9856186,17.2283230,1671.63
</coordinates>
</Point>
</Placemark>
<Placemark>
<name>
Thu Apr 15 11:10:14 2010 S=0.05 Km/hr
</name>
<styleUrl>
#styleMap_TLP_Normal
</styleUrl>
<Point>
<coordinates>
-98.9856186,17.2283249,1671.47
</coordinates>
</Point>
</Placemark>
<Placemark>
<name>
Thu Apr 15 11:10:24 2010 S=0.24 Km/hr
</name>
<styleUrl>
#styleMap_TLP_Normal
</styleUrl>
<Point>
<coordinates>
-98.9856186,17.2283173,1671.19
</coordinates>
</Point>
</Placemark>
<Placemark>
<name>
Thu Apr 15 11:10:34 2010 S=0.01 Km/hr
</name>
<styleUrl>
#styleMap_TLP_Normal
</styleUrl>
<Point>
<coordinates>
-98.9856262,17.2283192,1671.00
</coordinates>
</Point>
</Placemark>
<Placemark>
<name>
Thu Apr 15 11:10:44 2010 S=0.01 Km/hr
</name>
<styleUrl>
#styleMap_TLP_Normal
</styleUrl>
<Point>
<coordinates>
-98.9856262,17.2283211,1670.91
</coordinates>
</Point>
</Placemark>
<Placemark>
<name>
Thu Apr 15 11:10:54 2010 S=0.01 Km/hr
</name>
<styleUrl>
#styleMap_TLP_Normal
</styleUrl>
<Point>
<coordinates>
-98.9856262,17.2283211,1670.88
</coordinates>
</Point>
</Placemark>
<Placemark>
<name>
Thu Apr 15 11:11:04 2010 S=0.45 Km/hr
</name>
<styleUrl>
#styleMap_TLP_Normal
</styleUrl>
<Point>
<coordinates>
-98.9856186,17.2283192,1670.84
</coordinates>
</Point>
</Placemark>
<Placemark>
<name>
Thu Apr 15 11:11:14 2010 S=1.29 Km/hr
</name>
<styleUrl>
#styleMap_TLP_Normal
</styleUrl>
<Point>
<coordinates>
-98.9856033,17.2283039,1669.75
</coordinates>
</Point>
</Placemark>
<Placemark>
<name>
Thu Apr 15 11:11:24 2010 S=2.20 Km/hr
</name>
<styleUrl>
#styleMap_TLP_Normal
</styleUrl>
<Point>
<coordinates>
-98.9855347,17.2282543,1669.81
</coordinates>
</Point>
</Placemark>
<Placemark>
<name>
Thu Apr 15 11:11:34 2010 S=3.72 Km/hr
</name>
<styleUrl>
#styleMap_TLP_Normal
</styleUrl>
<Point>
<coordinates>
-98.9854202,17.2281532,1668.06
</coordinates>
</Point>
</Placemark>
<Placemark>
<name>
Thu Apr 15 11:11:44 2010 S=2.62 Km/hr
</name>
<styleUrl>
#styleMap_TLP_Normal
</styleUrl>
<Point>
<coordinates>
-98.9853516,17.2280846,1666.94
</coordinates>
</Point>
</Placemark>
<Placemark>
<name>
Thu Apr 15 11:11:54 2010 S=0.91 Km/hr
</name>
<styleUrl>
#styleMap_TLP_Normal
</styleUrl>
<Point>
<coordinates>
-98.9853134,17.2280369,1666.38
</coordinates>
</Point>
</Placemark>
<Placemark>
<name>
Thu Apr 15 11:12:04 2010 S=3.21 Km/hr
</name>
<styleUrl>
#styleMap_TLP_Normal
</styleUrl>
<Point>
<coordinates>
-98.9852600,17.2279911,1666.59
</coordinates>
</Point>
</Placemark>
<Placemark>
<name>
Thu Apr 15 11:12:14 2010 S=3.25 Km/hr
</name>
<styleUrl>
#styleMap_TLP_Normal
</styleUrl>
<Point>
<coordinates>
-98.9852066,17.2279224,1666.47
</coordinates>
</Point>
</Placemark>
<Placemark>
<name>
Thu Apr 15 11:12:24 2010 S=3.05 Km/hr
</name>
<styleUrl>
#styleMap_TLP_Normal
</styleUrl>
<Point>
<coordinates>
-98.9851456,17.2278652,1666.84
</coordinates>
</Point>
</Placemark>
<Placemark>
<name>
Thu Apr 15 11:12:34 2010 S=2.03 Km/hr
</name>
<styleUrl>
#styleMap_TLP_Normal
</styleUrl>
<Point>
<coordinates>
-98.9850922,17.2278252,1667.28
</coordinates>
</Point>
</Placemark>
<Placemark>
<name>
Thu Apr 15 11:12:44 2010 S=3.40 Km/hr
</name>
<styleUrl>
#styleMap_TLP_Normal
</styleUrl>
<Point>
<coordinates>
-98.9850159,17.2277946,1669.00
</coordinates>
</Point>
</Placemark>
<Placemark>
<name>
Thu Apr 15 11:12:54 2010 S=3.62 Km/hr
</name>
<styleUrl>
#styleMap_TLP_Normal
</styleUrl>
<Point>
<coordinates>
-98.9849243,17.2277851,1669.22
</coordinates>
</Point>
</Placemark>
<Placemark>
<name>
Thu Apr 15 11:13:04 2010 S=2.10 Km/hr
</name>
<styleUrl>
#styleMap_TLP_Normal
</styleUrl>
<Point>
<coordinates>
-98.9849014,17.2277431,1669.72
</coordinates>
</Point>
</Placemark>
<Placemark>
<name>
Thu Apr 15 11:13:14 2010 S=3.31 Km/hr
</name>
<styleUrl>
#styleMap_TLP_Normal
</styleUrl>
<Point>
<coordinates>
-98.9848785,17.2276802,1669.75
</coordinates>
</Point>
</Placemark>
<Placemark>
<name>
Thu Apr 15 11:13:24 2010 S=2.01 Km/hr
</name>
<styleUrl>
#styleMap_TLP_Normal
</styleUrl>
<Point>
<coordinates>
-98.9848862,17.2275944,1669.75
</coordinates>
</Point>
</Placemark>
<Placemark>
<name>
Thu Apr 15 11:13:34 2010 S=0.22 Km/hr
</name>
<styleUrl>
#styleMap_TLP_Normal
</styleUrl>
<Point>
<coordinates>
-98.9848709,17.2275772,1669.94
</coordinates>
</Point>
</Placemark>
<Placemark>
<name>
Thu Apr 15 11:13:44 2010 S=0.21 Km/hr
</name>
<styleUrl>
#styleMap_TLP_Normal
</styleUrl>
<Point>
<coordinates>
-98.9848633,17.2275810,1669.94
</coordinates>
</Point>
</Placemark>
<Placemark>
<name>
Thu Apr 15 11:13:54 2010 S=0.00 Km/hr
</name>
<styleUrl>
#styleMap_TLP_Normal
</styleUrl>
<Point>
<coordinates>
-98.9848633,17.2275810,1670.00
</coordinates>
</Point>
</Placemark>
<Placemark>
<name>
Thu Apr 15 11:14:04 2010 S=0.83 Km/hr
</name>
<styleUrl>
#styleMap_TLP_Normal
</styleUrl>
<Point>
<coordinates>
-98.9848633,17.2275791,1670.03
</coordinates>
</Point>
</Placemark>
<Placemark>
<name>
Thu Apr 15 11:14:14 2010 S=1.81 Km/hr
</name>
<styleUrl>
#styleMap_TLP_Normal
</styleUrl>
<Point>
<coordinates>
-98.9849243,17.2275486,1669.75
</coordinates>
</Point>
</Placemark>
<Placemark>
<name>
Thu Apr 15 11:14:24 2010 S=1.45 Km/hr
</name>
<styleUrl>
#styleMap_TLP_Normal
</styleUrl>
<Point>
<coordinates>
-98.9849930,17.2275333,1669.69
</coordinates>
</Point>
</Placemark>
<Placemark>
<name>
Thu Apr 15 11:14:34 2010 S=2.02 Km/hr
</name>
<styleUrl>
#styleMap_TLP_Normal
</styleUrl>
<Point>
<coordinates>
-98.9850388,17.2275124,1671.09
</coordinates>
</Point>
</Placemark>
<Placemark>
<name>
Thu Apr 15 11:14:44 2010 S=1.81 Km/hr
</name>
<styleUrl>
#styleMap_TLP_Normal
</styleUrl>
<Point>
<coordinates>
-98.9851151,17.2275124,1674.81
</coordinates>
</Point>
</Placemark>
<Placemark>
<name>
Thu Apr 15 11:14:54 2010 S=1.58 Km/hr
</name>
<styleUrl>
#styleMap_TLP_Normal
</styleUrl>
<Point>
<coordinates>
-98.9851151,17.2275257,1677.25
</coordinates>
</Point>
</Placemark>
<Placemark>
<name>
Thu Apr 15 11:15:04 2010 S=3.11 Km/hr
</name>
<styleUrl>
#styleMap_TLP_Normal
</styleUrl>
<Point>
<coordinates>
-98.9851761,17.2274990,1677.63
</coordinates>
</Point>
</Placemark>
<Placemark>
<name>
Thu Apr 15 11:15:14 2010 S=1.91 Km/hr
</name>
<styleUrl>
#styleMap_TLP_Normal
</styleUrl>
<Point>
<coordinates>
-98.9852371,17.2274761,1679.00
</coordinates>
</Point>
</Placemark>
<Placemark>
<name>
Thu Apr 15 11:15:24 2010 S=0.83 Km/hr
</name>
<styleUrl>
#styleMap_TLP_Normal
</styleUrl>
<Point>
<coordinates>
-98.9852753,17.2274532,1681.56
</coordinates>
</Point>
</Placemark>
<Placemark>
<name>
Thu Apr 15 11:15:34 2010 S=0.70 Km/hr
</name>
<styleUrl>
#styleMap_TLP_Normal
</styleUrl>
<Point>
<coordinates>
-98.9852524,17.2274647,1688.91
</coordinates>
</Point>
</Placemark>
<Placemark>
<name>
Thu Apr 15 11:15:44 2010 S=0.91 Km/hr
</name>
<styleUrl>
#styleMap_TLP_Normal
</styleUrl>
<Point>
<coordinates>
-98.9852829,17.2275105,1691.25
</coordinates>
</Point>
</Placemark>
<Placemark>
<name>
Thu Apr 15 11:15:54 2010 S=1.04 Km/hr
</name>
<styleUrl>
#styleMap_TLP_Normal
</styleUrl>
<Point>
<coordinates>
-98.9853134,17.2275486,1692.78
</coordinates>
</Point>
</Placemark>
<Placemark>
<name>
Thu Apr 15 11:16:04 2010 S=2.37 Km/hr
</name>
<styleUrl>
#styleMap_TLP_Normal
</styleUrl>
<Point>
<coordinates>
-98.9853516,17.2275219,1694.25
</coordinates>
</Point>
</Placemark>
<Placemark>
<name>
Thu Apr 15 11:16:14 2010 S=1.43 Km/hr
</name>
<styleUrl>
#styleMap_TLP_Normal
</styleUrl>
<Point>
<coordinates>
-98.9853973,17.2274990,1694.75
</coordinates>
</Point>
</Placemark>
<Placemark>
<name>
Thu Apr 15 11:16:24 2010 S=0.95 Km/hr
</name>
<styleUrl>
#styleMap_TLP_Normal
</styleUrl>
<Point>
<coordinates>
-98.9853973,17.2275352,1697.91
</coordinates>
</Point>
</Placemark>
<Placemark>
<name>
Thu Apr 15 11:16:34 2010 S=0.54 Km/hr
</name>
<styleUrl>
#styleMap_TLP_Normal
</styleUrl>
<Point>
<coordinates>
-98.9853973,17.2275333,1698.19
</coordinates>
</Point>
</Placemark>
<Placemark>
<name>
Thu Apr 15 11:16:44 2010 S=0.05 Km/hr
</name>
<styleUrl>
#styleMap_TLP_Normal
</styleUrl>
<Point>
<coordinates>
-98.9853973,17.2275333,1698.28
</coordinates>
</Point>
</Placemark>
<Placemark>
<name>
Thu Apr 15 11:16:54 2010 S=1.75 Km/hr
</name>
<styleUrl>
#styleMap_TLP_Normal
</styleUrl>
<Point>
<coordinates>
-98.9854355,17.2275105,1699.13
</coordinates>
</Point>
</Placemark>
<Placemark>
<name>
Thu Apr 15 11:17:04 2010 S=1.10 Km/hr
</name>
<styleUrl>
#styleMap_TLP_Normal
</styleUrl>
<Point>
<coordinates>
-98.9855042,17.2275181,1700.34
</coordinates>
</Point>
</Placemark>
<Placemark>
<name>
Thu Apr 15 11:17:14 2010 S=1.26 Km/hr
</name>
<styleUrl>
#styleMap_TLP_Normal
</styleUrl>
<Point>
<coordinates>
-98.9855270,17.2274952,1700.69
</coordinates>
</Point>
</Placemark>
<Placemark>
<name>
Thu Apr 15 11:17:24 2010 S=1.85 Km/hr
</name>
<styleUrl>
#styleMap_TLP_Normal
</styleUrl>
<Point>
<coordinates>
-98.9855576,17.2275314,1702.81
</coordinates>
</Point>
</Placemark>
<Placemark>
<name>
Thu Apr 15 11:17:34 2010 S=2.04 Km/hr
</name>
<styleUrl>
#styleMap_TLP_Normal
</styleUrl>
<Point>
<coordinates>
-98.9856110,17.2275639,1706.63
</coordinates>
</Point>
</Placemark>
<Placemark>
<name>
Thu Apr 15 11:17:44 2010 S=1.72 Km/hr
</name>
<styleUrl>
#styleMap_TLP_Normal
</styleUrl>
<Point>
<coordinates>
-98.9856720,17.2275753,1709.63
</coordinates>
</Point>
</Placemark>
<Placemark>
<name>
Thu Apr 15 11:17:54 2010 S=0.21 Km/hr
</name>
<styleUrl>
#styleMap_TLP_Normal
</styleUrl>
<Point>
<coordinates>
-98.9856644,17.2275791,1709.81
</coordinates>
</Point>
</Placemark>
<Placemark>
<name>
Thu Apr 15 11:18:04 2010 S=0.01 Km/hr
</name>
<styleUrl>
#styleMap_TLP_Normal
</styleUrl>
<Point>
<coordinates>
-98.9856567,17.2275791,1709.91
</coordinates>
</Point>
</Placemark>
<Placemark>
<name>
Thu Apr 15 11:18:14 2010 S=1.88 Km/hr
</name>
<styleUrl>
#styleMap_TLP_Normal
</styleUrl>
<Point>
<coordinates>
-98.9856644,17.2275658,1710.25
</coordinates>
</Point>
</Placemark>
<Placemark>
<name>
Thu Apr 15 11:18:24 2010 S=1.84 Km/hr
</name>
<styleUrl>
#styleMap_TLP_Normal
</styleUrl>
<Point>
<coordinates>
-98.9856949,17.2275143,1711.22
</coordinates>
</Point>
</Placemark>
<Placemark>
<name>
Thu Apr 15 11:18:34 2010 S=2.25 Km/hr
</name>
<styleUrl>
#styleMap_TLP_Normal
</styleUrl>
<Point>
<coordinates>
-98.9857407,17.2275162,1713.69
</coordinates>
</Point>
</Placemark>
<Placemark>
<name>
Thu Apr 15 11:18:44 2010 S=1.64 Km/hr
</name>
<styleUrl>
#styleMap_TLP_Normal
</styleUrl>
<Point>
<coordinates>
-98.9857941,17.2275047,1714.56
</coordinates>
</Point>
</Placemark>
<Placemark>
<name>
Thu Apr 15 11:18:54 2010 S=0.15 Km/hr
</name>
<styleUrl>
#styleMap_TLP_Normal
</styleUrl>
<Point>
<coordinates>
-98.9857941,17.2274818,1715.41
</coordinates>
</Point>
</Placemark>
<Placemark>
<name>
Thu Apr 15 11:19:04 2010 S=0.09 Km/hr
</name>
<styleUrl>
#styleMap_TLP_Normal
</styleUrl>
<Point>
<coordinates>
-98.9858017,17.2274799,1715.50
</coordinates>
</Point>
</Placemark>
<Placemark>
<name>
Thu Apr 15 11:19:14 2010 S=0.99 Km/hr
</name>
<styleUrl>
#styleMap_TLP_Normal
</styleUrl>
<Point>
<coordinates>
-98.9858017,17.2274818,1715.56
</coordinates>
</Point>
</Placemark>
<Placemark>
<name>
Thu Apr 15 11:19:24 2010 S=1.82 Km/hr
</name>
<styleUrl>
#styleMap_TLP_Normal
</styleUrl>
<Point>
<coordinates>
-98.9858627,17.2274704,1721.38
</coordinates>
</Point>
</Placemark>
<Placemark>
<name>
Thu Apr 15 11:19:34 2010 S=1.40 Km/hr
</name>
<styleUrl>
#styleMap_TLP_Normal
</styleUrl>
<Point>
<coordinates>
-98.9858932,17.2274780,1724.06
</coordinates>
</Point>
</Placemark>
<Placemark>
<name>
Thu Apr 15 11:19:44 2010 S=1.66 Km/hr
</name>
<styleUrl>
#styleMap_TLP_Normal
</styleUrl>
<Point>
<coordinates>
-98.9859238,17.2274456,1725.38
</coordinates>
</Point>
</Placemark>
<Placemark>
<name>
Thu Apr 15 11:19:54 2010 S=1.05 Km/hr
</name>
<styleUrl>
#styleMap_TLP_Normal
</styleUrl>
<Point>
<coordinates>
-98.9859390,17.2274017,1726.13
</coordinates>
</Point>
</Placemark>
<Placemark>
<name>
Thu Apr 15 11:20:04 2010 S=2.26 Km/hr
</name>
<styleUrl>
#styleMap_TLP_Normal
</styleUrl>
<Point>
<coordinates>
-98.9859848,17.2274380,1729.28
</coordinates>
</Point>
</Placemark>
<Placemark>
<name>
Thu Apr 15 11:20:14 2010 S=2.47 Km/hr
</name>
<styleUrl>
#styleMap_TLP_Normal
</styleUrl>
<Point>
<coordinates>
-98.9860382,17.2274818,1732.00
</coordinates>
</Point>
</Placemark>
<Placemark>
<name>
Thu Apr 15 11:20:24 2010 S=1.89 Km/hr
</name>
<styleUrl>
#styleMap_TLP_Normal
</styleUrl>
<Point>
<coordinates>
-98.9860916,17.2274990,1735.75
</coordinates>
</Point>
</Placemark>
<Placemark>
<name>
Thu Apr 15 11:20:34 2010 S=0.11 Km/hr
</name>
<styleUrl>
#styleMap_TLP_Normal
</styleUrl>
<Point>
<coordinates>
-98.9861145,17.2274990,1738.69
</coordinates>
</Point>
</Placemark>
<Placemark>
<name>
Thu Apr 15 11:20:44 2010 S=1.50 Km/hr
</name>
<styleUrl>
#styleMap_TLP_Normal
</styleUrl>
<Point>
<coordinates>
-98.9861145,17.2274742,1739.06
</coordinates>
</Point>
</Placemark>
<Placemark>
<name>
Thu Apr 15 11:20:54 2010 S=1.02 Km/hr
</name>
<styleUrl>
#styleMap_TLP_Normal
</styleUrl>
<Point>
<coordinates>
-98.9861603,17.2274570,1739.31
</coordinates>
</Point>
</Placemark>
<Placemark>
<name>
Thu Apr 15 11:21:04 2010 S=1.23 Km/hr
</name>
<styleUrl>
#styleMap_TLP_Normal
</styleUrl>
<Point>
<coordinates>
-98.9861832,17.2274361,1739.06
</coordinates>
</Point>
</Placemark>
<Placemark>
<name>
Thu Apr 15 11:21:14 2010 S=1.75 Km/hr
</name>
<styleUrl>
#styleMap_TLP_Normal
</styleUrl>
<Point>
<coordinates>
-98.9861755,17.2273636,1739.59
</coordinates>
</Point>
</Placemark>
<Placemark>
<name>
Thu Apr 15 11:21:24 2010 S=1.38 Km/hr
</name>
<styleUrl>
#styleMap_TLP_Normal
</styleUrl>
<Point>
<coordinates>
-98.9862061,17.2273312,1740.69
</coordinates>
</Point>
</Placemark>
<Placemark>
<name>
Thu Apr 15 11:21:34 2010 S=0.87 Km/hr
</name>
<styleUrl>
#styleMap_TLP_Normal
</styleUrl>
<Point>
<coordinates>
-98.9862366,17.2273369,1740.47
</coordinates>
</Point>
</Placemark>
<Placemark>
<name>
Thu Apr 15 11:21:44 2010 S=0.90 Km/hr
</name>
<styleUrl>
#styleMap_TLP_Normal
</styleUrl>
<Point>
<coordinates>
-98.9862442,17.2273445,1740.69
</coordinates>
</Point>
</Placemark>
<Placemark>
<name>
Thu Apr 15 11:21:54 2010 S=1.27 Km/hr
</name>
<styleUrl>
#styleMap_TLP_Normal
</styleUrl>
<Point>
<coordinates>
-98.9862671,17.2273235,1743.34
</coordinates>
</Point>
</Placemark>
<Placemark>
<name>
Thu Apr 15 11:22:04 2010 S=1.37 Km/hr
</name>
<styleUrl>
#styleMap_TLP_Normal
</styleUrl>
<Point>
<coordinates>
-98.9863205,17.2273407,1745.19
</coordinates>
</Point>
</Placemark>
<Placemark>
<name>
Thu Apr 15 11:22:14 2010 S=1.40 Km/hr
</name>
<styleUrl>
#styleMap_TLP_Normal
</styleUrl>
<Point>
<coordinates>
-98.9863434,17.2273254,1745.94
</coordinates>
</Point>
</Placemark>
<Placemark>
<name>
Thu Apr 15 11:22:24 2010 S=1.67 Km/hr
</name>
<styleUrl>
#styleMap_TLP_Normal
</styleUrl>
<Point>
<coordinates>
-98.9863586,17.2272930,1748.81
</coordinates>
</Point>
</Placemark>
<Placemark>
<name>
Thu Apr 15 11:22:34 2010 S=1.20 Km/hr
</name>
<styleUrl>
#styleMap_TLP_Normal
</styleUrl>
<Point>
<coordinates>
-98.9863739,17.2272968,1751.97
</coordinates>
</Point>
</Placemark>
<Placemark>
<name>
Thu Apr 15 11:22:44 2010 S=1.38 Km/hr
</name>
<styleUrl>
#styleMap_TLP_Normal
</styleUrl>
<Point>
<coordinates>
-98.9864349,17.2272892,1753.44
</coordinates>
</Point>
</Placemark>
<Placemark>
<name>
Thu Apr 15 11:22:54 2010 S=1.70 Km/hr
</name>
<styleUrl>
#styleMap_TLP_Normal
</styleUrl>
<Point>
<coordinates>
-98.9864502,17.2272549,1755.84
</coordinates>
</Point>
</Placemark>
<Placemark>
<name>
Thu Apr 15 11:23:04 2010 S=1.24 Km/hr
</name>
<styleUrl>
#styleMap_TLP_Normal
</styleUrl>
<Point>
<coordinates>
-98.9864426,17.2272129,1759.84
</coordinates>
</Point>
</Placemark>
<Placemark>
<name>
Thu Apr 15 11:23:14 2010 S=0.31 Km/hr
</name>
<styleUrl>
#styleMap_TLP_Normal
</styleUrl>
<Point>
<coordinates>
-98.9864426,17.2271938,1759.13
</coordinates>
</Point>
</Placemark>
<Placemark>
<name>
Thu Apr 15 11:23:24 2010 S=0.08 Km/hr
</name>
<styleUrl>
#styleMap_TLP_Normal
</styleUrl>
<Point>
<coordinates>
-98.9864426,17.2271900,1760.59
</coordinates>
</Point>
</Placemark>
<Placemark>
<name>
Thu Apr 15 11:23:34 2010 S=0.35 Km/hr
</name>
<styleUrl>
#styleMap_TLP_Normal
</styleUrl>
<Point>
<coordinates>
-98.9864349,17.2271900,1761.97
</coordinates>
</Point>
</Placemark>
<Placemark>
<name>
Thu Apr 15 11:23:44 2010 S=0.16 Km/hr
</name>
<styleUrl>
#styleMap_TLP_Normal
</styleUrl>
<Point>
<coordinates>
-98.9864349,17.2271881,1763.41
</coordinates>
</Point>
</Placemark>
<Placemark>
<name>
Thu Apr 15 11:23:54 2010 S=2.10 Km/hr
</name>
<styleUrl>
#styleMap_TLP_Normal
</styleUrl>
<Point>
<coordinates>
-98.9864426,17.2271595,1764.00
</coordinates>
</Point>
</Placemark>
<Placemark>
<name>
Thu Apr 15 11:24:04 2010 S=1.73 Km/hr
</name>
<styleUrl>
#styleMap_TLP_Normal
</styleUrl>
<Point>
<coordinates>
-98.9864731,17.2271309,1765.78
</coordinates>
</Point>
</Placemark>
<Placemark>
<name>
Thu Apr 15 11:24:14 2010 S=1.33 Km/hr
</name>
<styleUrl>
#styleMap_TLP_Normal
</styleUrl>
<Point>
<coordinates>
-98.9865036,17.2271423,1767.28
</coordinates>
</Point>
</Placemark>
<Placemark>
<name>
Thu Apr 15 11:24:24 2010 S=0.27 Km/hr
</name>
<styleUrl>
#styleMap_TLP_Normal
</styleUrl>
<Point>
<coordinates>
-98.9864960,17.2270889,1767.47
</coordinates>
</Point>
</Placemark>
<Placemark>
<name>
Thu Apr 15 11:24:34 2010 S=0.18 Km/hr
</name>
<styleUrl>
#styleMap_TLP_Normal
</styleUrl>
<Point>
<coordinates>
-98.9864960,17.2270908,1767.53
</coordinates>
</Point>
</Placemark>
<Placemark>
<name>
Thu Apr 15 11:24:44 2010 S=0.54 Km/hr
</name>
<styleUrl>
#styleMap_TLP_Normal
</styleUrl>
<Point>
<coordinates>
-98.9864960,17.2270908,1767.59
</coordinates>
</Point>
</Placemark>
<Placemark>
<name>
Thu Apr 15 11:24:54 2010 S=1.42 Km/hr
</name>
<styleUrl>
#styleMap_TLP_Normal
</styleUrl>
<Point>
<coordinates>
-98.9865265,17.2270737,1767.03
</coordinates>
</Point>
</Placemark>
<Placemark>
<name>
Thu Apr 15 11:25:04 2010 S=1.79 Km/hr
</name>
<styleUrl>
#styleMap_TLP_Normal
</styleUrl>
<Point>
<coordinates>
-98.9865646,17.2270298,1767.25
</coordinates>
</Point>
</Placemark>
<Placemark>
<name>
Thu Apr 15 11:25:14 2010 S=1.71 Km/hr
</name>
<styleUrl>
#styleMap_TLP_Normal
</styleUrl>
<Point>
<coordinates>
-98.9865799,17.2269611,1768.03
</coordinates>
</Point>
</Placemark>
<Placemark>
<name>
Thu Apr 15 11:25:24 2010 S=1.89 Km/hr
</name>
<styleUrl>
#styleMap_TLP_Normal
</styleUrl>
<Point>
<coordinates>
-98.9866104,17.2269192,1769.91
</coordinates>
</Point>
</Placemark>
<Placemark>
<name>
Thu Apr 15 11:25:34 2010 S=1.45 Km/hr
</name>
<styleUrl>
#styleMap_TLP_Normal
</styleUrl>
<Point>
<coordinates>
-98.9866486,17.2268524,1771.94
</coordinates>
</Point>
</Placemark>
<Placemark>
<name>
Thu Apr 15 11:25:44 2010 S=0.94 Km/hr
</name>
<styleUrl>
#styleMap_TLP_Normal
</styleUrl>
<Point>
<coordinates>
-98.9866638,17.2268219,1773.47
</coordinates>
</Point>
</Placemark>
<Placemark>
<name>
Thu Apr 15 11:25:54 2010 S=2.71 Km/hr
</name>
<styleUrl>
#styleMap_TLP_Normal
</styleUrl>
<Point>
<coordinates>
-98.9865875,17.2268085,1773.19
</coordinates>
</Point>
</Placemark>
<Placemark>
<name>
Thu Apr 15 11:26:04 2010 S=0.92 Km/hr
</name>
<styleUrl>
#styleMap_TLP_Normal
</styleUrl>
<Point>
<coordinates>
-98.9865570,17.2267914,1774.03
</coordinates>
</Point>
</Placemark>
<Placemark>
<name>
Thu Apr 15 11:26:14 2010 S=1.84 Km/hr
</name>
<styleUrl>
#styleMap_TLP_Normal
</styleUrl>
<Point>
<coordinates>
-98.9865875,17.2267647,1774.47
</coordinates>
</Point>
</Placemark>
<Placemark>
<name>
Thu Apr 15 11:26:24 2010 S=2.98 Km/hr
</name>
<styleUrl>
#styleMap_TLP_Normal
</styleUrl>
<Point>
<coordinates>
-98.9865646,17.2266941,1775.97
</coordinates>
</Point>
</Placemark>
<Placemark>
<name>
Thu Apr 15 11:26:34 2010 S=0.17 Km/hr
</name>
<styleUrl>
#styleMap_TLP_Normal
</styleUrl>
<Point>
<coordinates>
-98.9865417,17.2266712,1777.09
</coordinates>
</Point>
</Placemark>
<Placemark>
<name>
Thu Apr 15 11:26:44 2010 S=0.29 Km/hr
</name>
<styleUrl>
#styleMap_TLP_Normal
</styleUrl>
<Point>
<coordinates>
-98.9865417,17.2266731,1777.53
</coordinates>
</Point>
</Placemark>
<Placemark>
<name>
Thu Apr 15 11:26:54 2010 S=1.90 Km/hr
</name>
<styleUrl>
#styleMap_TLP_Normal
</styleUrl>
<Point>
<coordinates>
-98.9865494,17.2266216,1777.91
</coordinates>
</Point>
</Placemark>
<Placemark>
<name>
Thu Apr 15 11:27:04 2010 S=1.02 Km/hr
</name>
<styleUrl>
#styleMap_TLP_Normal
</styleUrl>
<Point>
<coordinates>
-98.9865494,17.2266045,1778.25
</coordinates>
</Point>
</Placemark>
<Placemark>
<name>
Thu Apr 15 11:27:14 2010 S=0.37 Km/hr
</name>
<styleUrl>
#styleMap_TLP_Normal
</styleUrl>
<Point>
<coordinates>
-98.9865570,17.2265987,1778.31
</coordinates>
</Point>
</Placemark>
<Placemark>
<name>
Thu Apr 15 11:27:24 2010 S=1.25 Km/hr
</name>
<styleUrl>
#styleMap_TLP_Normal
</styleUrl>
<Point>
<coordinates>
-98.9865723,17.2265892,1778.31
</coordinates>
</Point>
</Placemark>
<Placemark>
<name>
Thu Apr 15 11:27:34 2010 S=1.49 Km/hr
</name>
<styleUrl>
#styleMap_TLP_Normal
</styleUrl>
<Point>
<coordinates>
-98.9866028,17.2265491,1779.25
</coordinates>
</Point>
</Placemark>
<Placemark>
<name>
Thu Apr 15 11:27:44 2010 S=1.73 Km/hr
</name>
<styleUrl>
#styleMap_TLP_Normal
</styleUrl>
<Point>
<coordinates>
-98.9865952,17.2264938,1778.16
</coordinates>
</Point>
</Placemark>
<Placemark>
<name>
Thu Apr 15 11:27:54 2010 S=1.54 Km/hr
</name>
<styleUrl>
#styleMap_TLP_Normal
</styleUrl>
<Point>
<coordinates>
-98.9865799,17.2264538,1778.69
</coordinates>
</Point>
</Placemark>
<Placemark>
<name>
Thu Apr 15 11:28:04 2010 S=1.24 Km/hr
</name>
<styleUrl>
#styleMap_TLP_Normal
</styleUrl>
<Point>
<coordinates>
-98.9865723,17.2264214,1780.38
</coordinates>
</Point>
</Placemark>
<Placemark>
<name>
Thu Apr 15 11:28:14 2010 S=0.49 Km/hr
</name>
<styleUrl>
#styleMap_TLP_Normal
</styleUrl>
<Point>
<coordinates>
-98.9866104,17.2264175,1779.63
</coordinates>
</Point>
</Placemark>
<Placemark>
<name>
Thu Apr 15 11:28:24 2010 S=0.15 Km/hr
</name>
<styleUrl>
#styleMap_TLP_Normal
</styleUrl>
<Point>
<coordinates>
-98.9866180,17.2264080,1780.09
</coordinates>
</Point>
</Placemark>
<Placemark>
<name>
Thu Apr 15 11:28:34 2010 S=0.23 Km/hr
</name>
<styleUrl>
#styleMap_TLP_Normal
</styleUrl>
<Point>
<coordinates>
-98.9866257,17.2264061,1781.50
</coordinates>
</Point>
</Placemark>
<Placemark>
<name>
Thu Apr 15 11:28:44 2010 S=0.22 Km/hr
</name>
<styleUrl>
#styleMap_TLP_Normal
</styleUrl>
<Point>
<coordinates>
-98.9866333,17.2264042,1783.31
</coordinates>
</Point>
</Placemark>
<Placemark>
<name>
Thu Apr 15 11:28:54 2010 S=1.36 Km/hr
</name>
<styleUrl>
#styleMap_TLP_Normal
</styleUrl>
<Point>
<coordinates>
-98.9866257,17.2264366,1785.50
</coordinates>
</Point>
</Placemark>
<Placemark>
<name>
Thu Apr 15 11:29:04 2010 S=0.35 Km/hr
</name>
<styleUrl>
#styleMap_TLP_Normal
</styleUrl>
<Point>
<coordinates>
-98.9866180,17.2264175,1788.06
</coordinates>
</Point>
</Placemark>
<Placemark>
<name>
Thu Apr 15 11:29:14 2010 S=0.97 Km/hr
</name>
<styleUrl>
#styleMap_TLP_Normal
</styleUrl>
<Point>
<coordinates>
-98.9866104,17.2264137,1790.41
</coordinates>
</Point>
</Placemark>
<Placemark>
<name>
Thu Apr 15 11:29:24 2010 S=0.80 Km/hr
</name>
<styleUrl>
#styleMap_TLP_Normal
</styleUrl>
<Point>
<coordinates>
-98.9865952,17.2263966,1790.03
</coordinates>
</Point>
</Placemark>
<Placemark>
<name>
Thu Apr 15 11:29:34 2010 S=1.18 Km/hr
</name>
<styleUrl>
#styleMap_TLP_Normal
</styleUrl>
<Point>
<coordinates>
-98.9865952,17.2263756,1791.69
</coordinates>
</Point>
</Placemark>
<Placemark>
<name>
Thu Apr 15 11:29:44 2010 S=1.56 Km/hr
</name>
<styleUrl>
#styleMap_TLP_Normal
</styleUrl>
<Point>
<coordinates>
-98.9866333,17.2263412,1795.25
</coordinates>
</Point>
</Placemark>
<Placemark>
<name>
Thu Apr 15 11:29:54 2010 S=1.38 Km/hr
</name>
<styleUrl>
#styleMap_TLP_Normal
</styleUrl>
<Point>
<coordinates>
-98.9865952,17.2262917,1796.34
</coordinates>
</Point>
</Placemark>
<Placemark>
<name>
Thu Apr 15 11:30:04 2010 S=1.35 Km/hr
</name>
<styleUrl>
#styleMap_TLP_Normal
</styleUrl>
<Point>
<coordinates>
-98.9865646,17.2262764,1797.25
</coordinates>
</Point>
</Placemark>
<Placemark>
<name>
Thu Apr 15 11:30:14 2010 S=1.42 Km/hr
</name>
<styleUrl>
#styleMap_TLP_Normal
</styleUrl>
<Point>
<coordinates>
-98.9865341,17.2262325,1797.03
</coordinates>
</Point>
</Placemark>
<Placemark>
<name>
Thu Apr 15 11:30:24 2010 S=0.93 Km/hr
</name>
<styleUrl>
#styleMap_TLP_Normal
</styleUrl>
<Point>
<coordinates>
-98.9865494,17.2262249,1797.97
</coordinates>
</Point>
</Placemark>
<Placemark>
<name>
Thu Apr 15 11:30:34 2010 S=0.74 Km/hr
</name>
<styleUrl>
#styleMap_TLP_Normal
</styleUrl>
<Point>
<coordinates>
-98.9865417,17.2262077,1799.09
</coordinates>
</Point>
</Placemark>
<Placemark>
<name>
Thu Apr 15 11:30:44 2010 S=0.61 Km/hr
</name>
<styleUrl>
#styleMap_TLP_Normal
</styleUrl>
<Point>
<coordinates>
-98.9865265,17.2262039,1800.13
</coordinates>
</Point>
</Placemark>
<Placemark>
<name>
Thu Apr 15 11:30:54 2010 S=0.92 Km/hr
</name>
<styleUrl>
#styleMap_TLP_Normal
</styleUrl>
<Point>
<coordinates>
-98.9865112,17.2262192,1799.44
</coordinates>
</Point>
</Placemark>
<Placemark>
<name>
Thu Apr 15 11:31:04 2010 S=0.62 Km/hr
</name>
<styleUrl>
#styleMap_TLP_Normal
</styleUrl>
<Point>
<coordinates>
-98.9865036,17.2262287,1800.03
</coordinates>
</Point>
</Placemark>
<Placemark>
<name>
Thu Apr 15 11:31:14 2010 S=1.17 Km/hr
</name>
<styleUrl>
#styleMap_TLP_Normal
</styleUrl>
<Point>
<coordinates>
-98.9865265,17.2263012,1797.16
</coordinates>
</Point>
</Placemark>
<Placemark>
<name>
Thu Apr 15 11:31:24 2010 S=0.07 Km/hr
</name>
<styleUrl>
#styleMap_TLP_Normal
</styleUrl>
<Point>
<coordinates>
-98.9865494,17.2263203,1793.66
</coordinates>
</Point>
</Placemark>
<Placemark>
<name>
Thu Apr 15 11:31:34 2010 S=0.38 Km/hr
</name>
<styleUrl>
#styleMap_TLP_Finish
</styleUrl>
<Point>
<coordinates>
-98.9865494,17.2263184,1791.81
</coordinates>
</Point>
</Placemark>
</Folder>
</Document>
</kml>
