# Supplementary material for: Lévy foraging patterns of rural humans
Source: PLoS One. 2018 Jun 18;13(6):e0199099. doi: 10.1371/journal.pone.0199099 (PMC6005560; doi:10.1371/journal.pone.0199099)
Supplement: S6 File — (ZIP) [file pone.0199099.s006.zip › holux12/Holux012_M-241_Start_20101020-143923_Finish_20101020-153003.txt]

-98.99124	17.22252
-98.99129	17.22249
-98.99128	17.22249
-98.99129	17.22250
-98.99129	17.22250
-98.99129	17.22250
-98.99129	17.22248
-98.99128	17.22249
-98.99129	17.22251
-98.99127	17.22254
-98.99123	17.22256
-98.99122	17.22266
-98.99120	17.22274
-98.99114	17.22262
-98.99113	17.22257
-98.99110	17.22257
-98.99104	17.22255
-98.99107	17.22256
-98.99112	17.22261
-98.99117	17.22269
-98.99123	17.22276
-98.99127	17.22290
-98.99125	17.22293
-98.99129	17.22293
-98.99124	17.22292
-98.99112	17.22280
-98.99104	17.22280
-98.99091	17.22277
-98.99086	17.22276
-98.99088	17.22280
-98.99091	17.22288
-98.99088	17.22292
-98.99094	17.22296
-98.99100	17.22304
-98.99105	17.22316
-98.99113	17.22320
-98.99107	17.22306
-98.99096	17.22306
-98.99097	17.22306
-98.99097	17.22298
-98.99100	17.22297
-98.99100	17.22296
-98.99100	17.22294
-98.99096	17.22297
-98.99089	17.22302
-98.99082	17.22307
-98.99075	17.22313
-98.99070	17.22314
-98.99068	17.22319
-98.99069	17.22323
-98.99075	17.22324
-98.99076	17.22328
-98.99076	17.22336
-98.99073	17.22344
-98.99065	17.22347
-98.99059	17.22345
-98.99055	17.22339
-98.99052	17.22339
-98.99052	17.22340
-98.99054	17.22343
-98.99048	17.22343
-98.99046	17.22341
-98.99043	17.22346
-98.99044	17.22345
-98.99043	17.22345
-98.99039	17.22342
-98.99036	17.22346
-98.99031	17.22348
-98.99027	17.22347
-98.99020	17.22350
-98.99013	17.22352
-98.99009	17.22353
-98.99007	17.22351
-98.99005	17.22350
-98.99004	17.22352
-98.99004	17.22353
-98.99005	17.22353
-98.99006	17.22353
-98.99006	17.22354
-98.99006	17.22355
-98.99007	17.22354
-98.99007	17.22356
-98.99008	17.22356
-98.99010	17.22357
-98.99014	17.22361
-98.99012	17.22366
-98.99002	17.22369
-98.99001	17.22371
-98.99007	17.22371
-98.99009	17.22374
-98.99007	17.22376
-98.99007	17.22377
-98.99005	17.22380
-98.99004	17.22385
-98.99004	17.22388
-98.99004	17.22388
-98.99004	17.22387
-98.99004	17.22386
-98.99004	17.22384
-98.99003	17.22382
-98.99002	17.22382
-98.99001	17.22383
-98.99001	17.22384
-98.99001	17.22385
-98.99001	17.22385
-98.99001	17.22386
-98.99001	17.22386
-98.99001	17.22386
-98.99001	17.22386
-98.98999	17.22394
-98.98998	17.22399
-98.98995	17.22404
-98.98992	17.22409
-98.98991	17.22414
-98.98992	17.22418
-98.98991	17.22422
-98.98991	17.22423
-98.98988	17.22431
-98.98986	17.22438
-98.98985	17.22443
-98.98983	17.22451
-98.98986	17.22457
-98.98985	17.22463
-98.98987	17.22469
-98.98984	17.22468
-98.98971	17.22470
-98.98969	17.22478
-98.98969	17.22485
-98.98969	17.22494
-98.98966	17.22502
-98.98969	17.22510
-98.98969	17.22513
-98.98963	17.22516
-98.98958	17.22515
-98.98952	17.22507
-98.98944	17.22500
-98.98937	17.22499
-98.98931	17.22499
-98.98929	17.22498
-98.98928	17.22499
-98.98922	17.22506
-98.98917	17.22506
-98.98914	17.22510
-98.98913	17.22516
-98.98915	17.22525
-98.98916	17.22531
-98.98916	17.22531
-98.98915	17.22531
-98.98914	17.22531
-98.98916	17.22538
-98.98916	17.22547
-98.98912	17.22553
-98.98913	17.22558
-98.98914	17.22565
-98.98910	17.22577
-98.98906	17.22586
-98.98903	17.22593
-98.98905	17.22597
-98.98905	17.22598
-98.98905	17.22603
-98.98912	17.22608
-98.98917	17.22617
-98.98923	17.22621
-98.98931	17.22625
-98.98935	17.22632
-98.98940	17.22635
-98.98950	17.22643
-98.98959	17.22640
-98.98968	17.22641
-98.98972	17.22647
-98.98972	17.22647
-98.98973	17.22651
-98.98983	17.22649
-98.98980	17.22649
-98.98974	17.22658
-98.98970	17.22660
-98.98961	17.22668
-98.98958	17.22671
-98.98955	17.22674
-98.98957	17.22678
-98.98965	17.22691
-98.98975	17.22698
-98.98976	17.22706
-98.98972	17.22717
-98.98965	17.22724
-98.98965	17.22717
-98.98965	17.22715
-98.98966	17.22717
-98.98969	17.22716
-98.98969	17.22716
-98.98969	17.22716
-98.98968	17.22716
-98.98967	17.22715
-98.98967	17.22715
-98.98965	17.22714
-98.98959	17.22713
-98.98955	17.22711
-98.98952	17.22708
-98.98944	17.22704
-98.98942	17.22707
-98.98940	17.22708
-98.98935	17.22716
-98.98933	17.22714
-98.98928	17.22715
-98.98926	17.22718
-98.98924	17.22716
-98.98920	17.22721
-98.98920	17.22717
-98.98921	17.22707
-98.98917	17.22699
-98.98914	17.22695
-98.98914	17.22693
-98.98914	17.22694
-98.98914	17.22694
-98.98914	17.22695
-98.98914	17.22694
-98.98915	17.22693
-98.98916	17.22693
-98.98917	17.22691
-98.98917	17.22691
-98.98917	17.22690
-98.98917	17.22689
-98.98916	17.22688
-98.98914	17.22689
-98.98914	17.22689
-98.98915	17.22689
-98.98909	17.22687
-98.98901	17.22685
-98.98895	17.22683
-98.98890	17.22684
-98.98885	17.22682
-98.98881	17.22680
-98.98875	17.22680
-98.98866	17.22682
-98.98860	17.22687
-98.98855	17.22690
-98.98851	17.22688
-98.98848	17.22689
-98.98845	17.22687
-98.98843	17.22682
-98.98839	17.22680
-98.98840	17.22681
-98.98840	17.22682
-98.98840	17.22682
-98.98840	17.22683
-98.98840	17.22684
-98.98840	17.22684
-98.98840	17.22684
-98.98836	17.22683
-98.98827	17.22679
-98.98819	17.22678
-98.98814	17.22673
-98.98810	17.22664
-98.98804	17.22656
-98.98804	17.22652
-98.98794	17.22649
-98.98785	17.22650
-98.98782	17.22646
-98.98776	17.22643
-98.98767	17.22635
-98.98764	17.22634
-98.98760	17.22630
-98.98759	17.22628
-98.98759	17.22627
-98.98759	17.22626
-98.98759	17.22625
-98.98757	17.22621
-98.98754	17.22619
-98.98753	17.22614
-98.98750	17.22607
-98.98747	17.22599
-98.98746	17.22595
-98.98746	17.22595
-98.98746	17.22595
-98.98743	17.22588
-98.98738	17.22581
-98.98737	17.22578
-98.98735	17.22578
-98.98727	17.22575
-98.98723	17.22574
-98.98722	17.22574
-98.98717	17.22572
-98.98709	17.22568
-98.98701	17.22564
-98.98701	17.22563
-98.98701	17.22563
-98.98695	17.22560
-98.98692	17.22558
-98.98691	17.22558
-98.98684	17.22560
-98.98677	17.22567
-98.98671	17.22574
-98.98666	17.22581
-98.98663	17.22588
-98.98660	17.22598
-98.98662	17.22608
-98.98664	17.22616
-98.98666	17.22625
-98.98666	17.22631
-98.98664	17.22631
-98.98659	17.22631
-98.98653	17.22628
-98.98653	17.22628
-98.98653	17.22629
-98.98654	17.22628
-98.99124	17.22252
-98.99129	17.22249
-98.99128	17.22249
-98.99129	17.22250
-98.99129	17.22250
-98.99129	17.22250
-98.99129	17.22248
-98.99128	17.22249
-98.99129	17.22251
-98.99127	17.22254
-98.99123	17.22256
-98.99122	17.22266
-98.99120	17.22274
-98.99114	17.22262
-98.99113	17.22257
-98.99110	17.22257
-98.99104	17.22255
-98.99107	17.22256
-98.99112	17.22261
-98.99117	17.22269
-98.99123	17.22276
-98.99127	17.22290
-98.99125	17.22293
-98.99129	17.22293
-98.99124	17.22292
-98.99112	17.22280
-98.99104	17.22280
-98.99091	17.22277
-98.99086	17.22276
-98.99088	17.22280
-98.99091	17.22288
-98.99088	17.22292
-98.99094	17.22296
-98.99100	17.22304
-98.99105	17.22316
-98.99113	17.22320
-98.99107	17.22306
-98.99096	17.22306
-98.99097	17.22306
-98.99097	17.22298
-98.99100	17.22297
-98.99100	17.22296
-98.99100	17.22294
-98.99096	17.22297
-98.99089	17.22302
-98.99082	17.22307
-98.99075	17.22313
-98.99070	17.22314
-98.99068	17.22319
-98.99069	17.22323
-98.99075	17.22324
-98.99076	17.22328
-98.99076	17.22336
-98.99073	17.22344
-98.99065	17.22347
-98.99059	17.22345
-98.99055	17.22339
-98.99052	17.22339
-98.99052	17.22340
-98.99054	17.22343
-98.99048	17.22343
-98.99046	17.22341
-98.99043	17.22346
-98.99044	17.22345
-98.99043	17.22345
-98.99039	17.22342
-98.99036	17.22346
-98.99031	17.22348
-98.99027	17.22347
-98.99020	17.22350
-98.99013	17.22352
-98.99009	17.22353
-98.99007	17.22351
-98.99005	17.22350
-98.99004	17.22352
-98.99004	17.22353
-98.99005	17.22353
-98.99006	17.22353
-98.99006	17.22354
-98.99006	17.22355
-98.99007	17.22354
-98.99007	17.22356
-98.99008	17.22356
-98.99010	17.22357
-98.99014	17.22361
-98.99012	17.22366
-98.99002	17.22369
-98.99001	17.22371
-98.99007	17.22371
-98.99009	17.22374
-98.99007	17.22376
-98.99007	17.22377
-98.99005	17.22380
-98.99004	17.22385
-98.99004	17.22388
-98.99004	17.22388
-98.99004	17.22387
-98.99004	17.22386
-98.99004	17.22384
-98.99003	17.22382
-98.99002	17.22382
-98.99001	17.22383
-98.99001	17.22384
-98.99001	17.22385
-98.99001	17.22385
-98.99001	17.22386
-98.99001	17.22386
-98.99001	17.22386
-98.99001	17.22386
-98.98999	17.22394
-98.98998	17.22399
-98.98995	17.22404
-98.98992	17.22409
-98.98991	17.22414
-98.98992	17.22418
-98.98991	17.22422
-98.98991	17.22423
-98.98988	17.22431
-98.98986	17.22438
-98.98985	17.22443
-98.98983	17.22451
-98.98986	17.22457
-98.98985	17.22463
-98.98987	17.22469
-98.98984	17.22468
-98.98971	17.22470
-98.98969	17.22478
-98.98969	17.22485
-98.98969	17.22494
-98.98966	17.22502
-98.98969	17.22510
-98.98969	17.22513
-98.98963	17.22516
-98.98958	17.22515
-98.98952	17.22507
-98.98944	17.22500
-98.98937	17.22499
-98.98931	17.22499
-98.98929	17.22498
-98.98928	17.22499
-98.98922	17.22506
-98.98917	17.22506
-98.98914	17.22510
-98.98913	17.22516
-98.98915	17.22525
-98.98916	17.22531
-98.98916	17.22531
-98.98915	17.22531
-98.98914	17.22531
-98.98916	17.22538
-98.98916	17.22547
-98.98912	17.22553
-98.98913	17.22558
-98.98914	17.22565
-98.98910	17.22577
-98.98906	17.22586
-98.98903	17.22593
-98.98905	17.22597
-98.98905	17.22598
-98.98905	17.22603
-98.98912	17.22608
-98.98917	17.22617
-98.98923	17.22621
-98.98931	17.22625
-98.98935	17.22632
-98.98940	17.22635
-98.98950	17.22643
-98.98959	17.22640
-98.98968	17.22641
-98.98972	17.22647
-98.98972	17.22647
-98.98973	17.22651
-98.98983	17.22649
-98.98980	17.22649
-98.98974	17.22658
-98.98970	17.22660
-98.98961	17.22668
-98.98958	17.22671
-98.98955	17.22674
-98.98957	17.22678
-98.98965	17.22691
-98.98975	17.22698
-98.98976	17.22706
-98.98972	17.22717
-98.98965	17.22724
-98.98965	17.22717
-98.98965	17.22715
-98.98966	17.22717
-98.98969	17.22716
-98.98969	17.22716
-98.98969	17.22716
-98.98968	17.22716
-98.98967	17.22715
-98.98967	17.22715
-98.98965	17.22714
-98.98959	17.22713
-98.98955	17.22711
-98.98952	17.22708
-98.98944	17.22704
-98.98942	17.22707
-98.98940	17.22708
-98.98935	17.22716
-98.98933	17.22714
-98.98928	17.22715
-98.98926	17.22718
-98.98924	17.22716
-98.98920	17.22721
-98.98920	17.22717
-98.98921	17.22707
-98.98917	17.22699
-98.98914	17.22695
-98.98914	17.22693
-98.98914	17.22694
-98.98914	17.22694
-98.98914	17.22695
-98.98914	17.22694
-98.98915	17.22693
-98.98916	17.22693
-98.98917	17.22691
-98.98917	17.22691
-98.98917	17.22690
-98.98917	17.22689
-98.98916	17.22688
-98.98914	17.22689
-98.98914	17.22689
-98.98915	17.22689
-98.98909	17.22687
-98.98901	17.22685
-98.98895	17.22683
-98.98890	17.22684
-98.98885	17.22682
-98.98881	17.22680
-98.98875	17.22680
-98.98866	17.22682
-98.98860	17.22687
-98.98855	17.22690
-98.98851	17.22688
-98.98848	17.22689
-98.98845	17.22687
-98.98843	17.22682
-98.98839	17.22680
-98.98840	17.22681
-98.98840	17.22682
-98.98840	17.22682
-98.98840	17.22683
-98.98840	17.22684
-98.98840	17.22684
-98.98840	17.22684
-98.98836	17.22683
-98.98827	17.22679
-98.98819	17.22678
-98.98814	17.22673
-98.98810	17.22664
-98.98804	17.22656
-98.98804	17.22652
-98.98794	17.22649
-98.98785	17.22650
-98.98782	17.22646
-98.98776	17.22643
-98.98767	17.22635
-98.98764	17.22634
-98.98760	17.22630
-98.98759	17.22628
-98.98759	17.22627
-98.98759	17.22626
-98.98759	17.22625
-98.98757	17.22621
-98.98754	17.22619
-98.98753	17.22614
-98.98750	17.22607
-98.98747	17.22599
-98.98746	17.22595
-98.98746	17.22595
-98.98746	17.22595
-98.98743	17.22588
-98.98738	17.22581
-98.98737	17.22578
-98.98735	17.22578
-98.98727	17.22575
-98.98723	17.22574
-98.98722	17.22574
-98.98717	17.22572
-98.98709	17.22568
-98.98701	17.22564
-98.98701	17.22563
-98.98701	17.22563
-98.98695	17.22560
-98.98692	17.22558
-98.98691	17.22558
-98.98684	17.22560
-98.98677	17.22567
-98.98671	17.22574
-98.98666	17.22581
-98.98663	17.22588
-98.98660	17.22598
-98.98662	17.22608
-98.98664	17.22616
-98.98666	17.22625
-98.98666	17.22631
-98.98664	17.22631
-98.98659	17.22631
-98.98653	17.22628
-98.98653	17.22628
-98.98653	17.22629
-98.98654	17.22628
