# Supplementary material for: Lévy foraging patterns of rural humans
Source: PLoS One. 2018 Jun 18;13(6):e0199099. doi: 10.1371/journal.pone.0199099 (PMC6005560; doi:10.1371/journal.pone.0199099)
Supplement: S6 File — (ZIP) [file pone.0199099.s006.zip › holux12/Holux012_M-241_Start_20100430-123216_Finish_20100430-125946.txt]

-98.9866257	17.2263336	1787.72	Fri Apr 30 12:32:16 2010
-98.9866180	17.2262840	1790.16	Fri Apr 30 12:32:26 2010
-98.9866257	17.2262783	1790.06	Fri Apr 30 12:32:36 2010
-98.9866028	17.2263050	1790.38	Fri Apr 30 12:32:46 2010
-98.9866791	17.2263393	1789.53	Fri Apr 30 12:32:56 2010
-98.9867172	17.2262936	1789.78	Fri Apr 30 12:33:06 2010
-98.9867096	17.2262154	1789.69	Fri Apr 30 12:33:16 2010
-98.9867096	17.2261028	1789.28	Fri Apr 30 12:33:26 2010
-98.9866867	17.2259979	1788.53	Fri Apr 30 12:33:36 2010
-98.9867096	17.2259197	1788.63	Fri Apr 30 12:33:46 2010
-98.9867325	17.2258396	1787.94	Fri Apr 30 12:33:56 2010
-98.9867935	17.2257557	1787.75	Fri Apr 30 12:34:06 2010
-98.9868622	17.2256851	1787.69	Fri Apr 30 12:34:16 2010
-98.9868851	17.2256260	1787.50	Fri Apr 30 12:34:26 2010
-98.9869385	17.2256107	1791.06	Fri Apr 30 12:34:36 2010
-98.9870453	17.2256451	1790.66	Fri Apr 30 12:34:46 2010
-98.9871597	17.2256947	1789.47	Fri Apr 30 12:34:56 2010
-98.9872818	17.2257404	1787.94	Fri Apr 30 12:35:06 2010
-98.9873657	17.2258015	1789.00	Fri Apr 30 12:35:16 2010
-98.9874268	17.2258854	1789.00	Fri Apr 30 12:35:26 2010
-98.9874802	17.2259884	1789.66	Fri Apr 30 12:35:36 2010
-98.9874954	17.2261028	1789.78	Fri Apr 30 12:35:46 2010
-98.9875336	17.2261868	1789.59	Fri Apr 30 12:35:56 2010
-98.9875793	17.2262573	1788.22	Fri Apr 30 12:36:06 2010
-98.9876785	17.2263660	1787.38	Fri Apr 30 12:36:16 2010
-98.9877777	17.2264366	1785.53	Fri Apr 30 12:36:26 2010
-98.9878769	17.2264977	1786.31	Fri Apr 30 12:36:36 2010
-98.9879761	17.2265644	1788.16	Fri Apr 30 12:36:46 2010
-98.9880371	17.2266369	1789.13	Fri Apr 30 12:36:56 2010
-98.9881210	17.2267189	1790.63	Fri Apr 30 12:37:06 2010
-98.9882202	17.2268047	1791.88	Fri Apr 30 12:37:16 2010
-98.9883423	17.2268410	1791.66	Fri Apr 30 12:37:26 2010
-98.9884415	17.2269039	1790.00	Fri Apr 30 12:37:36 2010
-98.9885712	17.2269287	1787.16	Fri Apr 30 12:37:46 2010
-98.9886475	17.2269173	1782.69	Fri Apr 30 12:37:56 2010
-98.9887390	17.2268543	1779.59	Fri Apr 30 12:38:06 2010
-98.9888611	17.2268715	1775.78	Fri Apr 30 12:38:16 2010
-98.9889755	17.2268791	1772.25	Fri Apr 30 12:38:26 2010
-98.9890747	17.2269249	1770.53	Fri Apr 30 12:38:36 2010
-98.9891815	17.2269707	1768.22	Fri Apr 30 12:38:46 2010
-98.9892197	17.2270622	1765.31	Fri Apr 30 12:38:56 2010
-98.9892044	17.2271614	1762.03	Fri Apr 30 12:39:06 2010
-98.9892654	17.2272243	1758.28	Fri Apr 30 12:39:16 2010
-98.9894028	17.2271729	1753.75	Fri Apr 30 12:39:26 2010
-98.9895401	17.2270756	1749.75	Fri Apr 30 12:39:36 2010
-98.9896545	17.2271099	1745.34	Fri Apr 30 12:39:46 2010
-98.9897461	17.2271519	1741.00	Fri Apr 30 12:39:56 2010
-98.9897995	17.2271996	1737.91	Fri Apr 30 12:40:06 2010
-98.9898376	17.2271423	1734.66	Fri Apr 30 12:40:16 2010
-98.9897995	17.2271214	1733.44	Fri Apr 30 12:40:26 2010
-98.9897995	17.2271156	1732.75	Fri Apr 30 12:40:36 2010
-98.9898224	17.2270832	1733.09	Fri Apr 30 12:40:46 2010
-98.9898071	17.2270699	1734.03	Fri Apr 30 12:40:56 2010
-98.9897995	17.2270126	1734.78	Fri Apr 30 12:41:06 2010
-98.9897232	17.2269096	1734.25	Fri Apr 30 12:41:16 2010
-98.9896774	17.2268257	1735.00	Fri Apr 30 12:41:26 2010
-98.9896622	17.2267494	1735.00	Fri Apr 30 12:41:36 2010
-98.9896851	17.2267036	1734.19	Fri Apr 30 12:41:46 2010
-98.9897995	17.2266331	1733.28	Fri Apr 30 12:41:56 2010
-98.9898529	17.2265625	1731.94	Fri Apr 30 12:42:06 2010
-98.9897766	17.2265129	1732.03	Fri Apr 30 12:42:16 2010
-98.9896622	17.2264385	1731.56	Fri Apr 30 12:42:26 2010
-98.9895935	17.2263966	1731.19	Fri Apr 30 12:42:36 2010
-98.9895020	17.2264404	1732.00	Fri Apr 30 12:42:46 2010
-98.9894333	17.2263832	1733.00	Fri Apr 30 12:42:56 2010
-98.9894104	17.2263088	1734.28	Fri Apr 30 12:43:06 2010
-98.9893494	17.2262669	1735.75	Fri Apr 30 12:43:16 2010
-98.9893188	17.2262630	1737.41	Fri Apr 30 12:43:26 2010
-98.9892960	17.2262039	1737.50	Fri Apr 30 12:43:36 2010
-98.9892349	17.2261734	1737.94	Fri Apr 30 12:43:46 2010
-98.9892044	17.2261124	1738.34	Fri Apr 30 12:43:56 2010
-98.9891739	17.2260933	1738.91	Fri Apr 30 12:44:06 2010
-98.9891739	17.2260933	1739.00	Fri Apr 30 12:44:16 2010
-98.9891663	17.2260876	1739.00	Fri Apr 30 12:44:26 2010
-98.9891510	17.2260094	1738.44	Fri Apr 30 12:44:36 2010
-98.9891968	17.2259045	1738.81	Fri Apr 30 12:44:46 2010
-98.9892426	17.2257710	1739.16	Fri Apr 30 12:44:56 2010
-98.9892349	17.2257061	1739.16	Fri Apr 30 12:45:06 2010
-98.9891891	17.2256336	1738.84	Fri Apr 30 12:45:16 2010
-98.9891891	17.2255249	1745.53	Fri Apr 30 12:45:26 2010
-98.9892120	17.2253952	1746.94	Fri Apr 30 12:45:36 2010
-98.9892044	17.2252636	1746.34	Fri Apr 30 12:45:46 2010
-98.9891968	17.2250805	1751.25	Fri Apr 30 12:45:56 2010
-98.9892197	17.2250443	1760.38	Fri Apr 30 12:46:06 2010
-98.9893265	17.2249718	1765.25	Fri Apr 30 12:46:16 2010
-98.9894485	17.2249584	1766.03	Fri Apr 30 12:46:26 2010
-98.9895401	17.2250423	1766.16	Fri Apr 30 12:46:36 2010
-98.9895935	17.2251377	1764.56	Fri Apr 30 12:46:46 2010
-98.9896545	17.2250652	1763.88	Fri Apr 30 12:46:56 2010
-98.9896698	17.2249622	1761.75	Fri Apr 30 12:47:06 2010
-98.9896927	17.2248669	1761.44	Fri Apr 30 12:47:16 2010
-98.9897156	17.2247505	1760.78	Fri Apr 30 12:47:26 2010
-98.9897537	17.2247066	1760.84	Fri Apr 30 12:47:36 2010
-98.9898071	17.2246914	1760.25	Fri Apr 30 12:47:46 2010
-98.9898529	17.2246170	1759.75	Fri Apr 30 12:47:56 2010
-98.9898834	17.2245617	1758.91	Fri Apr 30 12:48:06 2010
-98.9898987	17.2245483	1759.09	Fri Apr 30 12:48:16 2010
-98.9898758	17.2245598	1759.03	Fri Apr 30 12:48:26 2010
-98.9898834	17.2245617	1759.00	Fri Apr 30 12:48:36 2010
-98.9899368	17.2245522	1758.13	Fri Apr 30 12:48:46 2010
-98.9899445	17.2244816	1757.56	Fri Apr 30 12:48:56 2010
-98.9899979	17.2244186	1758.34	Fri Apr 30 12:49:06 2010
-98.9900284	17.2243652	1757.44	Fri Apr 30 12:49:16 2010
-98.9900589	17.2242603	1757.94	Fri Apr 30 12:49:26 2010
-98.9900970	17.2241611	1758.84	Fri Apr 30 12:49:36 2010
-98.9901276	17.2241592	1759.03	Fri Apr 30 12:49:46 2010
-98.9901276	17.2241688	1759.00	Fri Apr 30 12:49:56 2010
-98.9901199	17.2241745	1759.13	Fri Apr 30 12:50:06 2010
-98.9901123	17.2241840	1759.25	Fri Apr 30 12:50:16 2010
-98.9901199	17.2241688	1759.34	Fri Apr 30 12:50:26 2010
-98.9901276	17.2241631	1759.72	Fri Apr 30 12:50:36 2010
-98.9900970	17.2242241	1761.88	Fri Apr 30 12:50:46 2010
-98.9901581	17.2242107	1764.06	Fri Apr 30 12:50:56 2010
-98.9901581	17.2242031	1763.94	Fri Apr 30 12:51:06 2010
-98.9901581	17.2242146	1764.00	Fri Apr 30 12:51:16 2010
-98.9901352	17.2242222	1764.41	Fri Apr 30 12:51:26 2010
-98.9901505	17.2242241	1764.38	Fri Apr 30 12:51:36 2010
-98.9901505	17.2242184	1764.38	Fri Apr 30 12:51:46 2010
-98.9901810	17.2242031	1764.03	Fri Apr 30 12:51:56 2010
-98.9901886	17.2241917	1764.00	Fri Apr 30 12:52:06 2010
-98.9902115	17.2241669	1762.13	Fri Apr 30 12:52:16 2010
-98.9902115	17.2241383	1761.53	Fri Apr 30 12:52:26 2010
-98.9901962	17.2241325	1761.44	Fri Apr 30 12:52:36 2010
-98.9902039	17.2241249	1761.44	Fri Apr 30 12:52:46 2010
-98.9901886	17.2241306	1761.00	Fri Apr 30 12:52:56 2010
-98.9902039	17.2241344	1760.19	Fri Apr 30 12:53:06 2010
-98.9901962	17.2241325	1759.75	Fri Apr 30 12:53:16 2010
-98.9901962	17.2241325	1759.63	Fri Apr 30 12:53:26 2010
-98.9901962	17.2241306	1759.56	Fri Apr 30 12:53:36 2010
-98.9902115	17.2241383	1759.41	Fri Apr 30 12:53:46 2010
-98.9901810	17.2241116	1757.75	Fri Apr 30 12:53:56 2010
-98.9901581	17.2241058	1756.81	Fri Apr 30 12:54:06 2010
-98.9900894	17.2241573	1757.09	Fri Apr 30 12:54:16 2010
-98.9901733	17.2241096	1756.34	Fri Apr 30 12:54:26 2010
-98.9902725	17.2240715	1755.53	Fri Apr 30 12:54:36 2010
-98.9903412	17.2240810	1755.19	Fri Apr 30 12:54:46 2010
-98.9903412	17.2240791	1755.25	Fri Apr 30 12:54:56 2010
-98.9902954	17.2241116	1755.66	Fri Apr 30 12:55:06 2010
-98.9902496	17.2241421	1756.06	Fri Apr 30 12:55:16 2010
-98.9902573	17.2241268	1756.25	Fri Apr 30 12:55:26 2010
-98.9902496	17.2241611	1757.34	Fri Apr 30 12:55:36 2010
-98.9902115	17.2242222	1758.81	Fri Apr 30 12:55:46 2010
-98.9901962	17.2242603	1759.66	Fri Apr 30 12:55:56 2010
-98.9901733	17.2243233	1760.88	Fri Apr 30 12:56:06 2010
-98.9901352	17.2243423	1761.91	Fri Apr 30 12:56:16 2010
-98.9900742	17.2243900	1762.91	Fri Apr 30 12:56:26 2010
-98.9900742	17.2243881	1763.13	Fri Apr 30 12:56:36 2010
-98.9900894	17.2243767	1763.13	Fri Apr 30 12:56:46 2010
-98.9901123	17.2243729	1762.91	Fri Apr 30 12:56:56 2010
-98.9901276	17.2243690	1762.91	Fri Apr 30 12:57:06 2010
-98.9902267	17.2243290	1762.38	Fri Apr 30 12:57:16 2010
-98.9902802	17.2242832	1762.19	Fri Apr 30 12:57:26 2010
-98.9903107	17.2242565	1762.97	Fri Apr 30 12:57:36 2010
-98.9902725	17.2241974	1763.78	Fri Apr 30 12:57:46 2010
-98.9902954	17.2241383	1763.16	Fri Apr 30 12:57:56 2010
-98.9903183	17.2241287	1762.19	Fri Apr 30 12:58:06 2010
-98.9903030	17.2240772	1761.75	Fri Apr 30 12:58:16 2010
-98.9903107	17.2240334	1761.69	Fri Apr 30 12:58:26 2010
-98.9902344	17.2240181	1761.25	Fri Apr 30 12:58:36 2010
-98.9901810	17.2240505	1761.72	Fri Apr 30 12:58:46 2010
-98.9900818	17.2241154	1761.56	Fri Apr 30 12:58:56 2010
-98.9899902	17.2241726	1762.31	Fri Apr 30 12:59:06 2010
-98.9900818	17.2241344	1762.19	Fri Apr 30 12:59:16 2010
-98.9901352	17.2241364	1761.59	Fri Apr 30 12:59:26 2010
-98.9901428	17.2241211	1761.38	Fri Apr 30 12:59:36 2010
-98.9901428	17.2240887	1759.66	Fri Apr 30 12:59:46 2010
