# Supplementary material for: Lévy foraging patterns of rural humans
Source: PLoS One. 2018 Jun 18;13(6):e0199099. doi: 10.1371/journal.pone.0199099 (PMC6005560; doi:10.1371/journal.pone.0199099)
Supplement: S6 File — (ZIP) [file pone.0199099.s006.zip › README.txt]

THIS SET OF TRAJECTORIES INCLUDES ALL PREEVIOUSLY SHARED


Holux002_M-241_Start_20100415-110156_Finish_20100415-121206.kml
same as h02_01_all.dat

Holux002_M-241_Start_20100415-181847_Finish_20100415-184358.kml
same as h02_02_all.dat

Holux012_M-241_Start_20101020-143923_Finish_20101020-153003.txt
has no time stamp on this file but is 10 seconds time interval
